# Supplementary material for: Single-cell RNA-seq of Drosophila miranda testis reveals the evolution and trajectory of germline sex chromosome regulation
Source: PLoS Biol. 2024 Apr 30;22(4):e3002605. doi: 10.1371/journal.pbio.3002605 (PMC11135767; doi:10.1371/journal.pbio.3002605)
Supplement: S1 Table — (XLSX) [file pbio.3002605.s001.xlsx]

## Sheet: Supp1
S1 Table. scRNA-seq summary
Cell types	No. of cells	Aggregate read counts
		Muller A	Muller AD	Muller C	Y	Muller B	Muller E	Muller F	All*
Cyst, hub	322	210777	310475	332066	223153	432513	643333	13640	2172028
GSC, spermatogonia	476	401171	550368	473423	333071	903585	1091775	31357.3	3797237
Spermatogonia, early spermatocytes	446	850838	1153765	956089	665348	1866215	2401310	75577.5	7992416
Early spermatocytes	327	905209	1289201	1059682	936369	2254952	2635097	57220.8	9163807
Late spermatocytes 1	953	3634042	5090190	4441208	4318156	10011443	10295606	164153	38113515
Late spermatocytes 2	791	1366636	1885745	1720266	1502509	3840109	3866784	55010.9	14286614
Early spermatids	1803	1976310	2715318	2545075	2058015	5647900	5624453	78624.1	20705361
Late spermatids	771	477641	604364	587392	437180	1288723	1248824	14634.8	4670777
									* Includes read counts mapping to genes on unplaced contigs and TEs.
