# Supplementary material for: Single-cell RNA-seq of Drosophila miranda testis reveals the evolution and trajectory of germline sex chromosome regulation
Source: PLoS Biol. 2024 Apr 30;22(4):e3002605. doi: 10.1371/journal.pbio.3002605 (PMC11135767; doi:10.1371/journal.pbio.3002605)
Supplement: S2 Table — (XLSX) [file pbio.3002605.s002.xlsx]

## Sheet: Supp2
S2 Table. Gene filtering approaches
	Muller A	Muller AD	Muller C	Y	Muller B	Muller E	Muller F	All†
Unfiltered*	2109	3111	2734	4974	2873	3580	113	19740
> 10 reads**	1841	2673	2380	3627	2578	3153	105	16547
Testes expressed***	1284	1782	1607	1615	1960	2312	73	10643
								* All reported by Alevin mapping
								** Genes with greater than 10 reads across entire experiment. Primary fitlering strategy across this study, unless stated otherwise.
								*** Genes in the upper 50% quantile of expression in bulk testes RNA-seq experiment
								† Includes genes on unplaced scaffold and TEs
