# Supplementary material for: Single-cell RNA-seq of Drosophila miranda testis reveals the evolution and trajectory of germline sex chromosome regulation
Source: PLoS Biol. 2024 Apr 30;22(4):e3002605. doi: 10.1371/journal.pbio.3002605 (PMC11135767; doi:10.1371/journal.pbio.3002605)
Supplement: S3 Table — (XLSX) [file pbio.3002605.s003.xlsx]

## Sheet: Supp3
S3 Table. Number of genes at different distances to MSL peaks
	Distance from MSL (bp)	No.*	%
A	0	617	0.318041
	<1000	188	0.0969072
	<5000	345	0.177835
	<20000	237	0.122165
	>20000	316	0.162887
	all	1703
AD	0	929	0.323693
	<1000	342	0.119164
	<5000	609	0.212195
	<20000	326	0.113589
	>20000	338	0.11777
	all	2544
C	0	804	0.328566
	<1000	210	0.0858194
	<5000	416	0.170004
	<20000	336	0.137311
	>20000	345	0.140989
	all	2111
			Multicopy genes and genesare not counted.*
