# Supplementary material for: Single-cell RNA-seq of Drosophila miranda testis reveals the evolution and trajectory of germline sex chromosome regulation
Source: PLoS Biol. 2024 Apr 30;22(4):e3002605. doi: 10.1371/journal.pbio.3002605 (PMC11135767; doi:10.1371/journal.pbio.3002605)
Supplement: S1 Data — (ZIP) [file pbio.3002605.s017.zip]

Archive with 39 entries (34 files):
- S1_Data/analyses.R
- S1_Data/D.miranda_gene_closest_MSE.txt
- S1_Data/D.miranda_PacBio2.1.all.RNA.gff
- S1_Data/D.miranda_PacBio2.1.CDS.fa.fai
- S1_Data/D.miranda_PacBio2.1.gene.slop10k.MSE.wab.intersect
- S1_Data/Dmir.ribo.Starpri.fc
- S1_Data/Dmir.STARpri.CDS.fc
- S1_Data/Dmir.STARpri.CDS.fc.summary
- S1_Data/Dmir_testis_smRNA.bowtiev1.all.F.counts
- S1_Data/Dmir_testis_smRNA.bowtiev1.all.R.counts
- S1_Data/Dpse.STARpri.CDS.fc
- S1_Data/Dpse.STARpri.CDS.fc.summary
- S1_Data/dpse-all-r3.2.RNA.gff
- S1_Data/RB.pse2mir.RBH.noC.new.txt
- S1_Data/RB.pse2mir.RBH.noY.new.txt
- S1_Data/testes.withrep.fC10000.alevin/
- S1_Data/testes.withrep.fC10000.alevin/alevin/
- S1_Data/testes.withrep.fC10000.alevin/alevin/alevin.log
- S1_Data/testes.withrep.fC10000.alevin/alevin/featureDump.txt
- S1_Data/testes.withrep.fC10000.alevin/alevin/quants_mat.gz
- S1_Data/testes.withrep.fC10000.alevin/alevin/quants_mat_cols.txt
- S1_Data/testes.withrep.fC10000.alevin/alevin/quants_mat_rows.txt
- S1_Data/testes.withrep.fC10000.alevin/alevin/quants_tier_mat.gz
- S1_Data/testes.withrep.fC10000.alevin/alevin/whitelist.txt
- S1_Data/testes.withrep.fC10000.alevin/aux_info/
- S1_Data/testes.withrep.fC10000.alevin/aux_info/alevin_meta_info.json
- S1_Data/testes.withrep.fC10000.alevin/aux_info/ambig_info.tsv
- S1_Data/testes.withrep.fC10000.alevin/aux_info/expected_bias.gz
- S1_Data/testes.withrep.fC10000.alevin/aux_info/fld.gz
- S1_Data/testes.withrep.fC10000.alevin/aux_info/meta_info.json
- S1_Data/testes.withrep.fC10000.alevin/aux_info/observed_bias.gz
- S1_Data/testes.withrep.fC10000.alevin/aux_info/observed_bias_3p.gz
- S1_Data/testes.withrep.fC10000.alevin/cmd_info.json
- S1_Data/testes.withrep.fC10000.alevin/lib_format_counts.json
- S1_Data/testes.withrep.fC10000.alevin/libParams/
- S1_Data/testes.withrep.fC10000.alevin/libParams/flenDist.txt
- S1_Data/testes.withrep.fC10000.alevin/logs/
- S1_Data/testes.withrep.fC10000.alevin/logs/salmon_quant.log
- S1_Data/usearch.clust.summary
