# Supplementary material for: Single-cell RNA-seq of Drosophila miranda testis reveals the evolution and trajectory of germline sex chromosome regulation
Source: PLoS Biol. 2024 Apr 30;22(4):e3002605. doi: 10.1371/journal.pbio.3002605 (PMC11135767; doi:10.1371/journal.pbio.3002605)
Supplement: S1 Data — (ZIP) [file pbio.3002605.s017.zip › S1_Data/analyses.R]

######## load libraries and import data from Alevin alignments, peak calls/distance, gene annotations, and homolog calls, and RNA-seq
library(tximport)
library(Seurat)
library(RColorBrewer)
library(ggplot2)
library(beeswarm)
txi <- tximport("testes.withrep.fC10000.alevin/alevin/quants_mat.gz", type="alevin",alevinArgs = list(tierImport = T))
uclust <- read.table("usearch.clust.summary", header = F, sep = "\t", comment.char = "")
MSLnear <- read.table("D.miranda_gene_closest_MSE.txt", sep = "\t")
MSLslop <- read.table("D.miranda_PacBio2.1.gene.slop10k.MSE.wab.intersect", sep = "\t")
gtfmir <- read.table("D.miranda_PacBio2.1.all.RNA.gff", header = F, sep = "\t")
gtfpse <- read.table("dpse-all-r3.2.RNA.gff", header = F, sep = "\t")
mirfc <- fctrim(read.table("Dmir.STARpri.CDS.fc", header = T, sep = "\t"))
psefc <- fctrim(read.table("Dpse.STARpri.CDS.fc", header = T, sep = "\t")) ##load featurecounts
RBHnoC <- read.table("RB.pse2mir.RBH.noC.new.txt", header = F, sep = "\t")
RBHnoY <- read.table("RB.pse2mir.RBH.noY.new.txt", header = F, sep = "\t")
ribo <- read.table("Dmir.ribo.Starpri.fc", header = T, sep = "\t")
smf <- read.table(file = "Dmir_testis_smRNA.bowtiev1.all.F.counts", sep = "\t", row.names = 1)[,-c(22:26)]
smr <- read.table(file = "Dmir_testis_smRNA.bowtiev1.all.R.counts", sep = "\t", row.names = 1)[,-c(22:26)]
cdsfai <- read.table("D.miranda_PacBio2.1.CDS.fa.fai", sep = "\t")


######## initial processing
pbmc <- CreateSeuratObject(counts = txi$counts , min.cells = 100, min.features = 1000, project = "10X_PBMC")
pbmc <- NormalizeData(pbmc, normalization.method = "LogNormalize", scale.factor = 10000)
pbmc <- FindVariableFeatures(pbmc, selection.method = "vst", nfeatures = 2000)
all.genes <- rownames(pbmc)
pbmc <- ScaleData(pbmc, features = all.genes)
pbmc <- RunPCA(pbmc, features = VariableFeatures(object = pbmc))
pbmc <- FindNeighbors(pbmc, dims = 1:5, graph.name = c("a","b"))
pbmc <- FindClusters(pbmc, resolution = 0.5, graph.name = "b")
pbmc <- RunUMAP(pbmc, dims = 1:5)
pbmc <- RunTSNE(pbmc, dims = 1:5)
clucol <- colorRampPalette(brewer.pal("Spectral", n=11))(length(table(pbmc$seurat_clusters)))
cluster.markers <- FindAllMarkers(pbmc, only.pos = T, min.pct = 0.25, logfc.threshold = 0.25)
celltypes <- c("early spermatids", "unknown2", "unknown3", "unknown4", "unknown5", "late spermatocytes 3", 
               "late spermatids", "GSC,spermatogonia", "early spermatocytes1", "late spermatocytes 1", "late spermatocytes 2",
               "early spermatocytes2", "cyst", "early spermatocytes 3")
names(celltypes) <- levels(pbmc)
pbmc <- RenameIdents(pbmc, celltypes)

######## declaring markers (orthologs of melanogaster genes)
markers <- c("maker-MullerE-augustus-gene-12.540-mRNA-1",## Epithelial cells marker MtnA
             "maker-MullerE-augustus-gene-1.372-mRNA-1", ## Cyst stem cell marker zfh1
             "maker-MullerB-augustus-gene-31.471-mRNA-1", ## Cyst stem cell marker chinmo
             "maker-MullerB-augustus-gene-7.323-mRNA-1", ## Late cyst marker eya
             "maker-Contig-Y2-snap-gene-18.658-mRNA-1", ##CadN hub and GSC
             "maker-MullerB-augustus-gene-24.247-mRNA-1", ## Hub marker fas3
             
             "augustus-masked-MullerB-processed-gene-6.2-mRNA-1", ## germline marker vasa
             "maker-MullerE-augustus-gene-31.453-mRNA-1", ## GSC marker bam
             "maker-MullerE-snap-gene-31.952-mRNA-1",## GSC marker bam
             "maker-MullerE-augustus-gene-4.619-mRNA-1", ## Spermatogonia marker His2Av
             "maker-MullerB-snap-gene-18.893-mRNA-1", ## GSC marker aub
             "maker-MullerC-augustus-gene-18.753-mRNA-1", ## meiotic-arrest gene achi/vis neo-X
             "maker-Contig-Y2-augustus-gene-19.225-mRNA-1", ## meiotic-arrest gene achi/vis neo-Y
             "maker-MullerE-snap-gene-12.998-mRNA-1", ## meiotic-arrest gene topi
             "maker-MullerB-augustus-gene-15.370-mRNA-1", ## meiotic-arrest gene tomb
             
             "maker-MullerA-augustus-gene-8.362-mRNA-1", ## meiotic-arrest gene can
             "maker-MullerB-augustus-gene-31.349-mRNA-1", ## meiotic-arrest gene ryan express aka Taf12L
             "maker-MullerB-snap-gene-18.635-mRNA-1", ## meiotic-arrest gene nht
             "maker-MullerAD-snap-gene-1.1206-mRNA-1",## aly marker (GSC, Early Spermatogonia)
             "maker-MullerA-snap-gene-21.877-mRNA-1", ## early Spermatocyte marker fzo
             "augustus-masked-MullerB-processed-gene-4.108-mRNA-1", ## Late Spermatocyte marker twe
             
             "maker-MullerB-augustus-gene-18.516-mRNA-1", ## Late spermatocytes, Early spermatids marker p-cup Dpy-30L2
             "maker-MullerE-snap-gene-10.1427-mRNA-1", ## f-cup
             "maker-MullerE-augustus-gene-7.365-mRNA-1", ## m-cup
             "maker-MullerA-augustus-gene-13.485-mRNA-1", ## r-cup
             "maker-MullerC-augustus-gene-18.1196-mRNA-1", ## s-cup
             "maker-MullerE-augustus-gene-29.282-mRNA-1", ## wa-cup
             "maker-MullerA-augustus-gene-7.253-mRNA-1", ## late spermatid marker p-cup
             
             "maker-MullerC-snap-gene-13.1147-mRNA-1", ##boly
             "maker-MullerAD-snap-gene-13.526-mRNA-1", ##schuy
             "maker-MullerE-augustus-gene-21.334-mRNA-1", ##sowi
             "maker-MullerE-augustus-gene-21.506-mRNA-1", ##sunz
             
             "maker-MullerA-snap-gene-9.720-mRNA-1"  ## protamine transition protein Tpl94D
)

######## reclustered cells with unknowns removed
pbmc_new <- pbmc
idpbmc_new <- Idents(pbmc_new)
lscnew <- subset(pbmc_new, idents = c("cyst","GSC,spermatogonia","early spermatocytes1", "early spermatocytes2", "early spermatocytes 3", "late spermatocytes 1", "late spermatocytes 2", "late spermatocytes 3", "early spermatids", "late spermatids"))
levels(lscnew) <- levels(lscnew)[c(9,4,5,8,10,6,7,2,1,3)]
celltypesnew <- c("CH", "GSC,SG","SC_E1","SC_E2", "SC_L1", "SC_L1", "SC_L1", "SC_L2", "ST_E", "ST_L")
names(celltypesnew) <- levels(lscnew)
lscnew <- RenameIdents(lscnew, celltypesnew)


######## Identify clusters and generate umap projections
DimPlot(pbmc, reduction = "umap", label = TRUE, pt.size = 0.5, ) ##Figure S1A
DotPlot(lscnew2, features = markers, scale = T) ##Figure S1B
DoHeatmap(pbmc, features = cluster.markers$gene[abs(cluster.markers$avg_log2FC)>2], cells = sample(1:nrow(pbmc@meta.data),size = 500, replace = F), ) ##Figure 1D
DimPlot(lscnew, reduction = "umap", label = TRUE, pt.size = 0.5, ) ##Figure 1E


######## Process multicopy genes
uclust <- read.table("usearch.clust.summary", header = F, sep = "\t", comment.char = "")
uclust$V1 <- gsub(pattern = "_", replacement = "-", uclust$V1)
uclust$V3 <- gsub(pattern = "_", replacement = "-", uclust$V3)
multigene <- sapply(1:nrow(uclust), 
                    function(x){intersect(unlist(strsplit(as.character(uclust[x,3]), split = ",")), all.genes)})
names(multigene) <- uclust$V1


######## Aggregate expression across UMIs from the same cluster 
clustTPM <- log2(AggregateExpression(object = lscnew, group.by = "ident", slot = "counts")$RNA + 0.1)
all.filt <- sapply(1:nrow(clustTPM), function(x){all(clustTPM[x,2:6] > log2(2))})
gfilt <- which(row.names(clustTPM) %in% all.genes[genesums > 10])
clustTPM <- clustTPM[gfilt, ]
sub.genes <- row.names(clustTPM)

ymultibol <- sub.genes %in% unlist(multigene)[(grepl("Contig-Y", unlist(multigene)))]
ysinglebol <- grepl("Contig-Y", sub.genes) & !(sub.genes %in% unlist(multigene))
multibol <- sub.genes %in% unlist(multigene)
Cbol <- grepl("MullerC", sub.genes)
Dbol <- grepl("MullerAD-", sub.genes)
Abol <- grepl("MullerA-", sub.genes)
Bbol <- grepl("MullerB", sub.genes)
Ebol <- grepl("MullerE", sub.genes)
autobol <- grepl("MullerB|MullerE", sub.genes)
Fbol <- grepl("MullerF", sub.genes)
Ybol <- grepl("Contig-Y", sub.genes)
Xlist <- list()
for (i in 1:ncol(clustTPM)) {
  noexpbol <- clustTPM[,i] > log2(0.1)
  Xlist[[paste(colnames(clustTPM)[i], "A", sep = "_")]] <- clustTPM[Abol & noexpbol & !multibol,i]
  Xlist[[paste(colnames(clustTPM)[i], "D", sep = "_")]] <- clustTPM[Dbol & noexpbol & !multibol,i]
  Xlist[[paste(colnames(clustTPM)[i], "C", sep = "_")]] <- clustTPM[Cbol & noexpbol & !multibol,i]
  Xlist[[paste(colnames(clustTPM)[i],  "Y", sep = "_")]] <- clustTPM[ysinglebol & noexpbol & !multibol,i]
  Xlist[[paste(colnames(clustTPM)[i],  "B", sep = "_")]] <- clustTPM[Bbol & noexpbol & !multibol,i]
  Xlist[[paste(colnames(clustTPM)[i],  "E", sep = "_")]] <- clustTPM[Ebol & noexpbol & !multibol,i]
  Xlist[[paste(colnames(clustTPM)[i],  "F", sep = "_")]] <- clustTPM[Fbol & noexpbol & !multibol,i]
  Xlist[[paste(colnames(clustTPM)[i],  "NA", sep = "_")]] <- NA
}
boxplot(Xlist, col = c("red", "#a35278ff", "#ed651cff", "#96cce2ff", "gray80", "gray60", "gray40", "black"), 
        outline = F, las = 2, lty = 1, notch = T, staplewex = 0, ylab = "log2(Normalized read counts)" ) ## Figure 1E

######## Expression changes between stages
genesums <- rowSums(x = pbmc_new[["RNA"]]@counts, na.rm = TRUE)
clustTPM <- AggregateExpression(object = lscnew, group.by = "ident", slot = "counts")$RNA + 0.01
clustTPM <- log2(clustTPM[which(row.names(clustTPM) %in% all.genes[genesums > 10]), ])
clustfc <- clustTPM[,-1]- clustTPM[,-ncol(clustTPM)]
sub.genes <- row.names(clustTPM)
ymultibol <- sub.genes %in% unlist(multigene)[(grepl("Contig-Y", unlist(multigene)))]
ysinglebol <- grepl("Contig-Y", sub.genes) & !(sub.genes %in% unlist(multigene))
multibol <- sub.genes %in% unlist(multigene)
Cbol <- grepl("MullerC", sub.genes)
Dbol <- grepl("MullerAD-", sub.genes)
Abol <- grepl("MullerA-", sub.genes)
Bbol <- grepl("MullerB", sub.genes)
Ebol <- grepl("MullerE", sub.genes)
autobol <- grepl("MullerB|MullerE", sub.genes)
Fbol <- grepl("MullerF", sub.genes)
Ybol <- grepl("Contig-Y", sub.genes)
Xlistdf <- list()
for (i in 2:5) {
  Xlistdf[[paste(colnames(clustfc)[i], "A", sep = "_")]] <- clustfc[Abol & !multibol,i]
  Xlistdf[[paste(colnames(clustfc)[i], "D", sep = "_")]] <- clustfc[Dbol & !multibol,i]
  Xlistdf[[paste(colnames(clustfc)[i], "C", sep = "_")]] <- clustfc[Cbol & !multibol,i]
  Xlistdf[[paste(colnames(clustfc)[i],  "Y", sep = "_")]] <- clustfc[ysinglebol & !multibol,i]
  Xlistdf[[paste(colnames(clustfc)[i],  "B", sep = "_")]] <- clustfc[Bbol & !multibol,i]
  Xlistdf[[paste(colnames(clustfc)[i],  "E", sep = "_")]] <- clustfc[Ebol & !multibol,i]
  Xlistdf[[paste(colnames(clustfc)[i],  "F", sep = "_")]] <- clustfc[Fbol & !multibol,i]
  Xlistdf[[paste(colnames(clustfc)[i],  "NA", sep = "_")]] <- NA
}
ccounts <- ncol(clustTPM)
chrc <- length(Xlistdf)/ccounts
boxplot(Xlistdf, col = c("red", "#a35278ff", "#ed651cff", "#96cce2ff", "gray80", "gray60", "gray40", "black"), 
        outline = F, las = 2, lty = 1, notch = T, staplewex = 0, ylab = "log2(fold change)" ) ## Figure S2
abline(h=0)

######## Reclustering to identify subclusters during spermatocytes
esc2 <- subset(pbmc, idents = "early spermatocytes2")
esc2 <- RunPCA(esc2, features = VariableFeatures(object = esc2))
esc2 <- FindNeighbors(esc2, dims = 1:5)
esc2 <- FindClusters(esc2, resolution = 0.1, )
esc2 <- RunUMAP(esc2, dims = 1:5)
esc2 <- RunTSNE(esc2, dims = 1:5)
esc2types <- c("esc2_0", "esc2_1")
names(esc2types) <- levels(esc2)
esc2 <- RenameIdents(esc2, esc2types)
DimPlot(esc2, reduction = "tsne", label = TRUE, pt.size = 0.5, )
esc2.markers <- FindAllMarkers(esc2, only.pos = T, min.pct = 0.25, logfc.threshold = 0.25)
esc2.markers <- esc2.markers[order(esc2.markers$avg_log2FC, decreasing = T),]
pbmc_new <- pbmc
idpbmc_new <- Idents(pbmc_new)
levels(idpbmc_new) <- c(levels(idpbmc_new), levels(Idents(esc2) ))
idpbmc_new[which(idpbmc_new == "early spermatocytes2")] <- Idents(esc2)
Idents(pbmc_new) <- idpbmc_new
lsc <- subset(pbmc_new, idents = c("cyst","GSC,spermatogonia","early spermatocytes1", "esc2_1", "esc2_0", "early spermatocytes 3", "late spermatocytes 1", "late spermatocytes 2", "late spermatocytes 3", "early spermatids", "late spermatids"))
levels(lsc) <- levels(lsc)[c(8,4,5,10,11,9,6,7,2,1,3)]
celltypes2 <- c("CH","GSC,SG","SC_E1", "SC_E2_0", "SC_E2_1", "SC_L1_0", "SC_L1_1", "SC_L1_0", "SC_L2", "ST_E", "ST_L")
names(celltypes2) <- levels(lsc)
lsc <- RenameIdents(lsc, celltypes2)
DimPlot(lsc, reduction = "umap", label = TRUE, pt.size = 0.5, )
lscre <- subset(lsc, idents = c("SC_E2_0", "SC_E2_1", "SC_L1_0", "SC_L1_1", "SC_L2"))
DimPlot(lscre, reduction = "umap", label = TRUE, pt.size = 0.5, ) ## Figure S3A

clustre <- AggregateExpression(object = lscre, group.by = "ident", slot = "counts")$RNA
clustre <- log2(clustre[which(row.names(clustre) %in% all.genes[log10(genesums) > 1]), ])
clustre <- log2(clustre[all.TPM,])
sub.genes <- row.names(clustre)
ymultibol <- sub.genes %in% unlist(multigene)[(grepl("Contig-Y", unlist(multigene)))]
ysinglebol <- grepl("Contig-Y", sub.genes) & !(sub.genes %in% unlist(multigene))
multibol <- sub.genes %in% unlist(multigene)
Cbol <- grepl("MullerC", sub.genes)
Dbol <- grepl("MullerAD-", sub.genes)
Abol <- grepl("MullerA-", sub.genes)
Bbol <- grepl("MullerB", sub.genes)
Ebol <- grepl("MullerE", sub.genes)
autobol <- grepl("MullerB|MullerE", sub.genes)
Fbol <- grepl("MullerF", sub.genes)
Ybol <- grepl("Contig-Y", sub.genes)
relistr <- list()
for (i in 1:4) {
  automed <- median(clustre[autobol & !multibol,i], na.rm = T)
  relistr[[paste(colnames(clustre)[i], "A", sep = "_")]] <- clustre[Abol & !multibol,i] - automed
  relistr[[paste(colnames(clustre)[i], "D", sep = "_")]] <- clustre[Dbol & !multibol,i] - automed
  relistr[[paste(colnames(clustre)[i], "C", sep = "_")]] <- clustre[Cbol & !multibol,i] - automed
  relistr[[paste(colnames(clustre)[i], "NA", sep = "_")]] <- c(NA)
}
relistr <- relistr[-length(relistr)]
boxplot(relistr, col = c("red", "#a35278ff", "#ed651cff", ""),
        outline = F, las = 2, lty = 1, notch = T, staplewex = 0, ylab = "log2(X:A) ratio", boxwex = 0.666, ylim = c(-3,2)) ## Figure S3B
abline(h=c(-1,0), lty = 2)


## X:autosome ratio across cell types
clustTPM <- log2(AggregateExpression(object = lscnew, group.by = "ident", slot = "counts")$RNA + 0.01)
gfilt <- which(row.names(clustTPM) %in% all.genes[genesums > 100])
clustTPM <- clustTPM[gfilt, ]
sub.genes <- row.names(clustTPM)
ymultibol <- sub.genes %in% unlist(multigene)[(grepl("Contig-Y", unlist(multigene)))]
ysinglebol <- grepl("Contig-Y", sub.genes) & !(sub.genes %in% unlist(multigene))
multibol <- sub.genes %in% unlist(multigene)
Cbol <- grepl("MullerC", sub.genes)
Dbol <- grepl("MullerAD-", sub.genes)
Abol <- grepl("MullerA-", sub.genes)
Bbol <- grepl("MullerB", sub.genes)
Ebol <- grepl("MullerE", sub.genes)
autobol <- grepl("MullerB|MullerE", sub.genes)
Fbol <- grepl("MullerF", sub.genes)
Ybol <- grepl("Contig-Y", sub.genes)
Xlistr <- list()
for (i in 1:ncol(clustTPM)) {
  noexpbol <- clustTPM[,i] > log2(5 + 0.01)
  automed <- median((clustTPM[(Ebol | Bbol) & noexpbol & !multibol,i]))
  Xlistr[[paste(colnames(clustTPM)[i], "X_old", sep = "_")]] <- clustTPM[Abol & noexpbol & !multibol,i] - automed
  Xlistr[[paste(colnames(clustTPM)[i], "X_mid", sep = "_")]] <- clustTPM[Dbol & noexpbol & !multibol,i] - automed
  Xlistr[[paste(colnames(clustTPM)[i], "X_neo", sep = "_")]] <- clustTPM[Cbol & noexpbol & !multibol,i] - automed
  Xlistr[[paste(colnames(clustTPM)[i],  "NA", sep = "_")]] <- NA
}
ccounts <- ncol(clustTPM)
boxplot(Xlistr, col = c("red", "#a35278ff", "#ed651cff", ""), 
        outline = F, las = 2, lty = 1, notch = T, staplewex = 0, ylab = "log2(Normalized read counts)", ylim = c(-3,2) ) ## Figure 2B
abline(h=c(0,-1))


######## Determine X:A near DC sites
MSEnear$V3 <- gsub(substring(sapply(1:nrow(MSEnear), function(x){unlist(strsplit(MSEnear$V9[x], split = ";"))[2]}), 6), pattern = "_", replacement = "-")

MSLbol <- substring(sub.genes, 1, nchar(sub.genes) - 7) %in% MSEnear$V3[MSEnear$V15 != -1 & abs(MSEnear$V15) < 1000]

MSLlistr <- list()
for (i in 1:ncol(clustTPM)) {
  automed <- median((clustTPM[(Ebol | Bbol) & noexpbol & !multibol,i]))
  MSLlistr[[paste(colnames(clustTPM)[i], "X_old_MSL", sep = "_")]] <- clustTPM[Abol & !multibol & MSLbol,i] - median(clustTPM[autobol & !multibol,i])
  MSLlistr[[paste(colnames(clustTPM)[i], "X_old", sep = "_")]] <- clustTPM[Abol & !multibol & !MSLbol,i] - median(clustTPM[autobol & !multibol,i])
  MSLlistr[[paste(colnames(clustTPM)[i], "X_mid_MSL", sep = "_")]] <- clustTPM[Dbol & !multibol & MSLbol,i] - median(clustTPM[autobol & !multibol,i])
  MSLlistr[[paste(colnames(clustTPM)[i], "X_mid", sep = "_")]] <- clustTPM[Dbol & !multibol & !MSLbol,i] - median(clustTPM[autobol & !multibol,i])
  MSLlistr[[paste(colnames(clustTPM)[i], "X_neo_MSL", sep = "_")]] <- clustTPM[Cbol & !multibol & MSLbol,i] - median(clustTPM[autobol & !multibol,i])
  MSLlistr[[paste(colnames(clustTPM)[i], "X_neo", sep = "_")]] <- clustTPM[Cbol & !multibol & !MSLbol,i] - median(clustTPM[autobol & !multibol,i])
}
ccounts <- ncol(clustTPM)
chrc <- length(MSLlistr)/ccounts
boxat <- as.vector(sapply(0:(ccounts-1), function(x){return(x*7+c(1,1.75,3,3.75,5,5.75))}))
boxplot(MSLlistr, col = c("#ff0000ff", "#ff000070", "#a35278ff", "#a3527870", "#ed651cff", "#ed651c70"),
        outline = F, las = 2, at = boxat, lty = 1, notch = T, staplewex = 0, ylab = "log2(X:A) ratio", boxwex = 0.666, ylim = c(-4.5,2.5))
abline(h=c(0,-1), lty = 2)


######## MSl-complex genes expression across stages, manual dimplots
roxi <- tximport("mir_sc//mir_single/testes2.roX2.fC10000.alevin//alevin/quants_mat.gz", type="alevin",alevinArgs = list(tierImport = T))
identlist <- list()
for (id in unique(celltypesnew)) {
  identlist[[id]] <- names(lscnew@active.ident)[lscnew@active.ident == id]
}
roxilist <- list()
for (id in names(identlist)) {
  roxilist[[id]] <- as.vector(roxi$counts)[match(identlist[[id]], colnames(roxi$counts))]
  roxilist[[id]][is.na(roxilist[[id]])] <- 0
}
totlist <- list()
roxnorm <- list()
for (id in names(identlist)) {
  totlist[[id]] <- lscnew$nCount_RNA[match(identlist[[id]], names(lscnew$nCount_RNA))]
  roxnorm[[id]] <- log(1+roxilist[[id]] / totlist[[id]] * 10000)
}
DCgenes <- c("maker-MullerB-augustus-gene-20.320-mRNA-1",
             "maker-MullerB-augustus-gene-27.401-mRNA-1",
             "maker-MullerAD-augustus-gene-22.576-mRNA-1",
             "maker-MullerC-augustus-gene-17.625-mRNA-1",
             "snap-masked-MullerA-processed-gene-3.111-mRNA-1",
             "maker-MullerC-snap-gene-19.1289-mRNA-1",
             "maker-MullerB-augustus-gene-8.262-mRNA-1",
             "maker-MullerA-snap-gene-16.727-mRNA-1")
genes <- rownames(lscnew[["RNA"]]@data)
UMI <- colnames(lscnew[["RNA"]]@data)
avgx <- matrix(nrow = 9, ncol = 8)
prox <- matrix(nrow = 9, ncol = 8)
for (i in 1:8) {
  for (g in 1:8) {
    cellcounts <- lscnew[["RNA"]]@data[which(genes == DCgenes[g]),which(UMI %in% identlist[[i]])]
    avgx[g,i] <- mean(cellcounts, na.rm = T)
    prox[g,i] <- sum( cellcounts > 0.000001)/ length(cellcounts)
    
  }
}
for (i in 1:8) {
  cellcounts <- roxnorm[[i]]
  avgx[9,i] <- mean(cellcounts, na.rm = T)
  prox[9,i] <- sum( cellcounts > 0.000001)/ length(cellcounts)
}
avgx[avgx > 1] <- 1
colscale <- colorRampPalette(c("white", brewer.pal(n = 9, name = "Blues")[-c(1:2)]))(101)
plot(0,0, xlim = c(0.5,length(names(identlist)))+0.25, ylim = c(0.75,9.25), type = "n", xaxt = "n",yaxt = "n", xlab = "", ylab = "")
axis(side = 2, at = 1:9, labels = rev(c("msl-1", "msl-2", "msl-3", "mle", "mof", "mtor", "clamp", "roX1", "roX2")), las = 2)
axis(side = 1, at = 1:8, labels = c("CH", "GSC", "SG", "ESC", "LSC1", "LSC2", "EST", "LST"), las = 1)
for (i in 1:8) {
  points(rep(i, 9), 9:1,  cex = 0.8+5*prox[,i], pch = 21, bg = colscale[round(avgx[,i]*100)+1])
} #Figure 2E


######## Granular breakdown of gene expression by distance to MSL cites.
genesums <- rowSums(x = lscnew[["RNA"]]@counts, na.rm = TRUE)
aggregate <- AggregateExpression(object = lscnew2, group.by = "ident", slot = "counts", return.seurat = T)

allcounts <- as.matrix(aggregate[["RNA"]]@counts)[,1:8]
sub.genes <- row.names(allcounts)
Cbol <- grepl("MullerC", sub.genes)
Dbol <- grepl("MullerAD-", sub.genes)
Abol <- grepl("MullerA-", sub.genes)
Bbol <- grepl("MullerB", sub.genes)
Ebol <- grepl("MullerE", sub.genes)
Ybol <- grepl("Contig-Y", sub.genes)
allcounts <- log2(as.matrix(aggregate[["RNA"]]@counts)[,1:8] + 0.01)
alldata <- log2(as.matrix(aggregate[["RNA"]]@data)[,1:8] + 0.01)
alldelta <- sapply(2:ncol(allcounts), function(x){allcounts[,x]/allcounts[,x-1]})
sub.fai <- fai[match(sub.genes, fai$V1),]
all.cut16 <- sapply(1:nrow(allcounts), function(x){all(allcounts[x,2:6] > log2(16+0.01))})
any.cut <- sapply(1:nrow(allcounts), function(x){any(allcounts[x,2:6] > log2(8+0.01))})
sum.cut <- row.names(allcounts) %in% all.genes[genesums > 10]
clustTPM <- allcounts[all.cut16, ]
MSEnear <- read.table("D.miranda_gene_closest_MSE.txt", sep = "\t")
MSEnear$V3 <- gsub(substring(sapply(1:nrow(MSEnear), function(x){unlist(strsplit(MSEnear$V9[x], split = ";"))[2]}), 6), pattern = "_", replacement = "-")
sub.genes <- row.names(allcounts)
ymultibol <- sub.genes %in% unlist(multigene)[(grepl("Contig-Y", unlist(multigene)))]
ysinglebol <- grepl("Contig-Y", sub.genes) & !(sub.genes %in% unlist(multigene))
multibol <- sub.genes %in% unlist(multigene)
Cbol <- grepl("MullerC", sub.genes)
Dbol <- grepl("MullerAD-", sub.genes)
Abol <- grepl("MullerA-", sub.genes)
Bbol <- grepl("MullerB", sub.genes)
Ebol <- grepl("MullerE", sub.genes)
mirtestbol <- rank(mirgene.norm$testes) > nrow(mirgene.norm)*0.5
testbol <- gsub(pattern = "-mRNA-1", replacement = "", rownames(allcounts)) %in% gsub("_", "-", row.names(mirgene.norm)[mirtestbol])
tspcbol <- gsub(pattern = "-mRNA-1", replacement = "", rownames(allcounts)) %in% gsub("_", "-", row.names(mirgene.norm)[mirtspcbol])
malebol <- gsub(pattern = "-mRNA-1", replacement = "", rownames(allcounts)) %in% gsub("_", "-", row.names(mirgene.norm)[mirmalebol])
MSLbol <- gsub(pattern = "-mRNA-1", replacement = "", rownames(allcounts)) %in% MSEnear$V3[MSEnear$V15 != -1 & abs(MSEnear$V15) < 1000]
expbol <- genesums > 10
chbol <- list(A = Abol & !multibol & expbol,
              D = Dbol & !multibol & expbol,
              C = Cbol & !multibol & expbol,
              B = Bbol & !multibol & expbol,
              E = Ebol & !multibol & expbol)
dist <- c(-1, 0, 1000,5000,20000)
MSLl <- list()
for (di in 2:length(dist)) {
  MSLgenes <- MSEnear$V3[MSEnear$V15 != -1 & abs(MSEnear$V15) > dist[di - 1] & abs(MSEnear$V15) <= dist[di]]
  MSLl[[as.character(dist[di])]] <- gsub(pattern = "-mRNA-1", replacement = "", rownames(allcounts)) %in% gsub("_", "-", MSLgenes)
}
MSLgenes <- MSEnear$V3[MSEnear$V15 != -1 & abs(MSEnear$V15) > dist[length(dist)]]
MSLl$rest <- gsub(pattern = "-mRNA-1", replacement = "", rownames(allcounts)) %in% MSLgenes

for (ch in names(chbol)[1:5]) {
  for (l in names(MSLl)) {
    cat(paste(sum(MSLl[[l]] & chbol[[ch]]), sum(MSLl[[l]] & chbol[[ch]])/sum(chbol[[ch]])), sep = "\n")
  }
  cat("\n")
}
DClistr <- list()
for (i in 1:4) {
  automed <- median((allcounts[(Ebol | Bbol) & !multibol & expbol,i]), na.rm = T)
  for (ch in 1:3) {
    for (di in names(MSLl)) {
      dname <- paste(i, names(chbol)[ch], di, sep = "_")
      DClistr[[dname]] <- allcounts[chbol[[ch]] & MSLl[[di]] & !multibol,i] - automed
      print(paste(dname, sum(MSLl[[di]] & chbol[[ch]] & !multibol)))
    }
  }
}
boxat <- (1:(6*(length(DClistr)/6 + 1)))[-c(1:6*(length(DClistr)/6 + 1))]
boxplot(DClistr, col = c("#ff0000ff", "#ff0000CC","#ff000099","#ff000055","#ff000022",
                                    "#a35278ff", "#a35278cc", "#a3527899", "#a3527855", "#a3527822",
                                    "#ed651cff", "#ed651ccc", "#ed651c99", "#ed651c55", "#ed651c22"), ylim = c(-8,4),
                                    outline = F, las = 2, lty = 1, notch = T, staplewex = 0, ylab = "log2(X:A)") #Figure 5A
abline(h=c(-1,0))

DClist <- list()
for (i in 1:4) {
  automed <- median((allcounts[(Ebol | Bbol) & !multibol & expbol,i]), na.rm = T)
  for (ch in 1:3) {
    for (di in names(MSLl)) {
      dname <- paste(i, names(chbol)[ch], di, sep = "_")
      DClist[[dname]] <- allcounts[chbol[[ch]] & MSLl[[di]] & !multibol,i]
      print(paste(dname, sum(MSLl[[di]] & chbol[[ch]] & !multibol)))
    }
  }
}
boxat <- (1:(6*(length(DClistr)/6 + 1)))[-c(1:6*(length(DClistr)/6 + 1))]
boxplot(DClist, col = c("#ff0000ff", "#ff0000CC","#ff000099","#ff000055","#ff000022",
                                    "#a35278ff", "#a35278cc", "#a3527899", "#a3527855", "#a3527822",
                                    "#ed651cff", "#ed651ccc", "#ed651c99", "#ed651c55", "#ed651c22"),
                                    outline = F, las = 2, lty = 1, notch = T, staplewex = 0, ylab = "log2(counts)") #Figure 5B


######## Expression change between stages broken down by distance to DC
deltalistr <- list()
for (i in 2:6) {
  automed1 <- median((allcounts[(Ebol | Bbol) & !multibol & expbol,i-1]), na.rm = T)
  automed <- median((allcounts[(Ebol | Bbol) & !multibol & expbol,i]), na.rm = T)
  for (ch in 1:3) {
    for (di in names(MSLl)) {
      dname <- paste(i, names(chbol)[ch], di, sep = "_")
      deltalistr[[dname]] <- ((allcounts[chbol[[ch]] & MSLl[[di]] & !multibol,i] - automed) -
                                (allcounts[chbol[[ch]] & MSLl[[di]] & !multibol,i-1] - automed1))
      print(paste(dname, sum(MSLl[[di]] & chbol[[ch]] & !multibol)))
    }
  }
}
boxat <- (1:(6*(length(DClistr)/6 + 1)))[-c(1:6*(length(DClistr)/6 + 1))]
boxplot(deltalistr, col = c("#ff0000ff", "#ff0000CC","#ff000099","#ff000055","#ff000022",
                                       "#a35278ff", "#a35278cc", "#a3527899", "#a3527855", "#a3527822",
                                       "#ed651cff", "#ed651ccc", "#ed651c99", "#ed651c55", "#ed651c22"), 
                                       outline = F, las = 2, lty = 1, notch = T, staplewex = 0, ylab = "log2(fold-change)", ylim = c(-4,4)) #Figure 3A
abline(h=0)


######## Neo-X and neo-Y gametolog expression based on MSL distance to the neo-X allele
automed <- c()
for (i in 1:8) {
  automed <- c(automed, median((allcounts[(Ebol | Bbol) & !multibol & expbol,i]), na.rm = T))
}
xyDClistr <- list()
for (i in 1:5) {
  automed[i]
  for (ch in 3) {
    for (di in names(MSLl)) {
      xydf <- data.frame(x = row.names(allcounts)[chbol[[ch]] & MSLl[[di]] & !multibol])
      xydf$y <- RBH121all$gene_miY[match(gsub("-mRNA-1", "", xydf$x), gsub("_", "-",RBH121all$gene_miC))]
      xydf <- xydf[grepl("Contig_Y", xydf$y),]
      xydf$y <- gsub("_", "-", xydf$y)
      xydf$dup <- sapply(1:nrow(xydf), function(x){unlist(strsplit(xydf$y[x], split = ","))[2]})
      xydf$y <- sapply(1:nrow(xydf), function(x){unlist(strsplit(xydf$y[x], split = ","))[1]})
      xdex <- row.names(allcounts) %in% xydf$x
      dname <- paste(i, "C", di, sep = "_")
      xyDClistr[[dname]] <- allcounts[xdex,i] - automed[i]
      ynames <- unlist(strsplit(xydf$y, split = ","))
      ynames <- ynames[grepl("Contig-Y", ynames)]
      ydex <- gsub("-mRNA-1", "", row.names(allcounts)) %in% ynames
      dname <- paste(i, "neoY", di, sep = "_")
      xyDClistr[[dname]] <- allcounts[ydex,i]  - automed[i]
      if (di == "20000") {
        xydfxdex <- match(xydf$x, row.names(allcounts))
        xydfydex <- match(xydf$y, gsub("-mRNA-1", "", row.names(allcounts)))
        xydfddex <- match(xydf$dup, gsub("-mRNA-1", "", row.names(allcounts)))
        xydf$x_exp <- allcounts[xydfxdex,i] - automed[i] 
        xydf$y_exp <- allcounts[xydfydex,i] - automed[i]
        xydf$dup_exp <- allcounts[xydfddex,i] - automed[i]
        xydf[is.na(xydf)] <- 0
      }
    }
  }
}
boxat <- (1:(6*(length(DClistr)/6 + 1)))[-c(1:6*(length(DClistr)/6 + 1))]
boxplot(xyDClistr, col = c("#ed651cff", "#0000ffff", "#ed651ccc","#0000ffCC","#ed651c99","#0000ff99","#ed651c55","#0000ff55","#ed651c22","#0000ff22"), 
        outline = F, las = 2, lty = 1, notch = T, staplewex = 0, ylab = "log2(X:A)") #Figure 3C
abline(h=c(-1,0))


######## expression of the autosomal ortholog in pseudoobscura and Neo-X based on MLS distance to the neo-X allele in bulk testes RNA-seq
pseXYDC <- list()
for (di in names(MSLl)) {
  scx <- row.names(allcounts)[chbol$C & MSLl[[di]] & !multibol]
  #      xnames <- row.names(allcounts)[chbol[[ch]] & MSLl[[di]] & !multibol]
  #      ynames <- RBH121all$gene_miY[match(gsub("-mRNA-1", "", xnames), gsub("_", "-",RBH121all$gene_miC))]
  
  dname <- paste("pse", di, sep = "_")
  pseXYDC[[dname]] <- log2(pse121$testes[match(gsub("-mRNA-1", "", scx), gsub("_", "-",RBH121all$gene_miC))])
  
}
pseXYDC$"NA" <- NA
for (di in names(MSLl)) {
  scx <- row.names(allcounts)[chbol$C & MSLl[[di]] & !multibol]
  #      xnames <- row.names(allcounts)[chbol[[ch]] & MSLl[[di]] & !multibol]
  #      ynames <- RBH121all$gene_miY[match(gsub("-mRNA-1", "", xnames), gsub("_", "-",RBH121all$gene_miC))]
  dname <- paste("neoX", di, sep = "_")
  pseXYDC[[dname]] <- log2(miC121$testes[match(gsub("-mRNA-1", "", scx), gsub("_", "-",RBH121all$gene_miC))])
  
}
boxplot(pseXYDC, las = 2, lty = 1, notch = T, staplewex = 0, outline = F, cex = 0.5, ylim = c(0,16.5)) ## Figure 3B


######## expression fold difference between the Neo-X alleles and theirautosomal orthologs based on MLS distance to the neo-X allele
pseXYDC <- list()
for (di in names(MSLl)) {
  scx <- row.names(allcounts)[chbol$C & MSLl[[di]] & !multibol]
  #      xnames <- row.names(allcounts)[chbol[[ch]] & MSLl[[di]] & !multibol]
  #      ynames <- RBH121all$gene_miY[match(gsub("-mRNA-1", "", xnames), gsub("_", "-",RBH121all$gene_miC))]
  dname <- paste("neoXpseC", di, sep = "_")
  pseXYDC[[dname]] <-  log2(miC121$testes[match(gsub("-mRNA-1", "", scx), gsub("_", "-",RBH121all$gene_miC))]) - log2(pse121$testes[match(gsub("-mRNA-1", "", scx), gsub("_", "-",RBH121all$gene_miC))])
}
boxplot(pseXYDC, las = 2, lty = 1, notch = T, staplewex = 0, outline = F, cex = 0.5, ylim = c(-2,1), ylab = "log2(mir/pse)") ## Figure S7
abline(h=c(0,-1))


######## expression landscape for jeans overlapping MSL sites
genesums <- rowSums(x = lscnew[["RNA"]]@counts, na.rm = TRUE)
aggregate <- AggregateExpression(object = lscnew2, group.by = "ident", slot = "counts", return.seurat = T)
allcounts <- as.matrix(aggregate[["RNA"]]@counts)[,1:8]
alltab <- allcounts
sub.genes <- row.names(alltab)
ymultibol <- sub.genes %in% unlist(multigene)[(grepl("Contig-Y", unlist(multigene)))]
ysinglebol <- grepl("Contig-Y", sub.genes) & !(sub.genes %in% unlist(multigene))
multibol <- sub.genes %in% unlist(multigene)
Cbol <- grepl("MullerC", sub.genes)
Dbol <- grepl("MullerAD-", sub.genes)
Abol <- grepl("MullerA-", sub.genes)
Bbol <- grepl("MullerB", sub.genes)
Ebol <- grepl("MullerE", sub.genes)
autonorm <-  sapply(1:ncol(alltab), function(x){median((alltab[(Ebol | Bbol) & !multibol,x]))})
alltab <- alltab/matrix(rep(autonorm, nrow(alltab)), byrow = T, nrow = nrow(alltab))
MSLdist <- log10(abs(MSEnear[match(gsub(pattern = "-mRNA-1", replacement = "", rownames(alldelta)), MSEnear$V3),15])+1)
chbol <- list(A = Abol & !multibol,
              D = Dbol & !multibol,
              C = Cbol & !multibol,
              B = Bbol & !multibol,
              E = Ebol & !multibol)
par(mar=c(2,2,1,1))
par(mfrow=c(8,5))
for (i in 1:8) { ## Figure S6
  plot(density(log2(alltab[chbol$A & MSLl[[1]],i])+0.01, adjust = 0.5), col = "#ff0000BB", type = "l", lwd = 2,  ylim = c(0,0.2), xlim = c(-8,8), main = NA, xlab = NA)
  points(density(log2(alltab[chbol$D & MSLl[[1]],i])+0.01, adjust = 0.5), col = "#a35278BB", type = "l", lwd = 2)
  points(density(log2(alltab[chbol$C & MSLl[[1]],i])+0.01, adjust = 0.5), col = "#ed651cBB", type = "l", lwd = 2)
  plot(density(log2(alltab[chbol$A & (MSLl[[2]] | MSLl[[3]]),i])+0.01, adjust = 0.5), col = "#ff0000BB", type = "l", lwd = 2,  ylim = c(0,0.2), xlim = c(-8,8), main = NA, xlab = NA)
  points(density(log2(alltab[chbol$D & (MSLl[[2]] | MSLl[[3]]),i])+0.01, adjust = 0.5), col = "#a35278BB", type = "l", lwd = 2)
  points(density(log2(alltab[chbol$C & (MSLl[[2]] | MSLl[[3]]),i])+0.01, adjust = 0.5), col = "#ed651cBB", type = "l", lwd = 2)
  plot(density(log2(alltab[chbol$A & MSLl[[4]],i])+0.01, adjust = 0.5), col = "#ff0000BB", type = "l", lwd = 2,  ylim = c(0,0.2), xlim = c(-8,8), main = NA, xlab = NA)
  points(density(log2(alltab[chbol$D & MSLl[[4]],i])+0.01, adjust = 0.5), col = "#a35278BB", type = "l", lwd = 2)
  points(density(log2(alltab[chbol$C & MSLl[[4]],i])+0.01, adjust = 0.5), col = "#ed651cBB", type = "l", lwd = 2)
  plot(density(log2(alltab[chbol$A & MSLl[[5]],i])+0.01, adjust = 0.5), col = "#ff0000BB", type = "l", lwd = 2,  ylim = c(0,0.12), xlim = c(-8,8), main = NA, xlab = NA)
  points(density(log2(alltab[chbol$D & MSLl[[5]],i])+0.01, adjust = 0.5), col = "#a35278BB", type = "l", lwd = 2)
  points(density(log2(alltab[chbol$C & MSLl[[5]],i])+0.01, adjust = 0.5), col = "#ed651cBB", type = "l", lwd = 2)
  plot(density(log2(alltab[chbol$B,i])+0.01, adjust = 0.5), col = "gray60", type = "l", lwd = 2,  ylim = c(0,0.2), xlim = c(-8,8), main = NA, xlab = NA)
  points(density(log2(alltab[chbol$E,i])+0.01, adjust = 0.5), col = "gray30", type = "l", lwd = 2,  ylim = c(0,0.2), xlim = c(-8,8), main = NA, xlab = NA)
}


######## expression of ortholog and gametologs based on reciprocal best hit
fctrim <- function(x){
  a <- x
  a[,2] <- sapply(1:nrow(a), function(x){return(unlist(strsplit(as.character(a[x,2]), split = ";"))[1])})
  a[,3] <- as.numeric(sapply(1:nrow(a), function(x){return(unlist(strsplit(as.character(a[x,3]), split = ";"))[1])}))
  a[,4] <- as.numeric(sapply(1:nrow(a), function(x){return(tail(unlist(strsplit(as.character(a[x,4]), split = ";")), n = 1))}))
  a[,5] <- sapply(1:nrow(a), function(x){return(unlist(strsplit(as.character(a[x,5]), split = ";"))[1])})
  return(a)
}
mirfc <- fctrim(read.table("Dmir.STARpri.CDS.fc", header = T, sep = "\t"))
mirfai <- read.table("D.miranda_PacBio2.1.transcript.fa.fai", header = F, sep = "\t")
mirauto <- mirfc$Chr %in% c("MullerB", "MullerE")
mirC <- mirfc$Chr %in% c("MullerC")
mirA <- mirfc$Chr %in% c("MullerA")
mirD <- mirfc$Chr %in% c("MullerAD")
mirB <- mirfc$Chr %in% c("MullerB")
mirE <- mirfc$Chr %in% c("MullerE")
mirY <- grepl("Contig_Y", mirfc$Chr)
allexp <- sapply(1:nrow(mirfc), function(x){
  sum(mirfc[x,-c(1:6)] >= 5)
})

mir.norm <- matrix(rep(mirfc$Length, ncol(mirgenes)-1), byrow = F, nrow = nrow(mirfc))
mirgenes <- mirfc[,-c(1:6)]/mir.norm*1000
mir.norm <- colMeds(mirgenes[mirauto & allexp > ncol(mir.norm)*0.8,])
mir.norm <- matrix(rep(mir.norm, nrow(mirgenes)), byrow = T, nrow = nrow(mirgenes))
mirgenes <- mirgenes/mir.norm*1000
colnames(mirgenes) <- gsub(pattern = "stage", replacement = "",
                           gsub(pattern = "licate", replacement = "",
                                gsub(pattern = ".pri.sort.bam", replacement = "", colnames(mirgenes))))

mirgene.norm <-  data.frame("F_st2" = rowMeans(mirgenes[,5:7]), "M_st2" = rowMeans(mirgenes[,27:29]), 
                            "F_st4" = rowMeans(mirgenes[,8:10]), "M_st4" = rowMeans(mirgenes[,30:32]),
                            "F_st5.5" = rowMeans(mirgenes[,11:12]), "M_st5.5" = rowMeans(mirgenes[,33:35]), 
                            "F_st5.9" = rowMeans(mirgenes[,13:15]), "M_st5.9" = rowMeans(mirgenes[,36:38]),
                            "F_st7" = rowMeans(mirgenes[,16:17]), "M_st7" = rowMeans(mirgenes[,39:41]), 
                            "F_st8" = rowMeans(mirgenes[,18:20]), "M_st8" = rowMeans(mirgenes[,42:43]), 
                            "F_st10" = mirgenes[,1], "M_st10" = rowMeans(mirgenes[,c(2,21:23)]), 
                            "F_st12" = rowMeans(mirgenes[,3:4]), "M_st12" = rowMeans(mirgenes[,24:26]), 
                            "ovaries" = rowMeans(mirgenes[,c(44,49)]), "testes" = rowMeans(mirgenes[,c(45,53)]),
                            "F_carcass" = mirgenes[,46], "M_carcass" = mirgenes[,50],
                            "F_head" = mirgenes[,47], "M_head" = mirgenes[,51],
                            "F_larvae" = mirgenes[,48], "M_larvae" = mirgenes[,52])
row.names(mirgene.norm) <- mirfc$Geneid
stages <- c("2", "4", "5e", "5l", "7", "8", "10", "12", "Gonad", "car", "head", "L3")

psefc <- fctrim(read.table("Dpse.STARpri.CDS.fc", header = T, sep = "\t")) ##load featurecounts
psefai <- read.table("dpse-all-transcript-r3.2.longest.fasta.fai", header = F, sep = "\t")
pseauto <- psefc$Chr %in% c("2", "4_group1", "4_group2", "4_group3", "4_group4", "4_group5")
pseC <- psefc$Chr %in% c("3")
pseA <- psefc$Chr %in% c("XL_group1a", "XL_group1e", "XL_group3a", "XL_group3b")
pseD <- psefc$Chr %in% c("XR_group3a", "XR_group5", "XR_group6", "XR_group8")
pseB <- psefc$Chr %in% c("4_group1", "4_group2", "4_group3", "4_group4", "4_group5")
pseE <- psefc$Chr %in% c("2")
allexp <- sapply(1:nrow(psefc), function(x){
  sum(psefc[x,-c(1:6)] >= 5)
})
pse.norm <- matrix(rep(psefc$Length, ncol(psegenes)-1), byrow = F, nrow = nrow(psegenes))
psegenes <- psefc[, -c(1:6)]/pse.norm*1000
pse.norm <- colMeds(psegenes[pseauto & allexp > ncol(pse.norm)*0.8,] )
pse.norm <- matrix(rep(pse.norm, nrow(psegenes)), byrow = T, nrow = nrow(psegenes))
psegenes <- psegenes/pse.norm*1000
colnames(psegenes) <- gsub(pattern = "stage", replacement = "",
                           gsub(pattern = "licate", replacement = "",
                                gsub(pattern = ".pri.sort.bam", replacement = "", colnames(psegenes))))
psegene.norm <- data.frame("F_st2" = rowMeans(psegenes[,7:9]), "M_st2" = rowMeans(psegenes[,c(29,31)]), 
                           "F_st4" = rowMeans(psegenes[,10:12]), "M_st4" = rowMeans(psegenes[,32:34]), 
                           "F_st5.5" = rowMeans(psegenes[,13:14]), "M_st5.5" = rowMeans(psegenes[,35:37]), 
                           "F_st5.9" = rowMeans(psegenes[,15:17]), "M_st5.9" = rowMeans(psegenes[,38:40]),
                           "F_st7" = rowMeans(psegenes[,18:20]), "M_st7" = rowMeans(psegenes[,41:43]), 
                           "F_st8" = rowMeans(psegenes[,21:22]), "M_st8" = rowMeans(psegenes[,44:46]), 
                           "F_st10" = rowMeans(psegenes[,1:3]), "M_st10" = rowMeans(psegenes[,23:25]), 
                           "F_st12" = rowMeans(psegenes[,4:6]), "M_st12" = rowMeans(psegenes[,26:28]), 
                           "ovaries" = rowMeans(psegenes[,c(47,52)]), "testes" = rowMeans(psegenes[,c(48,56)]),
                           "F_carcass" = psegenes[,49], "M_carcass" = psegenes[,53],
                           "F_head" = psegenes[,50], "M_head" = psegenes[,54],
                           "F_larvae" = psegenes[,51], "M_larvae" = psegenes[,55])
row.names(psegene.norm) <- psefc$Geneid

gtfmir <- read.table("D.miranda_PacBio2.1.all.RNA.gff", header = F, sep = "\t")
gtfmir$transcipt_ID <- sapply(1:nrow(gtfmir), function(x){
  return(substring(unlist(strsplit(as.character(gtfmir[x,9]), split = ";"))[1],4))
})
gtfmir$gene_ID <- sapply(1:nrow(gtfmir), function(x){
  return(substring(unlist(strsplit(as.character(gtfmir[x,9]), split = ";"))[2], 8))
})
gtfpse <- read.table("dpse-all-r3.2.RNA.gff", header = F, sep = "\t")
gtfpse <- gtfpse[gtfpse$V3 == "mRNA",]
gtfpse$transcipt_ID <- sapply(1:nrow(gtfpse), function(x){
  return(substring(unlist(strsplit(as.character(gtfpse[x,9]), split = ";"))[1],4))
})
gtfpse$gene_ID <- sapply(1:nrow(gtfpse), function(x){
  return(substring(unlist(strsplit(as.character(gtfpse[x,9]), split = ";"))[3], 8))
})
RBHnoC <- read.table("RB.pse2mir.RBH.noC.new.txt", header = F, sep = "\t")
RBHnoY <- read.table("RB.pse2mir.RBH.noY.new.txt", header = F, sep = "\t")

RBHnoC$chr_pse <- gtfpse[match(RBHnoC$V1, gtfpse$transcipt_ID),1]
RBHnoC$chr_mir <- gtfmir[match(RBHnoC$V2, gtfmir$transcipt_ID),1]
RBHnoC$V1 <- sapply(as.character(RBHnoC$V1), function(x){
  v <- unlist(strsplit(x, split = ","))
  v <- gtfpse$gene_ID[match(v, gtfpse$transcipt_ID)]
  return(as.character(paste(v, collapse = ",")))
})
RBHnoC$V2 <- sapply(as.character(RBHnoC$V2), function(x){
  v <- unlist(strsplit(x, split = ","))
  v <- gtfmir$gene_ID[match(v, gtfmir$transcipt_ID)]
  return(as.character(paste(v, collapse = ",")))
})

RBHnoY$chr_pse <- gtfpse[match(RBHnoY$V1, gtfpse$transcipt_ID),1]
RBHnoY$chr_mir <- gtfmir[match(RBHnoY$V2, gtfmir$transcipt_ID),1]
RBHnoY$V1 <- sapply(as.character(RBHnoY$V1), function(x){
  v <- unlist(strsplit(x, split = ","))
  v <- gtfpse$gene_ID[match(v, gtfpse$transcipt_ID)]
  return(as.character(paste(v, collapse = ",")))
})
RBHnoY$V2 <- sapply(as.character(RBHnoY$V2), function(x){
  v <- unlist(strsplit(x, split = ","))
  v <- gtfmir$gene_ID[match(v, gtfmir$transcipt_ID)]
  return(as.character(paste(v, collapse = ",")))
})

clustTPM <- AggregateExpression(object = lscnew, group.by = "ident", slot = "counts")$RNA 

ymultibol <- row.names(clustTPM) %in% unlist(multigene)[(grepl("Contig-Y", unlist(multigene)))]
ysinglebol <- grepl("Contig-Y", row.names(clustTPM)) & !(row.names(clustTPM) %in% unlist(multigene))
multibol <- row.names(clustTPM) %in% unlist(multigene)
Cbol <- grepl("MullerC", row.names(clustTPM))
Dbol <- grepl("MullerAD-", row.names(clustTPM))
Abol <- grepl("MullerA-", row.names(clustTPM))
Bbol <- grepl("MullerB", row.names(clustTPM))
Ebol <- grepl("MullerE", row.names(clustTPM))
autobol <- grepl("MullerB|MullerE", row.names(clustTPM))
Fbol <- grepl("MullerF", row.names(clustTPM))
Ybol <- grepl("Contig-Y", row.names(clustTPM))
highbol <- row.names(clustTPM) %in% all.genes[log10(genesums) > 1]

RBH121all <- data.frame(chr_pse = RBHnoY$chr_pse[RBHnoY$V4 %in% c(1,2) | RBHnoC$V4 %in% c(1,2)],
                        gene_pse = RBHnoY$V1[RBHnoY$V4 %in% c(1,2) | RBHnoC$V4 %in% c(1,2)],
                        chr_miC = RBHnoY$chr_mir[RBHnoY$V4 %in% c(1,2) | RBHnoC$V4 %in% c(1,2)],
                        gene_miC = RBHnoY$V2[RBHnoY$V4 %in% c(1,2) | RBHnoC$V4 %in% c(1,2)],
                        chr_miY = RBHnoC$chr_mir[RBHnoY$V4 %in% c(1,2) | RBHnoC$V4 %in% c(1,2)],
                        gene_miY = RBHnoC$V2[RBHnoY$V4 %in% c(1,2) | RBHnoC$V4 %in% c(1,2)])
pse121 <- psegene.norm[match(RBH121all$gene_pse, rownames(psegene.norm)),]
miC121 <- mirgene.norm[match(RBH121all$gene_miC, rownames(mirgene.norm)),]
miC121.uq <- mirgene.norm.uq[match(RBH121all$gene_miC, rownames(mirgene.norm)),]
miY121 <- mirgene.norm[match(RBH121all$gene_miY, rownames(mirgene.norm)),]
miY121.uq <- mirgene.norm.uq[match(RBH121all$gene_miY, rownames(mirgene.norm)),]

log121 <- log2(miC121 + 1) - log2(pse121 + 1) 
pseauto <- RBH121all$chr_pse %in% c("2", "4_group1", "4_group2", "4_group3", "4_group4", "4_group5")
pseC <- RBH121all$chr_pse %in% c("3")
pseA <- RBH121all$chr_pse %in% c("XL_group1a", "XL_group1e", "XL_group3a", "XL_group3b")
pseD <- RBH121all$chr_pse %in% c("XR_group3a", "XR_group5", "XR_group6", "XR_group8")
pseB <- RBH121all$chr_pse %in% c("4_group1", "4_group2", "4_group3", "4_group4", "4_group5")
pseE <- RBH121all$chr_pse %in% c("2")
Xbol <- RBH121all$gene_miC != "NA"
Ybol <- RBH121all$gene_miY != "NA"
MSLbol <- RBH121all$gene_miC %in% MSLnear$V3[abs(MSLnear$V15) < 1000]

#Figure 4B
boxplot(log2(miC121[pseA,18] + 1) - log2(pse121[pseA,18] + 1),
        log2(miC121[pseA,2] + 1) - log2(pse121[pseA,2] + 1),
        log2(miC121[pseA,6] + 1) - log2(pse121[pseA ,6] + 1),
        log2(miC121[pseA,8] + 1) - log2(pse121[pseA ,8] + 1),
        log2(miC121[pseA,10] + 1) - log2(pse121[pseA ,10] + 1),
        log2(miC121[pseA,24] + 1) - log2(pse121[pseA ,24] + 1),
        log2(miC121[pseA,22] + 1) - log2(pse121[pseA,22] + 1),
        log2(miC121[pseA,20] + 1) - log2(pse121[pseA,20] + 1),
        outline = F, ylim = c(-4,4), las = 1, staplewex = 0, lty = 1, col = "#ff0000ff")
abline(h=c(0,-1),lty =2)
boxplot(log2(miC121[pseD,18] + 1) - log2(pse121[pseD,18] + 1),
        log2(miC121[pseD,2] + 1) - log2(pse121[pseD,2] + 1),
        log2(miC121[pseD,6] + 1) - log2(pse121[pseD ,6] + 1),
        log2(miC121[pseD,8] + 1) - log2(pse121[pseD ,8] + 1),
        log2(miC121[pseD,10] + 1) - log2(pse121[pseD ,10] + 1),
        log2(miC121[pseD,24] + 1) - log2(pse121[pseD ,24] + 1),
        log2(miC121[pseD,22] + 1) - log2(pse121[pseD,22] + 1),
        log2(miC121[pseD,20] + 1) - log2(pse121[pseD,20] + 1),
        outline = F, ylim = c(-4,4), las = 1, staplewex = 0, lty = 1, col = "#a35278FF")
abline(h=c(0,-1),lty =2)
boxplot(log2(miC121[pseC,18] + 1) - log2(pse121[pseC,18] + 1),
        log2(miC121[pseC,2] + 1) - log2(pse121[pseC,2] + 1),
        log2(miC121[pseC,6] + 1) - log2(pse121[pseC ,6] + 1),
        log2(miC121[pseC,8] + 1) - log2(pse121[pseC ,8] + 1),
        log2(miC121[pseC,10] + 1) - log2(pse121[pseC ,10] + 1),
        log2(miC121[pseC,24] + 1) - log2(pse121[pseC ,24] + 1),
        log2(miC121[pseC,22] + 1) - log2(pse121[pseC,22] + 1),
        log2(miC121[pseC,20] + 1) - log2(pse121[pseC,20] + 1),
        outline = F, ylim = c(-4,4), las = 1, staplewex = 0, lty = 1, col = "#ed651cFF", 
        names = c("testes","st2", "st5", "st7", "st10", "L3", "head", "Carcass")) 
abline(h=c(0,-1),lty =2)

#Figure 5D
boxplot(log2(miC121[pseC,18] + miY121[pseC,18] + 1) - log2(pse121[pseC,18] + 1),
        log2(miC121[pseC,2] + miY121[pseC,2] + 1) - log2(pse121[pseC,2] + 1),
        log2(miC121[pseC,6] + miY121[pseC,6] + 1) - log2(pse121[pseC ,6] + 1),
        log2(miC121[pseC,8] + miY121[pseC,8] + 1) - log2(pse121[pseC ,8] + 1),
        log2(miC121[pseC,10] + miY121[pseC,10] + 1) - log2(pse121[pseC ,10] + 1),
        log2(miC121[pseC,24] + miY121[pseC,24] + 1) - log2(pse121[pseC ,24] + 1),
        log2(miC121[pseC,22] + miY121[pseC,22] + 1) - log2(pse121[pseC,22] + 1),
        log2(miC121[pseC,20] + miY121[pseC,20] + 1) - log2(pse121[pseC,20] + 1),
        outline = F, ylim = c(-4,4), las = 1, staplewex = 0, lty = 1, col = "#c2997f99", 
        names = c("testes","st2", "st5", "st7", "st10", "L3", "head", "Carcass"))
abline(h=c(0,-1),lty =2) 

#Figure S8
boxplot(log2(miC121[pseC,17] + 1) - log2(pse121[pseC,17] + 1),
        log2(miC121[pseC,1] + 1) - log2(pse121[pseC,1] + 1),
        log2(miC121[pseC,5] + 1) - log2(pse121[pseC ,5] + 1),
        log2(miC121[pseC,7] + 1) - log2(pse121[pseC ,7] + 1),
        log2(miC121[pseC,9] + 1) - log2(pse121[pseC ,9] + 1),
        log2(miC121[pseC,23] + 1) - log2(pse121[pseC ,23] + 1),
        log2(miC121[pseC,21] + 1) - log2(pse121[pseC,21] + 1),
        log2(miC121[pseC,19] + 1) - log2(pse121[pseC,19] + 1),
        outline = F, ylim = c(-4,4), las = 1, staplewex = 0, lty = 1, col = "#ed651cFF", 
        names = c("ovaries","st2", "st5", "st7", "st10", "L3", "head", "Carcass"), notch = T) 
abline(h=c(0,-1),lty =2)

#Figure S13
boxplot(log2(pse121[yonlydex,18]+1),
        log2(pse121[yonlydex,2]+1),
        log2(pse121[yonlydex,6]+1),
        log2(pse121[yonlydex,10]+1),
        log2(pse121[yonlydex,12]+1),
        log2(pse121[yonlydex,20]+1),
        log2(pse121[yonlydex,22]+1),
        log2(pse121[yonlydex,24]+1), NA,
        log2(miY121[yonlydex,18]+1),
        log2(miY121[yonlydex,2]+1),
        log2(miY121[yonlydex,6]+1),
        log2(miY121[yonlydex,10]+1),
        log2(miY121[yonlydex,12]+1),
        log2(miY121[yonlydex,20]+1),
        log2(miY121[yonlydex,22]+1),
        log2(miY121[yonlydex,24]+1), 
        las = 1, pch = 20, staplewex = 0, lty = 1, outline = F,
        names = c("testes","st2", "st5", "st7", "st10", "L3", "head", "Carcass", "", "testes","st2", "st5", "st7", "st10", "L3", "head", "Carcass"))
boxplot(log2(mirgene.norm[mirY,18]+1),
        log2(mirgene.norm[mirY,2]+1),
        log2(mirgene.norm[mirY,6]+1),
        log2(mirgene.norm[mirY,8]+1),
        log2(mirgene.norm[mirY,12]+1),
        log2(mirgene.norm[mirY,24]+1),
        log2(mirgene.norm[mirY,22]+1),
        log2(mirgene.norm[mirY,20]+1), 
        las = 1, staplewex = 0, lty = 1, outline = F, col = "#96cce2ff",
        names = c("testes","st2", "st5", "st7", "st10", "L3", "head", "Carcass"))


##### Fold difference between miranda and pseudoobscura alleles depending on distance to MSL
MSLslop <- read.table("D.miranda_PacBio2.1.gene.slop10k.MSE.wab.intersect", sep = "\t")
MSLslop$V3 <- gsub(pattern = "_", "-", substring(sapply(1:nrow(MSLslop), function(x){unlist(strsplit(MSLnear$V9[x], split = ";"))[2]}), 6))
MSLsloptab <- sapply(rownames(miC121), function(x){sum(MSLslop$V3 %in% x)})
plot(MSLsloptab[pseC], log2(pse121[pseC,18] + 1) - log2(miC121[pseC,18] + 1))
m2p121 <- as.data.frame(log2((miC121 + 1)/(pse121 + 1)))
violist <- list()
for (co in c(18,2,6,10,16,24,22,20)) {
  lowbol <- pse121[,co] > 50
  wcpval <- wilcox.test(m2p121[lowbol & pseC & !MSLbol,co], m2p121[lowbol & pseC & MSLbol,co])$p.value
  hist(m2p121[lowbol & pseC & !MSLbol,co], breaks=seq(-20,20,by = 0.2), ylim = c(0,150), xlim = c(-10,10), main = paste(colnames(m2p121)[co], "; pval =", wcpval, sep = " "))
  hist(m2p121[lowbol & pseC & MSLbol,co], breaks=seq(-20,20,by = 0.2), add = T, col = rgb(0,0,1,0.3))
  msl <- m2p121[lowbol & pseC & MSLbol,co]
  #	msl <- msl[-which(msl %in% boxplot(msl, plot=F)$out)]
  violist[[paste(colnames(m2p121)[co], ".MSL", sep = "")]] <- msl
  msl <- m2p121[lowbol & pseC & !MSLbol,co]
  #	msl <- msl[-which(msl %in% boxplot(msl, plot=F)$out)]
  violist[[paste(colnames(m2p121)[co], ".noMSL", sep = "")]] <- msl
  #	violist[[paste(colnames(m2p121)[co], ".NA", sep = "")]] <- NA
}
boxplot(violist, ylim = c(-4,3), cex = 0.5, las = 1, outline = F, notch = T, lty = 1, staplewex = 0, col = c("#ed651cFF", "#ed651c66"),
        at = c(sapply(seq(1, length(violist), by = 2), function(x){return((x:(x+1)) + (x-1)*0.15 )})), xlim = c(0.75, 18.25)) #Figure 4C
abline(h=c(0,-1),lty =2)

#Figure 4D
plot(log2(pse121[pseA & !MSLbol,18] + 1), log2(miC121[pseA & !MSLbol,18] + 1), las = 1, pch = 21, cex = 0.5, col = NA, bg = "#ff000066", xlim = c(0,16), ylim = c(0,16))
points(log2(pse121[pseA & MSLbol,18] + 1), log2(miC121[pseA & MSLbol,18] + 1), las = 1, pch = 21, cex = 1, col = 1, bg = "#ff0000ff", xlim = c(0,16), ylim = c(0,16))
abline(a=0, b=1)
boxplot(log2(pse121[pseA & MSLbol,18] + 1), log2(pse121[pseA & !MSLbol,18] + 1),
        log2(miC121[pseA & MSLbol,18] + 1), log2(miC121[pseA & !MSLbol,18] + 1), at = c(1,2,3.5,4.5), lty = 1, outline = F, staplewex = 0, xaxt = "n", las = 1)
#Figure 4E
plot(log2(pse121[pseD & !MSLbol,18] + 1), log2(miC121[pseD & !MSLbol,18] + 1), las = 1, pch = 21, cex = 0.5, col = NA, bg = "#a3527866", xlim = c(0,16), ylim = c(0,16))
points(log2(pse121[pseD & MSLbol,18] + 1), log2(miC121[pseD & MSLbol,18] + 1), las = 1, pch = 21, cex = 1, col = 1, bg = "#a35278FF", xlim = c(0,16), ylim = c(0,16))
abline(a=0, b=1)
boxplot(log2(pse121[pseD & MSLbol,18] + 1), log2(pse121[pseD & !MSLbol,18] + 1),
        log2(miC121[pseD & MSLbol,18] + 1), log2(miC121[pseD & !MSLbol,18] + 1), at = c(1,2,3.5,4.5), lty = 1, outline = F, staplewex = 0, xaxt = "n", las = 1)
#Figure 4F
plot(log2(pse121[pseC & !MSLbol,18] + 1), log2(miC121[pseC & !MSLbol,18] + 1), las = 1, pch = 21, cex = 0.5, col = NA, bg = "#ed651c66", xlim = c(0,16), ylim = c(0,16))
points(log2(pse121[pseC & MSLbol,18] + 1), log2(miC121[pseC & MSLbol,18] + 1), las = 1, pch = 21, cex = 1, col = 1, bg = "#ed651cFF", xlim = c(0,16), ylim = c(0,16))
abline(a=0, b=1)
boxplot(log2(pse121[pseC & MSLbol,18] + 1), log2(pse121[pseC & !MSLbol,18] + 1),
        log2(miC121[pseC & MSLbol,18] + 1), log2(miC121[pseC & !MSLbol,18] + 1), at = c(1,2,3.5,4.5), lty = 1, outline = F, staplewex = 0, xaxt = "n", las = 1)
#Figure 5B
plot(log2(miC121[pseC & !MSLbol,18] + 1), log2(miY121[pseC & !MSLbol,18] + 1), las = 1, pch = 21, cex = 0.5, col = NA, bg = rgb(0,0,0, 0.2), xlim = c(0,16), ylim = c(0,16))
points(log2(miC121[pseC & MSLbol,18] + 1), log2(miY121[pseC & MSLbol,18] + 1), las = 1, pch = 21, cex = 0.5, col = 1, bg = "gray40", xlim = c(0,16), ylim = c(0,16))
abline(a=0, b=1)

#Figure 5C
plot(log2(pse121[pseC,18] + 1), log2((miY121+miC121)[pseC,18] + 1), las = 1, pch = 21, cex = 0.5, col = NA, bg = "#c2997f99", xlim = c(0,18), ylim = c(0,18))
abline(a=0, b=1)

#Figure S9
plot(log2(pse121[pseC,18] + 1), log2(miY121[pseC,18] + 1), las = 1, pch = 21, cex = 0.5, col = NA, bg = rgb(0,0,1, 0.25), xlim = c(0,16), ylim = c(0,16))
abline(a=0, b=1)


##### Movement of gene orthologs after conversion to neo-X
chrmvx <- matrix(nrow=5,ncol=7)
rownames(chrmvx) <- c("pseA", "pseD", "pseC", "pseB", "pseE")
colnames(chrmvx) <- c("mirA", "mirD", "mirC", "mirB", "mirE", "neoX", "neoY")
psechrlist <- list(pseA, pseD, pseC, pseB, pseE)
for (i in 1:5) {
  chrmvx[i,1]<- sum(RBH121all$chr_miC[psechrlist[[i]]] == "MullerA", na.rm = T)
  chrmvx[i,2]<- sum(RBH121all$chr_miC[psechrlist[[i]]] == "MullerAD", na.rm = T)
  chrmvx[i,3]<- sum(RBH121all$chr_miC[psechrlist[[i]]] == "MullerC" | grepl(pattern = "Contig_Y", RBH121all$chr_miY[psechrlist[[i]]]), na.rm =T)
  chrmvx[i,4]<- sum(RBH121all$chr_miC[psechrlist[[i]]] == "MullerB", na.rm = T)
  chrmvx[i,5]<- sum(RBH121all$chr_miC[psechrlist[[i]]] == "MullerE", na.rm = T)
  chrmvx[i,6]<- sum(RBH121all$chr_miC[psechrlist[[i]]] == "MullerC" & is.na(RBH121all$chr_miY[psechrlist[[i]]]), na.rm = T)
  chrmvx[i,7]<- sum(grepl(pattern = "Contig_Y", RBH121all$chr_miY[psechrlist[[i]]]) & is.na(RBH121all$chr_miC[psechrlist[[i]]]), na.rm = T)
  #	chrmvx[i,i] <- 0
}

plot(0,0,xlim = c(0,200), ylim = c(0,10), type = "n", yaxt = "n", xaxt = "n", bty = "n", xlab = "", ylab = "")
chcol = c("#ff0000ff","#a35278FF", "#ed651cFF", "gray", "gray", "gray")
rect(0, 8, 19.787792*4, 8.5, col = chcol[3], lwd=2)
mircsize <- c(25.342487, 52.279357, 25.306191, 32.539841, 35.263383)
plotcol <- c(2,2,rgb(0,0,0,0.01),2,2,2)
chrstart <- c(0,
              25.342487,
              25.342487+52.279357 + 5,
              25.342487+52.279357 + 5 + 25.306191 + 5,
              25.342487+52.279357 + 5 + 25.306191 + 5 + 32.539841 + 5,
              25.342487+52.279357 + 5 + 25.306191 + 5 + 32.539841 + 5 + 35.263383 + 5)
chrend <- c(25.342487,
            25.342487+52.279357,
            25.342487+52.279357 + 5 + 25.306191,
            25.342487+52.279357 + 5 + 25.306191 + 5 + 32.539841,
            25.342487+52.279357 + 5 + 25.306191 + 5 + 32.539841 + 5 + 35.263383,
            25.342487+52.279357 + 5 + 25.306191 + 5 + 32.539841 + 5 + 35.263383 + 5 + 2.366016)

rect(chrstart, 0.5, chrend, 1, col = chcol, lwd = 2)
ch <- c("MullerA", "MullerAD", "MullerC", "MullerB", "MullerE", "MullerF")
text(x = chrstart + (chrend - chrstart)/2, y = rep(0,6), ch)
for (i in 1:6) {
  RBHsub <-  RBH121all[pseC & RBH121all$chr_miC == ch[i],]
  psecord <- gtfpse$V4[match(RBHsub$gene_pse, gtfpse$gene_ID)]*4/1000000
  mircord <- gtfmir$V4[match(RBHsub$gene_miC, gtfmir$gene_ID)]/1000000 + chrstart[i]
  segments(x0 = mircord, y0 = 1, x1 = psecord, y1 = 8, col = plotcol[i])
}


##### Gametolog synteny after formation of neo-X and neo-Y - Figure 5A
plot(0,0,xlim = c(0,150), ylim = c(0,10), 
     type = "n", yaxt = "n", xaxt = "n", bty = "n", xlab = "", ylab = "")
rect(0, 4, 19.787792*4, 4.5,col = 0, lwd=2)
rect(0,8, 25.306191*4, 8.5, col = 0, lwd=2)
CYstart <- c(0,
             53.815770+5,
             53.815770+5+37.200578+5)
CYend <- c(53.815770,
           53.815770+5+37.200578,
           53.815770+5+37.200578+5+10.667253)
rect(CYstart, 0, CYend, 0.5, col = 0, lwd=2)
CYch <- c("Contig_Y1", "Contig_Y2", "Contig_Y3")

for (i in c(1)) {
  RBHsub <-  RBH121all[pseC & RBH121all$chr_miC %in% "MullerC",]
  psecord <- gtfpse$V4[match(RBHsub$gene_pse, gtfpse$gene_ID)]/1000000*4
  mircord <- gtfmir$V4[match(RBHsub$gene_miC, gtfmir$gene_ID)]/1000000*4
  xxbol <- !is.na(RBHsub$chr_miC) & is.na(RBHsub$chr_miY)
  segments(x0 = mircord[!xxbol], y0 = 8, x1 = psecord[!xxbol], y1 = 4.5, col = rgb(0,0,0,0.05))
  segments(x0 = mircord[xxbol], y0 = 8, x1 = psecord[xxbol], y1 = 4.5, col = "#ed651cAA")
  segments(x0 = mircord[xxbol], y0 = 8, x1 = mircord[xxbol], y1 = 8.5, col = "#ed651cAA")
  segments(x0 = psecord[xxbol], y0 = 4, x1 = psecord[xxbol], y1 = 4.5, col = "#ed651cAA")
}
for (i in 1:length(CYch)) {
  RBHsub <-  RBH121all[pseC & RBH121all$chr_miY %in% CYch[i],]
  psecord <- gtfpse$V4[match(RBHsub$gene_pse, gtfpse$gene_ID)]/1000000*4
  mircord <- gtfmir$V4[match(RBHsub$gene_miY, gtfmir$gene_ID)]/1000000 + CYstart[i]
  yybol <- RBHsub$gene_miY %in% RBH121all$gene_miY[unique(unlist(yydexl))]
  segments(x0 = mircord[!yybol], y0 = 0.5, x1 = psecord[!yybol], y1 = 4, col = rgb(0,0,0,0.05))
  if (sum(yybol, na.rm = T) > 0) {
    segments(x0 = mircord[yybol], y0 = 0.5, x1 = psecord[yybol], y1 = 4, col = rgb(0,0,1,0.3))
    segments(x0 = mircord[yybol], y0 = 0, x1 = mircord[yybol], y1 = 0.5, col = rgb(0,0,1,0.3))
    segments(x0 = psecord[yybol], y0 = 4, x1 = psecord[yybol], y1 = 4.5, col = rgb(0,0,1,0.3))
  }
}

###### single cell tissue matching rbh121
clustC121 <- clustTPM[match(gsub(pattern = "_", replacement = "-", row.names(miC121)), substr(row.names(clustTPM), 1, nchar(row.names(clustTPM)) - 7)),]
clustY121 <- clustTPM[match(gsub(pattern = "_", replacement = "-", row.names(miY121)), substr(row.names(clustTPM), 1, nchar(row.names(clustTPM)) - 7)),]
multiCbol <- gsub(pattern = "_", replacement = "_", row.names(clustC121)) %in% unlist(multigene) 
multiYbol <- gsub(pattern = "_", replacement = "_", row.names(clustY121)) %in% unlist(multigene)
C121listr <- list()
for (i in 1:ncol(clustC121)) {
  automedi <- median(log2(clustC121[pseauto & !multiCbol,i]), na.rm = T)
  C121listr[[paste(colnames(clustC121)[i], "X_old", sep = "_")]] <- log2(clustC121[pseA & !multiCbol,i]) - automedi
  C121listr[[paste(colnames(clustC121)[i], "X_mid", sep = "_")]] <- log2(clustC121[pseD & !multiCbol,i]) - automedi
  C121listr[[paste(colnames(clustC121)[i], "X_neo", sep = "_")]] <- log2(clustC121[pseC & !multiCbol,i]) - automedi
  C121listr[[paste(colnames(clustY121)[i], "Y", sep = "_")]] <- log2(clustY121[pseC & !multiYbol,i]) - automedi
  C121listr[[paste(colnames(clustY121)[i], "XY", sep = "_")]] <- log2(clustC121[pseC & !multiYbol & !multiCbol,i] + clustY121[pseC  & !multiYbol & !multiCbol,i]) - automedi
  C121listr[[paste(colnames(clustC121)[i], "NA", sep = "_")]] <- NA
}
C121listr <- C121listr[-length(C121listr)]
boxplot(C121listr, col = c("red", "#a35278ff", "#ed651cff", "#96cce2ff", "#c2997fff", "black"),
        outline = F, las = 2, lty = 1, notch = T, staplewex = 0, ylab = "log2(X:A) ratio", xlim = c(1.5, length(C121listr)-0.5)) #Figure 5E
abline(h=c(0,-1), lty = 2)

###### Ribosome profiling of neo-X and neo-Y genes: Figure 5F
ribo <- read.table("Dmir.ribo.Starpri.fc", header = T, sep = "\t")
ribo <- fctrim(ribo)
ribo$maleadult.TPM <- (ribo$Dmir.MSH22.maleadult.ribo.pri.sort.bam/ribo$Length*1000)/sum(ribo$Dmir.MSH22.maleadult.ribo.pri.sort.bam/ribo$Length*1000)*1000000
ribo$malelarva.TPM <- (ribo$Dmir.MSH22.malelarva.ribo.pri.sort.bam/ribo$Length*1000)/sum(ribo$Dmir.MSH22.malelarva.ribo.pri.sort.bam/ribo$Length*1000)*1000000
riboC121 <- ribo[match(RBH121all$gene_miC, ribo$Geneid),c(1,9:10,7,8)]
riboY121 <- ribo[match(RBH121all$gene_miY, ribo$Geneid),c(1,9:10,7,8)]
plot(log2(miC121$M_larvae[!pseC] + 1), log2(riboC121$malelarva.TPM[!pseC] + 1), cex = 0.25, pch = 20, col = rgb(0,0,0,0.33), las = 1)
points(log2(miC121$M_larvae[pseC] + 1), log2(riboC121$malelarva.TPM[pseC] + 1), cex = 0.25, pch = 20, col = "#ed651cff")
points(log2(miY121$M_larvae[pseC] + 1), log2(riboY121$malelarva.TPM[pseC] + 1), cex = 0.25, pch = 20, col = "blue")
boxplot(log2(riboC121$malelarva.TPM[pseA] + 1) ,
        log2(riboC121$malelarva.TPM[pseD] + 1),
        log2(riboC121$malelarva.TPM[pseC] + 1),
        log2(riboY121$malelarva.TPM[pseC] + 1),
        log2(riboY121$malelarva.TPM[pseauto] + 1),
        col = c("red", "#a35278ff", "#ed651cff", "dodgerblue", "gray"), 
        names = c("A", "AD", "C", "neoY", "B+E"), 
        outline = F, las = 1, notch = T, lty = 1, staplewex = 0)

cdsfai <- read.table("D.miranda_PacBio2.1.CDS.fa.fai", sep = "\t")
xlog <- cdsfai[match(RBH121$gene_miC[RBH121$chr_miC == "MullerC"], cdsfai$V1),]
ylog <- cdsfai[match(RBH121$gene_miY[RBH121$chr_miC == "MullerC"], cdsfai$V1),]
lenratio <- xlog$V2/ylog$V2
yrib <- riboY121$malelarva.TPM[match(gsub(pattern = "-mRNA-1", "", ylog$V1),  riboY121$Geneid)] + 0.1
ytpm <- miY121$M_larvae[match(gsub(pattern = "-mRNA-1", "", ylog$V1),  row.names(miY121))] + 0.1
boxplot(log2(yrib)[lenratio > 0.8 & lenratio < 1.2], log2(yrib)[lenratio >= 1.2], las = 1, notch = T, ylab = "log2 neo-Y ribo TPM", col = "skyblue",
        lty = 1, staplewex = 0) # Figure S10A

boxplot(log2(riboC121[pseA,3]+1) - median(log2(riboC121[pseauto,3]+1), na.rm = T),
        log2(riboC121[pseD,3]+1) - median(log2(riboC121[pseauto,3]+1), na.rm = T),
        log2(riboC121[pseC,3]+1) - median(log2(riboC121[pseauto,3]+1), na.rm = T),
        log2(riboY121[pseC,3]+1) - median(log2(riboC121[pseauto,3]+1), na.rm = T),
        log2((riboY121[pseC,3] + riboY121[pseC,3])+1) - median(log2(riboC121[pseauto,3]+1), na.rm = T), 
        outline = F,	names = c("A", "AD", "C", "neoY", "C+neoY"), las = 1, ylab = "log2(TPM/autosome TPM)", notch = T, lty = 1, staplewex = 0,
        col = c("red", "#a35278ff", "#ed651cff", "skyblue", "#c2997fff"))
abline(h = 0, lty = 2) #Figure S10B

boxplot(log2(riboC121$malelarva.TPM[pseA] + 1) - log2(miC121$M_larvae[pseA] + 1) ,
        log2(riboC121$malelarva.TPM[pseD] + 1) - log2(miC121$M_larvae[pseD] + 1) ,
        log2(riboC121$malelarva.TPM[pseC] + 1) - log2(miC121$M_larvae[pseC] + 1),
        log2(riboY121$malelarva.TPM[pseC] + 1) - log2(miY121$M_larvae[pseC] + 1),
        log2(riboY121$malelarva.TPM[pseauto] + 1) - log2(miY121$M_larvae[pseauto] + 1),
        col = c("red", "#a35278ff", "#ed651cff", "skyblue", "gray"), outline = F, las = 1) # Figure S10C


###### neoY-biased and neo-Y-specific gene expression
stdx = 18
neoYbiasbol <- log2(miC121[pseC & Xbol & Ybol,stdx]+1) - log2(miY121[pseC & Xbol & Ybol,stdx]+1) < -1.5
nobiasbol <- log2(miC121[pseC & Xbol & Ybol,stdx]+1) - log2(miY121[pseC & Xbol & Ybol,stdx]+1) >= -1.5 &
  log2(miC121[pseC & Xbol & Ybol,stdx]+1) - log2(miY121[pseC & Xbol & Ybol,stdx]+1) <= 1.5
neoXbiasbol <- log2(miC121[pseC & Xbol & Ybol,stdx]+1) - log2(miY121[pseC & Xbol & Ybol,stdx]+1) > 1.5
yonlydex <- which(pseC & !Xbol & Ybol)
ybiasdex <- which(pseC & Xbol & Ybol & (log2(miC121[,stdx]+1) - log2(miY121[,stdx]+1) < -1.5))
yydexl <- list()
for (i in seq(2, 24, by=2)) {
  yydexl[[colnames(miY121)[i]]] <- yonlydex[log2(miY121[yonlydex,i]+1) - log2(miY121[yonlydex,i-1]+1) > 5]
  
}
yydex <- c(unique(unlist(yydexl)), yonlydex[log2(miY121[yonlydex,18]+1) - log2(miY121[yonlydex,17]+1) > 5])
rest <- which(pseC & Xbol & Ybol)[nobiasbol | neoXbiasbol]
ybia <- which(pseC & Xbol & Ybol)[neoYbiasbol]

boxplot(log2(miY121$testes[rest]+1), log2(miY121$testes[ybia]+1), log2(miY121$testes[yydex]+1), 
        las = 1, lty = 1, staplewex = 0, col = c("moccasin","skyblue", "dodgerblue4"), names = c("other y", "y-biased", "y-only"))

plot(log2(pse121[pseC & Xbol & Ybol,stdx]+1)[nobiasbol | neoXbiasbol], log2(pse121[pseC & Xbol & Ybol,stdx-1]+1)[nobiasbol | neoXbiasbol],
     xlim = c(0,18), ylim = c(0,18), las = 1, pch = 16, cex = 0.75, col = rgb(0,0,0,0.1), xlab = "log2(pse testes TPM)", ylab = "log2(pse ovaries TPM)") #Figure 6B
abline(0,1)
points(log2(pse121[pseC & Xbol & Ybol,stdx]+1)[neoYbiasbol], log2(pse121[pseC & Xbol & Ybol,stdx-1]+1)[neoYbiasbol], pch = 21,
       bg = "skyblue")
points(log2(pse121[yydex,stdx]+1), log2(pse121[yydex,stdx-1]+1), pch = 23, bg = "dodgerblue4")
boxplot(log2(pse121[pseC & Xbol & Ybol,stdx]+1)[nobiasbol | neoXbiasbol] - log2(pse121[pseC & Xbol & Ybol,stdx-1]+1)[nobiasbol | neoXbiasbol], 
        log2(pse121[pseC & Xbol & Ybol,stdx]+1)[neoYbiasbol] - log2(pse121[pseC & Xbol & Ybol,stdx-1]+1)[neoYbiasbol], 
        log2(pse121[yydex,stdx]+1) - log2(pse121[yydex,stdx-1]+1), 
        las = 1, boxwex = 0.5, staplewex = 0, pch = 20, cex = 0.5, lty = 1, ylab = "log2(testes : ovaries)", outline = F, horizontal = T)

tab1 <- log2(clustTPM+1)[gsub(pattern = "-mRNA-1", replacement = "", rownames(clustTPM)) %in% gsub("_", "-", RBH121all$gene_miY[pseC & Xbol & Ybol ][!neoYbiasbol]),]
tab2 <- log2(clustTPM+1)[gsub(pattern = "-mRNA-1", replacement = "", rownames(clustTPM)) %in% gsub("_", "-", RBH121all$gene_miY[pseC & Xbol & Ybol ][neoYbiasbol]),]
tab3 <- log2(clustTPM+1)[gsub(pattern = "-mRNA-1", replacement = "", rownames(clustTPM)) %in% gsub("_", "-", RBH121all$gene_miY[yydex]), ]

boxplot(tab1[,1], tab2[,1], tab3[,1],
        tab1[,2], tab2[,2], tab3[,2],
        tab1[,3], tab2[,3], tab3[,3],
        tab1[,4], tab2[,4], tab3[,4],
        tab1[,5], tab2[,5], tab3[,5],
        tab1[,6], tab2[,6], tab3[,6],
        tab1[,7], tab2[,7], tab3[,7],
        tab1[,8], tab2[,8], tab3[,8],
        at = c(1,1.5,2, 3,3.5,4, 5,5.5,6, 7,7.5,8, 9,9.5,10, 11,11.5,12, 13,13.5,14, 15,15.5,16),
        las = 1, ylim = c(0,16), boxwex = 0.35, lty = 1, staplewex = 0, pch = 20,cex = 0.5,
        col = rep(c("moccasin","skyblue", "dodgerblue4"), 8)) #Figure 6C


##Multicopy genes
RBHnewC <- RBHnew[pseC,]
RBHCmulti <- RBHnewC[which((is.na(RBHnewC$chr_miC) & RBHnewC$gene_miC != "NA") | (is.na(RBHnewC$chr_miY) & RBHnewC$gene_miY != "NA")),]

multiX <- sapply(1:nrow(RBHCmulti), 
                 function(x){cll <- unlist(strsplit(gsub(pattern = "_", replacement = "-", RBHCmulti$gene_miC[x]), split = ","))
                 return(cll[grep(pattern = "MullerC", cll)])})
multiY <- sapply(1:nrow(RBHCmulti), 
                 function(x){cll <- unlist(strsplit(gsub(pattern = "_", replacement = "-", RBHCmulti$gene_miY[x]), split = ","))
                 return(cll[grep(pattern = "Contig-Y", cll)])})
multiXcount <-sapply(1:length(multiX), function(x){length(multiX[[x]])})
multiYcount <-sapply(1:length(multiY), function(x){length(multiY[[x]])})multiXcount <-sapply(1:length(multiX), function(x){length(multiX[[x]])})
multiYcount <-sapply(1:length(multiY), function(x){length(multiY[[x]])})

genenames <- substr(rownames(clustTPM), start = 1, stop = nchar(rownames(clustTPM)) - 7)

smf <- read.table(file = "Dmir_testis_smRNA.bowtiev1.all.F.counts", sep = "\t", row.names = 1)[,-c(22:26)]
row.names(smf) <- gsub("_", "-", substr(row.names(smf), start = 1, stop = nchar(row.names(smf)) - 7))
colnames(smf) <- c(paste(rep("bp", 21), 15:35, sep = ""), "all")
smr <- read.table(file = "Dmir_testis_smRNA.bowtiev1.all.R.counts", sep = "\t", row.names = 1)[,-c(22:26)]
row.names(smr) <- gsub("_", "-", substr(row.names(smr), start = 1, stop = nchar(row.names(smr)) - 7))
colnames(smr) <- c(paste(rep("bp", 21), 15:35, sep = ""), "all")

smx <- matrix(c(rowSums(smf[,-ncol(smf), drop = F]), rowSums(smr[,-27, drop = F])), ncol = 2, byrow = F)
multi_table <- matrix(ncol = ncol(clustTPM)*2, nrow = 0)
sftable <- matrix(ncol = ncol(smf)*4, nrow = 0)
srtable <- matrix(ncol = ncol(smf)*2, nrow = 0)
mctable <- matrix(ncol = 2, nrow = 0)
pseg <- c()
for (i in 1:length(multiX)) {
  if (length(multiX[[i]]) > 1 | length(multiY[[i]]) > 1) {
    multi_table <- rbind(multi_table, c(rbind(log2(colSums(clustTPM[genenames %in% multiX[[i]],, drop = F])+1),
                                              log2(colSums(clustTPM[genenames %in% multiY[[i]],, drop = F])+1))))
    sftable <- rbind(sftable, c(rbind(log2(colSums(smf[row.names(smf) %in% multiX[[i]], , drop = F])+1),
                                      log2(colSums(smr[row.names(smr) %in% multiX[[i]], , drop = F])+1),
                                      log2(colSums(smf[row.names(smf) %in% multiY[[i]], , drop = F])+1),
                                      log2(colSums(smr[row.names(smr) %in% multiY[[i]], , drop = F])+1))))
    srtable <- rbind(srtable, c(rbind(log2(colSums(smr[row.names(smr) %in% multiX[[i]], , drop = F])+1),
                                      log2(colSums(smr[row.names(smr) %in% multiY[[i]], , drop = F])+1))))
    mctable <- rbind(mctable, c(length(multiX[[i]]), length(multiY[[i]])))
    pseg <- c(pseg, RBHCmulti$gene_pse[i])
    
  }
}
row.names(multi_table) <- pseg
row.names(smtable) <- pseg
row.names(sftable) <- pseg
row.names(srtable) <- pseg
row.names(mctable) <- pseg
fmtable <- multi_table[,seq(1,ncol(multi_table), by = 2)] - multi_table[,seq(2,ncol(multi_table), by = 2)]

pheatmap(smtable[hm$tree_row$order,] , cluster_rows = F, cluster_cols = F,
         col = colorRampPalette(brewer.pal(n = 9, name = "Blues"))(100), legend = T, na.rm = T)

pheatmap(log2(mctable[hm$tree_row$order,]+1) , cluster_rows = F, cluster_cols = F, scale = "none",
         col = colorRampPalette(brewer.pal(n = 9, name = "Reds"))(100), legend = T, na.rm = T)

pheatmap(sftable[hm$tree_row$order,] , cluster_rows = F, cluster_cols = F,
         col = colorRampPalette(brewer.pal(n = 9, name = "Blues"))(100), legend = T, na.rm = T) # Figure S12

# Figure S11
xmcbias <- c("FBgn0074933", "FBgn0246977", "FBgn0245702", "FBgn0245703", "FBgn0246293", "FBgn0075894", "FBgn0245890", "FBgn0074963", "FBgn0245848", "FBgn0246362", "FBgn0075076", "FBgn0077634", "FBgn0012691", "FBgn0246181", "FBgn0081965", "FBgn0082139", "FBgn0071918", "FBgn0078319", "FBgn0245819", "FBgn0083543", "FBgn0246321", "FBgn0075168", "FBgn0246037", "FBgn0075758", "FBgn0075167", "FBgn0264758", "FBgn0246488", "FBgn0245733", "FBgn0083532", "FBgn0083531")
ymcbias <- c('FBgn0072265','FBgn0078405','FBgn0078191','FBgn0070300','FBgn0074178','FBgn0075621','FBgn0081413','FBgn0246456','FBgn0070787','FBgn0246021','FBgn0075898','FBgn0081772','FBgn0246386','FBgn0246195')
bothmc <- c('FBgn0070161','FBgn0245583','FBgn0245882','FBgn0245507','FBgn0082064','FBgn0074933','FBgn0246977')
beeswarm(list(mctable[which(row.names(smtable) %in% ymcbias),1], mctable[which(row.names(smtable) %in% ymcbias),2],
              mctable[which(row.names(smtable) %in% bothmc),1], mctable[which(row.names(smtable) %in% bothmc),2],
              mctable[which(row.names(smtable) %in% xmcbias),1], mctable[which(row.names(smtable) %in% xmcbias),2],
              mctable[-which(row.names(smtable) %in% c(ymcbias, bothmc, xmcbias)),1], mctable[-which(row.names(smtable) %in% c(ymcbias, bothmc, xmcbias)),2]), 
         method = "swarm", cex = 0.4, las = 1, at = c(0,0.75,2,2.75,4,4.75,6,6.75), bg =  c("#ed651cff", "skyblue"), pch = 21)
beeswarm(list(smtable[which(row.names(smtable) %in% ymcbias),1], smtable[which(row.names(smtable) %in% ymcbias),3],
              smtable[which(row.names(smtable) %in% bothmc),1], smtable[which(row.names(smtable) %in% bothmc),3],
              smtable[which(row.names(smtable) %in% xmcbias),1], smtable[which(row.names(smtable) %in% xmcbias),3],
              smtable[-which(row.names(smtable) %in% c(ymcbias, bothmc, xmcbias)),1], smtable[-which(row.names(smtable) %in% c(ymcbias, bothmc, xmcbias)),3]), 
         method = "swarm", cex = 0.4, las = 1, at = c(0,0.75,2,2.75,4,4.75,6,6.75), bg =  c("#ed651cff", "skyblue"), pch = 21)
beeswarm(list(smtable[which(row.names(smtable) %in% ymcbias),2], smtable[which(row.names(smtable) %in% ymcbias),4],
              smtable[which(row.names(smtable) %in% bothmc),2], smtable[which(row.names(smtable) %in% bothmc),4],
              smtable[which(row.names(smtable) %in% xmcbias),2], smtable[which(row.names(smtable) %in% xmcbias),4],
              smtable[-which(row.names(smtable) %in% c(ymcbias, bothmc, xmcbias)),2], smtable[-which(row.names(smtable) %in% c(ymcbias, bothmc, xmcbias)),4]), 
         method = "swarm", cex = 0.4, las = 1, at = c(0,0.75,2,2.75,4,4.75,6,6.75), bg =  c("#ed651cff", "skyblue"), pch = 21)
