# Supplementary material for: Single-cell RNA-seq of Drosophila miranda testis reveals the evolution and trajectory of germline sex chromosome regulation
Source: PLoS Biol. 2024 Apr 30;22(4):e3002605. doi: 10.1371/journal.pbio.3002605 (PMC11135767; doi:10.1371/journal.pbio.3002605)
Supplement: S1 Data — (ZIP) [file pbio.3002605.s017.zip › S1_Data/D.miranda_gene_closest_MSE.txt]

Contig_AX1	maker	gene	22277	23397	.	+	.	ID=maker-Contig_AX1-snap-gene-0.167;Name=maker-Contig_AX1-snap-gene-0.167	.	-1	-1	.	-1	-1
Contig_AX1	maker	gene	37849	39055	.	+	.	ID=maker-Contig_AX1-snap-gene-0.174;Name=maker-Contig_AX1-snap-gene-0.174	.	-1	-1	.	-1	-1
Contig_AX1	maker	gene	44746	45417	.	+	.	ID=augustus_masked-Contig_AX1-processed-gene-0.4;Name=augustus_masked-Contig_AX1-processed-gene-0.4	.	-1	-1	.	-1	-1
Contig_AX1	maker	gene	54762	55946	.	+	.	ID=maker-Contig_AX1-snap-gene-0.172;Name=maker-Contig_AX1-snap-gene-0.172	.	-1	-1	.	-1	-1
Contig_AX1	maker	gene	65042	66126	.	+	.	ID=maker-Contig_AX1-snap-gene-0.181;Name=maker-Contig_AX1-snap-gene-0.181	.	-1	-1	.	-1	-1
Contig_AX1	maker	gene	75079	76315	.	+	.	ID=maker-Contig_AX1-snap-gene-0.183;Name=maker-Contig_AX1-snap-gene-0.183	.	-1	-1	.	-1	-1
Contig_AX1	maker	gene	90459	99085	.	+	.	ID=maker-Contig_AX1-snap-gene-0.186;Name=maker-Contig_AX1-snap-gene-0.186	.	-1	-1	.	-1	-1
Contig_AX1	maker	gene	99111	100034	.	+	.	ID=augustus_masked-Contig_AX1-processed-gene-0.12;Name=augustus_masked-Contig_AX1-processed-gene-0.12	.	-1	-1	.	-1	-1
Contig_AX1	maker	gene	106181	121683	.	+	.	ID=maker-Contig_AX1-snap-gene-0.215;Name=maker-Contig_AX1-snap-gene-0.215	.	-1	-1	.	-1	-1
Contig_AX1	maker	gene	128996	131284	.	+	.	ID=maker-Contig_AX1-augustus-gene-0.66;Name=maker-Contig_AX1-augustus-gene-0.66	.	-1	-1	.	-1	-1
Contig_AX1	maker	gene	137312	139600	.	+	.	ID=maker-Contig_AX1-augustus-gene-0.67;Name=maker-Contig_AX1-augustus-gene-0.67	.	-1	-1	.	-1	-1
Contig_AX1	maker	gene	141560	144091	.	+	.	ID=maker-Contig_AX1-augustus-gene-0.68;Name=maker-Contig_AX1-augustus-gene-0.68	.	-1	-1	.	-1	-1
Contig_AX1	maker	gene	151504	157168	.	+	.	ID=maker-Contig_AX1-snap-gene-0.262;Name=maker-Contig_AX1-snap-gene-0.262	.	-1	-1	.	-1	-1
Contig_AX1	maker	gene	170005	183750	.	+	.	ID=maker-Contig_AX1-snap-gene-0.266;Name=maker-Contig_AX1-snap-gene-0.266	.	-1	-1	.	-1	-1
Contig_AX14	maker	gene	434	9575	.	+	.	ID=maker-Contig_AX14-augustus-gene-0.13;Name=maker-Contig_AX14-augustus-gene-0.13	Contig_AX14	2021	2022	mir_MSE_peak_1	3.28447	0
Contig_AX14	maker	gene	434	9575	.	+	.	ID=maker-Contig_AX14-augustus-gene-0.13;Name=maker-Contig_AX14-augustus-gene-0.13	Contig_AX14	4927	4928	mir_MSE_peak_2	14.28987	0
Contig_AX14	maker	gene	434	9575	.	+	.	ID=maker-Contig_AX14-augustus-gene-0.13;Name=maker-Contig_AX14-augustus-gene-0.13	Contig_AX14	5794	5795	mir_MSE_peak_3	6.59110	0
Contig_AX14	maker	gene	434	9575	.	+	.	ID=maker-Contig_AX14-augustus-gene-0.13;Name=maker-Contig_AX14-augustus-gene-0.13	Contig_AX14	6919	6920	mir_MSE_peak_4	7.72837	0
Contig_AX14	maker	gene	5856	14846	.	-	.	ID=maker-Contig_AX14-snap-gene-0.100;Name=maker-Contig_AX14-snap-gene-0.100	Contig_AX14	6919	6920	mir_MSE_peak_4	7.72837	0
Contig_AX14	maker	gene	5856	14846	.	-	.	ID=maker-Contig_AX14-snap-gene-0.100;Name=maker-Contig_AX14-snap-gene-0.100	Contig_AX14	13120	13121	mir_MSE_peak_5	4.84045	0
Contig_AX14	maker	gene	5856	14846	.	-	.	ID=maker-Contig_AX14-snap-gene-0.100;Name=maker-Contig_AX14-snap-gene-0.100	Contig_AX14	14656	14657	mir_MSE_peak_6	8.52107	0
Contig_AX14	maker	gene	10983	12174	.	+	.	ID=maker-Contig_AX14-augustus-gene-0.14;Name=maker-Contig_AX14-augustus-gene-0.14	Contig_AX14	13120	13121	mir_MSE_peak_5	4.84045	947
Contig_AX14	maker	gene	12262	12510	.	+	.	ID=augustus_masked-Contig_AX14-processed-gene-0.2;Name=augustus_masked-Contig_AX14-processed-gene-0.2	Contig_AX14	13120	13121	mir_MSE_peak_5	4.84045	611
Contig_AX14	maker	gene	12561	16429	.	+	.	ID=snap_masked-Contig_AX14-processed-gene-0.9;Name=snap_masked-Contig_AX14-processed-gene-0.9	Contig_AX14	13120	13121	mir_MSE_peak_5	4.84045	0
Contig_AX14	maker	gene	12561	16429	.	+	.	ID=snap_masked-Contig_AX14-processed-gene-0.9;Name=snap_masked-Contig_AX14-processed-gene-0.9	Contig_AX14	14656	14657	mir_MSE_peak_6	8.52107	0
Contig_AX14	maker	gene	12561	16429	.	+	.	ID=snap_masked-Contig_AX14-processed-gene-0.9;Name=snap_masked-Contig_AX14-processed-gene-0.9	Contig_AX14	15398	15399	mir_MSE_peak_7	16.76861	0
Contig_AX14	maker	gene	32406	40192	.	+	.	ID=maker-Contig_AX14-snap-gene-0.87;Name=maker-Contig_AX14-snap-gene-0.87	Contig_AX14	34836	34837	mir_MSE_peak_8	18.84651	0
Contig_AX14	maker	gene	32406	40192	.	+	.	ID=maker-Contig_AX14-snap-gene-0.87;Name=maker-Contig_AX14-snap-gene-0.87	Contig_AX14	35291	35292	mir_MSE_peak_9	4.84045	0
Contig_AX14	maker	gene	32406	40192	.	+	.	ID=maker-Contig_AX14-snap-gene-0.87;Name=maker-Contig_AX14-snap-gene-0.87	Contig_AX14	36519	36520	mir_MSE_peak_10	29.75256	0
Contig_AX14	maker	gene	32406	40192	.	+	.	ID=maker-Contig_AX14-snap-gene-0.87;Name=maker-Contig_AX14-snap-gene-0.87	Contig_AX14	37410	37411	mir_MSE_peak_11	17.79733	0
Contig_AX14	maker	gene	32406	40192	.	+	.	ID=maker-Contig_AX14-snap-gene-0.87;Name=maker-Contig_AX14-snap-gene-0.87	Contig_AX14	38531	38532	mir_MSE_peak_12	6.59110	0
Contig_AX14	maker	gene	33849	46838	.	-	.	ID=maker-Contig_AX14-snap-gene-0.105;Name=maker-Contig_AX14-snap-gene-0.105	Contig_AX14	34836	34837	mir_MSE_peak_8	18.84651	0
Contig_AX14	maker	gene	33849	46838	.	-	.	ID=maker-Contig_AX14-snap-gene-0.105;Name=maker-Contig_AX14-snap-gene-0.105	Contig_AX14	35291	35292	mir_MSE_peak_9	4.84045	0
Contig_AX14	maker	gene	33849	46838	.	-	.	ID=maker-Contig_AX14-snap-gene-0.105;Name=maker-Contig_AX14-snap-gene-0.105	Contig_AX14	36519	36520	mir_MSE_peak_10	29.75256	0
Contig_AX14	maker	gene	33849	46838	.	-	.	ID=maker-Contig_AX14-snap-gene-0.105;Name=maker-Contig_AX14-snap-gene-0.105	Contig_AX14	37410	37411	mir_MSE_peak_11	17.79733	0
Contig_AX14	maker	gene	33849	46838	.	-	.	ID=maker-Contig_AX14-snap-gene-0.105;Name=maker-Contig_AX14-snap-gene-0.105	Contig_AX14	38531	38532	mir_MSE_peak_12	6.59110	0
Contig_AX14	maker	gene	33849	46838	.	-	.	ID=maker-Contig_AX14-snap-gene-0.105;Name=maker-Contig_AX14-snap-gene-0.105	Contig_AX14	41587	41588	mir_MSE_peak_13	5.17549	0
Contig_AX14	maker	gene	33849	46838	.	-	.	ID=maker-Contig_AX14-snap-gene-0.105;Name=maker-Contig_AX14-snap-gene-0.105	Contig_AX14	42599	42600	mir_MSE_peak_14	33.51902	0
Contig_AX14	maker	gene	33849	46838	.	-	.	ID=maker-Contig_AX14-snap-gene-0.105;Name=maker-Contig_AX14-snap-gene-0.105	Contig_AX14	43790	43791	mir_MSE_peak_15	48.47798	0
Contig_AX14	maker	gene	33849	46838	.	-	.	ID=maker-Contig_AX14-snap-gene-0.105;Name=maker-Contig_AX14-snap-gene-0.105	Contig_AX14	46133	46134	mir_MSE_peak_16	42.84087	0
Contig_AX14	maker	gene	40595	47884	.	+	.	ID=maker-Contig_AX14-augustus-gene-0.51;Name=maker-Contig_AX14-augustus-gene-0.51	Contig_AX14	41587	41588	mir_MSE_peak_13	5.17549	0
Contig_AX14	maker	gene	40595	47884	.	+	.	ID=maker-Contig_AX14-augustus-gene-0.51;Name=maker-Contig_AX14-augustus-gene-0.51	Contig_AX14	42599	42600	mir_MSE_peak_14	33.51902	0
Contig_AX14	maker	gene	40595	47884	.	+	.	ID=maker-Contig_AX14-augustus-gene-0.51;Name=maker-Contig_AX14-augustus-gene-0.51	Contig_AX14	43790	43791	mir_MSE_peak_15	48.47798	0
Contig_AX14	maker	gene	40595	47884	.	+	.	ID=maker-Contig_AX14-augustus-gene-0.51;Name=maker-Contig_AX14-augustus-gene-0.51	Contig_AX14	46133	46134	mir_MSE_peak_16	42.84087	0
Contig_AX17	maker	gene	20108	21381	.	+	.	ID=snap_masked-Contig_AX17-processed-gene-0.2;Name=snap_masked-Contig_AX17-processed-gene-0.2	.	-1	-1	.	-1	-1
Contig_AX22	maker	gene	16759	17570	.	-	.	ID=maker-Contig_AX22-augustus-gene-0.8;Name=maker-Contig_AX22-augustus-gene-0.8	.	-1	-1	.	-1	-1
Contig_AX22	maker	gene	20585	21816	.	-	.	ID=maker-Contig_AX22-snap-gene-0.12;Name=maker-Contig_AX22-snap-gene-0.12	.	-1	-1	.	-1	-1
Contig_AX23	maker	gene	1271	1676	.	+	.	ID=maker-Contig_AX23-snap-gene-0.5;Name=maker-Contig_AX23-snap-gene-0.5	.	-1	-1	.	-1	-1
Contig_AX23	maker	gene	1686	2191	.	+	.	ID=maker-Contig_AX23-snap-gene-0.4;Name=maker-Contig_AX23-snap-gene-0.4	.	-1	-1	.	-1	-1
Contig_AX23	maker	gene	2310	3180	.	-	.	ID=maker-Contig_AX23-snap-gene-0.8;Name=maker-Contig_AX23-snap-gene-0.8	.	-1	-1	.	-1	-1
Contig_AX3	maker	gene	379651	380514	.	-	.	ID=maker-Contig_AX3-augustus-gene-0.1;Name=maker-Contig_AX3-augustus-gene-0.1	.	-1	-1	.	-1	-1
Contig_AX30	maker	gene	4302	7971	.	+	.	ID=maker-Contig_AX30-snap-gene-0.4;Name=maker-Contig_AX30-snap-gene-0.4	.	-1	-1	.	-1	-1
Contig_AX5	maker	gene	365	1614	.	+	.	ID=maker-Contig_AX5-snap-gene-0.27;Name=maker-Contig_AX5-snap-gene-0.27	.	-1	-1	.	-1	-1
Contig_AX5	maker	gene	875	5006	.	-	.	ID=maker-Contig_AX5-snap-gene-0.45;Name=maker-Contig_AX5-snap-gene-0.45	.	-1	-1	.	-1	-1
Contig_AX5	maker	gene	14555	14893	.	+	.	ID=maker-Contig_AX5-snap-gene-0.30;Name=maker-Contig_AX5-snap-gene-0.30	.	-1	-1	.	-1	-1
Contig_AX5	maker	gene	14895	15563	.	+	.	ID=maker-Contig_AX5-augustus-gene-0.14;Name=maker-Contig_AX5-augustus-gene-0.14	.	-1	-1	.	-1	-1
Contig_AX5	maker	gene	16829	18984	.	-	.	ID=maker-Contig_AX5-augustus-gene-0.22;Name=maker-Contig_AX5-augustus-gene-0.22	.	-1	-1	.	-1	-1
Contig_AX5	maker	gene	30131	30481	.	+	.	ID=maker-Contig_AX5-snap-gene-0.37;Name=maker-Contig_AX5-snap-gene-0.37	.	-1	-1	.	-1	-1
Contig_AX5	maker	gene	30483	31195	.	+	.	ID=maker-Contig_AX5-snap-gene-0.36;Name=maker-Contig_AX5-snap-gene-0.36	.	-1	-1	.	-1	-1
Contig_AX5	maker	gene	34329	35018	.	+	.	ID=maker-Contig_AX5-augustus-gene-0.17;Name=maker-Contig_AX5-augustus-gene-0.17	.	-1	-1	.	-1	-1
Contig_AX5	maker	gene	40287	40675	.	+	.	ID=augustus_masked-Contig_AX5-processed-gene-0.4;Name=augustus_masked-Contig_AX5-processed-gene-0.4	.	-1	-1	.	-1	-1
Contig_AX5	maker	gene	40814	41235	.	+	.	ID=maker-Contig_AX5-snap-gene-0.43;Name=maker-Contig_AX5-snap-gene-0.43	.	-1	-1	.	-1	-1
Contig_AX7	maker	gene	16330	16602	.	-	.	ID=augustus_masked-Contig_AX7-processed-gene-0.0;Name=augustus_masked-Contig_AX7-processed-gene-0.0	.	-1	-1	.	-1	-1
Contig_AX7	maker	gene	49535	53856	.	-	.	ID=augustus_masked-Contig_AX7-processed-gene-0.1;Name=augustus_masked-Contig_AX7-processed-gene-0.1	.	-1	-1	.	-1	-1
Contig_AX7	maker	gene	107171	107414	.	-	.	ID=snap_masked-Contig_AX7-processed-gene-0.5;Name=snap_masked-Contig_AX7-processed-gene-0.5	.	-1	-1	.	-1	-1
Contig_AX_tr1	maker	gene	4561	6991	.	-	.	ID=maker-Contig_AX_tr1-snap-gene-0.200;Name=maker-Contig_AX_tr1-snap-gene-0.200	Contig_AX_tr1	5499	5500	mir_MSE_peak_39	7.72837	0
Contig_AX_tr1	maker	gene	4561	6991	.	-	.	ID=maker-Contig_AX_tr1-snap-gene-0.200;Name=maker-Contig_AX_tr1-snap-gene-0.200	Contig_AX_tr1	6838	6839	mir_MSE_peak_40	7.72837	0
Contig_AX_tr1	maker	gene	7101	9050	.	-	.	ID=maker-Contig_AX_tr1-augustus-gene-0.95;Name=maker-Contig_AX_tr1-augustus-gene-0.95	Contig_AX_tr1	7271	7272	mir_MSE_peak_41	4.51309	0
Contig_AX_tr1	maker	gene	9182	9917	.	-	.	ID=maker-Contig_AX_tr1-augustus-gene-0.76;Name=maker-Contig_AX_tr1-augustus-gene-0.76	Contig_AX_tr1	9818	9819	mir_MSE_peak_42	14.28987	0
Contig_AX_tr1	maker	gene	10632	21219	.	+	.	ID=maker-Contig_AX_tr1-augustus-gene-0.24;Name=maker-Contig_AX_tr1-augustus-gene-0.24	Contig_AX_tr1	13310	13311	mir_MSE_peak_43	870.17493	0
Contig_AX_tr1	maker	gene	10632	21219	.	+	.	ID=maker-Contig_AX_tr1-augustus-gene-0.24;Name=maker-Contig_AX_tr1-augustus-gene-0.24	Contig_AX_tr1	19503	19504	mir_MSE_peak_44	27.32326	0
Contig_AX_tr1	maker	gene	10632	21219	.	+	.	ID=maker-Contig_AX_tr1-augustus-gene-0.24;Name=maker-Contig_AX_tr1-augustus-gene-0.24	Contig_AX_tr1	20800	20801	mir_MSE_peak_45	15.53534	0
Contig_AX_tr1	maker	gene	25314	30282	.	-	.	ID=maker-Contig_AX_tr1-augustus-gene-0.117;Name=maker-Contig_AX_tr1-augustus-gene-0.117	Contig_AX_tr1	26527	26528	mir_MSE_peak_49	11.49999	0
Contig_AX_tr1	maker	gene	25314	30282	.	-	.	ID=maker-Contig_AX_tr1-augustus-gene-0.117;Name=maker-Contig_AX_tr1-augustus-gene-0.117	Contig_AX_tr1	28088	28089	mir_MSE_peak_50	6.45257	0
Contig_AX_tr1	maker	gene	30414	31149	.	-	.	ID=maker-Contig_AX_tr1-augustus-gene-0.116;Name=maker-Contig_AX_tr1-augustus-gene-0.116	Contig_AX_tr1	31019	31020	mir_MSE_peak_51	10.61731	0
Contig_AX_tr1	maker	gene	31292	38025	.	+	.	ID=augustus_masked-Contig_AX_tr1-processed-gene-0.1;Name=augustus_masked-Contig_AX_tr1-processed-gene-0.1	Contig_AX_tr1	34351	34352	mir_MSE_peak_52	829.95612	0
Contig_AX_tr1	maker	gene	31292	38025	.	+	.	ID=augustus_masked-Contig_AX_tr1-processed-gene-0.1;Name=augustus_masked-Contig_AX_tr1-processed-gene-0.1	Contig_AX_tr1	37691	37692	mir_MSE_peak_53	6.22615	0
Contig_AX_tr1	maker	gene	38082	42839	.	+	.	ID=maker-Contig_AX_tr1-augustus-gene-0.38;Name=maker-Contig_AX_tr1-augustus-gene-0.38	Contig_AX_tr1	38985	38986	mir_MSE_peak_54	41.63340	0
Contig_AX_tr1	maker	gene	38082	42839	.	+	.	ID=maker-Contig_AX_tr1-augustus-gene-0.38;Name=maker-Contig_AX_tr1-augustus-gene-0.38	Contig_AX_tr1	40571	40572	mir_MSE_peak_55	14.33118	0
Contig_AX_tr1	maker	gene	38082	42839	.	+	.	ID=maker-Contig_AX_tr1-augustus-gene-0.38;Name=maker-Contig_AX_tr1-augustus-gene-0.38	Contig_AX_tr1	41001	41002	mir_MSE_peak_56	9.75958	0
Contig_AX_tr1	maker	gene	38082	42839	.	+	.	ID=maker-Contig_AX_tr1-augustus-gene-0.38;Name=maker-Contig_AX_tr1-augustus-gene-0.38	Contig_AX_tr1	41939	41940	mir_MSE_peak_57	6.22615	0
Contig_AX_tr1	maker	gene	45664	53869	.	-	.	ID=maker-Contig_AX_tr1-snap-gene-0.221;Name=maker-Contig_AX_tr1-snap-gene-0.221	Contig_AX_tr1	46839	46840	mir_MSE_peak_59	6.22615	0
Contig_AX_tr1	maker	gene	45664	53869	.	-	.	ID=maker-Contig_AX_tr1-snap-gene-0.221;Name=maker-Contig_AX_tr1-snap-gene-0.221	Contig_AX_tr1	48486	48487	mir_MSE_peak_60	8.92742	0
Contig_AX_tr1	maker	gene	45664	53869	.	-	.	ID=maker-Contig_AX_tr1-snap-gene-0.221;Name=maker-Contig_AX_tr1-snap-gene-0.221	Contig_AX_tr1	51238	51239	mir_MSE_peak_61	3.88239	0
Contig_AX_tr1	maker	gene	45664	53869	.	-	.	ID=maker-Contig_AX_tr1-snap-gene-0.221;Name=maker-Contig_AX_tr1-snap-gene-0.221	Contig_AX_tr1	52523	52524	mir_MSE_peak_62	3.57923	0
Contig_AX_tr1	maker	gene	52129	63289	.	+	.	ID=maker-Contig_AX_tr1-augustus-gene-0.54;Name=maker-Contig_AX_tr1-augustus-gene-0.54	Contig_AX_tr1	52523	52524	mir_MSE_peak_62	3.57923	0
Contig_AX_tr1	maker	gene	52129	63289	.	+	.	ID=maker-Contig_AX_tr1-augustus-gene-0.54;Name=maker-Contig_AX_tr1-augustus-gene-0.54	Contig_AX_tr1	54787	54788	mir_MSE_peak_63	872.99298	0
Contig_AX_tr1	maker	gene	52129	63289	.	+	.	ID=maker-Contig_AX_tr1-augustus-gene-0.54;Name=maker-Contig_AX_tr1-augustus-gene-0.54	Contig_AX_tr1	60317	60318	mir_MSE_peak_64	22.40870	0
Contig_AX_tr1	maker	gene	52129	63289	.	+	.	ID=maker-Contig_AX_tr1-augustus-gene-0.54;Name=maker-Contig_AX_tr1-augustus-gene-0.54	Contig_AX_tr1	60955	60956	mir_MSE_peak_65	24.68797	0
Contig_AX_tr1	maker	gene	52129	63289	.	+	.	ID=maker-Contig_AX_tr1-augustus-gene-0.54;Name=maker-Contig_AX_tr1-augustus-gene-0.54	Contig_AX_tr1	62496	62497	mir_MSE_peak_66	17.79733	0
Contig_AX_tr1	maker	gene	62884	66512	.	-	.	ID=maker-Contig_AX_tr1-snap-gene-0.228;Name=maker-Contig_AX_tr1-snap-gene-0.228	Contig_AX_tr1	64640	64641	mir_MSE_peak_67	4.82061	0
Contig_AX_tr1	maker	gene	65637	70052	.	+	.	ID=maker-Contig_AX_tr1-augustus-gene-0.63;Name=maker-Contig_AX_tr1-augustus-gene-0.63	Contig_AX_tr1	67912	67913	mir_MSE_peak_68	830.11761	0
Contig_AX_tr1	maker	gene	70869	74546	.	+	.	ID=augustus_masked-Contig_AX_tr1-processed-gene-0.5;Name=augustus_masked-Contig_AX_tr1-processed-gene-0.5	Contig_AX_tr1	71813	71814	mir_MSE_peak_70	10.18527	0
Contig_AX_tr1	maker	gene	70869	74546	.	+	.	ID=augustus_masked-Contig_AX_tr1-processed-gene-0.5;Name=augustus_masked-Contig_AX_tr1-processed-gene-0.5	Contig_AX_tr1	72942	72943	mir_MSE_peak_71	26.72659	0
Contig_AX_tr1	maker	gene	70869	74546	.	+	.	ID=augustus_masked-Contig_AX_tr1-processed-gene-0.5;Name=augustus_masked-Contig_AX_tr1-processed-gene-0.5	Contig_AX_tr1	74380	74381	mir_MSE_peak_72	16.74051	0
Contig_AX_tr2	maker	gene	9618	10230	.	+	.	ID=snap_masked-Contig_AX_tr2-processed-gene-0.0;Name=snap_masked-Contig_AX_tr2-processed-gene-0.0	.	-1	-1	.	-1	-1
Contig_AX_tr2	maker	gene	20553	25350	.	+	.	ID=maker-Contig_AX_tr2-snap-gene-0.2;Name=maker-Contig_AX_tr2-snap-gene-0.2	.	-1	-1	.	-1	-1
Contig_AX_tr2	maker	gene	33596	34286	.	-	.	ID=maker-Contig_AX_tr2-snap-gene-0.7;Name=maker-Contig_AX_tr2-snap-gene-0.7	.	-1	-1	.	-1	-1
Contig_Y1	maker	gene	21608	23587	.	+	.	ID=maker-Contig_Y1-augustus-gene-0.131;Name=maker-Contig_Y1-augustus-gene-0.131	Contig_Y1	2169872	2169873	mir_MSE_peak_74	83.76646	2146286
Contig_Y1	maker	gene	24584	26216	.	-	.	ID=maker-Contig_Y1-augustus-gene-0.209;Name=maker-Contig_Y1-augustus-gene-0.209	Contig_Y1	2169872	2169873	mir_MSE_peak_74	83.76646	-2143657
Contig_Y1	maker	gene	65976	67792	.	+	.	ID=maker-Contig_Y1-augustus-gene-0.134;Name=maker-Contig_Y1-augustus-gene-0.134	Contig_Y1	2169872	2169873	mir_MSE_peak_74	83.76646	2102081
Contig_Y1	maker	gene	68707	75511	.	-	.	ID=maker-Contig_Y1-snap-gene-0.451;Name=maker-Contig_Y1-snap-gene-0.451	Contig_Y1	2169872	2169873	mir_MSE_peak_74	83.76646	-2094362
Contig_Y1	maker	gene	144933	145988	.	+	.	ID=augustus_masked-Contig_Y1-processed-gene-0.2;Name=augustus_masked-Contig_Y1-processed-gene-0.2	Contig_Y1	2169872	2169873	mir_MSE_peak_74	83.76646	2023885
Contig_Y1	maker	gene	145989	147038	.	+	.	ID=maker-Contig_Y1-augustus-gene-0.137;Name=maker-Contig_Y1-augustus-gene-0.137	Contig_Y1	2169872	2169873	mir_MSE_peak_74	83.76646	2022835
Contig_Y1	maker	gene	148310	149360	.	-	.	ID=maker-Contig_Y1-snap-gene-0.453;Name=maker-Contig_Y1-snap-gene-0.453	Contig_Y1	2169872	2169873	mir_MSE_peak_74	83.76646	-2020513
Contig_Y1	maker	gene	186929	188972	.	+	.	ID=maker-Contig_Y1-augustus-gene-0.139;Name=maker-Contig_Y1-augustus-gene-0.139	Contig_Y1	2169872	2169873	mir_MSE_peak_74	83.76646	1980901
Contig_Y1	maker	gene	189346	190924	.	+	.	ID=maker-Contig_Y1-snap-gene-0.364;Name=maker-Contig_Y1-snap-gene-0.364	Contig_Y1	2169872	2169873	mir_MSE_peak_74	83.76646	1978949
Contig_Y1	maker	gene	190267	191557	.	-	.	ID=augustus_masked-Contig_Y1-processed-gene-0.26;Name=augustus_masked-Contig_Y1-processed-gene-0.26	Contig_Y1	2169872	2169873	mir_MSE_peak_74	83.76646	-1978316
Contig_Y1	maker	gene	205012	205495	.	+	.	ID=maker-Contig_Y1-snap-gene-0.370;Name=maker-Contig_Y1-snap-gene-0.370	Contig_Y1	2169872	2169873	mir_MSE_peak_74	83.76646	1964378
Contig_Y1	maker	gene	214440	216472	.	+	.	ID=maker-Contig_Y1-augustus-gene-0.142;Name=maker-Contig_Y1-augustus-gene-0.142	Contig_Y1	2169872	2169873	mir_MSE_peak_74	83.76646	1953401
Contig_Y1	maker	gene	217776	218489	.	-	.	ID=augustus_masked-Contig_Y1-processed-gene-0.27;Name=augustus_masked-Contig_Y1-processed-gene-0.27	Contig_Y1	2169872	2169873	mir_MSE_peak_74	83.76646	-1951384
Contig_Y1	maker	gene	218586	235431	.	-	.	ID=snap_masked-Contig_Y1-processed-gene-0.93;Name=snap_masked-Contig_Y1-processed-gene-0.93	Contig_Y1	2169872	2169873	mir_MSE_peak_74	83.76646	-1934442
Contig_Y1	maker	gene	233882	235931	.	+	.	ID=maker-Contig_Y1-augustus-gene-0.145;Name=maker-Contig_Y1-augustus-gene-0.145	Contig_Y1	2169872	2169873	mir_MSE_peak_74	83.76646	1933942
Contig_Y1	maker	gene	236909	238619	.	-	.	ID=maker-Contig_Y1-snap-gene-0.463;Name=maker-Contig_Y1-snap-gene-0.463	Contig_Y1	2169872	2169873	mir_MSE_peak_74	83.76646	-1931254
Contig_Y1	maker	gene	248929	250471	.	+	.	ID=augustus_masked-Contig_Y1-processed-gene-0.7;Name=augustus_masked-Contig_Y1-processed-gene-0.7	Contig_Y1	2169872	2169873	mir_MSE_peak_74	83.76646	1919402
Contig_Y1	maker	gene	250520	251108	.	+	.	ID=maker-Contig_Y1-augustus-gene-0.148;Name=maker-Contig_Y1-augustus-gene-0.148	Contig_Y1	2169872	2169873	mir_MSE_peak_74	83.76646	1918765
Contig_Y1	maker	gene	253510	254576	.	-	.	ID=maker-Contig_Y1-augustus-gene-0.223;Name=maker-Contig_Y1-augustus-gene-0.223	Contig_Y1	2169872	2169873	mir_MSE_peak_74	83.76646	-1915297
Contig_Y1	maker	gene	297562	298798	.	-	.	ID=maker-Contig_Y1-snap-gene-0.470;Name=maker-Contig_Y1-snap-gene-0.470	Contig_Y1	2169872	2169873	mir_MSE_peak_74	83.76646	-1871075
Contig_Y1	maker	gene	298887	302098	.	-	.	ID=maker-Contig_Y1-snap-gene-0.469;Name=maker-Contig_Y1-snap-gene-0.469	Contig_Y1	2169872	2169873	mir_MSE_peak_74	83.76646	-1867775
Contig_Y1	maker	gene	302248	303948	.	-	.	ID=maker-Contig_Y1-snap-gene-0.468;Name=maker-Contig_Y1-snap-gene-0.468	Contig_Y1	2169872	2169873	mir_MSE_peak_74	83.76646	-1865925
Contig_Y1	maker	gene	311486	312257	.	-	.	ID=maker-Contig_Y1-snap-gene-0.486;Name=maker-Contig_Y1-snap-gene-0.486	Contig_Y1	2169872	2169873	mir_MSE_peak_74	83.76646	-1857616
Contig_Y1	maker	gene	319603	339950	.	+	.	ID=maker-Contig_Y1-snap-gene-0.387;Name=maker-Contig_Y1-snap-gene-0.387	Contig_Y1	2169872	2169873	mir_MSE_peak_74	83.76646	1829923
Contig_Y1	maker	gene	365151	367081	.	-	.	ID=maker-Contig_Y1-snap-gene-0.487;Name=maker-Contig_Y1-snap-gene-0.487	Contig_Y1	2169872	2169873	mir_MSE_peak_74	83.76646	-1802792
Contig_Y1	maker	gene	369198	370593	.	+	.	ID=augustus_masked-Contig_Y1-processed-gene-0.12;Name=augustus_masked-Contig_Y1-processed-gene-0.12	Contig_Y1	2169872	2169873	mir_MSE_peak_74	83.76646	1799280
Contig_Y1	maker	gene	389810	400875	.	+	.	ID=augustus_masked-Contig_Y1-processed-gene-0.14;Name=augustus_masked-Contig_Y1-processed-gene-0.14	Contig_Y1	2169872	2169873	mir_MSE_peak_74	83.76646	1768998
Contig_Y1	maker	gene	400917	401220	.	+	.	ID=maker-Contig_Y1-snap-gene-0.394;Name=maker-Contig_Y1-snap-gene-0.394	Contig_Y1	2169872	2169873	mir_MSE_peak_74	83.76646	1768653
Contig_Y1	maker	gene	401762	403257	.	-	.	ID=maker-Contig_Y1-snap-gene-0.495;Name=maker-Contig_Y1-snap-gene-0.495	Contig_Y1	2169872	2169873	mir_MSE_peak_74	83.76646	-1766616
Contig_Y1	maker	gene	403279	403942	.	-	.	ID=maker-Contig_Y1-snap-gene-0.494;Name=maker-Contig_Y1-snap-gene-0.494	Contig_Y1	2169872	2169873	mir_MSE_peak_74	83.76646	-1765931
Contig_Y1	maker	gene	403507	403900	.	+	.	ID=maker-Contig_Y1-snap-gene-0.407;Name=maker-Contig_Y1-snap-gene-0.407	Contig_Y1	2169872	2169873	mir_MSE_peak_74	83.76646	1765973
Contig_Y1	maker	gene	404194	419382	.	-	.	ID=augustus_masked-Contig_Y1-processed-gene-0.38;Name=augustus_masked-Contig_Y1-processed-gene-0.38	Contig_Y1	2169872	2169873	mir_MSE_peak_74	83.76646	-1750491
Contig_Y1	maker	gene	415688	423269	.	+	.	ID=maker-Contig_Y1-snap-gene-0.406;Name=maker-Contig_Y1-snap-gene-0.406	Contig_Y1	2169872	2169873	mir_MSE_peak_74	83.76646	1746604
Contig_Y1	maker	gene	419437	420654	.	-	.	ID=snap_masked-Contig_Y1-processed-gene-0.111;Name=snap_masked-Contig_Y1-processed-gene-0.111	Contig_Y1	2169872	2169873	mir_MSE_peak_74	83.76646	-1749219
Contig_Y1	maker	gene	422396	423467	.	-	.	ID=snap_masked-Contig_Y1-processed-gene-0.112;Name=snap_masked-Contig_Y1-processed-gene-0.112	Contig_Y1	2169872	2169873	mir_MSE_peak_74	83.76646	-1746406
Contig_Y1	maker	gene	423601	425675	.	-	.	ID=augustus_masked-Contig_Y1-processed-gene-0.40;Name=augustus_masked-Contig_Y1-processed-gene-0.40	Contig_Y1	2169872	2169873	mir_MSE_peak_74	83.76646	-1744198
Contig_Y1	maker	gene	425731	426904	.	-	.	ID=augustus_masked-Contig_Y1-processed-gene-0.41;Name=augustus_masked-Contig_Y1-processed-gene-0.41	Contig_Y1	2169872	2169873	mir_MSE_peak_74	83.76646	-1742969
Contig_Y1	maker	gene	433526	452967	.	+	.	ID=snap_masked-Contig_Y1-processed-gene-0.76;Name=snap_masked-Contig_Y1-processed-gene-0.76	Contig_Y1	2169872	2169873	mir_MSE_peak_74	83.76646	1716906
Contig_Y1	maker	gene	454143	455990	.	-	.	ID=snap_masked-Contig_Y1-processed-gene-0.114;Name=snap_masked-Contig_Y1-processed-gene-0.114	Contig_Y1	2169872	2169873	mir_MSE_peak_74	83.76646	-1713883
Contig_Y1	maker	gene	456124	456879	.	-	.	ID=snap_masked-Contig_Y1-processed-gene-0.115;Name=snap_masked-Contig_Y1-processed-gene-0.115	Contig_Y1	2169872	2169873	mir_MSE_peak_74	83.76646	-1712994
Contig_Y1	maker	gene	456971	461218	.	-	.	ID=maker-Contig_Y1-augustus-gene-0.295;Name=maker-Contig_Y1-augustus-gene-0.295	Contig_Y1	2169872	2169873	mir_MSE_peak_74	83.76646	-1708655
Contig_Y1	maker	gene	463494	464265	.	-	.	ID=maker-Contig_Y1-snap-gene-0.587;Name=maker-Contig_Y1-snap-gene-0.587	Contig_Y1	2169872	2169873	mir_MSE_peak_74	83.76646	-1705608
Contig_Y1	maker	gene	472360	477967	.	+	.	ID=snap_masked-Contig_Y1-processed-gene-0.77;Name=snap_masked-Contig_Y1-processed-gene-0.77	Contig_Y1	2169872	2169873	mir_MSE_peak_74	83.76646	1691906
Contig_Y1	maker	gene	508578	515573	.	-	.	ID=maker-Contig_Y1-augustus-gene-0.303;Name=maker-Contig_Y1-augustus-gene-0.303	Contig_Y1	2169872	2169873	mir_MSE_peak_74	83.76646	-1654300
Contig_Y1	maker	gene	533561	554598	.	-	.	ID=maker-Contig_Y1-snap-gene-0.604;Name=maker-Contig_Y1-snap-gene-0.604	Contig_Y1	2169872	2169873	mir_MSE_peak_74	83.76646	-1615275
Contig_Y1	maker	gene	566452	582059	.	-	.	ID=maker-Contig_Y1-snap-gene-0.616;Name=maker-Contig_Y1-snap-gene-0.616	Contig_Y1	2169872	2169873	mir_MSE_peak_74	83.76646	-1587814
Contig_Y1	maker	gene	586181	594045	.	-	.	ID=maker-Contig_Y1-snap-gene-0.617;Name=maker-Contig_Y1-snap-gene-0.617	Contig_Y1	2169872	2169873	mir_MSE_peak_74	83.76646	-1575828
Contig_Y1	maker	gene	603163	604859	.	-	.	ID=maker-Contig_Y1-snap-gene-0.624;Name=maker-Contig_Y1-snap-gene-0.624	Contig_Y1	2169872	2169873	mir_MSE_peak_74	83.76646	-1565014
Contig_Y1	maker	gene	607373	614531	.	+	.	ID=maker-Contig_Y1-snap-gene-0.422;Name=maker-Contig_Y1-snap-gene-0.422	Contig_Y1	2169872	2169873	mir_MSE_peak_74	83.76646	1555342
Contig_Y1	maker	gene	617662	625174	.	+	.	ID=maker-Contig_Y1-snap-gene-0.421;Name=maker-Contig_Y1-snap-gene-0.421	Contig_Y1	2169872	2169873	mir_MSE_peak_74	83.76646	1544699
Contig_Y1	maker	gene	638450	640200	.	+	.	ID=maker-Contig_Y1-augustus-gene-0.202;Name=maker-Contig_Y1-augustus-gene-0.202	Contig_Y1	2169872	2169873	mir_MSE_peak_74	83.76646	1529673
Contig_Y1	maker	gene	697516	699951	.	-	.	ID=maker-Contig_Y1-snap-gene-0.627;Name=maker-Contig_Y1-snap-gene-0.627	Contig_Y1	2169872	2169873	mir_MSE_peak_74	83.76646	-1469922
Contig_Y1	maker	gene	757543	757890	.	-	.	ID=snap_masked-Contig_Y1-processed-gene-0.128;Name=snap_masked-Contig_Y1-processed-gene-0.128	Contig_Y1	2169872	2169873	mir_MSE_peak_74	83.76646	-1411983
Contig_Y1	maker	gene	758415	760565	.	-	.	ID=snap_masked-Contig_Y1-processed-gene-0.129;Name=snap_masked-Contig_Y1-processed-gene-0.129	Contig_Y1	2169872	2169873	mir_MSE_peak_74	83.76646	-1409308
Contig_Y1	maker	gene	862144	865820	.	+	.	ID=maker-Contig_Y1-augustus-gene-0.206;Name=maker-Contig_Y1-augustus-gene-0.206	Contig_Y1	2169872	2169873	mir_MSE_peak_74	83.76646	1304053
Contig_Y1	maker	gene	864805	885866	.	-	.	ID=snap_masked-Contig_Y1-processed-gene-0.130;Name=snap_masked-Contig_Y1-processed-gene-0.130	Contig_Y1	2169872	2169873	mir_MSE_peak_74	83.76646	-1284007
Contig_Y1	maker	gene	987016	987231	.	-	.	ID=snap_masked-Contig_Y1-processed-gene-1.48;Name=snap_masked-Contig_Y1-processed-gene-1.48	Contig_Y1	2169872	2169873	mir_MSE_peak_74	83.76646	-1182642
Contig_Y1	maker	gene	997177	997392	.	-	.	ID=snap_masked-Contig_Y1-processed-gene-1.49;Name=snap_masked-Contig_Y1-processed-gene-1.49	Contig_Y1	2169872	2169873	mir_MSE_peak_74	83.76646	-1172481
Contig_Y1	maker	gene	1016713	1016919	.	-	.	ID=augustus_masked-Contig_Y1-processed-gene-1.24;Name=augustus_masked-Contig_Y1-processed-gene-1.24	Contig_Y1	2169872	2169873	mir_MSE_peak_74	83.76646	-1152954
Contig_Y1	maker	gene	1146580	1154935	.	+	.	ID=maker-Contig_Y1-snap-gene-1.176;Name=maker-Contig_Y1-snap-gene-1.176	Contig_Y1	2169872	2169873	mir_MSE_peak_74	83.76646	1014938
Contig_Y1	maker	gene	1230715	1232292	.	-	.	ID=augustus_masked-Contig_Y1-processed-gene-1.25;Name=augustus_masked-Contig_Y1-processed-gene-1.25	Contig_Y1	2169872	2169873	mir_MSE_peak_74	83.76646	-937581
Contig_Y1	maker	gene	1255397	1256882	.	+	.	ID=augustus_masked-Contig_Y1-processed-gene-1.2;Name=augustus_masked-Contig_Y1-processed-gene-1.2	Contig_Y1	2169872	2169873	mir_MSE_peak_74	83.76646	912991
Contig_Y1	maker	gene	1276034	1276612	.	+	.	ID=maker-Contig_Y1-snap-gene-1.179;Name=maker-Contig_Y1-snap-gene-1.179	Contig_Y1	2169872	2169873	mir_MSE_peak_74	83.76646	893261
Contig_Y1	maker	gene	1363462	1363941	.	-	.	ID=maker-Contig_Y1-augustus-gene-1.138;Name=maker-Contig_Y1-augustus-gene-1.138	Contig_Y1	2169872	2169873	mir_MSE_peak_74	83.76646	-805932
Contig_Y1	maker	gene	1364038	1365845	.	-	.	ID=maker-Contig_Y1-snap-gene-1.216;Name=maker-Contig_Y1-snap-gene-1.216	Contig_Y1	2169872	2169873	mir_MSE_peak_74	83.76646	-804028
Contig_Y1	maker	gene	1365898	1367524	.	-	.	ID=maker-Contig_Y1-augustus-gene-1.139;Name=maker-Contig_Y1-augustus-gene-1.139	Contig_Y1	2169872	2169873	mir_MSE_peak_74	83.76646	-802349
Contig_Y1	maker	gene	1460970	1462738	.	-	.	ID=maker-Contig_Y1-snap-gene-1.222;Name=maker-Contig_Y1-snap-gene-1.222	Contig_Y1	2169872	2169873	mir_MSE_peak_74	83.76646	-707135
Contig_Y1	maker	gene	1602746	1603170	.	+	.	ID=augustus_masked-Contig_Y1-processed-gene-1.4;Name=augustus_masked-Contig_Y1-processed-gene-1.4	Contig_Y1	2169872	2169873	mir_MSE_peak_74	83.76646	566703
Contig_Y1	maker	gene	1603008	1608035	.	-	.	ID=snap_masked-Contig_Y1-processed-gene-1.89;Name=snap_masked-Contig_Y1-processed-gene-1.89	Contig_Y1	2169872	2169873	mir_MSE_peak_74	83.76646	-561838
Contig_Y1	maker	gene	1613314	1613412	.	-	.	ID=maker-Contig_Y1-augustus-gene-1.142;Name=maker-Contig_Y1-augustus-gene-1.142	Contig_Y1	2169872	2169873	mir_MSE_peak_74	83.76646	-556461
Contig_Y1	maker	gene	1613418	1630317	.	-	.	ID=snap_masked-Contig_Y1-processed-gene-1.90;Name=snap_masked-Contig_Y1-processed-gene-1.90	Contig_Y1	2169872	2169873	mir_MSE_peak_74	83.76646	-539556
Contig_Y1	maker	gene	1633005	1633302	.	+	.	ID=maker-Contig_Y1-snap-gene-1.180;Name=maker-Contig_Y1-snap-gene-1.180	Contig_Y1	2169872	2169873	mir_MSE_peak_74	83.76646	536571
Contig_Y1	maker	gene	1638039	1638336	.	+	.	ID=maker-Contig_Y1-snap-gene-1.181;Name=maker-Contig_Y1-snap-gene-1.181	Contig_Y1	2169872	2169873	mir_MSE_peak_74	83.76646	531537
Contig_Y1	maker	gene	1681009	1682408	.	-	.	ID=maker-Contig_Y1-snap-gene-1.223;Name=maker-Contig_Y1-snap-gene-1.223	Contig_Y1	2169872	2169873	mir_MSE_peak_74	83.76646	-487465
Contig_Y1	maker	gene	1776701	1777064	.	-	.	ID=snap_masked-Contig_Y1-processed-gene-1.94;Name=snap_masked-Contig_Y1-processed-gene-1.94	Contig_Y1	2169872	2169873	mir_MSE_peak_74	83.76646	-392809
Contig_Y1	maker	gene	1778912	1779815	.	-	.	ID=snap_masked-Contig_Y1-processed-gene-1.95;Name=snap_masked-Contig_Y1-processed-gene-1.95	Contig_Y1	2169872	2169873	mir_MSE_peak_74	83.76646	-390058
Contig_Y1	maker	gene	1780571	1780934	.	-	.	ID=snap_masked-Contig_Y1-processed-gene-1.96;Name=snap_masked-Contig_Y1-processed-gene-1.96	Contig_Y1	2169872	2169873	mir_MSE_peak_74	83.76646	-388939
Contig_Y1	maker	gene	1783107	1793317	.	+	.	ID=maker-Contig_Y1-snap-gene-1.182;Name=maker-Contig_Y1-snap-gene-1.182	Contig_Y1	2169872	2169873	mir_MSE_peak_74	83.76646	376556
Contig_Y1	maker	gene	1786296	1787368	.	-	.	ID=augustus_masked-Contig_Y1-processed-gene-1.36;Name=augustus_masked-Contig_Y1-processed-gene-1.36	Contig_Y1	2169872	2169873	mir_MSE_peak_74	83.76646	-382505
Contig_Y1	maker	gene	1787955	1788665	.	-	.	ID=maker-Contig_Y1-augustus-gene-1.151;Name=maker-Contig_Y1-augustus-gene-1.151	Contig_Y1	2169872	2169873	mir_MSE_peak_74	83.76646	-381208
Contig_Y1	maker	gene	1794081	1795664	.	+	.	ID=augustus_masked-Contig_Y1-processed-gene-1.5;Name=augustus_masked-Contig_Y1-processed-gene-1.5	Contig_Y1	2169872	2169873	mir_MSE_peak_74	83.76646	374209
Contig_Y1	maker	gene	1797668	1804002	.	-	.	ID=maker-Contig_Y1-snap-gene-1.246;Name=maker-Contig_Y1-snap-gene-1.246	Contig_Y1	2169872	2169873	mir_MSE_peak_74	83.76646	-365871
Contig_Y1	maker	gene	1797983	1799398	.	+	.	ID=augustus_masked-Contig_Y1-processed-gene-1.7;Name=augustus_masked-Contig_Y1-processed-gene-1.7	Contig_Y1	2169872	2169873	mir_MSE_peak_74	83.76646	370475
Contig_Y1	maker	gene	1803206	1804789	.	+	.	ID=augustus_masked-Contig_Y1-processed-gene-1.8;Name=augustus_masked-Contig_Y1-processed-gene-1.8	Contig_Y1	2169872	2169873	mir_MSE_peak_74	83.76646	365084
Contig_Y1	maker	gene	1808961	1810228	.	+	.	ID=maker-Contig_Y1-augustus-gene-1.119;Name=maker-Contig_Y1-augustus-gene-1.119	Contig_Y1	2169872	2169873	mir_MSE_peak_74	83.76646	359645
Contig_Y1	maker	gene	1809659	1815518	.	-	.	ID=maker-Contig_Y1-snap-gene-1.244;Name=maker-Contig_Y1-snap-gene-1.244	Contig_Y1	2169872	2169873	mir_MSE_peak_74	83.76646	-354355
Contig_Y1	maker	gene	1810301	1810543	.	+	.	ID=augustus_masked-Contig_Y1-processed-gene-1.10;Name=augustus_masked-Contig_Y1-processed-gene-1.10	Contig_Y1	2169872	2169873	mir_MSE_peak_74	83.76646	359330
Contig_Y1	maker	gene	1814722	1814979	.	+	.	ID=augustus_masked-Contig_Y1-processed-gene-1.11;Name=augustus_masked-Contig_Y1-processed-gene-1.11	Contig_Y1	2169872	2169873	mir_MSE_peak_74	83.76646	354894
Contig_Y1	maker	gene	1814995	1822657	.	+	.	ID=maker-Contig_Y1-snap-gene-1.197;Name=maker-Contig_Y1-snap-gene-1.197	Contig_Y1	2169872	2169873	mir_MSE_peak_74	83.76646	347216
Contig_Y1	maker	gene	1815531	1822847	.	-	.	ID=maker-Contig_Y1-snap-gene-1.242;Name=maker-Contig_Y1-snap-gene-1.242	Contig_Y1	2169872	2169873	mir_MSE_peak_74	83.76646	-347026
Contig_Y1	maker	gene	1832005	1833588	.	+	.	ID=augustus_masked-Contig_Y1-processed-gene-1.14;Name=augustus_masked-Contig_Y1-processed-gene-1.14	Contig_Y1	2169872	2169873	mir_MSE_peak_74	83.76646	336285
Contig_Y1	maker	gene	1838304	1839839	.	+	.	ID=maker-Contig_Y1-snap-gene-1.205;Name=maker-Contig_Y1-snap-gene-1.205	Contig_Y1	2169872	2169873	mir_MSE_peak_74	83.76646	330034
Contig_Y1	maker	gene	1844393	1845975	.	+	.	ID=maker-Contig_Y1-augustus-gene-1.129;Name=maker-Contig_Y1-augustus-gene-1.129	Contig_Y1	2169872	2169873	mir_MSE_peak_74	83.76646	323898
Contig_Y1	maker	gene	1850725	1852308	.	+	.	ID=augustus_masked-Contig_Y1-processed-gene-1.17;Name=augustus_masked-Contig_Y1-processed-gene-1.17	Contig_Y1	2169872	2169873	mir_MSE_peak_74	83.76646	317565
Contig_Y1	maker	gene	1856956	1858539	.	+	.	ID=augustus_masked-Contig_Y1-processed-gene-1.18;Name=augustus_masked-Contig_Y1-processed-gene-1.18	Contig_Y1	2169872	2169873	mir_MSE_peak_74	83.76646	311334
Contig_Y1	maker	gene	1873519	1875102	.	+	.	ID=augustus_masked-Contig_Y1-processed-gene-1.21;Name=augustus_masked-Contig_Y1-processed-gene-1.21	Contig_Y1	2169872	2169873	mir_MSE_peak_74	83.76646	294771
Contig_Y1	maker	gene	1877232	1878815	.	+	.	ID=augustus_masked-Contig_Y1-processed-gene-1.22;Name=augustus_masked-Contig_Y1-processed-gene-1.22	Contig_Y1	2169872	2169873	mir_MSE_peak_74	83.76646	291058
Contig_Y1	maker	gene	1886865	1888443	.	-	.	ID=augustus_masked-Contig_Y1-processed-gene-1.39;Name=augustus_masked-Contig_Y1-processed-gene-1.39	Contig_Y1	2169872	2169873	mir_MSE_peak_74	83.76646	-281430
Contig_Y1	maker	gene	1887652	1891383	.	+	.	ID=snap_masked-Contig_Y1-processed-gene-1.78;Name=snap_masked-Contig_Y1-processed-gene-1.78	Contig_Y1	2169872	2169873	mir_MSE_peak_74	83.76646	278490
Contig_Y1	maker	gene	1890609	1892187	.	-	.	ID=maker-Contig_Y1-augustus-gene-1.161;Name=maker-Contig_Y1-augustus-gene-1.161	Contig_Y1	2169872	2169873	mir_MSE_peak_74	83.76646	-277686
Contig_Y1	maker	gene	1894568	1896151	.	-	.	ID=augustus_masked-Contig_Y1-processed-gene-1.41;Name=augustus_masked-Contig_Y1-processed-gene-1.41	Contig_Y1	2169872	2169873	mir_MSE_peak_74	83.76646	-273722
Contig_Y1	maker	gene	1898448	1907373	.	-	.	ID=maker-Contig_Y1-snap-gene-1.259;Name=maker-Contig_Y1-snap-gene-1.259	Contig_Y1	2169872	2169873	mir_MSE_peak_74	83.76646	-262500
Contig_Y1	maker	gene	1929517	1930389	.	-	.	ID=augustus_masked-Contig_Y1-processed-gene-1.45;Name=augustus_masked-Contig_Y1-processed-gene-1.45	Contig_Y1	2169872	2169873	mir_MSE_peak_74	83.76646	-239484
Contig_Y1	maker	gene	1957426	1958946	.	-	.	ID=augustus_masked-Contig_Y1-processed-gene-1.46;Name=augustus_masked-Contig_Y1-processed-gene-1.46	Contig_Y1	2169872	2169873	mir_MSE_peak_74	83.76646	-210927
Contig_Y1	maker	gene	1962816	1964358	.	-	.	ID=snap_masked-Contig_Y1-processed-gene-1.117;Name=snap_masked-Contig_Y1-processed-gene-1.117	Contig_Y1	2169872	2169873	mir_MSE_peak_74	83.76646	-205515
Contig_Y1	maker	gene	1980083	1990303	.	-	.	ID=maker-Contig_Y1-snap-gene-2.268;Name=maker-Contig_Y1-snap-gene-2.268	Contig_Y1	2169872	2169873	mir_MSE_peak_74	83.76646	-179570
Contig_Y1	maker	gene	1985543	1999754	.	+	.	ID=maker-Contig_Y1-snap-gene-2.205;Name=maker-Contig_Y1-snap-gene-2.205	Contig_Y1	2169872	2169873	mir_MSE_peak_74	83.76646	170119
Contig_Y1	maker	gene	1990334	1990654	.	-	.	ID=augustus_masked-Contig_Y1-processed-gene-2.3;Name=augustus_masked-Contig_Y1-processed-gene-2.3	Contig_Y1	2169872	2169873	mir_MSE_peak_74	83.76646	-179219
Contig_Y1	maker	gene	2006857	2015440	.	-	.	ID=maker-Contig_Y1-snap-gene-2.269;Name=maker-Contig_Y1-snap-gene-2.269	Contig_Y1	2169872	2169873	mir_MSE_peak_74	83.76646	-154433
Contig_Y1	maker	gene	2007644	2015440	.	+	.	ID=maker-Contig_Y1-snap-gene-2.207;Name=maker-Contig_Y1-snap-gene-2.207	Contig_Y1	2169872	2169873	mir_MSE_peak_74	83.76646	154433
Contig_Y1	maker	gene	2023847	2045650	.	-	.	ID=maker-Contig_Y1-augustus-gene-2.142;Name=maker-Contig_Y1-augustus-gene-2.142	Contig_Y1	2169872	2169873	mir_MSE_peak_74	83.76646	-124223
Contig_Y1	maker	gene	2052661	2054170	.	-	.	ID=maker-Contig_Y1-augustus-gene-2.143;Name=maker-Contig_Y1-augustus-gene-2.143	Contig_Y1	2169872	2169873	mir_MSE_peak_74	83.76646	-115703
Contig_Y1	maker	gene	2058136	2059511	.	-	.	ID=maker-Contig_Y1-snap-gene-2.271;Name=maker-Contig_Y1-snap-gene-2.271	Contig_Y1	2169872	2169873	mir_MSE_peak_74	83.76646	-110362
Contig_Y1	maker	gene	2075463	2082386	.	-	.	ID=maker-Contig_Y1-snap-gene-2.279;Name=maker-Contig_Y1-snap-gene-2.279	Contig_Y1	2169872	2169873	mir_MSE_peak_74	83.76646	-87487
Contig_Y1	maker	gene	2102019	2103603	.	-	.	ID=snap_masked-Contig_Y1-processed-gene-2.86;Name=snap_masked-Contig_Y1-processed-gene-2.86	Contig_Y1	2169872	2169873	mir_MSE_peak_74	83.76646	-66270
Contig_Y1	maker	gene	2118550	2125517	.	-	.	ID=maker-Contig_Y1-snap-gene-2.281;Name=maker-Contig_Y1-snap-gene-2.281	Contig_Y1	2169872	2169873	mir_MSE_peak_74	83.76646	-44356
Contig_Y1	maker	gene	2135464	2137047	.	-	.	ID=augustus_masked-Contig_Y1-processed-gene-2.28;Name=augustus_masked-Contig_Y1-processed-gene-2.28	Contig_Y1	2169872	2169873	mir_MSE_peak_74	83.76646	-32826
Contig_Y1	maker	gene	2234251	2239445	.	+	.	ID=maker-Contig_Y1-snap-gene-2.217;Name=maker-Contig_Y1-snap-gene-2.217	Contig_Y1	2169872	2169873	mir_MSE_peak_74	83.76646	-64378
Contig_Y1	maker	gene	2239655	2242820	.	+	.	ID=maker-Contig_Y1-snap-gene-2.216;Name=maker-Contig_Y1-snap-gene-2.216	Contig_Y1	2169872	2169873	mir_MSE_peak_74	83.76646	-69782
Contig_Y1	maker	gene	2242976	2248199	.	+	.	ID=maker-Contig_Y1-augustus-gene-2.106;Name=maker-Contig_Y1-augustus-gene-2.106	Contig_Y1	2169872	2169873	mir_MSE_peak_74	83.76646	-73103
Contig_Y1	maker	gene	2246346	2247147	.	-	.	ID=maker-Contig_Y1-snap-gene-2.284;Name=maker-Contig_Y1-snap-gene-2.284	Contig_Y1	2169872	2169873	mir_MSE_peak_74	83.76646	76473
Contig_Y1	maker	gene	2253781	2255635	.	+	.	ID=maker-Contig_Y1-augustus-gene-2.112;Name=maker-Contig_Y1-augustus-gene-2.112	Contig_Y1	2169872	2169873	mir_MSE_peak_74	83.76646	-83908
Contig_Y1	maker	gene	2254611	2255022	.	-	.	ID=snap_masked-Contig_Y1-processed-gene-2.90;Name=snap_masked-Contig_Y1-processed-gene-2.90	Contig_Y1	2169872	2169873	mir_MSE_peak_74	83.76646	84738
Contig_Y1	maker	gene	2268211	2269029	.	+	.	ID=maker-Contig_Y1-snap-gene-2.227;Name=maker-Contig_Y1-snap-gene-2.227	Contig_Y1	2348656	2348657	mir_MSE_peak_75	73.81482	79628
Contig_Y1	maker	gene	2269056	2270623	.	+	.	ID=maker-Contig_Y1-snap-gene-2.228;Name=maker-Contig_Y1-snap-gene-2.228	Contig_Y1	2348656	2348657	mir_MSE_peak_75	73.81482	78034
Contig_Y1	maker	gene	2282951	2284626	.	-	.	ID=maker-Contig_Y1-augustus-gene-2.163;Name=maker-Contig_Y1-augustus-gene-2.163	Contig_Y1	2348656	2348657	mir_MSE_peak_75	73.81482	-64031
Contig_Y1	maker	gene	2285572	2286652	.	-	.	ID=maker-Contig_Y1-augustus-gene-2.162;Name=maker-Contig_Y1-augustus-gene-2.162	Contig_Y1	2348656	2348657	mir_MSE_peak_75	73.81482	-62005
Contig_Y1	maker	gene	2289028	2291578	.	+	.	ID=maker-Contig_Y1-augustus-gene-2.118;Name=maker-Contig_Y1-augustus-gene-2.118	Contig_Y1	2348656	2348657	mir_MSE_peak_75	73.81482	57079
Contig_Y1	maker	gene	2291964	2292457	.	+	.	ID=maker-Contig_Y1-augustus-gene-2.119;Name=maker-Contig_Y1-augustus-gene-2.119	Contig_Y1	2348656	2348657	mir_MSE_peak_75	73.81482	56200
Contig_Y1	maker	gene	2292509	2293958	.	-	.	ID=maker-Contig_Y1-snap-gene-2.295;Name=maker-Contig_Y1-snap-gene-2.295	Contig_Y1	2348656	2348657	mir_MSE_peak_75	73.81482	-54699
Contig_Y1	maker	gene	2311800	2312207	.	-	.	ID=augustus_masked-Contig_Y1-processed-gene-2.34;Name=augustus_masked-Contig_Y1-processed-gene-2.34	Contig_Y1	2348656	2348657	mir_MSE_peak_75	73.81482	-36450
Contig_Y1	maker	gene	2347696	2351609	.	-	.	ID=maker-Contig_Y1-augustus-gene-2.173;Name=maker-Contig_Y1-augustus-gene-2.173	Contig_Y1	2348656	2348657	mir_MSE_peak_75	73.81482	0
Contig_Y1	maker	gene	2404055	2405176	.	+	.	ID=maker-Contig_Y1-augustus-gene-2.124;Name=maker-Contig_Y1-augustus-gene-2.124	Contig_Y1	2348656	2348657	mir_MSE_peak_75	73.81482	-55398
Contig_Y1	maker	gene	2531670	2540496	.	-	.	ID=maker-Contig_Y1-snap-gene-2.307;Name=maker-Contig_Y1-snap-gene-2.307	Contig_Y1	2348656	2348657	mir_MSE_peak_75	73.81482	183013
Contig_Y1	maker	gene	2542914	2546768	.	-	.	ID=maker-Contig_Y1-augustus-gene-2.176;Name=maker-Contig_Y1-augustus-gene-2.176	Contig_Y1	2348656	2348657	mir_MSE_peak_75	73.81482	194257
Contig_Y1	maker	gene	2555735	2556644	.	-	.	ID=augustus_masked-Contig_Y1-processed-gene-2.40;Name=augustus_masked-Contig_Y1-processed-gene-2.40	Contig_Y1	2348656	2348657	mir_MSE_peak_75	73.81482	207078
Contig_Y1	maker	gene	2581478	2585931	.	-	.	ID=maker-Contig_Y1-snap-gene-2.317;Name=maker-Contig_Y1-snap-gene-2.317	Contig_Y1	2348656	2348657	mir_MSE_peak_75	73.81482	232821
Contig_Y1	maker	gene	2586215	2593868	.	-	.	ID=maker-Contig_Y1-augustus-gene-2.191;Name=maker-Contig_Y1-augustus-gene-2.191	Contig_Y1	2348656	2348657	mir_MSE_peak_75	73.81482	237558
Contig_Y1	maker	gene	2598782	2600179	.	-	.	ID=maker-Contig_Y1-augustus-gene-2.189;Name=maker-Contig_Y1-augustus-gene-2.189	Contig_Y1	2348656	2348657	mir_MSE_peak_75	73.81482	250125
Contig_Y1	maker	gene	2706417	2708181	.	-	.	ID=maker-Contig_Y1-snap-gene-2.324;Name=maker-Contig_Y1-snap-gene-2.324	Contig_Y1	3018714	3018715	mir_MSE_peak_76	10.18527	-310534
Contig_Y1	maker	gene	2706750	2707398	.	+	.	ID=maker-Contig_Y1-snap-gene-2.243;Name=maker-Contig_Y1-snap-gene-2.243	Contig_Y1	3018714	3018715	mir_MSE_peak_76	10.18527	311317
Contig_Y1	maker	gene	2715687	2717458	.	+	.	ID=maker-Contig_Y1-augustus-gene-2.126;Name=maker-Contig_Y1-augustus-gene-2.126	Contig_Y1	3018714	3018715	mir_MSE_peak_76	10.18527	301257
Contig_Y1	maker	gene	2716178	2717672	.	-	.	ID=maker-Contig_Y1-augustus-gene-2.199;Name=maker-Contig_Y1-augustus-gene-2.199	Contig_Y1	3018714	3018715	mir_MSE_peak_76	10.18527	-301043
Contig_Y1	maker	gene	2717920	2718482	.	-	.	ID=maker-Contig_Y1-augustus-gene-2.200;Name=maker-Contig_Y1-augustus-gene-2.200	Contig_Y1	3018714	3018715	mir_MSE_peak_76	10.18527	-300233
Contig_Y1	maker	gene	2718487	2719544	.	+	.	ID=maker-Contig_Y1-snap-gene-2.249;Name=maker-Contig_Y1-snap-gene-2.249	Contig_Y1	3018714	3018715	mir_MSE_peak_76	10.18527	299171
Contig_Y1	maker	gene	2729537	2733422	.	+	.	ID=maker-Contig_Y1-augustus-gene-2.130;Name=maker-Contig_Y1-augustus-gene-2.130	Contig_Y1	3018714	3018715	mir_MSE_peak_76	10.18527	285293
Contig_Y1	maker	gene	2733463	2735641	.	+	.	ID=maker-Contig_Y1-snap-gene-2.257;Name=maker-Contig_Y1-snap-gene-2.257	Contig_Y1	3018714	3018715	mir_MSE_peak_76	10.18527	283074
Contig_Y1	maker	gene	2908135	2921889	.	+	.	ID=maker-Contig_Y1-augustus-gene-2.135;Name=maker-Contig_Y1-augustus-gene-2.135	Contig_Y1	3018714	3018715	mir_MSE_peak_76	10.18527	96826
Contig_Y1	maker	gene	3017000	3026673	.	-	.	ID=maker-Contig_Y1-snap-gene-3.347;Name=maker-Contig_Y1-snap-gene-3.347	Contig_Y1	3018714	3018715	mir_MSE_peak_76	10.18527	0
Contig_Y1	maker	gene	3052363	3054587	.	-	.	ID=maker-Contig_Y1-augustus-gene-3.197;Name=maker-Contig_Y1-augustus-gene-3.197	Contig_Y1	3018714	3018715	mir_MSE_peak_76	10.18527	33648
Contig_Y1	maker	gene	3055596	3057075	.	-	.	ID=maker-Contig_Y1-snap-gene-3.351;Name=maker-Contig_Y1-snap-gene-3.351	Contig_Y1	3018714	3018715	mir_MSE_peak_76	10.18527	36881
Contig_Y1	maker	gene	3057469	3058516	.	-	.	ID=maker-Contig_Y1-snap-gene-3.350;Name=maker-Contig_Y1-snap-gene-3.350	Contig_Y1	3018714	3018715	mir_MSE_peak_76	10.18527	38754
Contig_Y1	maker	gene	3058066	3069133	.	+	.	ID=maker-Contig_Y1-snap-gene-3.265;Name=maker-Contig_Y1-snap-gene-3.265	Contig_Y1	3018714	3018715	mir_MSE_peak_76	10.18527	-39351
Contig_Y1	maker	gene	3058574	3059167	.	-	.	ID=maker-Contig_Y1-snap-gene-3.349;Name=maker-Contig_Y1-snap-gene-3.349	Contig_Y1	3018714	3018715	mir_MSE_peak_76	10.18527	39859
Contig_Y1	maker	gene	3059999	3061226	.	-	.	ID=maker-Contig_Y1-snap-gene-3.353;Name=maker-Contig_Y1-snap-gene-3.353	Contig_Y1	3018714	3018715	mir_MSE_peak_76	10.18527	41284
Contig_Y1	maker	gene	3127378	3128824	.	+	.	ID=snap_masked-Contig_Y1-processed-gene-3.48;Name=snap_masked-Contig_Y1-processed-gene-3.48	Contig_Y1	3018714	3018715	mir_MSE_peak_76	10.18527	-108663
Contig_Y1	maker	gene	3132295	3145051	.	+	.	ID=maker-Contig_Y1-augustus-gene-3.132;Name=maker-Contig_Y1-augustus-gene-3.132	Contig_Y1	3018714	3018715	mir_MSE_peak_76	10.18527	-113580
Contig_Y1	maker	gene	3149071	3149850	.	+	.	ID=maker-Contig_Y1-augustus-gene-3.133;Name=maker-Contig_Y1-augustus-gene-3.133	Contig_Y1	3018714	3018715	mir_MSE_peak_76	10.18527	-130356
Contig_Y1	maker	gene	3150960	3167728	.	-	.	ID=maker-Contig_Y1-snap-gene-3.371;Name=maker-Contig_Y1-snap-gene-3.371	Contig_Y1	3018714	3018715	mir_MSE_peak_76	10.18527	132245
Contig_Y1	maker	gene	3174584	3175306	.	-	.	ID=maker-Contig_Y1-augustus-gene-3.214;Name=maker-Contig_Y1-augustus-gene-3.214	Contig_Y1	3018714	3018715	mir_MSE_peak_76	10.18527	155869
Contig_Y1	maker	gene	3178619	3179515	.	+	.	ID=maker-Contig_Y1-augustus-gene-3.135;Name=maker-Contig_Y1-augustus-gene-3.135	Contig_Y1	3018714	3018715	mir_MSE_peak_76	10.18527	-159904
Contig_Y1	maker	gene	3272201	3279435	.	-	.	ID=maker-Contig_Y1-augustus-gene-3.216;Name=maker-Contig_Y1-augustus-gene-3.216	Contig_Y1	3018714	3018715	mir_MSE_peak_76	10.18527	253486
Contig_Y1	maker	gene	3359264	3360072	.	-	.	ID=maker-Contig_Y1-snap-gene-3.380;Name=maker-Contig_Y1-snap-gene-3.380	Contig_Y1	3018714	3018715	mir_MSE_peak_76	10.18527	340549
Contig_Y1	maker	gene	3362115	3363964	.	-	.	ID=maker-Contig_Y1-snap-gene-3.383;Name=maker-Contig_Y1-snap-gene-3.383	Contig_Y1	3018714	3018715	mir_MSE_peak_76	10.18527	343400
Contig_Y1	maker	gene	3368401	3370854	.	-	.	ID=maker-Contig_Y1-snap-gene-3.382;Name=maker-Contig_Y1-snap-gene-3.382	Contig_Y1	3018714	3018715	mir_MSE_peak_76	10.18527	349686
Contig_Y1	maker	gene	3388354	3397427	.	-	.	ID=augustus_masked-Contig_Y1-processed-gene-3.34;Name=augustus_masked-Contig_Y1-processed-gene-3.34	Contig_Y1	3018714	3018715	mir_MSE_peak_76	10.18527	369639
Contig_Y1	maker	gene	3468554	3470259	.	+	.	ID=maker-Contig_Y1-augustus-gene-3.137;Name=maker-Contig_Y1-augustus-gene-3.137	Contig_Y1	3018714	3018715	mir_MSE_peak_76	10.18527	-449839
Contig_Y1	maker	gene	3472496	3473178	.	+	.	ID=snap_masked-Contig_Y1-processed-gene-3.56;Name=snap_masked-Contig_Y1-processed-gene-3.56	Contig_Y1	3018714	3018715	mir_MSE_peak_76	10.18527	-453781
Contig_Y1	maker	gene	3473621	3477594	.	+	.	ID=snap_masked-Contig_Y1-processed-gene-3.57;Name=snap_masked-Contig_Y1-processed-gene-3.57	Contig_Y1	3018714	3018715	mir_MSE_peak_76	10.18527	-454906
Contig_Y1	maker	gene	3478486	3479064	.	+	.	ID=maker-Contig_Y1-augustus-gene-3.139;Name=maker-Contig_Y1-augustus-gene-3.139	Contig_Y1	3018714	3018715	mir_MSE_peak_76	10.18527	-459771
Contig_Y1	maker	gene	3482091	3485125	.	+	.	ID=augustus_masked-Contig_Y1-processed-gene-3.7;Name=augustus_masked-Contig_Y1-processed-gene-3.7	Contig_Y1	3018714	3018715	mir_MSE_peak_76	10.18527	-463376
Contig_Y1	maker	gene	3483074	3484348	.	-	.	ID=maker-Contig_Y1-snap-gene-3.390;Name=maker-Contig_Y1-snap-gene-3.390	Contig_Y1	3018714	3018715	mir_MSE_peak_76	10.18527	464359
Contig_Y1	maker	gene	3485332	3485932	.	+	.	ID=maker-Contig_Y1-snap-gene-3.280;Name=maker-Contig_Y1-snap-gene-3.280	Contig_Y1	3018714	3018715	mir_MSE_peak_76	10.18527	-466617
Contig_Y1	maker	gene	3487634	3488906	.	+	.	ID=augustus_masked-Contig_Y1-processed-gene-3.8;Name=augustus_masked-Contig_Y1-processed-gene-3.8	Contig_Y1	3018714	3018715	mir_MSE_peak_76	10.18527	-468919
Contig_Y1	maker	gene	3487939	3488667	.	-	.	ID=maker-Contig_Y1-snap-gene-3.392;Name=maker-Contig_Y1-snap-gene-3.392	Contig_Y1	3018714	3018715	mir_MSE_peak_76	10.18527	469224
Contig_Y1	maker	gene	3504899	3506662	.	-	.	ID=maker-Contig_Y1-augustus-gene-3.229;Name=maker-Contig_Y1-augustus-gene-3.229	Contig_Y1	3018714	3018715	mir_MSE_peak_76	10.18527	486184
Contig_Y1	maker	gene	3504982	3506662	.	+	.	ID=maker-Contig_Y1-augustus-gene-3.155;Name=maker-Contig_Y1-augustus-gene-3.155	Contig_Y1	3018714	3018715	mir_MSE_peak_76	10.18527	-486267
Contig_Y1	maker	gene	3509575	3517855	.	+	.	ID=maker-Contig_Y1-snap-gene-3.301;Name=maker-Contig_Y1-snap-gene-3.301	Contig_Y1	3018714	3018715	mir_MSE_peak_76	10.18527	-490860
Contig_Y1	maker	gene	3517859	3519105	.	+	.	ID=maker-Contig_Y1-snap-gene-3.298;Name=maker-Contig_Y1-snap-gene-3.298	Contig_Y1	3018714	3018715	mir_MSE_peak_76	10.18527	-499144
Contig_Y1	maker	gene	3529615	3534596	.	-	.	ID=maker-Contig_Y1-snap-gene-3.398;Name=maker-Contig_Y1-snap-gene-3.398	Contig_Y1	3018714	3018715	mir_MSE_peak_76	10.18527	510900
Contig_Y1	maker	gene	3530440	3532455	.	+	.	ID=maker-Contig_Y1-snap-gene-3.304;Name=maker-Contig_Y1-snap-gene-3.304	Contig_Y1	3018714	3018715	mir_MSE_peak_76	10.18527	-511725
Contig_Y1	maker	gene	3534432	3536314	.	+	.	ID=maker-Contig_Y1-augustus-gene-3.162;Name=maker-Contig_Y1-augustus-gene-3.162	Contig_Y1	3018714	3018715	mir_MSE_peak_76	10.18527	-515717
Contig_Y1	maker	gene	3536750	3537962	.	+	.	ID=maker-Contig_Y1-augustus-gene-3.167;Name=maker-Contig_Y1-augustus-gene-3.167	Contig_Y1	3018714	3018715	mir_MSE_peak_76	10.18527	-518035
Contig_Y1	maker	gene	3538271	3540179	.	+	.	ID=maker-Contig_Y1-augustus-gene-3.168;Name=maker-Contig_Y1-augustus-gene-3.168	Contig_Y1	3018714	3018715	mir_MSE_peak_76	10.18527	-519556
Contig_Y1	maker	gene	3540272	3540719	.	-	.	ID=maker-Contig_Y1-snap-gene-3.403;Name=maker-Contig_Y1-snap-gene-3.403	Contig_Y1	3018714	3018715	mir_MSE_peak_76	10.18527	521557
Contig_Y1	maker	gene	3541296	3544232	.	-	.	ID=maker-Contig_Y1-augustus-gene-3.233;Name=maker-Contig_Y1-augustus-gene-3.233	Contig_Y1	3018714	3018715	mir_MSE_peak_76	10.18527	522581
Contig_Y1	maker	gene	3554647	3556222	.	-	.	ID=maker-Contig_Y1-snap-gene-3.411;Name=maker-Contig_Y1-snap-gene-3.411	Contig_Y1	3018714	3018715	mir_MSE_peak_76	10.18527	535932
Contig_Y1	maker	gene	3558680	3559461	.	+	.	ID=maker-Contig_Y1-augustus-gene-3.177;Name=maker-Contig_Y1-augustus-gene-3.177	Contig_Y1	3018714	3018715	mir_MSE_peak_76	10.18527	-539965
Contig_Y1	maker	gene	3591419	3593307	.	-	.	ID=maker-Contig_Y1-augustus-gene-3.244;Name=maker-Contig_Y1-augustus-gene-3.244	Contig_Y1	3018714	3018715	mir_MSE_peak_76	10.18527	572704
Contig_Y1	maker	gene	3614600	3616522	.	-	.	ID=maker-Contig_Y1-augustus-gene-3.246;Name=maker-Contig_Y1-augustus-gene-3.246	Contig_Y1	3018714	3018715	mir_MSE_peak_76	10.18527	595885
Contig_Y1	maker	gene	3683893	3693030	.	+	.	ID=maker-Contig_Y1-augustus-gene-3.181;Name=maker-Contig_Y1-augustus-gene-3.181	Contig_Y1	3018714	3018715	mir_MSE_peak_76	10.18527	-665178
Contig_Y1	maker	gene	3693555	3694081	.	-	.	ID=maker-Contig_Y1-snap-gene-3.420;Name=maker-Contig_Y1-snap-gene-3.420	Contig_Y1	3018714	3018715	mir_MSE_peak_76	10.18527	674840
Contig_Y1	maker	gene	3694276	3694969	.	-	.	ID=maker-Contig_Y1-snap-gene-3.419;Name=maker-Contig_Y1-snap-gene-3.419	Contig_Y1	3018714	3018715	mir_MSE_peak_76	10.18527	675561
Contig_Y1	maker	gene	3774841	3775433	.	+	.	ID=snap_masked-Contig_Y1-processed-gene-3.77;Name=snap_masked-Contig_Y1-processed-gene-3.77	Contig_Y1	3018714	3018715	mir_MSE_peak_76	10.18527	-756126
Contig_Y1	maker	gene	3777110	3779561	.	+	.	ID=maker-Contig_Y1-augustus-gene-3.188;Name=maker-Contig_Y1-augustus-gene-3.188	Contig_Y1	3018714	3018715	mir_MSE_peak_76	10.18527	-758395
Contig_Y1	maker	gene	3779710	3786757	.	+	.	ID=maker-Contig_Y1-augustus-gene-3.189;Name=maker-Contig_Y1-augustus-gene-3.189	Contig_Y1	3018714	3018715	mir_MSE_peak_76	10.18527	-760995
Contig_Y1	maker	gene	3786269	3786870	.	-	.	ID=maker-Contig_Y1-augustus-gene-3.251;Name=maker-Contig_Y1-augustus-gene-3.251	Contig_Y1	3018714	3018715	mir_MSE_peak_76	10.18527	767554
Contig_Y1	maker	gene	3789213	3791104	.	-	.	ID=maker-Contig_Y1-snap-gene-3.430;Name=maker-Contig_Y1-snap-gene-3.430	Contig_Y1	3018714	3018715	mir_MSE_peak_76	10.18527	770498
Contig_Y1	maker	gene	3791219	3792675	.	-	.	ID=maker-Contig_Y1-snap-gene-3.429;Name=maker-Contig_Y1-snap-gene-3.429	Contig_Y1	3018714	3018715	mir_MSE_peak_76	10.18527	772504
Contig_Y1	maker	gene	3793888	3795762	.	-	.	ID=maker-Contig_Y1-augustus-gene-3.263;Name=maker-Contig_Y1-augustus-gene-3.263	Contig_Y1	3018714	3018715	mir_MSE_peak_76	10.18527	775173
Contig_Y1	maker	gene	3927956	3930605	.	+	.	ID=snap_masked-Contig_Y1-processed-gene-3.83;Name=snap_masked-Contig_Y1-processed-gene-3.83	Contig_Y1	3018714	3018715	mir_MSE_peak_76	10.18527	-909241
Contig_Y1	maker	gene	3991756	3994007	.	-	.	ID=maker-Contig_Y1-augustus-gene-4.115;Name=maker-Contig_Y1-augustus-gene-4.115	Contig_Y1	3018714	3018715	mir_MSE_peak_76	10.18527	973041
Contig_Y1	maker	gene	3996693	3996923	.	-	.	ID=augustus_masked-Contig_Y1-processed-gene-4.2;Name=augustus_masked-Contig_Y1-processed-gene-4.2	Contig_Y1	3018714	3018715	mir_MSE_peak_76	10.18527	977978
Contig_Y1	maker	gene	4022560	4023036	.	+	.	ID=augustus_masked-Contig_Y1-processed-gene-4.4;Name=augustus_masked-Contig_Y1-processed-gene-4.4	Contig_Y1	3018714	3018715	mir_MSE_peak_76	10.18527	-1003845
Contig_Y1	maker	gene	4051840	4052316	.	+	.	ID=augustus_masked-Contig_Y1-processed-gene-4.5;Name=augustus_masked-Contig_Y1-processed-gene-4.5	Contig_Y1	3018714	3018715	mir_MSE_peak_76	10.18527	-1033125
Contig_Y1	maker	gene	4052814	4053718	.	+	.	ID=maker-Contig_Y1-snap-gene-4.149;Name=maker-Contig_Y1-snap-gene-4.149	Contig_Y1	3018714	3018715	mir_MSE_peak_76	10.18527	-1034099
Contig_Y1	maker	gene	4105600	4107520	.	-	.	ID=maker-Contig_Y1-snap-gene-4.191;Name=maker-Contig_Y1-snap-gene-4.191	Contig_Y1	3018714	3018715	mir_MSE_peak_76	10.18527	1086885
Contig_Y1	maker	gene	4110688	4112637	.	-	.	ID=augustus_masked-Contig_Y1-processed-gene-4.18;Name=augustus_masked-Contig_Y1-processed-gene-4.18	Contig_Y1	3018714	3018715	mir_MSE_peak_76	10.18527	1091973
Contig_Y1	maker	gene	4123361	4129139	.	-	.	ID=maker-Contig_Y1-augustus-gene-4.119;Name=maker-Contig_Y1-augustus-gene-4.119	Contig_Y1	3018714	3018715	mir_MSE_peak_76	10.18527	1104646
Contig_Y1	maker	gene	4138781	4141648	.	+	.	ID=maker-Contig_Y1-augustus-gene-4.75;Name=maker-Contig_Y1-augustus-gene-4.75	Contig_Y1	3018714	3018715	mir_MSE_peak_76	10.18527	-1120066
Contig_Y1	maker	gene	4268871	4278894	.	+	.	ID=maker-Contig_Y1-snap-gene-4.151;Name=maker-Contig_Y1-snap-gene-4.151	Contig_Y1	3018714	3018715	mir_MSE_peak_76	10.18527	-1250156
Contig_Y1	maker	gene	4296654	4299292	.	+	.	ID=maker-Contig_Y1-augustus-gene-4.81;Name=maker-Contig_Y1-augustus-gene-4.81	Contig_Y1	3018714	3018715	mir_MSE_peak_76	10.18527	-1277939
Contig_Y1	maker	gene	4357942	4358738	.	+	.	ID=maker-Contig_Y1-snap-gene-4.158;Name=maker-Contig_Y1-snap-gene-4.158	Contig_Y1	5692570	5692571	mir_MSE_peak_77	136.45674	1333833
Contig_Y1	maker	gene	4359349	4359754	.	-	.	ID=maker-Contig_Y1-snap-gene-4.194;Name=maker-Contig_Y1-snap-gene-4.194	Contig_Y1	5692570	5692571	mir_MSE_peak_77	136.45674	-1332817
Contig_Y1	maker	gene	4367270	4369973	.	+	.	ID=maker-Contig_Y1-augustus-gene-4.87;Name=maker-Contig_Y1-augustus-gene-4.87	Contig_Y1	5692570	5692571	mir_MSE_peak_77	136.45674	1322598
Contig_Y1	maker	gene	4421669	4424525	.	+	.	ID=maker-Contig_Y1-snap-gene-4.168;Name=maker-Contig_Y1-snap-gene-4.168	Contig_Y1	5692570	5692571	mir_MSE_peak_77	136.45674	1268046
Contig_Y1	maker	gene	4461609	4462796	.	+	.	ID=maker-Contig_Y1-augustus-gene-4.100;Name=maker-Contig_Y1-augustus-gene-4.100	Contig_Y1	5692570	5692571	mir_MSE_peak_77	136.45674	1229775
Contig_Y1	maker	gene	4462905	4463755	.	+	.	ID=maker-Contig_Y1-snap-gene-4.173;Name=maker-Contig_Y1-snap-gene-4.173	Contig_Y1	5692570	5692571	mir_MSE_peak_77	136.45674	1228816
Contig_Y1	maker	gene	4543536	4546197	.	+	.	ID=maker-Contig_Y1-augustus-gene-4.105;Name=maker-Contig_Y1-augustus-gene-4.105	Contig_Y1	5692570	5692571	mir_MSE_peak_77	136.45674	1146374
Contig_Y1	maker	gene	4630758	4635772	.	+	.	ID=maker-Contig_Y1-augustus-gene-4.109;Name=maker-Contig_Y1-augustus-gene-4.109	Contig_Y1	5692570	5692571	mir_MSE_peak_77	136.45674	1056799
Contig_Y1	maker	gene	4655765	4657752	.	+	.	ID=maker-Contig_Y1-augustus-gene-4.112;Name=maker-Contig_Y1-augustus-gene-4.112	Contig_Y1	5692570	5692571	mir_MSE_peak_77	136.45674	1034819
Contig_Y1	maker	gene	4657846	4661406	.	-	.	ID=maker-Contig_Y1-snap-gene-4.196;Name=maker-Contig_Y1-snap-gene-4.196	Contig_Y1	5692570	5692571	mir_MSE_peak_77	136.45674	-1031165
Contig_Y1	maker	gene	4698863	4709290	.	-	.	ID=augustus_masked-Contig_Y1-processed-gene-4.21;Name=augustus_masked-Contig_Y1-processed-gene-4.21	Contig_Y1	5692570	5692571	mir_MSE_peak_77	136.45674	-983281
Contig_Y1	maker	gene	4720483	4728415	.	-	.	ID=maker-Contig_Y1-snap-gene-4.203;Name=maker-Contig_Y1-snap-gene-4.203	Contig_Y1	5692570	5692571	mir_MSE_peak_77	136.45674	-964156
Contig_Y1	maker	gene	4728659	4732891	.	-	.	ID=maker-Contig_Y1-snap-gene-4.201;Name=maker-Contig_Y1-snap-gene-4.201	Contig_Y1	5692570	5692571	mir_MSE_peak_77	136.45674	-959680
Contig_Y1	maker	gene	4733072	4733741	.	-	.	ID=maker-Contig_Y1-snap-gene-4.199;Name=maker-Contig_Y1-snap-gene-4.199	Contig_Y1	5692570	5692571	mir_MSE_peak_77	136.45674	-958830
Contig_Y1	maker	gene	4735124	4746428	.	-	.	ID=maker-Contig_Y1-snap-gene-4.205;Name=maker-Contig_Y1-snap-gene-4.205	Contig_Y1	5692570	5692571	mir_MSE_peak_77	136.45674	-946143
Contig_Y1	maker	gene	4746515	4749283	.	-	.	ID=maker-Contig_Y1-snap-gene-4.202;Name=maker-Contig_Y1-snap-gene-4.202	Contig_Y1	5692570	5692571	mir_MSE_peak_77	136.45674	-943288
Contig_Y1	maker	gene	4751348	4765980	.	-	.	ID=maker-Contig_Y1-snap-gene-4.222;Name=maker-Contig_Y1-snap-gene-4.222	Contig_Y1	5692570	5692571	mir_MSE_peak_77	136.45674	-926591
Contig_Y1	maker	gene	4766122	4779453	.	-	.	ID=maker-Contig_Y1-snap-gene-4.224;Name=maker-Contig_Y1-snap-gene-4.224	Contig_Y1	5692570	5692571	mir_MSE_peak_77	136.45674	-913118
Contig_Y1	maker	gene	4816759	4821564	.	-	.	ID=maker-Contig_Y1-snap-gene-4.247;Name=maker-Contig_Y1-snap-gene-4.247	Contig_Y1	5692570	5692571	mir_MSE_peak_77	136.45674	-871007
Contig_Y1	maker	gene	4838596	4839314	.	-	.	ID=maker-Contig_Y1-augustus-gene-4.147;Name=maker-Contig_Y1-augustus-gene-4.147	Contig_Y1	5692570	5692571	mir_MSE_peak_77	136.45674	-853257
Contig_Y1	maker	gene	4854033	4854979	.	-	.	ID=maker-Contig_Y1-snap-gene-4.250;Name=maker-Contig_Y1-snap-gene-4.250	Contig_Y1	5692570	5692571	mir_MSE_peak_77	136.45674	-837592
Contig_Y1	maker	gene	4988561	4989364	.	-	.	ID=maker-Contig_Y1-snap-gene-5.759;Name=maker-Contig_Y1-snap-gene-5.759	Contig_Y1	5692570	5692571	mir_MSE_peak_77	136.45674	-703207
Contig_Y1	maker	gene	4990489	4991443	.	-	.	ID=maker-Contig_Y1-snap-gene-5.760;Name=maker-Contig_Y1-snap-gene-5.760	Contig_Y1	5692570	5692571	mir_MSE_peak_77	136.45674	-701128
Contig_Y1	maker	gene	4992909	4999238	.	+	.	ID=maker-Contig_Y1-snap-gene-5.658;Name=maker-Contig_Y1-snap-gene-5.658	Contig_Y1	5692570	5692571	mir_MSE_peak_77	136.45674	693333
Contig_Y1	maker	gene	5021466	5024895	.	+	.	ID=snap_masked-Contig_Y1-processed-gene-5.88;Name=snap_masked-Contig_Y1-processed-gene-5.88	Contig_Y1	5692570	5692571	mir_MSE_peak_77	136.45674	667676
Contig_Y1	maker	gene	5024909	5027901	.	-	.	ID=maker-Contig_Y1-snap-gene-5.761;Name=maker-Contig_Y1-snap-gene-5.761	Contig_Y1	5692570	5692571	mir_MSE_peak_77	136.45674	-664670
Contig_Y1	maker	gene	5035445	5037185	.	-	.	ID=maker-Contig_Y1-augustus-gene-5.294;Name=maker-Contig_Y1-augustus-gene-5.294	Contig_Y1	5692570	5692571	mir_MSE_peak_77	136.45674	-655386
Contig_Y1	maker	gene	5048999	5049426	.	+	.	ID=maker-Contig_Y1-snap-gene-5.665;Name=maker-Contig_Y1-snap-gene-5.665	Contig_Y1	5692570	5692571	mir_MSE_peak_77	136.45674	643145
Contig_Y1	maker	gene	5049718	5053768	.	+	.	ID=maker-Contig_Y1-snap-gene-5.663;Name=maker-Contig_Y1-snap-gene-5.663	Contig_Y1	5692570	5692571	mir_MSE_peak_77	136.45674	638803
Contig_Y1	maker	gene	5066201	5081481	.	+	.	ID=snap_masked-Contig_Y1-processed-gene-5.91;Name=snap_masked-Contig_Y1-processed-gene-5.91	Contig_Y1	5692570	5692571	mir_MSE_peak_77	136.45674	611090
Contig_Y1	maker	gene	5088704	5092324	.	+	.	ID=maker-Contig_Y1-augustus-gene-5.189;Name=maker-Contig_Y1-augustus-gene-5.189	Contig_Y1	5692570	5692571	mir_MSE_peak_77	136.45674	600247
Contig_Y1	maker	gene	5105978	5106582	.	-	.	ID=maker-Contig_Y1-augustus-gene-5.296;Name=maker-Contig_Y1-augustus-gene-5.296	Contig_Y1	5692570	5692571	mir_MSE_peak_77	136.45674	-585989
Contig_Y1	maker	gene	5143697	5146407	.	+	.	ID=maker-Contig_Y1-augustus-gene-5.194;Name=maker-Contig_Y1-augustus-gene-5.194	Contig_Y1	5692570	5692571	mir_MSE_peak_77	136.45674	546164
Contig_Y1	maker	gene	5144521	5147840	.	-	.	ID=snap_masked-Contig_Y1-processed-gene-5.130;Name=snap_masked-Contig_Y1-processed-gene-5.130	Contig_Y1	5692570	5692571	mir_MSE_peak_77	136.45674	-544731
Contig_Y1	maker	gene	5157005	5157353	.	-	.	ID=maker-Contig_Y1-augustus-gene-5.298;Name=maker-Contig_Y1-augustus-gene-5.298	Contig_Y1	5692570	5692571	mir_MSE_peak_77	136.45674	-535218
Contig_Y1	maker	gene	5174814	5176409	.	-	.	ID=maker-Contig_Y1-snap-gene-5.768;Name=maker-Contig_Y1-snap-gene-5.768	Contig_Y1	5692570	5692571	mir_MSE_peak_77	136.45674	-516162
Contig_Y1	maker	gene	5181694	5182264	.	-	.	ID=maker-Contig_Y1-snap-gene-5.767;Name=maker-Contig_Y1-snap-gene-5.767	Contig_Y1	5692570	5692571	mir_MSE_peak_77	136.45674	-510307
Contig_Y1	maker	gene	5225480	5238556	.	+	.	ID=maker-Contig_Y1-augustus-gene-5.197;Name=maker-Contig_Y1-augustus-gene-5.197	Contig_Y1	5692570	5692571	mir_MSE_peak_77	136.45674	454015
Contig_Y1	maker	gene	5249023	5259390	.	+	.	ID=snap_masked-Contig_Y1-processed-gene-5.96;Name=snap_masked-Contig_Y1-processed-gene-5.96	Contig_Y1	5692570	5692571	mir_MSE_peak_77	136.45674	433181
Contig_Y1	maker	gene	5258086	5259259	.	-	.	ID=maker-Contig_Y1-snap-gene-5.770;Name=maker-Contig_Y1-snap-gene-5.770	Contig_Y1	5692570	5692571	mir_MSE_peak_77	136.45674	-433312
Contig_Y1	maker	gene	5283511	5296163	.	-	.	ID=maker-Contig_Y1-snap-gene-5.783;Name=maker-Contig_Y1-snap-gene-5.783	Contig_Y1	5692570	5692571	mir_MSE_peak_77	136.45674	-396408
Contig_Y1	maker	gene	5284493	5285368	.	+	.	ID=augustus_masked-Contig_Y1-processed-gene-5.12;Name=augustus_masked-Contig_Y1-processed-gene-5.12	Contig_Y1	5692570	5692571	mir_MSE_peak_77	136.45674	407203
Contig_Y1	maker	gene	5286232	5287260	.	+	.	ID=augustus_masked-Contig_Y1-processed-gene-5.13;Name=augustus_masked-Contig_Y1-processed-gene-5.13	Contig_Y1	5692570	5692571	mir_MSE_peak_77	136.45674	405311
Contig_Y1	maker	gene	5293716	5294734	.	+	.	ID=maker-Contig_Y1-augustus-gene-5.231;Name=maker-Contig_Y1-augustus-gene-5.231	Contig_Y1	5692570	5692571	mir_MSE_peak_77	136.45674	397837
Contig_Y1	maker	gene	5300213	5301815	.	+	.	ID=maker-Contig_Y1-augustus-gene-5.237;Name=maker-Contig_Y1-augustus-gene-5.237	Contig_Y1	5692570	5692571	mir_MSE_peak_77	136.45674	390756
Contig_Y1	maker	gene	5303268	5308076	.	+	.	ID=maker-Contig_Y1-snap-gene-5.692;Name=maker-Contig_Y1-snap-gene-5.692	Contig_Y1	5692570	5692571	mir_MSE_peak_77	136.45674	384495
Contig_Y1	maker	gene	5308529	5311965	.	+	.	ID=maker-Contig_Y1-snap-gene-5.701;Name=maker-Contig_Y1-snap-gene-5.701	Contig_Y1	5692570	5692571	mir_MSE_peak_77	136.45674	380606
Contig_Y1	maker	gene	5310660	5311810	.	-	.	ID=augustus_masked-Contig_Y1-processed-gene-5.45;Name=augustus_masked-Contig_Y1-processed-gene-5.45	Contig_Y1	5692570	5692571	mir_MSE_peak_77	136.45674	-380761
Contig_Y1	maker	gene	5322885	5327595	.	+	.	ID=maker-Contig_Y1-augustus-gene-5.244;Name=maker-Contig_Y1-augustus-gene-5.244	Contig_Y1	5692570	5692571	mir_MSE_peak_77	136.45674	364976
Contig_Y1	maker	gene	5330639	5338174	.	-	.	ID=maker-Contig_Y1-snap-gene-5.807;Name=maker-Contig_Y1-snap-gene-5.807	Contig_Y1	5692570	5692571	mir_MSE_peak_77	136.45674	-354397
Contig_Y1	maker	gene	5338178	5339385	.	-	.	ID=maker-Contig_Y1-snap-gene-5.806;Name=maker-Contig_Y1-snap-gene-5.806	Contig_Y1	5692570	5692571	mir_MSE_peak_77	136.45674	-353186
Contig_Y1	maker	gene	5339537	5347059	.	-	.	ID=maker-Contig_Y1-snap-gene-5.801;Name=maker-Contig_Y1-snap-gene-5.801	Contig_Y1	5692570	5692571	mir_MSE_peak_77	136.45674	-345512
Contig_Y1	maker	gene	5350417	5352971	.	-	.	ID=snap_masked-Contig_Y1-processed-gene-5.151;Name=snap_masked-Contig_Y1-processed-gene-5.151	Contig_Y1	5692570	5692571	mir_MSE_peak_77	136.45674	-339600
Contig_Y1	maker	gene	5355146	5357727	.	-	.	ID=maker-Contig_Y1-augustus-gene-5.324;Name=maker-Contig_Y1-augustus-gene-5.324	Contig_Y1	5692570	5692571	mir_MSE_peak_77	136.45674	-334844
Contig_Y1	maker	gene	5358057	5363351	.	-	.	ID=maker-Contig_Y1-snap-gene-5.794;Name=maker-Contig_Y1-snap-gene-5.794	Contig_Y1	5692570	5692571	mir_MSE_peak_77	136.45674	-329220
Contig_Y1	maker	gene	5363432	5369510	.	-	.	ID=maker-Contig_Y1-snap-gene-5.869;Name=maker-Contig_Y1-snap-gene-5.869	Contig_Y1	5692570	5692571	mir_MSE_peak_77	136.45674	-323061
Contig_Y1	maker	gene	5372413	5373608	.	-	.	ID=maker-Contig_Y1-snap-gene-5.912;Name=maker-Contig_Y1-snap-gene-5.912	Contig_Y1	5692570	5692571	mir_MSE_peak_77	136.45674	-318963
Contig_Y1	maker	gene	5375619	5383458	.	-	.	ID=maker-Contig_Y1-augustus-gene-5.562;Name=maker-Contig_Y1-augustus-gene-5.562	Contig_Y1	5692570	5692571	mir_MSE_peak_77	136.45674	-309113
Contig_Y1	maker	gene	5385075	5387309	.	+	.	ID=maker-Contig_Y1-snap-gene-5.706;Name=maker-Contig_Y1-snap-gene-5.706	Contig_Y1	5692570	5692571	mir_MSE_peak_77	136.45674	305262
Contig_Y1	maker	gene	5385335	5386918	.	-	.	ID=maker-Contig_Y1-snap-gene-5.951;Name=maker-Contig_Y1-snap-gene-5.951	Contig_Y1	5692570	5692571	mir_MSE_peak_77	136.45674	-305653
Contig_Y1	maker	gene	5386976	5388183	.	-	.	ID=maker-Contig_Y1-augustus-gene-5.557;Name=maker-Contig_Y1-augustus-gene-5.557	Contig_Y1	5692570	5692571	mir_MSE_peak_77	136.45674	-304388
Contig_Y1	maker	gene	5388360	5389313	.	-	.	ID=maker-Contig_Y1-augustus-gene-5.558;Name=maker-Contig_Y1-augustus-gene-5.558	Contig_Y1	5692570	5692571	mir_MSE_peak_77	136.45674	-303258
Contig_Y1	maker	gene	5434940	5437478	.	+	.	ID=maker-Contig_Y1-augustus-gene-5.248;Name=maker-Contig_Y1-augustus-gene-5.248	Contig_Y1	5692570	5692571	mir_MSE_peak_77	136.45674	255093
Contig_Y1	maker	gene	5444399	5447924	.	+	.	ID=maker-Contig_Y1-augustus-gene-5.250;Name=maker-Contig_Y1-augustus-gene-5.250	Contig_Y1	5692570	5692571	mir_MSE_peak_77	136.45674	244647
Contig_Y1	maker	gene	5445335	5447225	.	-	.	ID=snap_masked-Contig_Y1-processed-gene-5.164;Name=snap_masked-Contig_Y1-processed-gene-5.164	Contig_Y1	5692570	5692571	mir_MSE_peak_77	136.45674	-245346
Contig_Y1	maker	gene	5447338	5448071	.	-	.	ID=maker-Contig_Y1-augustus-gene-5.571;Name=maker-Contig_Y1-augustus-gene-5.571	Contig_Y1	5692570	5692571	mir_MSE_peak_77	136.45674	-244500
Contig_Y1	maker	gene	5449230	5453822	.	-	.	ID=maker-Contig_Y1-snap-gene-5.967;Name=maker-Contig_Y1-snap-gene-5.967	Contig_Y1	5692570	5692571	mir_MSE_peak_77	136.45674	-238749
Contig_Y1	maker	gene	5493394	5506234	.	-	.	ID=maker-Contig_Y1-snap-gene-5.970;Name=maker-Contig_Y1-snap-gene-5.970	Contig_Y1	5692570	5692571	mir_MSE_peak_77	136.45674	-186337
Contig_Y1	maker	gene	5507388	5508450	.	-	.	ID=maker-Contig_Y1-snap-gene-5.974;Name=maker-Contig_Y1-snap-gene-5.974	Contig_Y1	5692570	5692571	mir_MSE_peak_77	136.45674	-184121
Contig_Y1	maker	gene	5514437	5515321	.	-	.	ID=maker-Contig_Y1-augustus-gene-5.583;Name=maker-Contig_Y1-augustus-gene-5.583	Contig_Y1	5692570	5692571	mir_MSE_peak_77	136.45674	-177250
Contig_Y1	maker	gene	5522388	5523201	.	-	.	ID=maker-Contig_Y1-augustus-gene-5.585;Name=maker-Contig_Y1-augustus-gene-5.585	Contig_Y1	5692570	5692571	mir_MSE_peak_77	136.45674	-169370
Contig_Y1	maker	gene	5523437	5525112	.	-	.	ID=maker-Contig_Y1-augustus-gene-5.586;Name=maker-Contig_Y1-augustus-gene-5.586	Contig_Y1	5692570	5692571	mir_MSE_peak_77	136.45674	-167459
Contig_Y1	maker	gene	5525259	5526443	.	+	.	ID=maker-Contig_Y1-augustus-gene-5.253;Name=maker-Contig_Y1-augustus-gene-5.253	Contig_Y1	5692570	5692571	mir_MSE_peak_77	136.45674	166128
Contig_Y1	maker	gene	5528303	5540439	.	-	.	ID=maker-Contig_Y1-snap-gene-5.988;Name=maker-Contig_Y1-snap-gene-5.988	Contig_Y1	5692570	5692571	mir_MSE_peak_77	136.45674	-152132
Contig_Y1	maker	gene	5541258	5543656	.	-	.	ID=maker-Contig_Y1-augustus-gene-5.601;Name=maker-Contig_Y1-augustus-gene-5.601	Contig_Y1	5692570	5692571	mir_MSE_peak_77	136.45674	-148915
Contig_Y1	maker	gene	5553702	5554160	.	+	.	ID=augustus_masked-Contig_Y1-processed-gene-5.25;Name=augustus_masked-Contig_Y1-processed-gene-5.25	Contig_Y1	5692570	5692571	mir_MSE_peak_77	136.45674	138411
Contig_Y1	maker	gene	5554220	5559261	.	-	.	ID=maker-Contig_Y1-snap-gene-5.995;Name=maker-Contig_Y1-snap-gene-5.995	Contig_Y1	5692570	5692571	mir_MSE_peak_77	136.45674	-133310
Contig_Y1	maker	gene	5644878	5647894	.	+	.	ID=maker-Contig_Y1-augustus-gene-5.256;Name=maker-Contig_Y1-augustus-gene-5.256	Contig_Y1	5692570	5692571	mir_MSE_peak_77	136.45674	44677
Contig_Y1	maker	gene	5647775	5650252	.	-	.	ID=augustus_masked-Contig_Y1-processed-gene-5.75;Name=augustus_masked-Contig_Y1-processed-gene-5.75	Contig_Y1	5692570	5692571	mir_MSE_peak_77	136.45674	-42319
Contig_Y1	maker	gene	5648014	5650252	.	+	.	ID=maker-Contig_Y1-snap-gene-5.715;Name=maker-Contig_Y1-snap-gene-5.715	Contig_Y1	5692570	5692571	mir_MSE_peak_77	136.45674	42319
Contig_Y1	maker	gene	5658277	5666112	.	+	.	ID=maker-Contig_Y1-augustus-gene-5.258;Name=maker-Contig_Y1-augustus-gene-5.258	Contig_Y1	5692570	5692571	mir_MSE_peak_77	136.45674	26459
Contig_Y1	maker	gene	5667594	5668735	.	+	.	ID=maker-Contig_Y1-augustus-gene-5.259;Name=maker-Contig_Y1-augustus-gene-5.259	Contig_Y1	5692570	5692571	mir_MSE_peak_77	136.45674	23836
Contig_Y1	maker	gene	5672625	5675820	.	-	.	ID=maker-Contig_Y1-augustus-gene-5.611;Name=maker-Contig_Y1-augustus-gene-5.611	Contig_Y1	5692570	5692571	mir_MSE_peak_77	136.45674	-16751
Contig_Y1	maker	gene	5678387	5679275	.	-	.	ID=maker-Contig_Y1-snap-gene-5.1000;Name=maker-Contig_Y1-snap-gene-5.1000	Contig_Y1	5692570	5692571	mir_MSE_peak_77	136.45674	-13296
Contig_Y1	maker	gene	5679992	5680426	.	-	.	ID=augustus_masked-Contig_Y1-processed-gene-5.77;Name=augustus_masked-Contig_Y1-processed-gene-5.77	Contig_Y1	5692570	5692571	mir_MSE_peak_77	136.45674	-12145
Contig_Y1	maker	gene	5680467	5681557	.	-	.	ID=maker-Contig_Y1-snap-gene-5.1003;Name=maker-Contig_Y1-snap-gene-5.1003	Contig_Y1	5692570	5692571	mir_MSE_peak_77	136.45674	-11014
Contig_Y1	maker	gene	5707942	5715078	.	+	.	ID=maker-Contig_Y1-augustus-gene-5.262;Name=maker-Contig_Y1-augustus-gene-5.262	Contig_Y1	5707512	5707513	mir_MSE_peak_82	109.22624	-429
Contig_Y1	maker	gene	5716047	5723693	.	-	.	ID=maker-Contig_Y1-snap-gene-5.1020;Name=maker-Contig_Y1-snap-gene-5.1020	Contig_Y1	5707512	5707513	mir_MSE_peak_82	109.22624	8534
Contig_Y1	maker	gene	5728863	5732805	.	+	.	ID=maker-Contig_Y1-augustus-gene-5.264;Name=maker-Contig_Y1-augustus-gene-5.264	Contig_Y1	5707512	5707513	mir_MSE_peak_82	109.22624	-21350
Contig_Y1	maker	gene	5732815	5735991	.	+	.	ID=maker-Contig_Y1-snap-gene-5.725;Name=maker-Contig_Y1-snap-gene-5.725	Contig_Y1	5707512	5707513	mir_MSE_peak_82	109.22624	-25302
Contig_Y1	maker	gene	5740849	5748358	.	+	.	ID=maker-Contig_Y1-augustus-gene-5.268;Name=maker-Contig_Y1-augustus-gene-5.268	Contig_Y1	5707512	5707513	mir_MSE_peak_82	109.22624	-33336
Contig_Y1	maker	gene	5753402	5761021	.	+	.	ID=maker-Contig_Y1-augustus-gene-5.273;Name=maker-Contig_Y1-augustus-gene-5.273	Contig_Y1	5707512	5707513	mir_MSE_peak_82	109.22624	-45889
Contig_Y1	maker	gene	5765966	5773486	.	+	.	ID=maker-Contig_Y1-augustus-gene-5.278;Name=maker-Contig_Y1-augustus-gene-5.278	Contig_Y1	5707512	5707513	mir_MSE_peak_82	109.22624	-58453
Contig_Y1	maker	gene	5775769	5778798	.	-	.	ID=maker-Contig_Y1-augustus-gene-5.617;Name=maker-Contig_Y1-augustus-gene-5.617	Contig_Y1	5707512	5707513	mir_MSE_peak_82	109.22624	68256
Contig_Y1	maker	gene	5783279	5785507	.	+	.	ID=maker-Contig_Y1-augustus-gene-5.282;Name=maker-Contig_Y1-augustus-gene-5.282	Contig_Y1	5707512	5707513	mir_MSE_peak_82	109.22624	-75766
Contig_Y1	maker	gene	5787077	5793469	.	-	.	ID=maker-Contig_Y1-augustus-gene-5.620;Name=maker-Contig_Y1-augustus-gene-5.620	Contig_Y1	5707512	5707513	mir_MSE_peak_82	109.22624	79564
Contig_Y1	maker	gene	5799682	5809259	.	-	.	ID=maker-Contig_Y1-snap-gene-5.1031;Name=maker-Contig_Y1-snap-gene-5.1031	Contig_Y1	5707512	5707513	mir_MSE_peak_82	109.22624	92169
Contig_Y1	maker	gene	5809804	5810892	.	+	.	ID=maker-Contig_Y1-snap-gene-5.747;Name=maker-Contig_Y1-snap-gene-5.747	Contig_Y1	5909696	5909697	mir_MSE_peak_83	6.59110	98805
Contig_Y1	maker	gene	5810903	5815090	.	+	.	ID=maker-Contig_Y1-snap-gene-5.746;Name=maker-Contig_Y1-snap-gene-5.746	Contig_Y1	5909696	5909697	mir_MSE_peak_83	6.59110	94607
Contig_Y1	maker	gene	5814184	5818325	.	-	.	ID=maker-Contig_Y1-snap-gene-5.1036;Name=maker-Contig_Y1-snap-gene-5.1036	Contig_Y1	5909696	5909697	mir_MSE_peak_83	6.59110	-91372
Contig_Y1	maker	gene	5822376	5823923	.	-	.	ID=maker-Contig_Y1-augustus-gene-5.628;Name=maker-Contig_Y1-augustus-gene-5.628	Contig_Y1	5909696	5909697	mir_MSE_peak_83	6.59110	-85774
Contig_Y1	maker	gene	5825103	5826751	.	-	.	ID=maker-Contig_Y1-augustus-gene-5.631;Name=maker-Contig_Y1-augustus-gene-5.631	Contig_Y1	5909696	5909697	mir_MSE_peak_83	6.59110	-82946
Contig_Y1	maker	gene	5826767	5827773	.	-	.	ID=maker-Contig_Y1-snap-gene-5.1040;Name=maker-Contig_Y1-snap-gene-5.1040	Contig_Y1	5909696	5909697	mir_MSE_peak_83	6.59110	-81924
Contig_Y1	maker	gene	5899175	5901795	.	+	.	ID=maker-Contig_Y1-augustus-gene-5.285;Name=maker-Contig_Y1-augustus-gene-5.285	Contig_Y1	5909696	5909697	mir_MSE_peak_83	6.59110	7902
Contig_Y1	maker	gene	5902282	5904575	.	-	.	ID=maker-Contig_Y1-augustus-gene-5.634;Name=maker-Contig_Y1-augustus-gene-5.634	Contig_Y1	5909696	5909697	mir_MSE_peak_83	6.59110	-5122
Contig_Y1	maker	gene	5906588	5907586	.	+	.	ID=maker-Contig_Y1-snap-gene-5.753;Name=maker-Contig_Y1-snap-gene-5.753	Contig_Y1	5909696	5909697	mir_MSE_peak_83	6.59110	2111
Contig_Y1	maker	gene	5909828	5910716	.	-	.	ID=maker-Contig_Y1-augustus-gene-5.636;Name=maker-Contig_Y1-augustus-gene-5.636	Contig_Y1	5910386	5910387	mir_MSE_peak_84	7.34226	0
Contig_Y1	maker	gene	5912259	5913110	.	-	.	ID=maker-Contig_Y1-augustus-gene-5.637;Name=maker-Contig_Y1-augustus-gene-5.637	Contig_Y1	5910386	5910387	mir_MSE_peak_84	7.34226	1872
Contig_Y1	maker	gene	5913933	5915382	.	-	.	ID=maker-Contig_Y1-snap-gene-5.1046;Name=maker-Contig_Y1-snap-gene-5.1046	Contig_Y1	5910386	5910387	mir_MSE_peak_84	7.34226	3546
Contig_Y1	maker	gene	5948315	5963597	.	-	.	ID=maker-Contig_Y1-snap-gene-5.1070;Name=maker-Contig_Y1-snap-gene-5.1070	Contig_Y1	5910386	5910387	mir_MSE_peak_84	7.34226	37928
Contig_Y1	maker	gene	5961961	5965279	.	+	.	ID=maker-Contig_Y1-snap-gene-5.756;Name=maker-Contig_Y1-snap-gene-5.756	Contig_Y1	5910386	5910387	mir_MSE_peak_84	7.34226	-51574
Contig_Y1	maker	gene	5969885	5970984	.	+	.	ID=maker-Contig_Y1-snap-gene-6.586;Name=maker-Contig_Y1-snap-gene-6.586	Contig_Y1	5910386	5910387	mir_MSE_peak_84	7.34226	-59498
Contig_Y1	maker	gene	5971160	5971971	.	-	.	ID=maker-Contig_Y1-augustus-gene-5.656;Name=maker-Contig_Y1-augustus-gene-5.656	Contig_Y1	5910386	5910387	mir_MSE_peak_84	7.34226	60773
Contig_Y1	maker	gene	5979670	5980767	.	+	.	ID=maker-Contig_Y1-augustus-gene-6.186;Name=maker-Contig_Y1-augustus-gene-6.186	Contig_Y1	5910386	5910387	mir_MSE_peak_84	7.34226	-69283
Contig_Y1	maker	gene	5979734	5987294	.	-	.	ID=maker-Contig_Y1-augustus-gene-6.300;Name=maker-Contig_Y1-augustus-gene-6.300	Contig_Y1	5910386	5910387	mir_MSE_peak_84	7.34226	69347
Contig_Y1	maker	gene	5994218	5995147	.	+	.	ID=maker-Contig_Y1-augustus-gene-6.187;Name=maker-Contig_Y1-augustus-gene-6.187	Contig_Y1	5910386	5910387	mir_MSE_peak_84	7.34226	-83831
Contig_Y1	maker	gene	5995383	5997002	.	-	.	ID=augustus_masked-Contig_Y1-processed-gene-6.2;Name=augustus_masked-Contig_Y1-processed-gene-6.2	Contig_Y1	5910386	5910387	mir_MSE_peak_84	7.34226	84996
Contig_Y1	maker	gene	5995693	5996955	.	+	.	ID=maker-Contig_Y1-snap-gene-6.590;Name=maker-Contig_Y1-snap-gene-6.590	Contig_Y1	5910386	5910387	mir_MSE_peak_84	7.34226	-85306
Contig_Y1	maker	gene	6004773	6006416	.	+	.	ID=augustus_masked-Contig_Y1-processed-gene-6.3;Name=augustus_masked-Contig_Y1-processed-gene-6.3	Contig_Y1	5910386	5910387	mir_MSE_peak_84	7.34226	-94386
Contig_Y1	maker	gene	6007300	6007839	.	+	.	ID=maker-Contig_Y1-snap-gene-6.594;Name=maker-Contig_Y1-snap-gene-6.594	Contig_Y1	5910386	5910387	mir_MSE_peak_84	7.34226	-96913
Contig_Y1	maker	gene	6009809	6012314	.	+	.	ID=maker-Contig_Y1-augustus-gene-6.193;Name=maker-Contig_Y1-augustus-gene-6.193	Contig_Y1	5910386	5910387	mir_MSE_peak_84	7.34226	-99422
Contig_Y1	maker	gene	6013042	6014075	.	-	.	ID=maker-Contig_Y1-snap-gene-6.735;Name=maker-Contig_Y1-snap-gene-6.735	Contig_Y1	5910386	5910387	mir_MSE_peak_84	7.34226	102655
Contig_Y1	maker	gene	6014844	6016042	.	-	.	ID=maker-Contig_Y1-snap-gene-6.736;Name=maker-Contig_Y1-snap-gene-6.736	Contig_Y1	5910386	5910387	mir_MSE_peak_84	7.34226	104457
Contig_Y1	maker	gene	6079534	6082733	.	+	.	ID=maker-Contig_Y1-augustus-gene-6.195;Name=maker-Contig_Y1-augustus-gene-6.195	Contig_Y1	6214755	6214756	mir_MSE_peak_85	8.52107	132023
Contig_Y1	maker	gene	6081267	6084376	.	-	.	ID=maker-Contig_Y1-augustus-gene-6.310;Name=maker-Contig_Y1-augustus-gene-6.310	Contig_Y1	6214755	6214756	mir_MSE_peak_85	8.52107	-130380
Contig_Y1	maker	gene	6084198	6087405	.	+	.	ID=maker-Contig_Y1-snap-gene-6.603;Name=maker-Contig_Y1-snap-gene-6.603	Contig_Y1	6214755	6214756	mir_MSE_peak_85	8.52107	127351
Contig_Y1	maker	gene	6085185	6087479	.	-	.	ID=maker-Contig_Y1-augustus-gene-6.311;Name=maker-Contig_Y1-augustus-gene-6.311	Contig_Y1	6214755	6214756	mir_MSE_peak_85	8.52107	-127277
Contig_Y1	maker	gene	6104373	6128682	.	+	.	ID=maker-Contig_Y1-augustus-gene-6.202;Name=maker-Contig_Y1-augustus-gene-6.202	Contig_Y1	6214755	6214756	mir_MSE_peak_85	8.52107	86074
Contig_Y1	maker	gene	6128704	6129319	.	+	.	ID=maker-Contig_Y1-snap-gene-6.606;Name=maker-Contig_Y1-snap-gene-6.606	Contig_Y1	6214755	6214756	mir_MSE_peak_85	8.52107	85437
Contig_Y1	maker	gene	6131949	6136580	.	+	.	ID=maker-Contig_Y1-snap-gene-6.627;Name=maker-Contig_Y1-snap-gene-6.627	Contig_Y1	6214755	6214756	mir_MSE_peak_85	8.52107	78176
Contig_Y1	maker	gene	6135246	6139639	.	-	.	ID=maker-Contig_Y1-snap-gene-6.750;Name=maker-Contig_Y1-snap-gene-6.750	Contig_Y1	6214755	6214756	mir_MSE_peak_85	8.52107	-75117
Contig_Y1	maker	gene	6141073	6148497	.	+	.	ID=maker-Contig_Y1-augustus-gene-6.212;Name=maker-Contig_Y1-augustus-gene-6.212	Contig_Y1	6214755	6214756	mir_MSE_peak_85	8.52107	66259
Contig_Y1	maker	gene	6143424	6143981	.	-	.	ID=augustus_masked-Contig_Y1-processed-gene-6.33;Name=augustus_masked-Contig_Y1-processed-gene-6.33	Contig_Y1	6214755	6214756	mir_MSE_peak_85	8.52107	-70775
Contig_Y1	maker	gene	6147008	6151486	.	-	.	ID=maker-Contig_Y1-snap-gene-6.754;Name=maker-Contig_Y1-snap-gene-6.754	Contig_Y1	6214755	6214756	mir_MSE_peak_85	8.52107	-63270
Contig_Y1	maker	gene	6152229	6153874	.	-	.	ID=maker-Contig_Y1-snap-gene-6.753;Name=maker-Contig_Y1-snap-gene-6.753	Contig_Y1	6214755	6214756	mir_MSE_peak_85	8.52107	-60882
Contig_Y1	maker	gene	6175340	6176237	.	+	.	ID=augustus_masked-Contig_Y1-processed-gene-6.6;Name=augustus_masked-Contig_Y1-processed-gene-6.6	Contig_Y1	6214755	6214756	mir_MSE_peak_85	8.52107	38519
Contig_Y1	maker	gene	6176848	6177253	.	-	.	ID=maker-Contig_Y1-snap-gene-6.764;Name=maker-Contig_Y1-snap-gene-6.764	Contig_Y1	6214755	6214756	mir_MSE_peak_85	8.52107	-37503
Contig_Y1	maker	gene	6219510	6221093	.	+	.	ID=maker-Contig_Y1-augustus-gene-6.220;Name=maker-Contig_Y1-augustus-gene-6.220	Contig_Y1	6216477	6216478	mir_MSE_peak_86	174.45837	-3032
Contig_Y1	maker	gene	6221297	6222572	.	-	.	ID=snap_masked-Contig_Y1-processed-gene-6.135;Name=snap_masked-Contig_Y1-processed-gene-6.135	Contig_Y1	6216477	6216478	mir_MSE_peak_86	174.45837	4819
Contig_Y1	maker	gene	6222652	6222891	.	-	.	ID=snap_masked-Contig_Y1-processed-gene-6.137;Name=snap_masked-Contig_Y1-processed-gene-6.137	Contig_Y1	6216477	6216478	mir_MSE_peak_86	174.45837	6174
Contig_Y1	maker	gene	6225233	6231513	.	+	.	ID=maker-Contig_Y1-snap-gene-6.641;Name=maker-Contig_Y1-snap-gene-6.641	Contig_Y1	6216477	6216478	mir_MSE_peak_86	174.45837	-8755
Contig_Y1	maker	gene	6225743	6226609	.	-	.	ID=snap_masked-Contig_Y1-processed-gene-6.138;Name=snap_masked-Contig_Y1-processed-gene-6.138	Contig_Y1	6216477	6216478	mir_MSE_peak_86	174.45837	9265
Contig_Y1	maker	gene	6228573	6229588	.	-	.	ID=maker-Contig_Y1-snap-gene-6.766;Name=maker-Contig_Y1-snap-gene-6.766	Contig_Y1	6216477	6216478	mir_MSE_peak_86	174.45837	12095
Contig_Y1	maker	gene	6231116	6233275	.	-	.	ID=maker-Contig_Y1-snap-gene-6.776;Name=maker-Contig_Y1-snap-gene-6.776	Contig_Y1	6216477	6216478	mir_MSE_peak_86	174.45837	14638
Contig_Y1	maker	gene	6238254	6240352	.	+	.	ID=maker-Contig_Y1-augustus-gene-6.223;Name=maker-Contig_Y1-augustus-gene-6.223	Contig_Y1	6216477	6216478	mir_MSE_peak_86	174.45837	-21776
Contig_Y1	maker	gene	6247957	6249390	.	+	.	ID=maker-Contig_Y1-snap-gene-6.652;Name=maker-Contig_Y1-snap-gene-6.652	Contig_Y1	6216477	6216478	mir_MSE_peak_86	174.45837	-31479
Contig_Y1	maker	gene	6275412	6276786	.	-	.	ID=maker-Contig_Y1-snap-gene-6.778;Name=maker-Contig_Y1-snap-gene-6.778	Contig_Y1	6216477	6216478	mir_MSE_peak_86	174.45837	58934
Contig_Y1	maker	gene	6316215	6317595	.	-	.	ID=maker-Contig_Y1-snap-gene-6.780;Name=maker-Contig_Y1-snap-gene-6.780	Contig_Y1	6216477	6216478	mir_MSE_peak_86	174.45837	99737
Contig_Y1	maker	gene	6328879	6330260	.	-	.	ID=maker-Contig_Y1-snap-gene-6.782;Name=maker-Contig_Y1-snap-gene-6.782	Contig_Y1	6216477	6216478	mir_MSE_peak_86	174.45837	112401
Contig_Y1	maker	gene	6351821	6353458	.	-	.	ID=maker-Contig_Y1-snap-gene-6.784;Name=maker-Contig_Y1-snap-gene-6.784	Contig_Y1	6216477	6216478	mir_MSE_peak_86	174.45837	135343
Contig_Y1	maker	gene	6390170	6391551	.	-	.	ID=maker-Contig_Y1-snap-gene-6.786;Name=maker-Contig_Y1-snap-gene-6.786	Contig_Y1	6216477	6216478	mir_MSE_peak_86	174.45837	173692
Contig_Y1	maker	gene	6412285	6413092	.	-	.	ID=maker-Contig_Y1-snap-gene-6.789;Name=maker-Contig_Y1-snap-gene-6.789	Contig_Y1	6216477	6216478	mir_MSE_peak_86	174.45837	195807
Contig_Y1	maker	gene	6413096	6413571	.	-	.	ID=maker-Contig_Y1-snap-gene-6.788;Name=maker-Contig_Y1-snap-gene-6.788	Contig_Y1	6216477	6216478	mir_MSE_peak_86	174.45837	196618
Contig_Y1	maker	gene	6417566	6418714	.	-	.	ID=maker-Contig_Y1-augustus-gene-6.327;Name=maker-Contig_Y1-augustus-gene-6.327	Contig_Y1	6216477	6216478	mir_MSE_peak_86	174.45837	201088
Contig_Y1	maker	gene	6420720	6421489	.	-	.	ID=maker-Contig_Y1-snap-gene-6.795;Name=maker-Contig_Y1-snap-gene-6.795	Contig_Y1	6216477	6216478	mir_MSE_peak_86	174.45837	204242
Contig_Y1	maker	gene	6421738	6422388	.	-	.	ID=maker-Contig_Y1-augustus-gene-6.329;Name=maker-Contig_Y1-augustus-gene-6.329	Contig_Y1	6216477	6216478	mir_MSE_peak_86	174.45837	205260
Contig_Y1	maker	gene	6423131	6423816	.	-	.	ID=maker-Contig_Y1-augustus-gene-6.331;Name=maker-Contig_Y1-augustus-gene-6.331	Contig_Y1	6216477	6216478	mir_MSE_peak_86	174.45837	206653
Contig_Y1	maker	gene	6429974	6430525	.	-	.	ID=maker-Contig_Y1-augustus-gene-6.333;Name=maker-Contig_Y1-augustus-gene-6.333	Contig_Y1	6216477	6216478	mir_MSE_peak_86	174.45837	213496
Contig_Y1	maker	gene	6432764	6433385	.	-	.	ID=maker-Contig_Y1-augustus-gene-6.334;Name=maker-Contig_Y1-augustus-gene-6.334	Contig_Y1	6216477	6216478	mir_MSE_peak_86	174.45837	216286
Contig_Y1	maker	gene	6434530	6435151	.	-	.	ID=maker-Contig_Y1-augustus-gene-6.335;Name=maker-Contig_Y1-augustus-gene-6.335	Contig_Y1	6216477	6216478	mir_MSE_peak_86	174.45837	218052
Contig_Y1	maker	gene	6439005	6442033	.	-	.	ID=maker-Contig_Y1-snap-gene-6.800;Name=maker-Contig_Y1-snap-gene-6.800	Contig_Y1	6216477	6216478	mir_MSE_peak_86	174.45837	222527
Contig_Y1	maker	gene	6445681	6448250	.	-	.	ID=snap_masked-Contig_Y1-processed-gene-6.147;Name=snap_masked-Contig_Y1-processed-gene-6.147	Contig_Y1	6216477	6216478	mir_MSE_peak_86	174.45837	229203
Contig_Y1	maker	gene	6449190	6449816	.	+	.	ID=maker-Contig_Y1-snap-gene-6.656;Name=maker-Contig_Y1-snap-gene-6.656	Contig_Y1	6216477	6216478	mir_MSE_peak_86	174.45837	-232712
Contig_Y1	maker	gene	6467625	6467834	.	-	.	ID=augustus_masked-Contig_Y1-processed-gene-6.48;Name=augustus_masked-Contig_Y1-processed-gene-6.48	Contig_Y1	6216477	6216478	mir_MSE_peak_86	174.45837	251147
Contig_Y1	maker	gene	6495097	6496787	.	-	.	ID=augustus_masked-Contig_Y1-processed-gene-6.49;Name=augustus_masked-Contig_Y1-processed-gene-6.49	Contig_Y1	6216477	6216478	mir_MSE_peak_86	174.45837	278619
Contig_Y1	maker	gene	6500274	6501335	.	-	.	ID=maker-Contig_Y1-snap-gene-6.821;Name=maker-Contig_Y1-snap-gene-6.821	Contig_Y1	6216477	6216478	mir_MSE_peak_86	174.45837	283796
Contig_Y1	maker	gene	6501882	6503501	.	-	.	ID=maker-Contig_Y1-snap-gene-6.823;Name=maker-Contig_Y1-snap-gene-6.823	Contig_Y1	6216477	6216478	mir_MSE_peak_86	174.45837	285404
Contig_Y1	maker	gene	6504368	6506011	.	-	.	ID=snap_masked-Contig_Y1-processed-gene-6.152;Name=snap_masked-Contig_Y1-processed-gene-6.152	Contig_Y1	6216477	6216478	mir_MSE_peak_86	174.45837	287890
Contig_Y1	maker	gene	6510432	6517596	.	-	.	ID=maker-Contig_Y1-snap-gene-6.866;Name=maker-Contig_Y1-snap-gene-6.866	Contig_Y1	6216477	6216478	mir_MSE_peak_86	174.45837	293954
Contig_Y1	maker	gene	6518050	6521028	.	-	.	ID=maker-Contig_Y1-augustus-gene-6.364;Name=maker-Contig_Y1-augustus-gene-6.364	Contig_Y1	6216477	6216478	mir_MSE_peak_86	174.45837	301572
Contig_Y1	maker	gene	6521064	6522468	.	-	.	ID=maker-Contig_Y1-augustus-gene-6.365;Name=maker-Contig_Y1-augustus-gene-6.365	Contig_Y1	6216477	6216478	mir_MSE_peak_86	174.45837	304586
Contig_Y1	maker	gene	6522569	6522936	.	-	.	ID=snap_masked-Contig_Y1-processed-gene-6.157;Name=snap_masked-Contig_Y1-processed-gene-6.157	Contig_Y1	6216477	6216478	mir_MSE_peak_86	174.45837	306091
Contig_Y1	maker	gene	6523710	6531313	.	-	.	ID=augustus_masked-Contig_Y1-processed-gene-6.56;Name=augustus_masked-Contig_Y1-processed-gene-6.56	Contig_Y1	6216477	6216478	mir_MSE_peak_86	174.45837	307232
Contig_Y1	maker	gene	6532108	6533521	.	-	.	ID=snap_masked-Contig_Y1-processed-gene-6.160;Name=snap_masked-Contig_Y1-processed-gene-6.160	Contig_Y1	6216477	6216478	mir_MSE_peak_86	174.45837	315630
Contig_Y1	maker	gene	6564728	6565841	.	+	.	ID=maker-Contig_Y1-snap-gene-6.657;Name=maker-Contig_Y1-snap-gene-6.657	Contig_Y1	6216477	6216478	mir_MSE_peak_86	174.45837	-348250
Contig_Y1	maker	gene	6589116	6590108	.	-	.	ID=snap_masked-Contig_Y1-processed-gene-6.161;Name=snap_masked-Contig_Y1-processed-gene-6.161	Contig_Y1	6216477	6216478	mir_MSE_peak_86	174.45837	372638
Contig_Y1	maker	gene	6590395	6595195	.	-	.	ID=snap_masked-Contig_Y1-processed-gene-6.162;Name=snap_masked-Contig_Y1-processed-gene-6.162	Contig_Y1	6216477	6216478	mir_MSE_peak_86	174.45837	373917
Contig_Y1	maker	gene	6595563	6598516	.	-	.	ID=maker-Contig_Y1-snap-gene-6.950;Name=maker-Contig_Y1-snap-gene-6.950	Contig_Y1	6216477	6216478	mir_MSE_peak_86	174.45837	379085
Contig_Y1	maker	gene	6598520	6599116	.	-	.	ID=maker-Contig_Y1-augustus-gene-6.519;Name=maker-Contig_Y1-augustus-gene-6.519	Contig_Y1	6216477	6216478	mir_MSE_peak_86	174.45837	382042
Contig_Y1	maker	gene	6601431	6601818	.	-	.	ID=maker-Contig_Y1-snap-gene-6.980;Name=maker-Contig_Y1-snap-gene-6.980	Contig_Y1	6216477	6216478	mir_MSE_peak_86	174.45837	384953
Contig_Y1	maker	gene	6601833	6602942	.	-	.	ID=maker-Contig_Y1-snap-gene-6.979;Name=maker-Contig_Y1-snap-gene-6.979	Contig_Y1	6216477	6216478	mir_MSE_peak_86	174.45837	385355
Contig_Y1	maker	gene	6622664	6636765	.	+	.	ID=maker-Contig_Y1-snap-gene-6.661;Name=maker-Contig_Y1-snap-gene-6.661	Contig_Y1	6992536	6992537	mir_MSE_peak_87	14.77485	355772
Contig_Y1	maker	gene	6637010	6637216	.	-	.	ID=snap_masked-Contig_Y1-processed-gene-6.166;Name=snap_masked-Contig_Y1-processed-gene-6.166	Contig_Y1	6992536	6992537	mir_MSE_peak_87	14.77485	-355321
Contig_Y1	maker	gene	6639389	6642055	.	-	.	ID=maker-Contig_Y1-snap-gene-6.986;Name=maker-Contig_Y1-snap-gene-6.986	Contig_Y1	6992536	6992537	mir_MSE_peak_87	14.77485	-350482
Contig_Y1	maker	gene	6643135	6646015	.	-	.	ID=maker-Contig_Y1-augustus-gene-6.554;Name=maker-Contig_Y1-augustus-gene-6.554	Contig_Y1	6992536	6992537	mir_MSE_peak_87	14.77485	-346522
Contig_Y1	maker	gene	6646085	6648574	.	-	.	ID=maker-Contig_Y1-augustus-gene-6.564;Name=maker-Contig_Y1-augustus-gene-6.564	Contig_Y1	6992536	6992537	mir_MSE_peak_87	14.77485	-343963
Contig_Y1	maker	gene	6780672	6789716	.	-	.	ID=maker-Contig_Y1-snap-gene-6.1024;Name=maker-Contig_Y1-snap-gene-6.1024	Contig_Y1	6992536	6992537	mir_MSE_peak_87	14.77485	-202821
Contig_Y1	maker	gene	6791844	6793179	.	-	.	ID=maker-Contig_Y1-augustus-gene-6.575;Name=maker-Contig_Y1-augustus-gene-6.575	Contig_Y1	6992536	6992537	mir_MSE_peak_87	14.77485	-199358
Contig_Y1	maker	gene	6798466	6836166	.	+	.	ID=snap_masked-Contig_Y1-processed-gene-6.109;Name=snap_masked-Contig_Y1-processed-gene-6.109	Contig_Y1	6992536	6992537	mir_MSE_peak_87	14.77485	156371
Contig_Y1	maker	gene	6838464	6850543	.	+	.	ID=maker-Contig_Y1-snap-gene-6.681;Name=maker-Contig_Y1-snap-gene-6.681	Contig_Y1	6992536	6992537	mir_MSE_peak_87	14.77485	141994
Contig_Y1	maker	gene	6850568	6851947	.	+	.	ID=augustus_masked-Contig_Y1-processed-gene-6.17;Name=augustus_masked-Contig_Y1-processed-gene-6.17	Contig_Y1	6992536	6992537	mir_MSE_peak_87	14.77485	140590
Contig_Y1	maker	gene	6862148	6865775	.	+	.	ID=maker-Contig_Y1-augustus-gene-6.244;Name=maker-Contig_Y1-augustus-gene-6.244	Contig_Y1	6992536	6992537	mir_MSE_peak_87	14.77485	126762
Contig_Y1	maker	gene	6880605	6883462	.	+	.	ID=snap_masked-Contig_Y1-processed-gene-6.116;Name=snap_masked-Contig_Y1-processed-gene-6.116	Contig_Y1	6992536	6992537	mir_MSE_peak_87	14.77485	109075
Contig_Y1	maker	gene	6883625	6886193	.	+	.	ID=maker-Contig_Y1-augustus-gene-6.250;Name=maker-Contig_Y1-augustus-gene-6.250	Contig_Y1	6992536	6992537	mir_MSE_peak_87	14.77485	106344
Contig_Y1	maker	gene	6886269	6887504	.	+	.	ID=maker-Contig_Y1-snap-gene-6.688;Name=maker-Contig_Y1-snap-gene-6.688	Contig_Y1	6992536	6992537	mir_MSE_peak_87	14.77485	105033
Contig_Y1	maker	gene	6887517	6888410	.	+	.	ID=augustus_masked-Contig_Y1-processed-gene-6.22;Name=augustus_masked-Contig_Y1-processed-gene-6.22	Contig_Y1	6992536	6992537	mir_MSE_peak_87	14.77485	104127
Contig_Y1	maker	gene	6901979	6902942	.	-	.	ID=maker-Contig_Y1-snap-gene-6.1025;Name=maker-Contig_Y1-snap-gene-6.1025	Contig_Y1	6992536	6992537	mir_MSE_peak_87	14.77485	-89595
Contig_Y1	maker	gene	6911238	6912460	.	+	.	ID=snap_masked-Contig_Y1-processed-gene-6.120;Name=snap_masked-Contig_Y1-processed-gene-6.120	Contig_Y1	6992536	6992537	mir_MSE_peak_87	14.77485	80077
Contig_Y1	maker	gene	6912464	6914363	.	+	.	ID=maker-Contig_Y1-augustus-gene-6.271;Name=maker-Contig_Y1-augustus-gene-6.271	Contig_Y1	6992536	6992537	mir_MSE_peak_87	14.77485	78174
Contig_Y1	maker	gene	6914499	6917873	.	+	.	ID=maker-Contig_Y1-snap-gene-6.701;Name=maker-Contig_Y1-snap-gene-6.701	Contig_Y1	6992536	6992537	mir_MSE_peak_87	14.77485	74664
Contig_Y1	maker	gene	6918508	6918811	.	-	.	ID=augustus_masked-Contig_Y1-processed-gene-6.75;Name=augustus_masked-Contig_Y1-processed-gene-6.75	Contig_Y1	6992536	6992537	mir_MSE_peak_87	14.77485	-73726
Contig_Y1	maker	gene	6918922	6921336	.	+	.	ID=snap_masked-Contig_Y1-processed-gene-6.122;Name=snap_masked-Contig_Y1-processed-gene-6.122	Contig_Y1	6992536	6992537	mir_MSE_peak_87	14.77485	71201
Contig_Y1	maker	gene	6921541	6926930	.	+	.	ID=maker-Contig_Y1-snap-gene-6.696;Name=maker-Contig_Y1-snap-gene-6.696	Contig_Y1	6992536	6992537	mir_MSE_peak_87	14.77485	65607
Contig_Y1	maker	gene	6928021	6928661	.	-	.	ID=augustus_masked-Contig_Y1-processed-gene-6.77;Name=augustus_masked-Contig_Y1-processed-gene-6.77	Contig_Y1	6992536	6992537	mir_MSE_peak_87	14.77485	-63876
Contig_Y1	maker	gene	6937211	6943580	.	+	.	ID=maker-Contig_Y1-snap-gene-6.722;Name=maker-Contig_Y1-snap-gene-6.722	Contig_Y1	6992536	6992537	mir_MSE_peak_87	14.77485	48957
Contig_Y1	maker	gene	6953567	6956871	.	+	.	ID=maker-Contig_Y1-augustus-gene-6.290;Name=maker-Contig_Y1-augustus-gene-6.290	Contig_Y1	6992536	6992537	mir_MSE_peak_87	14.77485	35666
Contig_Y1	maker	gene	6957010	6960269	.	+	.	ID=snap_masked-Contig_Y1-processed-gene-6.129;Name=snap_masked-Contig_Y1-processed-gene-6.129	Contig_Y1	6992536	6992537	mir_MSE_peak_87	14.77485	32268
Contig_Y1	maker	gene	6969174	6971168	.	-	.	ID=maker-Contig_Y1-snap-gene-6.1030;Name=maker-Contig_Y1-snap-gene-6.1030	Contig_Y1	6992536	6992537	mir_MSE_peak_87	14.77485	-21369
Contig_Y1	maker	gene	6988658	6990258	.	-	.	ID=maker-Contig_Y1-augustus-gene-7.243;Name=maker-Contig_Y1-augustus-gene-7.243	Contig_Y1	6992536	6992537	mir_MSE_peak_87	14.77485	-2279
Contig_Y1	maker	gene	6990794	6992004	.	+	.	ID=augustus_masked-Contig_Y1-processed-gene-7.0;Name=augustus_masked-Contig_Y1-processed-gene-7.0	Contig_Y1	6992536	6992537	mir_MSE_peak_87	14.77485	533
Contig_Y1	maker	gene	6998020	7005282	.	+	.	ID=maker-Contig_Y1-snap-gene-7.389;Name=maker-Contig_Y1-snap-gene-7.389	Contig_Y1	6992536	6992537	mir_MSE_peak_87	14.77485	-5483
Contig_Y1	maker	gene	7005734	7005967	.	-	.	ID=snap_masked-Contig_Y1-processed-gene-7.100;Name=snap_masked-Contig_Y1-processed-gene-7.100	Contig_Y1	6992536	6992537	mir_MSE_peak_87	14.77485	13197
Contig_Y1	maker	gene	7005989	7006898	.	-	.	ID=maker-Contig_Y1-snap-gene-7.502;Name=maker-Contig_Y1-snap-gene-7.502	Contig_Y1	6992536	6992537	mir_MSE_peak_87	14.77485	13452
Contig_Y1	maker	gene	7007099	7009778	.	-	.	ID=maker-Contig_Y1-augustus-gene-7.246;Name=maker-Contig_Y1-augustus-gene-7.246	Contig_Y1	6992536	6992537	mir_MSE_peak_87	14.77485	14562
Contig_Y1	maker	gene	7010030	7012478	.	+	.	ID=augustus_masked-Contig_Y1-processed-gene-7.4;Name=augustus_masked-Contig_Y1-processed-gene-7.4	Contig_Y1	6992536	6992537	mir_MSE_peak_87	14.77485	-17493
Contig_Y1	maker	gene	7028070	7028475	.	+	.	ID=maker-Contig_Y1-snap-gene-7.401;Name=maker-Contig_Y1-snap-gene-7.401	Contig_Y1	6992536	6992537	mir_MSE_peak_87	14.77485	-35533
Contig_Y1	maker	gene	7029085	7029881	.	-	.	ID=maker-Contig_Y1-snap-gene-7.507;Name=maker-Contig_Y1-snap-gene-7.507	Contig_Y1	6992536	6992537	mir_MSE_peak_87	14.77485	36548
Contig_Y1	maker	gene	7034265	7035134	.	+	.	ID=maker-Contig_Y1-augustus-gene-7.159;Name=maker-Contig_Y1-augustus-gene-7.159	Contig_Y1	7068727	7068728	mir_MSE_peak_88	20.45764	33594
Contig_Y1	maker	gene	7035253	7036347	.	-	.	ID=maker-Contig_Y1-snap-gene-7.509;Name=maker-Contig_Y1-snap-gene-7.509	Contig_Y1	7068727	7068728	mir_MSE_peak_88	20.45764	-32381
Contig_Y1	maker	gene	7077825	7084171	.	+	.	ID=augustus_masked-Contig_Y1-processed-gene-7.6;Name=augustus_masked-Contig_Y1-processed-gene-7.6	Contig_Y1	7068727	7068728	mir_MSE_peak_88	20.45764	-9097
Contig_Y1	maker	gene	7141444	7152935	.	-	.	ID=snap_masked-Contig_Y1-processed-gene-7.105;Name=snap_masked-Contig_Y1-processed-gene-7.105	Contig_Y1	7203762	7203763	mir_MSE_peak_89	5.86851	-50828
Contig_Y1	maker	gene	7153266	7154573	.	-	.	ID=maker-Contig_Y1-snap-gene-7.511;Name=maker-Contig_Y1-snap-gene-7.511	Contig_Y1	7203762	7203763	mir_MSE_peak_89	5.86851	-49190
Contig_Y1	maker	gene	7153340	7153840	.	+	.	ID=snap_masked-Contig_Y1-processed-gene-7.70;Name=snap_masked-Contig_Y1-processed-gene-7.70	Contig_Y1	7203762	7203763	mir_MSE_peak_89	5.86851	49923
Contig_Y1	maker	gene	7155397	7156607	.	+	.	ID=maker-Contig_Y1-snap-gene-7.407;Name=maker-Contig_Y1-snap-gene-7.407	Contig_Y1	7203762	7203763	mir_MSE_peak_89	5.86851	47156
Contig_Y1	maker	gene	7157328	7164456	.	+	.	ID=maker-Contig_Y1-snap-gene-7.414;Name=maker-Contig_Y1-snap-gene-7.414	Contig_Y1	7203762	7203763	mir_MSE_peak_89	5.86851	39307
Contig_Y1	maker	gene	7161655	7162869	.	-	.	ID=augustus_masked-Contig_Y1-processed-gene-7.33;Name=augustus_masked-Contig_Y1-processed-gene-7.33	Contig_Y1	7203762	7203763	mir_MSE_peak_89	5.86851	-40894
Contig_Y1	maker	gene	7164189	7165332	.	-	.	ID=maker-Contig_Y1-snap-gene-7.517;Name=maker-Contig_Y1-snap-gene-7.517	Contig_Y1	7203762	7203763	mir_MSE_peak_89	5.86851	-38431
Contig_Y1	maker	gene	7165766	7168324	.	-	.	ID=maker-Contig_Y1-snap-gene-7.520;Name=maker-Contig_Y1-snap-gene-7.520	Contig_Y1	7203762	7203763	mir_MSE_peak_89	5.86851	-35439
Contig_Y1	maker	gene	7168698	7171151	.	+	.	ID=augustus_masked-Contig_Y1-processed-gene-7.10;Name=augustus_masked-Contig_Y1-processed-gene-7.10	Contig_Y1	7203762	7203763	mir_MSE_peak_89	5.86851	32612
Contig_Y1	maker	gene	7201180	7202414	.	+	.	ID=maker-Contig_Y1-augustus-gene-7.187;Name=maker-Contig_Y1-augustus-gene-7.187	Contig_Y1	7203762	7203763	mir_MSE_peak_89	5.86851	1349
Contig_Y1	maker	gene	7202980	7210174	.	+	.	ID=maker-Contig_Y1-augustus-gene-7.192;Name=maker-Contig_Y1-augustus-gene-7.192	Contig_Y1	7203762	7203763	mir_MSE_peak_89	5.86851	0
Contig_Y1	maker	gene	7207037	7208481	.	-	.	ID=maker-Contig_Y1-augustus-gene-7.263;Name=maker-Contig_Y1-augustus-gene-7.263	Contig_Y1	7203762	7203763	mir_MSE_peak_89	5.86851	3274
Contig_Y1	maker	gene	7210459	7211339	.	-	.	ID=maker-Contig_Y1-augustus-gene-7.264;Name=maker-Contig_Y1-augustus-gene-7.264	Contig_Y1	7203762	7203763	mir_MSE_peak_89	5.86851	6696
Contig_Y1	maker	gene	7211773	7212707	.	-	.	ID=maker-Contig_Y1-snap-gene-7.525;Name=maker-Contig_Y1-snap-gene-7.525	Contig_Y1	7203762	7203763	mir_MSE_peak_89	5.86851	8010
Contig_Y1	maker	gene	7271204	7281306	.	-	.	ID=maker-Contig_Y1-augustus-gene-7.272;Name=maker-Contig_Y1-augustus-gene-7.272	Contig_Y1	7203762	7203763	mir_MSE_peak_89	5.86851	67441
Contig_Y1	maker	gene	7322473	7323670	.	-	.	ID=augustus_masked-Contig_Y1-processed-gene-7.41;Name=augustus_masked-Contig_Y1-processed-gene-7.41	Contig_Y1	7203762	7203763	mir_MSE_peak_89	5.86851	118710
Contig_Y1	maker	gene	7323426	7357674	.	+	.	ID=snap_masked-Contig_Y1-processed-gene-7.81;Name=snap_masked-Contig_Y1-processed-gene-7.81	Contig_Y1	7203762	7203763	mir_MSE_peak_89	5.86851	-119663
Contig_Y1	maker	gene	7404031	7404993	.	-	.	ID=maker-Contig_Y1-snap-gene-7.539;Name=maker-Contig_Y1-snap-gene-7.539	Contig_Y1	7203762	7203763	mir_MSE_peak_89	5.86851	200268
Contig_Y1	maker	gene	7405000	7426344	.	-	.	ID=maker-Contig_Y1-snap-gene-7.538;Name=maker-Contig_Y1-snap-gene-7.538	Contig_Y1	7203762	7203763	mir_MSE_peak_89	5.86851	201237
Contig_Y1	maker	gene	7405511	7406994	.	+	.	ID=maker-Contig_Y1-augustus-gene-7.195;Name=maker-Contig_Y1-augustus-gene-7.195	Contig_Y1	7203762	7203763	mir_MSE_peak_89	5.86851	-201748
Contig_Y1	maker	gene	7407889	7426344	.	+	.	ID=maker-Contig_Y1-snap-gene-7.441;Name=maker-Contig_Y1-snap-gene-7.441	Contig_Y1	7203762	7203763	mir_MSE_peak_89	5.86851	-204126
Contig_Y1	maker	gene	7436587	7437712	.	+	.	ID=maker-Contig_Y1-snap-gene-7.457;Name=maker-Contig_Y1-snap-gene-7.457	Contig_Y1	7203762	7203763	mir_MSE_peak_89	5.86851	-232824
Contig_Y1	maker	gene	7437776	7439335	.	-	.	ID=maker-Contig_Y1-augustus-gene-7.288;Name=maker-Contig_Y1-augustus-gene-7.288	Contig_Y1	7203762	7203763	mir_MSE_peak_89	5.86851	234013
Contig_Y1	maker	gene	7438050	7439387	.	+	.	ID=maker-Contig_Y1-augustus-gene-7.213;Name=maker-Contig_Y1-augustus-gene-7.213	Contig_Y1	7203762	7203763	mir_MSE_peak_89	5.86851	-234287
Contig_Y1	maker	gene	7445170	7445928	.	-	.	ID=augustus_masked-Contig_Y1-processed-gene-7.46;Name=augustus_masked-Contig_Y1-processed-gene-7.46	Contig_Y1	7203762	7203763	mir_MSE_peak_89	5.86851	241407
Contig_Y1	maker	gene	7446699	7451579	.	+	.	ID=maker-Contig_Y1-augustus-gene-7.217;Name=maker-Contig_Y1-augustus-gene-7.217	Contig_Y1	7203762	7203763	mir_MSE_peak_89	5.86851	-242936
Contig_Y1	maker	gene	7451423	7452723	.	-	.	ID=maker-Contig_Y1-augustus-gene-7.334;Name=maker-Contig_Y1-augustus-gene-7.334	Contig_Y1	7203762	7203763	mir_MSE_peak_89	5.86851	247660
Contig_Y1	maker	gene	7454190	7457096	.	-	.	ID=maker-Contig_Y1-augustus-gene-7.335;Name=maker-Contig_Y1-augustus-gene-7.335	Contig_Y1	7203762	7203763	mir_MSE_peak_89	5.86851	250427
Contig_Y1	maker	gene	7455859	7458775	.	+	.	ID=maker-Contig_Y1-augustus-gene-7.220;Name=maker-Contig_Y1-augustus-gene-7.220	Contig_Y1	7203762	7203763	mir_MSE_peak_89	5.86851	-252096
Contig_Y1	maker	gene	7459331	7467504	.	-	.	ID=maker-Contig_Y1-augustus-gene-7.292;Name=maker-Contig_Y1-augustus-gene-7.292	Contig_Y1	7203762	7203763	mir_MSE_peak_89	5.86851	255568
Contig_Y1	maker	gene	7467528	7469895	.	-	.	ID=maker-Contig_Y1-augustus-gene-7.317;Name=maker-Contig_Y1-augustus-gene-7.317	Contig_Y1	7203762	7203763	mir_MSE_peak_89	5.86851	263765
Contig_Y1	maker	gene	7473035	7474202	.	+	.	ID=snap_masked-Contig_Y1-processed-gene-7.88;Name=snap_masked-Contig_Y1-processed-gene-7.88	Contig_Y1	7203762	7203763	mir_MSE_peak_89	5.86851	-269272
Contig_Y1	maker	gene	7475762	7478521	.	+	.	ID=maker-Contig_Y1-augustus-gene-7.222;Name=maker-Contig_Y1-augustus-gene-7.222	Contig_Y1	7203762	7203763	mir_MSE_peak_89	5.86851	-271999
Contig_Y1	maker	gene	7505592	7508596	.	-	.	ID=maker-Contig_Y1-snap-gene-7.659;Name=maker-Contig_Y1-snap-gene-7.659	Contig_Y1	7203762	7203763	mir_MSE_peak_89	5.86851	301829
Contig_Y1	maker	gene	7510595	7511752	.	-	.	ID=maker-Contig_Y1-snap-gene-7.661;Name=maker-Contig_Y1-snap-gene-7.661	Contig_Y1	7203762	7203763	mir_MSE_peak_89	5.86851	306832
Contig_Y1	maker	gene	7513490	7514484	.	+	.	ID=snap_masked-Contig_Y1-processed-gene-7.91;Name=snap_masked-Contig_Y1-processed-gene-7.91	Contig_Y1	7203762	7203763	mir_MSE_peak_89	5.86851	-309727
Contig_Y1	maker	gene	7514551	7514844	.	+	.	ID=maker-Contig_Y1-augustus-gene-7.226;Name=maker-Contig_Y1-augustus-gene-7.226	Contig_Y1	7203762	7203763	mir_MSE_peak_89	5.86851	-310788
Contig_Y1	maker	gene	7633994	7639218	.	-	.	ID=augustus_masked-Contig_Y1-processed-gene-7.53;Name=augustus_masked-Contig_Y1-processed-gene-7.53	Contig_Y1	8049847	8049848	mir_MSE_peak_90	11.49999	-410630
Contig_Y1	maker	gene	7670654	7671122	.	+	.	ID=maker-Contig_Y1-augustus-gene-7.229;Name=maker-Contig_Y1-augustus-gene-7.229	Contig_Y1	8049847	8049848	mir_MSE_peak_90	11.49999	378726
Contig_Y1	maker	gene	7685938	7696659	.	+	.	ID=maker-Contig_Y1-augustus-gene-7.231;Name=maker-Contig_Y1-augustus-gene-7.231	Contig_Y1	8049847	8049848	mir_MSE_peak_90	11.49999	353189
Contig_Y1	maker	gene	7722759	7726205	.	-	.	ID=maker-Contig_Y1-snap-gene-7.665;Name=maker-Contig_Y1-snap-gene-7.665	Contig_Y1	8049847	8049848	mir_MSE_peak_90	11.49999	-323643
Contig_Y1	maker	gene	7727907	7728386	.	+	.	ID=augustus_masked-Contig_Y1-processed-gene-7.24;Name=augustus_masked-Contig_Y1-processed-gene-7.24	Contig_Y1	8049847	8049848	mir_MSE_peak_90	11.49999	321462
Contig_Y1	maker	gene	7836273	7837284	.	-	.	ID=maker-Contig_Y1-augustus-gene-7.359;Name=maker-Contig_Y1-augustus-gene-7.359	Contig_Y1	8049847	8049848	mir_MSE_peak_90	11.49999	-212564
Contig_Y1	maker	gene	7837862	7844368	.	+	.	ID=maker-Contig_Y1-snap-gene-7.479;Name=maker-Contig_Y1-snap-gene-7.479	Contig_Y1	8049847	8049848	mir_MSE_peak_90	11.49999	205480
Contig_Y1	maker	gene	7844408	7847832	.	+	.	ID=snap_masked-Contig_Y1-processed-gene-7.96;Name=snap_masked-Contig_Y1-processed-gene-7.96	Contig_Y1	8049847	8049848	mir_MSE_peak_90	11.49999	202016
Contig_Y1	maker	gene	7848993	7849628	.	-	.	ID=augustus_masked-Contig_Y1-processed-gene-7.56;Name=augustus_masked-Contig_Y1-processed-gene-7.56	Contig_Y1	8049847	8049848	mir_MSE_peak_90	11.49999	-200220
Contig_Y1	maker	gene	7854223	7854858	.	-	.	ID=augustus_masked-Contig_Y1-processed-gene-7.57;Name=augustus_masked-Contig_Y1-processed-gene-7.57	Contig_Y1	8049847	8049848	mir_MSE_peak_90	11.49999	-194990
Contig_Y1	maker	gene	7865169	7866656	.	-	.	ID=maker-Contig_Y1-augustus-gene-7.369;Name=maker-Contig_Y1-augustus-gene-7.369	Contig_Y1	8049847	8049848	mir_MSE_peak_90	11.49999	-183192
Contig_Y1	maker	gene	7868172	7870665	.	-	.	ID=maker-Contig_Y1-snap-gene-7.680;Name=maker-Contig_Y1-snap-gene-7.680	Contig_Y1	8049847	8049848	mir_MSE_peak_90	11.49999	-179183
Contig_Y1	maker	gene	7870742	7881147	.	-	.	ID=maker-Contig_Y1-snap-gene-7.679;Name=maker-Contig_Y1-snap-gene-7.679	Contig_Y1	8049847	8049848	mir_MSE_peak_90	11.49999	-168701
Contig_Y1	maker	gene	7886253	7886915	.	-	.	ID=augustus_masked-Contig_Y1-processed-gene-7.60;Name=augustus_masked-Contig_Y1-processed-gene-7.60	Contig_Y1	8049847	8049848	mir_MSE_peak_90	11.49999	-162933
Contig_Y1	maker	gene	7886960	7899236	.	-	.	ID=maker-Contig_Y1-snap-gene-7.700;Name=maker-Contig_Y1-snap-gene-7.700	Contig_Y1	8049847	8049848	mir_MSE_peak_90	11.49999	-150612
Contig_Y1	maker	gene	7905750	7907571	.	+	.	ID=maker-Contig_Y1-augustus-gene-7.239;Name=maker-Contig_Y1-augustus-gene-7.239	Contig_Y1	8049847	8049848	mir_MSE_peak_90	11.49999	142277
Contig_Y1	maker	gene	7968837	7981482	.	-	.	ID=maker-Contig_Y1-snap-gene-8.581;Name=maker-Contig_Y1-snap-gene-8.581	Contig_Y1	8049847	8049848	mir_MSE_peak_90	11.49999	-68366
Contig_Y1	maker	gene	8008781	8009328	.	-	.	ID=maker-Contig_Y1-augustus-gene-8.313;Name=maker-Contig_Y1-augustus-gene-8.313	Contig_Y1	8049847	8049848	mir_MSE_peak_90	11.49999	-40520
Contig_Y1	maker	gene	8024570	8025150	.	-	.	ID=maker-Contig_Y1-snap-gene-8.585;Name=maker-Contig_Y1-snap-gene-8.585	Contig_Y1	8049847	8049848	mir_MSE_peak_90	11.49999	-24698
Contig_Y1	maker	gene	8049749	8060877	.	+	.	ID=maker-Contig_Y1-augustus-gene-8.190;Name=maker-Contig_Y1-augustus-gene-8.190	Contig_Y1	8049847	8049848	mir_MSE_peak_90	11.49999	0
Contig_Y1	maker	gene	8241017	8247533	.	-	.	ID=maker-Contig_Y1-augustus-gene-8.315;Name=maker-Contig_Y1-augustus-gene-8.315	Contig_Y1	8133926	8133927	mir_MSE_peak_91	1.94068	107090
Contig_Y1	maker	gene	8248793	8249271	.	-	.	ID=maker-Contig_Y1-augustus-gene-8.317;Name=maker-Contig_Y1-augustus-gene-8.317	Contig_Y1	8133926	8133927	mir_MSE_peak_91	1.94068	114866
Contig_Y1	maker	gene	8410567	8428054	.	+	.	ID=snap_masked-Contig_Y1-processed-gene-8.90;Name=snap_masked-Contig_Y1-processed-gene-8.90	Contig_Y1	8556923	8556924	mir_MSE_peak_92	3.88239	128870
Contig_Y1	maker	gene	8429844	8431044	.	-	.	ID=maker-Contig_Y1-augustus-gene-8.319;Name=maker-Contig_Y1-augustus-gene-8.319	Contig_Y1	8556923	8556924	mir_MSE_peak_92	3.88239	-125880
Contig_Y1	maker	gene	8452896	8453464	.	-	.	ID=maker-Contig_Y1-augustus-gene-8.321;Name=maker-Contig_Y1-augustus-gene-8.321	Contig_Y1	8556923	8556924	mir_MSE_peak_92	3.88239	-103460
Contig_Y1	maker	gene	8455053	8456953	.	-	.	ID=maker-Contig_Y1-snap-gene-8.592;Name=maker-Contig_Y1-snap-gene-8.592	Contig_Y1	8556923	8556924	mir_MSE_peak_92	3.88239	-99971
Contig_Y1	maker	gene	8460843	8463996	.	+	.	ID=maker-Contig_Y1-augustus-gene-8.203;Name=maker-Contig_Y1-augustus-gene-8.203	Contig_Y1	8556923	8556924	mir_MSE_peak_92	3.88239	92928
Contig_Y1	maker	gene	8464096	8464961	.	+	.	ID=maker-Contig_Y1-snap-gene-8.433;Name=maker-Contig_Y1-snap-gene-8.433	Contig_Y1	8556923	8556924	mir_MSE_peak_92	3.88239	91963
Contig_Y1	maker	gene	8465289	8465735	.	+	.	ID=maker-Contig_Y1-snap-gene-8.431;Name=maker-Contig_Y1-snap-gene-8.431	Contig_Y1	8556923	8556924	mir_MSE_peak_92	3.88239	91189
Contig_Y1	maker	gene	8466039	8473490	.	+	.	ID=maker-Contig_Y1-snap-gene-8.452;Name=maker-Contig_Y1-snap-gene-8.452	Contig_Y1	8556923	8556924	mir_MSE_peak_92	3.88239	83434
Contig_Y1	maker	gene	8471131	8474614	.	-	.	ID=maker-Contig_Y1-augustus-gene-8.327;Name=maker-Contig_Y1-augustus-gene-8.327	Contig_Y1	8556923	8556924	mir_MSE_peak_92	3.88239	-82310
Contig_Y1	maker	gene	8474361	8475194	.	+	.	ID=maker-Contig_Y1-augustus-gene-8.205;Name=maker-Contig_Y1-augustus-gene-8.205	Contig_Y1	8556923	8556924	mir_MSE_peak_92	3.88239	81730
Contig_Y1	maker	gene	8475249	8484736	.	+	.	ID=maker-Contig_Y1-snap-gene-8.446;Name=maker-Contig_Y1-snap-gene-8.446	Contig_Y1	8556923	8556924	mir_MSE_peak_92	3.88239	72188
Contig_Y1	maker	gene	8484836	8493259	.	+	.	ID=maker-Contig_Y1-snap-gene-8.440;Name=maker-Contig_Y1-snap-gene-8.440	Contig_Y1	8556923	8556924	mir_MSE_peak_92	3.88239	63665
Contig_Y1	maker	gene	8520033	8520907	.	+	.	ID=snap_masked-Contig_Y1-processed-gene-8.102;Name=snap_masked-Contig_Y1-processed-gene-8.102	Contig_Y1	8556923	8556924	mir_MSE_peak_92	3.88239	36017
Contig_Y1	maker	gene	8521230	8522394	.	+	.	ID=maker-Contig_Y1-augustus-gene-8.239;Name=maker-Contig_Y1-augustus-gene-8.239	Contig_Y1	8556923	8556924	mir_MSE_peak_92	3.88239	34530
Contig_Y1	maker	gene	8522398	8524852	.	+	.	ID=snap_masked-Contig_Y1-processed-gene-8.104;Name=snap_masked-Contig_Y1-processed-gene-8.104	Contig_Y1	8556923	8556924	mir_MSE_peak_92	3.88239	32072
Contig_Y1	maker	gene	8536549	8540002	.	+	.	ID=maker-Contig_Y1-augustus-gene-8.225;Name=maker-Contig_Y1-augustus-gene-8.225	Contig_Y1	8556923	8556924	mir_MSE_peak_92	3.88239	16922
Contig_Y1	maker	gene	8540593	8550769	.	-	.	ID=maker-Contig_Y1-snap-gene-8.600;Name=maker-Contig_Y1-snap-gene-8.600	Contig_Y1	8556923	8556924	mir_MSE_peak_92	3.88239	-6155
Contig_Y1	maker	gene	8544121	8547526	.	+	.	ID=maker-Contig_Y1-augustus-gene-8.226;Name=maker-Contig_Y1-augustus-gene-8.226	Contig_Y1	8556923	8556924	mir_MSE_peak_92	3.88239	9398
Contig_Y1	maker	gene	8547626	8548830	.	+	.	ID=maker-Contig_Y1-snap-gene-8.457;Name=maker-Contig_Y1-snap-gene-8.457	Contig_Y1	8556923	8556924	mir_MSE_peak_92	3.88239	8094
Contig_Y1	maker	gene	8550797	8550997	.	-	.	ID=augustus_masked-Contig_Y1-processed-gene-8.60;Name=augustus_masked-Contig_Y1-processed-gene-8.60	Contig_Y1	8556923	8556924	mir_MSE_peak_92	3.88239	-5927
Contig_Y1	maker	gene	8566556	8569660	.	+	.	ID=maker-Contig_Y1-augustus-gene-8.259;Name=maker-Contig_Y1-augustus-gene-8.259	Contig_Y1	8556923	8556924	mir_MSE_peak_92	3.88239	-9632
Contig_Y1	maker	gene	8568723	8576716	.	-	.	ID=maker-Contig_Y1-snap-gene-8.609;Name=maker-Contig_Y1-snap-gene-8.609	Contig_Y1	8556923	8556924	mir_MSE_peak_92	3.88239	11799
Contig_Y1	maker	gene	8573844	8574044	.	+	.	ID=augustus_masked-Contig_Y1-processed-gene-8.18;Name=augustus_masked-Contig_Y1-processed-gene-8.18	Contig_Y1	8556923	8556924	mir_MSE_peak_92	3.88239	-16920
Contig_Y1	maker	gene	8574072	8583929	.	+	.	ID=maker-Contig_Y1-snap-gene-8.500;Name=maker-Contig_Y1-snap-gene-8.500	Contig_Y1	8556923	8556924	mir_MSE_peak_92	3.88239	-17148
Contig_Y1	maker	gene	8577365	8588986	.	-	.	ID=maker-Contig_Y1-snap-gene-8.612;Name=maker-Contig_Y1-snap-gene-8.612	Contig_Y1	8556923	8556924	mir_MSE_peak_92	3.88239	20441
Contig_Y1	maker	gene	8589509	8621077	.	+	.	ID=maker-Contig_Y1-snap-gene-8.508;Name=maker-Contig_Y1-snap-gene-8.508	Contig_Y1	8556923	8556924	mir_MSE_peak_92	3.88239	-32585
Contig_Y1	maker	gene	8629466	8647822	.	-	.	ID=maker-Contig_Y1-snap-gene-8.624;Name=maker-Contig_Y1-snap-gene-8.624	Contig_Y1	8675365	8675366	mir_MSE_peak_93	2.72055	-27544
Contig_Y1	maker	gene	8641069	8641269	.	+	.	ID=augustus_masked-Contig_Y1-processed-gene-8.26;Name=augustus_masked-Contig_Y1-processed-gene-8.26	Contig_Y1	8675365	8675366	mir_MSE_peak_93	2.72055	34097
Contig_Y1	maker	gene	8641387	8642800	.	+	.	ID=snap_masked-Contig_Y1-processed-gene-8.120;Name=snap_masked-Contig_Y1-processed-gene-8.120	Contig_Y1	8675365	8675366	mir_MSE_peak_93	2.72055	32566
Contig_Y1	maker	gene	8648483	8650952	.	+	.	ID=maker-Contig_Y1-snap-gene-8.513;Name=maker-Contig_Y1-snap-gene-8.513	Contig_Y1	8675365	8675366	mir_MSE_peak_93	2.72055	24414
Contig_Y1	maker	gene	8657875	8658751	.	-	.	ID=maker-Contig_Y1-snap-gene-8.621;Name=maker-Contig_Y1-snap-gene-8.621	Contig_Y1	8675365	8675366	mir_MSE_peak_93	2.72055	-16615
Contig_Y1	maker	gene	8658851	8669310	.	-	.	ID=maker-Contig_Y1-snap-gene-8.642;Name=maker-Contig_Y1-snap-gene-8.642	Contig_Y1	8675365	8675366	mir_MSE_peak_93	2.72055	-6056
Contig_Y1	maker	gene	8695848	8698585	.	+	.	ID=maker-Contig_Y1-snap-gene-8.516;Name=maker-Contig_Y1-snap-gene-8.516	Contig_Y1	8675365	8675366	mir_MSE_peak_93	2.72055	-20482
Contig_Y1	maker	gene	8698613	8701080	.	+	.	ID=maker-Contig_Y1-snap-gene-8.525;Name=maker-Contig_Y1-snap-gene-8.525	Contig_Y1	8675365	8675366	mir_MSE_peak_93	2.72055	-23247
Contig_Y1	maker	gene	8701860	8705204	.	-	.	ID=maker-Contig_Y1-augustus-gene-8.380;Name=maker-Contig_Y1-augustus-gene-8.380	Contig_Y1	8675365	8675366	mir_MSE_peak_93	2.72055	26494
Contig_Y1	maker	gene	8705865	8706692	.	+	.	ID=augustus_masked-Contig_Y1-processed-gene-8.36;Name=augustus_masked-Contig_Y1-processed-gene-8.36	Contig_Y1	8675365	8675366	mir_MSE_peak_93	2.72055	-30499
Contig_Y1	maker	gene	8706710	8708022	.	+	.	ID=maker-Contig_Y1-snap-gene-8.519;Name=maker-Contig_Y1-snap-gene-8.519	Contig_Y1	8675365	8675366	mir_MSE_peak_93	2.72055	-31344
Contig_Y1	maker	gene	8708417	8714771	.	-	.	ID=maker-Contig_Y1-snap-gene-8.665;Name=maker-Contig_Y1-snap-gene-8.665	Contig_Y1	8675365	8675366	mir_MSE_peak_93	2.72055	33051
Contig_Y1	maker	gene	8711975	8714374	.	+	.	ID=maker-Contig_Y1-augustus-gene-8.284;Name=maker-Contig_Y1-augustus-gene-8.284	Contig_Y1	8675365	8675366	mir_MSE_peak_93	2.72055	-36609
Contig_Y1	maker	gene	8715070	8716781	.	-	.	ID=maker-Contig_Y1-snap-gene-8.662;Name=maker-Contig_Y1-snap-gene-8.662	Contig_Y1	8675365	8675366	mir_MSE_peak_93	2.72055	39704
Contig_Y1	maker	gene	8716798	8718361	.	-	.	ID=maker-Contig_Y1-snap-gene-8.659;Name=maker-Contig_Y1-snap-gene-8.659	Contig_Y1	8675365	8675366	mir_MSE_peak_93	2.72055	41432
Contig_Y1	maker	gene	8742704	8747376	.	+	.	ID=maker-Contig_Y1-augustus-gene-8.293;Name=maker-Contig_Y1-augustus-gene-8.293	Contig_Y1	8774324	8774325	mir_MSE_peak_94	69.67958	26949
Contig_Y1	maker	gene	8747963	8750096	.	-	.	ID=maker-Contig_Y1-augustus-gene-8.392;Name=maker-Contig_Y1-augustus-gene-8.392	Contig_Y1	8774324	8774325	mir_MSE_peak_94	69.67958	-24229
Contig_Y1	maker	gene	8767865	8773889	.	-	.	ID=maker-Contig_Y1-snap-gene-8.690;Name=maker-Contig_Y1-snap-gene-8.690	Contig_Y1	8774324	8774325	mir_MSE_peak_94	69.67958	-436
Contig_Y1	maker	gene	8774163	8779023	.	-	.	ID=maker-Contig_Y1-snap-gene-8.692;Name=maker-Contig_Y1-snap-gene-8.692	Contig_Y1	8774324	8774325	mir_MSE_peak_94	69.67958	0
Contig_Y1	maker	gene	8774163	8779023	.	-	.	ID=maker-Contig_Y1-snap-gene-8.692;Name=maker-Contig_Y1-snap-gene-8.692	Contig_Y1	8778728	8778729	mir_MSE_peak_95	44.22997	0
Contig_Y1	maker	gene	8777792	8779030	.	+	.	ID=maker-Contig_Y1-snap-gene-8.552;Name=maker-Contig_Y1-snap-gene-8.552	Contig_Y1	8778728	8778729	mir_MSE_peak_95	44.22997	0
Contig_Y1	maker	gene	8779843	8780293	.	-	.	ID=maker-Contig_Y1-snap-gene-8.688;Name=maker-Contig_Y1-snap-gene-8.688	Contig_Y1	8778728	8778729	mir_MSE_peak_95	44.22997	1114
Contig_Y1	maker	gene	8780843	8780957	.	-	.	ID=maker-Contig_Y1-snap-gene-8.700;Name=maker-Contig_Y1-snap-gene-8.700	Contig_Y1	8778728	8778729	mir_MSE_peak_95	44.22997	2114
Contig_Y1	maker	gene	8788792	8809761	.	+	.	ID=snap_masked-Contig_Y1-processed-gene-8.133;Name=snap_masked-Contig_Y1-processed-gene-8.133	Contig_Y1	8778728	8778729	mir_MSE_peak_95	44.22997	-10063
Contig_Y1	maker	gene	8809306	8809828	.	-	.	ID=maker-Contig_Y1-augustus-gene-8.408;Name=maker-Contig_Y1-augustus-gene-8.408	Contig_Y1	8778728	8778729	mir_MSE_peak_95	44.22997	30577
Contig_Y1	maker	gene	8810836	8812163	.	+	.	ID=maker-Contig_Y1-snap-gene-8.554;Name=maker-Contig_Y1-snap-gene-8.554	Contig_Y1	8778728	8778729	mir_MSE_peak_95	44.22997	-32107
Contig_Y1	maker	gene	8818408	8822316	.	+	.	ID=augustus_masked-Contig_Y1-processed-gene-8.40;Name=augustus_masked-Contig_Y1-processed-gene-8.40	Contig_Y1	8778728	8778729	mir_MSE_peak_95	44.22997	-39679
Contig_Y1	maker	gene	8822894	8824806	.	+	.	ID=maker-Contig_Y1-augustus-gene-8.298;Name=maker-Contig_Y1-augustus-gene-8.298	Contig_Y1	8778728	8778729	mir_MSE_peak_95	44.22997	-44165
Contig_Y1	maker	gene	8860239	8861054	.	+	.	ID=maker-Contig_Y1-augustus-gene-8.309;Name=maker-Contig_Y1-augustus-gene-8.309	Contig_Y1	8778728	8778729	mir_MSE_peak_95	44.22997	-81510
Contig_Y1	maker	gene	8861118	8862071	.	-	.	ID=augustus_masked-Contig_Y1-processed-gene-8.79;Name=augustus_masked-Contig_Y1-processed-gene-8.79	Contig_Y1	8778728	8778729	mir_MSE_peak_95	44.22997	82389
Contig_Y1	maker	gene	8867016	8868187	.	+	.	ID=maker-Contig_Y1-snap-gene-8.579;Name=maker-Contig_Y1-snap-gene-8.579	Contig_Y1	8778728	8778729	mir_MSE_peak_95	44.22997	-88287
Contig_Y1	maker	gene	8954397	8955472	.	-	.	ID=maker-Contig_Y1-snap-gene-8.712;Name=maker-Contig_Y1-snap-gene-8.712	Contig_Y1	8778728	8778729	mir_MSE_peak_95	44.22997	175668
Contig_Y1	maker	gene	9069761	9072466	.	-	.	ID=augustus_masked-Contig_Y1-processed-gene-9.15;Name=augustus_masked-Contig_Y1-processed-gene-9.15	Contig_Y1	9153525	9153526	mir_MSE_peak_96	9.34031	-81060
Contig_Y1	maker	gene	9083598	9086301	.	-	.	ID=augustus_masked-Contig_Y1-processed-gene-9.16;Name=augustus_masked-Contig_Y1-processed-gene-9.16	Contig_Y1	9153525	9153526	mir_MSE_peak_96	9.34031	-67225
Contig_Y1	maker	gene	9101817	9104520	.	+	.	ID=augustus_masked-Contig_Y1-processed-gene-9.1;Name=augustus_masked-Contig_Y1-processed-gene-9.1	Contig_Y1	9153525	9153526	mir_MSE_peak_96	9.34031	49006
Contig_Y1	maker	gene	9137236	9137994	.	+	.	ID=augustus_masked-Contig_Y1-processed-gene-9.2;Name=augustus_masked-Contig_Y1-processed-gene-9.2	Contig_Y1	9153525	9153526	mir_MSE_peak_96	9.34031	15532
Contig_Y1	maker	gene	9333723	9337546	.	-	.	ID=maker-Contig_Y1-augustus-gene-9.92;Name=maker-Contig_Y1-augustus-gene-9.92	Contig_Y1	9241342	9241343	mir_MSE_peak_97	15.26519	92380
Contig_Y1	maker	gene	9337610	9338962	.	-	.	ID=snap_masked-Contig_Y1-processed-gene-9.52;Name=snap_masked-Contig_Y1-processed-gene-9.52	Contig_Y1	9241342	9241343	mir_MSE_peak_97	15.26519	96267
Contig_Y1	maker	gene	9352600	9352971	.	+	.	ID=augustus_masked-Contig_Y1-processed-gene-9.3;Name=augustus_masked-Contig_Y1-processed-gene-9.3	Contig_Y1	9241342	9241343	mir_MSE_peak_97	15.26519	-111257
Contig_Y1	maker	gene	9353035	9356897	.	+	.	ID=maker-Contig_Y1-augustus-gene-9.70;Name=maker-Contig_Y1-augustus-gene-9.70	Contig_Y1	9241342	9241343	mir_MSE_peak_97	15.26519	-111692
Contig_Y1	maker	gene	9407878	9410579	.	-	.	ID=augustus_masked-Contig_Y1-processed-gene-9.19;Name=augustus_masked-Contig_Y1-processed-gene-9.19	Contig_Y1	9241342	9241343	mir_MSE_peak_97	15.26519	166535
Contig_Y1	maker	gene	9411408	9414861	.	+	.	ID=maker-Contig_Y1-snap-gene-9.107;Name=maker-Contig_Y1-snap-gene-9.107	Contig_Y1	9241342	9241343	mir_MSE_peak_97	15.26519	-170065
Contig_Y1	maker	gene	9417642	9418592	.	+	.	ID=maker-Contig_Y1-augustus-gene-9.73;Name=maker-Contig_Y1-augustus-gene-9.73	Contig_Y1	9241342	9241343	mir_MSE_peak_97	15.26519	-176299
Contig_Y1	maker	gene	9442615	9479460	.	+	.	ID=snap_masked-Contig_Y1-processed-gene-9.37;Name=snap_masked-Contig_Y1-processed-gene-9.37	Contig_Y1	9241342	9241343	mir_MSE_peak_97	15.26519	-201272
Contig_Y1	maker	gene	9512095	9517278	.	-	.	ID=maker-Contig_Y1-augustus-gene-9.100;Name=maker-Contig_Y1-augustus-gene-9.100	Contig_Y1	9241342	9241343	mir_MSE_peak_97	15.26519	270752
Contig_Y1	maker	gene	9527282	9527512	.	-	.	ID=augustus_masked-Contig_Y1-processed-gene-9.22;Name=augustus_masked-Contig_Y1-processed-gene-9.22	Contig_Y1	9241342	9241343	mir_MSE_peak_97	15.26519	285939
Contig_Y1	maker	gene	9527738	9528017	.	-	.	ID=maker-Contig_Y1-augustus-gene-9.102;Name=maker-Contig_Y1-augustus-gene-9.102	Contig_Y1	9241342	9241343	mir_MSE_peak_97	15.26519	286395
Contig_Y1	maker	gene	9631204	9632240	.	+	.	ID=maker-Contig_Y1-augustus-gene-9.84;Name=maker-Contig_Y1-augustus-gene-9.84	Contig_Y1	9241342	9241343	mir_MSE_peak_97	15.26519	-389861
Contig_Y1	maker	gene	9691924	9692493	.	-	.	ID=augustus_masked-Contig_Y1-processed-gene-9.24;Name=augustus_masked-Contig_Y1-processed-gene-9.24	Contig_Y1	9241342	9241343	mir_MSE_peak_97	15.26519	450581
Contig_Y1	maker	gene	9692951	9703002	.	+	.	ID=maker-Contig_Y1-snap-gene-9.117;Name=maker-Contig_Y1-snap-gene-9.117	Contig_Y1	9241342	9241343	mir_MSE_peak_97	15.26519	-451608
Contig_Y1	maker	gene	9739280	9742203	.	+	.	ID=maker-Contig_Y1-augustus-gene-9.88;Name=maker-Contig_Y1-augustus-gene-9.88	Contig_Y1	9241342	9241343	mir_MSE_peak_97	15.26519	-497937
Contig_Y1	maker	gene	9846405	9852237	.	-	.	ID=maker-Contig_Y1-augustus-gene-10.256;Name=maker-Contig_Y1-augustus-gene-10.256	Contig_Y1	9241342	9241343	mir_MSE_peak_97	15.26519	605062
Contig_Y1	maker	gene	9969268	9991282	.	-	.	ID=snap_masked-Contig_Y1-processed-gene-10.69;Name=snap_masked-Contig_Y1-processed-gene-10.69	Contig_Y1	10504281	10504282	mir_MSE_peak_98	208.25522	-513000
Contig_Y1	maker	gene	10255782	10264130	.	+	.	ID=maker-Contig_Y1-augustus-gene-10.145;Name=maker-Contig_Y1-augustus-gene-10.145	Contig_Y1	10504281	10504282	mir_MSE_peak_98	208.25522	240152
Contig_Y1	maker	gene	10272452	10277238	.	+	.	ID=maker-Contig_Y1-snap-gene-10.366;Name=maker-Contig_Y1-snap-gene-10.366	Contig_Y1	10504281	10504282	mir_MSE_peak_98	208.25522	227044
Contig_Y1	maker	gene	10277621	10279575	.	+	.	ID=maker-Contig_Y1-augustus-gene-10.149;Name=maker-Contig_Y1-augustus-gene-10.149	Contig_Y1	10504281	10504282	mir_MSE_peak_98	208.25522	224707
Contig_Y1	maker	gene	10279942	10282756	.	+	.	ID=maker-Contig_Y1-augustus-gene-10.150;Name=maker-Contig_Y1-augustus-gene-10.150	Contig_Y1	10504281	10504282	mir_MSE_peak_98	208.25522	221526
Contig_Y1	maker	gene	10284460	10286022	.	+	.	ID=maker-Contig_Y1-augustus-gene-10.172;Name=maker-Contig_Y1-augustus-gene-10.172	Contig_Y1	10504281	10504282	mir_MSE_peak_98	208.25522	218260
Contig_Y1	maker	gene	10292717	10299769	.	+	.	ID=maker-Contig_Y1-augustus-gene-10.173;Name=maker-Contig_Y1-augustus-gene-10.173	Contig_Y1	10504281	10504282	mir_MSE_peak_98	208.25522	204513
Contig_Y1	maker	gene	10300925	10319623	.	-	.	ID=maker-Contig_Y1-snap-gene-10.457;Name=maker-Contig_Y1-snap-gene-10.457	Contig_Y1	10504281	10504282	mir_MSE_peak_98	208.25522	-184659
Contig_Y1	maker	gene	10375554	10381444	.	+	.	ID=maker-Contig_Y1-augustus-gene-10.177;Name=maker-Contig_Y1-augustus-gene-10.177	Contig_Y1	10504281	10504282	mir_MSE_peak_98	208.25522	122838
Contig_Y1	maker	gene	10387824	10390335	.	-	.	ID=maker-Contig_Y1-augustus-gene-10.259;Name=maker-Contig_Y1-augustus-gene-10.259	Contig_Y1	10504281	10504282	mir_MSE_peak_98	208.25522	-113947
Contig_Y1	maker	gene	10409886	10410371	.	-	.	ID=maker-Contig_Y1-snap-gene-10.461;Name=maker-Contig_Y1-snap-gene-10.461	Contig_Y1	10504281	10504282	mir_MSE_peak_98	208.25522	-93911
Contig_Y1	maker	gene	10431010	10431597	.	+	.	ID=maker-Contig_Y1-augustus-gene-10.181;Name=maker-Contig_Y1-augustus-gene-10.181	Contig_Y1	10504281	10504282	mir_MSE_peak_98	208.25522	72685
Contig_Y1	maker	gene	10447710	10448301	.	+	.	ID=maker-Contig_Y1-augustus-gene-10.183;Name=maker-Contig_Y1-augustus-gene-10.183	Contig_Y1	10504281	10504282	mir_MSE_peak_98	208.25522	55981
Contig_Y1	maker	gene	10464121	10464680	.	+	.	ID=maker-Contig_Y1-augustus-gene-10.185;Name=maker-Contig_Y1-augustus-gene-10.185	Contig_Y1	10504281	10504282	mir_MSE_peak_98	208.25522	39602
Contig_Y1	maker	gene	10473798	10474066	.	+	.	ID=maker-Contig_Y1-augustus-gene-10.187;Name=maker-Contig_Y1-augustus-gene-10.187	Contig_Y1	10504281	10504282	mir_MSE_peak_98	208.25522	30216
Contig_Y1	maker	gene	10481640	10484956	.	+	.	ID=augustus_masked-Contig_Y1-processed-gene-10.16;Name=augustus_masked-Contig_Y1-processed-gene-10.16	Contig_Y1	10504281	10504282	mir_MSE_peak_98	208.25522	19326
Contig_Y1	maker	gene	10482587	10494806	.	-	.	ID=augustus_masked-Contig_Y1-processed-gene-10.37;Name=augustus_masked-Contig_Y1-processed-gene-10.37	Contig_Y1	10504281	10504282	mir_MSE_peak_98	208.25522	-9476
Contig_Y1	maker	gene	10488695	10489989	.	+	.	ID=maker-Contig_Y1-snap-gene-10.389;Name=maker-Contig_Y1-snap-gene-10.389	Contig_Y1	10504281	10504282	mir_MSE_peak_98	208.25522	14293
Contig_Y1	maker	gene	10504692	10504974	.	+	.	ID=maker-Contig_Y1-augustus-gene-10.193;Name=maker-Contig_Y1-augustus-gene-10.193	Contig_Y1	10504281	10504282	mir_MSE_peak_98	208.25522	-410
Contig_Y1	maker	gene	10504859	10506996	.	-	.	ID=maker-Contig_Y1-augustus-gene-10.269;Name=maker-Contig_Y1-augustus-gene-10.269	Contig_Y1	10504281	10504282	mir_MSE_peak_98	208.25522	577
Contig_Y1	maker	gene	10505340	10506548	.	+	.	ID=maker-Contig_Y1-augustus-gene-10.194;Name=maker-Contig_Y1-augustus-gene-10.194	Contig_Y1	10504281	10504282	mir_MSE_peak_98	208.25522	-1058
Contig_Y1	maker	gene	10560939	10561214	.	-	.	ID=augustus_masked-Contig_Y1-processed-gene-10.40;Name=augustus_masked-Contig_Y1-processed-gene-10.40	Contig_Y1	10504281	10504282	mir_MSE_peak_98	208.25522	56657
Contig_Y1	maker	gene	10561944	10564209	.	+	.	ID=maker-Contig_Y1-augustus-gene-10.198;Name=maker-Contig_Y1-augustus-gene-10.198	Contig_Y1	10504281	10504282	mir_MSE_peak_98	208.25522	-57662
Contig_Y1	maker	gene	10564394	10574463	.	+	.	ID=maker-Contig_Y1-snap-gene-10.400;Name=maker-Contig_Y1-snap-gene-10.400	Contig_Y1	10504281	10504282	mir_MSE_peak_98	208.25522	-60112
Contig_Y1	maker	gene	10574936	10576271	.	-	.	ID=snap_masked-Contig_Y1-processed-gene-10.112;Name=snap_masked-Contig_Y1-processed-gene-10.112	Contig_Y1	10504281	10504282	mir_MSE_peak_98	208.25522	70654
Contig_Y1	maker	gene	10580895	10589798	.	-	.	ID=maker-Contig_Y1-snap-gene-10.476;Name=maker-Contig_Y1-snap-gene-10.476	Contig_Y1	10504281	10504282	mir_MSE_peak_98	208.25522	76613
Contig_Y1	maker	gene	10590096	10590538	.	-	.	ID=maker-Contig_Y1-augustus-gene-10.272;Name=maker-Contig_Y1-augustus-gene-10.272	Contig_Y1	10504281	10504282	mir_MSE_peak_98	208.25522	85814
Contig_Y1	maker	gene	10591689	10598217	.	-	.	ID=maker-Contig_Y1-augustus-gene-10.279;Name=maker-Contig_Y1-augustus-gene-10.279	Contig_Y1	10504281	10504282	mir_MSE_peak_98	208.25522	87407
Contig_Y1	maker	gene	10619318	10621478	.	+	.	ID=maker-Contig_Y1-augustus-gene-10.203;Name=maker-Contig_Y1-augustus-gene-10.203	Contig_Y1	10504281	10504282	mir_MSE_peak_98	208.25522	-115036
Contig_Y1	maker	gene	10624855	10626013	.	+	.	ID=snap_masked-Contig_Y1-processed-gene-10.89;Name=snap_masked-Contig_Y1-processed-gene-10.89	Contig_Y1	10504281	10504282	mir_MSE_peak_98	208.25522	-120573
Contig_Y1	maker	gene	10626030	10630005	.	-	.	ID=augustus_masked-Contig_Y1-processed-gene-10.44;Name=augustus_masked-Contig_Y1-processed-gene-10.44	Contig_Y1	10504281	10504282	mir_MSE_peak_98	208.25522	121748
Contig_Y1	maker	gene	10628583	10633411	.	+	.	ID=maker-Contig_Y1-snap-gene-10.408;Name=maker-Contig_Y1-snap-gene-10.408	Contig_Y1	10504281	10504282	mir_MSE_peak_98	208.25522	-124301
Contig_Y1	maker	gene	10630552	10631320	.	-	.	ID=maker-Contig_Y1-augustus-gene-10.287;Name=maker-Contig_Y1-augustus-gene-10.287	Contig_Y1	10504281	10504282	mir_MSE_peak_98	208.25522	126270
Contig_Y1	maker	gene	10632341	10633774	.	-	.	ID=maker-Contig_Y1-snap-gene-10.489;Name=maker-Contig_Y1-snap-gene-10.489	Contig_Y1	10504281	10504282	mir_MSE_peak_98	208.25522	128059
Contig_Y1	maker	gene	10651930	10653529	.	+	.	ID=maker-Contig_Y1-augustus-gene-10.205;Name=maker-Contig_Y1-augustus-gene-10.205	Contig_Y1	10504281	10504282	mir_MSE_peak_98	208.25522	-147648
Contig_Y1	maker	gene	10653788	10658417	.	-	.	ID=maker-Contig_Y1-augustus-gene-10.297;Name=maker-Contig_Y1-augustus-gene-10.297	Contig_Y1	10504281	10504282	mir_MSE_peak_98	208.25522	149506
Contig_Y1	maker	gene	10657598	10661453	.	+	.	ID=snap_masked-Contig_Y1-processed-gene-10.91;Name=snap_masked-Contig_Y1-processed-gene-10.91	Contig_Y1	10504281	10504282	mir_MSE_peak_98	208.25522	-153316
Contig_Y1	maker	gene	10665394	10667017	.	-	.	ID=maker-Contig_Y1-augustus-gene-10.299;Name=maker-Contig_Y1-augustus-gene-10.299	Contig_Y1	10504281	10504282	mir_MSE_peak_98	208.25522	161112
Contig_Y1	maker	gene	10682136	10683917	.	-	.	ID=maker-Contig_Y1-snap-gene-10.509;Name=maker-Contig_Y1-snap-gene-10.509	Contig_Y1	10504281	10504282	mir_MSE_peak_98	208.25522	177854
Contig_Y1	maker	gene	10682325	10684526	.	+	.	ID=maker-Contig_Y1-snap-gene-10.416;Name=maker-Contig_Y1-snap-gene-10.416	Contig_Y1	10504281	10504282	mir_MSE_peak_98	208.25522	-178043
Contig_Y1	maker	gene	10684537	10694966	.	+	.	ID=maker-Contig_Y1-snap-gene-10.415;Name=maker-Contig_Y1-snap-gene-10.415	Contig_Y1	10504281	10504282	mir_MSE_peak_98	208.25522	-180255
Contig_Y1	maker	gene	10684612	10687150	.	-	.	ID=maker-Contig_Y1-snap-gene-10.506;Name=maker-Contig_Y1-snap-gene-10.506	Contig_Y1	10504281	10504282	mir_MSE_peak_98	208.25522	180330
Contig_Y1	maker	gene	10691536	10692461	.	-	.	ID=maker-Contig_Y1-snap-gene-10.511;Name=maker-Contig_Y1-snap-gene-10.511	Contig_Y1	10504281	10504282	mir_MSE_peak_98	208.25522	187254
Contig_Y1	maker	gene	10696822	10697747	.	-	.	ID=maker-Contig_Y1-snap-gene-10.507;Name=maker-Contig_Y1-snap-gene-10.507	Contig_Y1	10504281	10504282	mir_MSE_peak_98	208.25522	192540
Contig_Y1	maker	gene	10698287	10698714	.	+	.	ID=maker-Contig_Y1-augustus-gene-10.212;Name=maker-Contig_Y1-augustus-gene-10.212	Contig_Y1	10504281	10504282	mir_MSE_peak_98	208.25522	-194005
Contig_Y1	maker	gene	10698880	10700204	.	+	.	ID=augustus_masked-Contig_Y1-processed-gene-10.24;Name=augustus_masked-Contig_Y1-processed-gene-10.24	Contig_Y1	10504281	10504282	mir_MSE_peak_98	208.25522	-194598
Contig_Y1	maker	gene	10700309	10701920	.	-	.	ID=maker-Contig_Y1-snap-gene-10.508;Name=maker-Contig_Y1-snap-gene-10.508	Contig_Y1	10504281	10504282	mir_MSE_peak_98	208.25522	196027
Contig_Y1	maker	gene	10701927	10775809	.	-	.	ID=snap_masked-Contig_Y1-processed-gene-10.124;Name=snap_masked-Contig_Y1-processed-gene-10.124	Contig_Y1	10504281	10504282	mir_MSE_peak_98	208.25522	197645
Contig_Y1	maker	gene	10783151	10786871	.	+	.	ID=maker-Contig_Y1-snap-gene-10.433;Name=maker-Contig_Y1-snap-gene-10.433	Contig_Y1	10504281	10504282	mir_MSE_peak_98	208.25522	-278869
Contig_Y1	maker	gene	10795554	10797484	.	-	.	ID=maker-Contig_Y1-snap-gene-10.519;Name=maker-Contig_Y1-snap-gene-10.519	Contig_Y1	10504281	10504282	mir_MSE_peak_98	208.25522	291272
Contig_Y1	maker	gene	10800589	10802234	.	-	.	ID=maker-Contig_Y1-snap-gene-10.518;Name=maker-Contig_Y1-snap-gene-10.518	Contig_Y1	10504281	10504282	mir_MSE_peak_98	208.25522	296307
Contig_Y1	maker	gene	10804242	10809449	.	+	.	ID=maker-Contig_Y1-snap-gene-10.439;Name=maker-Contig_Y1-snap-gene-10.439	Contig_Y1	11104394	11104395	mir_MSE_peak_99	23.23871	294946
Contig_Y1	maker	gene	10809512	10810219	.	+	.	ID=maker-Contig_Y1-snap-gene-10.438;Name=maker-Contig_Y1-snap-gene-10.438	Contig_Y1	11104394	11104395	mir_MSE_peak_99	23.23871	294176
Contig_Y1	maker	gene	10810245	10811577	.	+	.	ID=maker-Contig_Y1-snap-gene-10.437;Name=maker-Contig_Y1-snap-gene-10.437	Contig_Y1	11104394	11104395	mir_MSE_peak_99	23.23871	292818
Contig_Y1	maker	gene	10822180	10823141	.	-	.	ID=maker-Contig_Y1-augustus-gene-10.305;Name=maker-Contig_Y1-augustus-gene-10.305	Contig_Y1	11104394	11104395	mir_MSE_peak_99	23.23871	-281254
Contig_Y1	maker	gene	10843328	10847660	.	-	.	ID=maker-Contig_Y1-augustus-gene-10.310;Name=maker-Contig_Y1-augustus-gene-10.310	Contig_Y1	11104394	11104395	mir_MSE_peak_99	23.23871	-256735
Contig_Y1	maker	gene	10856811	10858568	.	-	.	ID=snap_masked-Contig_Y1-processed-gene-10.129;Name=snap_masked-Contig_Y1-processed-gene-10.129	Contig_Y1	11104394	11104395	mir_MSE_peak_99	23.23871	-245827
Contig_Y1	maker	gene	10857720	10868848	.	+	.	ID=maker-Contig_Y1-snap-gene-10.446;Name=maker-Contig_Y1-snap-gene-10.446	Contig_Y1	11104394	11104395	mir_MSE_peak_99	23.23871	235547
Contig_Y1	maker	gene	10858580	10864298	.	-	.	ID=snap_masked-Contig_Y1-processed-gene-10.130;Name=snap_masked-Contig_Y1-processed-gene-10.130	Contig_Y1	11104394	11104395	mir_MSE_peak_99	23.23871	-240097
Contig_Y1	maker	gene	10866434	10866794	.	-	.	ID=maker-Contig_Y1-snap-gene-10.534;Name=maker-Contig_Y1-snap-gene-10.534	Contig_Y1	11104394	11104395	mir_MSE_peak_99	23.23871	-237601
Contig_Y1	maker	gene	10871174	10872336	.	-	.	ID=maker-Contig_Y1-snap-gene-10.543;Name=maker-Contig_Y1-snap-gene-10.543	Contig_Y1	11104394	11104395	mir_MSE_peak_99	23.23871	-232059
Contig_Y1	maker	gene	10872056	10875787	.	+	.	ID=maker-Contig_Y1-snap-gene-10.452;Name=maker-Contig_Y1-snap-gene-10.452	Contig_Y1	11104394	11104395	mir_MSE_peak_99	23.23871	228608
Contig_Y1	maker	gene	10873143	10878114	.	-	.	ID=maker-Contig_Y1-snap-gene-10.542;Name=maker-Contig_Y1-snap-gene-10.542	Contig_Y1	11104394	11104395	mir_MSE_peak_99	23.23871	-226281
Contig_Y1	maker	gene	10878125	10881328	.	-	.	ID=maker-Contig_Y1-augustus-gene-10.323;Name=maker-Contig_Y1-augustus-gene-10.323	Contig_Y1	11104394	11104395	mir_MSE_peak_99	23.23871	-223067
Contig_Y1	maker	gene	10959608	10964580	.	-	.	ID=snap_masked-Contig_Y1-processed-gene-10.142;Name=snap_masked-Contig_Y1-processed-gene-10.142	Contig_Y1	11104394	11104395	mir_MSE_peak_99	23.23871	-139815
Contig_Y1	maker	gene	10965363	10968108	.	-	.	ID=augustus_masked-Contig_Y1-processed-gene-10.64;Name=augustus_masked-Contig_Y1-processed-gene-10.64	Contig_Y1	11104394	11104395	mir_MSE_peak_99	23.23871	-136287
Contig_Y1	maker	gene	10972301	10975554	.	-	.	ID=maker-Contig_Y1-augustus-gene-10.342;Name=maker-Contig_Y1-augustus-gene-10.342	Contig_Y1	11104394	11104395	mir_MSE_peak_99	23.23871	-128841
Contig_Y1	maker	gene	10975598	10979301	.	+	.	ID=maker-Contig_Y1-augustus-gene-11.120;Name=maker-Contig_Y1-augustus-gene-11.120	Contig_Y1	11104394	11104395	mir_MSE_peak_99	23.23871	125094
Contig_Y1	maker	gene	10976849	10984470	.	-	.	ID=maker-Contig_Y1-snap-gene-11.406;Name=maker-Contig_Y1-snap-gene-11.406	Contig_Y1	11104394	11104395	mir_MSE_peak_99	23.23871	-119925
Contig_Y1	maker	gene	10995770	10998704	.	-	.	ID=maker-Contig_Y1-augustus-gene-11.186;Name=maker-Contig_Y1-augustus-gene-11.186	Contig_Y1	11104394	11104395	mir_MSE_peak_99	23.23871	-105691
Contig_Y1	maker	gene	11004374	11010163	.	-	.	ID=snap_masked-Contig_Y1-processed-gene-11.78;Name=snap_masked-Contig_Y1-processed-gene-11.78	Contig_Y1	11104394	11104395	mir_MSE_peak_99	23.23871	-94232
Contig_Y1	maker	gene	11010606	11014177	.	-	.	ID=maker-Contig_Y1-snap-gene-11.418;Name=maker-Contig_Y1-snap-gene-11.418	Contig_Y1	11104394	11104395	mir_MSE_peak_99	23.23871	-90218
Contig_Y1	maker	gene	11013965	11014564	.	+	.	ID=maker-Contig_Y1-augustus-gene-11.125;Name=maker-Contig_Y1-augustus-gene-11.125	Contig_Y1	11104394	11104395	mir_MSE_peak_99	23.23871	89831
Contig_Y1	maker	gene	11014643	11017618	.	+	.	ID=maker-Contig_Y1-augustus-gene-11.124;Name=maker-Contig_Y1-augustus-gene-11.124	Contig_Y1	11104394	11104395	mir_MSE_peak_99	23.23871	86777
Contig_Y1	maker	gene	11014984	11023888	.	-	.	ID=maker-Contig_Y1-snap-gene-11.419;Name=maker-Contig_Y1-snap-gene-11.419	Contig_Y1	11104394	11104395	mir_MSE_peak_99	23.23871	-80507
Contig_Y1	maker	gene	11043690	11083806	.	-	.	ID=maker-Contig_Y1-augustus-gene-11.202;Name=maker-Contig_Y1-augustus-gene-11.202	Contig_Y1	11104394	11104395	mir_MSE_peak_99	23.23871	-20589
Contig_Y1	maker	gene	11044708	11054803	.	+	.	ID=maker-Contig_Y1-snap-gene-11.334;Name=maker-Contig_Y1-snap-gene-11.334	Contig_Y1	11104394	11104395	mir_MSE_peak_99	23.23871	49592
Contig_Y1	maker	gene	11092725	11094432	.	-	.	ID=maker-Contig_Y1-snap-gene-11.443;Name=maker-Contig_Y1-snap-gene-11.443	Contig_Y1	11104394	11104395	mir_MSE_peak_99	23.23871	-9963
Contig_Y1	maker	gene	11094159	11097881	.	+	.	ID=maker-Contig_Y1-augustus-gene-11.133;Name=maker-Contig_Y1-augustus-gene-11.133	Contig_Y1	11104394	11104395	mir_MSE_peak_99	23.23871	6514
Contig_Y1	maker	gene	11095240	11121894	.	-	.	ID=maker-Contig_Y1-snap-gene-11.448;Name=maker-Contig_Y1-snap-gene-11.448	Contig_Y1	11104394	11104395	mir_MSE_peak_99	23.23871	0
Contig_Y1	maker	gene	11095240	11121894	.	-	.	ID=maker-Contig_Y1-snap-gene-11.448;Name=maker-Contig_Y1-snap-gene-11.448	Contig_Y1	11105264	11105265	mir_MSE_peak_100	9.75958	0
Contig_Y1	maker	gene	11131843	11132783	.	-	.	ID=maker-Contig_Y1-snap-gene-11.450;Name=maker-Contig_Y1-snap-gene-11.450	Contig_Y1	11105264	11105265	mir_MSE_peak_100	9.75958	26578
Contig_Y1	maker	gene	11135756	11137658	.	-	.	ID=maker-Contig_Y1-augustus-gene-11.217;Name=maker-Contig_Y1-augustus-gene-11.217	Contig_Y1	11105264	11105265	mir_MSE_peak_100	9.75958	30491
Contig_Y1	maker	gene	11137760	11140407	.	-	.	ID=maker-Contig_Y1-snap-gene-11.452;Name=maker-Contig_Y1-snap-gene-11.452	Contig_Y1	11105264	11105265	mir_MSE_peak_100	9.75958	32495
Contig_Y1	maker	gene	11151602	11154644	.	-	.	ID=maker-Contig_Y1-augustus-gene-11.221;Name=maker-Contig_Y1-augustus-gene-11.221	Contig_Y1	11105264	11105265	mir_MSE_peak_100	9.75958	46337
Contig_Y1	maker	gene	11155796	11161034	.	-	.	ID=maker-Contig_Y1-augustus-gene-11.222;Name=maker-Contig_Y1-augustus-gene-11.222	Contig_Y1	11105264	11105265	mir_MSE_peak_100	9.75958	50531
Contig_Y1	maker	gene	11158868	11160285	.	+	.	ID=maker-Contig_Y1-snap-gene-11.342;Name=maker-Contig_Y1-snap-gene-11.342	Contig_Y1	11105264	11105265	mir_MSE_peak_100	9.75958	-53603
Contig_Y1	maker	gene	11161055	11164593	.	-	.	ID=maker-Contig_Y1-augustus-gene-11.223;Name=maker-Contig_Y1-augustus-gene-11.223	Contig_Y1	11105264	11105265	mir_MSE_peak_100	9.75958	55790
Contig_Y1	maker	gene	11174658	11179830	.	-	.	ID=maker-Contig_Y1-augustus-gene-11.245;Name=maker-Contig_Y1-augustus-gene-11.245	Contig_Y1	11243656	11243657	mir_MSE_peak_101	2.19153	-63827
Contig_Y1	maker	gene	11230835	11233751	.	-	.	ID=maker-Contig_Y1-snap-gene-11.496;Name=maker-Contig_Y1-snap-gene-11.496	Contig_Y1	11243656	11243657	mir_MSE_peak_101	2.19153	-9906
Contig_Y1	maker	gene	11233473	11236004	.	+	.	ID=maker-Contig_Y1-augustus-gene-11.145;Name=maker-Contig_Y1-augustus-gene-11.145	Contig_Y1	11243656	11243657	mir_MSE_peak_101	2.19153	7653
Contig_Y1	maker	gene	11234544	11242593	.	-	.	ID=maker-Contig_Y1-augustus-gene-11.252;Name=maker-Contig_Y1-augustus-gene-11.252	Contig_Y1	11243656	11243657	mir_MSE_peak_101	2.19153	-1064
Contig_Y1	maker	gene	11240826	11242205	.	+	.	ID=maker-Contig_Y1-snap-gene-11.360;Name=maker-Contig_Y1-snap-gene-11.360	Contig_Y1	11243656	11243657	mir_MSE_peak_101	2.19153	1452
Contig_Y1	maker	gene	11311069	11316094	.	-	.	ID=maker-Contig_Y1-snap-gene-11.504;Name=maker-Contig_Y1-snap-gene-11.504	Contig_Y1	11243656	11243657	mir_MSE_peak_101	2.19153	67412
Contig_Y1	maker	gene	11323663	11327232	.	-	.	ID=snap_masked-Contig_Y1-processed-gene-11.101;Name=snap_masked-Contig_Y1-processed-gene-11.101	Contig_Y1	11243656	11243657	mir_MSE_peak_101	2.19153	80006
Contig_Y1	maker	gene	11326954	11330094	.	+	.	ID=maker-Contig_Y1-snap-gene-11.366;Name=maker-Contig_Y1-snap-gene-11.366	Contig_Y1	11243656	11243657	mir_MSE_peak_101	2.19153	-83297
Contig_Y1	maker	gene	11327976	11336164	.	-	.	ID=maker-Contig_Y1-augustus-gene-11.266;Name=maker-Contig_Y1-augustus-gene-11.266	Contig_Y1	11243656	11243657	mir_MSE_peak_101	2.19153	84319
Contig_Y1	maker	gene	11352794	11356659	.	-	.	ID=maker-Contig_Y1-augustus-gene-11.272;Name=maker-Contig_Y1-augustus-gene-11.272	Contig_Y1	11243656	11243657	mir_MSE_peak_101	2.19153	109137
Contig_Y1	maker	gene	11366494	11370064	.	-	.	ID=maker-Contig_Y1-snap-gene-11.520;Name=maker-Contig_Y1-snap-gene-11.520	Contig_Y1	11243656	11243657	mir_MSE_peak_101	2.19153	122837
Contig_Y1	maker	gene	11369789	11372331	.	+	.	ID=maker-Contig_Y1-snap-gene-11.369;Name=maker-Contig_Y1-snap-gene-11.369	Contig_Y1	11243656	11243657	mir_MSE_peak_101	2.19153	-126132
Contig_Y1	maker	gene	11372793	11373263	.	-	.	ID=augustus_masked-Contig_Y1-processed-gene-11.43;Name=augustus_masked-Contig_Y1-processed-gene-11.43	Contig_Y1	11243656	11243657	mir_MSE_peak_101	2.19153	129136
Contig_Y1	maker	gene	11373703	11376506	.	-	.	ID=maker-Contig_Y1-augustus-gene-11.277;Name=maker-Contig_Y1-augustus-gene-11.277	Contig_Y1	11243656	11243657	mir_MSE_peak_101	2.19153	130046
Contig_Y1	maker	gene	11376527	11377668	.	-	.	ID=maker-Contig_Y1-augustus-gene-11.283;Name=maker-Contig_Y1-augustus-gene-11.283	Contig_Y1	11243656	11243657	mir_MSE_peak_101	2.19153	132870
Contig_Y1	maker	gene	11378189	11394670	.	-	.	ID=maker-Contig_Y1-augustus-gene-11.279;Name=maker-Contig_Y1-augustus-gene-11.279	Contig_Y1	11243656	11243657	mir_MSE_peak_101	2.19153	134532
Contig_Y1	maker	gene	11395418	11396870	.	+	.	ID=maker-Contig_Y1-snap-gene-11.375;Name=maker-Contig_Y1-snap-gene-11.375	Contig_Y1	11243656	11243657	mir_MSE_peak_101	2.19153	-151761
Contig_Y1	maker	gene	11396929	11399112	.	+	.	ID=maker-Contig_Y1-augustus-gene-11.155;Name=maker-Contig_Y1-augustus-gene-11.155	Contig_Y1	11243656	11243657	mir_MSE_peak_101	2.19153	-153272
Contig_Y1	maker	gene	11398753	11414251	.	-	.	ID=maker-Contig_Y1-augustus-gene-11.287;Name=maker-Contig_Y1-augustus-gene-11.287	Contig_Y1	11243656	11243657	mir_MSE_peak_101	2.19153	155096
Contig_Y1	maker	gene	11460502	11465646	.	-	.	ID=snap_masked-Contig_Y1-processed-gene-11.110;Name=snap_masked-Contig_Y1-processed-gene-11.110	Contig_Y1	11671152	11671153	mir_MSE_peak_102	112.88271	-205507
Contig_Y1	maker	gene	11482290	11488243	.	-	.	ID=snap_masked-Contig_Y1-processed-gene-11.111;Name=snap_masked-Contig_Y1-processed-gene-11.111	Contig_Y1	11671152	11671153	mir_MSE_peak_102	112.88271	-182910
Contig_Y1	maker	gene	11557972	11558165	.	-	.	ID=maker-Contig_Y1-snap-gene-11.557;Name=maker-Contig_Y1-snap-gene-11.557	Contig_Y1	11671152	11671153	mir_MSE_peak_102	112.88271	-112988
Contig_Y1	maker	gene	11630017	11632742	.	-	.	ID=maker-Contig_Y1-augustus-gene-11.309;Name=maker-Contig_Y1-augustus-gene-11.309	Contig_Y1	11671152	11671153	mir_MSE_peak_102	112.88271	-38411
Contig_Y1	maker	gene	11658659	11686745	.	-	.	ID=maker-Contig_Y1-snap-gene-11.568;Name=maker-Contig_Y1-snap-gene-11.568	Contig_Y1	11671152	11671153	mir_MSE_peak_102	112.88271	0
Contig_Y1	maker	gene	11658659	11686745	.	-	.	ID=maker-Contig_Y1-snap-gene-11.568;Name=maker-Contig_Y1-snap-gene-11.568	Contig_Y1	11671918	11671919	mir_MSE_peak_103	27.32326	0
Contig_Y1	maker	gene	11658659	11686745	.	-	.	ID=maker-Contig_Y1-snap-gene-11.568;Name=maker-Contig_Y1-snap-gene-11.568	Contig_Y1	11672659	11672660	mir_MSE_peak_104	13.33681	0
Contig_Y1	maker	gene	11658659	11686745	.	-	.	ID=maker-Contig_Y1-snap-gene-11.568;Name=maker-Contig_Y1-snap-gene-11.568	Contig_Y1	11681583	11681584	mir_MSE_peak_105	144.24945	0
Contig_Y1	maker	gene	11925208	11928336	.	+	.	ID=maker-Contig_Y1-snap-gene-11.388;Name=maker-Contig_Y1-snap-gene-11.388	Contig_Y1	11742952	11742953	mir_MSE_peak_106	22.11214	-182255
Contig_Y1	maker	gene	11928589	11933428	.	-	.	ID=maker-Contig_Y1-snap-gene-11.577;Name=maker-Contig_Y1-snap-gene-11.577	Contig_Y1	11742952	11742953	mir_MSE_peak_106	22.11214	185636
Contig_Y1	maker	gene	11934559	11934876	.	+	.	ID=maker-Contig_Y1-snap-gene-11.391;Name=maker-Contig_Y1-snap-gene-11.391	Contig_Y1	11742952	11742953	mir_MSE_peak_106	22.11214	-191606
Contig_Y1	maker	gene	11934916	11935706	.	+	.	ID=maker-Contig_Y1-snap-gene-11.397;Name=maker-Contig_Y1-snap-gene-11.397	Contig_Y1	11742952	11742953	mir_MSE_peak_106	22.11214	-191963
Contig_Y1	maker	gene	11935566	11940756	.	-	.	ID=maker-Contig_Y1-snap-gene-11.576;Name=maker-Contig_Y1-snap-gene-11.576	Contig_Y1	11742952	11742953	mir_MSE_peak_106	22.11214	192613
Contig_Y1	maker	gene	11938396	11939728	.	+	.	ID=maker-Contig_Y1-snap-gene-11.396;Name=maker-Contig_Y1-snap-gene-11.396	Contig_Y1	11742952	11742953	mir_MSE_peak_106	22.11214	-195443
Contig_Y1	maker	gene	11939759	11940395	.	+	.	ID=maker-Contig_Y1-augustus-gene-11.172;Name=maker-Contig_Y1-augustus-gene-11.172	Contig_Y1	11742952	11742953	mir_MSE_peak_106	22.11214	-196806
Contig_Y1	maker	gene	11945375	11946424	.	+	.	ID=maker-Contig_Y1-augustus-gene-11.175;Name=maker-Contig_Y1-augustus-gene-11.175	Contig_Y1	11742952	11742953	mir_MSE_peak_106	22.11214	-202422
Contig_Y1	maker	gene	11975839	11977331	.	+	.	ID=maker-Contig_Y1-snap-gene-12.96;Name=maker-Contig_Y1-snap-gene-12.96	Contig_Y1	11742952	11742953	mir_MSE_peak_106	22.11214	-232886
Contig_Y1	maker	gene	11994053	11999767	.	+	.	ID=maker-Contig_Y1-augustus-gene-12.48;Name=maker-Contig_Y1-augustus-gene-12.48	Contig_Y1	11742952	11742953	mir_MSE_peak_106	22.11214	-251100
Contig_Y1	maker	gene	12008625	12025637	.	+	.	ID=maker-Contig_Y1-snap-gene-12.99;Name=maker-Contig_Y1-snap-gene-12.99	Contig_Y1	11742952	11742953	mir_MSE_peak_106	22.11214	-265672
Contig_Y1	maker	gene	12026175	12027578	.	-	.	ID=maker-Contig_Y1-snap-gene-12.125;Name=maker-Contig_Y1-snap-gene-12.125	Contig_Y1	11742952	11742953	mir_MSE_peak_106	22.11214	283222
Contig_Y1	maker	gene	12153510	12155957	.	+	.	ID=maker-Contig_Y1-augustus-gene-12.52;Name=maker-Contig_Y1-augustus-gene-12.52	Contig_Y1	11742952	11742953	mir_MSE_peak_106	22.11214	-410557
Contig_Y1	maker	gene	12156003	12157430	.	-	.	ID=maker-Contig_Y1-augustus-gene-12.78;Name=maker-Contig_Y1-augustus-gene-12.78	Contig_Y1	11742952	11742953	mir_MSE_peak_106	22.11214	413050
Contig_Y1	maker	gene	12157828	12161030	.	+	.	ID=maker-Contig_Y1-snap-gene-12.102;Name=maker-Contig_Y1-snap-gene-12.102	Contig_Y1	11742952	11742953	mir_MSE_peak_106	22.11214	-414875
Contig_Y1	maker	gene	12201271	12208875	.	+	.	ID=maker-Contig_Y1-snap-gene-12.105;Name=maker-Contig_Y1-snap-gene-12.105	Contig_Y1	11742952	11742953	mir_MSE_peak_106	22.11214	-458318
Contig_Y1	maker	gene	12240510	12244631	.	+	.	ID=augustus_masked-Contig_Y1-processed-gene-12.6;Name=augustus_masked-Contig_Y1-processed-gene-12.6	Contig_Y1	11742952	11742953	mir_MSE_peak_106	22.11214	-497557
Contig_Y1	maker	gene	12245142	12251356	.	-	.	ID=maker-Contig_Y1-augustus-gene-12.82;Name=maker-Contig_Y1-augustus-gene-12.82	Contig_Y1	11742952	11742953	mir_MSE_peak_106	22.11214	502189
Contig_Y1	maker	gene	12251762	12254700	.	+	.	ID=maker-Contig_Y1-augustus-gene-12.60;Name=maker-Contig_Y1-augustus-gene-12.60	Contig_Y1	11742952	11742953	mir_MSE_peak_106	22.11214	-508809
Contig_Y1	maker	gene	12254562	12256436	.	-	.	ID=augustus_masked-Contig_Y1-processed-gene-12.19;Name=augustus_masked-Contig_Y1-processed-gene-12.19	Contig_Y1	11742952	11742953	mir_MSE_peak_106	22.11214	511609
Contig_Y1	maker	gene	12256499	12258464	.	+	.	ID=maker-Contig_Y1-augustus-gene-12.61;Name=maker-Contig_Y1-augustus-gene-12.61	Contig_Y1	11742952	11742953	mir_MSE_peak_106	22.11214	-513546
Contig_Y1	maker	gene	12265132	12269631	.	-	.	ID=maker-Contig_Y1-snap-gene-12.136;Name=maker-Contig_Y1-snap-gene-12.136	Contig_Y1	11742952	11742953	mir_MSE_peak_106	22.11214	522179
Contig_Y1	maker	gene	12274297	12275665	.	-	.	ID=maker-Contig_Y1-snap-gene-12.140;Name=maker-Contig_Y1-snap-gene-12.140	Contig_Y1	11742952	11742953	mir_MSE_peak_106	22.11214	531344
Contig_Y1	maker	gene	12465831	12466758	.	+	.	ID=augustus_masked-Contig_Y1-processed-gene-12.10;Name=augustus_masked-Contig_Y1-processed-gene-12.10	Contig_Y1	12975274	12975275	mir_MSE_peak_107	1.43432	508517
Contig_Y1	maker	gene	12467658	12468740	.	+	.	ID=maker-Contig_Y1-snap-gene-12.117;Name=maker-Contig_Y1-snap-gene-12.117	Contig_Y1	12975274	12975275	mir_MSE_peak_107	1.43432	506535
Contig_Y1	maker	gene	12469336	12470031	.	+	.	ID=maker-Contig_Y1-augustus-gene-12.69;Name=maker-Contig_Y1-augustus-gene-12.69	Contig_Y1	12975274	12975275	mir_MSE_peak_107	1.43432	505244
Contig_Y1	maker	gene	12470036	12470851	.	-	.	ID=maker-Contig_Y1-snap-gene-12.141;Name=maker-Contig_Y1-snap-gene-12.141	Contig_Y1	12975274	12975275	mir_MSE_peak_107	1.43432	-504424
Contig_Y1	maker	gene	12471596	12472558	.	+	.	ID=maker-Contig_Y1-snap-gene-12.120;Name=maker-Contig_Y1-snap-gene-12.120	Contig_Y1	12975274	12975275	mir_MSE_peak_107	1.43432	502717
Contig_Y1	maker	gene	12493135	12493788	.	+	.	ID=maker-Contig_Y1-augustus-gene-12.74;Name=maker-Contig_Y1-augustus-gene-12.74	Contig_Y1	12975274	12975275	mir_MSE_peak_107	1.43432	481487
Contig_Y1	maker	gene	12648423	12649202	.	-	.	ID=maker-Contig_Y1-augustus-gene-12.92;Name=maker-Contig_Y1-augustus-gene-12.92	Contig_Y1	12975274	12975275	mir_MSE_peak_107	1.43432	-326073
Contig_Y1	maker	gene	12656114	12656759	.	-	.	ID=maker-Contig_Y1-snap-gene-12.144;Name=maker-Contig_Y1-snap-gene-12.144	Contig_Y1	12975274	12975275	mir_MSE_peak_107	1.43432	-318516
Contig_Y1	maker	gene	13012529	13036366	.	+	.	ID=maker-Contig_Y1-augustus-gene-13.72;Name=maker-Contig_Y1-augustus-gene-13.72	Contig_Y1	12975274	12975275	mir_MSE_peak_107	1.43432	-37254
Contig_Y1	maker	gene	13108439	13111183	.	-	.	ID=maker-Contig_Y1-snap-gene-13.152;Name=maker-Contig_Y1-snap-gene-13.152	Contig_Y1	12975274	12975275	mir_MSE_peak_107	1.43432	133164
Contig_Y1	maker	gene	13571445	13572475	.	-	.	ID=maker-Contig_Y1-augustus-gene-13.95;Name=maker-Contig_Y1-augustus-gene-13.95	Contig_Y1	13561231	13561232	mir_MSE_peak_109	6.96314	10213
Contig_Y1	maker	gene	13583107	13584101	.	-	.	ID=maker-Contig_Y1-augustus-gene-13.96;Name=maker-Contig_Y1-augustus-gene-13.96	Contig_Y1	13561231	13561232	mir_MSE_peak_109	6.96314	21875
Contig_Y1	maker	gene	13612918	13613454	.	+	.	ID=augustus_masked-Contig_Y1-processed-gene-13.1;Name=augustus_masked-Contig_Y1-processed-gene-13.1	Contig_Y1	13561231	13561232	mir_MSE_peak_109	6.96314	-51686
Contig_Y1	maker	gene	13620792	13623303	.	+	.	ID=maker-Contig_Y1-snap-gene-13.137;Name=maker-Contig_Y1-snap-gene-13.137	Contig_Y1	13682475	13682476	mir_MSE_peak_110	16.26216	59173
Contig_Y1	maker	gene	13681300	13682908	.	-	.	ID=maker-Contig_Y1-augustus-gene-13.97;Name=maker-Contig_Y1-augustus-gene-13.97	Contig_Y1	13682475	13682476	mir_MSE_peak_110	16.26216	0
Contig_Y1	maker	gene	13683939	13684657	.	+	.	ID=maker-Contig_Y1-augustus-gene-13.80;Name=maker-Contig_Y1-augustus-gene-13.80	Contig_Y1	13682475	13682476	mir_MSE_peak_110	16.26216	-1463
Contig_Y1	maker	gene	13687223	13688049	.	+	.	ID=maker-Contig_Y1-augustus-gene-13.82;Name=maker-Contig_Y1-augustus-gene-13.82	Contig_Y1	13682475	13682476	mir_MSE_peak_110	16.26216	-4747
Contig_Y1	maker	gene	13689419	13692332	.	-	.	ID=maker-Contig_Y1-augustus-gene-13.99;Name=maker-Contig_Y1-augustus-gene-13.99	Contig_Y1	13682475	13682476	mir_MSE_peak_110	16.26216	6943
Contig_Y1	maker	gene	13692461	13694042	.	-	.	ID=maker-Contig_Y1-augustus-gene-13.100;Name=maker-Contig_Y1-augustus-gene-13.100	Contig_Y1	13682475	13682476	mir_MSE_peak_110	16.26216	9985
Contig_Y1	maker	gene	13709241	13711614	.	-	.	ID=maker-Contig_Y1-augustus-gene-13.103;Name=maker-Contig_Y1-augustus-gene-13.103	Contig_Y1	13711107	13711108	mir_MSE_peak_112	23.23871	0
Contig_Y1	maker	gene	13726122	13727549	.	-	.	ID=maker-Contig_Y1-snap-gene-13.164;Name=maker-Contig_Y1-snap-gene-13.164	Contig_Y1	13726292	13726293	mir_MSE_peak_114	3.57923	0
Contig_Y1	maker	gene	13726122	13727549	.	-	.	ID=maker-Contig_Y1-snap-gene-13.164;Name=maker-Contig_Y1-snap-gene-13.164	Contig_Y1	13727112	13727113	mir_MSE_peak_115	3.88239	0
Contig_Y1	maker	gene	13728299	13734109	.	-	.	ID=augustus_masked-Contig_Y1-processed-gene-13.27;Name=augustus_masked-Contig_Y1-processed-gene-13.27	Contig_Y1	13729799	13729800	mir_MSE_peak_116	8.92742	0
Contig_Y1	maker	gene	13728299	13734109	.	-	.	ID=augustus_masked-Contig_Y1-processed-gene-13.27;Name=augustus_masked-Contig_Y1-processed-gene-13.27	Contig_Y1	13731032	13731033	mir_MSE_peak_117	3.57923	0
Contig_Y1	maker	gene	13728299	13734109	.	-	.	ID=augustus_masked-Contig_Y1-processed-gene-13.27;Name=augustus_masked-Contig_Y1-processed-gene-13.27	Contig_Y1	13731726	13731727	mir_MSE_peak_118	30.37034	0
Contig_Y1	maker	gene	13728299	13734109	.	-	.	ID=augustus_masked-Contig_Y1-processed-gene-13.27;Name=augustus_masked-Contig_Y1-processed-gene-13.27	Contig_Y1	13732761	13732762	mir_MSE_peak_119	87.78439	0
Contig_Y1	maker	gene	13746406	13747324	.	-	.	ID=maker-Contig_Y1-snap-gene-13.174;Name=maker-Contig_Y1-snap-gene-13.174	Contig_Y1	13747118	13747119	mir_MSE_peak_122	127.24313	0
Contig_Y1	maker	gene	13754608	13768234	.	-	.	ID=maker-Contig_Y1-snap-gene-13.177;Name=maker-Contig_Y1-snap-gene-13.177	Contig_Y1	13759052	13759053	mir_MSE_peak_125	390.86841	0
Contig_Y1	maker	gene	13754608	13768234	.	-	.	ID=maker-Contig_Y1-snap-gene-13.177;Name=maker-Contig_Y1-snap-gene-13.177	Contig_Y1	13761966	13761967	mir_MSE_peak_126	237.38205	0
Contig_Y1	maker	gene	13754608	13768234	.	-	.	ID=maker-Contig_Y1-snap-gene-13.177;Name=maker-Contig_Y1-snap-gene-13.177	Contig_Y1	13766447	13766448	mir_MSE_peak_127	312.58035	0
Contig_Y1	maker	gene	13848067	13849028	.	+	.	ID=maker-Contig_Y1-augustus-gene-13.84;Name=maker-Contig_Y1-augustus-gene-13.84	Contig_Y1	13855913	13855914	mir_MSE_peak_133	18.31942	6886
Contig_Y1	maker	gene	13857457	13858027	.	+	.	ID=maker-Contig_Y1-augustus-gene-13.85;Name=maker-Contig_Y1-augustus-gene-13.85	Contig_Y1	13855913	13855914	mir_MSE_peak_133	18.31942	-1543
Contig_Y1	maker	gene	13858335	13861403	.	+	.	ID=maker-Contig_Y1-augustus-gene-13.86;Name=maker-Contig_Y1-augustus-gene-13.86	Contig_Y1	13855913	13855914	mir_MSE_peak_133	18.31942	-2421
Contig_Y1	maker	gene	13869973	13876203	.	-	.	ID=snap_masked-Contig_Y1-processed-gene-13.69;Name=snap_masked-Contig_Y1-processed-gene-13.69	Contig_Y1	13855913	13855914	mir_MSE_peak_133	18.31942	14059
Contig_Y1	maker	gene	14067035	14069474	.	+	.	ID=maker-Contig_Y1-augustus-gene-14.140;Name=maker-Contig_Y1-augustus-gene-14.140	Contig_Y1	13855913	13855914	mir_MSE_peak_133	18.31942	-211121
Contig_Y1	maker	gene	14068823	14070095	.	-	.	ID=maker-Contig_Y1-snap-gene-14.451;Name=maker-Contig_Y1-snap-gene-14.451	Contig_Y1	13855913	13855914	mir_MSE_peak_133	18.31942	212909
Contig_Y1	maker	gene	14082633	14085072	.	+	.	ID=maker-Contig_Y1-augustus-gene-14.143;Name=maker-Contig_Y1-augustus-gene-14.143	Contig_Y1	13855913	13855914	mir_MSE_peak_133	18.31942	-226719
Contig_Y1	maker	gene	14084724	14085692	.	-	.	ID=snap_masked-Contig_Y1-processed-gene-14.105;Name=snap_masked-Contig_Y1-processed-gene-14.105	Contig_Y1	13855913	13855914	mir_MSE_peak_133	18.31942	228810
Contig_Y1	maker	gene	14116102	14118543	.	+	.	ID=maker-Contig_Y1-augustus-gene-14.146;Name=maker-Contig_Y1-augustus-gene-14.146	Contig_Y1	14316444	14316445	mir_MSE_peak_134	7.72837	197902
Contig_Y1	maker	gene	14117890	14119163	.	-	.	ID=maker-Contig_Y1-augustus-gene-14.252;Name=maker-Contig_Y1-augustus-gene-14.252	Contig_Y1	14316444	14316445	mir_MSE_peak_134	7.72837	-197282
Contig_Y1	maker	gene	14191132	14194774	.	-	.	ID=maker-Contig_Y1-augustus-gene-14.254;Name=maker-Contig_Y1-augustus-gene-14.254	Contig_Y1	14316444	14316445	mir_MSE_peak_134	7.72837	-121671
Contig_Y1	maker	gene	14193602	14195658	.	+	.	ID=maker-Contig_Y1-augustus-gene-14.149;Name=maker-Contig_Y1-augustus-gene-14.149	Contig_Y1	14316444	14316445	mir_MSE_peak_134	7.72837	120787
Contig_Y1	maker	gene	14196345	14200766	.	-	.	ID=maker-Contig_Y1-snap-gene-14.457;Name=maker-Contig_Y1-snap-gene-14.457	Contig_Y1	14316444	14316445	mir_MSE_peak_134	7.72837	-115679
Contig_Y1	maker	gene	14205138	14209748	.	+	.	ID=maker-Contig_Y1-augustus-gene-14.152;Name=maker-Contig_Y1-augustus-gene-14.152	Contig_Y1	14316444	14316445	mir_MSE_peak_134	7.72837	106697
Contig_Y1	maker	gene	14210803	14217330	.	+	.	ID=maker-Contig_Y1-augustus-gene-14.156;Name=maker-Contig_Y1-augustus-gene-14.156	Contig_Y1	14316444	14316445	mir_MSE_peak_134	7.72837	99115
Contig_Y1	maker	gene	14217482	14218603	.	+	.	ID=maker-Contig_Y1-snap-gene-14.337;Name=maker-Contig_Y1-snap-gene-14.337	Contig_Y1	14316444	14316445	mir_MSE_peak_134	7.72837	97842
Contig_Y1	maker	gene	14301193	14305228	.	-	.	ID=snap_masked-Contig_Y1-processed-gene-14.113;Name=snap_masked-Contig_Y1-processed-gene-14.113	Contig_Y1	14316444	14316445	mir_MSE_peak_134	7.72837	-11217
Contig_Y1	maker	gene	14303513	14305765	.	+	.	ID=maker-Contig_Y1-augustus-gene-14.161;Name=maker-Contig_Y1-augustus-gene-14.161	Contig_Y1	14316444	14316445	mir_MSE_peak_134	7.72837	10680
Contig_Y1	maker	gene	14307142	14311297	.	-	.	ID=snap_masked-Contig_Y1-processed-gene-14.114;Name=snap_masked-Contig_Y1-processed-gene-14.114	Contig_Y1	14316444	14316445	mir_MSE_peak_134	7.72837	-5148
Contig_Y1	maker	gene	14307840	14312967	.	+	.	ID=maker-Contig_Y1-snap-gene-14.347;Name=maker-Contig_Y1-snap-gene-14.347	Contig_Y1	14316444	14316445	mir_MSE_peak_134	7.72837	3478
Contig_Y1	maker	gene	14312989	14314308	.	+	.	ID=maker-Contig_Y1-snap-gene-14.346;Name=maker-Contig_Y1-snap-gene-14.346	Contig_Y1	14316444	14316445	mir_MSE_peak_134	7.72837	2137
Contig_Y1	maker	gene	14314435	14317389	.	+	.	ID=maker-Contig_Y1-augustus-gene-14.159;Name=maker-Contig_Y1-augustus-gene-14.159	Contig_Y1	14316444	14316445	mir_MSE_peak_134	7.72837	0
Contig_Y1	maker	gene	14314435	14317389	.	+	.	ID=maker-Contig_Y1-augustus-gene-14.159;Name=maker-Contig_Y1-augustus-gene-14.159	Contig_Y1	14316998	14316999	mir_MSE_peak_135	8.52107	0
Contig_Y1	maker	gene	14316545	14318810	.	-	.	ID=snap_masked-Contig_Y1-processed-gene-14.115;Name=snap_masked-Contig_Y1-processed-gene-14.115	Contig_Y1	14316998	14316999	mir_MSE_peak_135	8.52107	0
Contig_Y1	maker	gene	14316545	14318810	.	-	.	ID=snap_masked-Contig_Y1-processed-gene-14.115;Name=snap_masked-Contig_Y1-processed-gene-14.115	Contig_Y1	14318415	14318416	mir_MSE_peak_136	13.33681	0
Contig_Y1	maker	gene	14319463	14321745	.	-	.	ID=maker-Contig_Y1-augustus-gene-14.265;Name=maker-Contig_Y1-augustus-gene-14.265	Contig_Y1	14319959	14319960	mir_MSE_peak_137	10.18527	0
Contig_Y1	maker	gene	14319463	14321745	.	-	.	ID=maker-Contig_Y1-augustus-gene-14.265;Name=maker-Contig_Y1-augustus-gene-14.265	Contig_Y1	14320764	14320765	mir_MSE_peak_138	6.22615	0
Contig_Y1	maker	gene	14330542	14332262	.	+	.	ID=snap_masked-Contig_Y1-processed-gene-14.87;Name=snap_masked-Contig_Y1-processed-gene-14.87	Contig_Y1	14320764	14320765	mir_MSE_peak_138	6.22615	-9777
Contig_Y1	maker	gene	14332834	14333551	.	-	.	ID=maker-Contig_Y1-augustus-gene-14.268;Name=maker-Contig_Y1-augustus-gene-14.268	Contig_Y1	14320764	14320765	mir_MSE_peak_138	6.22615	12069
Contig_Y1	maker	gene	14333928	14335468	.	-	.	ID=snap_masked-Contig_Y1-processed-gene-14.118;Name=snap_masked-Contig_Y1-processed-gene-14.118	Contig_Y1	14320764	14320765	mir_MSE_peak_138	6.22615	13163
Contig_Y1	maker	gene	14335494	14335691	.	-	.	ID=maker-Contig_Y1-snap-gene-14.475;Name=maker-Contig_Y1-snap-gene-14.475	Contig_Y1	14320764	14320765	mir_MSE_peak_138	6.22615	14729
Contig_Y1	maker	gene	14385225	14387556	.	+	.	ID=maker-Contig_Y1-snap-gene-14.376;Name=maker-Contig_Y1-snap-gene-14.376	Contig_Y1	14320764	14320765	mir_MSE_peak_138	6.22615	-64460
Contig_Y1	maker	gene	14388153	14389106	.	-	.	ID=maker-Contig_Y1-augustus-gene-14.271;Name=maker-Contig_Y1-augustus-gene-14.271	Contig_Y1	14320764	14320765	mir_MSE_peak_138	6.22615	67388
Contig_Y1	maker	gene	14408243	14410699	.	+	.	ID=maker-Contig_Y1-snap-gene-14.379;Name=maker-Contig_Y1-snap-gene-14.379	Contig_Y1	14470870	14470871	mir_MSE_peak_139	11.49999	60172
Contig_Y1	maker	gene	14411087	14412040	.	-	.	ID=maker-Contig_Y1-augustus-gene-14.273;Name=maker-Contig_Y1-augustus-gene-14.273	Contig_Y1	14470870	14470871	mir_MSE_peak_139	11.49999	-58831
Contig_Y1	maker	gene	14444537	14445914	.	+	.	ID=maker-Contig_Y1-augustus-gene-14.182;Name=maker-Contig_Y1-augustus-gene-14.182	Contig_Y1	14470870	14470871	mir_MSE_peak_139	11.49999	24957
Contig_Y1	maker	gene	14446899	14447733	.	-	.	ID=maker-Contig_Y1-augustus-gene-14.275;Name=maker-Contig_Y1-augustus-gene-14.275	Contig_Y1	14470870	14470871	mir_MSE_peak_139	11.49999	-23138
Contig_Y1	maker	gene	14449298	14612538	.	+	.	ID=snap_masked-Contig_Y1-processed-gene-14.91;Name=snap_masked-Contig_Y1-processed-gene-14.91	Contig_Y1	14470870	14470871	mir_MSE_peak_139	11.49999	0
Contig_Y1	maker	gene	14647084	14647865	.	-	.	ID=maker-Contig_Y1-augustus-gene-14.277;Name=maker-Contig_Y1-augustus-gene-14.277	Contig_Y1	14470870	14470871	mir_MSE_peak_139	11.49999	176213
Contig_Y1	maker	gene	14648268	14648613	.	-	.	ID=maker-Contig_Y1-snap-gene-14.489;Name=maker-Contig_Y1-snap-gene-14.489	Contig_Y1	14470870	14470871	mir_MSE_peak_139	11.49999	177397
Contig_Y1	maker	gene	14650046	14651986	.	-	.	ID=maker-Contig_Y1-augustus-gene-14.281;Name=maker-Contig_Y1-augustus-gene-14.281	Contig_Y1	14470870	14470871	mir_MSE_peak_139	11.49999	179175
Contig_Y1	maker	gene	14650090	14650721	.	+	.	ID=maker-Contig_Y1-snap-gene-14.384;Name=maker-Contig_Y1-snap-gene-14.384	Contig_Y1	14470870	14470871	mir_MSE_peak_139	11.49999	-179219
Contig_Y1	maker	gene	14652933	14653506	.	-	.	ID=maker-Contig_Y1-snap-gene-14.491;Name=maker-Contig_Y1-snap-gene-14.491	Contig_Y1	14470870	14470871	mir_MSE_peak_139	11.49999	182062
Contig_Y1	maker	gene	14678478	14678878	.	+	.	ID=maker-Contig_Y1-augustus-gene-14.187;Name=maker-Contig_Y1-augustus-gene-14.187	Contig_Y1	14470870	14470871	mir_MSE_peak_139	11.49999	-207607
Contig_Y1	maker	gene	14678740	14681940	.	-	.	ID=maker-Contig_Y1-snap-gene-14.496;Name=maker-Contig_Y1-snap-gene-14.496	Contig_Y1	14470870	14470871	mir_MSE_peak_139	11.49999	207869
Contig_Y1	maker	gene	14681351	14687311	.	+	.	ID=maker-Contig_Y1-augustus-gene-14.188;Name=maker-Contig_Y1-augustus-gene-14.188	Contig_Y1	14470870	14470871	mir_MSE_peak_139	11.49999	-210480
Contig_Y1	maker	gene	14721730	14722511	.	-	.	ID=maker-Contig_Y1-augustus-gene-14.290;Name=maker-Contig_Y1-augustus-gene-14.290	Contig_Y1	14470870	14470871	mir_MSE_peak_139	11.49999	250859
Contig_Y1	maker	gene	14722914	14723259	.	-	.	ID=maker-Contig_Y1-snap-gene-14.502;Name=maker-Contig_Y1-snap-gene-14.502	Contig_Y1	14470870	14470871	mir_MSE_peak_139	11.49999	252043
Contig_Y1	maker	gene	14724692	14726625	.	-	.	ID=maker-Contig_Y1-augustus-gene-14.294;Name=maker-Contig_Y1-augustus-gene-14.294	Contig_Y1	14470870	14470871	mir_MSE_peak_139	11.49999	253821
Contig_Y1	maker	gene	14724736	14725367	.	+	.	ID=maker-Contig_Y1-snap-gene-14.398;Name=maker-Contig_Y1-snap-gene-14.398	Contig_Y1	14470870	14470871	mir_MSE_peak_139	11.49999	-253865
Contig_Y1	maker	gene	14727571	14728037	.	-	.	ID=maker-Contig_Y1-snap-gene-14.504;Name=maker-Contig_Y1-snap-gene-14.504	Contig_Y1	14470870	14470871	mir_MSE_peak_139	11.49999	256700
Contig_Y1	maker	gene	14753082	14753481	.	+	.	ID=maker-Contig_Y1-augustus-gene-14.200;Name=maker-Contig_Y1-augustus-gene-14.200	Contig_Y1	14470870	14470871	mir_MSE_peak_139	11.49999	-282211
Contig_Y1	maker	gene	14753096	14754852	.	-	.	ID=maker-Contig_Y1-augustus-gene-14.298;Name=maker-Contig_Y1-augustus-gene-14.298	Contig_Y1	14470870	14470871	mir_MSE_peak_139	11.49999	282225
Contig_Y1	maker	gene	14755957	14761918	.	+	.	ID=maker-Contig_Y1-augustus-gene-14.201;Name=maker-Contig_Y1-augustus-gene-14.201	Contig_Y1	14470870	14470871	mir_MSE_peak_139	11.49999	-285086
Contig_Y1	maker	gene	14767601	14768249	.	-	.	ID=maker-Contig_Y1-augustus-gene-14.304;Name=maker-Contig_Y1-augustus-gene-14.304	Contig_Y1	14470870	14470871	mir_MSE_peak_139	11.49999	296730
Contig_Y1	maker	gene	14768279	14769765	.	-	.	ID=maker-Contig_Y1-snap-gene-14.519;Name=maker-Contig_Y1-snap-gene-14.519	Contig_Y1	14470870	14470871	mir_MSE_peak_139	11.49999	297408
Contig_Y1	maker	gene	14772200	14773299	.	+	.	ID=maker-Contig_Y1-snap-gene-14.413;Name=maker-Contig_Y1-snap-gene-14.413	Contig_Y1	14470870	14470871	mir_MSE_peak_139	11.49999	-301329
Contig_Y1	maker	gene	14773391	14774284	.	-	.	ID=maker-Contig_Y1-augustus-gene-14.307;Name=maker-Contig_Y1-augustus-gene-14.307	Contig_Y1	14470870	14470871	mir_MSE_peak_139	11.49999	302520
Contig_Y1	maker	gene	14782984	14785583	.	+	.	ID=maker-Contig_Y1-augustus-gene-14.210;Name=maker-Contig_Y1-augustus-gene-14.210	Contig_Y1	14470870	14470871	mir_MSE_peak_139	11.49999	-312113
Contig_Y1	maker	gene	14786864	14790260	.	+	.	ID=maker-Contig_Y1-augustus-gene-14.215;Name=maker-Contig_Y1-augustus-gene-14.215	Contig_Y1	14470870	14470871	mir_MSE_peak_139	11.49999	-315993
Contig_Y1	maker	gene	14793874	14810123	.	+	.	ID=maker-Contig_Y1-snap-gene-14.424;Name=maker-Contig_Y1-snap-gene-14.424	Contig_Y1	14470870	14470871	mir_MSE_peak_139	11.49999	-323003
Contig_Y1	maker	gene	14801433	14802448	.	-	.	ID=maker-Contig_Y1-augustus-gene-14.312;Name=maker-Contig_Y1-augustus-gene-14.312	Contig_Y1	14470870	14470871	mir_MSE_peak_139	11.49999	330562
Contig_Y1	maker	gene	14807138	14808925	.	-	.	ID=maker-Contig_Y1-augustus-gene-14.311;Name=maker-Contig_Y1-augustus-gene-14.311	Contig_Y1	14470870	14470871	mir_MSE_peak_139	11.49999	336267
Contig_Y1	maker	gene	14810600	14811523	.	+	.	ID=maker-Contig_Y1-augustus-gene-14.221;Name=maker-Contig_Y1-augustus-gene-14.221	Contig_Y1	14470870	14470871	mir_MSE_peak_139	11.49999	-339729
Contig_Y1	maker	gene	14811864	14814528	.	+	.	ID=maker-Contig_Y1-snap-gene-14.430;Name=maker-Contig_Y1-snap-gene-14.430	Contig_Y1	14470870	14470871	mir_MSE_peak_139	11.49999	-340993
Contig_Y1	maker	gene	14814591	14815567	.	+	.	ID=maker-Contig_Y1-augustus-gene-14.239;Name=maker-Contig_Y1-augustus-gene-14.239	Contig_Y1	14470870	14470871	mir_MSE_peak_139	11.49999	-343720
Contig_Y1	maker	gene	14815384	14820200	.	-	.	ID=maker-Contig_Y1-snap-gene-14.532;Name=maker-Contig_Y1-snap-gene-14.532	Contig_Y1	14470870	14470871	mir_MSE_peak_139	11.49999	344513
Contig_Y1	maker	gene	14815839	14818109	.	+	.	ID=maker-Contig_Y1-snap-gene-14.428;Name=maker-Contig_Y1-snap-gene-14.428	Contig_Y1	14470870	14470871	mir_MSE_peak_139	11.49999	-344968
Contig_Y1	maker	gene	14825050	14826971	.	+	.	ID=augustus_masked-Contig_Y1-processed-gene-14.34;Name=augustus_masked-Contig_Y1-processed-gene-14.34	Contig_Y1	14470870	14470871	mir_MSE_peak_139	11.49999	-354179
Contig_Y1	maker	gene	14915619	14916267	.	+	.	ID=snap_masked-Contig_Y1-processed-gene-14.103;Name=snap_masked-Contig_Y1-processed-gene-14.103	Contig_Y1	15270264	15270265	mir_MSE_peak_140	5.86851	353998
Contig_Y1	maker	gene	14946295	14946751	.	+	.	ID=maker-Contig_Y1-snap-gene-14.450;Name=maker-Contig_Y1-snap-gene-14.450	Contig_Y1	15270264	15270265	mir_MSE_peak_140	5.86851	323514
Contig_Y1	maker	gene	15147583	15149642	.	+	.	ID=maker-Contig_Y1-augustus-gene-15.132;Name=maker-Contig_Y1-augustus-gene-15.132	Contig_Y1	15270264	15270265	mir_MSE_peak_140	5.86851	120623
Contig_Y1	maker	gene	15149712	15151293	.	+	.	ID=maker-Contig_Y1-augustus-gene-15.133;Name=maker-Contig_Y1-augustus-gene-15.133	Contig_Y1	15270264	15270265	mir_MSE_peak_140	5.86851	118972
Contig_Y1	maker	gene	15158427	15160140	.	+	.	ID=maker-Contig_Y1-snap-gene-15.266;Name=maker-Contig_Y1-snap-gene-15.266	Contig_Y1	15270264	15270265	mir_MSE_peak_140	5.86851	110125
Contig_Y1	maker	gene	15160646	15161086	.	-	.	ID=augustus_masked-Contig_Y1-processed-gene-15.35;Name=augustus_masked-Contig_Y1-processed-gene-15.35	Contig_Y1	15270264	15270265	mir_MSE_peak_140	5.86851	-109179
Contig_Y1	maker	gene	15162163	15166437	.	-	.	ID=maker-Contig_Y1-snap-gene-15.326;Name=maker-Contig_Y1-snap-gene-15.326	Contig_Y1	15270264	15270265	mir_MSE_peak_140	5.86851	-103828
Contig_Y1	maker	gene	15166631	15167689	.	-	.	ID=augustus_masked-Contig_Y1-processed-gene-15.37;Name=augustus_masked-Contig_Y1-processed-gene-15.37	Contig_Y1	15270264	15270265	mir_MSE_peak_140	5.86851	-102576
Contig_Y1	maker	gene	15207589	15209139	.	+	.	ID=maker-Contig_Y1-augustus-gene-15.138;Name=maker-Contig_Y1-augustus-gene-15.138	Contig_Y1	15270264	15270265	mir_MSE_peak_140	5.86851	61126
Contig_Y1	maker	gene	15208443	15211562	.	-	.	ID=maker-Contig_Y1-snap-gene-15.330;Name=maker-Contig_Y1-snap-gene-15.330	Contig_Y1	15270264	15270265	mir_MSE_peak_140	5.86851	-58703
Contig_Y1	maker	gene	15209428	15209913	.	+	.	ID=augustus_masked-Contig_Y1-processed-gene-15.5;Name=augustus_masked-Contig_Y1-processed-gene-15.5	Contig_Y1	15270264	15270265	mir_MSE_peak_140	5.86851	60352
Contig_Y1	maker	gene	15211065	15211439	.	+	.	ID=augustus_masked-Contig_Y1-processed-gene-15.6;Name=augustus_masked-Contig_Y1-processed-gene-15.6	Contig_Y1	15270264	15270265	mir_MSE_peak_140	5.86851	58826
Contig_Y1	maker	gene	15211903	15213580	.	-	.	ID=maker-Contig_Y1-augustus-gene-15.173;Name=maker-Contig_Y1-augustus-gene-15.173	Contig_Y1	15270264	15270265	mir_MSE_peak_140	5.86851	-56685
Contig_Y1	maker	gene	15223344	15224725	.	+	.	ID=maker-Contig_Y1-augustus-gene-15.140;Name=maker-Contig_Y1-augustus-gene-15.140	Contig_Y1	15270264	15270265	mir_MSE_peak_140	5.86851	45540
Contig_Y1	maker	gene	15224759	15225667	.	+	.	ID=augustus_masked-Contig_Y1-processed-gene-15.8;Name=augustus_masked-Contig_Y1-processed-gene-15.8	Contig_Y1	15270264	15270265	mir_MSE_peak_140	5.86851	44598
Contig_Y1	maker	gene	15226171	15230313	.	-	.	ID=maker-Contig_Y1-augustus-gene-15.176;Name=maker-Contig_Y1-augustus-gene-15.176	Contig_Y1	15270264	15270265	mir_MSE_peak_140	5.86851	-39952
Contig_Y1	maker	gene	15231971	15232532	.	-	.	ID=maker-Contig_Y1-augustus-gene-15.177;Name=maker-Contig_Y1-augustus-gene-15.177	Contig_Y1	15270264	15270265	mir_MSE_peak_140	5.86851	-37733
Contig_Y1	maker	gene	15232701	15234811	.	-	.	ID=maker-Contig_Y1-snap-gene-15.342;Name=maker-Contig_Y1-snap-gene-15.342	Contig_Y1	15270264	15270265	mir_MSE_peak_140	5.86851	-35454
Contig_Y1	maker	gene	15234830	15235870	.	-	.	ID=maker-Contig_Y1-snap-gene-15.338;Name=maker-Contig_Y1-snap-gene-15.338	Contig_Y1	15270264	15270265	mir_MSE_peak_140	5.86851	-34395
Contig_Y1	maker	gene	15236298	15237195	.	-	.	ID=maker-Contig_Y1-snap-gene-15.336;Name=maker-Contig_Y1-snap-gene-15.336	Contig_Y1	15270264	15270265	mir_MSE_peak_140	5.86851	-33070
Contig_Y1	maker	gene	15247370	15249251	.	-	.	ID=maker-Contig_Y1-snap-gene-15.354;Name=maker-Contig_Y1-snap-gene-15.354	Contig_Y1	15270264	15270265	mir_MSE_peak_140	5.86851	-21014
Contig_Y1	maker	gene	15249270	15251883	.	-	.	ID=maker-Contig_Y1-snap-gene-15.341;Name=maker-Contig_Y1-snap-gene-15.341	Contig_Y1	15270264	15270265	mir_MSE_peak_140	5.86851	-18382
Contig_Y1	maker	gene	15251953	15252317	.	-	.	ID=maker-Contig_Y1-snap-gene-15.335;Name=maker-Contig_Y1-snap-gene-15.335	Contig_Y1	15270264	15270265	mir_MSE_peak_140	5.86851	-17948
Contig_Y1	maker	gene	15252369	15253238	.	-	.	ID=maker-Contig_Y1-augustus-gene-15.185;Name=maker-Contig_Y1-augustus-gene-15.185	Contig_Y1	15270264	15270265	mir_MSE_peak_140	5.86851	-17027
Contig_Y1	maker	gene	15253208	15254879	.	+	.	ID=maker-Contig_Y1-snap-gene-15.275;Name=maker-Contig_Y1-snap-gene-15.275	Contig_Y1	15270264	15270265	mir_MSE_peak_140	5.86851	15386
Contig_Y1	maker	gene	15255159	15256252	.	+	.	ID=maker-Contig_Y1-augustus-gene-15.142;Name=maker-Contig_Y1-augustus-gene-15.142	Contig_Y1	15270264	15270265	mir_MSE_peak_140	5.86851	14013
Contig_Y1	maker	gene	15256386	15257474	.	-	.	ID=augustus_masked-Contig_Y1-processed-gene-15.43;Name=augustus_masked-Contig_Y1-processed-gene-15.43	Contig_Y1	15270264	15270265	mir_MSE_peak_140	5.86851	-12791
Contig_Y1	maker	gene	15330977	15334223	.	+	.	ID=maker-Contig_Y1-augustus-gene-15.145;Name=maker-Contig_Y1-augustus-gene-15.145	Contig_Y1	15270264	15270265	mir_MSE_peak_140	5.86851	-60712
Contig_Y1	maker	gene	15381109	15382386	.	-	.	ID=maker-Contig_Y1-augustus-gene-15.215;Name=maker-Contig_Y1-augustus-gene-15.215	Contig_Y1	15270264	15270265	mir_MSE_peak_140	5.86851	110844
Contig_Y1	maker	gene	15382489	15385048	.	-	.	ID=maker-Contig_Y1-augustus-gene-15.216;Name=maker-Contig_Y1-augustus-gene-15.216	Contig_Y1	15270264	15270265	mir_MSE_peak_140	5.86851	112224
Contig_Y1	maker	gene	15385067	15385424	.	-	.	ID=maker-Contig_Y1-augustus-gene-15.221;Name=maker-Contig_Y1-augustus-gene-15.221	Contig_Y1	15270264	15270265	mir_MSE_peak_140	5.86851	114802
Contig_Y1	maker	gene	15385583	15387161	.	-	.	ID=maker-Contig_Y1-snap-gene-15.414;Name=maker-Contig_Y1-snap-gene-15.414	Contig_Y1	15270264	15270265	mir_MSE_peak_140	5.86851	115318
Contig_Y1	maker	gene	15389458	15401547	.	+	.	ID=maker-Contig_Y1-snap-gene-15.292;Name=maker-Contig_Y1-snap-gene-15.292	Contig_Y1	15270264	15270265	mir_MSE_peak_140	5.86851	-119193
Contig_Y1	maker	gene	15415126	15416364	.	+	.	ID=maker-Contig_Y1-snap-gene-15.293;Name=maker-Contig_Y1-snap-gene-15.293	Contig_Y1	15270264	15270265	mir_MSE_peak_140	5.86851	-144861
Contig_Y1	maker	gene	15417000	15417550	.	+	.	ID=maker-Contig_Y1-snap-gene-15.298;Name=maker-Contig_Y1-snap-gene-15.298	Contig_Y1	15270264	15270265	mir_MSE_peak_140	5.86851	-146735
Contig_Y1	maker	gene	15417559	15418413	.	+	.	ID=maker-Contig_Y1-augustus-gene-15.149;Name=maker-Contig_Y1-augustus-gene-15.149	Contig_Y1	15270264	15270265	mir_MSE_peak_140	5.86851	-147294
Contig_Y1	maker	gene	15418636	15423499	.	+	.	ID=maker-Contig_Y1-snap-gene-15.295;Name=maker-Contig_Y1-snap-gene-15.295	Contig_Y1	15270264	15270265	mir_MSE_peak_140	5.86851	-148371
Contig_Y1	maker	gene	15423551	15424353	.	+	.	ID=maker-Contig_Y1-snap-gene-15.294;Name=maker-Contig_Y1-snap-gene-15.294	Contig_Y1	15270264	15270265	mir_MSE_peak_140	5.86851	-153286
Contig_Y1	maker	gene	15424111	15429737	.	-	.	ID=augustus_masked-Contig_Y1-processed-gene-15.48;Name=augustus_masked-Contig_Y1-processed-gene-15.48	Contig_Y1	15270264	15270265	mir_MSE_peak_140	5.86851	153846
Contig_Y1	maker	gene	15424893	15460812	.	+	.	ID=maker-Contig_Y1-snap-gene-15.296;Name=maker-Contig_Y1-snap-gene-15.296	Contig_Y1	15270264	15270265	mir_MSE_peak_140	5.86851	-154628
Contig_Y1	maker	gene	15460525	15462306	.	-	.	ID=maker-Contig_Y1-augustus-gene-15.244;Name=maker-Contig_Y1-augustus-gene-15.244	Contig_Y1	15270264	15270265	mir_MSE_peak_140	5.86851	190260
Contig_Y1	maker	gene	15585093	15587863	.	-	.	ID=maker-Contig_Y1-augustus-gene-15.246;Name=maker-Contig_Y1-augustus-gene-15.246	Contig_Y1	15270264	15270265	mir_MSE_peak_140	5.86851	314828
Contig_Y1	maker	gene	15593439	15598679	.	-	.	ID=maker-Contig_Y1-augustus-gene-15.248;Name=maker-Contig_Y1-augustus-gene-15.248	Contig_Y1	15270264	15270265	mir_MSE_peak_140	5.86851	323174
Contig_Y1	maker	gene	15667743	15675171	.	-	.	ID=maker-Contig_Y1-snap-gene-15.450;Name=maker-Contig_Y1-snap-gene-15.450	Contig_Y1	15270264	15270265	mir_MSE_peak_140	5.86851	397478
Contig_Y1	maker	gene	15688571	15692774	.	-	.	ID=maker-Contig_Y1-snap-gene-15.452;Name=maker-Contig_Y1-snap-gene-15.452	Contig_Y1	15270264	15270265	mir_MSE_peak_140	5.86851	418306
Contig_Y1	maker	gene	15712105	15712995	.	+	.	ID=augustus_masked-Contig_Y1-processed-gene-15.18;Name=augustus_masked-Contig_Y1-processed-gene-15.18	Contig_Y1	15270264	15270265	mir_MSE_peak_140	5.86851	-441840
Contig_Y1	maker	gene	15713074	15714210	.	+	.	ID=maker-Contig_Y1-augustus-gene-15.156;Name=maker-Contig_Y1-augustus-gene-15.156	Contig_Y1	15270264	15270265	mir_MSE_peak_140	5.86851	-442809
Contig_Y1	maker	gene	15732840	15734541	.	-	.	ID=maker-Contig_Y1-snap-gene-15.453;Name=maker-Contig_Y1-snap-gene-15.453	Contig_Y1	15270264	15270265	mir_MSE_peak_140	5.86851	462575
Contig_Y1	maker	gene	15734409	15735471	.	+	.	ID=maker-Contig_Y1-augustus-gene-15.159;Name=maker-Contig_Y1-augustus-gene-15.159	Contig_Y1	15270264	15270265	mir_MSE_peak_140	5.86851	-464144
Contig_Y1	maker	gene	15735291	15738487	.	-	.	ID=maker-Contig_Y1-augustus-gene-15.258;Name=maker-Contig_Y1-augustus-gene-15.258	Contig_Y1	15270264	15270265	mir_MSE_peak_140	5.86851	465026
Contig_Y1	maker	gene	15739882	15742221	.	+	.	ID=maker-Contig_Y1-snap-gene-15.311;Name=maker-Contig_Y1-snap-gene-15.311	Contig_Y1	15270264	15270265	mir_MSE_peak_140	5.86851	-469617
Contig_Y1	maker	gene	15743485	15747416	.	+	.	ID=maker-Contig_Y1-snap-gene-15.319;Name=maker-Contig_Y1-snap-gene-15.319	Contig_Y1	15270264	15270265	mir_MSE_peak_140	5.86851	-473220
Contig_Y1	maker	gene	15749366	15750382	.	+	.	ID=maker-Contig_Y1-augustus-gene-15.167;Name=maker-Contig_Y1-augustus-gene-15.167	Contig_Y1	15270264	15270265	mir_MSE_peak_140	5.86851	-479101
Contig_Y1	maker	gene	15751603	15752619	.	+	.	ID=maker-Contig_Y1-augustus-gene-15.168;Name=maker-Contig_Y1-augustus-gene-15.168	Contig_Y1	15270264	15270265	mir_MSE_peak_140	5.86851	-481338
Contig_Y1	maker	gene	15789138	15790081	.	+	.	ID=maker-Contig_Y1-snap-gene-15.323;Name=maker-Contig_Y1-snap-gene-15.323	Contig_Y1	15270264	15270265	mir_MSE_peak_140	5.86851	-518873
Contig_Y1	maker	gene	15817046	15822628	.	-	.	ID=maker-Contig_Y1-snap-gene-15.459;Name=maker-Contig_Y1-snap-gene-15.459	Contig_Y1	16309287	16309288	mir_MSE_peak_141	5.17549	-486660
Contig_Y1	maker	gene	16005643	16018631	.	-	.	ID=maker-Contig_Y1-snap-gene-16.283;Name=maker-Contig_Y1-snap-gene-16.283	Contig_Y1	16309287	16309288	mir_MSE_peak_141	5.17549	-290657
Contig_Y1	maker	gene	16026904	16028893	.	+	.	ID=maker-Contig_Y1-snap-gene-16.200;Name=maker-Contig_Y1-snap-gene-16.200	Contig_Y1	16309287	16309288	mir_MSE_peak_141	5.17549	280395
Contig_Y1	maker	gene	16057090	16057975	.	+	.	ID=maker-Contig_Y1-snap-gene-16.202;Name=maker-Contig_Y1-snap-gene-16.202	Contig_Y1	16309287	16309288	mir_MSE_peak_141	5.17549	251313
Contig_Y1	maker	gene	16058073	16059347	.	-	.	ID=maker-Contig_Y1-snap-gene-16.285;Name=maker-Contig_Y1-snap-gene-16.285	Contig_Y1	16309287	16309288	mir_MSE_peak_141	5.17549	-249941
Contig_Y1	maker	gene	16073566	16077224	.	+	.	ID=maker-Contig_Y1-snap-gene-16.206;Name=maker-Contig_Y1-snap-gene-16.206	Contig_Y1	16309287	16309288	mir_MSE_peak_141	5.17549	232064
Contig_Y1	maker	gene	16073673	16077640	.	-	.	ID=augustus_masked-Contig_Y1-processed-gene-16.19;Name=augustus_masked-Contig_Y1-processed-gene-16.19	Contig_Y1	16309287	16309288	mir_MSE_peak_141	5.17549	-231648
Contig_Y1	maker	gene	16086815	16088110	.	+	.	ID=maker-Contig_Y1-snap-gene-16.210;Name=maker-Contig_Y1-snap-gene-16.210	Contig_Y1	16309287	16309288	mir_MSE_peak_141	5.17549	221178
Contig_Y1	maker	gene	16088330	16089024	.	+	.	ID=maker-Contig_Y1-augustus-gene-16.104;Name=maker-Contig_Y1-augustus-gene-16.104	Contig_Y1	16309287	16309288	mir_MSE_peak_141	5.17549	220264
Contig_Y1	maker	gene	16090201	16095499	.	-	.	ID=maker-Contig_Y1-augustus-gene-16.143;Name=maker-Contig_Y1-augustus-gene-16.143	Contig_Y1	16309287	16309288	mir_MSE_peak_141	5.17549	-213789
Contig_Y1	maker	gene	16131564	16134671	.	+	.	ID=augustus_masked-Contig_Y1-processed-gene-16.2;Name=augustus_masked-Contig_Y1-processed-gene-16.2	Contig_Y1	16309287	16309288	mir_MSE_peak_141	5.17549	174617
Contig_Y1	maker	gene	16132087	16133130	.	-	.	ID=augustus_masked-Contig_Y1-processed-gene-16.21;Name=augustus_masked-Contig_Y1-processed-gene-16.21	Contig_Y1	16309287	16309288	mir_MSE_peak_141	5.17549	-176158
Contig_Y1	maker	gene	16134942	16140530	.	-	.	ID=maker-Contig_Y1-snap-gene-16.289;Name=maker-Contig_Y1-snap-gene-16.289	Contig_Y1	16309287	16309288	mir_MSE_peak_141	5.17549	-168758
Contig_Y1	maker	gene	16211464	16214475	.	+	.	ID=maker-Contig_Y1-snap-gene-16.223;Name=maker-Contig_Y1-snap-gene-16.223	Contig_Y1	16309287	16309288	mir_MSE_peak_141	5.17549	94813
Contig_Y1	maker	gene	16214983	16215800	.	+	.	ID=maker-Contig_Y1-augustus-gene-16.109;Name=maker-Contig_Y1-augustus-gene-16.109	Contig_Y1	16309287	16309288	mir_MSE_peak_141	5.17549	93488
Contig_Y1	maker	gene	16215182	16219955	.	-	.	ID=maker-Contig_Y1-augustus-gene-16.149;Name=maker-Contig_Y1-augustus-gene-16.149	Contig_Y1	16309287	16309288	mir_MSE_peak_141	5.17549	-89333
Contig_Y1	maker	gene	16292748	16302844	.	+	.	ID=maker-Contig_Y1-snap-gene-16.232;Name=maker-Contig_Y1-snap-gene-16.232	Contig_Y1	16309287	16309288	mir_MSE_peak_141	5.17549	6444
Contig_Y1	maker	gene	16302947	16313188	.	+	.	ID=snap_masked-Contig_Y1-processed-gene-16.49;Name=snap_masked-Contig_Y1-processed-gene-16.49	Contig_Y1	16309287	16309288	mir_MSE_peak_141	5.17549	0
Contig_Y1	maker	gene	16314568	16315610	.	-	.	ID=maker-Contig_Y1-snap-gene-16.299;Name=maker-Contig_Y1-snap-gene-16.299	Contig_Y1	16309287	16309288	mir_MSE_peak_141	5.17549	5280
Contig_Y1	maker	gene	16315737	16318046	.	-	.	ID=maker-Contig_Y1-augustus-gene-16.153;Name=maker-Contig_Y1-augustus-gene-16.153	Contig_Y1	16309287	16309288	mir_MSE_peak_141	5.17549	6449
Contig_Y1	maker	gene	16315971	16316360	.	+	.	ID=maker-Contig_Y1-snap-gene-16.230;Name=maker-Contig_Y1-snap-gene-16.230	Contig_Y1	16309287	16309288	mir_MSE_peak_141	5.17549	-6683
Contig_Y1	maker	gene	16317406	16319545	.	+	.	ID=maker-Contig_Y1-augustus-gene-16.116;Name=maker-Contig_Y1-augustus-gene-16.116	Contig_Y1	16309287	16309288	mir_MSE_peak_141	5.17549	-8118
Contig_Y1	maker	gene	16319749	16320919	.	-	.	ID=maker-Contig_Y1-augustus-gene-16.154;Name=maker-Contig_Y1-augustus-gene-16.154	Contig_Y1	16309287	16309288	mir_MSE_peak_141	5.17549	10461
Contig_Y1	maker	gene	16321227	16322223	.	+	.	ID=maker-Contig_Y1-snap-gene-16.236;Name=maker-Contig_Y1-snap-gene-16.236	Contig_Y1	16309287	16309288	mir_MSE_peak_141	5.17549	-11939
Contig_Y1	maker	gene	16322546	16322906	.	-	.	ID=maker-Contig_Y1-augustus-gene-16.161;Name=maker-Contig_Y1-augustus-gene-16.161	Contig_Y1	16309287	16309288	mir_MSE_peak_141	5.17549	13258
Contig_Y1	maker	gene	16330464	16331314	.	-	.	ID=maker-Contig_Y1-augustus-gene-16.162;Name=maker-Contig_Y1-augustus-gene-16.162	Contig_Y1	16309287	16309288	mir_MSE_peak_141	5.17549	21176
Contig_Y1	maker	gene	16334071	16336297	.	-	.	ID=maker-Contig_Y1-snap-gene-16.307;Name=maker-Contig_Y1-snap-gene-16.307	Contig_Y1	16309287	16309288	mir_MSE_peak_141	5.17549	24783
Contig_Y1	maker	gene	16338204	16344066	.	+	.	ID=maker-Contig_Y1-augustus-gene-16.118;Name=maker-Contig_Y1-augustus-gene-16.118	Contig_Y1	16309287	16309288	mir_MSE_peak_141	5.17549	-28916
Contig_Y1	maker	gene	16490797	16492050	.	+	.	ID=augustus_masked-Contig_Y1-processed-gene-16.9;Name=augustus_masked-Contig_Y1-processed-gene-16.9	Contig_Y1	16668762	16668763	mir_MSE_peak_142	79.57584	176713
Contig_Y1	maker	gene	16493186	16494390	.	+	.	ID=maker-Contig_Y1-snap-gene-16.245;Name=maker-Contig_Y1-snap-gene-16.245	Contig_Y1	16668762	16668763	mir_MSE_peak_142	79.57584	174373
Contig_Y1	maker	gene	16529652	16533019	.	+	.	ID=maker-Contig_Y1-snap-gene-16.249;Name=maker-Contig_Y1-snap-gene-16.249	Contig_Y1	16668762	16668763	mir_MSE_peak_142	79.57584	135744
Contig_Y1	maker	gene	16533632	16534632	.	+	.	ID=maker-Contig_Y1-snap-gene-16.248;Name=maker-Contig_Y1-snap-gene-16.248	Contig_Y1	16668762	16668763	mir_MSE_peak_142	79.57584	134131
Contig_Y1	maker	gene	16537891	16544722	.	+	.	ID=augustus_masked-Contig_Y1-processed-gene-16.10;Name=augustus_masked-Contig_Y1-processed-gene-16.10	Contig_Y1	16668762	16668763	mir_MSE_peak_142	79.57584	124041
Contig_Y1	maker	gene	16546358	16548378	.	+	.	ID=maker-Contig_Y1-snap-gene-16.253;Name=maker-Contig_Y1-snap-gene-16.253	Contig_Y1	16668762	16668763	mir_MSE_peak_142	79.57584	120385
Contig_Y1	maker	gene	16562130	16601045	.	+	.	ID=maker-Contig_Y1-snap-gene-16.257;Name=maker-Contig_Y1-snap-gene-16.257	Contig_Y1	16668762	16668763	mir_MSE_peak_142	79.57584	67718
Contig_Y1	maker	gene	16587542	16598974	.	-	.	ID=snap_masked-Contig_Y1-processed-gene-16.83;Name=snap_masked-Contig_Y1-processed-gene-16.83	Contig_Y1	16668762	16668763	mir_MSE_peak_142	79.57584	-69789
Contig_Y1	maker	gene	16603036	16610438	.	-	.	ID=maker-Contig_Y1-snap-gene-16.310;Name=maker-Contig_Y1-snap-gene-16.310	Contig_Y1	16668762	16668763	mir_MSE_peak_142	79.57584	-58325
Contig_Y1	maker	gene	16606143	16614329	.	+	.	ID=maker-Contig_Y1-augustus-gene-16.129;Name=maker-Contig_Y1-augustus-gene-16.129	Contig_Y1	16668762	16668763	mir_MSE_peak_142	79.57584	54434
Contig_Y1	maker	gene	16615194	16628835	.	+	.	ID=maker-Contig_Y1-snap-gene-16.270;Name=maker-Contig_Y1-snap-gene-16.270	Contig_Y1	16668762	16668763	mir_MSE_peak_142	79.57584	39928
Contig_Y1	maker	gene	16618400	16628432	.	-	.	ID=maker-Contig_Y1-snap-gene-16.321;Name=maker-Contig_Y1-snap-gene-16.321	Contig_Y1	16668762	16668763	mir_MSE_peak_142	79.57584	-40331
Contig_Y1	maker	gene	16634573	16635108	.	+	.	ID=maker-Contig_Y1-augustus-gene-16.134;Name=maker-Contig_Y1-augustus-gene-16.134	Contig_Y1	16668762	16668763	mir_MSE_peak_142	79.57584	33655
Contig_Y1	maker	gene	16637099	16642672	.	-	.	ID=maker-Contig_Y1-snap-gene-16.318;Name=maker-Contig_Y1-snap-gene-16.318	Contig_Y1	16668762	16668763	mir_MSE_peak_142	79.57584	-26091
Contig_Y1	maker	gene	16655460	16655800	.	+	.	ID=maker-Contig_Y1-snap-gene-16.274;Name=maker-Contig_Y1-snap-gene-16.274	Contig_Y1	16668762	16668763	mir_MSE_peak_142	79.57584	12963
Contig_Y1	maker	gene	16655944	16658016	.	+	.	ID=maker-Contig_Y1-snap-gene-16.273;Name=maker-Contig_Y1-snap-gene-16.273	Contig_Y1	16668762	16668763	mir_MSE_peak_142	79.57584	10747
Contig_Y1	maker	gene	16658775	16661603	.	+	.	ID=maker-Contig_Y1-augustus-gene-16.138;Name=maker-Contig_Y1-augustus-gene-16.138	Contig_Y1	16668762	16668763	mir_MSE_peak_142	79.57584	7160
Contig_Y1	maker	gene	16662477	16662772	.	-	.	ID=maker-Contig_Y1-snap-gene-16.344;Name=maker-Contig_Y1-snap-gene-16.344	Contig_Y1	16668762	16668763	mir_MSE_peak_142	79.57584	-5991
Contig_Y1	maker	gene	16668956	16673661	.	-	.	ID=snap_masked-Contig_Y1-processed-gene-16.90;Name=snap_masked-Contig_Y1-processed-gene-16.90	Contig_Y1	16670502	16670503	mir_MSE_peak_143	6.22615	0
Contig_Y1	maker	gene	16673799	16686110	.	-	.	ID=augustus_masked-Contig_Y1-processed-gene-16.36;Name=augustus_masked-Contig_Y1-processed-gene-16.36	Contig_Y1	16670502	16670503	mir_MSE_peak_143	6.22615	3296
Contig_Y1	maker	gene	16686854	16694523	.	+	.	ID=maker-Contig_Y1-snap-gene-16.282;Name=maker-Contig_Y1-snap-gene-16.282	Contig_Y1	16670502	16670503	mir_MSE_peak_143	6.22615	-16351
Contig_Y1	maker	gene	16694148	16698304	.	-	.	ID=maker-Contig_Y1-augustus-gene-16.185;Name=maker-Contig_Y1-augustus-gene-16.185	Contig_Y1	16670502	16670503	mir_MSE_peak_143	6.22615	23645
Contig_Y1	maker	gene	16708547	16709194	.	-	.	ID=maker-Contig_Y1-augustus-gene-16.187;Name=maker-Contig_Y1-augustus-gene-16.187	Contig_Y1	16670502	16670503	mir_MSE_peak_143	6.22615	38044
Contig_Y1	maker	gene	16724479	16725125	.	-	.	ID=maker-Contig_Y1-augustus-gene-16.189;Name=maker-Contig_Y1-augustus-gene-16.189	Contig_Y1	16670502	16670503	mir_MSE_peak_143	6.22615	53976
Contig_Y1	maker	gene	16742124	16746596	.	-	.	ID=maker-Contig_Y1-snap-gene-16.354;Name=maker-Contig_Y1-snap-gene-16.354	Contig_Y1	16670502	16670503	mir_MSE_peak_143	6.22615	71621
Contig_Y1	maker	gene	16800422	16800861	.	-	.	ID=maker-Contig_Y1-augustus-gene-16.193;Name=maker-Contig_Y1-augustus-gene-16.193	Contig_Y1	16670502	16670503	mir_MSE_peak_143	6.22615	129919
Contig_Y1	maker	gene	16800996	16802627	.	-	.	ID=maker-Contig_Y1-augustus-gene-16.194;Name=maker-Contig_Y1-augustus-gene-16.194	Contig_Y1	16670502	16670503	mir_MSE_peak_143	6.22615	130493
Contig_Y1	maker	gene	16802749	16803318	.	-	.	ID=snap_masked-Contig_Y1-processed-gene-16.95;Name=snap_masked-Contig_Y1-processed-gene-16.95	Contig_Y1	16670502	16670503	mir_MSE_peak_143	6.22615	132246
Contig_Y1	maker	gene	16970548	16976789	.	-	.	ID=maker-Contig_Y1-snap-gene-16.361;Name=maker-Contig_Y1-snap-gene-16.361	Contig_Y1	17036514	17036515	mir_MSE_peak_144	14.28987	-59726
Contig_Y1	maker	gene	17007561	17018698	.	-	.	ID=maker-Contig_Y1-augustus-gene-17.172;Name=maker-Contig_Y1-augustus-gene-17.172	Contig_Y1	17036514	17036515	mir_MSE_peak_144	14.28987	-17817
Contig_Y1	maker	gene	17018837	17019770	.	+	.	ID=maker-Contig_Y1-snap-gene-17.235;Name=maker-Contig_Y1-snap-gene-17.235	Contig_Y1	17036514	17036515	mir_MSE_peak_144	14.28987	16745
Contig_Y1	maker	gene	17020540	17026778	.	-	.	ID=maker-Contig_Y1-augustus-gene-17.171;Name=maker-Contig_Y1-augustus-gene-17.171	Contig_Y1	17036514	17036515	mir_MSE_peak_144	14.28987	-9737
Contig_Y1	maker	gene	17028253	17034182	.	-	.	ID=maker-Contig_Y1-snap-gene-17.313;Name=maker-Contig_Y1-snap-gene-17.313	Contig_Y1	17036514	17036515	mir_MSE_peak_144	14.28987	-2333
Contig_Y1	maker	gene	17035518	17036306	.	+	.	ID=augustus_masked-Contig_Y1-processed-gene-17.1;Name=augustus_masked-Contig_Y1-processed-gene-17.1	Contig_Y1	17036514	17036515	mir_MSE_peak_144	14.28987	209
Contig_Y1	maker	gene	17036331	17037674	.	+	.	ID=maker-Contig_Y1-augustus-gene-17.97;Name=maker-Contig_Y1-augustus-gene-17.97	Contig_Y1	17036514	17036515	mir_MSE_peak_144	14.28987	0
Contig_Y1	maker	gene	17038847	17046754	.	+	.	ID=maker-Contig_Y1-augustus-gene-17.101;Name=maker-Contig_Y1-augustus-gene-17.101	Contig_Y1	17038748	17038749	mir_MSE_peak_146	12.40667	-98
Contig_Y1	maker	gene	17045294	17049158	.	-	.	ID=snap_masked-Contig_Y1-processed-gene-17.77;Name=snap_masked-Contig_Y1-processed-gene-17.77	Contig_Y1	17038748	17038749	mir_MSE_peak_146	12.40667	6545
Contig_Y1	maker	gene	17065142	17066633	.	+	.	ID=maker-Contig_Y1-augustus-gene-17.103;Name=maker-Contig_Y1-augustus-gene-17.103	Contig_Y1	17085101	17085102	mir_MSE_peak_147	17.79733	18469
Contig_Y1	maker	gene	17085088	17085545	.	-	.	ID=maker-Contig_Y1-augustus-gene-17.198;Name=maker-Contig_Y1-augustus-gene-17.198	Contig_Y1	17085101	17085102	mir_MSE_peak_147	17.79733	0
Contig_Y1	maker	gene	17085611	17086265	.	-	.	ID=maker-Contig_Y1-snap-gene-17.317;Name=maker-Contig_Y1-snap-gene-17.317	Contig_Y1	17085101	17085102	mir_MSE_peak_147	17.79733	509
Contig_Y1	maker	gene	17113433	17114108	.	+	.	ID=maker-Contig_Y1-snap-gene-17.246;Name=maker-Contig_Y1-snap-gene-17.246	Contig_Y1	17114717	17114718	mir_MSE_peak_150	17.79733	610
Contig_Y1	maker	gene	17113988	17119355	.	-	.	ID=maker-Contig_Y1-augustus-gene-17.202;Name=maker-Contig_Y1-augustus-gene-17.202	Contig_Y1	17114717	17114718	mir_MSE_peak_150	17.79733	0
Contig_Y1	maker	gene	17113988	17119355	.	-	.	ID=maker-Contig_Y1-augustus-gene-17.202;Name=maker-Contig_Y1-augustus-gene-17.202	Contig_Y1	17116525	17116526	mir_MSE_peak_151	5.51826	0
Contig_Y1	maker	gene	17114174	17114631	.	+	.	ID=maker-Contig_Y1-augustus-gene-17.106;Name=maker-Contig_Y1-augustus-gene-17.106	Contig_Y1	17114717	17114718	mir_MSE_peak_150	17.79733	87
Contig_Y1	maker	gene	17130323	17137232	.	-	.	ID=maker-Contig_Y1-snap-gene-17.323;Name=maker-Contig_Y1-snap-gene-17.323	Contig_Y1	17116525	17116526	mir_MSE_peak_151	5.51826	13797
Contig_Y1	maker	gene	17156441	17160240	.	-	.	ID=maker-Contig_Y1-augustus-gene-17.207;Name=maker-Contig_Y1-augustus-gene-17.207	Contig_Y1	17116525	17116526	mir_MSE_peak_151	5.51826	39915
Contig_Y1	maker	gene	17160804	17162903	.	+	.	ID=maker-Contig_Y1-augustus-gene-17.109;Name=maker-Contig_Y1-augustus-gene-17.109	Contig_Y1	17116525	17116526	mir_MSE_peak_151	5.51826	-44278
Contig_Y1	maker	gene	17199553	17201542	.	+	.	ID=maker-Contig_Y1-augustus-gene-17.111;Name=maker-Contig_Y1-augustus-gene-17.111	Contig_Y1	17116525	17116526	mir_MSE_peak_151	5.51826	-83027
Contig_Y1	maker	gene	17242292	17256618	.	+	.	ID=snap_masked-Contig_Y1-processed-gene-17.53;Name=snap_masked-Contig_Y1-processed-gene-17.53	Contig_Y1	17116525	17116526	mir_MSE_peak_151	5.51826	-125766
Contig_Y1	maker	gene	17256622	17259976	.	+	.	ID=maker-Contig_Y1-snap-gene-17.259;Name=maker-Contig_Y1-snap-gene-17.259	Contig_Y1	17116525	17116526	mir_MSE_peak_151	5.51826	-140096
Contig_Y1	maker	gene	17274022	17280606	.	+	.	ID=maker-Contig_Y1-augustus-gene-17.123;Name=maker-Contig_Y1-augustus-gene-17.123	Contig_Y1	17116525	17116526	mir_MSE_peak_151	5.51826	-157496
Contig_Y1	maker	gene	17288565	17298483	.	+	.	ID=maker-Contig_Y1-augustus-gene-17.124;Name=maker-Contig_Y1-augustus-gene-17.124	Contig_Y1	17116525	17116526	mir_MSE_peak_151	5.51826	-172039
Contig_Y1	maker	gene	17387171	17400924	.	+	.	ID=maker-Contig_Y1-snap-gene-17.275;Name=maker-Contig_Y1-snap-gene-17.275	Contig_Y1	17116525	17116526	mir_MSE_peak_151	5.51826	-270645
Contig_Y1	maker	gene	17451139	17453258	.	+	.	ID=snap_masked-Contig_Y1-processed-gene-17.59;Name=snap_masked-Contig_Y1-processed-gene-17.59	Contig_Y1	17116525	17116526	mir_MSE_peak_151	5.51826	-334613
Contig_Y1	maker	gene	17459822	17461230	.	+	.	ID=maker-Contig_Y1-augustus-gene-17.138;Name=maker-Contig_Y1-augustus-gene-17.138	Contig_Y1	17116525	17116526	mir_MSE_peak_151	5.51826	-343296
Contig_Y1	maker	gene	17461278	17461684	.	+	.	ID=maker-Contig_Y1-augustus-gene-17.139;Name=maker-Contig_Y1-augustus-gene-17.139	Contig_Y1	17116525	17116526	mir_MSE_peak_151	5.51826	-344752
Contig_Y1	maker	gene	17461763	17462199	.	+	.	ID=maker-Contig_Y1-augustus-gene-17.140;Name=maker-Contig_Y1-augustus-gene-17.140	Contig_Y1	17116525	17116526	mir_MSE_peak_151	5.51826	-345237
Contig_Y1	maker	gene	17480353	17482523	.	+	.	ID=maker-Contig_Y1-augustus-gene-17.148;Name=maker-Contig_Y1-augustus-gene-17.148	Contig_Y1	17116525	17116526	mir_MSE_peak_151	5.51826	-363827
Contig_Y1	maker	gene	17537237	17539782	.	+	.	ID=maker-Contig_Y1-augustus-gene-17.154;Name=maker-Contig_Y1-augustus-gene-17.154	Contig_Y1	17116525	17116526	mir_MSE_peak_151	5.51826	-420711
Contig_Y1	maker	gene	17553087	17555553	.	+	.	ID=maker-Contig_Y1-augustus-gene-17.158;Name=maker-Contig_Y1-augustus-gene-17.158	Contig_Y1	17116525	17116526	mir_MSE_peak_151	5.51826	-436561
Contig_Y1	maker	gene	17555632	17557250	.	+	.	ID=maker-Contig_Y1-augustus-gene-17.159;Name=maker-Contig_Y1-augustus-gene-17.159	Contig_Y1	17116525	17116526	mir_MSE_peak_151	5.51826	-439106
Contig_Y1	maker	gene	17645370	17647533	.	+	.	ID=snap_masked-Contig_Y1-processed-gene-17.68;Name=snap_masked-Contig_Y1-processed-gene-17.68	Contig_Y1	18175555	18175556	mir_MSE_peak_152	55.06887	528023
Contig_Y1	maker	gene	17647678	17649236	.	+	.	ID=snap_masked-Contig_Y1-processed-gene-17.69;Name=snap_masked-Contig_Y1-processed-gene-17.69	Contig_Y1	18175555	18175556	mir_MSE_peak_152	55.06887	526320
Contig_Y1	maker	gene	17833819	17836324	.	-	.	ID=maker-Contig_Y1-augustus-gene-17.209;Name=maker-Contig_Y1-augustus-gene-17.209	Contig_Y1	18175555	18175556	mir_MSE_peak_152	55.06887	-339232
Contig_Y1	maker	gene	17843557	17844201	.	-	.	ID=maker-Contig_Y1-augustus-gene-17.210;Name=maker-Contig_Y1-augustus-gene-17.210	Contig_Y1	18175555	18175556	mir_MSE_peak_152	55.06887	-331355
Contig_Y1	maker	gene	17844291	17845513	.	-	.	ID=maker-Contig_Y1-augustus-gene-17.211;Name=maker-Contig_Y1-augustus-gene-17.211	Contig_Y1	18175555	18175556	mir_MSE_peak_152	55.06887	-330043
Contig_Y1	maker	gene	17857197	17869830	.	-	.	ID=maker-Contig_Y1-augustus-gene-17.218;Name=maker-Contig_Y1-augustus-gene-17.218	Contig_Y1	18175555	18175556	mir_MSE_peak_152	55.06887	-305726
Contig_Y1	maker	gene	17874034	17875591	.	-	.	ID=maker-Contig_Y1-augustus-gene-17.219;Name=maker-Contig_Y1-augustus-gene-17.219	Contig_Y1	18175555	18175556	mir_MSE_peak_152	55.06887	-299965
Contig_Y1	maker	gene	17880904	17882358	.	-	.	ID=snap_masked-Contig_Y1-processed-gene-17.93;Name=snap_masked-Contig_Y1-processed-gene-17.93	Contig_Y1	18175555	18175556	mir_MSE_peak_152	55.06887	-293198
Contig_Y1	maker	gene	18336573	18337613	.	+	.	ID=maker-Contig_Y1-snap-gene-18.291;Name=maker-Contig_Y1-snap-gene-18.291	Contig_Y1	18175555	18175556	mir_MSE_peak_152	55.06887	-161017
Contig_Y1	maker	gene	18337680	18339546	.	+	.	ID=snap_masked-Contig_Y1-processed-gene-18.60;Name=snap_masked-Contig_Y1-processed-gene-18.60	Contig_Y1	18175555	18175556	mir_MSE_peak_152	55.06887	-162124
Contig_Y1	maker	gene	18339598	18373615	.	+	.	ID=snap_masked-Contig_Y1-processed-gene-18.61;Name=snap_masked-Contig_Y1-processed-gene-18.61	Contig_Y1	18175555	18175556	mir_MSE_peak_152	55.06887	-164042
Contig_Y1	maker	gene	18399458	18400608	.	-	.	ID=maker-Contig_Y1-snap-gene-18.396;Name=maker-Contig_Y1-snap-gene-18.396	Contig_Y1	18608522	18608523	mir_MSE_peak_153	7.72837	-207915
Contig_Y1	maker	gene	18400620	18401416	.	-	.	ID=maker-Contig_Y1-snap-gene-18.395;Name=maker-Contig_Y1-snap-gene-18.395	Contig_Y1	18608522	18608523	mir_MSE_peak_153	7.72837	-207107
Contig_Y1	maker	gene	18401444	18402439	.	-	.	ID=maker-Contig_Y1-snap-gene-18.394;Name=maker-Contig_Y1-snap-gene-18.394	Contig_Y1	18608522	18608523	mir_MSE_peak_153	7.72837	-206084
Contig_Y1	maker	gene	18402470	18402874	.	-	.	ID=augustus_masked-Contig_Y1-processed-gene-18.40;Name=augustus_masked-Contig_Y1-processed-gene-18.40	Contig_Y1	18608522	18608523	mir_MSE_peak_153	7.72837	-205649
Contig_Y1	maker	gene	18433573	18438311	.	-	.	ID=maker-Contig_Y1-augustus-gene-18.243;Name=maker-Contig_Y1-augustus-gene-18.243	Contig_Y1	18608522	18608523	mir_MSE_peak_153	7.72837	-170212
Contig_Y1	maker	gene	18455956	18458364	.	-	.	ID=maker-Contig_Y1-snap-gene-18.402;Name=maker-Contig_Y1-snap-gene-18.402	Contig_Y1	18608522	18608523	mir_MSE_peak_153	7.72837	-150159
Contig_Y1	maker	gene	18479767	18486122	.	-	.	ID=maker-Contig_Y1-snap-gene-18.405;Name=maker-Contig_Y1-snap-gene-18.405	Contig_Y1	18608522	18608523	mir_MSE_peak_153	7.72837	-122401
Contig_Y1	maker	gene	18486583	18487413	.	+	.	ID=maker-Contig_Y1-augustus-gene-18.129;Name=maker-Contig_Y1-augustus-gene-18.129	Contig_Y1	18608522	18608523	mir_MSE_peak_153	7.72837	121110
Contig_Y1	maker	gene	18486788	18487428	.	-	.	ID=maker-Contig_Y1-snap-gene-18.408;Name=maker-Contig_Y1-snap-gene-18.408	Contig_Y1	18608522	18608523	mir_MSE_peak_153	7.72837	-121095
Contig_Y1	maker	gene	18488021	18489893	.	-	.	ID=maker-Contig_Y1-augustus-gene-18.248;Name=maker-Contig_Y1-augustus-gene-18.248	Contig_Y1	18608522	18608523	mir_MSE_peak_153	7.72837	-118630
Contig_Y1	maker	gene	18489875	18490072	.	+	.	ID=snap_masked-Contig_Y1-processed-gene-18.66;Name=snap_masked-Contig_Y1-processed-gene-18.66	Contig_Y1	18608522	18608523	mir_MSE_peak_153	7.72837	118451
Contig_Y1	maker	gene	18490234	18492435	.	-	.	ID=maker-Contig_Y1-augustus-gene-18.250;Name=maker-Contig_Y1-augustus-gene-18.250	Contig_Y1	18608522	18608523	mir_MSE_peak_153	7.72837	-116088
Contig_Y1	maker	gene	18493150	18494506	.	+	.	ID=maker-Contig_Y1-augustus-gene-18.133;Name=maker-Contig_Y1-augustus-gene-18.133	Contig_Y1	18608522	18608523	mir_MSE_peak_153	7.72837	114017
Contig_Y1	maker	gene	18496253	18497273	.	+	.	ID=maker-Contig_Y1-augustus-gene-18.136;Name=maker-Contig_Y1-augustus-gene-18.136	Contig_Y1	18608522	18608523	mir_MSE_peak_153	7.72837	111250
Contig_Y1	maker	gene	18496524	18497599	.	-	.	ID=maker-Contig_Y1-augustus-gene-18.251;Name=maker-Contig_Y1-augustus-gene-18.251	Contig_Y1	18608522	18608523	mir_MSE_peak_153	7.72837	-110924
Contig_Y1	maker	gene	18497903	18499283	.	-	.	ID=maker-Contig_Y1-augustus-gene-18.264;Name=maker-Contig_Y1-augustus-gene-18.264	Contig_Y1	18608522	18608523	mir_MSE_peak_153	7.72837	-109240
Contig_Y1	maker	gene	18501551	18508572	.	-	.	ID=maker-Contig_Y1-snap-gene-18.418;Name=maker-Contig_Y1-snap-gene-18.418	Contig_Y1	18608522	18608523	mir_MSE_peak_153	7.72837	-99951
Contig_Y1	maker	gene	18527276	18530310	.	+	.	ID=maker-Contig_Y1-snap-gene-18.314;Name=maker-Contig_Y1-snap-gene-18.314	Contig_Y1	18608522	18608523	mir_MSE_peak_153	7.72837	78213
Contig_Y1	maker	gene	18530383	18534388	.	+	.	ID=maker-Contig_Y1-augustus-gene-18.139;Name=maker-Contig_Y1-augustus-gene-18.139	Contig_Y1	18608522	18608523	mir_MSE_peak_153	7.72837	74135
Contig_Y1	maker	gene	18534833	18535418	.	+	.	ID=maker-Contig_Y1-snap-gene-18.303;Name=maker-Contig_Y1-snap-gene-18.303	Contig_Y1	18608522	18608523	mir_MSE_peak_153	7.72837	73105
Contig_Y1	maker	gene	18549021	18550163	.	+	.	ID=maker-Contig_Y1-augustus-gene-18.149;Name=maker-Contig_Y1-augustus-gene-18.149	Contig_Y1	18608522	18608523	mir_MSE_peak_153	7.72837	58360
Contig_Y1	maker	gene	18550216	18551327	.	-	.	ID=maker-Contig_Y1-snap-gene-18.436;Name=maker-Contig_Y1-snap-gene-18.436	Contig_Y1	18608522	18608523	mir_MSE_peak_153	7.72837	-57196
Contig_Y1	maker	gene	18550370	18552635	.	+	.	ID=snap_masked-Contig_Y1-processed-gene-18.72;Name=snap_masked-Contig_Y1-processed-gene-18.72	Contig_Y1	18608522	18608523	mir_MSE_peak_153	7.72837	55888
Contig_Y1	maker	gene	18555153	18562658	.	+	.	ID=maker-Contig_Y1-augustus-gene-18.153;Name=maker-Contig_Y1-augustus-gene-18.153	Contig_Y1	18608522	18608523	mir_MSE_peak_153	7.72837	45865
Contig_Y1	maker	gene	18564808	18571394	.	+	.	ID=augustus_masked-Contig_Y1-processed-gene-18.14;Name=augustus_masked-Contig_Y1-processed-gene-18.14	Contig_Y1	18608522	18608523	mir_MSE_peak_153	7.72837	37129
Contig_Y1	maker	gene	18576951	18579222	.	+	.	ID=snap_masked-Contig_Y1-processed-gene-18.75;Name=snap_masked-Contig_Y1-processed-gene-18.75	Contig_Y1	18608522	18608523	mir_MSE_peak_153	7.72837	29301
Contig_Y1	maker	gene	18589405	18589954	.	+	.	ID=snap_masked-Contig_Y1-processed-gene-18.78;Name=snap_masked-Contig_Y1-processed-gene-18.78	Contig_Y1	18608522	18608523	mir_MSE_peak_153	7.72837	18569
Contig_Y1	maker	gene	18596267	18600232	.	+	.	ID=maker-Contig_Y1-snap-gene-18.325;Name=maker-Contig_Y1-snap-gene-18.325	Contig_Y1	18608522	18608523	mir_MSE_peak_153	7.72837	8291
Contig_Y1	maker	gene	18603485	18605615	.	+	.	ID=maker-Contig_Y1-augustus-gene-18.158;Name=maker-Contig_Y1-augustus-gene-18.158	Contig_Y1	18608522	18608523	mir_MSE_peak_153	7.72837	2908
Contig_Y1	maker	gene	18603509	18607757	.	-	.	ID=maker-Contig_Y1-augustus-gene-18.277;Name=maker-Contig_Y1-augustus-gene-18.277	Contig_Y1	18608522	18608523	mir_MSE_peak_153	7.72837	-766
Contig_Y1	maker	gene	18607137	18609790	.	+	.	ID=maker-Contig_Y1-augustus-gene-18.163;Name=maker-Contig_Y1-augustus-gene-18.163	Contig_Y1	18608522	18608523	mir_MSE_peak_153	7.72837	0
Contig_Y1	maker	gene	18609892	18611184	.	+	.	ID=maker-Contig_Y1-augustus-gene-18.161;Name=maker-Contig_Y1-augustus-gene-18.161	Contig_Y1	18610274	18610275	mir_MSE_peak_154	8.92742	0
Contig_Y1	maker	gene	18610434	18617223	.	-	.	ID=maker-Contig_Y1-snap-gene-18.442;Name=maker-Contig_Y1-snap-gene-18.442	Contig_Y1	18614994	18614995	mir_MSE_peak_155	13.33681	0
Contig_Y1	maker	gene	18610434	18617223	.	-	.	ID=maker-Contig_Y1-snap-gene-18.442;Name=maker-Contig_Y1-snap-gene-18.442	Contig_Y1	18616401	18616402	mir_MSE_peak_156	3.57923	0
Contig_Y1	maker	gene	18610434	18617223	.	-	.	ID=maker-Contig_Y1-snap-gene-18.442;Name=maker-Contig_Y1-snap-gene-18.442	Contig_Y1	18616955	18616956	mir_MSE_peak_157	9.34031	0
Contig_Y1	maker	gene	18611314	18611964	.	+	.	ID=maker-Contig_Y1-augustus-gene-18.162;Name=maker-Contig_Y1-augustus-gene-18.162	Contig_Y1	18610274	18610275	mir_MSE_peak_154	8.92742	-1039
Contig_Y1	maker	gene	18613356	18614922	.	+	.	ID=maker-Contig_Y1-augustus-gene-18.173;Name=maker-Contig_Y1-augustus-gene-18.173	Contig_Y1	18614994	18614995	mir_MSE_peak_155	13.33681	73
Contig_Y1	maker	gene	18622631	18626644	.	+	.	ID=maker-Contig_Y1-snap-gene-18.342;Name=maker-Contig_Y1-snap-gene-18.342	Contig_Y1	18624318	18624319	mir_MSE_peak_161	4.84045	0
Contig_Y1	maker	gene	18622631	18626644	.	+	.	ID=maker-Contig_Y1-snap-gene-18.342;Name=maker-Contig_Y1-snap-gene-18.342	Contig_Y1	18625213	18625214	mir_MSE_peak_162	5.51826	0
Contig_Y1	maker	gene	18626774	18627418	.	+	.	ID=maker-Contig_Y1-augustus-gene-18.177;Name=maker-Contig_Y1-augustus-gene-18.177	Contig_Y1	18625213	18625214	mir_MSE_peak_162	5.51826	-1560
Contig_Y1	maker	gene	18633134	18634100	.	-	.	ID=snap_masked-Contig_Y1-processed-gene-18.119;Name=snap_masked-Contig_Y1-processed-gene-18.119	Contig_Y1	18625213	18625214	mir_MSE_peak_162	5.51826	7920
Contig_Y1	maker	gene	18634148	18635157	.	-	.	ID=snap_masked-Contig_Y1-processed-gene-18.120;Name=snap_masked-Contig_Y1-processed-gene-18.120	Contig_Y1	18625213	18625214	mir_MSE_peak_162	5.51826	8934
Contig_Y1	maker	gene	18645265	18646235	.	+	.	ID=snap_masked-Contig_Y1-processed-gene-18.86;Name=snap_masked-Contig_Y1-processed-gene-18.86	Contig_Y1	18625213	18625214	mir_MSE_peak_162	5.51826	-20051
Contig_Y1	maker	gene	18646283	18647426	.	+	.	ID=maker-Contig_Y1-augustus-gene-18.183;Name=maker-Contig_Y1-augustus-gene-18.183	Contig_Y1	18625213	18625214	mir_MSE_peak_162	5.51826	-21069
Contig_Y1	maker	gene	18647450	18649091	.	+	.	ID=maker-Contig_Y1-augustus-gene-18.184;Name=maker-Contig_Y1-augustus-gene-18.184	Contig_Y1	18625213	18625214	mir_MSE_peak_162	5.51826	-22236
Contig_Y1	maker	gene	18803895	18805776	.	+	.	ID=maker-Contig_Y1-snap-gene-18.371;Name=maker-Contig_Y1-snap-gene-18.371	Contig_Y1	18625213	18625214	mir_MSE_peak_162	5.51826	-178681
Contig_Y1	maker	gene	18805804	18806678	.	+	.	ID=maker-Contig_Y1-augustus-gene-18.208;Name=maker-Contig_Y1-augustus-gene-18.208	Contig_Y1	18625213	18625214	mir_MSE_peak_162	5.51826	-180590
Contig_Y1	maker	gene	18808722	18811047	.	+	.	ID=snap_masked-Contig_Y1-processed-gene-18.91;Name=snap_masked-Contig_Y1-processed-gene-18.91	Contig_Y1	18625213	18625214	mir_MSE_peak_162	5.51826	-183508
Contig_Y1	maker	gene	18864746	18868714	.	+	.	ID=maker-Contig_Y1-augustus-gene-18.228;Name=maker-Contig_Y1-augustus-gene-18.228	Contig_Y1	18625213	18625214	mir_MSE_peak_162	5.51826	-239532
Contig_Y1	maker	gene	18872879	18875902	.	+	.	ID=snap_masked-Contig_Y1-processed-gene-18.97;Name=snap_masked-Contig_Y1-processed-gene-18.97	Contig_Y1	18625213	18625214	mir_MSE_peak_162	5.51826	-247665
Contig_Y1	maker	gene	18893778	18907493	.	+	.	ID=maker-Contig_Y1-snap-gene-18.393;Name=maker-Contig_Y1-snap-gene-18.393	Contig_Y1	18625213	18625214	mir_MSE_peak_162	5.51826	-268564
Contig_Y1	maker	gene	19082986	19089922	.	-	.	ID=maker-Contig_Y1-augustus-gene-19.95;Name=maker-Contig_Y1-augustus-gene-19.95	Contig_Y1	19321467	19321468	mir_MSE_peak_163	5.51826	-231546
Contig_Y1	maker	gene	19211994	19216219	.	+	.	ID=maker-Contig_Y1-snap-gene-19.130;Name=maker-Contig_Y1-snap-gene-19.130	Contig_Y1	19321467	19321468	mir_MSE_peak_163	5.51826	105249
Contig_Y1	maker	gene	19243635	19244663	.	-	.	ID=maker-Contig_Y1-snap-gene-19.162;Name=maker-Contig_Y1-snap-gene-19.162	Contig_Y1	19321467	19321468	mir_MSE_peak_163	5.51826	-76805
Contig_Y1	maker	gene	19279246	19280344	.	-	.	ID=augustus_masked-Contig_Y1-processed-gene-19.14;Name=augustus_masked-Contig_Y1-processed-gene-19.14	Contig_Y1	19321467	19321468	mir_MSE_peak_163	5.51826	-41124
Contig_Y1	maker	gene	19476533	19477830	.	+	.	ID=maker-Contig_Y1-augustus-gene-19.67;Name=maker-Contig_Y1-augustus-gene-19.67	Contig_Y1	19447487	19447488	mir_MSE_peak_166	20.45764	-29045
Contig_Y1	maker	gene	19478017	19479013	.	-	.	ID=maker-Contig_Y1-augustus-gene-19.99;Name=maker-Contig_Y1-augustus-gene-19.99	Contig_Y1	19447487	19447488	mir_MSE_peak_166	20.45764	30529
Contig_Y1	maker	gene	19479723	19490837	.	+	.	ID=maker-Contig_Y1-snap-gene-19.136;Name=maker-Contig_Y1-snap-gene-19.136	Contig_Y1	19447487	19447488	mir_MSE_peak_166	20.45764	-32235
Contig_Y1	maker	gene	19490987	19491485	.	+	.	ID=maker-Contig_Y1-augustus-gene-19.70;Name=maker-Contig_Y1-augustus-gene-19.70	Contig_Y1	19447487	19447488	mir_MSE_peak_166	20.45764	-43499
Contig_Y1	maker	gene	19493745	19494750	.	+	.	ID=maker-Contig_Y1-snap-gene-19.145;Name=maker-Contig_Y1-snap-gene-19.145	Contig_Y1	19447487	19447488	mir_MSE_peak_166	20.45764	-46257
Contig_Y1	maker	gene	19497762	19498767	.	+	.	ID=maker-Contig_Y1-snap-gene-19.147;Name=maker-Contig_Y1-snap-gene-19.147	Contig_Y1	19447487	19447488	mir_MSE_peak_166	20.45764	-50274
Contig_Y1	maker	gene	19515410	19515899	.	+	.	ID=maker-Contig_Y1-snap-gene-19.149;Name=maker-Contig_Y1-snap-gene-19.149	Contig_Y1	19447487	19447488	mir_MSE_peak_166	20.45764	-67922
Contig_Y1	maker	gene	19527967	19530980	.	-	.	ID=maker-Contig_Y1-augustus-gene-19.101;Name=maker-Contig_Y1-augustus-gene-19.101	Contig_Y1	19605605	19605606	mir_MSE_peak_167	27.32326	-74626
Contig_Y1	maker	gene	19527967	19528714	.	+	.	ID=maker-Contig_Y1-augustus-gene-19.84;Name=maker-Contig_Y1-augustus-gene-19.84	Contig_Y1	19605605	19605606	mir_MSE_peak_167	27.32326	76892
Contig_Y1	maker	gene	19569258	19571336	.	-	.	ID=maker-Contig_Y1-snap-gene-19.171;Name=maker-Contig_Y1-snap-gene-19.171	Contig_Y1	19605605	19605606	mir_MSE_peak_167	27.32326	-34270
Contig_Y1	maker	gene	19578557	19583507	.	-	.	ID=maker-Contig_Y1-snap-gene-19.177;Name=maker-Contig_Y1-snap-gene-19.177	Contig_Y1	19605605	19605606	mir_MSE_peak_167	27.32326	-22099
Contig_Y1	maker	gene	19583585	19587377	.	-	.	ID=maker-Contig_Y1-augustus-gene-19.109;Name=maker-Contig_Y1-augustus-gene-19.109	Contig_Y1	19605605	19605606	mir_MSE_peak_167	27.32326	-18229
Contig_Y1	maker	gene	19611350	19612624	.	-	.	ID=maker-Contig_Y1-snap-gene-19.184;Name=maker-Contig_Y1-snap-gene-19.184	Contig_Y1	19605605	19605606	mir_MSE_peak_167	27.32326	5744
Contig_Y1	maker	gene	19657279	19659334	.	+	.	ID=maker-Contig_Y1-augustus-gene-19.86;Name=maker-Contig_Y1-augustus-gene-19.86	Contig_Y1	19605605	19605606	mir_MSE_peak_167	27.32326	-51673
Contig_Y1	maker	gene	19880989	19903296	.	+	.	ID=augustus_masked-Contig_Y1-processed-gene-19.11;Name=augustus_masked-Contig_Y1-processed-gene-19.11	Contig_Y1	19605605	19605606	mir_MSE_peak_167	27.32326	-275383
Contig_Y1	maker	gene	19896904	19897914	.	-	.	ID=maker-Contig_Y1-augustus-gene-19.115;Name=maker-Contig_Y1-augustus-gene-19.115	Contig_Y1	19605605	19605606	mir_MSE_peak_167	27.32326	291298
Contig_Y1	maker	gene	19902790	19912515	.	-	.	ID=maker-Contig_Y1-augustus-gene-19.116;Name=maker-Contig_Y1-augustus-gene-19.116	Contig_Y1	19605605	19605606	mir_MSE_peak_167	27.32326	297184
Contig_Y1	maker	gene	19914502	19919032	.	+	.	ID=maker-Contig_Y1-snap-gene-19.157;Name=maker-Contig_Y1-snap-gene-19.157	Contig_Y1	19605605	19605606	mir_MSE_peak_167	27.32326	-308896
Contig_Y1	maker	gene	19925227	19925882	.	+	.	ID=maker-Contig_Y1-augustus-gene-19.94;Name=maker-Contig_Y1-augustus-gene-19.94	Contig_Y1	19605605	19605606	mir_MSE_peak_167	27.32326	-319621
Contig_Y1	maker	gene	19929086	19930712	.	-	.	ID=maker-Contig_Y1-augustus-gene-19.126;Name=maker-Contig_Y1-augustus-gene-19.126	Contig_Y1	19605605	19605606	mir_MSE_peak_167	27.32326	323480
Contig_Y1	maker	gene	19995490	19999293	.	+	.	ID=snap_masked-Contig_Y1-processed-gene-20.28;Name=snap_masked-Contig_Y1-processed-gene-20.28	Contig_Y1	20351347	20351348	mir_MSE_peak_168	17.28044	352055
Contig_Y1	maker	gene	19999381	20001588	.	+	.	ID=snap_masked-Contig_Y1-processed-gene-20.29;Name=snap_masked-Contig_Y1-processed-gene-20.29	Contig_Y1	20351347	20351348	mir_MSE_peak_168	17.28044	349760
Contig_Y1	maker	gene	20001652	20002815	.	-	.	ID=maker-Contig_Y1-augustus-gene-20.132;Name=maker-Contig_Y1-augustus-gene-20.132	Contig_Y1	20351347	20351348	mir_MSE_peak_168	17.28044	-348533
Contig_Y1	maker	gene	20003046	20003503	.	-	.	ID=maker-Contig_Y1-augustus-gene-20.133;Name=maker-Contig_Y1-augustus-gene-20.133	Contig_Y1	20351347	20351348	mir_MSE_peak_168	17.28044	-347845
Contig_Y1	maker	gene	20032324	20034453	.	-	.	ID=maker-Contig_Y1-augustus-gene-20.140;Name=maker-Contig_Y1-augustus-gene-20.140	Contig_Y1	20351347	20351348	mir_MSE_peak_168	17.28044	-316895
Contig_Y1	maker	gene	20032324	20034453	.	+	.	ID=maker-Contig_Y1-augustus-gene-20.79;Name=maker-Contig_Y1-augustus-gene-20.79	Contig_Y1	20351347	20351348	mir_MSE_peak_168	17.28044	316895
Contig_Y1	maker	gene	20034600	20039255	.	+	.	ID=maker-Contig_Y1-augustus-gene-20.80;Name=maker-Contig_Y1-augustus-gene-20.80	Contig_Y1	20351347	20351348	mir_MSE_peak_168	17.28044	312093
Contig_Y1	maker	gene	20342277	20343487	.	+	.	ID=maker-Contig_Y1-augustus-gene-20.85;Name=maker-Contig_Y1-augustus-gene-20.85	Contig_Y1	20351347	20351348	mir_MSE_peak_168	17.28044	7861
Contig_Y1	maker	gene	20344135	20345090	.	-	.	ID=maker-Contig_Y1-snap-gene-20.244;Name=maker-Contig_Y1-snap-gene-20.244	Contig_Y1	20351347	20351348	mir_MSE_peak_168	17.28044	-6258
Contig_Y1	maker	gene	20361360	20363094	.	+	.	ID=maker-Contig_Y1-augustus-gene-20.87;Name=maker-Contig_Y1-augustus-gene-20.87	Contig_Y1	20351347	20351348	mir_MSE_peak_168	17.28044	-10012
Contig_Y1	maker	gene	20361568	20362625	.	-	.	ID=maker-Contig_Y1-snap-gene-20.254;Name=maker-Contig_Y1-snap-gene-20.254	Contig_Y1	20351347	20351348	mir_MSE_peak_168	17.28044	10220
Contig_Y1	maker	gene	20363217	20365904	.	-	.	ID=maker-Contig_Y1-augustus-gene-20.146;Name=maker-Contig_Y1-augustus-gene-20.146	Contig_Y1	20351347	20351348	mir_MSE_peak_168	17.28044	11869
Contig_Y1	maker	gene	20367477	20367692	.	-	.	ID=snap_masked-Contig_Y1-processed-gene-20.55;Name=snap_masked-Contig_Y1-processed-gene-20.55	Contig_Y1	20351347	20351348	mir_MSE_peak_168	17.28044	16129
Contig_Y1	maker	gene	20378560	20383697	.	+	.	ID=maker-Contig_Y1-augustus-gene-20.89;Name=maker-Contig_Y1-augustus-gene-20.89	Contig_Y1	20351347	20351348	mir_MSE_peak_168	17.28044	-27212
Contig_Y1	maker	gene	20384366	20389482	.	-	.	ID=maker-Contig_Y1-augustus-gene-20.150;Name=maker-Contig_Y1-augustus-gene-20.150	Contig_Y1	20351347	20351348	mir_MSE_peak_168	17.28044	33018
Contig_Y1	maker	gene	20390025	20391734	.	+	.	ID=maker-Contig_Y1-augustus-gene-20.91;Name=maker-Contig_Y1-augustus-gene-20.91	Contig_Y1	20351347	20351348	mir_MSE_peak_168	17.28044	-38677
Contig_Y1	maker	gene	20407883	20408685	.	-	.	ID=maker-Contig_Y1-augustus-gene-20.152;Name=maker-Contig_Y1-augustus-gene-20.152	Contig_Y1	20351347	20351348	mir_MSE_peak_168	17.28044	56535
Contig_Y1	maker	gene	20491032	20492570	.	+	.	ID=maker-Contig_Y1-augustus-gene-20.93;Name=maker-Contig_Y1-augustus-gene-20.93	Contig_Y1	20556707	20556708	mir_MSE_peak_169	27.92426	64138
Contig_Y1	maker	gene	20497118	20498233	.	+	.	ID=augustus_masked-Contig_Y1-processed-gene-20.10;Name=augustus_masked-Contig_Y1-processed-gene-20.10	Contig_Y1	20556707	20556708	mir_MSE_peak_169	27.92426	58475
Contig_Y1	maker	gene	20498471	20514635	.	-	.	ID=maker-Contig_Y1-augustus-gene-20.154;Name=maker-Contig_Y1-augustus-gene-20.154	Contig_Y1	20556707	20556708	mir_MSE_peak_169	27.92426	-42073
Contig_Y1	maker	gene	20539523	20546474	.	+	.	ID=maker-Contig_Y1-snap-gene-20.195;Name=maker-Contig_Y1-snap-gene-20.195	Contig_Y1	20556707	20556708	mir_MSE_peak_169	27.92426	10234
Contig_Y1	maker	gene	20543838	20544304	.	-	.	ID=maker-Contig_Y1-augustus-gene-20.158;Name=maker-Contig_Y1-augustus-gene-20.158	Contig_Y1	20556707	20556708	mir_MSE_peak_169	27.92426	-12404
Contig_Y1	maker	gene	20546960	20547448	.	-	.	ID=maker-Contig_Y1-augustus-gene-20.159;Name=maker-Contig_Y1-augustus-gene-20.159	Contig_Y1	20556707	20556708	mir_MSE_peak_169	27.92426	-9260
Contig_Y1	maker	gene	20578331	20588855	.	+	.	ID=augustus_masked-Contig_Y1-processed-gene-20.12;Name=augustus_masked-Contig_Y1-processed-gene-20.12	Contig_Y1	20556707	20556708	mir_MSE_peak_169	27.92426	-21623
Contig_Y1	maker	gene	20613725	20615056	.	+	.	ID=maker-Contig_Y1-augustus-gene-20.101;Name=maker-Contig_Y1-augustus-gene-20.101	Contig_Y1	20556707	20556708	mir_MSE_peak_169	27.92426	-57017
Contig_Y1	maker	gene	20617301	20618210	.	-	.	ID=maker-Contig_Y1-augustus-gene-20.161;Name=maker-Contig_Y1-augustus-gene-20.161	Contig_Y1	20556707	20556708	mir_MSE_peak_169	27.92426	60593
Contig_Y1	maker	gene	20625798	20637921	.	-	.	ID=snap_masked-Contig_Y1-processed-gene-20.65;Name=snap_masked-Contig_Y1-processed-gene-20.65	Contig_Y1	20556707	20556708	mir_MSE_peak_169	27.92426	69090
Contig_Y1	maker	gene	20704380	20709422	.	+	.	ID=maker-Contig_Y1-augustus-gene-20.103;Name=maker-Contig_Y1-augustus-gene-20.103	Contig_Y1	20556707	20556708	mir_MSE_peak_169	27.92426	-147672
Contig_Y1	maker	gene	20733817	20737230	.	+	.	ID=maker-Contig_Y1-augustus-gene-20.105;Name=maker-Contig_Y1-augustus-gene-20.105	Contig_Y1	20556707	20556708	mir_MSE_peak_169	27.92426	-177109
Contig_Y1	maker	gene	20744945	20745346	.	-	.	ID=maker-Contig_Y1-snap-gene-20.287;Name=maker-Contig_Y1-snap-gene-20.287	Contig_Y1	20556707	20556708	mir_MSE_peak_169	27.92426	188237
Contig_Y1	maker	gene	20746688	20747290	.	-	.	ID=maker-Contig_Y1-snap-gene-20.288;Name=maker-Contig_Y1-snap-gene-20.288	Contig_Y1	20556707	20556708	mir_MSE_peak_169	27.92426	189980
Contig_Y1	maker	gene	20853456	20873523	.	+	.	ID=maker-Contig_Y1-snap-gene-20.222;Name=maker-Contig_Y1-snap-gene-20.222	Contig_Y1	20556707	20556708	mir_MSE_peak_169	27.92426	-296748
Contig_Y1	maker	gene	20979396	20984200	.	+	.	ID=snap_masked-Contig_Y1-processed-gene-21.34;Name=snap_masked-Contig_Y1-processed-gene-21.34	Contig_Y1	20556707	20556708	mir_MSE_peak_169	27.92426	-422688
Contig_Y1	maker	gene	21034991	21035750	.	-	.	ID=maker-Contig_Y1-augustus-gene-21.129;Name=maker-Contig_Y1-augustus-gene-21.129	Contig_Y1	20556707	20556708	mir_MSE_peak_169	27.92426	478283
Contig_Y1	maker	gene	21052528	21086480	.	-	.	ID=maker-Contig_Y1-snap-gene-21.202;Name=maker-Contig_Y1-snap-gene-21.202	Contig_Y1	20556707	20556708	mir_MSE_peak_169	27.92426	495820
Contig_Y1	maker	gene	21107922	21108516	.	+	.	ID=maker-Contig_Y1-snap-gene-21.156;Name=maker-Contig_Y1-snap-gene-21.156	Contig_Y1	20556707	20556708	mir_MSE_peak_169	27.92426	-551214
Contig_Y1	maker	gene	21108849	21109367	.	+	.	ID=maker-Contig_Y1-snap-gene-21.157;Name=maker-Contig_Y1-snap-gene-21.157	Contig_Y1	20556707	20556708	mir_MSE_peak_169	27.92426	-552141
Contig_Y1	maker	gene	21109846	21110543	.	+	.	ID=maker-Contig_Y1-snap-gene-21.158;Name=maker-Contig_Y1-snap-gene-21.158	Contig_Y1	20556707	20556708	mir_MSE_peak_169	27.92426	-553138
Contig_Y1	maker	gene	21235102	21235317	.	-	.	ID=augustus_masked-Contig_Y1-processed-gene-21.20;Name=augustus_masked-Contig_Y1-processed-gene-21.20	Contig_Y1	20556707	20556708	mir_MSE_peak_169	27.92426	678394
Contig_Y1	maker	gene	21235345	21243202	.	-	.	ID=maker-Contig_Y1-snap-gene-21.206;Name=maker-Contig_Y1-snap-gene-21.206	Contig_Y1	20556707	20556708	mir_MSE_peak_169	27.92426	678637
Contig_Y1	maker	gene	21243734	21244151	.	-	.	ID=maker-Contig_Y1-augustus-gene-21.132;Name=maker-Contig_Y1-augustus-gene-21.132	Contig_Y1	20556707	20556708	mir_MSE_peak_169	27.92426	687026
Contig_Y1	maker	gene	21252440	21263921	.	-	.	ID=maker-Contig_Y1-snap-gene-21.209;Name=maker-Contig_Y1-snap-gene-21.209	Contig_Y1	20556707	20556708	mir_MSE_peak_169	27.92426	695732
Contig_Y1	maker	gene	21302373	21303238	.	-	.	ID=maker-Contig_Y1-snap-gene-21.214;Name=maker-Contig_Y1-snap-gene-21.214	Contig_Y1	20556707	20556708	mir_MSE_peak_169	27.92426	745665
Contig_Y1	maker	gene	21579017	21589662	.	+	.	ID=maker-Contig_Y1-augustus-gene-21.93;Name=maker-Contig_Y1-augustus-gene-21.93	Contig_Y1	22064101	22064102	mir_MSE_peak_170	5.17549	474440
Contig_Y1	maker	gene	21590289	21590736	.	+	.	ID=maker-Contig_Y1-snap-gene-21.164;Name=maker-Contig_Y1-snap-gene-21.164	Contig_Y1	22064101	22064102	mir_MSE_peak_170	5.17549	473366
Contig_Y1	maker	gene	21606213	21608411	.	-	.	ID=maker-Contig_Y1-augustus-gene-21.139;Name=maker-Contig_Y1-augustus-gene-21.139	Contig_Y1	22064101	22064102	mir_MSE_peak_170	5.17549	-455691
Contig_Y1	maker	gene	21616651	21617878	.	+	.	ID=maker-Contig_Y1-augustus-gene-21.95;Name=maker-Contig_Y1-augustus-gene-21.95	Contig_Y1	22064101	22064102	mir_MSE_peak_170	5.17549	446224
Contig_Y1	maker	gene	21713535	21717643	.	+	.	ID=maker-Contig_Y1-augustus-gene-21.97;Name=maker-Contig_Y1-augustus-gene-21.97	Contig_Y1	22064101	22064102	mir_MSE_peak_170	5.17549	346459
Contig_Y1	maker	gene	21771147	21774474	.	+	.	ID=maker-Contig_Y1-augustus-gene-21.99;Name=maker-Contig_Y1-augustus-gene-21.99	Contig_Y1	22064101	22064102	mir_MSE_peak_170	5.17549	289628
Contig_Y1	maker	gene	21774388	21776295	.	-	.	ID=maker-Contig_Y1-augustus-gene-21.141;Name=maker-Contig_Y1-augustus-gene-21.141	Contig_Y1	22064101	22064102	mir_MSE_peak_170	5.17549	-287807
Contig_Y1	maker	gene	21777687	21778021	.	-	.	ID=maker-Contig_Y1-snap-gene-21.221;Name=maker-Contig_Y1-snap-gene-21.221	Contig_Y1	22064101	22064102	mir_MSE_peak_170	5.17549	-286081
Contig_Y1	maker	gene	21784366	21792946	.	+	.	ID=snap_masked-Contig_Y1-processed-gene-21.53;Name=snap_masked-Contig_Y1-processed-gene-21.53	Contig_Y1	22064101	22064102	mir_MSE_peak_170	5.17549	271156
Contig_Y1	maker	gene	21793323	21801064	.	-	.	ID=maker-Contig_Y1-augustus-gene-21.144;Name=maker-Contig_Y1-augustus-gene-21.144	Contig_Y1	22064101	22064102	mir_MSE_peak_170	5.17549	-263038
Contig_Y1	maker	gene	21812867	21813165	.	+	.	ID=maker-Contig_Y1-augustus-gene-21.102;Name=maker-Contig_Y1-augustus-gene-21.102	Contig_Y1	22064101	22064102	mir_MSE_peak_170	5.17549	250937
Contig_Y1	maker	gene	21813319	21815425	.	+	.	ID=maker-Contig_Y1-augustus-gene-21.103;Name=maker-Contig_Y1-augustus-gene-21.103	Contig_Y1	22064101	22064102	mir_MSE_peak_170	5.17549	248677
Contig_Y1	maker	gene	21813864	21815813	.	-	.	ID=maker-Contig_Y1-snap-gene-21.224;Name=maker-Contig_Y1-snap-gene-21.224	Contig_Y1	22064101	22064102	mir_MSE_peak_170	5.17549	-248289
Contig_Y1	maker	gene	21815888	21816941	.	-	.	ID=augustus_masked-Contig_Y1-processed-gene-21.28;Name=augustus_masked-Contig_Y1-processed-gene-21.28	Contig_Y1	22064101	22064102	mir_MSE_peak_170	5.17549	-247161
Contig_Y1	maker	gene	21837739	21838959	.	+	.	ID=maker-Contig_Y1-augustus-gene-21.104;Name=maker-Contig_Y1-augustus-gene-21.104	Contig_Y1	22064101	22064102	mir_MSE_peak_170	5.17549	225143
Contig_Y1	maker	gene	21839791	21840320	.	+	.	ID=maker-Contig_Y1-snap-gene-21.177;Name=maker-Contig_Y1-snap-gene-21.177	Contig_Y1	22064101	22064102	mir_MSE_peak_170	5.17549	223782
Contig_Y1	maker	gene	21840340	21840823	.	+	.	ID=maker-Contig_Y1-augustus-gene-21.106;Name=maker-Contig_Y1-augustus-gene-21.106	Contig_Y1	22064101	22064102	mir_MSE_peak_170	5.17549	223279
Contig_Y1	maker	gene	21840877	21844361	.	+	.	ID=maker-Contig_Y1-snap-gene-21.175;Name=maker-Contig_Y1-snap-gene-21.175	Contig_Y1	22064101	22064102	mir_MSE_peak_170	5.17549	219741
Contig_Y1	maker	gene	21844381	21845020	.	-	.	ID=maker-Contig_Y1-augustus-gene-21.146;Name=maker-Contig_Y1-augustus-gene-21.146	Contig_Y1	22064101	22064102	mir_MSE_peak_170	5.17549	-219082
Contig_Y1	maker	gene	21845240	21845980	.	+	.	ID=maker-Contig_Y1-augustus-gene-21.120;Name=maker-Contig_Y1-augustus-gene-21.120	Contig_Y1	22064101	22064102	mir_MSE_peak_170	5.17549	218122
Contig_Y1	maker	gene	21864136	21864805	.	+	.	ID=maker-Contig_Y1-snap-gene-21.193;Name=maker-Contig_Y1-snap-gene-21.193	Contig_Y1	22064101	22064102	mir_MSE_peak_170	5.17549	199297
Contig_Y1	maker	gene	21864878	21866297	.	-	.	ID=maker-Contig_Y1-augustus-gene-21.147;Name=maker-Contig_Y1-augustus-gene-21.147	Contig_Y1	22064101	22064102	mir_MSE_peak_170	5.17549	-197805
Contig_Y1	maker	gene	21868292	21883576	.	+	.	ID=augustus_masked-Contig_Y1-processed-gene-21.13;Name=augustus_masked-Contig_Y1-processed-gene-21.13	Contig_Y1	22064101	22064102	mir_MSE_peak_170	5.17549	180526
Contig_Y1	maker	gene	21914649	21916592	.	-	.	ID=maker-Contig_Y1-augustus-gene-21.148;Name=maker-Contig_Y1-augustus-gene-21.148	Contig_Y1	22064101	22064102	mir_MSE_peak_170	5.17549	-147510
Contig_Y1	maker	gene	21916252	21917419	.	+	.	ID=maker-Contig_Y1-snap-gene-21.198;Name=maker-Contig_Y1-snap-gene-21.198	Contig_Y1	22064101	22064102	mir_MSE_peak_170	5.17549	146683
Contig_Y1	maker	gene	21917543	21918103	.	+	.	ID=snap_masked-Contig_Y1-processed-gene-21.66;Name=snap_masked-Contig_Y1-processed-gene-21.66	Contig_Y1	22064101	22064102	mir_MSE_peak_170	5.17549	145999
Contig_Y1	maker	gene	21953380	21958380	.	-	.	ID=maker-Contig_Y1-snap-gene-21.238;Name=maker-Contig_Y1-snap-gene-21.238	Contig_Y1	22064101	22064102	mir_MSE_peak_170	5.17549	-105722
Contig_Y1	maker	gene	22029887	22033089	.	+	.	ID=maker-Contig_Y1-snap-gene-22.583;Name=maker-Contig_Y1-snap-gene-22.583	Contig_Y1	22064101	22064102	mir_MSE_peak_170	5.17549	31013
Contig_Y1	maker	gene	22064693	22074399	.	+	.	ID=augustus_masked-Contig_Y1-processed-gene-22.1;Name=augustus_masked-Contig_Y1-processed-gene-22.1	Contig_Y1	22067383	22067384	mir_MSE_peak_171	12.40667	0
Contig_Y1	maker	gene	22080892	22081375	.	-	.	ID=augustus_masked-Contig_Y1-processed-gene-22.41;Name=augustus_masked-Contig_Y1-processed-gene-22.41	Contig_Y1	22083493	22083494	mir_MSE_peak_172	17.79733	-2119
Contig_Y1	maker	gene	22082399	22083156	.	+	.	ID=snap_masked-Contig_Y1-processed-gene-22.84;Name=snap_masked-Contig_Y1-processed-gene-22.84	Contig_Y1	22083493	22083494	mir_MSE_peak_172	17.79733	338
Contig_Y1	maker	gene	22083324	22083682	.	+	.	ID=maker-Contig_Y1-augustus-gene-22.200;Name=maker-Contig_Y1-augustus-gene-22.200	Contig_Y1	22083493	22083494	mir_MSE_peak_172	17.79733	0
Contig_Y1	maker	gene	22083840	22084443	.	+	.	ID=maker-Contig_Y1-augustus-gene-22.201;Name=maker-Contig_Y1-augustus-gene-22.201	Contig_Y1	22084587	22084588	mir_MSE_peak_173	48.47798	145
Contig_Y1	maker	gene	22084483	22090216	.	+	.	ID=maker-Contig_Y1-snap-gene-22.596;Name=maker-Contig_Y1-snap-gene-22.596	Contig_Y1	22084587	22084588	mir_MSE_peak_173	48.47798	0
Contig_Y1	maker	gene	22086277	22097562	.	-	.	ID=maker-Contig_Y1-snap-gene-22.728;Name=maker-Contig_Y1-snap-gene-22.728	Contig_Y1	22096795	22096796	mir_MSE_peak_174	35.45514	0
Contig_Y1	maker	gene	22097966	22098532	.	-	.	ID=augustus_masked-Contig_Y1-processed-gene-22.48;Name=augustus_masked-Contig_Y1-processed-gene-22.48	Contig_Y1	22096795	22096796	mir_MSE_peak_174	35.45514	1170
Contig_Y1	maker	gene	22124578	22162178	.	+	.	ID=maker-Contig_Y1-snap-gene-22.618;Name=maker-Contig_Y1-snap-gene-22.618	Contig_Y1	22096795	22096796	mir_MSE_peak_174	35.45514	-27782
Contig_Y1	maker	gene	22138961	22141187	.	-	.	ID=maker-Contig_Y1-snap-gene-22.739;Name=maker-Contig_Y1-snap-gene-22.739	Contig_Y1	22096795	22096796	mir_MSE_peak_174	35.45514	42165
Contig_Y1	maker	gene	22161459	22164249	.	-	.	ID=maker-Contig_Y1-augustus-gene-22.403;Name=maker-Contig_Y1-augustus-gene-22.403	Contig_Y1	22096795	22096796	mir_MSE_peak_174	35.45514	64663
Contig_Y1	maker	gene	22164649	22166898	.	-	.	ID=maker-Contig_Y1-snap-gene-22.759;Name=maker-Contig_Y1-snap-gene-22.759	Contig_Y1	22096795	22096796	mir_MSE_peak_174	35.45514	67853
Contig_Y1	maker	gene	22173426	22178817	.	-	.	ID=maker-Contig_Y1-snap-gene-22.761;Name=maker-Contig_Y1-snap-gene-22.761	Contig_Y1	22096795	22096796	mir_MSE_peak_174	35.45514	76630
Contig_Y1	maker	gene	22216325	22217949	.	+	.	ID=maker-Contig_Y1-augustus-gene-22.290;Name=maker-Contig_Y1-augustus-gene-22.290	Contig_Y1	22096795	22096796	mir_MSE_peak_174	35.45514	-119529
Contig_Y1	maker	gene	22217883	22219692	.	-	.	ID=maker-Contig_Y1-augustus-gene-22.409;Name=maker-Contig_Y1-augustus-gene-22.409	Contig_Y1	22096795	22096796	mir_MSE_peak_174	35.45514	121087
Contig_Y1	maker	gene	22234932	22237363	.	-	.	ID=maker-Contig_Y1-augustus-gene-22.411;Name=maker-Contig_Y1-augustus-gene-22.411	Contig_Y1	22096795	22096796	mir_MSE_peak_174	35.45514	138136
Contig_Y1	maker	gene	22317464	22321246	.	-	.	ID=maker-Contig_Y1-augustus-gene-22.413;Name=maker-Contig_Y1-augustus-gene-22.413	Contig_Y1	22096795	22096796	mir_MSE_peak_174	35.45514	220668
Contig_Y1	maker	gene	22321262	22366622	.	-	.	ID=snap_masked-Contig_Y1-processed-gene-22.162;Name=snap_masked-Contig_Y1-processed-gene-22.162	Contig_Y1	22096795	22096796	mir_MSE_peak_174	35.45514	224466
Contig_Y1	maker	gene	22402219	22420907	.	+	.	ID=maker-Contig_Y1-augustus-gene-22.291;Name=maker-Contig_Y1-augustus-gene-22.291	Contig_Y1	22096795	22096796	mir_MSE_peak_174	35.45514	-305423
Contig_Y1	maker	gene	22424785	22435673	.	+	.	ID=maker-Contig_Y1-snap-gene-22.628;Name=maker-Contig_Y1-snap-gene-22.628	Contig_Y1	22096795	22096796	mir_MSE_peak_174	35.45514	-327989
Contig_Y1	maker	gene	22435681	22439013	.	+	.	ID=augustus_masked-Contig_Y1-processed-gene-22.16;Name=augustus_masked-Contig_Y1-processed-gene-22.16	Contig_Y1	22768480	22768481	mir_MSE_peak_175	6.59110	329468
Contig_Y1	maker	gene	22445254	22453652	.	-	.	ID=augustus_masked-Contig_Y1-processed-gene-22.53;Name=augustus_masked-Contig_Y1-processed-gene-22.53	Contig_Y1	22768480	22768481	mir_MSE_peak_175	6.59110	-314829
Contig_Y1	maker	gene	22466695	22468055	.	+	.	ID=maker-Contig_Y1-snap-gene-22.657;Name=maker-Contig_Y1-snap-gene-22.657	Contig_Y1	22768480	22768481	mir_MSE_peak_175	6.59110	300426
Contig_Y1	maker	gene	22468078	22469613	.	+	.	ID=maker-Contig_Y1-augustus-gene-22.319;Name=maker-Contig_Y1-augustus-gene-22.319	Contig_Y1	22768480	22768481	mir_MSE_peak_175	6.59110	298868
Contig_Y1	maker	gene	22470375	22471505	.	+	.	ID=maker-Contig_Y1-augustus-gene-22.314;Name=maker-Contig_Y1-augustus-gene-22.314	Contig_Y1	22768480	22768481	mir_MSE_peak_175	6.59110	296976
Contig_Y1	maker	gene	22472727	22474326	.	+	.	ID=maker-Contig_Y1-augustus-gene-22.330;Name=maker-Contig_Y1-augustus-gene-22.330	Contig_Y1	22768480	22768481	mir_MSE_peak_175	6.59110	294155
Contig_Y1	maker	gene	22474695	22476421	.	+	.	ID=maker-Contig_Y1-snap-gene-22.661;Name=maker-Contig_Y1-snap-gene-22.661	Contig_Y1	22768480	22768481	mir_MSE_peak_175	6.59110	292060
Contig_Y1	maker	gene	22476991	22478067	.	+	.	ID=maker-Contig_Y1-augustus-gene-22.334;Name=maker-Contig_Y1-augustus-gene-22.334	Contig_Y1	22768480	22768481	mir_MSE_peak_175	6.59110	290414
Contig_Y1	maker	gene	22478277	22478654	.	+	.	ID=maker-Contig_Y1-snap-gene-22.664;Name=maker-Contig_Y1-snap-gene-22.664	Contig_Y1	22768480	22768481	mir_MSE_peak_175	6.59110	289827
Contig_Y1	maker	gene	22482132	22485503	.	+	.	ID=snap_masked-Contig_Y1-processed-gene-22.113;Name=snap_masked-Contig_Y1-processed-gene-22.113	Contig_Y1	22768480	22768481	mir_MSE_peak_175	6.59110	282978
Contig_Y1	maker	gene	22487354	22490951	.	+	.	ID=snap_masked-Contig_Y1-processed-gene-22.114;Name=snap_masked-Contig_Y1-processed-gene-22.114	Contig_Y1	22768480	22768481	mir_MSE_peak_175	6.59110	277530
Contig_Y1	maker	gene	22491541	22492574	.	+	.	ID=snap_masked-Contig_Y1-processed-gene-22.116;Name=snap_masked-Contig_Y1-processed-gene-22.116	Contig_Y1	22768480	22768481	mir_MSE_peak_175	6.59110	275907
Contig_Y1	maker	gene	22493148	22493905	.	+	.	ID=augustus_masked-Contig_Y1-processed-gene-22.28;Name=augustus_masked-Contig_Y1-processed-gene-22.28	Contig_Y1	22768480	22768481	mir_MSE_peak_175	6.59110	274576
Contig_Y1	maker	gene	22496252	22497685	.	+	.	ID=augustus_masked-Contig_Y1-processed-gene-22.29;Name=augustus_masked-Contig_Y1-processed-gene-22.29	Contig_Y1	22768480	22768481	mir_MSE_peak_175	6.59110	270796
Contig_Y1	maker	gene	22499449	22500149	.	+	.	ID=maker-Contig_Y1-snap-gene-22.686;Name=maker-Contig_Y1-snap-gene-22.686	Contig_Y1	22768480	22768481	mir_MSE_peak_175	6.59110	268332
Contig_Y1	maker	gene	22500974	22501587	.	+	.	ID=maker-Contig_Y1-snap-gene-22.685;Name=maker-Contig_Y1-snap-gene-22.685	Contig_Y1	22768480	22768481	mir_MSE_peak_175	6.59110	266894
Contig_Y1	maker	gene	22501618	22502773	.	+	.	ID=maker-Contig_Y1-snap-gene-22.684;Name=maker-Contig_Y1-snap-gene-22.684	Contig_Y1	22768480	22768481	mir_MSE_peak_175	6.59110	265708
Contig_Y1	maker	gene	22507608	22509681	.	+	.	ID=maker-Contig_Y1-snap-gene-22.688;Name=maker-Contig_Y1-snap-gene-22.688	Contig_Y1	22768480	22768481	mir_MSE_peak_175	6.59110	258800
Contig_Y1	maker	gene	22521346	22540505	.	-	.	ID=maker-Contig_Y1-snap-gene-22.776;Name=maker-Contig_Y1-snap-gene-22.776	Contig_Y1	22768480	22768481	mir_MSE_peak_175	6.59110	-227976
Contig_Y1	maker	gene	22549929	22550513	.	-	.	ID=augustus_masked-Contig_Y1-processed-gene-22.55;Name=augustus_masked-Contig_Y1-processed-gene-22.55	Contig_Y1	22768480	22768481	mir_MSE_peak_175	6.59110	-217968
Contig_Y1	maker	gene	22550522	22553359	.	-	.	ID=maker-Contig_Y1-augustus-gene-22.423;Name=maker-Contig_Y1-augustus-gene-22.423	Contig_Y1	22768480	22768481	mir_MSE_peak_175	6.59110	-215122
Contig_Y1	maker	gene	22553375	22554073	.	-	.	ID=augustus_masked-Contig_Y1-processed-gene-22.57;Name=augustus_masked-Contig_Y1-processed-gene-22.57	Contig_Y1	22768480	22768481	mir_MSE_peak_175	6.59110	-214408
Contig_Y1	maker	gene	22606274	22610431	.	+	.	ID=maker-Contig_Y1-augustus-gene-22.370;Name=maker-Contig_Y1-augustus-gene-22.370	Contig_Y1	22768480	22768481	mir_MSE_peak_175	6.59110	158050
Contig_Y1	maker	gene	22648981	22650316	.	-	.	ID=augustus_masked-Contig_Y1-processed-gene-22.58;Name=augustus_masked-Contig_Y1-processed-gene-22.58	Contig_Y1	22768480	22768481	mir_MSE_peak_175	6.59110	-118165
Contig_Y1	maker	gene	22655324	22656381	.	-	.	ID=augustus_masked-Contig_Y1-processed-gene-22.59;Name=augustus_masked-Contig_Y1-processed-gene-22.59	Contig_Y1	22768480	22768481	mir_MSE_peak_175	6.59110	-112100
Contig_Y1	maker	gene	22656412	22657026	.	-	.	ID=maker-Contig_Y1-augustus-gene-22.427;Name=maker-Contig_Y1-augustus-gene-22.427	Contig_Y1	22768480	22768481	mir_MSE_peak_175	6.59110	-111455
Contig_Y1	maker	gene	22657854	22659530	.	-	.	ID=augustus_masked-Contig_Y1-processed-gene-22.61;Name=augustus_masked-Contig_Y1-processed-gene-22.61	Contig_Y1	22768480	22768481	mir_MSE_peak_175	6.59110	-108951
Contig_Y1	maker	gene	22659929	22660306	.	-	.	ID=maker-Contig_Y1-snap-gene-22.785;Name=maker-Contig_Y1-snap-gene-22.785	Contig_Y1	22768480	22768481	mir_MSE_peak_175	6.59110	-108175
Contig_Y1	maker	gene	22660516	22661747	.	-	.	ID=maker-Contig_Y1-augustus-gene-22.429;Name=maker-Contig_Y1-augustus-gene-22.429	Contig_Y1	22768480	22768481	mir_MSE_peak_175	6.59110	-106734
Contig_Y1	maker	gene	22664258	22673099	.	-	.	ID=maker-Contig_Y1-snap-gene-22.798;Name=maker-Contig_Y1-snap-gene-22.798	Contig_Y1	22768480	22768481	mir_MSE_peak_175	6.59110	-95382
Contig_Y1	maker	gene	22675660	22676341	.	-	.	ID=maker-Contig_Y1-augustus-gene-22.450;Name=maker-Contig_Y1-augustus-gene-22.450	Contig_Y1	22768480	22768481	mir_MSE_peak_175	6.59110	-92140
Contig_Y1	maker	gene	22679473	22679850	.	-	.	ID=maker-Contig_Y1-snap-gene-22.804;Name=maker-Contig_Y1-snap-gene-22.804	Contig_Y1	22768480	22768481	mir_MSE_peak_175	6.59110	-88631
Contig_Y1	maker	gene	22680060	22681136	.	-	.	ID=maker-Contig_Y1-augustus-gene-22.451;Name=maker-Contig_Y1-augustus-gene-22.451	Contig_Y1	22768480	22768481	mir_MSE_peak_175	6.59110	-87345
Contig_Y1	maker	gene	22681710	22683436	.	-	.	ID=augustus_masked-Contig_Y1-processed-gene-22.67;Name=augustus_masked-Contig_Y1-processed-gene-22.67	Contig_Y1	22768480	22768481	mir_MSE_peak_175	6.59110	-85045
Contig_Y1	maker	gene	22683805	22687627	.	-	.	ID=snap_masked-Contig_Y1-processed-gene-22.178;Name=snap_masked-Contig_Y1-processed-gene-22.178	Contig_Y1	22768480	22768481	mir_MSE_peak_175	6.59110	-80854
Contig_Y1	maker	gene	22688834	22689691	.	-	.	ID=maker-Contig_Y1-snap-gene-22.811;Name=maker-Contig_Y1-snap-gene-22.811	Contig_Y1	22768480	22768481	mir_MSE_peak_175	6.59110	-78790
Contig_Y1	maker	gene	22690463	22691988	.	-	.	ID=maker-Contig_Y1-augustus-gene-22.455;Name=maker-Contig_Y1-augustus-gene-22.455	Contig_Y1	22768480	22768481	mir_MSE_peak_175	6.59110	-76493
Contig_Y1	maker	gene	22692011	22693377	.	-	.	ID=augustus_masked-Contig_Y1-processed-gene-22.70;Name=augustus_masked-Contig_Y1-processed-gene-22.70	Contig_Y1	22768480	22768481	mir_MSE_peak_175	6.59110	-75104
Contig_Y1	maker	gene	22693901	22700352	.	-	.	ID=maker-Contig_Y1-snap-gene-22.862;Name=maker-Contig_Y1-snap-gene-22.862	Contig_Y1	22768480	22768481	mir_MSE_peak_175	6.59110	-68129
Contig_Y1	maker	gene	22700375	22701524	.	-	.	ID=maker-Contig_Y1-snap-gene-22.814;Name=maker-Contig_Y1-snap-gene-22.814	Contig_Y1	22768480	22768481	mir_MSE_peak_175	6.59110	-66957
Contig_Y1	maker	gene	22701645	22706710	.	-	.	ID=maker-Contig_Y1-snap-gene-22.819;Name=maker-Contig_Y1-snap-gene-22.819	Contig_Y1	22768480	22768481	mir_MSE_peak_175	6.59110	-61771
Contig_Y1	maker	gene	22707089	22709741	.	-	.	ID=maker-Contig_Y1-snap-gene-22.816;Name=maker-Contig_Y1-snap-gene-22.816	Contig_Y1	22768480	22768481	mir_MSE_peak_175	6.59110	-58740
Contig_Y1	maker	gene	22722613	22726847	.	+	.	ID=maker-Contig_Y1-augustus-gene-22.374;Name=maker-Contig_Y1-augustus-gene-22.374	Contig_Y1	22768480	22768481	mir_MSE_peak_175	6.59110	41634
Contig_Y1	maker	gene	22737751	22742061	.	-	.	ID=maker-Contig_Y1-snap-gene-22.879;Name=maker-Contig_Y1-snap-gene-22.879	Contig_Y1	22768480	22768481	mir_MSE_peak_175	6.59110	-26420
Contig_Y1	maker	gene	22761291	22764991	.	+	.	ID=maker-Contig_Y1-snap-gene-22.715;Name=maker-Contig_Y1-snap-gene-22.715	Contig_Y1	22768480	22768481	mir_MSE_peak_175	6.59110	3490
Contig_Y1	maker	gene	22766457	22769563	.	-	.	ID=maker-Contig_Y1-augustus-gene-22.563;Name=maker-Contig_Y1-augustus-gene-22.563	Contig_Y1	22768480	22768481	mir_MSE_peak_175	6.59110	0
Contig_Y1	maker	gene	22813560	22814448	.	-	.	ID=maker-Contig_Y1-augustus-gene-22.565;Name=maker-Contig_Y1-augustus-gene-22.565	Contig_Y1	22768480	22768481	mir_MSE_peak_175	6.59110	45079
Contig_Y1	maker	gene	22814588	22815745	.	-	.	ID=maker-Contig_Y1-snap-gene-22.886;Name=maker-Contig_Y1-snap-gene-22.886	Contig_Y1	22768480	22768481	mir_MSE_peak_175	6.59110	46107
Contig_Y1	maker	gene	22816047	22816811	.	-	.	ID=maker-Contig_Y1-augustus-gene-22.570;Name=maker-Contig_Y1-augustus-gene-22.570	Contig_Y1	22768480	22768481	mir_MSE_peak_175	6.59110	47566
Contig_Y1	maker	gene	22816859	22817629	.	-	.	ID=maker-Contig_Y1-snap-gene-22.884;Name=maker-Contig_Y1-snap-gene-22.884	Contig_Y1	22768480	22768481	mir_MSE_peak_175	6.59110	48378
Contig_Y1	maker	gene	22903067	22904415	.	-	.	ID=augustus_masked-Contig_Y1-processed-gene-22.81;Name=augustus_masked-Contig_Y1-processed-gene-22.81	Contig_Y1	23015334	23015335	mir_MSE_peak_176	10.61731	-110920
Contig_Y1	maker	gene	22907230	22921984	.	+	.	ID=augustus_masked-Contig_Y1-processed-gene-22.38;Name=augustus_masked-Contig_Y1-processed-gene-22.38	Contig_Y1	23015334	23015335	mir_MSE_peak_176	10.61731	93351
Contig_Y1	maker	gene	22926365	22928839	.	+	.	ID=maker-Contig_Y1-augustus-gene-22.380;Name=maker-Contig_Y1-augustus-gene-22.380	Contig_Y1	23015334	23015335	mir_MSE_peak_176	10.61731	86496
Contig_Y1	maker	gene	22938361	22977390	.	+	.	ID=maker-Contig_Y1-snap-gene-22.725;Name=maker-Contig_Y1-snap-gene-22.725	Contig_Y1	23015334	23015335	mir_MSE_peak_176	10.61731	37945
Contig_Y1	maker	gene	22978384	22980531	.	-	.	ID=augustus_masked-Contig_Y1-processed-gene-23.4;Name=augustus_masked-Contig_Y1-processed-gene-23.4	Contig_Y1	23015334	23015335	mir_MSE_peak_176	10.61731	-34804
Contig_Y1	maker	gene	22987033	22987648	.	-	.	ID=augustus_masked-Contig_Y1-processed-gene-23.5;Name=augustus_masked-Contig_Y1-processed-gene-23.5	Contig_Y1	23015334	23015335	mir_MSE_peak_176	10.61731	-27687
Contig_Y1	maker	gene	22987735	22991820	.	-	.	ID=maker-Contig_Y1-augustus-gene-23.178;Name=maker-Contig_Y1-augustus-gene-23.178	Contig_Y1	23015334	23015335	mir_MSE_peak_176	10.61731	-23515
Contig_Y1	maker	gene	22992685	22995017	.	+	.	ID=maker-Contig_Y1-augustus-gene-23.108;Name=maker-Contig_Y1-augustus-gene-23.108	Contig_Y1	23015334	23015335	mir_MSE_peak_176	10.61731	20318
Contig_Y1	maker	gene	22995331	22996050	.	-	.	ID=maker-Contig_Y1-snap-gene-23.323;Name=maker-Contig_Y1-snap-gene-23.323	Contig_Y1	23015334	23015335	mir_MSE_peak_176	10.61731	-19285
Contig_Y1	maker	gene	22996344	23007012	.	+	.	ID=maker-Contig_Y1-augustus-gene-23.111;Name=maker-Contig_Y1-augustus-gene-23.111	Contig_Y1	23015334	23015335	mir_MSE_peak_176	10.61731	8323
Contig_Y1	maker	gene	22996596	22997739	.	-	.	ID=maker-Contig_Y1-snap-gene-23.325;Name=maker-Contig_Y1-snap-gene-23.325	Contig_Y1	23015334	23015335	mir_MSE_peak_176	10.61731	-17596
Contig_Y1	maker	gene	22997866	23009962	.	-	.	ID=snap_masked-Contig_Y1-processed-gene-23.52;Name=snap_masked-Contig_Y1-processed-gene-23.52	Contig_Y1	23015334	23015335	mir_MSE_peak_176	10.61731	-5373
Contig_Y1	maker	gene	23007680	23017655	.	+	.	ID=maker-Contig_Y1-augustus-gene-23.114;Name=maker-Contig_Y1-augustus-gene-23.114	Contig_Y1	23015334	23015335	mir_MSE_peak_176	10.61731	0
Contig_Y1	maker	gene	23134048	23135554	.	-	.	ID=maker-Contig_Y1-augustus-gene-23.187;Name=maker-Contig_Y1-augustus-gene-23.187	Contig_Y1	23015334	23015335	mir_MSE_peak_176	10.61731	118713
Contig_Y1	maker	gene	23143099	23144053	.	-	.	ID=maker-Contig_Y1-augustus-gene-23.189;Name=maker-Contig_Y1-augustus-gene-23.189	Contig_Y1	23015334	23015335	mir_MSE_peak_176	10.61731	127764
Contig_Y1	maker	gene	23146382	23147411	.	-	.	ID=maker-Contig_Y1-augustus-gene-23.191;Name=maker-Contig_Y1-augustus-gene-23.191	Contig_Y1	23015334	23015335	mir_MSE_peak_176	10.61731	131047
Contig_Y1	maker	gene	23147679	23148485	.	-	.	ID=maker-Contig_Y1-augustus-gene-23.194;Name=maker-Contig_Y1-augustus-gene-23.194	Contig_Y1	23015334	23015335	mir_MSE_peak_176	10.61731	132344
Contig_Y1	maker	gene	23165941	23166377	.	-	.	ID=maker-Contig_Y1-snap-gene-23.340;Name=maker-Contig_Y1-snap-gene-23.340	Contig_Y1	23015334	23015335	mir_MSE_peak_176	10.61731	150606
Contig_Y1	maker	gene	23166636	23167176	.	-	.	ID=maker-Contig_Y1-augustus-gene-23.198;Name=maker-Contig_Y1-augustus-gene-23.198	Contig_Y1	23015334	23015335	mir_MSE_peak_176	10.61731	151301
Contig_Y1	maker	gene	23169418	23169836	.	-	.	ID=maker-Contig_Y1-augustus-gene-23.199;Name=maker-Contig_Y1-augustus-gene-23.199	Contig_Y1	23015334	23015335	mir_MSE_peak_176	10.61731	154083
Contig_Y1	maker	gene	23170695	23171630	.	-	.	ID=maker-Contig_Y1-augustus-gene-23.204;Name=maker-Contig_Y1-augustus-gene-23.204	Contig_Y1	23015334	23015335	mir_MSE_peak_176	10.61731	155360
Contig_Y1	maker	gene	23180390	23181511	.	+	.	ID=maker-Contig_Y1-augustus-gene-23.123;Name=maker-Contig_Y1-augustus-gene-23.123	Contig_Y1	23015334	23015335	mir_MSE_peak_176	10.61731	-165055
Contig_Y1	maker	gene	23227901	23228433	.	-	.	ID=maker-Contig_Y1-augustus-gene-23.213;Name=maker-Contig_Y1-augustus-gene-23.213	Contig_Y1	23015334	23015335	mir_MSE_peak_176	10.61731	212566
Contig_Y1	maker	gene	23228870	23229853	.	-	.	ID=maker-Contig_Y1-augustus-gene-23.216;Name=maker-Contig_Y1-augustus-gene-23.216	Contig_Y1	23015334	23015335	mir_MSE_peak_176	10.61731	213535
Contig_Y1	maker	gene	23229427	23231174	.	+	.	ID=augustus_masked-Contig_Y1-processed-gene-23.13;Name=augustus_masked-Contig_Y1-processed-gene-23.13	Contig_Y1	23015334	23015335	mir_MSE_peak_176	10.61731	-214092
Contig_Y1	maker	gene	23236824	23237291	.	+	.	ID=maker-Contig_Y1-augustus-gene-23.128;Name=maker-Contig_Y1-augustus-gene-23.128	Contig_Y1	23015334	23015335	mir_MSE_peak_176	10.61731	-221489
Contig_Y1	maker	gene	23237534	23238131	.	+	.	ID=maker-Contig_Y1-augustus-gene-23.129;Name=maker-Contig_Y1-augustus-gene-23.129	Contig_Y1	23015334	23015335	mir_MSE_peak_176	10.61731	-222199
Contig_Y1	maker	gene	23240079	23242944	.	+	.	ID=maker-Contig_Y1-snap-gene-23.261;Name=maker-Contig_Y1-snap-gene-23.261	Contig_Y1	23015334	23015335	mir_MSE_peak_176	10.61731	-224744
Contig_Y1	maker	gene	23243076	23243556	.	+	.	ID=maker-Contig_Y1-augustus-gene-23.136;Name=maker-Contig_Y1-augustus-gene-23.136	Contig_Y1	23015334	23015335	mir_MSE_peak_176	10.61731	-227741
Contig_Y1	maker	gene	23243780	23244642	.	+	.	ID=maker-Contig_Y1-augustus-gene-23.137;Name=maker-Contig_Y1-augustus-gene-23.137	Contig_Y1	23015334	23015335	mir_MSE_peak_176	10.61731	-228445
Contig_Y1	maker	gene	23244811	23245646	.	-	.	ID=maker-Contig_Y1-augustus-gene-23.219;Name=maker-Contig_Y1-augustus-gene-23.219	Contig_Y1	23015334	23015335	mir_MSE_peak_176	10.61731	229476
Contig_Y1	maker	gene	23249191	23250201	.	-	.	ID=maker-Contig_Y1-snap-gene-23.362;Name=maker-Contig_Y1-snap-gene-23.362	Contig_Y1	23015334	23015335	mir_MSE_peak_176	10.61731	233856
Contig_Y1	maker	gene	23250210	23253993	.	-	.	ID=maker-Contig_Y1-snap-gene-23.361;Name=maker-Contig_Y1-snap-gene-23.361	Contig_Y1	23015334	23015335	mir_MSE_peak_176	10.61731	234875
Contig_Y1	maker	gene	23418165	23428346	.	+	.	ID=maker-Contig_Y1-snap-gene-23.288;Name=maker-Contig_Y1-snap-gene-23.288	Contig_Y1	23015334	23015335	mir_MSE_peak_176	10.61731	-402830
Contig_Y1	maker	gene	23446422	23446970	.	+	.	ID=maker-Contig_Y1-snap-gene-23.291;Name=maker-Contig_Y1-snap-gene-23.291	Contig_Y1	23015334	23015335	mir_MSE_peak_176	10.61731	-431087
Contig_Y1	maker	gene	23446973	23448635	.	+	.	ID=maker-Contig_Y1-snap-gene-23.290;Name=maker-Contig_Y1-snap-gene-23.290	Contig_Y1	23015334	23015335	mir_MSE_peak_176	10.61731	-431638
Contig_Y1	maker	gene	23480437	23482512	.	+	.	ID=maker-Contig_Y1-augustus-gene-23.162;Name=maker-Contig_Y1-augustus-gene-23.162	Contig_Y1	23015334	23015335	mir_MSE_peak_176	10.61731	-465102
Contig_Y1	maker	gene	23495529	23497018	.	-	.	ID=maker-Contig_Y1-snap-gene-23.365;Name=maker-Contig_Y1-snap-gene-23.365	Contig_Y1	23015334	23015335	mir_MSE_peak_176	10.61731	480194
Contig_Y1	maker	gene	23584884	23585619	.	+	.	ID=maker-Contig_Y1-augustus-gene-23.164;Name=maker-Contig_Y1-augustus-gene-23.164	Contig_Y1	24111277	24111278	mir_MSE_peak_177	49.19753	525659
Contig_Y1	maker	gene	23586140	23592793	.	+	.	ID=maker-Contig_Y1-augustus-gene-23.165;Name=maker-Contig_Y1-augustus-gene-23.165	Contig_Y1	24111277	24111278	mir_MSE_peak_177	49.19753	518485
Contig_Y1	maker	gene	23594199	23601393	.	+	.	ID=maker-Contig_Y1-snap-gene-23.301;Name=maker-Contig_Y1-snap-gene-23.301	Contig_Y1	24111277	24111278	mir_MSE_peak_177	49.19753	509885
Contig_Y1	maker	gene	23601409	23602441	.	+	.	ID=maker-Contig_Y1-snap-gene-23.300;Name=maker-Contig_Y1-snap-gene-23.300	Contig_Y1	24111277	24111278	mir_MSE_peak_177	49.19753	508837
Contig_Y1	maker	gene	23614880	23616075	.	+	.	ID=maker-Contig_Y1-snap-gene-23.304;Name=maker-Contig_Y1-snap-gene-23.304	Contig_Y1	24111277	24111278	mir_MSE_peak_177	49.19753	495203
Contig_Y1	maker	gene	23657539	23659678	.	+	.	ID=maker-Contig_Y1-augustus-gene-23.172;Name=maker-Contig_Y1-augustus-gene-23.172	Contig_Y1	24111277	24111278	mir_MSE_peak_177	49.19753	451600
Contig_Y1	maker	gene	23669225	23677018	.	-	.	ID=maker-Contig_Y1-snap-gene-23.369;Name=maker-Contig_Y1-snap-gene-23.369	Contig_Y1	24111277	24111278	mir_MSE_peak_177	49.19753	-434260
Contig_Y1	maker	gene	23677025	23687838	.	-	.	ID=augustus_masked-Contig_Y1-processed-gene-23.40;Name=augustus_masked-Contig_Y1-processed-gene-23.40	Contig_Y1	24111277	24111278	mir_MSE_peak_177	49.19753	-423440
Contig_Y1	maker	gene	23691102	23696275	.	-	.	ID=maker-Contig_Y1-augustus-gene-23.230;Name=maker-Contig_Y1-augustus-gene-23.230	Contig_Y1	24111277	24111278	mir_MSE_peak_177	49.19753	-415003
Contig_Y1	maker	gene	23905113	23909330	.	-	.	ID=maker-Contig_Y1-augustus-gene-23.231;Name=maker-Contig_Y1-augustus-gene-23.231	Contig_Y1	24111277	24111278	mir_MSE_peak_177	49.19753	-201948
Contig_Y1	maker	gene	23911042	23928257	.	+	.	ID=maker-Contig_Y1-augustus-gene-23.174;Name=maker-Contig_Y1-augustus-gene-23.174	Contig_Y1	24111277	24111278	mir_MSE_peak_177	49.19753	183021
Contig_Y1	maker	gene	23920345	23930028	.	-	.	ID=snap_masked-Contig_Y1-processed-gene-23.107;Name=snap_masked-Contig_Y1-processed-gene-23.107	Contig_Y1	24111277	24111278	mir_MSE_peak_177	49.19753	-181250
Contig_Y1	maker	gene	24109183	24112469	.	+	.	ID=maker-Contig_Y1-snap-gene-24.501;Name=maker-Contig_Y1-snap-gene-24.501	Contig_Y1	24111277	24111278	mir_MSE_peak_177	49.19753	0
Contig_Y1	maker	gene	24112627	24115964	.	-	.	ID=maker-Contig_Y1-snap-gene-24.698;Name=maker-Contig_Y1-snap-gene-24.698	Contig_Y1	24111277	24111278	mir_MSE_peak_177	49.19753	1349
Contig_Y1	maker	gene	24116057	24116810	.	-	.	ID=maker-Contig_Y1-augustus-gene-24.334;Name=maker-Contig_Y1-augustus-gene-24.334	Contig_Y1	24111277	24111278	mir_MSE_peak_177	49.19753	4779
Contig_Y1	maker	gene	24129724	24133245	.	+	.	ID=maker-Contig_Y1-snap-gene-24.507;Name=maker-Contig_Y1-snap-gene-24.507	Contig_Y1	24132078	24132079	mir_MSE_peak_178	34.16061	0
Contig_Y1	maker	gene	24132623	24135093	.	-	.	ID=snap_masked-Contig_Y1-processed-gene-24.101;Name=snap_masked-Contig_Y1-processed-gene-24.101	Contig_Y1	24132078	24132079	mir_MSE_peak_178	34.16061	544
Contig_Y1	maker	gene	24136708	24137551	.	-	.	ID=maker-Contig_Y1-snap-gene-24.712;Name=maker-Contig_Y1-snap-gene-24.712	Contig_Y1	24132078	24132079	mir_MSE_peak_178	34.16061	4629
Contig_Y1	maker	gene	24152563	24153571	.	-	.	ID=maker-Contig_Y1-augustus-gene-24.347;Name=maker-Contig_Y1-augustus-gene-24.347	Contig_Y1	24132078	24132079	mir_MSE_peak_178	34.16061	20484
Contig_Y1	maker	gene	24190497	24191084	.	+	.	ID=maker-Contig_Y1-augustus-gene-24.143;Name=maker-Contig_Y1-augustus-gene-24.143	Contig_Y1	24222425	24222426	mir_MSE_peak_179	17.79733	31342
Contig_Y1	maker	gene	24191113	24191322	.	-	.	ID=maker-Contig_Y1-snap-gene-24.721;Name=maker-Contig_Y1-snap-gene-24.721	Contig_Y1	24222425	24222426	mir_MSE_peak_179	17.79733	-31104
Contig_Y1	maker	gene	24191364	24193187	.	-	.	ID=maker-Contig_Y1-augustus-gene-24.349;Name=maker-Contig_Y1-augustus-gene-24.349	Contig_Y1	24222425	24222426	mir_MSE_peak_179	17.79733	-29239
Contig_Y1	maker	gene	24197184	24202694	.	+	.	ID=maker-Contig_Y1-snap-gene-24.513;Name=maker-Contig_Y1-snap-gene-24.513	Contig_Y1	24222425	24222426	mir_MSE_peak_179	17.79733	19732
Contig_Y1	maker	gene	24203100	24209319	.	+	.	ID=maker-Contig_Y1-snap-gene-24.520;Name=maker-Contig_Y1-snap-gene-24.520	Contig_Y1	24222425	24222426	mir_MSE_peak_179	17.79733	13107
Contig_Y1	maker	gene	24206969	24223050	.	-	.	ID=maker-Contig_Y1-snap-gene-24.725;Name=maker-Contig_Y1-snap-gene-24.725	Contig_Y1	24222425	24222426	mir_MSE_peak_179	17.79733	0
Contig_Y1	maker	gene	24209496	24225949	.	+	.	ID=maker-Contig_Y1-snap-gene-24.524;Name=maker-Contig_Y1-snap-gene-24.524	Contig_Y1	24222425	24222426	mir_MSE_peak_179	17.79733	0
Contig_Y1	maker	gene	24209496	24225949	.	+	.	ID=maker-Contig_Y1-snap-gene-24.524;Name=maker-Contig_Y1-snap-gene-24.524	Contig_Y1	24225191	24225192	mir_MSE_peak_180	125.54135	0
Contig_Y1	maker	gene	24225818	24241811	.	-	.	ID=snap_masked-Contig_Y1-processed-gene-24.106;Name=snap_masked-Contig_Y1-processed-gene-24.106	Contig_Y1	24227368	24227369	mir_MSE_peak_181	11.49999	0
Contig_Y1	maker	gene	24241870	24242467	.	-	.	ID=maker-Contig_Y1-augustus-gene-24.351;Name=maker-Contig_Y1-augustus-gene-24.351	Contig_Y1	24227368	24227369	mir_MSE_peak_181	11.49999	14501
Contig_Y1	maker	gene	24274123	24274775	.	+	.	ID=maker-Contig_Y1-augustus-gene-24.181;Name=maker-Contig_Y1-augustus-gene-24.181	Contig_Y1	24265161	24265162	mir_MSE_peak_182	20.45764	-8961
Contig_Y1	maker	gene	24274916	24275020	.	-	.	ID=maker-Contig_Y1-snap-gene-24.732;Name=maker-Contig_Y1-snap-gene-24.732	Contig_Y1	24265161	24265162	mir_MSE_peak_182	20.45764	9754
Contig_Y1	maker	gene	24275062	24276885	.	-	.	ID=maker-Contig_Y1-augustus-gene-24.353;Name=maker-Contig_Y1-augustus-gene-24.353	Contig_Y1	24265161	24265162	mir_MSE_peak_182	20.45764	9900
Contig_Y1	maker	gene	24281261	24282416	.	+	.	ID=maker-Contig_Y1-snap-gene-24.533;Name=maker-Contig_Y1-snap-gene-24.533	Contig_Y1	24294075	24294076	mir_MSE_peak_183	7.72837	11660
Contig_Y1	maker	gene	24282822	24297375	.	+	.	ID=maker-Contig_Y1-snap-gene-24.532;Name=maker-Contig_Y1-snap-gene-24.532	Contig_Y1	24294075	24294076	mir_MSE_peak_183	7.72837	0
Contig_Y1	maker	gene	24282822	24297375	.	+	.	ID=maker-Contig_Y1-snap-gene-24.532;Name=maker-Contig_Y1-snap-gene-24.532	Contig_Y1	24296661	24296662	mir_MSE_peak_184	22.67311	0
Contig_Y1	maker	gene	24297244	24302165	.	-	.	ID=snap_masked-Contig_Y1-processed-gene-24.109;Name=snap_masked-Contig_Y1-processed-gene-24.109	Contig_Y1	24296661	24296662	mir_MSE_peak_184	22.67311	582
Contig_Y1	maker	gene	24332720	24335475	.	+	.	ID=maker-Contig_Y1-snap-gene-24.551;Name=maker-Contig_Y1-snap-gene-24.551	Contig_Y1	24356546	24356547	mir_MSE_peak_185	6.96314	21072
Contig_Y1	maker	gene	24333158	24334252	.	-	.	ID=maker-Contig_Y1-snap-gene-24.739;Name=maker-Contig_Y1-snap-gene-24.739	Contig_Y1	24356546	24356547	mir_MSE_peak_185	6.96314	-22295
Contig_Y1	maker	gene	24335563	24340638	.	+	.	ID=maker-Contig_Y1-snap-gene-24.550;Name=maker-Contig_Y1-snap-gene-24.550	Contig_Y1	24356546	24356547	mir_MSE_peak_185	6.96314	15909
Contig_Y1	maker	gene	24337882	24338888	.	-	.	ID=maker-Contig_Y1-snap-gene-24.755;Name=maker-Contig_Y1-snap-gene-24.755	Contig_Y1	24356546	24356547	mir_MSE_peak_185	6.96314	-17659
Contig_Y1	maker	gene	24339096	24340840	.	-	.	ID=maker-Contig_Y1-snap-gene-24.752;Name=maker-Contig_Y1-snap-gene-24.752	Contig_Y1	24356546	24356547	mir_MSE_peak_185	6.96314	-15707
Contig_Y1	maker	gene	24340880	24341239	.	-	.	ID=maker-Contig_Y1-snap-gene-24.748;Name=maker-Contig_Y1-snap-gene-24.748	Contig_Y1	24356546	24356547	mir_MSE_peak_185	6.96314	-15308
Contig_Y1	maker	gene	24341249	24342232	.	-	.	ID=maker-Contig_Y1-snap-gene-24.734;Name=maker-Contig_Y1-snap-gene-24.734	Contig_Y1	24356546	24356547	mir_MSE_peak_185	6.96314	-14315
Contig_Y1	maker	gene	24356069	24357185	.	+	.	ID=maker-Contig_Y1-augustus-gene-24.196;Name=maker-Contig_Y1-augustus-gene-24.196	Contig_Y1	24356546	24356547	mir_MSE_peak_185	6.96314	0
Contig_Y1	maker	gene	24356604	24356816	.	-	.	ID=snap_masked-Contig_Y1-processed-gene-24.113;Name=snap_masked-Contig_Y1-processed-gene-24.113	Contig_Y1	24356546	24356547	mir_MSE_peak_185	6.96314	57
Contig_Y1	maker	gene	24357273	24361240	.	-	.	ID=maker-Contig_Y1-augustus-gene-24.359;Name=maker-Contig_Y1-augustus-gene-24.359	Contig_Y1	24357269	24357270	mir_MSE_peak_186	25.54639	3
Contig_Y1	maker	gene	24368182	24374635	.	+	.	ID=maker-Contig_Y1-augustus-gene-24.199;Name=maker-Contig_Y1-augustus-gene-24.199	Contig_Y1	24357269	24357270	mir_MSE_peak_186	25.54639	-10912
Contig_Y1	maker	gene	24382484	24395717	.	-	.	ID=maker-Contig_Y1-augustus-gene-24.361;Name=maker-Contig_Y1-augustus-gene-24.361	Contig_Y1	24357269	24357270	mir_MSE_peak_186	25.54639	25214
Contig_Y1	maker	gene	24622683	24623824	.	+	.	ID=maker-Contig_Y1-augustus-gene-24.202;Name=maker-Contig_Y1-augustus-gene-24.202	Contig_Y1	24484873	24484874	mir_MSE_peak_187	15.26519	-137809
Contig_Y1	maker	gene	24847825	24859468	.	+	.	ID=maker-Contig_Y1-snap-gene-24.571;Name=maker-Contig_Y1-snap-gene-24.571	Contig_Y1	24907814	24907815	mir_MSE_peak_188	6.22559	48347
Contig_Y1	maker	gene	24850124	24852921	.	-	.	ID=maker-Contig_Y1-augustus-gene-24.364;Name=maker-Contig_Y1-augustus-gene-24.364	Contig_Y1	24907814	24907815	mir_MSE_peak_188	6.22559	-54894
Contig_Y1	maker	gene	24852946	24877846	.	-	.	ID=maker-Contig_Y1-snap-gene-24.783;Name=maker-Contig_Y1-snap-gene-24.783	Contig_Y1	24907814	24907815	mir_MSE_peak_188	6.22559	-29969
Contig_Y1	maker	gene	24867252	24869630	.	+	.	ID=maker-Contig_Y1-augustus-gene-24.206;Name=maker-Contig_Y1-augustus-gene-24.206	Contig_Y1	24907814	24907815	mir_MSE_peak_188	6.22559	38185
Contig_Y1	maker	gene	24905971	24908430	.	-	.	ID=augustus_masked-Contig_Y1-processed-gene-24.48;Name=augustus_masked-Contig_Y1-processed-gene-24.48	Contig_Y1	24907814	24907815	mir_MSE_peak_188	6.22559	0
Contig_Y1	maker	gene	24908727	24909363	.	+	.	ID=maker-Contig_Y1-snap-gene-24.618;Name=maker-Contig_Y1-snap-gene-24.618	Contig_Y1	24908828	24908829	mir_MSE_peak_189	8.52107	0
Contig_Y1	maker	gene	24909368	24910889	.	+	.	ID=maker-Contig_Y1-snap-gene-24.617;Name=maker-Contig_Y1-snap-gene-24.617	Contig_Y1	24909428	24909429	mir_MSE_peak_190	4.51309	0
Contig_Y1	maker	gene	24910582	24910929	.	-	.	ID=maker-Contig_Y1-snap-gene-24.797;Name=maker-Contig_Y1-snap-gene-24.797	Contig_Y1	24909428	24909429	mir_MSE_peak_190	4.51309	1153
Contig_Y1	maker	gene	24911021	24912552	.	-	.	ID=maker-Contig_Y1-snap-gene-24.796;Name=maker-Contig_Y1-snap-gene-24.796	Contig_Y1	24909428	24909429	mir_MSE_peak_190	4.51309	1592
Contig_Y1	maker	gene	24912571	24914448	.	-	.	ID=maker-Contig_Y1-snap-gene-24.799;Name=maker-Contig_Y1-snap-gene-24.799	Contig_Y1	24909428	24909429	mir_MSE_peak_190	4.51309	3142
Contig_Y1	maker	gene	24914579	24917995	.	-	.	ID=maker-Contig_Y1-augustus-gene-24.425;Name=maker-Contig_Y1-augustus-gene-24.425	Contig_Y1	24909428	24909429	mir_MSE_peak_190	4.51309	5150
Contig_Y1	maker	gene	24915392	24915886	.	+	.	ID=augustus_masked-Contig_Y1-processed-gene-24.20;Name=augustus_masked-Contig_Y1-processed-gene-24.20	Contig_Y1	24909428	24909429	mir_MSE_peak_190	4.51309	-5963
Contig_Y1	maker	gene	24916126	24917308	.	+	.	ID=maker-Contig_Y1-augustus-gene-24.236;Name=maker-Contig_Y1-augustus-gene-24.236	Contig_Y1	24909428	24909429	mir_MSE_peak_190	4.51309	-6697
Contig_Y1	maker	gene	24927348	24928781	.	-	.	ID=maker-Contig_Y1-snap-gene-24.826;Name=maker-Contig_Y1-snap-gene-24.826	Contig_Y1	24939748	24939749	mir_MSE_peak_191	5.86851	-10968
Contig_Y1	maker	gene	24929574	24932180	.	-	.	ID=maker-Contig_Y1-snap-gene-24.827;Name=maker-Contig_Y1-snap-gene-24.827	Contig_Y1	24939748	24939749	mir_MSE_peak_191	5.86851	-7569
Contig_Y1	maker	gene	24936095	24942090	.	+	.	ID=maker-Contig_Y1-augustus-gene-24.237;Name=maker-Contig_Y1-augustus-gene-24.237	Contig_Y1	24939748	24939749	mir_MSE_peak_191	5.86851	0
Contig_Y1	maker	gene	24941676	24951317	.	-	.	ID=maker-Contig_Y1-snap-gene-24.834;Name=maker-Contig_Y1-snap-gene-24.834	Contig_Y1	24939748	24939749	mir_MSE_peak_191	5.86851	1927
Contig_Y1	maker	gene	24945085	24945439	.	+	.	ID=maker-Contig_Y1-augustus-gene-24.238;Name=maker-Contig_Y1-augustus-gene-24.238	Contig_Y1	24939748	24939749	mir_MSE_peak_191	5.86851	-5336
Contig_Y1	maker	gene	24951266	24951968	.	+	.	ID=maker-Contig_Y1-augustus-gene-24.239;Name=maker-Contig_Y1-augustus-gene-24.239	Contig_Y1	24939748	24939749	mir_MSE_peak_191	5.86851	-11517
Contig_Y1	maker	gene	24954808	24956701	.	-	.	ID=maker-Contig_Y1-augustus-gene-24.437;Name=maker-Contig_Y1-augustus-gene-24.437	Contig_Y1	24939748	24939749	mir_MSE_peak_191	5.86851	15059
Contig_Y1	maker	gene	24957349	24957804	.	+	.	ID=maker-Contig_Y1-augustus-gene-24.276;Name=maker-Contig_Y1-augustus-gene-24.276	Contig_Y1	24939748	24939749	mir_MSE_peak_191	5.86851	-17600
Contig_Y1	maker	gene	24957649	24969085	.	-	.	ID=maker-Contig_Y1-snap-gene-24.830;Name=maker-Contig_Y1-snap-gene-24.830	Contig_Y1	24939748	24939749	mir_MSE_peak_191	5.86851	17900
Contig_Y1	maker	gene	24963394	24973036	.	+	.	ID=maker-Contig_Y1-snap-gene-24.622;Name=maker-Contig_Y1-snap-gene-24.622	Contig_Y1	24939748	24939749	mir_MSE_peak_191	5.86851	-23645
Contig_Y1	maker	gene	24973012	24977632	.	-	.	ID=maker-Contig_Y1-augustus-gene-25.117;Name=maker-Contig_Y1-augustus-gene-25.117	Contig_Y1	24939748	24939749	mir_MSE_peak_191	5.86851	33263
Contig_Y1	maker	gene	25030128	25041037	.	+	.	ID=maker-Contig_Y1-snap-gene-25.202;Name=maker-Contig_Y1-snap-gene-25.202	Contig_Y1	24939748	24939749	mir_MSE_peak_191	5.86851	-90379
Contig_Y1	maker	gene	25032479	25035250	.	-	.	ID=maker-Contig_Y1-augustus-gene-25.120;Name=maker-Contig_Y1-augustus-gene-25.120	Contig_Y1	24939748	24939749	mir_MSE_peak_191	5.86851	92730
Contig_Y1	maker	gene	25035275	25048206	.	-	.	ID=maker-Contig_Y1-snap-gene-25.259;Name=maker-Contig_Y1-snap-gene-25.259	Contig_Y1	24939748	24939749	mir_MSE_peak_191	5.86851	95526
Contig_Y1	maker	gene	25041447	25048131	.	+	.	ID=maker-Contig_Y1-snap-gene-25.197;Name=maker-Contig_Y1-snap-gene-25.197	Contig_Y1	24939748	24939749	mir_MSE_peak_191	5.86851	-101698
Contig_Y1	maker	gene	25048860	25056344	.	-	.	ID=maker-Contig_Y1-snap-gene-25.249;Name=maker-Contig_Y1-snap-gene-25.249	Contig_Y1	24939748	24939749	mir_MSE_peak_191	5.86851	109111
Contig_Y1	maker	gene	25142963	25143346	.	-	.	ID=maker-Contig_Y1-snap-gene-25.279;Name=maker-Contig_Y1-snap-gene-25.279	Contig_Y1	25182663	25182664	mir_MSE_peak_192	58.07849	-39318
Contig_Y1	maker	gene	25144083	25145174	.	-	.	ID=maker-Contig_Y1-augustus-gene-25.176;Name=maker-Contig_Y1-augustus-gene-25.176	Contig_Y1	25182663	25182664	mir_MSE_peak_192	58.07849	-37490
Contig_Y1	maker	gene	25160390	25164293	.	+	.	ID=maker-Contig_Y1-augustus-gene-25.107;Name=maker-Contig_Y1-augustus-gene-25.107	Contig_Y1	25182663	25182664	mir_MSE_peak_192	58.07849	18371
Contig_Y1	maker	gene	25164207	25165861	.	-	.	ID=maker-Contig_Y1-snap-gene-25.287;Name=maker-Contig_Y1-snap-gene-25.287	Contig_Y1	25182663	25182664	mir_MSE_peak_192	58.07849	-16803
Contig_Y1	maker	gene	25184648	25190941	.	-	.	ID=maker-Contig_Y1-augustus-gene-25.180;Name=maker-Contig_Y1-augustus-gene-25.180	Contig_Y1	25188765	25188766	mir_MSE_peak_193	5.17549	0
Contig_Y1	maker	gene	25191538	25197540	.	+	.	ID=maker-Contig_Y1-snap-gene-25.230;Name=maker-Contig_Y1-snap-gene-25.230	Contig_Y1	25188765	25188766	mir_MSE_peak_193	5.17549	-2772
Contig_Y1	maker	gene	25200285	25201162	.	-	.	ID=maker-Contig_Y1-snap-gene-25.291;Name=maker-Contig_Y1-snap-gene-25.291	Contig_Y1	25188765	25188766	mir_MSE_peak_193	5.17549	11519
Contig_Y1	maker	gene	25201297	25201713	.	-	.	ID=maker-Contig_Y1-augustus-gene-25.182;Name=maker-Contig_Y1-augustus-gene-25.182	Contig_Y1	25188765	25188766	mir_MSE_peak_193	5.17549	12531
Contig_Y1	maker	gene	25202703	25203578	.	-	.	ID=maker-Contig_Y1-snap-gene-25.289;Name=maker-Contig_Y1-snap-gene-25.289	Contig_Y1	25188765	25188766	mir_MSE_peak_193	5.17549	13937
Contig_Y1	maker	gene	25203752	25205257	.	-	.	ID=snap_masked-Contig_Y1-processed-gene-25.64;Name=snap_masked-Contig_Y1-processed-gene-25.64	Contig_Y1	25188765	25188766	mir_MSE_peak_193	5.17549	14986
Contig_Y1	maker	gene	25206331	25207183	.	-	.	ID=maker-Contig_Y1-augustus-gene-25.188;Name=maker-Contig_Y1-augustus-gene-25.188	Contig_Y1	25188765	25188766	mir_MSE_peak_193	5.17549	17565
Contig_Y1	maker	gene	25207552	25208110	.	-	.	ID=maker-Contig_Y1-snap-gene-25.298;Name=maker-Contig_Y1-snap-gene-25.298	Contig_Y1	25188765	25188766	mir_MSE_peak_193	5.17549	18786
Contig_Y1	maker	gene	25229840	25233773	.	+	.	ID=maker-Contig_Y1-augustus-gene-25.109;Name=maker-Contig_Y1-augustus-gene-25.109	Contig_Y1	25188765	25188766	mir_MSE_peak_193	5.17549	-41074
Contig_Y1	maker	gene	25233942	25238593	.	+	.	ID=maker-Contig_Y1-snap-gene-25.234;Name=maker-Contig_Y1-snap-gene-25.234	Contig_Y1	25188765	25188766	mir_MSE_peak_193	5.17549	-45176
Contig_Y1	maker	gene	25235155	25243475	.	-	.	ID=maker-Contig_Y1-snap-gene-25.302;Name=maker-Contig_Y1-snap-gene-25.302	Contig_Y1	25188765	25188766	mir_MSE_peak_193	5.17549	46389
Contig_Y1	maker	gene	25276653	25278205	.	+	.	ID=maker-Contig_Y1-augustus-gene-25.111;Name=maker-Contig_Y1-augustus-gene-25.111	Contig_Y1	25188765	25188766	mir_MSE_peak_193	5.17549	-87887
Contig_Y1	maker	gene	25507431	25509926	.	-	.	ID=maker-Contig_Y1-snap-gene-25.306;Name=maker-Contig_Y1-snap-gene-25.306	Contig_Y1	25188765	25188766	mir_MSE_peak_193	5.17549	318665
Contig_Y1	maker	gene	25534760	25535771	.	+	.	ID=maker-Contig_Y1-augustus-gene-25.113;Name=maker-Contig_Y1-augustus-gene-25.113	Contig_Y1	25188765	25188766	mir_MSE_peak_193	5.17549	-345994
Contig_Y1	maker	gene	25861737	25863657	.	+	.	ID=maker-Contig_Y1-augustus-gene-25.115;Name=maker-Contig_Y1-augustus-gene-25.115	Contig_Y1	26510474	26510475	mir_MSE_peak_194	6.96314	646818
Contig_Y1	maker	gene	26410614	26420298	.	-	.	ID=maker-Contig_Y1-snap-gene-26.253;Name=maker-Contig_Y1-snap-gene-26.253	Contig_Y1	26510474	26510475	mir_MSE_peak_194	6.96314	-90177
Contig_Y1	maker	gene	26420628	26422767	.	-	.	ID=maker-Contig_Y1-augustus-gene-26.134;Name=maker-Contig_Y1-augustus-gene-26.134	Contig_Y1	26510474	26510475	mir_MSE_peak_194	6.96314	-87708
Contig_Y1	maker	gene	26494564	26494899	.	+	.	ID=augustus_masked-Contig_Y1-processed-gene-26.2;Name=augustus_masked-Contig_Y1-processed-gene-26.2	Contig_Y1	26510474	26510475	mir_MSE_peak_194	6.96314	15576
Contig_Y1	maker	gene	26495238	26498686	.	+	.	ID=maker-Contig_Y1-snap-gene-26.206;Name=maker-Contig_Y1-snap-gene-26.206	Contig_Y1	26510474	26510475	mir_MSE_peak_194	6.96314	11789
Contig_Y1	maker	gene	26498866	26505334	.	+	.	ID=augustus_masked-Contig_Y1-processed-gene-26.4;Name=augustus_masked-Contig_Y1-processed-gene-26.4	Contig_Y1	26510474	26510475	mir_MSE_peak_194	6.96314	5141
Contig_Y1	maker	gene	26505485	26508443	.	+	.	ID=maker-Contig_Y1-augustus-gene-26.99;Name=maker-Contig_Y1-augustus-gene-26.99	Contig_Y1	26510474	26510475	mir_MSE_peak_194	6.96314	2032
Contig_Y1	maker	gene	26509943	26511286	.	-	.	ID=maker-Contig_Y1-augustus-gene-26.141;Name=maker-Contig_Y1-augustus-gene-26.141	Contig_Y1	26510474	26510475	mir_MSE_peak_194	6.96314	0
Contig_Y1	maker	gene	26511299	26513624	.	+	.	ID=maker-Contig_Y1-augustus-gene-26.103;Name=maker-Contig_Y1-augustus-gene-26.103	Contig_Y1	26510474	26510475	mir_MSE_peak_194	6.96314	-824
Contig_Y1	maker	gene	26513757	26516333	.	-	.	ID=maker-Contig_Y1-augustus-gene-26.142;Name=maker-Contig_Y1-augustus-gene-26.142	Contig_Y1	26510474	26510475	mir_MSE_peak_194	6.96314	3282
Contig_Y1	maker	gene	26517485	26518504	.	-	.	ID=maker-Contig_Y1-snap-gene-26.272;Name=maker-Contig_Y1-snap-gene-26.272	Contig_Y1	26510474	26510475	mir_MSE_peak_194	6.96314	7010
Contig_Y1	maker	gene	26561792	26565655	.	-	.	ID=maker-Contig_Y1-augustus-gene-26.152;Name=maker-Contig_Y1-augustus-gene-26.152	Contig_Y1	26510474	26510475	mir_MSE_peak_194	6.96314	51317
Contig_Y1	maker	gene	26566250	26567737	.	-	.	ID=maker-Contig_Y1-augustus-gene-26.154;Name=maker-Contig_Y1-augustus-gene-26.154	Contig_Y1	26510474	26510475	mir_MSE_peak_194	6.96314	55775
Contig_Y1	maker	gene	26588933	26589517	.	-	.	ID=maker-Contig_Y1-augustus-gene-26.156;Name=maker-Contig_Y1-augustus-gene-26.156	Contig_Y1	26510474	26510475	mir_MSE_peak_194	6.96314	78458
Contig_Y1	maker	gene	26613162	26613590	.	+	.	ID=maker-Contig_Y1-augustus-gene-26.106;Name=maker-Contig_Y1-augustus-gene-26.106	Contig_Y1	26510474	26510475	mir_MSE_peak_194	6.96314	-102687
Contig_Y1	maker	gene	26622319	26623402	.	-	.	ID=augustus_masked-Contig_Y1-processed-gene-26.27;Name=augustus_masked-Contig_Y1-processed-gene-26.27	Contig_Y1	26510474	26510475	mir_MSE_peak_194	6.96314	111844
Contig_Y1	maker	gene	26623831	26624759	.	-	.	ID=maker-Contig_Y1-augustus-gene-26.159;Name=maker-Contig_Y1-augustus-gene-26.159	Contig_Y1	26510474	26510475	mir_MSE_peak_194	6.96314	113356
Contig_Y1	maker	gene	26626133	26633681	.	-	.	ID=maker-Contig_Y1-snap-gene-26.283;Name=maker-Contig_Y1-snap-gene-26.283	Contig_Y1	26510474	26510475	mir_MSE_peak_194	6.96314	115658
Contig_Y1	maker	gene	26632808	26640238	.	+	.	ID=maker-Contig_Y1-augustus-gene-26.107;Name=maker-Contig_Y1-augustus-gene-26.107	Contig_Y1	26510474	26510475	mir_MSE_peak_194	6.96314	-122333
Contig_Y1	maker	gene	26663173	26664564	.	-	.	ID=maker-Contig_Y1-augustus-gene-26.186;Name=maker-Contig_Y1-augustus-gene-26.186	Contig_Y1	26510474	26510475	mir_MSE_peak_194	6.96314	152698
Contig_Y1	maker	gene	26664943	26665689	.	+	.	ID=maker-Contig_Y1-augustus-gene-26.111;Name=maker-Contig_Y1-augustus-gene-26.111	Contig_Y1	26510474	26510475	mir_MSE_peak_194	6.96314	-154468
Contig_Y1	maker	gene	26665736	26666503	.	+	.	ID=maker-Contig_Y1-augustus-gene-26.112;Name=maker-Contig_Y1-augustus-gene-26.112	Contig_Y1	26510474	26510475	mir_MSE_peak_194	6.96314	-155261
Contig_Y1	maker	gene	26666598	26667304	.	+	.	ID=maker-Contig_Y1-augustus-gene-26.113;Name=maker-Contig_Y1-augustus-gene-26.113	Contig_Y1	26510474	26510475	mir_MSE_peak_194	6.96314	-156123
Contig_Y1	maker	gene	26667332	26668392	.	-	.	ID=maker-Contig_Y1-augustus-gene-26.175;Name=maker-Contig_Y1-augustus-gene-26.175	Contig_Y1	26510474	26510475	mir_MSE_peak_194	6.96314	156857
Contig_Y1	maker	gene	26668766	26669992	.	-	.	ID=maker-Contig_Y1-augustus-gene-26.179;Name=maker-Contig_Y1-augustus-gene-26.179	Contig_Y1	26510474	26510475	mir_MSE_peak_194	6.96314	158291
Contig_Y1	maker	gene	26712579	26715498	.	+	.	ID=maker-Contig_Y1-snap-gene-26.232;Name=maker-Contig_Y1-snap-gene-26.232	Contig_Y1	26867016	26867017	mir_MSE_peak_195	9.34031	151519
Contig_Y1	maker	gene	26715541	26716416	.	+	.	ID=maker-Contig_Y1-snap-gene-26.231;Name=maker-Contig_Y1-snap-gene-26.231	Contig_Y1	26867016	26867017	mir_MSE_peak_195	9.34031	150601
Contig_Y1	maker	gene	26716441	26733444	.	+	.	ID=snap_masked-Contig_Y1-processed-gene-26.59;Name=snap_masked-Contig_Y1-processed-gene-26.59	Contig_Y1	26867016	26867017	mir_MSE_peak_195	9.34031	133573
Contig_Y1	maker	gene	26732864	26734176	.	-	.	ID=augustus_masked-Contig_Y1-processed-gene-26.31;Name=augustus_masked-Contig_Y1-processed-gene-26.31	Contig_Y1	26867016	26867017	mir_MSE_peak_195	9.34031	-132841
Contig_Y1	maker	gene	26829348	26833959	.	+	.	ID=snap_masked-Contig_Y1-processed-gene-26.61;Name=snap_masked-Contig_Y1-processed-gene-26.61	Contig_Y1	26867016	26867017	mir_MSE_peak_195	9.34031	33058
Contig_Y1	maker	gene	26834717	26836397	.	-	.	ID=maker-Contig_Y1-snap-gene-26.322;Name=maker-Contig_Y1-snap-gene-26.322	Contig_Y1	26867016	26867017	mir_MSE_peak_195	9.34031	-30620
Contig_Y1	maker	gene	26842562	26844242	.	-	.	ID=maker-Contig_Y1-snap-gene-26.320;Name=maker-Contig_Y1-snap-gene-26.320	Contig_Y1	26867016	26867017	mir_MSE_peak_195	9.34031	-22775
Contig_Y1	maker	gene	26843057	26849539	.	+	.	ID=snap_masked-Contig_Y1-processed-gene-26.63;Name=snap_masked-Contig_Y1-processed-gene-26.63	Contig_Y1	26867016	26867017	mir_MSE_peak_195	9.34031	17478
Contig_Y1	maker	gene	26849516	26850464	.	-	.	ID=augustus_masked-Contig_Y1-processed-gene-26.36;Name=augustus_masked-Contig_Y1-processed-gene-26.36	Contig_Y1	26867016	26867017	mir_MSE_peak_195	9.34031	-16553
Contig_Y1	maker	gene	26866019	26874586	.	-	.	ID=maker-Contig_Y1-augustus-gene-26.200;Name=maker-Contig_Y1-augustus-gene-26.200	Contig_Y1	26867016	26867017	mir_MSE_peak_195	9.34031	0
Contig_Y1	maker	gene	26888829	26893375	.	+	.	ID=maker-Contig_Y1-snap-gene-26.240;Name=maker-Contig_Y1-snap-gene-26.240	Contig_Y1	26889214	26889215	mir_MSE_peak_196	20.45764	0
Contig_Y1	maker	gene	26888829	26893375	.	+	.	ID=maker-Contig_Y1-snap-gene-26.240;Name=maker-Contig_Y1-snap-gene-26.240	Contig_Y1	26890786	26890787	mir_MSE_peak_197	79.57584	0
Contig_Y1	maker	gene	26895677	26897743	.	-	.	ID=maker-Contig_Y1-augustus-gene-26.202;Name=maker-Contig_Y1-augustus-gene-26.202	Contig_Y1	26895558	26895559	mir_MSE_peak_200	100.23396	118
Contig_Y1	maker	gene	26899271	26900712	.	+	.	ID=maker-Contig_Y1-snap-gene-26.248;Name=maker-Contig_Y1-snap-gene-26.248	Contig_Y1	26895558	26895559	mir_MSE_peak_200	100.23396	-3712
Contig_Y1	maker	gene	26901618	26904128	.	-	.	ID=maker-Contig_Y1-snap-gene-26.332;Name=maker-Contig_Y1-snap-gene-26.332	Contig_Y1	26895558	26895559	mir_MSE_peak_200	100.23396	6059
Contig_Y1	maker	gene	26963068	26963936	.	+	.	ID=maker-Contig_Y1-snap-gene-26.251;Name=maker-Contig_Y1-snap-gene-26.251	Contig_Y1	26895558	26895559	mir_MSE_peak_200	100.23396	-67509
Contig_Y1	maker	gene	26963944	26964702	.	+	.	ID=maker-Contig_Y1-snap-gene-26.250;Name=maker-Contig_Y1-snap-gene-26.250	Contig_Y1	26895558	26895559	mir_MSE_peak_200	100.23396	-68385
Contig_Y1	maker	gene	26989259	26990029	.	+	.	ID=maker-Contig_Y1-snap-gene-27.310;Name=maker-Contig_Y1-snap-gene-27.310	Contig_Y1	26895558	26895559	mir_MSE_peak_200	100.23396	-93700
Contig_Y1	maker	gene	26997724	27001783	.	-	.	ID=maker-Contig_Y1-augustus-gene-27.167;Name=maker-Contig_Y1-augustus-gene-27.167	Contig_Y1	26895558	26895559	mir_MSE_peak_200	100.23396	102165
Contig_Y1	maker	gene	27045006	27046422	.	-	.	ID=maker-Contig_Y1-augustus-gene-27.170;Name=maker-Contig_Y1-augustus-gene-27.170	Contig_Y1	26895558	26895559	mir_MSE_peak_200	100.23396	149447
Contig_Y1	maker	gene	27066868	27068788	.	+	.	ID=maker-Contig_Y1-augustus-gene-27.145;Name=maker-Contig_Y1-augustus-gene-27.145	Contig_Y1	26895558	26895559	mir_MSE_peak_200	100.23396	-171309
Contig_Y1	maker	gene	27086117	27088083	.	-	.	ID=maker-Contig_Y1-augustus-gene-27.172;Name=maker-Contig_Y1-augustus-gene-27.172	Contig_Y1	26895558	26895559	mir_MSE_peak_200	100.23396	190558
Contig_Y1	maker	gene	27099802	27101759	.	-	.	ID=maker-Contig_Y1-augustus-gene-27.175;Name=maker-Contig_Y1-augustus-gene-27.175	Contig_Y1	26895558	26895559	mir_MSE_peak_200	100.23396	204243
Contig_Y1	maker	gene	27103758	27104352	.	+	.	ID=maker-Contig_Y1-snap-gene-27.315;Name=maker-Contig_Y1-snap-gene-27.315	Contig_Y1	26895558	26895559	mir_MSE_peak_200	100.23396	-208199
Contig_Y1	maker	gene	27104401	27105207	.	+	.	ID=maker-Contig_Y1-snap-gene-27.314;Name=maker-Contig_Y1-snap-gene-27.314	Contig_Y1	26895558	26895559	mir_MSE_peak_200	100.23396	-208842
Contig_Y1	maker	gene	27109697	27112372	.	-	.	ID=maker-Contig_Y1-augustus-gene-27.178;Name=maker-Contig_Y1-augustus-gene-27.178	Contig_Y1	26895558	26895559	mir_MSE_peak_200	100.23396	214138
Contig_Y1	maker	gene	27117817	27119881	.	-	.	ID=maker-Contig_Y1-augustus-gene-27.180;Name=maker-Contig_Y1-augustus-gene-27.180	Contig_Y1	26895558	26895559	mir_MSE_peak_200	100.23396	222258
Contig_Y1	maker	gene	27122277	27122939	.	+	.	ID=maker-Contig_Y1-augustus-gene-27.150;Name=maker-Contig_Y1-augustus-gene-27.150	Contig_Y1	26895558	26895559	mir_MSE_peak_200	100.23396	-226718
Contig_Y1	maker	gene	27127486	27129140	.	-	.	ID=maker-Contig_Y1-augustus-gene-27.183;Name=maker-Contig_Y1-augustus-gene-27.183	Contig_Y1	26895558	26895559	mir_MSE_peak_200	100.23396	231927
Contig_Y1	maker	gene	27166714	27191283	.	-	.	ID=maker-Contig_Y1-augustus-gene-27.185;Name=maker-Contig_Y1-augustus-gene-27.185	Contig_Y1	26895558	26895559	mir_MSE_peak_200	100.23396	271155
Contig_Y1	maker	gene	27334493	27336462	.	-	.	ID=maker-Contig_Y1-augustus-gene-27.186;Name=maker-Contig_Y1-augustus-gene-27.186	Contig_Y1	27539692	27539693	mir_MSE_peak_201	10.61731	-203231
Contig_Y1	maker	gene	27335432	27339964	.	+	.	ID=snap_masked-Contig_Y1-processed-gene-27.69;Name=snap_masked-Contig_Y1-processed-gene-27.69	Contig_Y1	27539692	27539693	mir_MSE_peak_201	10.61731	199729
Contig_Y1	maker	gene	27339979	27340459	.	+	.	ID=maker-Contig_Y1-augustus-gene-27.152;Name=maker-Contig_Y1-augustus-gene-27.152	Contig_Y1	27539692	27539693	mir_MSE_peak_201	10.61731	199234
Contig_Y1	maker	gene	27345631	27346910	.	+	.	ID=maker-Contig_Y1-augustus-gene-27.154;Name=maker-Contig_Y1-augustus-gene-27.154	Contig_Y1	27539692	27539693	mir_MSE_peak_201	10.61731	192783
Contig_Y1	maker	gene	27463686	27464199	.	-	.	ID=maker-Contig_Y1-augustus-gene-27.189;Name=maker-Contig_Y1-augustus-gene-27.189	Contig_Y1	27539692	27539693	mir_MSE_peak_201	10.61731	-75494
Contig_Y1	maker	gene	27464078	27465743	.	+	.	ID=maker-Contig_Y1-snap-gene-27.326;Name=maker-Contig_Y1-snap-gene-27.326	Contig_Y1	27539692	27539693	mir_MSE_peak_201	10.61731	73950
Contig_Y1	maker	gene	27513565	27532861	.	-	.	ID=maker-Contig_Y1-snap-gene-27.372;Name=maker-Contig_Y1-snap-gene-27.372	Contig_Y1	27539692	27539693	mir_MSE_peak_201	10.61731	-6832
Contig_Y1	maker	gene	27543035	27563466	.	-	.	ID=maker-Contig_Y1-snap-gene-27.378;Name=maker-Contig_Y1-snap-gene-27.378	Contig_Y1	27539692	27539693	mir_MSE_peak_201	10.61731	3342
Contig_Y1	maker	gene	27563974	27568718	.	-	.	ID=maker-Contig_Y1-snap-gene-27.377;Name=maker-Contig_Y1-snap-gene-27.377	Contig_Y1	27539692	27539693	mir_MSE_peak_201	10.61731	24281
Contig_Y1	maker	gene	27619425	27622665	.	-	.	ID=maker-Contig_Y1-snap-gene-27.381;Name=maker-Contig_Y1-snap-gene-27.381	Contig_Y1	27539692	27539693	mir_MSE_peak_201	10.61731	79732
Contig_Y1	maker	gene	27635133	27636878	.	-	.	ID=maker-Contig_Y1-augustus-gene-27.239;Name=maker-Contig_Y1-augustus-gene-27.239	Contig_Y1	27539692	27539693	mir_MSE_peak_201	10.61731	95440
Contig_Y1	maker	gene	27643939	27647949	.	-	.	ID=maker-Contig_Y1-snap-gene-27.388;Name=maker-Contig_Y1-snap-gene-27.388	Contig_Y1	27539692	27539693	mir_MSE_peak_201	10.61731	104246
Contig_Y1	maker	gene	27649105	27659996	.	-	.	ID=maker-Contig_Y1-snap-gene-27.391;Name=maker-Contig_Y1-snap-gene-27.391	Contig_Y1	27539692	27539693	mir_MSE_peak_201	10.61731	109412
Contig_Y1	maker	gene	27660320	27666349	.	-	.	ID=maker-Contig_Y1-snap-gene-27.401;Name=maker-Contig_Y1-snap-gene-27.401	Contig_Y1	27539692	27539693	mir_MSE_peak_201	10.61731	120627
Contig_Y1	maker	gene	27731496	27733145	.	-	.	ID=maker-Contig_Y1-augustus-gene-27.293;Name=maker-Contig_Y1-augustus-gene-27.293	Contig_Y1	27539692	27539693	mir_MSE_peak_201	10.61731	191803
Contig_Y1	maker	gene	27839261	27842899	.	+	.	ID=maker-Contig_Y1-augustus-gene-27.156;Name=maker-Contig_Y1-augustus-gene-27.156	Contig_Y1	27539692	27539693	mir_MSE_peak_201	10.61731	-299568
Contig_Y1	maker	gene	27843086	27846796	.	+	.	ID=maker-Contig_Y1-snap-gene-27.328;Name=maker-Contig_Y1-snap-gene-27.328	Contig_Y1	27539692	27539693	mir_MSE_peak_201	10.61731	-303393
Contig_Y1	maker	gene	27848736	27850204	.	+	.	ID=maker-Contig_Y1-snap-gene-27.336;Name=maker-Contig_Y1-snap-gene-27.336	Contig_Y1	27539692	27539693	mir_MSE_peak_201	10.61731	-309043
Contig_Y1	maker	gene	27851448	27852918	.	+	.	ID=maker-Contig_Y1-snap-gene-27.335;Name=maker-Contig_Y1-snap-gene-27.335	Contig_Y1	27539692	27539693	mir_MSE_peak_201	10.61731	-311755
Contig_Y1	maker	gene	27856204	27856515	.	+	.	ID=maker-Contig_Y1-snap-gene-27.333;Name=maker-Contig_Y1-snap-gene-27.333	Contig_Y1	28170691	28170692	mir_MSE_peak_202	10.18527	314177
Contig_Y1	maker	gene	27863529	27865025	.	-	.	ID=maker-Contig_Y1-augustus-gene-27.296;Name=maker-Contig_Y1-augustus-gene-27.296	Contig_Y1	28170691	28170692	mir_MSE_peak_202	10.18527	-305667
Contig_Y1	maker	gene	27907558	27910610	.	+	.	ID=maker-Contig_Y1-augustus-gene-27.165;Name=maker-Contig_Y1-augustus-gene-27.165	Contig_Y1	28170691	28170692	mir_MSE_peak_202	10.18527	260082
Contig_Y1	maker	gene	27909768	27910553	.	-	.	ID=augustus_masked-Contig_Y1-processed-gene-27.50;Name=augustus_masked-Contig_Y1-processed-gene-27.50	Contig_Y1	28170691	28170692	mir_MSE_peak_202	10.18527	-260139
Contig_Y1	maker	gene	27910700	27912226	.	-	.	ID=maker-Contig_Y1-augustus-gene-27.298;Name=maker-Contig_Y1-augustus-gene-27.298	Contig_Y1	28170691	28170692	mir_MSE_peak_202	10.18527	-258466
Contig_Y1	maker	gene	27955944	27957852	.	-	.	ID=maker-Contig_Y1-augustus-gene-27.301;Name=maker-Contig_Y1-augustus-gene-27.301	Contig_Y1	28170691	28170692	mir_MSE_peak_202	10.18527	-212840
Contig_Y1	maker	gene	27957889	27958771	.	-	.	ID=maker-Contig_Y1-augustus-gene-27.302;Name=maker-Contig_Y1-augustus-gene-27.302	Contig_Y1	28170691	28170692	mir_MSE_peak_202	10.18527	-211921
Contig_Y1	maker	gene	27959018	27959467	.	-	.	ID=maker-Contig_Y1-snap-gene-27.417;Name=maker-Contig_Y1-snap-gene-27.417	Contig_Y1	28170691	28170692	mir_MSE_peak_202	10.18527	-211225
Contig_Y1	maker	gene	27969145	27969826	.	+	.	ID=maker-Contig_Y1-augustus-gene-28.215;Name=maker-Contig_Y1-augustus-gene-28.215	Contig_Y1	28170691	28170692	mir_MSE_peak_202	10.18527	200866
Contig_Y1	maker	gene	27973602	27975527	.	+	.	ID=augustus_masked-Contig_Y1-processed-gene-28.1;Name=augustus_masked-Contig_Y1-processed-gene-28.1	Contig_Y1	28170691	28170692	mir_MSE_peak_202	10.18527	195165
Contig_Y1	maker	gene	27973656	27975409	.	-	.	ID=maker-Contig_Y1-snap-gene-27.423;Name=maker-Contig_Y1-snap-gene-27.423	Contig_Y1	28170691	28170692	mir_MSE_peak_202	10.18527	-195283
Contig_Y1	maker	gene	27976003	27976731	.	+	.	ID=augustus_masked-Contig_Y1-processed-gene-28.2;Name=augustus_masked-Contig_Y1-processed-gene-28.2	Contig_Y1	28170691	28170692	mir_MSE_peak_202	10.18527	193961
Contig_Y1	maker	gene	27976090	27976634	.	-	.	ID=maker-Contig_Y1-snap-gene-27.422;Name=maker-Contig_Y1-snap-gene-27.422	Contig_Y1	28170691	28170692	mir_MSE_peak_202	10.18527	-194058
Contig_Y1	maker	gene	27976946	27978635	.	-	.	ID=maker-Contig_Y1-augustus-gene-27.305;Name=maker-Contig_Y1-augustus-gene-27.305	Contig_Y1	28170691	28170692	mir_MSE_peak_202	10.18527	-192057
Contig_Y1	maker	gene	27979379	27982322	.	+	.	ID=maker-Contig_Y1-augustus-gene-28.218;Name=maker-Contig_Y1-augustus-gene-28.218	Contig_Y1	28170691	28170692	mir_MSE_peak_202	10.18527	188370
Contig_Y1	maker	gene	27982249	27984998	.	-	.	ID=maker-Contig_Y1-augustus-gene-28.459;Name=maker-Contig_Y1-augustus-gene-28.459	Contig_Y1	28170691	28170692	mir_MSE_peak_202	10.18527	-185694
Contig_Y1	maker	gene	27985661	27986312	.	+	.	ID=maker-Contig_Y1-augustus-gene-28.235;Name=maker-Contig_Y1-augustus-gene-28.235	Contig_Y1	28170691	28170692	mir_MSE_peak_202	10.18527	184380
Contig_Y1	maker	gene	27986539	27989054	.	-	.	ID=maker-Contig_Y1-snap-gene-28.883;Name=maker-Contig_Y1-snap-gene-28.883	Contig_Y1	28170691	28170692	mir_MSE_peak_202	10.18527	-181638
Contig_Y1	maker	gene	27989081	27990983	.	-	.	ID=maker-Contig_Y1-augustus-gene-28.446;Name=maker-Contig_Y1-augustus-gene-28.446	Contig_Y1	28170691	28170692	mir_MSE_peak_202	10.18527	-179709
Contig_Y1	maker	gene	27991147	27993203	.	+	.	ID=maker-Contig_Y1-snap-gene-28.600;Name=maker-Contig_Y1-snap-gene-28.600	Contig_Y1	28170691	28170692	mir_MSE_peak_202	10.18527	177489
Contig_Y1	maker	gene	27992511	27996908	.	-	.	ID=augustus_masked-Contig_Y1-processed-gene-28.10;Name=augustus_masked-Contig_Y1-processed-gene-28.10	Contig_Y1	28170691	28170692	mir_MSE_peak_202	10.18527	-173784
Contig_Y1	maker	gene	28001327	28005354	.	+	.	ID=maker-Contig_Y1-augustus-gene-28.246;Name=maker-Contig_Y1-augustus-gene-28.246	Contig_Y1	28170691	28170692	mir_MSE_peak_202	10.18527	165338
Contig_Y1	maker	gene	28045585	28048027	.	-	.	ID=maker-Contig_Y1-snap-gene-28.911;Name=maker-Contig_Y1-snap-gene-28.911	Contig_Y1	28170691	28170692	mir_MSE_peak_202	10.18527	-122665
Contig_Y1	maker	gene	28048072	28048896	.	-	.	ID=maker-Contig_Y1-snap-gene-28.910;Name=maker-Contig_Y1-snap-gene-28.910	Contig_Y1	28170691	28170692	mir_MSE_peak_202	10.18527	-121796
Contig_Y1	maker	gene	28052019	28052701	.	+	.	ID=maker-Contig_Y1-augustus-gene-28.248;Name=maker-Contig_Y1-augustus-gene-28.248	Contig_Y1	28170691	28170692	mir_MSE_peak_202	10.18527	117991
Contig_Y1	maker	gene	28072500	28075268	.	+	.	ID=maker-Contig_Y1-augustus-gene-28.250;Name=maker-Contig_Y1-augustus-gene-28.250	Contig_Y1	28170691	28170692	mir_MSE_peak_202	10.18527	95424
Contig_Y1	maker	gene	28075478	28077118	.	-	.	ID=maker-Contig_Y1-augustus-gene-28.475;Name=maker-Contig_Y1-augustus-gene-28.475	Contig_Y1	28170691	28170692	mir_MSE_peak_202	10.18527	-93574
Contig_Y1	maker	gene	28076768	28086326	.	+	.	ID=maker-Contig_Y1-snap-gene-28.660;Name=maker-Contig_Y1-snap-gene-28.660	Contig_Y1	28170691	28170692	mir_MSE_peak_202	10.18527	84366
Contig_Y1	maker	gene	28086330	28093717	.	+	.	ID=maker-Contig_Y1-snap-gene-28.645;Name=maker-Contig_Y1-snap-gene-28.645	Contig_Y1	28170691	28170692	mir_MSE_peak_202	10.18527	76975
Contig_Y1	maker	gene	28093737	28096265	.	+	.	ID=augustus_masked-Contig_Y1-processed-gene-28.19;Name=augustus_masked-Contig_Y1-processed-gene-28.19	Contig_Y1	28170691	28170692	mir_MSE_peak_202	10.18527	74427
Contig_Y1	maker	gene	28098980	28106311	.	+	.	ID=maker-Contig_Y1-snap-gene-28.648;Name=maker-Contig_Y1-snap-gene-28.648	Contig_Y1	28170691	28170692	mir_MSE_peak_202	10.18527	64381
Contig_Y1	maker	gene	28143030	28143459	.	+	.	ID=maker-Contig_Y1-augustus-gene-28.293;Name=maker-Contig_Y1-augustus-gene-28.293	Contig_Y1	28170691	28170692	mir_MSE_peak_202	10.18527	27233
Contig_Y1	maker	gene	28148729	28151540	.	-	.	ID=maker-Contig_Y1-augustus-gene-28.480;Name=maker-Contig_Y1-augustus-gene-28.480	Contig_Y1	28170691	28170692	mir_MSE_peak_202	10.18527	-19152
Contig_Y1	maker	gene	28151190	28152516	.	+	.	ID=maker-Contig_Y1-snap-gene-28.682;Name=maker-Contig_Y1-snap-gene-28.682	Contig_Y1	28170691	28170692	mir_MSE_peak_202	10.18527	18176
Contig_Y1	maker	gene	28159594	28171988	.	+	.	ID=maker-Contig_Y1-snap-gene-28.688;Name=maker-Contig_Y1-snap-gene-28.688	Contig_Y1	28170691	28170692	mir_MSE_peak_202	10.18527	0
Contig_Y1	maker	gene	28159594	28171988	.	+	.	ID=maker-Contig_Y1-snap-gene-28.688;Name=maker-Contig_Y1-snap-gene-28.688	Contig_Y1	28171195	28171196	mir_MSE_peak_203	8.52107	0
Contig_Y1	maker	gene	28159594	28171988	.	+	.	ID=maker-Contig_Y1-snap-gene-28.688;Name=maker-Contig_Y1-snap-gene-28.688	Contig_Y1	28171817	28171818	mir_MSE_peak_204	24.38366	0
Contig_Y1	maker	gene	28166111	28166374	.	-	.	ID=augustus_masked-Contig_Y1-processed-gene-28.65;Name=augustus_masked-Contig_Y1-processed-gene-28.65	Contig_Y1	28170691	28170692	mir_MSE_peak_202	10.18527	-4318
Contig_Y1	maker	gene	28173269	28174375	.	+	.	ID=maker-Contig_Y1-augustus-gene-28.301;Name=maker-Contig_Y1-augustus-gene-28.301	Contig_Y1	28175303	28175304	mir_MSE_peak_205	94.94391	929
Contig_Y1	maker	gene	28173830	28180897	.	-	.	ID=maker-Contig_Y1-augustus-gene-28.484;Name=maker-Contig_Y1-augustus-gene-28.484	Contig_Y1	28175303	28175304	mir_MSE_peak_205	94.94391	0
Contig_Y1	maker	gene	28173830	28180897	.	-	.	ID=maker-Contig_Y1-augustus-gene-28.484;Name=maker-Contig_Y1-augustus-gene-28.484	Contig_Y1	28180686	28180687	mir_MSE_peak_206	19.91571	0
Contig_Y1	maker	gene	28184560	28185659	.	+	.	ID=maker-Contig_Y1-augustus-gene-28.302;Name=maker-Contig_Y1-augustus-gene-28.302	Contig_Y1	28186315	28186316	mir_MSE_peak_207	11.95031	657
Contig_Y1	maker	gene	28185749	28188646	.	-	.	ID=maker-Contig_Y1-augustus-gene-28.483;Name=maker-Contig_Y1-augustus-gene-28.483	Contig_Y1	28186315	28186316	mir_MSE_peak_207	11.95031	0
Contig_Y1	maker	gene	28188158	28190366	.	+	.	ID=snap_masked-Contig_Y1-processed-gene-28.126;Name=snap_masked-Contig_Y1-processed-gene-28.126	Contig_Y1	28186315	28186316	mir_MSE_peak_207	11.95031	-1842
Contig_Y1	maker	gene	28191228	28192334	.	+	.	ID=maker-Contig_Y1-augustus-gene-28.303;Name=maker-Contig_Y1-augustus-gene-28.303	Contig_Y1	28193210	28193211	mir_MSE_peak_208	77.09161	877
Contig_Y1	maker	gene	28192785	28197061	.	+	.	ID=maker-Contig_Y1-augustus-gene-28.304;Name=maker-Contig_Y1-augustus-gene-28.304	Contig_Y1	28193210	28193211	mir_MSE_peak_208	77.09161	0
Contig_Y1	maker	gene	28192785	28197061	.	+	.	ID=maker-Contig_Y1-augustus-gene-28.304;Name=maker-Contig_Y1-augustus-gene-28.304	Contig_Y1	28196695	28196696	mir_MSE_peak_209	6.22615	0
Contig_Y1	maker	gene	28205484	28206206	.	+	.	ID=maker-Contig_Y1-snap-gene-28.713;Name=maker-Contig_Y1-snap-gene-28.713	Contig_Y1	28196695	28196696	mir_MSE_peak_209	6.22615	-8788
Contig_Y1	maker	gene	28208356	28214804	.	-	.	ID=augustus_masked-Contig_Y1-processed-gene-28.69;Name=augustus_masked-Contig_Y1-processed-gene-28.69	Contig_Y1	28196695	28196696	mir_MSE_peak_209	6.22615	11660
Contig_Y1	maker	gene	28225055	28228354	.	+	.	ID=maker-Contig_Y1-augustus-gene-28.351;Name=maker-Contig_Y1-augustus-gene-28.351	Contig_Y1	28236264	28236265	mir_MSE_peak_210	17.28044	7911
Contig_Y1	maker	gene	28235896	28237317	.	+	.	ID=maker-Contig_Y1-augustus-gene-28.352;Name=maker-Contig_Y1-augustus-gene-28.352	Contig_Y1	28236264	28236265	mir_MSE_peak_210	17.28044	0
Contig_Y1	maker	gene	28236686	28237278	.	-	.	ID=maker-Contig_Y1-augustus-gene-28.494;Name=maker-Contig_Y1-augustus-gene-28.494	Contig_Y1	28236264	28236265	mir_MSE_peak_210	17.28044	421
Contig_Y1	maker	gene	28245405	28249114	.	+	.	ID=maker-Contig_Y1-snap-gene-28.732;Name=maker-Contig_Y1-snap-gene-28.732	Contig_Y1	28254843	28254844	mir_MSE_peak_211	38.75790	5730
Contig_Y1	maker	gene	28245714	28246313	.	-	.	ID=snap_masked-Contig_Y1-processed-gene-28.183;Name=snap_masked-Contig_Y1-processed-gene-28.183	Contig_Y1	28254843	28254844	mir_MSE_peak_211	38.75790	-8531
Contig_Y1	maker	gene	28250814	28252300	.	-	.	ID=maker-Contig_Y1-snap-gene-28.943;Name=maker-Contig_Y1-snap-gene-28.943	Contig_Y1	28254843	28254844	mir_MSE_peak_211	38.75790	-2544
Contig_Y1	maker	gene	28252310	28253069	.	-	.	ID=maker-Contig_Y1-augustus-gene-28.496;Name=maker-Contig_Y1-augustus-gene-28.496	Contig_Y1	28254843	28254844	mir_MSE_peak_211	38.75790	-1775
Contig_Y1	maker	gene	28263331	28264937	.	-	.	ID=maker-Contig_Y1-snap-gene-28.947;Name=maker-Contig_Y1-snap-gene-28.947	Contig_Y1	28254843	28254844	mir_MSE_peak_211	38.75790	8487
Contig_Y1	maker	gene	28264947	28265717	.	-	.	ID=maker-Contig_Y1-augustus-gene-28.500;Name=maker-Contig_Y1-augustus-gene-28.500	Contig_Y1	28254843	28254844	mir_MSE_peak_211	38.75790	10103
Contig_Y1	maker	gene	28276327	28276569	.	-	.	ID=maker-Contig_Y1-snap-gene-28.955;Name=maker-Contig_Y1-snap-gene-28.955	Contig_Y1	28254843	28254844	mir_MSE_peak_211	38.75790	21483
Contig_Y1	maker	gene	28280196	28281788	.	-	.	ID=maker-Contig_Y1-snap-gene-28.954;Name=maker-Contig_Y1-snap-gene-28.954	Contig_Y1	28254843	28254844	mir_MSE_peak_211	38.75790	25352
Contig_Y1	maker	gene	28281798	28282557	.	-	.	ID=maker-Contig_Y1-augustus-gene-28.502;Name=maker-Contig_Y1-augustus-gene-28.502	Contig_Y1	28254843	28254844	mir_MSE_peak_211	38.75790	26954
Contig_Y1	maker	gene	28285049	28285285	.	-	.	ID=maker-Contig_Y1-snap-gene-28.952;Name=maker-Contig_Y1-snap-gene-28.952	Contig_Y1	28254843	28254844	mir_MSE_peak_211	38.75790	30205
Contig_Y1	maker	gene	28290157	28291522	.	+	.	ID=maker-Contig_Y1-augustus-gene-28.361;Name=maker-Contig_Y1-augustus-gene-28.361	Contig_Y1	28254843	28254844	mir_MSE_peak_211	38.75790	-35313
Contig_Y1	maker	gene	28297027	28301637	.	+	.	ID=maker-Contig_Y1-snap-gene-28.737;Name=maker-Contig_Y1-snap-gene-28.737	Contig_Y1	28254843	28254844	mir_MSE_peak_211	38.75790	-42183
Contig_Y1	maker	gene	28302597	28304403	.	+	.	ID=maker-Contig_Y1-augustus-gene-28.364;Name=maker-Contig_Y1-augustus-gene-28.364	Contig_Y1	28344934	28344935	mir_MSE_peak_212	3.57923	40532
Contig_Y1	maker	gene	28304494	28305008	.	+	.	ID=maker-Contig_Y1-augustus-gene-28.365;Name=maker-Contig_Y1-augustus-gene-28.365	Contig_Y1	28344934	28344935	mir_MSE_peak_212	3.57923	39927
Contig_Y1	maker	gene	28305264	28306304	.	+	.	ID=maker-Contig_Y1-augustus-gene-28.366;Name=maker-Contig_Y1-augustus-gene-28.366	Contig_Y1	28344934	28344935	mir_MSE_peak_212	3.57923	38631
Contig_Y1	maker	gene	28318058	28318741	.	-	.	ID=maker-Contig_Y1-snap-gene-28.963;Name=maker-Contig_Y1-snap-gene-28.963	Contig_Y1	28344934	28344935	mir_MSE_peak_212	3.57923	-26194
Contig_Y1	maker	gene	28319963	28320966	.	+	.	ID=maker-Contig_Y1-augustus-gene-28.370;Name=maker-Contig_Y1-augustus-gene-28.370	Contig_Y1	28344934	28344935	mir_MSE_peak_212	3.57923	23969
Contig_Y1	maker	gene	28321061	28322348	.	-	.	ID=maker-Contig_Y1-augustus-gene-28.505;Name=maker-Contig_Y1-augustus-gene-28.505	Contig_Y1	28344934	28344935	mir_MSE_peak_212	3.57923	-22587
Contig_Y1	maker	gene	28323138	28325341	.	+	.	ID=maker-Contig_Y1-augustus-gene-28.372;Name=maker-Contig_Y1-augustus-gene-28.372	Contig_Y1	28344934	28344935	mir_MSE_peak_212	3.57923	19594
Contig_Y1	maker	gene	28323138	28323603	.	-	.	ID=maker-Contig_Y1-augustus-gene-28.507;Name=maker-Contig_Y1-augustus-gene-28.507	Contig_Y1	28344934	28344935	mir_MSE_peak_212	3.57923	-21332
Contig_Y1	maker	gene	28325512	28325850	.	-	.	ID=maker-Contig_Y1-augustus-gene-28.508;Name=maker-Contig_Y1-augustus-gene-28.508	Contig_Y1	28344934	28344935	mir_MSE_peak_212	3.57923	-19085
Contig_Y1	maker	gene	28325908	28327304	.	-	.	ID=maker-Contig_Y1-snap-gene-28.970;Name=maker-Contig_Y1-snap-gene-28.970	Contig_Y1	28344934	28344935	mir_MSE_peak_212	3.57923	-17631
Contig_Y1	maker	gene	28328287	28331649	.	+	.	ID=maker-Contig_Y1-snap-gene-28.747;Name=maker-Contig_Y1-snap-gene-28.747	Contig_Y1	28344934	28344935	mir_MSE_peak_212	3.57923	13286
Contig_Y1	maker	gene	28331662	28332777	.	+	.	ID=maker-Contig_Y1-augustus-gene-28.374;Name=maker-Contig_Y1-augustus-gene-28.374	Contig_Y1	28344934	28344935	mir_MSE_peak_212	3.57923	12158
Contig_Y1	maker	gene	28333640	28334897	.	-	.	ID=maker-Contig_Y1-augustus-gene-28.511;Name=maker-Contig_Y1-augustus-gene-28.511	Contig_Y1	28344934	28344935	mir_MSE_peak_212	3.57923	-10038
Contig_Y1	maker	gene	28334122	28337890	.	+	.	ID=snap_masked-Contig_Y1-processed-gene-28.143;Name=snap_masked-Contig_Y1-processed-gene-28.143	Contig_Y1	28344934	28344935	mir_MSE_peak_212	3.57923	7045
Contig_Y1	maker	gene	28337916	28338861	.	+	.	ID=maker-Contig_Y1-snap-gene-28.766;Name=maker-Contig_Y1-snap-gene-28.766	Contig_Y1	28344934	28344935	mir_MSE_peak_212	3.57923	6074
Contig_Y1	maker	gene	28339272	28345749	.	-	.	ID=maker-Contig_Y1-augustus-gene-28.513;Name=maker-Contig_Y1-augustus-gene-28.513	Contig_Y1	28344934	28344935	mir_MSE_peak_212	3.57923	0
Contig_Y1	maker	gene	28347158	28349169	.	-	.	ID=maker-Contig_Y1-snap-gene-28.990;Name=maker-Contig_Y1-snap-gene-28.990	Contig_Y1	28344934	28344935	mir_MSE_peak_212	3.57923	2223
Contig_Y1	maker	gene	28408158	28411602	.	-	.	ID=maker-Contig_Y1-snap-gene-28.992;Name=maker-Contig_Y1-snap-gene-28.992	Contig_Y1	28344934	28344935	mir_MSE_peak_212	3.57923	63223
Contig_Y1	maker	gene	28557973	28559476	.	+	.	ID=maker-Contig_Y1-snap-gene-28.768;Name=maker-Contig_Y1-snap-gene-28.768	Contig_Y1	28344934	28344935	mir_MSE_peak_212	3.57923	-213038
Contig_Y1	maker	gene	28641048	28642676	.	+	.	ID=maker-Contig_Y1-augustus-gene-28.391;Name=maker-Contig_Y1-augustus-gene-28.391	Contig_Y1	28813451	28813452	mir_MSE_peak_213	18.31942	170776
Contig_Y1	maker	gene	28660548	28679187	.	+	.	ID=maker-Contig_Y1-augustus-gene-28.394;Name=maker-Contig_Y1-augustus-gene-28.394	Contig_Y1	28813451	28813452	mir_MSE_peak_213	18.31942	134265
Contig_Y1	maker	gene	28706191	28710307	.	+	.	ID=maker-Contig_Y1-snap-gene-28.776;Name=maker-Contig_Y1-snap-gene-28.776	Contig_Y1	28813451	28813452	mir_MSE_peak_213	18.31942	103145
Contig_Y1	maker	gene	28739772	28758398	.	+	.	ID=maker-Contig_Y1-snap-gene-28.787;Name=maker-Contig_Y1-snap-gene-28.787	Contig_Y1	28813451	28813452	mir_MSE_peak_213	18.31942	55054
Contig_Y1	maker	gene	28758188	28763440	.	-	.	ID=maker-Contig_Y1-augustus-gene-28.521;Name=maker-Contig_Y1-augustus-gene-28.521	Contig_Y1	28813451	28813452	mir_MSE_peak_213	18.31942	-50012
Contig_Y1	maker	gene	28760900	28763440	.	+	.	ID=maker-Contig_Y1-snap-gene-28.779;Name=maker-Contig_Y1-snap-gene-28.779	Contig_Y1	28813451	28813452	mir_MSE_peak_213	18.31942	50012
Contig_Y1	maker	gene	28786673	28788625	.	-	.	ID=snap_masked-Contig_Y1-processed-gene-28.200;Name=snap_masked-Contig_Y1-processed-gene-28.200	Contig_Y1	28813451	28813452	mir_MSE_peak_213	18.31942	-24827
Contig_Y1	maker	gene	28788868	28805039	.	+	.	ID=maker-Contig_Y1-augustus-gene-28.413;Name=maker-Contig_Y1-augustus-gene-28.413	Contig_Y1	28813451	28813452	mir_MSE_peak_213	18.31942	8413
Contig_Y1	maker	gene	28807862	28808197	.	+	.	ID=maker-Contig_Y1-snap-gene-28.826;Name=maker-Contig_Y1-snap-gene-28.826	Contig_Y1	28813451	28813452	mir_MSE_peak_213	18.31942	5255
Contig_Y1	maker	gene	28809872	28810575	.	+	.	ID=maker-Contig_Y1-snap-gene-28.823;Name=maker-Contig_Y1-snap-gene-28.823	Contig_Y1	28813451	28813452	mir_MSE_peak_213	18.31942	2877
Contig_Y1	maker	gene	28812569	28849458	.	+	.	ID=maker-Contig_Y1-snap-gene-28.830;Name=maker-Contig_Y1-snap-gene-28.830	Contig_Y1	28813451	28813452	mir_MSE_peak_213	18.31942	0
Contig_Y1	maker	gene	28849624	28850499	.	+	.	ID=maker-Contig_Y1-snap-gene-28.829;Name=maker-Contig_Y1-snap-gene-28.829	Contig_Y1	28849904	28849905	mir_MSE_peak_214	5.17549	0
Contig_Y1	maker	gene	28850505	28852184	.	+	.	ID=maker-Contig_Y1-snap-gene-28.828;Name=maker-Contig_Y1-snap-gene-28.828	Contig_Y1	28849904	28849905	mir_MSE_peak_214	5.17549	-600
Contig_Y1	maker	gene	28852191	28855331	.	-	.	ID=maker-Contig_Y1-snap-gene-28.1007;Name=maker-Contig_Y1-snap-gene-28.1007	Contig_Y1	28849904	28849905	mir_MSE_peak_214	5.17549	2286
Contig_Y1	maker	gene	28860197	28867732	.	+	.	ID=maker-Contig_Y1-augustus-gene-28.419;Name=maker-Contig_Y1-augustus-gene-28.419	Contig_Y1	28860628	28860629	mir_MSE_peak_215	15.26519	0
Contig_Y1	maker	gene	28860197	28867732	.	+	.	ID=maker-Contig_Y1-augustus-gene-28.419;Name=maker-Contig_Y1-augustus-gene-28.419	Contig_Y1	28861600	28861601	mir_MSE_peak_216	34.80589	0
Contig_Y1	maker	gene	28860197	28867732	.	+	.	ID=maker-Contig_Y1-augustus-gene-28.419;Name=maker-Contig_Y1-augustus-gene-28.419	Contig_Y1	28862129	28862130	mir_MSE_peak_217	40.10457	0
Contig_Y1	maker	gene	28860197	28867732	.	+	.	ID=maker-Contig_Y1-augustus-gene-28.419;Name=maker-Contig_Y1-augustus-gene-28.419	Contig_Y1	28864437	28864438	mir_MSE_peak_218	21.00437	0
Contig_Y1	maker	gene	28860197	28867732	.	+	.	ID=maker-Contig_Y1-augustus-gene-28.419;Name=maker-Contig_Y1-augustus-gene-28.419	Contig_Y1	28865385	28865386	mir_MSE_peak_219	7.72837	0
Contig_Y1	maker	gene	28860197	28867732	.	+	.	ID=maker-Contig_Y1-augustus-gene-28.419;Name=maker-Contig_Y1-augustus-gene-28.419	Contig_Y1	28866962	28866963	mir_MSE_peak_220	16.26216	0
Contig_Y1	maker	gene	28870966	28875386	.	+	.	ID=maker-Contig_Y1-snap-gene-28.866;Name=maker-Contig_Y1-snap-gene-28.866	Contig_Y1	28866962	28866963	mir_MSE_peak_220	16.26216	-4003
Contig_Y1	maker	gene	28886430	28887208	.	-	.	ID=snap_masked-Contig_Y1-processed-gene-28.204;Name=snap_masked-Contig_Y1-processed-gene-28.204	Contig_Y1	28866962	28866963	mir_MSE_peak_220	16.26216	19467
Contig_Y1	maker	gene	28887455	28887941	.	-	.	ID=snap_masked-Contig_Y1-processed-gene-28.205;Name=snap_masked-Contig_Y1-processed-gene-28.205	Contig_Y1	28866962	28866963	mir_MSE_peak_220	16.26216	20492
Contig_Y1	maker	gene	28888861	28891025	.	+	.	ID=maker-Contig_Y1-augustus-gene-28.433;Name=maker-Contig_Y1-augustus-gene-28.433	Contig_Y1	28866962	28866963	mir_MSE_peak_220	16.26216	-21898
Contig_Y1	maker	gene	28891786	28895572	.	-	.	ID=maker-Contig_Y1-augustus-gene-28.548;Name=maker-Contig_Y1-augustus-gene-28.548	Contig_Y1	28866962	28866963	mir_MSE_peak_220	16.26216	24823
Contig_Y1	maker	gene	28895936	28900365	.	+	.	ID=maker-Contig_Y1-snap-gene-28.875;Name=maker-Contig_Y1-snap-gene-28.875	Contig_Y1	28866962	28866963	mir_MSE_peak_220	16.26216	-28973
Contig_Y1	maker	gene	28900824	28904815	.	-	.	ID=maker-Contig_Y1-augustus-gene-28.549;Name=maker-Contig_Y1-augustus-gene-28.549	Contig_Y1	28866962	28866963	mir_MSE_peak_220	16.26216	33861
Contig_Y1	maker	gene	28905432	28905735	.	-	.	ID=maker-Contig_Y1-augustus-gene-28.550;Name=maker-Contig_Y1-augustus-gene-28.550	Contig_Y1	28940496	28940497	mir_MSE_peak_221	15.76097	-34762
Contig_Y1	maker	gene	28907742	28917587	.	-	.	ID=maker-Contig_Y1-snap-gene-28.1027;Name=maker-Contig_Y1-snap-gene-28.1027	Contig_Y1	28940496	28940497	mir_MSE_peak_221	15.76097	-22910
Contig_Y1	maker	gene	28917609	28922502	.	-	.	ID=maker-Contig_Y1-snap-gene-28.1034;Name=maker-Contig_Y1-snap-gene-28.1034	Contig_Y1	28940496	28940497	mir_MSE_peak_221	15.76097	-17995
Contig_Y1	maker	gene	28925552	28926720	.	-	.	ID=maker-Contig_Y1-snap-gene-28.1066;Name=maker-Contig_Y1-snap-gene-28.1066	Contig_Y1	28940496	28940497	mir_MSE_peak_221	15.76097	-13777
Contig_Y1	maker	gene	28961820	28966519	.	+	.	ID=maker-Contig_Y1-augustus-gene-28.438;Name=maker-Contig_Y1-augustus-gene-28.438	Contig_Y1	28987332	28987333	mir_MSE_peak_222	11.05559	20814
Contig_Y1	maker	gene	28967292	28969490	.	-	.	ID=maker-Contig_Y1-augustus-gene-28.589;Name=maker-Contig_Y1-augustus-gene-28.589	Contig_Y1	28987332	28987333	mir_MSE_peak_222	11.05559	-17843
Contig_Y1	maker	gene	28969799	28971355	.	+	.	ID=maker-Contig_Y1-augustus-gene-28.442;Name=maker-Contig_Y1-augustus-gene-28.442	Contig_Y1	28987332	28987333	mir_MSE_peak_222	11.05559	15978
Contig_Y1	maker	gene	28971454	28972249	.	-	.	ID=maker-Contig_Y1-augustus-gene-28.590;Name=maker-Contig_Y1-augustus-gene-28.590	Contig_Y1	28987332	28987333	mir_MSE_peak_222	11.05559	-15084
Contig_Y1	maker	gene	28973448	28974955	.	-	.	ID=maker-Contig_Y1-augustus-gene-28.597;Name=maker-Contig_Y1-augustus-gene-28.597	Contig_Y1	28987332	28987333	mir_MSE_peak_222	11.05559	-12378
Contig_Y1	maker	gene	28982083	28982607	.	+	.	ID=maker-Contig_Y1-augustus-gene-29.84;Name=maker-Contig_Y1-augustus-gene-29.84	Contig_Y1	28987332	28987333	mir_MSE_peak_222	11.05559	4726
Contig_Y1	maker	gene	28982688	28989542	.	-	.	ID=maker-Contig_Y1-snap-gene-29.314;Name=maker-Contig_Y1-snap-gene-29.314	Contig_Y1	28987332	28987333	mir_MSE_peak_222	11.05559	0
Contig_Y1	maker	gene	28983995	28984969	.	+	.	ID=maker-Contig_Y1-snap-gene-29.188;Name=maker-Contig_Y1-snap-gene-29.188	Contig_Y1	28987332	28987333	mir_MSE_peak_222	11.05559	2364
Contig_Y1	maker	gene	28985542	28989552	.	+	.	ID=maker-Contig_Y1-snap-gene-29.192;Name=maker-Contig_Y1-snap-gene-29.192	Contig_Y1	28987332	28987333	mir_MSE_peak_222	11.05559	0
Contig_Y1	maker	gene	28989579	28991754	.	+	.	ID=maker-Contig_Y1-snap-gene-29.209;Name=maker-Contig_Y1-snap-gene-29.209	Contig_Y1	28987332	28987333	mir_MSE_peak_222	11.05559	-2246
Contig_Y1	maker	gene	29035984	29043846	.	-	.	ID=maker-Contig_Y1-snap-gene-29.316;Name=maker-Contig_Y1-snap-gene-29.316	Contig_Y1	28987332	28987333	mir_MSE_peak_222	11.05559	48651
Contig_Y1	maker	gene	29081065	29087720	.	-	.	ID=maker-Contig_Y1-snap-gene-29.318;Name=maker-Contig_Y1-snap-gene-29.318	Contig_Y1	28987332	28987333	mir_MSE_peak_222	11.05559	93732
Contig_Y1	maker	gene	29098572	29099328	.	-	.	ID=maker-Contig_Y1-snap-gene-29.321;Name=maker-Contig_Y1-snap-gene-29.321	Contig_Y1	28987332	28987333	mir_MSE_peak_222	11.05559	111239
Contig_Y1	maker	gene	29135310	29136354	.	+	.	ID=maker-Contig_Y1-snap-gene-29.228;Name=maker-Contig_Y1-snap-gene-29.228	Contig_Y1	28987332	28987333	mir_MSE_peak_222	11.05559	-147977
Contig_Y1	maker	gene	29150834	29151847	.	+	.	ID=maker-Contig_Y1-augustus-gene-29.100;Name=maker-Contig_Y1-augustus-gene-29.100	Contig_Y1	28987332	28987333	mir_MSE_peak_222	11.05559	-163501
Contig_Y1	maker	gene	29151291	29154259	.	-	.	ID=maker-Contig_Y1-snap-gene-29.328;Name=maker-Contig_Y1-snap-gene-29.328	Contig_Y1	28987332	28987333	mir_MSE_peak_222	11.05559	163958
Contig_Y1	maker	gene	29156022	29160101	.	+	.	ID=maker-Contig_Y1-snap-gene-29.247;Name=maker-Contig_Y1-snap-gene-29.247	Contig_Y1	28987332	28987333	mir_MSE_peak_222	11.05559	-168689
Contig_Y1	maker	gene	29160535	29162370	.	-	.	ID=augustus_masked-Contig_Y1-processed-gene-29.26;Name=augustus_masked-Contig_Y1-processed-gene-29.26	Contig_Y1	28987332	28987333	mir_MSE_peak_222	11.05559	173202
Contig_Y1	maker	gene	29163267	29174601	.	+	.	ID=maker-Contig_Y1-snap-gene-29.260;Name=maker-Contig_Y1-snap-gene-29.260	Contig_Y1	28987332	28987333	mir_MSE_peak_222	11.05559	-175934
Contig_Y1	maker	gene	29167783	29169618	.	-	.	ID=augustus_masked-Contig_Y1-processed-gene-29.27;Name=augustus_masked-Contig_Y1-processed-gene-29.27	Contig_Y1	28987332	28987333	mir_MSE_peak_222	11.05559	180450
Contig_Y1	maker	gene	29174844	29182620	.	+	.	ID=maker-Contig_Y1-snap-gene-29.234;Name=maker-Contig_Y1-snap-gene-29.234	Contig_Y1	28987332	28987333	mir_MSE_peak_222	11.05559	-187511
Contig_Y1	maker	gene	29215844	29226853	.	-	.	ID=maker-Contig_Y1-snap-gene-29.338;Name=maker-Contig_Y1-snap-gene-29.338	Contig_Y1	28987332	28987333	mir_MSE_peak_222	11.05559	228511
Contig_Y1	maker	gene	29226872	29228811	.	-	.	ID=maker-Contig_Y1-snap-gene-29.331;Name=maker-Contig_Y1-snap-gene-29.331	Contig_Y1	28987332	28987333	mir_MSE_peak_222	11.05559	239539
Contig_Y1	maker	gene	29228824	29230043	.	-	.	ID=maker-Contig_Y1-snap-gene-29.348;Name=maker-Contig_Y1-snap-gene-29.348	Contig_Y1	28987332	28987333	mir_MSE_peak_222	11.05559	241491
Contig_Y1	maker	gene	29239386	29240547	.	+	.	ID=maker-Contig_Y1-augustus-gene-29.128;Name=maker-Contig_Y1-augustus-gene-29.128	Contig_Y1	28987332	28987333	mir_MSE_peak_222	11.05559	-252053
Contig_Y1	maker	gene	29239991	29243816	.	-	.	ID=maker-Contig_Y1-snap-gene-29.354;Name=maker-Contig_Y1-snap-gene-29.354	Contig_Y1	28987332	28987333	mir_MSE_peak_222	11.05559	252658
Contig_Y1	maker	gene	29244713	29249408	.	+	.	ID=maker-Contig_Y1-snap-gene-29.281;Name=maker-Contig_Y1-snap-gene-29.281	Contig_Y1	28987332	28987333	mir_MSE_peak_222	11.05559	-257380
Contig_Y1	maker	gene	29412278	29462417	.	+	.	ID=snap_masked-Contig_Y1-processed-gene-29.55;Name=snap_masked-Contig_Y1-processed-gene-29.55	Contig_Y1	28987332	28987333	mir_MSE_peak_222	11.05559	-424945
Contig_Y1	maker	gene	29468489	29469128	.	-	.	ID=maker-Contig_Y1-augustus-gene-29.170;Name=maker-Contig_Y1-augustus-gene-29.170	Contig_Y1	28987332	28987333	mir_MSE_peak_222	11.05559	481156
Contig_Y1	maker	gene	29469314	29469902	.	-	.	ID=maker-Contig_Y1-augustus-gene-29.174;Name=maker-Contig_Y1-augustus-gene-29.174	Contig_Y1	28987332	28987333	mir_MSE_peak_222	11.05559	481981
Contig_Y1	maker	gene	29469989	29473815	.	-	.	ID=maker-Contig_Y1-augustus-gene-29.172;Name=maker-Contig_Y1-augustus-gene-29.172	Contig_Y1	28987332	28987333	mir_MSE_peak_222	11.05559	482656
Contig_Y1	maker	gene	29504248	29519827	.	+	.	ID=maker-Contig_Y1-augustus-gene-29.138;Name=maker-Contig_Y1-augustus-gene-29.138	Contig_Y1	28987332	28987333	mir_MSE_peak_222	11.05559	-516915
Contig_Y1	maker	gene	29521964	29525770	.	+	.	ID=maker-Contig_Y1-snap-gene-29.300;Name=maker-Contig_Y1-snap-gene-29.300	Contig_Y1	28987332	28987333	mir_MSE_peak_222	11.05559	-534631
Contig_Y1	maker	gene	29549986	29551393	.	+	.	ID=maker-Contig_Y1-augustus-gene-29.146;Name=maker-Contig_Y1-augustus-gene-29.146	Contig_Y1	28987332	28987333	mir_MSE_peak_222	11.05559	-562653
Contig_Y1	maker	gene	29561193	29561499	.	+	.	ID=maker-Contig_Y1-augustus-gene-29.147;Name=maker-Contig_Y1-augustus-gene-29.147	Contig_Y1	28987332	28987333	mir_MSE_peak_222	11.05559	-573860
Contig_Y1	maker	gene	29561593	29562281	.	+	.	ID=maker-Contig_Y1-augustus-gene-29.148;Name=maker-Contig_Y1-augustus-gene-29.148	Contig_Y1	28987332	28987333	mir_MSE_peak_222	11.05559	-574260
Contig_Y1	maker	gene	29599531	29603135	.	+	.	ID=augustus_masked-Contig_Y1-processed-gene-29.20;Name=augustus_masked-Contig_Y1-processed-gene-29.20	Contig_Y1	28987332	28987333	mir_MSE_peak_222	11.05559	-612198
Contig_Y1	maker	gene	29613088	29621076	.	-	.	ID=maker-Contig_Y1-augustus-gene-29.179;Name=maker-Contig_Y1-augustus-gene-29.179	Contig_Y1	30218272	30218273	mir_MSE_peak_223	4.84045	-597197
Contig_Y1	maker	gene	29674566	29681109	.	-	.	ID=maker-Contig_Y1-augustus-gene-29.181;Name=maker-Contig_Y1-augustus-gene-29.181	Contig_Y1	30218272	30218273	mir_MSE_peak_223	4.84045	-537164
Contig_Y1	maker	gene	29687713	29688977	.	-	.	ID=maker-Contig_Y1-augustus-gene-29.183;Name=maker-Contig_Y1-augustus-gene-29.183	Contig_Y1	30218272	30218273	mir_MSE_peak_223	4.84045	-529296
Contig_Y1	maker	gene	29969874	29971360	.	+	.	ID=maker-Contig_Y1-snap-gene-30.288;Name=maker-Contig_Y1-snap-gene-30.288	Contig_Y1	30218272	30218273	mir_MSE_peak_223	4.84045	246913
Contig_Y1	maker	gene	30172893	30173420	.	-	.	ID=maker-Contig_Y1-snap-gene-30.395;Name=maker-Contig_Y1-snap-gene-30.395	Contig_Y1	30218272	30218273	mir_MSE_peak_223	4.84045	-44853
Contig_Y1	maker	gene	30173490	30174759	.	-	.	ID=maker-Contig_Y1-snap-gene-30.396;Name=maker-Contig_Y1-snap-gene-30.396	Contig_Y1	30218272	30218273	mir_MSE_peak_223	4.84045	-43514
Contig_Y1	maker	gene	30176679	30177239	.	+	.	ID=maker-Contig_Y1-augustus-gene-30.120;Name=maker-Contig_Y1-augustus-gene-30.120	Contig_Y1	30218272	30218273	mir_MSE_peak_223	4.84045	41034
Contig_Y1	maker	gene	30179409	30180821	.	+	.	ID=maker-Contig_Y1-snap-gene-30.292;Name=maker-Contig_Y1-snap-gene-30.292	Contig_Y1	30218272	30218273	mir_MSE_peak_223	4.84045	37452
Contig_Y1	maker	gene	30187101	30189655	.	+	.	ID=maker-Contig_Y1-augustus-gene-30.124;Name=maker-Contig_Y1-augustus-gene-30.124	Contig_Y1	30218272	30218273	mir_MSE_peak_223	4.84045	28618
Contig_Y1	maker	gene	30191236	30192971	.	+	.	ID=maker-Contig_Y1-augustus-gene-30.126;Name=maker-Contig_Y1-augustus-gene-30.126	Contig_Y1	30218272	30218273	mir_MSE_peak_223	4.84045	25302
Contig_Y1	maker	gene	30193017	30193671	.	+	.	ID=maker-Contig_Y1-snap-gene-30.299;Name=maker-Contig_Y1-snap-gene-30.299	Contig_Y1	30218272	30218273	mir_MSE_peak_223	4.84045	24602
Contig_Y1	maker	gene	30206966	30214969	.	-	.	ID=maker-Contig_Y1-augustus-gene-30.198;Name=maker-Contig_Y1-augustus-gene-30.198	Contig_Y1	30218272	30218273	mir_MSE_peak_223	4.84045	-3304
Contig_Y1	maker	gene	30212650	30221430	.	+	.	ID=maker-Contig_Y1-snap-gene-30.305;Name=maker-Contig_Y1-snap-gene-30.305	Contig_Y1	30218272	30218273	mir_MSE_peak_223	4.84045	0
Contig_Y1	maker	gene	30217177	30218507	.	-	.	ID=maker-Contig_Y1-snap-gene-30.406;Name=maker-Contig_Y1-snap-gene-30.406	Contig_Y1	30218272	30218273	mir_MSE_peak_223	4.84045	0
Contig_Y1	maker	gene	30219441	30222760	.	-	.	ID=snap_masked-Contig_Y1-processed-gene-30.87;Name=snap_masked-Contig_Y1-processed-gene-30.87	Contig_Y1	30218272	30218273	mir_MSE_peak_223	4.84045	1168
Contig_Y1	maker	gene	30221976	30223927	.	+	.	ID=maker-Contig_Y1-snap-gene-30.314;Name=maker-Contig_Y1-snap-gene-30.314	Contig_Y1	30218272	30218273	mir_MSE_peak_223	4.84045	-3703
Contig_Y1	maker	gene	30222951	30223399	.	-	.	ID=maker-Contig_Y1-snap-gene-30.410;Name=maker-Contig_Y1-snap-gene-30.410	Contig_Y1	30218272	30218273	mir_MSE_peak_223	4.84045	4678
Contig_Y1	maker	gene	30224792	30226019	.	-	.	ID=augustus_masked-Contig_Y1-processed-gene-30.30;Name=augustus_masked-Contig_Y1-processed-gene-30.30	Contig_Y1	30218272	30218273	mir_MSE_peak_223	4.84045	6519
Contig_Y1	maker	gene	30226818	30230339	.	-	.	ID=maker-Contig_Y1-augustus-gene-30.205;Name=maker-Contig_Y1-augustus-gene-30.205	Contig_Y1	30218272	30218273	mir_MSE_peak_223	4.84045	8545
Contig_Y1	maker	gene	30230192	30232362	.	+	.	ID=maker-Contig_Y1-augustus-gene-30.140;Name=maker-Contig_Y1-augustus-gene-30.140	Contig_Y1	30218272	30218273	mir_MSE_peak_223	4.84045	-11919
Contig_Y1	maker	gene	30232435	30232827	.	+	.	ID=augustus_masked-Contig_Y1-processed-gene-30.8;Name=augustus_masked-Contig_Y1-processed-gene-30.8	Contig_Y1	30218272	30218273	mir_MSE_peak_223	4.84045	-14162
Contig_Y1	maker	gene	30232443	30236023	.	-	.	ID=maker-Contig_Y1-snap-gene-30.418;Name=maker-Contig_Y1-snap-gene-30.418	Contig_Y1	30218272	30218273	mir_MSE_peak_223	4.84045	14170
Contig_Y1	maker	gene	30236430	30238377	.	-	.	ID=maker-Contig_Y1-augustus-gene-30.211;Name=maker-Contig_Y1-augustus-gene-30.211	Contig_Y1	30218272	30218273	mir_MSE_peak_223	4.84045	18157
Contig_Y1	maker	gene	30249107	30253078	.	+	.	ID=maker-Contig_Y1-snap-gene-30.324;Name=maker-Contig_Y1-snap-gene-30.324	Contig_Y1	30218272	30218273	mir_MSE_peak_223	4.84045	-30834
Contig_Y1	maker	gene	30253555	30265201	.	+	.	ID=maker-Contig_Y1-augustus-gene-30.150;Name=maker-Contig_Y1-augustus-gene-30.150	Contig_Y1	30218272	30218273	mir_MSE_peak_223	4.84045	-35282
Contig_Y1	maker	gene	30263848	30264977	.	-	.	ID=maker-Contig_Y1-augustus-gene-30.220;Name=maker-Contig_Y1-augustus-gene-30.220	Contig_Y1	30218272	30218273	mir_MSE_peak_223	4.84045	45575
Contig_Y1	maker	gene	30265722	30267758	.	+	.	ID=maker-Contig_Y1-augustus-gene-30.155;Name=maker-Contig_Y1-augustus-gene-30.155	Contig_Y1	30218272	30218273	mir_MSE_peak_223	4.84045	-47449
Contig_Y1	maker	gene	30267451	30268129	.	-	.	ID=snap_masked-Contig_Y1-processed-gene-30.94;Name=snap_masked-Contig_Y1-processed-gene-30.94	Contig_Y1	30218272	30218273	mir_MSE_peak_223	4.84045	49178
Contig_Y1	maker	gene	30285332	30292410	.	+	.	ID=maker-Contig_Y1-augustus-gene-30.159;Name=maker-Contig_Y1-augustus-gene-30.159	Contig_Y1	30218272	30218273	mir_MSE_peak_223	4.84045	-67059
Contig_Y1	maker	gene	30293068	30295755	.	-	.	ID=maker-Contig_Y1-augustus-gene-30.225;Name=maker-Contig_Y1-augustus-gene-30.225	Contig_Y1	30218272	30218273	mir_MSE_peak_223	4.84045	74795
Contig_Y1	maker	gene	30311919	30329422	.	+	.	ID=maker-Contig_Y1-augustus-gene-30.162;Name=maker-Contig_Y1-augustus-gene-30.162	Contig_Y1	30415973	30415974	mir_MSE_peak_224	7.72837	86552
Contig_Y1	maker	gene	30330363	30334781	.	+	.	ID=maker-Contig_Y1-snap-gene-30.341;Name=maker-Contig_Y1-snap-gene-30.341	Contig_Y1	30415973	30415974	mir_MSE_peak_224	7.72837	81193
Contig_Y1	maker	gene	30335702	30337259	.	+	.	ID=maker-Contig_Y1-snap-gene-30.348;Name=maker-Contig_Y1-snap-gene-30.348	Contig_Y1	30415973	30415974	mir_MSE_peak_224	7.72837	78715
Contig_Y1	maker	gene	30337293	30337631	.	+	.	ID=snap_masked-Contig_Y1-processed-gene-30.66;Name=snap_masked-Contig_Y1-processed-gene-30.66	Contig_Y1	30415973	30415974	mir_MSE_peak_224	7.72837	78343
Contig_Y1	maker	gene	30337632	30340039	.	+	.	ID=maker-Contig_Y1-snap-gene-30.351;Name=maker-Contig_Y1-snap-gene-30.351	Contig_Y1	30415973	30415974	mir_MSE_peak_224	7.72837	75935
Contig_Y1	maker	gene	30366244	30367801	.	+	.	ID=maker-Contig_Y1-snap-gene-30.367;Name=maker-Contig_Y1-snap-gene-30.367	Contig_Y1	30415973	30415974	mir_MSE_peak_224	7.72837	48173
Contig_Y1	maker	gene	30367835	30368173	.	+	.	ID=snap_masked-Contig_Y1-processed-gene-30.68;Name=snap_masked-Contig_Y1-processed-gene-30.68	Contig_Y1	30415973	30415974	mir_MSE_peak_224	7.72837	47801
Contig_Y1	maker	gene	30368174	30370581	.	+	.	ID=maker-Contig_Y1-snap-gene-30.366;Name=maker-Contig_Y1-snap-gene-30.366	Contig_Y1	30415973	30415974	mir_MSE_peak_224	7.72837	45393
Contig_Y1	maker	gene	30416383	30418090	.	+	.	ID=maker-Contig_Y1-augustus-gene-30.179;Name=maker-Contig_Y1-augustus-gene-30.179	Contig_Y1	30415973	30415974	mir_MSE_peak_224	7.72837	-409
Contig_Y1	maker	gene	30418148	30425868	.	-	.	ID=maker-Contig_Y1-snap-gene-30.466;Name=maker-Contig_Y1-snap-gene-30.466	Contig_Y1	30415973	30415974	mir_MSE_peak_224	7.72837	2174
Contig_Y1	maker	gene	30418211	30418756	.	+	.	ID=augustus_masked-Contig_Y1-processed-gene-30.16;Name=augustus_masked-Contig_Y1-processed-gene-30.16	Contig_Y1	30415973	30415974	mir_MSE_peak_224	7.72837	-2237
Contig_Y1	maker	gene	30418774	30420041	.	+	.	ID=maker-Contig_Y1-snap-gene-30.370;Name=maker-Contig_Y1-snap-gene-30.370	Contig_Y1	30415973	30415974	mir_MSE_peak_224	7.72837	-2800
Contig_Y1	maker	gene	30430813	30432747	.	-	.	ID=maker-Contig_Y1-augustus-gene-30.234;Name=maker-Contig_Y1-augustus-gene-30.234	Contig_Y1	30415973	30415974	mir_MSE_peak_224	7.72837	14839
Contig_Y1	maker	gene	30455833	30464713	.	+	.	ID=maker-Contig_Y1-snap-gene-30.376;Name=maker-Contig_Y1-snap-gene-30.376	Contig_Y1	30415973	30415974	mir_MSE_peak_224	7.72837	-39859
Contig_Y1	maker	gene	30498385	30513128	.	-	.	ID=maker-Contig_Y1-snap-gene-30.472;Name=maker-Contig_Y1-snap-gene-30.472	Contig_Y1	30415973	30415974	mir_MSE_peak_224	7.72837	82411
Contig_Y1	maker	gene	30529847	30530183	.	+	.	ID=maker-Contig_Y1-augustus-gene-30.182;Name=maker-Contig_Y1-augustus-gene-30.182	Contig_Y1	30415973	30415974	mir_MSE_peak_224	7.72837	-113873
Contig_Y1	maker	gene	30530372	30530898	.	+	.	ID=augustus_masked-Contig_Y1-processed-gene-30.17;Name=augustus_masked-Contig_Y1-processed-gene-30.17	Contig_Y1	30415973	30415974	mir_MSE_peak_224	7.72837	-114398
Contig_Y1	maker	gene	30588632	30589520	.	-	.	ID=augustus_masked-Contig_Y1-processed-gene-30.38;Name=augustus_masked-Contig_Y1-processed-gene-30.38	Contig_Y1	30415973	30415974	mir_MSE_peak_224	7.72837	172658
Contig_Y1	maker	gene	30589598	30590528	.	-	.	ID=maker-Contig_Y1-augustus-gene-30.237;Name=maker-Contig_Y1-augustus-gene-30.237	Contig_Y1	30415973	30415974	mir_MSE_peak_224	7.72837	173624
Contig_Y1	maker	gene	30602724	30604755	.	+	.	ID=maker-Contig_Y1-snap-gene-30.380;Name=maker-Contig_Y1-snap-gene-30.380	Contig_Y1	30415973	30415974	mir_MSE_peak_224	7.72837	-186750
Contig_Y1	maker	gene	30740813	30741926	.	-	.	ID=maker-Contig_Y1-snap-gene-30.478;Name=maker-Contig_Y1-snap-gene-30.478	Contig_Y1	30415973	30415974	mir_MSE_peak_224	7.72837	324839
Contig_Y1	maker	gene	30841161	30861111	.	+	.	ID=maker-Contig_Y1-snap-gene-30.383;Name=maker-Contig_Y1-snap-gene-30.383	Contig_Y1	30415973	30415974	mir_MSE_peak_224	7.72837	-425187
Contig_Y1	maker	gene	30862559	30863012	.	-	.	ID=maker-Contig_Y1-snap-gene-30.480;Name=maker-Contig_Y1-snap-gene-30.480	Contig_Y1	30415973	30415974	mir_MSE_peak_224	7.72837	446585
Contig_Y1	maker	gene	30862993	30863310	.	+	.	ID=maker-Contig_Y1-snap-gene-30.382;Name=maker-Contig_Y1-snap-gene-30.382	Contig_Y1	30415973	30415974	mir_MSE_peak_224	7.72837	-447019
Contig_Y1	maker	gene	30872264	30872822	.	+	.	ID=maker-Contig_Y1-snap-gene-30.390;Name=maker-Contig_Y1-snap-gene-30.390	Contig_Y1	30415973	30415974	mir_MSE_peak_224	7.72837	-456290
Contig_Y1	maker	gene	30883411	30885099	.	-	.	ID=maker-Contig_Y1-snap-gene-30.484;Name=maker-Contig_Y1-snap-gene-30.484	Contig_Y1	30415973	30415974	mir_MSE_peak_224	7.72837	467437
Contig_Y1	maker	gene	30886222	30887045	.	-	.	ID=snap_masked-Contig_Y1-processed-gene-30.114;Name=snap_masked-Contig_Y1-processed-gene-30.114	Contig_Y1	30415973	30415974	mir_MSE_peak_224	7.72837	470248
Contig_Y1	maker	gene	30887213	30888271	.	-	.	ID=augustus_masked-Contig_Y1-processed-gene-30.44;Name=augustus_masked-Contig_Y1-processed-gene-30.44	Contig_Y1	30415973	30415974	mir_MSE_peak_224	7.72837	471239
Contig_Y1	maker	gene	30888822	30889234	.	-	.	ID=maker-Contig_Y1-snap-gene-30.503;Name=maker-Contig_Y1-snap-gene-30.503	Contig_Y1	30415973	30415974	mir_MSE_peak_224	7.72837	472848
Contig_Y1	maker	gene	30908727	30910415	.	-	.	ID=maker-Contig_Y1-snap-gene-30.508;Name=maker-Contig_Y1-snap-gene-30.508	Contig_Y1	30415973	30415974	mir_MSE_peak_224	7.72837	492753
Contig_Y1	maker	gene	30911538	30912361	.	-	.	ID=snap_masked-Contig_Y1-processed-gene-30.117;Name=snap_masked-Contig_Y1-processed-gene-30.117	Contig_Y1	30415973	30415974	mir_MSE_peak_224	7.72837	495564
Contig_Y1	maker	gene	30912529	30928933	.	-	.	ID=snap_masked-Contig_Y1-processed-gene-30.118;Name=snap_masked-Contig_Y1-processed-gene-30.118	Contig_Y1	30415973	30415974	mir_MSE_peak_224	7.72837	496555
Contig_Y1	maker	gene	30930322	30932276	.	-	.	ID=maker-Contig_Y1-augustus-gene-30.285;Name=maker-Contig_Y1-augustus-gene-30.285	Contig_Y1	30415973	30415974	mir_MSE_peak_224	7.72837	514348
Contig_Y1	maker	gene	30939421	30941458	.	+	.	ID=maker-Contig_Y1-augustus-gene-30.192;Name=maker-Contig_Y1-augustus-gene-30.192	Contig_Y1	30415973	30415974	mir_MSE_peak_224	7.72837	-523447
Contig_Y1	maker	gene	30983790	30988186	.	-	.	ID=maker-Contig_Y1-snap-gene-31.165;Name=maker-Contig_Y1-snap-gene-31.165	Contig_Y1	30415973	30415974	mir_MSE_peak_224	7.72837	567816
Contig_Y1	maker	gene	31026495	31029333	.	+	.	ID=maker-Contig_Y1-snap-gene-31.140;Name=maker-Contig_Y1-snap-gene-31.140	Contig_Y1	30415973	30415974	mir_MSE_peak_224	7.72837	-610521
Contig_Y1	maker	gene	31045953	31046617	.	-	.	ID=maker-Contig_Y1-augustus-gene-31.110;Name=maker-Contig_Y1-augustus-gene-31.110	Contig_Y1	30415973	30415974	mir_MSE_peak_224	7.72837	629979
Contig_Y1	maker	gene	31058518	31059012	.	-	.	ID=maker-Contig_Y1-augustus-gene-31.111;Name=maker-Contig_Y1-augustus-gene-31.111	Contig_Y1	30415973	30415974	mir_MSE_peak_224	7.72837	642544
Contig_Y1	maker	gene	31063397	31063762	.	+	.	ID=augustus_masked-Contig_Y1-processed-gene-31.3;Name=augustus_masked-Contig_Y1-processed-gene-31.3	Contig_Y1	30415973	30415974	mir_MSE_peak_224	7.72837	-647423
Contig_Y1	maker	gene	31066418	31067322	.	+	.	ID=maker-Contig_Y1-augustus-gene-31.84;Name=maker-Contig_Y1-augustus-gene-31.84	Contig_Y1	30415973	30415974	mir_MSE_peak_224	7.72837	-650444
Contig_Y1	maker	gene	31070769	31071576	.	-	.	ID=maker-Contig_Y1-augustus-gene-31.120;Name=maker-Contig_Y1-augustus-gene-31.120	Contig_Y1	30415973	30415974	mir_MSE_peak_224	7.72837	654795
Contig_Y1	maker	gene	31080913	31081355	.	-	.	ID=maker-Contig_Y1-augustus-gene-31.122;Name=maker-Contig_Y1-augustus-gene-31.122	Contig_Y1	30415973	30415974	mir_MSE_peak_224	7.72837	664939
Contig_Y1	maker	gene	31166385	31174092	.	+	.	ID=maker-Contig_Y1-snap-gene-31.148;Name=maker-Contig_Y1-snap-gene-31.148	Contig_Y1	31778604	31778605	mir_MSE_peak_225	131.64575	604513
Contig_Y1	maker	gene	31174336	31174811	.	+	.	ID=maker-Contig_Y1-snap-gene-31.147;Name=maker-Contig_Y1-snap-gene-31.147	Contig_Y1	31778604	31778605	mir_MSE_peak_225	131.64575	603794
Contig_Y1	maker	gene	31192380	31193979	.	-	.	ID=maker-Contig_Y1-snap-gene-31.176;Name=maker-Contig_Y1-snap-gene-31.176	Contig_Y1	31778604	31778605	mir_MSE_peak_225	131.64575	-584626
Contig_Y1	maker	gene	31194586	31199571	.	-	.	ID=maker-Contig_Y1-snap-gene-31.175;Name=maker-Contig_Y1-snap-gene-31.175	Contig_Y1	31778604	31778605	mir_MSE_peak_225	131.64575	-579034
Contig_Y1	maker	gene	31245878	31262745	.	+	.	ID=snap_masked-Contig_Y1-processed-gene-31.38;Name=snap_masked-Contig_Y1-processed-gene-31.38	Contig_Y1	31778604	31778605	mir_MSE_peak_225	131.64575	515860
Contig_Y1	maker	gene	31263192	31263971	.	+	.	ID=augustus_masked-Contig_Y1-processed-gene-31.6;Name=augustus_masked-Contig_Y1-processed-gene-31.6	Contig_Y1	31778604	31778605	mir_MSE_peak_225	131.64575	514634
Contig_Y1	maker	gene	31264403	31265520	.	+	.	ID=maker-Contig_Y1-snap-gene-31.153;Name=maker-Contig_Y1-snap-gene-31.153	Contig_Y1	31778604	31778605	mir_MSE_peak_225	131.64575	513085
Contig_Y1	maker	gene	31266084	31266875	.	+	.	ID=snap_masked-Contig_Y1-processed-gene-31.42;Name=snap_masked-Contig_Y1-processed-gene-31.42	Contig_Y1	31778604	31778605	mir_MSE_peak_225	131.64575	511730
Contig_Y1	maker	gene	31268780	31269481	.	+	.	ID=augustus_masked-Contig_Y1-processed-gene-31.11;Name=augustus_masked-Contig_Y1-processed-gene-31.11	Contig_Y1	31778604	31778605	mir_MSE_peak_225	131.64575	509124
Contig_Y1	maker	gene	31634561	31636941	.	-	.	ID=maker-Contig_Y1-snap-gene-31.179;Name=maker-Contig_Y1-snap-gene-31.179	Contig_Y1	31778604	31778605	mir_MSE_peak_225	131.64575	-141664
Contig_Y1	maker	gene	31676887	31677120	.	+	.	ID=augustus_masked-Contig_Y1-processed-gene-31.14;Name=augustus_masked-Contig_Y1-processed-gene-31.14	Contig_Y1	31778604	31778605	mir_MSE_peak_225	131.64575	101485
Contig_Y1	maker	gene	31677163	31677793	.	+	.	ID=maker-Contig_Y1-augustus-gene-31.97;Name=maker-Contig_Y1-augustus-gene-31.97	Contig_Y1	31778604	31778605	mir_MSE_peak_225	131.64575	100812
Contig_Y1	maker	gene	31677868	31678922	.	+	.	ID=maker-Contig_Y1-augustus-gene-31.98;Name=maker-Contig_Y1-augustus-gene-31.98	Contig_Y1	31778604	31778605	mir_MSE_peak_225	131.64575	99683
Contig_Y1	maker	gene	31762161	31764029	.	+	.	ID=snap_masked-Contig_Y1-processed-gene-31.55;Name=snap_masked-Contig_Y1-processed-gene-31.55	Contig_Y1	31778604	31778605	mir_MSE_peak_225	131.64575	14576
Contig_Y1	maker	gene	31764311	31767691	.	+	.	ID=maker-Contig_Y1-augustus-gene-31.105;Name=maker-Contig_Y1-augustus-gene-31.105	Contig_Y1	31778604	31778605	mir_MSE_peak_225	131.64575	10914
Contig_Y1	maker	gene	31768058	31768484	.	+	.	ID=maker-Contig_Y1-augustus-gene-31.104;Name=maker-Contig_Y1-augustus-gene-31.104	Contig_Y1	31778604	31778605	mir_MSE_peak_225	131.64575	10121
Contig_Y1	maker	gene	31776786	31779326	.	-	.	ID=maker-Contig_Y1-augustus-gene-31.129;Name=maker-Contig_Y1-augustus-gene-31.129	Contig_Y1	31778604	31778605	mir_MSE_peak_225	131.64575	0
Contig_Y1	maker	gene	31779363	31782421	.	-	.	ID=maker-Contig_Y1-augustus-gene-31.132;Name=maker-Contig_Y1-augustus-gene-31.132	Contig_Y1	31780718	31780719	mir_MSE_peak_226	23.23871	0
Contig_Y1	maker	gene	31779363	31782421	.	-	.	ID=maker-Contig_Y1-augustus-gene-31.132;Name=maker-Contig_Y1-augustus-gene-31.132	Contig_Y1	31781640	31781641	mir_MSE_peak_227	16.26216	0
Contig_Y1	maker	gene	31782441	31785620	.	-	.	ID=maker-Contig_Y1-snap-gene-31.186;Name=maker-Contig_Y1-snap-gene-31.186	Contig_Y1	31782824	31782825	mir_MSE_peak_228	42.15149	0
Contig_Y1	maker	gene	31782441	31785620	.	-	.	ID=maker-Contig_Y1-snap-gene-31.186;Name=maker-Contig_Y1-snap-gene-31.186	Contig_Y1	31784191	31784192	mir_MSE_peak_229	3.57923	0
Contig_Y1	maker	gene	31782441	31785620	.	-	.	ID=maker-Contig_Y1-snap-gene-31.186;Name=maker-Contig_Y1-snap-gene-31.186	Contig_Y1	31784738	31784739	mir_MSE_peak_230	7.72837	0
Contig_Y1	maker	gene	31799838	31800780	.	-	.	ID=maker-Contig_Y1-snap-gene-31.188;Name=maker-Contig_Y1-snap-gene-31.188	Contig_Y1	31798688	31798689	mir_MSE_peak_232	47.04865	1149
Contig_Y1	maker	gene	31801127	31801877	.	-	.	ID=maker-Contig_Y1-snap-gene-31.190;Name=maker-Contig_Y1-snap-gene-31.190	Contig_Y1	31798688	31798689	mir_MSE_peak_232	47.04865	2438
Contig_Y1	maker	gene	32000587	32001880	.	-	.	ID=snap_masked-Contig_Y1-processed-gene-32.100;Name=snap_masked-Contig_Y1-processed-gene-32.100	Contig_Y1	32026791	32026792	mir_MSE_peak_234	9.75958	-24912
Contig_Y1	maker	gene	32024758	32026103	.	+	.	ID=maker-Contig_Y1-augustus-gene-32.146;Name=maker-Contig_Y1-augustus-gene-32.146	Contig_Y1	32026791	32026792	mir_MSE_peak_234	9.75958	689
Contig_Y1	maker	gene	32025566	32028357	.	-	.	ID=maker-Contig_Y1-augustus-gene-32.234;Name=maker-Contig_Y1-augustus-gene-32.234	Contig_Y1	32026791	32026792	mir_MSE_peak_234	9.75958	0
Contig_Y1	maker	gene	32025566	32028357	.	-	.	ID=maker-Contig_Y1-augustus-gene-32.234;Name=maker-Contig_Y1-augustus-gene-32.234	Contig_Y1	32028173	32028174	mir_MSE_peak_235	12.40667	0
Contig_Y1	maker	gene	32028730	32029914	.	-	.	ID=augustus_masked-Contig_Y1-processed-gene-32.26;Name=augustus_masked-Contig_Y1-processed-gene-32.26	Contig_Y1	32028173	32028174	mir_MSE_peak_235	12.40667	556
Contig_Y1	maker	gene	32030471	32031170	.	-	.	ID=maker-Contig_Y1-augustus-gene-32.239;Name=maker-Contig_Y1-augustus-gene-32.239	Contig_Y1	32028173	32028174	mir_MSE_peak_235	12.40667	2297
Contig_Y1	maker	gene	32047003	32052678	.	-	.	ID=snap_masked-Contig_Y1-processed-gene-32.103;Name=snap_masked-Contig_Y1-processed-gene-32.103	Contig_Y1	32028173	32028174	mir_MSE_peak_235	12.40667	18829
Contig_Y1	maker	gene	32054122	32055819	.	-	.	ID=maker-Contig_Y1-augustus-gene-32.249;Name=maker-Contig_Y1-augustus-gene-32.249	Contig_Y1	32028173	32028174	mir_MSE_peak_235	12.40667	25948
Contig_Y1	maker	gene	32063260	32067001	.	-	.	ID=maker-Contig_Y1-snap-gene-32.671;Name=maker-Contig_Y1-snap-gene-32.671	Contig_Y1	32028173	32028174	mir_MSE_peak_235	12.40667	35086
Contig_Y1	maker	gene	32068370	32069597	.	+	.	ID=maker-Contig_Y1-snap-gene-32.505;Name=maker-Contig_Y1-snap-gene-32.505	Contig_Y1	32102218	32102219	mir_MSE_peak_236	30.99218	32622
Contig_Y1	maker	gene	32071989	32074027	.	-	.	ID=maker-Contig_Y1-augustus-gene-32.251;Name=maker-Contig_Y1-augustus-gene-32.251	Contig_Y1	32102218	32102219	mir_MSE_peak_236	30.99218	-28192
Contig_Y1	maker	gene	32100355	32103177	.	-	.	ID=maker-Contig_Y1-augustus-gene-32.254;Name=maker-Contig_Y1-augustus-gene-32.254	Contig_Y1	32102218	32102219	mir_MSE_peak_236	30.99218	0
Contig_Y1	maker	gene	32103590	32106196	.	+	.	ID=maker-Contig_Y1-snap-gene-32.508;Name=maker-Contig_Y1-snap-gene-32.508	Contig_Y1	32102218	32102219	mir_MSE_peak_236	30.99218	-1371
Contig_Y1	maker	gene	32188245	32193515	.	+	.	ID=snap_masked-Contig_Y1-processed-gene-32.76;Name=snap_masked-Contig_Y1-processed-gene-32.76	Contig_Y1	32102218	32102219	mir_MSE_peak_236	30.99218	-86026
Contig_Y1	maker	gene	32193579	32199664	.	+	.	ID=augustus_masked-Contig_Y1-processed-gene-32.4;Name=augustus_masked-Contig_Y1-processed-gene-32.4	Contig_Y1	32102218	32102219	mir_MSE_peak_236	30.99218	-91360
Contig_Y1	maker	gene	32197987	32200477	.	-	.	ID=maker-Contig_Y1-augustus-gene-32.260;Name=maker-Contig_Y1-augustus-gene-32.260	Contig_Y1	32102218	32102219	mir_MSE_peak_236	30.99218	95768
Contig_Y1	maker	gene	32200631	32201254	.	-	.	ID=maker-Contig_Y1-augustus-gene-32.261;Name=maker-Contig_Y1-augustus-gene-32.261	Contig_Y1	32102218	32102219	mir_MSE_peak_236	30.99218	98412
Contig_Y1	maker	gene	32227280	32237098	.	+	.	ID=maker-Contig_Y1-augustus-gene-32.161;Name=maker-Contig_Y1-augustus-gene-32.161	Contig_Y1	32102218	32102219	mir_MSE_peak_236	30.99218	-125061
Contig_Y1	maker	gene	32244697	32246091	.	+	.	ID=maker-Contig_Y1-augustus-gene-32.167;Name=maker-Contig_Y1-augustus-gene-32.167	Contig_Y1	32102218	32102219	mir_MSE_peak_236	30.99218	-142478
Contig_Y1	maker	gene	32246100	32251825	.	-	.	ID=augustus_masked-Contig_Y1-processed-gene-32.32;Name=augustus_masked-Contig_Y1-processed-gene-32.32	Contig_Y1	32102218	32102219	mir_MSE_peak_236	30.99218	143881
Contig_Y1	maker	gene	32267824	32268910	.	+	.	ID=maker-Contig_Y1-augustus-gene-32.170;Name=maker-Contig_Y1-augustus-gene-32.170	Contig_Y1	32102218	32102219	mir_MSE_peak_236	30.99218	-165605
Contig_Y1	maker	gene	32268152	32272337	.	-	.	ID=maker-Contig_Y1-snap-gene-32.693;Name=maker-Contig_Y1-snap-gene-32.693	Contig_Y1	32102218	32102219	mir_MSE_peak_236	30.99218	165933
Contig_Y1	maker	gene	32290294	32291708	.	+	.	ID=maker-Contig_Y1-snap-gene-32.545;Name=maker-Contig_Y1-snap-gene-32.545	Contig_Y1	32102218	32102219	mir_MSE_peak_236	30.99218	-188075
Contig_Y1	maker	gene	32291808	32293586	.	+	.	ID=maker-Contig_Y1-snap-gene-32.538;Name=maker-Contig_Y1-snap-gene-32.538	Contig_Y1	32102218	32102219	mir_MSE_peak_236	30.99218	-189589
Contig_Y1	maker	gene	32291899	32293104	.	-	.	ID=maker-Contig_Y1-snap-gene-32.702;Name=maker-Contig_Y1-snap-gene-32.702	Contig_Y1	32102218	32102219	mir_MSE_peak_236	30.99218	189680
Contig_Y1	maker	gene	32293113	32297813	.	-	.	ID=maker-Contig_Y1-snap-gene-32.701;Name=maker-Contig_Y1-snap-gene-32.701	Contig_Y1	32102218	32102219	mir_MSE_peak_236	30.99218	190894
Contig_Y1	maker	gene	32311583	32317538	.	+	.	ID=maker-Contig_Y1-snap-gene-32.553;Name=maker-Contig_Y1-snap-gene-32.553	Contig_Y1	32102218	32102219	mir_MSE_peak_236	30.99218	-209364
Contig_Y1	maker	gene	32315856	32319163	.	-	.	ID=maker-Contig_Y1-snap-gene-32.715;Name=maker-Contig_Y1-snap-gene-32.715	Contig_Y1	32102218	32102219	mir_MSE_peak_236	30.99218	213637
Contig_Y1	maker	gene	32337242	32339343	.	+	.	ID=maker-Contig_Y1-augustus-gene-32.184;Name=maker-Contig_Y1-augustus-gene-32.184	Contig_Y1	32102218	32102219	mir_MSE_peak_236	30.99218	-235023
Contig_Y1	maker	gene	32340283	32341853	.	-	.	ID=maker-Contig_Y1-augustus-gene-32.285;Name=maker-Contig_Y1-augustus-gene-32.285	Contig_Y1	32102218	32102219	mir_MSE_peak_236	30.99218	238064
Contig_Y1	maker	gene	32340312	32341342	.	+	.	ID=maker-Contig_Y1-snap-gene-32.560;Name=maker-Contig_Y1-snap-gene-32.560	Contig_Y1	32102218	32102219	mir_MSE_peak_236	30.99218	-238093
Contig_Y1	maker	gene	32357555	32359593	.	+	.	ID=maker-Contig_Y1-snap-gene-32.565;Name=maker-Contig_Y1-snap-gene-32.565	Contig_Y1	32102218	32102219	mir_MSE_peak_236	30.99218	-255336
Contig_Y1	maker	gene	32363396	32364789	.	-	.	ID=maker-Contig_Y1-augustus-gene-32.287;Name=maker-Contig_Y1-augustus-gene-32.287	Contig_Y1	32102218	32102219	mir_MSE_peak_236	30.99218	261177
Contig_Y1	maker	gene	32372374	32382175	.	-	.	ID=maker-Contig_Y1-augustus-gene-32.290;Name=maker-Contig_Y1-augustus-gene-32.290	Contig_Y1	32102218	32102219	mir_MSE_peak_236	30.99218	270155
Contig_Y1	maker	gene	32451547	32459847	.	-	.	ID=maker-Contig_Y1-snap-gene-32.732;Name=maker-Contig_Y1-snap-gene-32.732	Contig_Y1	32102218	32102219	mir_MSE_peak_236	30.99218	349328
Contig_Y1	maker	gene	32529450	32531275	.	+	.	ID=maker-Contig_Y1-snap-gene-32.569;Name=maker-Contig_Y1-snap-gene-32.569	Contig_Y1	32102218	32102219	mir_MSE_peak_236	30.99218	-427231
Contig_Y1	maker	gene	32531854	32532750	.	-	.	ID=maker-Contig_Y1-augustus-gene-32.300;Name=maker-Contig_Y1-augustus-gene-32.300	Contig_Y1	32102218	32102219	mir_MSE_peak_236	30.99218	429635
Contig_Y1	maker	gene	32537780	32541569	.	+	.	ID=augustus_masked-Contig_Y1-processed-gene-32.15;Name=augustus_masked-Contig_Y1-processed-gene-32.15	Contig_Y1	32963611	32963612	mir_MSE_peak_237	16.26216	422043
Contig_Y1	maker	gene	32542204	32543069	.	+	.	ID=snap_masked-Contig_Y1-processed-gene-32.89;Name=snap_masked-Contig_Y1-processed-gene-32.89	Contig_Y1	32963611	32963612	mir_MSE_peak_237	16.26216	420543
Contig_Y1	maker	gene	32542542	32543953	.	-	.	ID=maker-Contig_Y1-snap-gene-32.742;Name=maker-Contig_Y1-snap-gene-32.742	Contig_Y1	32963611	32963612	mir_MSE_peak_237	16.26216	-419659
Contig_Y1	maker	gene	32566777	32567830	.	-	.	ID=maker-Contig_Y1-snap-gene-32.746;Name=maker-Contig_Y1-snap-gene-32.746	Contig_Y1	32963611	32963612	mir_MSE_peak_237	16.26216	-395782
Contig_Y1	maker	gene	32591440	32602233	.	-	.	ID=maker-Contig_Y1-snap-gene-32.748;Name=maker-Contig_Y1-snap-gene-32.748	Contig_Y1	32963611	32963612	mir_MSE_peak_237	16.26216	-361379
Contig_Y1	maker	gene	32643822	32647129	.	+	.	ID=maker-Contig_Y1-snap-gene-32.608;Name=maker-Contig_Y1-snap-gene-32.608	Contig_Y1	32963611	32963612	mir_MSE_peak_237	16.26216	316483
Contig_Y1	maker	gene	32644739	32654289	.	-	.	ID=maker-Contig_Y1-augustus-gene-32.310;Name=maker-Contig_Y1-augustus-gene-32.310	Contig_Y1	32963611	32963612	mir_MSE_peak_237	16.26216	-309323
Contig_Y1	maker	gene	32714773	32715293	.	+	.	ID=maker-Contig_Y1-snap-gene-32.617;Name=maker-Contig_Y1-snap-gene-32.617	Contig_Y1	32963611	32963612	mir_MSE_peak_237	16.26216	248319
Contig_Y1	maker	gene	32715370	32716488	.	+	.	ID=maker-Contig_Y1-augustus-gene-32.217;Name=maker-Contig_Y1-augustus-gene-32.217	Contig_Y1	32963611	32963612	mir_MSE_peak_237	16.26216	247124
Contig_Y1	maker	gene	32717434	32720056	.	-	.	ID=maker-Contig_Y1-augustus-gene-32.319;Name=maker-Contig_Y1-augustus-gene-32.319	Contig_Y1	32963611	32963612	mir_MSE_peak_237	16.26216	-243556
Contig_Y1	maker	gene	32744213	32746308	.	+	.	ID=maker-Contig_Y1-augustus-gene-32.220;Name=maker-Contig_Y1-augustus-gene-32.220	Contig_Y1	32963611	32963612	mir_MSE_peak_237	16.26216	217304
Contig_Y1	maker	gene	32747586	32748775	.	-	.	ID=maker-Contig_Y1-snap-gene-32.775;Name=maker-Contig_Y1-snap-gene-32.775	Contig_Y1	32963611	32963612	mir_MSE_peak_237	16.26216	-214837
Contig_Y1	maker	gene	32763328	32764904	.	+	.	ID=maker-Contig_Y1-snap-gene-32.624;Name=maker-Contig_Y1-snap-gene-32.624	Contig_Y1	32963611	32963612	mir_MSE_peak_237	16.26216	198708
Contig_Y1	maker	gene	32763910	32764894	.	-	.	ID=maker-Contig_Y1-augustus-gene-32.324;Name=maker-Contig_Y1-augustus-gene-32.324	Contig_Y1	32963611	32963612	mir_MSE_peak_237	16.26216	-198718
Contig_Y1	maker	gene	32781614	32783077	.	+	.	ID=maker-Contig_Y1-snap-gene-32.627;Name=maker-Contig_Y1-snap-gene-32.627	Contig_Y1	32963611	32963612	mir_MSE_peak_237	16.26216	180535
Contig_Y1	maker	gene	32783958	32786080	.	-	.	ID=maker-Contig_Y1-snap-gene-32.779;Name=maker-Contig_Y1-snap-gene-32.779	Contig_Y1	32963611	32963612	mir_MSE_peak_237	16.26216	-177532
Contig_Y1	maker	gene	32793763	32795664	.	-	.	ID=maker-Contig_Y1-augustus-gene-32.329;Name=maker-Contig_Y1-augustus-gene-32.329	Contig_Y1	32963611	32963612	mir_MSE_peak_237	16.26216	-167948
Contig_Y1	maker	gene	32795671	32797130	.	-	.	ID=maker-Contig_Y1-snap-gene-32.791;Name=maker-Contig_Y1-snap-gene-32.791	Contig_Y1	32963611	32963612	mir_MSE_peak_237	16.26216	-166482
Contig_Y1	maker	gene	32798306	32800481	.	-	.	ID=maker-Contig_Y1-snap-gene-32.788;Name=maker-Contig_Y1-snap-gene-32.788	Contig_Y1	32963611	32963612	mir_MSE_peak_237	16.26216	-163131
Contig_Y1	maker	gene	32806112	32807121	.	-	.	ID=maker-Contig_Y1-snap-gene-32.786;Name=maker-Contig_Y1-snap-gene-32.786	Contig_Y1	32963611	32963612	mir_MSE_peak_237	16.26216	-156491
Contig_Y1	maker	gene	32807793	32809475	.	-	.	ID=maker-Contig_Y1-snap-gene-32.793;Name=maker-Contig_Y1-snap-gene-32.793	Contig_Y1	32963611	32963612	mir_MSE_peak_237	16.26216	-154137
Contig_Y1	maker	gene	32810651	32812826	.	-	.	ID=maker-Contig_Y1-snap-gene-32.790;Name=maker-Contig_Y1-snap-gene-32.790	Contig_Y1	32963611	32963612	mir_MSE_peak_237	16.26216	-150786
Contig_Y1	maker	gene	32821161	32822688	.	-	.	ID=maker-Contig_Y1-augustus-gene-32.334;Name=maker-Contig_Y1-augustus-gene-32.334	Contig_Y1	32963611	32963612	mir_MSE_peak_237	16.26216	-140924
Contig_Y1	maker	gene	32823941	32829072	.	-	.	ID=maker-Contig_Y1-snap-gene-32.885;Name=maker-Contig_Y1-snap-gene-32.885	Contig_Y1	32963611	32963612	mir_MSE_peak_237	16.26216	-134540
Contig_Y1	maker	gene	32831850	32833651	.	-	.	ID=augustus_masked-Contig_Y1-processed-gene-32.54;Name=augustus_masked-Contig_Y1-processed-gene-32.54	Contig_Y1	32963611	32963612	mir_MSE_peak_237	16.26216	-129961
Contig_Y1	maker	gene	32833761	32836541	.	-	.	ID=snap_masked-Contig_Y1-processed-gene-32.131;Name=snap_masked-Contig_Y1-processed-gene-32.131	Contig_Y1	32963611	32963612	mir_MSE_peak_237	16.26216	-127071
Contig_Y1	maker	gene	32836660	32837828	.	-	.	ID=snap_masked-Contig_Y1-processed-gene-32.132;Name=snap_masked-Contig_Y1-processed-gene-32.132	Contig_Y1	32963611	32963612	mir_MSE_peak_237	16.26216	-125784
Contig_Y1	maker	gene	32842853	32846055	.	+	.	ID=maker-Contig_Y1-augustus-gene-32.225;Name=maker-Contig_Y1-augustus-gene-32.225	Contig_Y1	32963611	32963612	mir_MSE_peak_237	16.26216	117557
Contig_Y1	maker	gene	32844385	32844965	.	-	.	ID=maker-Contig_Y1-augustus-gene-32.461;Name=maker-Contig_Y1-augustus-gene-32.461	Contig_Y1	32963611	32963612	mir_MSE_peak_237	16.26216	-118647
Contig_Y1	maker	gene	32845239	32849649	.	-	.	ID=maker-Contig_Y1-augustus-gene-32.462;Name=maker-Contig_Y1-augustus-gene-32.462	Contig_Y1	32963611	32963612	mir_MSE_peak_237	16.26216	-113963
Contig_Y1	maker	gene	32885863	32886685	.	-	.	ID=maker-Contig_Y1-augustus-gene-32.465;Name=maker-Contig_Y1-augustus-gene-32.465	Contig_Y1	32963611	32963612	mir_MSE_peak_237	16.26216	-76927
Contig_Y1	maker	gene	32887057	32887702	.	+	.	ID=maker-Contig_Y1-snap-gene-32.634;Name=maker-Contig_Y1-snap-gene-32.634	Contig_Y1	32963611	32963612	mir_MSE_peak_237	16.26216	75910
Contig_Y1	maker	gene	32887761	32888538	.	+	.	ID=maker-Contig_Y1-augustus-gene-32.227;Name=maker-Contig_Y1-augustus-gene-32.227	Contig_Y1	32963611	32963612	mir_MSE_peak_237	16.26216	75074
Contig_Y1	maker	gene	32888694	32889901	.	-	.	ID=maker-Contig_Y1-snap-gene-32.923;Name=maker-Contig_Y1-snap-gene-32.923	Contig_Y1	32963611	32963612	mir_MSE_peak_237	16.26216	-73711
Contig_Y1	maker	gene	32889959	32890282	.	-	.	ID=snap_masked-Contig_Y1-processed-gene-32.137;Name=snap_masked-Contig_Y1-processed-gene-32.137	Contig_Y1	32963611	32963612	mir_MSE_peak_237	16.26216	-73330
Contig_Y1	maker	gene	32890846	32897673	.	+	.	ID=maker-Contig_Y1-snap-gene-32.638;Name=maker-Contig_Y1-snap-gene-32.638	Contig_Y1	32963611	32963612	mir_MSE_peak_237	16.26216	65939
Contig_Y1	maker	gene	32911674	32918709	.	-	.	ID=maker-Contig_Y1-augustus-gene-32.473;Name=maker-Contig_Y1-augustus-gene-32.473	Contig_Y1	32963611	32963612	mir_MSE_peak_237	16.26216	-44903
Contig_Y1	maker	gene	32919540	32919837	.	-	.	ID=maker-Contig_Y1-snap-gene-32.939;Name=maker-Contig_Y1-snap-gene-32.939	Contig_Y1	32963611	32963612	mir_MSE_peak_237	16.26216	-43775
Contig_Y1	maker	gene	32919853	32926682	.	-	.	ID=maker-Contig_Y1-snap-gene-32.938;Name=maker-Contig_Y1-snap-gene-32.938	Contig_Y1	32963611	32963612	mir_MSE_peak_237	16.26216	-36930
Contig_Y1	maker	gene	32927111	32932395	.	-	.	ID=augustus_masked-Contig_Y1-processed-gene-32.62;Name=augustus_masked-Contig_Y1-processed-gene-32.62	Contig_Y1	32963611	32963612	mir_MSE_peak_237	16.26216	-31217
Contig_Y1	maker	gene	32930270	32931313	.	+	.	ID=maker-Contig_Y1-augustus-gene-32.231;Name=maker-Contig_Y1-augustus-gene-32.231	Contig_Y1	32963611	32963612	mir_MSE_peak_237	16.26216	32299
Contig_Y1	maker	gene	32934620	32936345	.	-	.	ID=maker-Contig_Y1-snap-gene-32.955;Name=maker-Contig_Y1-snap-gene-32.955	Contig_Y1	32963611	32963612	mir_MSE_peak_237	16.26216	-27267
Contig_Y1	maker	gene	32937149	32938916	.	-	.	ID=maker-Contig_Y1-augustus-gene-32.487;Name=maker-Contig_Y1-augustus-gene-32.487	Contig_Y1	32963611	32963612	mir_MSE_peak_237	16.26216	-24696
Contig_Y1	maker	gene	32939053	32939829	.	-	.	ID=maker-Contig_Y1-augustus-gene-32.488;Name=maker-Contig_Y1-augustus-gene-32.488	Contig_Y1	32963611	32963612	mir_MSE_peak_237	16.26216	-23783
Contig_Y1	maker	gene	32949254	32951356	.	+	.	ID=maker-Contig_Y1-snap-gene-33.279;Name=maker-Contig_Y1-snap-gene-33.279	Contig_Y1	32963611	32963612	mir_MSE_peak_237	16.26216	12256
Contig_Y1	maker	gene	32951306	32971961	.	-	.	ID=maker-Contig_Y1-snap-gene-32.966;Name=maker-Contig_Y1-snap-gene-32.966	Contig_Y1	32963611	32963612	mir_MSE_peak_237	16.26216	0
Contig_Y1	maker	gene	32974600	32976002	.	-	.	ID=maker-Contig_Y1-snap-gene-32.970;Name=maker-Contig_Y1-snap-gene-32.970	Contig_Y1	32963611	32963612	mir_MSE_peak_237	16.26216	10988
Contig_Y1	maker	gene	32986390	32988881	.	-	.	ID=augustus_masked-Contig_Y1-processed-gene-33.2;Name=augustus_masked-Contig_Y1-processed-gene-33.2	Contig_Y1	32963611	32963612	mir_MSE_peak_237	16.26216	22778
Contig_Y1	maker	gene	32989191	33000921	.	-	.	ID=maker-Contig_Y1-snap-gene-33.442;Name=maker-Contig_Y1-snap-gene-33.442	Contig_Y1	32963611	32963612	mir_MSE_peak_237	16.26216	25579
Contig_Y1	maker	gene	33005766	33006827	.	+	.	ID=maker-Contig_Y1-snap-gene-33.281;Name=maker-Contig_Y1-snap-gene-33.281	Contig_Y1	33029437	33029438	mir_MSE_peak_238	3.88239	22611
Contig_Y1	maker	gene	33007459	33009231	.	-	.	ID=maker-Contig_Y1-augustus-gene-33.224;Name=maker-Contig_Y1-augustus-gene-33.224	Contig_Y1	33029437	33029438	mir_MSE_peak_238	3.88239	-20207
Contig_Y1	maker	gene	33008703	33022648	.	+	.	ID=snap_masked-Contig_Y1-processed-gene-33.41;Name=snap_masked-Contig_Y1-processed-gene-33.41	Contig_Y1	33029437	33029438	mir_MSE_peak_238	3.88239	6790
Contig_Y1	maker	gene	33022911	33025034	.	+	.	ID=maker-Contig_Y1-augustus-gene-33.93;Name=maker-Contig_Y1-augustus-gene-33.93	Contig_Y1	33029437	33029438	mir_MSE_peak_238	3.88239	4404
Contig_Y1	maker	gene	33024678	33031489	.	-	.	ID=maker-Contig_Y1-augustus-gene-33.246;Name=maker-Contig_Y1-augustus-gene-33.246	Contig_Y1	33029437	33029438	mir_MSE_peak_238	3.88239	0
Contig_Y1	maker	gene	33024678	33031489	.	-	.	ID=maker-Contig_Y1-augustus-gene-33.246;Name=maker-Contig_Y1-augustus-gene-33.246	Contig_Y1	33030118	33030119	mir_MSE_peak_239	2.19153	0
Contig_Y1	maker	gene	33024678	33031489	.	-	.	ID=maker-Contig_Y1-augustus-gene-33.246;Name=maker-Contig_Y1-augustus-gene-33.246	Contig_Y1	33030596	33030597	mir_MSE_peak_240	7.34226	0
Contig_Y1	maker	gene	33026036	33029283	.	+	.	ID=maker-Contig_Y1-snap-gene-33.283;Name=maker-Contig_Y1-snap-gene-33.283	Contig_Y1	33029437	33029438	mir_MSE_peak_238	3.88239	155
Contig_Y1	maker	gene	33126454	33127765	.	-	.	ID=maker-Contig_Y1-snap-gene-33.476;Name=maker-Contig_Y1-snap-gene-33.476	Contig_Y1	33146495	33146496	mir_MSE_peak_241	2.99827	-18731
Contig_Y1	maker	gene	33128419	33131215	.	-	.	ID=maker-Contig_Y1-augustus-gene-33.254;Name=maker-Contig_Y1-augustus-gene-33.254	Contig_Y1	33146495	33146496	mir_MSE_peak_241	2.99827	-15281
Contig_Y1	maker	gene	33128712	33130032	.	+	.	ID=maker-Contig_Y1-augustus-gene-33.95;Name=maker-Contig_Y1-augustus-gene-33.95	Contig_Y1	33146495	33146496	mir_MSE_peak_241	2.99827	16464
Contig_Y1	maker	gene	33144336	33160577	.	-	.	ID=maker-Contig_Y1-augustus-gene-33.258;Name=maker-Contig_Y1-augustus-gene-33.258	Contig_Y1	33146495	33146496	mir_MSE_peak_241	2.99827	0
Contig_Y1	maker	gene	33144336	33160577	.	-	.	ID=maker-Contig_Y1-augustus-gene-33.258;Name=maker-Contig_Y1-augustus-gene-33.258	Contig_Y1	33157614	33157615	mir_MSE_peak_242	2.99827	0
Contig_Y1	maker	gene	33190798	33195891	.	+	.	ID=maker-Contig_Y1-augustus-gene-33.97;Name=maker-Contig_Y1-augustus-gene-33.97	Contig_Y1	33157614	33157615	mir_MSE_peak_242	2.99827	-33183
Contig_Y1	maker	gene	33206418	33206912	.	+	.	ID=maker-Contig_Y1-augustus-gene-33.100;Name=maker-Contig_Y1-augustus-gene-33.100	Contig_Y1	33157614	33157615	mir_MSE_peak_242	2.99827	-48803
Contig_Y1	maker	gene	33220159	33221284	.	+	.	ID=maker-Contig_Y1-snap-gene-33.294;Name=maker-Contig_Y1-snap-gene-33.294	Contig_Y1	33157614	33157615	mir_MSE_peak_242	2.99827	-62544
Contig_Y1	maker	gene	33239078	33239554	.	+	.	ID=maker-Contig_Y1-augustus-gene-33.105;Name=maker-Contig_Y1-augustus-gene-33.105	Contig_Y1	33157614	33157615	mir_MSE_peak_242	2.99827	-81463
Contig_Y1	maker	gene	33239658	33240827	.	-	.	ID=maker-Contig_Y1-snap-gene-33.485;Name=maker-Contig_Y1-snap-gene-33.485	Contig_Y1	33157614	33157615	mir_MSE_peak_242	2.99827	82043
Contig_Y1	maker	gene	33240484	33241609	.	+	.	ID=maker-Contig_Y1-snap-gene-33.299;Name=maker-Contig_Y1-snap-gene-33.299	Contig_Y1	33157614	33157615	mir_MSE_peak_242	2.99827	-82869
Contig_Y1	maker	gene	33241147	33241416	.	-	.	ID=augustus_masked-Contig_Y1-processed-gene-33.17;Name=augustus_masked-Contig_Y1-processed-gene-33.17	Contig_Y1	33157614	33157615	mir_MSE_peak_242	2.99827	83532
Contig_Y1	maker	gene	33241919	33242161	.	-	.	ID=maker-Contig_Y1-snap-gene-33.487;Name=maker-Contig_Y1-snap-gene-33.487	Contig_Y1	33157614	33157615	mir_MSE_peak_242	2.99827	84304
Contig_Y1	maker	gene	33242310	33244255	.	+	.	ID=maker-Contig_Y1-snap-gene-33.298;Name=maker-Contig_Y1-snap-gene-33.298	Contig_Y1	33157614	33157615	mir_MSE_peak_242	2.99827	-84695
Contig_Y1	maker	gene	33245755	33247123	.	-	.	ID=maker-Contig_Y1-augustus-gene-33.262;Name=maker-Contig_Y1-augustus-gene-33.262	Contig_Y1	33157614	33157615	mir_MSE_peak_242	2.99827	88140
Contig_Y1	maker	gene	33247255	33249491	.	-	.	ID=maker-Contig_Y1-augustus-gene-33.263;Name=maker-Contig_Y1-augustus-gene-33.263	Contig_Y1	33157614	33157615	mir_MSE_peak_242	2.99827	89640
Contig_Y1	maker	gene	33256656	33258036	.	+	.	ID=maker-Contig_Y1-snap-gene-33.307;Name=maker-Contig_Y1-snap-gene-33.307	Contig_Y1	33157614	33157615	mir_MSE_peak_242	2.99827	-99041
Contig_Y1	maker	gene	33265458	33284173	.	-	.	ID=snap_masked-Contig_Y1-processed-gene-33.73;Name=snap_masked-Contig_Y1-processed-gene-33.73	Contig_Y1	33157614	33157615	mir_MSE_peak_242	2.99827	107843
Contig_Y1	maker	gene	33328808	33332277	.	-	.	ID=maker-Contig_Y1-snap-gene-33.497;Name=maker-Contig_Y1-snap-gene-33.497	Contig_Y1	33157614	33157615	mir_MSE_peak_242	2.99827	171193
Contig_Y1	maker	gene	33370357	33372231	.	-	.	ID=maker-Contig_Y1-snap-gene-33.500;Name=maker-Contig_Y1-snap-gene-33.500	Contig_Y1	33157614	33157615	mir_MSE_peak_242	2.99827	212742
Contig_Y1	maker	gene	33389492	33390946	.	-	.	ID=maker-Contig_Y1-snap-gene-33.508;Name=maker-Contig_Y1-snap-gene-33.508	Contig_Y1	33157614	33157615	mir_MSE_peak_242	2.99827	231877
Contig_Y1	maker	gene	33392342	33431524	.	-	.	ID=augustus_masked-Contig_Y1-processed-gene-33.22;Name=augustus_masked-Contig_Y1-processed-gene-33.22	Contig_Y1	33157614	33157615	mir_MSE_peak_242	2.99827	234727
Contig_Y1	maker	gene	33397704	33405918	.	+	.	ID=maker-Contig_Y1-augustus-gene-33.113;Name=maker-Contig_Y1-augustus-gene-33.113	Contig_Y1	33157614	33157615	mir_MSE_peak_242	2.99827	-240089
Contig_Y1	maker	gene	33408760	33420172	.	+	.	ID=maker-Contig_Y1-snap-gene-33.308;Name=maker-Contig_Y1-snap-gene-33.308	Contig_Y1	33157614	33157615	mir_MSE_peak_242	2.99827	-251145
Contig_Y1	maker	gene	33428959	33430775	.	+	.	ID=maker-Contig_Y1-snap-gene-33.327;Name=maker-Contig_Y1-snap-gene-33.327	Contig_Y1	33157614	33157615	mir_MSE_peak_242	2.99827	-271344
Contig_Y1	maker	gene	33446549	33471582	.	+	.	ID=maker-Contig_Y1-snap-gene-33.335;Name=maker-Contig_Y1-snap-gene-33.335	Contig_Y1	33157614	33157615	mir_MSE_peak_242	2.99827	-288934
Contig_Y1	maker	gene	33479811	33490271	.	+	.	ID=maker-Contig_Y1-snap-gene-33.325;Name=maker-Contig_Y1-snap-gene-33.325	Contig_Y1	33157614	33157615	mir_MSE_peak_242	2.99827	-322196
Contig_Y1	maker	gene	33604979	33608168	.	+	.	ID=maker-Contig_Y1-snap-gene-33.357;Name=maker-Contig_Y1-snap-gene-33.357	Contig_Y1	33157614	33157615	mir_MSE_peak_242	2.99827	-447364
Contig_Y1	maker	gene	33615245	33627366	.	+	.	ID=maker-Contig_Y1-snap-gene-33.361;Name=maker-Contig_Y1-snap-gene-33.361	Contig_Y1	33157614	33157615	mir_MSE_peak_242	2.99827	-457630
Contig_Y1	maker	gene	33630242	33635638	.	+	.	ID=maker-Contig_Y1-snap-gene-33.365;Name=maker-Contig_Y1-snap-gene-33.365	Contig_Y1	33157614	33157615	mir_MSE_peak_242	2.99827	-472627
Contig_Y1	maker	gene	33635708	33646164	.	+	.	ID=maker-Contig_Y1-snap-gene-33.364;Name=maker-Contig_Y1-snap-gene-33.364	Contig_Y1	33157614	33157615	mir_MSE_peak_242	2.99827	-478093
Contig_Y1	maker	gene	33647084	33652535	.	+	.	ID=maker-Contig_Y1-snap-gene-33.366;Name=maker-Contig_Y1-snap-gene-33.366	Contig_Y1	33157614	33157615	mir_MSE_peak_242	2.99827	-489469
Contig_Y1	maker	gene	33677916	33678518	.	-	.	ID=augustus_masked-Contig_Y1-processed-gene-33.27;Name=augustus_masked-Contig_Y1-processed-gene-33.27	Contig_Y1	33157614	33157615	mir_MSE_peak_242	2.99827	520301
Contig_Y1	maker	gene	33679134	33680451	.	+	.	ID=maker-Contig_Y1-snap-gene-33.389;Name=maker-Contig_Y1-snap-gene-33.389	Contig_Y1	33157614	33157615	mir_MSE_peak_242	2.99827	-521519
Contig_Y1	maker	gene	33719098	33726995	.	+	.	ID=maker-Contig_Y1-snap-gene-33.398;Name=maker-Contig_Y1-snap-gene-33.398	Contig_Y1	33157614	33157615	mir_MSE_peak_242	2.99827	-561483
Contig_Y1	maker	gene	33740727	33743878	.	+	.	ID=maker-Contig_Y1-snap-gene-33.407;Name=maker-Contig_Y1-snap-gene-33.407	Contig_Y1	33157614	33157615	mir_MSE_peak_242	2.99827	-583112
Contig_Y1	maker	gene	33753322	33754425	.	+	.	ID=maker-Contig_Y1-snap-gene-33.412;Name=maker-Contig_Y1-snap-gene-33.412	Contig_Y1	33157614	33157615	mir_MSE_peak_242	2.99827	-595707
Contig_Y1	maker	gene	33776769	33777876	.	+	.	ID=maker-Contig_Y1-snap-gene-33.416;Name=maker-Contig_Y1-snap-gene-33.416	Contig_Y1	33157614	33157615	mir_MSE_peak_242	2.99827	-619154
Contig_Y1	maker	gene	33788004	33791270	.	+	.	ID=maker-Contig_Y1-snap-gene-33.421;Name=maker-Contig_Y1-snap-gene-33.421	Contig_Y1	33157614	33157615	mir_MSE_peak_242	2.99827	-630389
Contig_Y1	maker	gene	33813254	33815013	.	+	.	ID=maker-Contig_Y1-snap-gene-33.428;Name=maker-Contig_Y1-snap-gene-33.428	Contig_Y1	33157614	33157615	mir_MSE_peak_242	2.99827	-655639
Contig_Y1	maker	gene	33848226	33849104	.	-	.	ID=augustus_masked-Contig_Y1-processed-gene-33.32;Name=augustus_masked-Contig_Y1-processed-gene-33.32	Contig_Y1	33157614	33157615	mir_MSE_peak_242	2.99827	690611
Contig_Y1	maker	gene	34104305	34104842	.	+	.	ID=maker-Contig_Y1-augustus-gene-34.90;Name=maker-Contig_Y1-augustus-gene-34.90	Contig_Y1	34583945	34583946	mir_MSE_peak_243	12.86885	479104
Contig_Y1	maker	gene	34105325	34105785	.	+	.	ID=maker-Contig_Y1-snap-gene-34.254;Name=maker-Contig_Y1-snap-gene-34.254	Contig_Y1	34583945	34583946	mir_MSE_peak_243	12.86885	478161
Contig_Y1	maker	gene	34169628	34178245	.	+	.	ID=maker-Contig_Y1-snap-gene-34.271;Name=maker-Contig_Y1-snap-gene-34.271	Contig_Y1	34583945	34583946	mir_MSE_peak_243	12.86885	405701
Contig_Y1	maker	gene	34179569	34182449	.	-	.	ID=maker-Contig_Y1-augustus-gene-34.142;Name=maker-Contig_Y1-augustus-gene-34.142	Contig_Y1	34583945	34583946	mir_MSE_peak_243	12.86885	-401497
Contig_Y1	maker	gene	34197651	34203028	.	+	.	ID=maker-Contig_Y1-snap-gene-34.273;Name=maker-Contig_Y1-snap-gene-34.273	Contig_Y1	34583945	34583946	mir_MSE_peak_243	12.86885	380918
Contig_Y1	maker	gene	34202791	34207421	.	-	.	ID=maker-Contig_Y1-augustus-gene-34.145;Name=maker-Contig_Y1-augustus-gene-34.145	Contig_Y1	34583945	34583946	mir_MSE_peak_243	12.86885	-376525
Contig_Y1	maker	gene	34215720	34229039	.	-	.	ID=maker-Contig_Y1-snap-gene-34.355;Name=maker-Contig_Y1-snap-gene-34.355	Contig_Y1	34583945	34583946	mir_MSE_peak_243	12.86885	-354907
Contig_Y1	maker	gene	34304683	34307241	.	+	.	ID=maker-Contig_Y1-snap-gene-34.275;Name=maker-Contig_Y1-snap-gene-34.275	Contig_Y1	34583945	34583946	mir_MSE_peak_243	12.86885	276705
Contig_Y1	maker	gene	34308843	34319311	.	+	.	ID=maker-Contig_Y1-snap-gene-34.278;Name=maker-Contig_Y1-snap-gene-34.278	Contig_Y1	34583945	34583946	mir_MSE_peak_243	12.86885	264635
Contig_Y1	maker	gene	34318100	34319538	.	-	.	ID=maker-Contig_Y1-augustus-gene-34.156;Name=maker-Contig_Y1-augustus-gene-34.156	Contig_Y1	34583945	34583946	mir_MSE_peak_243	12.86885	-264408
Contig_Y1	maker	gene	34320164	34328847	.	-	.	ID=maker-Contig_Y1-augustus-gene-34.157;Name=maker-Contig_Y1-augustus-gene-34.157	Contig_Y1	34583945	34583946	mir_MSE_peak_243	12.86885	-255099
Contig_Y1	maker	gene	34349004	34351354	.	-	.	ID=maker-Contig_Y1-augustus-gene-34.174;Name=maker-Contig_Y1-augustus-gene-34.174	Contig_Y1	34583945	34583946	mir_MSE_peak_243	12.86885	-232592
Contig_Y1	maker	gene	34349355	34352484	.	+	.	ID=maker-Contig_Y1-snap-gene-34.284;Name=maker-Contig_Y1-snap-gene-34.284	Contig_Y1	34583945	34583946	mir_MSE_peak_243	12.86885	231462
Contig_Y1	maker	gene	34352487	34354000	.	+	.	ID=maker-Contig_Y1-augustus-gene-34.101;Name=maker-Contig_Y1-augustus-gene-34.101	Contig_Y1	34583945	34583946	mir_MSE_peak_243	12.86885	229946
Contig_Y1	maker	gene	34352799	34353468	.	-	.	ID=maker-Contig_Y1-snap-gene-34.406;Name=maker-Contig_Y1-snap-gene-34.406	Contig_Y1	34583945	34583946	mir_MSE_peak_243	12.86885	-230478
Contig_Y1	maker	gene	34354238	34355066	.	-	.	ID=maker-Contig_Y1-augustus-gene-34.175;Name=maker-Contig_Y1-augustus-gene-34.175	Contig_Y1	34583945	34583946	mir_MSE_peak_243	12.86885	-228880
Contig_Y1	maker	gene	34355129	34355692	.	-	.	ID=maker-Contig_Y1-snap-gene-34.386;Name=maker-Contig_Y1-snap-gene-34.386	Contig_Y1	34583945	34583946	mir_MSE_peak_243	12.86885	-228254
Contig_Y1	maker	gene	34370912	34380246	.	-	.	ID=maker-Contig_Y1-augustus-gene-34.192;Name=maker-Contig_Y1-augustus-gene-34.192	Contig_Y1	34583945	34583946	mir_MSE_peak_243	12.86885	-203700
Contig_Y1	maker	gene	34376829	34380298	.	+	.	ID=maker-Contig_Y1-snap-gene-34.295;Name=maker-Contig_Y1-snap-gene-34.295	Contig_Y1	34583945	34583946	mir_MSE_peak_243	12.86885	203648
Contig_Y1	maker	gene	34380984	34383991	.	-	.	ID=maker-Contig_Y1-snap-gene-34.425;Name=maker-Contig_Y1-snap-gene-34.425	Contig_Y1	34583945	34583946	mir_MSE_peak_243	12.86885	-199955
Contig_Y1	maker	gene	34380984	34382521	.	+	.	ID=maker-Contig_Y1-augustus-gene-34.112;Name=maker-Contig_Y1-augustus-gene-34.112	Contig_Y1	34583945	34583946	mir_MSE_peak_243	12.86885	201425
Contig_Y1	maker	gene	34382673	34384698	.	+	.	ID=maker-Contig_Y1-snap-gene-34.297;Name=maker-Contig_Y1-snap-gene-34.297	Contig_Y1	34583945	34583946	mir_MSE_peak_243	12.86885	199248
Contig_Y1	maker	gene	34398080	34398855	.	-	.	ID=maker-Contig_Y1-augustus-gene-34.198;Name=maker-Contig_Y1-augustus-gene-34.198	Contig_Y1	34583945	34583946	mir_MSE_peak_243	12.86885	-185091
Contig_Y1	maker	gene	34414308	34415488	.	-	.	ID=maker-Contig_Y1-snap-gene-34.428;Name=maker-Contig_Y1-snap-gene-34.428	Contig_Y1	34583945	34583946	mir_MSE_peak_243	12.86885	-168458
Contig_Y1	maker	gene	34427905	34430473	.	-	.	ID=maker-Contig_Y1-snap-gene-34.431;Name=maker-Contig_Y1-snap-gene-34.431	Contig_Y1	34583945	34583946	mir_MSE_peak_243	12.86885	-153473
Contig_Y1	maker	gene	34432354	34435400	.	+	.	ID=maker-Contig_Y1-snap-gene-34.304;Name=maker-Contig_Y1-snap-gene-34.304	Contig_Y1	34583945	34583946	mir_MSE_peak_243	12.86885	148546
Contig_Y1	maker	gene	34497319	34498982	.	+	.	ID=maker-Contig_Y1-augustus-gene-34.115;Name=maker-Contig_Y1-augustus-gene-34.115	Contig_Y1	34583945	34583946	mir_MSE_peak_243	12.86885	84964
Contig_Y1	maker	gene	34497319	34501494	.	-	.	ID=maker-Contig_Y1-augustus-gene-34.200;Name=maker-Contig_Y1-augustus-gene-34.200	Contig_Y1	34583945	34583946	mir_MSE_peak_243	12.86885	-82452
Contig_Y1	maker	gene	34503560	34510758	.	-	.	ID=maker-Contig_Y1-snap-gene-34.437;Name=maker-Contig_Y1-snap-gene-34.437	Contig_Y1	34583945	34583946	mir_MSE_peak_243	12.86885	-73188
Contig_Y1	maker	gene	34522864	34524800	.	+	.	ID=maker-Contig_Y1-augustus-gene-34.119;Name=maker-Contig_Y1-augustus-gene-34.119	Contig_Y1	34583945	34583946	mir_MSE_peak_243	12.86885	59146
Contig_Y1	maker	gene	34528434	34529263	.	-	.	ID=maker-Contig_Y1-augustus-gene-34.210;Name=maker-Contig_Y1-augustus-gene-34.210	Contig_Y1	34583945	34583946	mir_MSE_peak_243	12.86885	-54683
Contig_Y1	maker	gene	34552895	34553145	.	+	.	ID=maker-Contig_Y1-snap-gene-34.312;Name=maker-Contig_Y1-snap-gene-34.312	Contig_Y1	34583945	34583946	mir_MSE_peak_243	12.86885	30801
Contig_Y1	maker	gene	34564062	34565840	.	-	.	ID=maker-Contig_Y1-snap-gene-34.445;Name=maker-Contig_Y1-snap-gene-34.445	Contig_Y1	34583945	34583946	mir_MSE_peak_243	12.86885	-18106
Contig_Y1	maker	gene	34649524	34653989	.	+	.	ID=maker-Contig_Y1-snap-gene-34.314;Name=maker-Contig_Y1-snap-gene-34.314	Contig_Y1	34628585	34628586	mir_MSE_peak_246	16.26216	-20938
Contig_Y1	maker	gene	34697392	34698255	.	-	.	ID=maker-Contig_Y1-augustus-gene-34.214;Name=maker-Contig_Y1-augustus-gene-34.214	Contig_Y1	34702191	34702192	mir_MSE_peak_247	79.57584	-3937
Contig_Y1	maker	gene	34699485	34718429	.	-	.	ID=snap_masked-Contig_Y1-processed-gene-34.77;Name=snap_masked-Contig_Y1-processed-gene-34.77	Contig_Y1	34702191	34702192	mir_MSE_peak_247	79.57584	0
Contig_Y1	maker	gene	34699485	34718429	.	-	.	ID=snap_masked-Contig_Y1-processed-gene-34.77;Name=snap_masked-Contig_Y1-processed-gene-34.77	Contig_Y1	34704027	34704028	mir_MSE_peak_248	3.57923	0
Contig_Y1	maker	gene	34767510	34771954	.	+	.	ID=maker-Contig_Y1-snap-gene-34.315;Name=maker-Contig_Y1-snap-gene-34.315	Contig_Y1	34799829	34799830	mir_MSE_peak_249	6.96314	27876
Contig_Y1	maker	gene	34822798	34827097	.	+	.	ID=maker-Contig_Y1-snap-gene-34.318;Name=maker-Contig_Y1-snap-gene-34.318	Contig_Y1	34799829	34799830	mir_MSE_peak_249	6.96314	-22968
Contig_Y1	maker	gene	34875900	34878216	.	+	.	ID=maker-Contig_Y1-snap-gene-34.321;Name=maker-Contig_Y1-snap-gene-34.321	Contig_Y1	34929587	34929588	mir_MSE_peak_250	40.10457	51372
Contig_Y1	maker	gene	34891321	34898134	.	+	.	ID=snap_masked-Contig_Y1-processed-gene-34.50;Name=snap_masked-Contig_Y1-processed-gene-34.50	Contig_Y1	34929587	34929588	mir_MSE_peak_250	40.10457	31454
Contig_Y1	maker	gene	34898145	34898756	.	+	.	ID=augustus_masked-Contig_Y1-processed-gene-34.9;Name=augustus_masked-Contig_Y1-processed-gene-34.9	Contig_Y1	34929587	34929588	mir_MSE_peak_250	40.10457	30832
Contig_Y1	maker	gene	34899145	34903194	.	+	.	ID=maker-Contig_Y1-augustus-gene-34.125;Name=maker-Contig_Y1-augustus-gene-34.125	Contig_Y1	34929587	34929588	mir_MSE_peak_250	40.10457	26394
Contig_Y1	maker	gene	34909386	34914949	.	+	.	ID=maker-Contig_Y1-augustus-gene-34.131;Name=maker-Contig_Y1-augustus-gene-34.131	Contig_Y1	34929587	34929588	mir_MSE_peak_250	40.10457	14639
Contig_Y1	maker	gene	34916770	34919109	.	+	.	ID=maker-Contig_Y1-augustus-gene-34.130;Name=maker-Contig_Y1-augustus-gene-34.130	Contig_Y1	34929587	34929588	mir_MSE_peak_250	40.10457	10479
Contig_Y1	maker	gene	34917590	34930137	.	-	.	ID=maker-Contig_Y1-snap-gene-34.459;Name=maker-Contig_Y1-snap-gene-34.459	Contig_Y1	34929587	34929588	mir_MSE_peak_250	40.10457	0
Contig_Y1	maker	gene	34931079	34935237	.	+	.	ID=maker-Contig_Y1-augustus-gene-34.137;Name=maker-Contig_Y1-augustus-gene-34.137	Contig_Y1	34929587	34929588	mir_MSE_peak_250	40.10457	-1491
Contig_Y1	maker	gene	34935650	34936206	.	+	.	ID=maker-Contig_Y1-augustus-gene-34.136;Name=maker-Contig_Y1-augustus-gene-34.136	Contig_Y1	34929587	34929588	mir_MSE_peak_250	40.10457	-6062
Contig_Y1	maker	gene	34936684	34937293	.	-	.	ID=maker-Contig_Y1-augustus-gene-34.227;Name=maker-Contig_Y1-augustus-gene-34.227	Contig_Y1	34929587	34929588	mir_MSE_peak_250	40.10457	7096
Contig_Y1	maker	gene	34937223	34937732	.	+	.	ID=maker-Contig_Y1-snap-gene-34.336;Name=maker-Contig_Y1-snap-gene-34.336	Contig_Y1	34929587	34929588	mir_MSE_peak_250	40.10457	-7635
Contig_Y1	maker	gene	34937427	34937783	.	-	.	ID=augustus_masked-Contig_Y1-processed-gene-34.32;Name=augustus_masked-Contig_Y1-processed-gene-34.32	Contig_Y1	34929587	34929588	mir_MSE_peak_250	40.10457	7839
Contig_Y1	maker	gene	34937795	34939752	.	-	.	ID=maker-Contig_Y1-snap-gene-34.471;Name=maker-Contig_Y1-snap-gene-34.471	Contig_Y1	34929587	34929588	mir_MSE_peak_250	40.10457	8207
Contig_Y1	maker	gene	34951862	34952240	.	+	.	ID=snap_masked-Contig_Y1-processed-gene-34.56;Name=snap_masked-Contig_Y1-processed-gene-34.56	Contig_Y1	34929587	34929588	mir_MSE_peak_250	40.10457	-22274
Contig_Y1	maker	gene	34953040	34953984	.	-	.	ID=maker-Contig_Y1-augustus-gene-34.233;Name=maker-Contig_Y1-augustus-gene-34.233	Contig_Y1	34929587	34929588	mir_MSE_peak_250	40.10457	23452
Contig_Y1	maker	gene	34954234	34954542	.	-	.	ID=snap_masked-Contig_Y1-processed-gene-34.84;Name=snap_masked-Contig_Y1-processed-gene-34.84	Contig_Y1	34929587	34929588	mir_MSE_peak_250	40.10457	24646
Contig_Y1	maker	gene	34959568	34960223	.	+	.	ID=maker-Contig_Y1-snap-gene-34.345;Name=maker-Contig_Y1-snap-gene-34.345	Contig_Y1	34929587	34929588	mir_MSE_peak_250	40.10457	-29980
Contig_Y1	maker	gene	34971081	34972270	.	-	.	ID=maker-Contig_Y1-augustus-gene-34.247;Name=maker-Contig_Y1-augustus-gene-34.247	Contig_Y1	34929587	34929588	mir_MSE_peak_250	40.10457	41493
Contig_Y1	maker	gene	34972357	34973358	.	-	.	ID=augustus_masked-Contig_Y1-processed-gene-34.37;Name=augustus_masked-Contig_Y1-processed-gene-34.37	Contig_Y1	34929587	34929588	mir_MSE_peak_250	40.10457	42769
Contig_Y1	maker	gene	34988649	34991176	.	-	.	ID=maker-Contig_Y1-augustus-gene-35.164;Name=maker-Contig_Y1-augustus-gene-35.164	Contig_Y1	34929587	34929588	mir_MSE_peak_250	40.10457	59061
Contig_Y1	maker	gene	34988736	34993131	.	+	.	ID=maker-Contig_Y1-snap-gene-35.274;Name=maker-Contig_Y1-snap-gene-35.274	Contig_Y1	34929587	34929588	mir_MSE_peak_250	40.10457	-59148
Contig_Y1	maker	gene	34991306	34999028	.	-	.	ID=maker-Contig_Y1-snap-gene-35.307;Name=maker-Contig_Y1-snap-gene-35.307	Contig_Y1	34929587	34929588	mir_MSE_peak_250	40.10457	61718
Contig_Y1	maker	gene	34993237	35000277	.	+	.	ID=maker-Contig_Y1-snap-gene-35.273;Name=maker-Contig_Y1-snap-gene-35.273	Contig_Y1	34929587	34929588	mir_MSE_peak_250	40.10457	-63649
Contig_Y1	maker	gene	35031221	35038518	.	-	.	ID=maker-Contig_Y1-augustus-gene-35.190;Name=maker-Contig_Y1-augustus-gene-35.190	Contig_Y1	34929587	34929588	mir_MSE_peak_250	40.10457	101633
Contig_Y1	maker	gene	35043362	35043936	.	-	.	ID=maker-Contig_Y1-augustus-gene-35.184;Name=maker-Contig_Y1-augustus-gene-35.184	Contig_Y1	34929587	34929588	mir_MSE_peak_250	40.10457	113774
Contig_Y1	maker	gene	35303056	35305991	.	-	.	ID=maker-Contig_Y1-augustus-gene-35.229;Name=maker-Contig_Y1-augustus-gene-35.229	Contig_Y1	34929587	34929588	mir_MSE_peak_250	40.10457	373468
Contig_Y1	maker	gene	35307641	35310574	.	-	.	ID=maker-Contig_Y1-snap-gene-35.323;Name=maker-Contig_Y1-snap-gene-35.323	Contig_Y1	34929587	34929588	mir_MSE_peak_250	40.10457	378053
Contig_Y1	maker	gene	35312234	35315294	.	-	.	ID=maker-Contig_Y1-snap-gene-35.322;Name=maker-Contig_Y1-snap-gene-35.322	Contig_Y1	34929587	34929588	mir_MSE_peak_250	40.10457	382646
Contig_Y1	maker	gene	35324842	35328084	.	-	.	ID=augustus_masked-Contig_Y1-processed-gene-35.31;Name=augustus_masked-Contig_Y1-processed-gene-35.31	Contig_Y1	34929587	34929588	mir_MSE_peak_250	40.10457	395254
Contig_Y1	maker	gene	35504901	35506252	.	+	.	ID=maker-Contig_Y1-snap-gene-35.284;Name=maker-Contig_Y1-snap-gene-35.284	Contig_Y1	35775630	35775631	mir_MSE_peak_251	2.72055	269379
Contig_Y1	maker	gene	35524251	35536631	.	+	.	ID=maker-Contig_Y1-augustus-gene-35.133;Name=maker-Contig_Y1-augustus-gene-35.133	Contig_Y1	35775630	35775631	mir_MSE_peak_251	2.72055	239000
Contig_Y1	maker	gene	35699703	35702376	.	+	.	ID=maker-Contig_Y1-augustus-gene-35.135;Name=maker-Contig_Y1-augustus-gene-35.135	Contig_Y1	35775630	35775631	mir_MSE_peak_251	2.72055	73255
Contig_Y1	maker	gene	35702610	35702937	.	+	.	ID=snap_masked-Contig_Y1-processed-gene-35.65;Name=snap_masked-Contig_Y1-processed-gene-35.65	Contig_Y1	35775630	35775631	mir_MSE_peak_251	2.72055	72694
Contig_Y1	maker	gene	35704850	35716014	.	-	.	ID=augustus_masked-Contig_Y1-processed-gene-35.33;Name=augustus_masked-Contig_Y1-processed-gene-35.33	Contig_Y1	35775630	35775631	mir_MSE_peak_251	2.72055	-59617
Contig_Y1	maker	gene	35724149	35724520	.	-	.	ID=augustus_masked-Contig_Y1-processed-gene-35.34;Name=augustus_masked-Contig_Y1-processed-gene-35.34	Contig_Y1	35775630	35775631	mir_MSE_peak_251	2.72055	-51111
Contig_Y1	maker	gene	35731667	35735240	.	-	.	ID=maker-Contig_Y1-snap-gene-35.341;Name=maker-Contig_Y1-snap-gene-35.341	Contig_Y1	35775630	35775631	mir_MSE_peak_251	2.72055	-40391
Contig_Y1	maker	gene	35767943	35776135	.	-	.	ID=maker-Contig_Y1-snap-gene-35.344;Name=maker-Contig_Y1-snap-gene-35.344	Contig_Y1	35775630	35775631	mir_MSE_peak_251	2.72055	0
Contig_Y1	maker	gene	35776292	35783643	.	-	.	ID=maker-Contig_Y1-augustus-gene-35.253;Name=maker-Contig_Y1-augustus-gene-35.253	Contig_Y1	35775630	35775631	mir_MSE_peak_251	2.72055	661
Contig_Y1	maker	gene	35784589	35785327	.	+	.	ID=maker-Contig_Y1-snap-gene-35.288;Name=maker-Contig_Y1-snap-gene-35.288	Contig_Y1	35775630	35775631	mir_MSE_peak_251	2.72055	-8958
Contig_Y1	maker	gene	35829432	35830259	.	+	.	ID=maker-Contig_Y1-augustus-gene-35.137;Name=maker-Contig_Y1-augustus-gene-35.137	Contig_Y1	35775630	35775631	mir_MSE_peak_251	2.72055	-53801
Contig_Y1	maker	gene	35831172	35839199	.	+	.	ID=maker-Contig_Y1-augustus-gene-35.138;Name=maker-Contig_Y1-augustus-gene-35.138	Contig_Y1	35775630	35775631	mir_MSE_peak_251	2.72055	-55541
Contig_Y1	maker	gene	35837574	35839728	.	-	.	ID=maker-Contig_Y1-augustus-gene-35.257;Name=maker-Contig_Y1-augustus-gene-35.257	Contig_Y1	35775630	35775631	mir_MSE_peak_251	2.72055	61943
Contig_Y1	maker	gene	35855185	35857846	.	-	.	ID=maker-Contig_Y1-augustus-gene-35.260;Name=maker-Contig_Y1-augustus-gene-35.260	Contig_Y1	35775630	35775631	mir_MSE_peak_251	2.72055	79554
Contig_Y1	maker	gene	35858328	35866078	.	-	.	ID=maker-Contig_Y1-snap-gene-35.355;Name=maker-Contig_Y1-snap-gene-35.355	Contig_Y1	35775630	35775631	mir_MSE_peak_251	2.72055	82697
Contig_Y1	maker	gene	35878868	35879389	.	-	.	ID=maker-Contig_Y1-snap-gene-35.363;Name=maker-Contig_Y1-snap-gene-35.363	Contig_Y1	35775630	35775631	mir_MSE_peak_251	2.72055	103237
Contig_Y1	maker	gene	35905857	35911079	.	+	.	ID=maker-Contig_Y1-snap-gene-35.297;Name=maker-Contig_Y1-snap-gene-35.297	Contig_Y1	35775630	35775631	mir_MSE_peak_251	2.72055	-130226
Contig_Y1	maker	gene	35911631	35914119	.	+	.	ID=maker-Contig_Y1-augustus-gene-35.145;Name=maker-Contig_Y1-augustus-gene-35.145	Contig_Y1	35775630	35775631	mir_MSE_peak_251	2.72055	-136000
Contig_Y1	maker	gene	35914236	35914811	.	+	.	ID=snap_masked-Contig_Y1-processed-gene-35.76;Name=snap_masked-Contig_Y1-processed-gene-35.76	Contig_Y1	35775630	35775631	mir_MSE_peak_251	2.72055	-138605
Contig_Y1	maker	gene	35914912	35916944	.	+	.	ID=snap_masked-Contig_Y1-processed-gene-35.77;Name=snap_masked-Contig_Y1-processed-gene-35.77	Contig_Y1	35775630	35775631	mir_MSE_peak_251	2.72055	-139281
Contig_Y1	maker	gene	35916146	35917148	.	-	.	ID=maker-Contig_Y1-snap-gene-35.368;Name=maker-Contig_Y1-snap-gene-35.368	Contig_Y1	35775630	35775631	mir_MSE_peak_251	2.72055	140515
Contig_Y1	maker	gene	35917164	35917679	.	-	.	ID=maker-Contig_Y1-snap-gene-35.365;Name=maker-Contig_Y1-snap-gene-35.365	Contig_Y1	35775630	35775631	mir_MSE_peak_251	2.72055	141533
Contig_Y1	maker	gene	35919065	35921068	.	+	.	ID=maker-Contig_Y1-snap-gene-35.302;Name=maker-Contig_Y1-snap-gene-35.302	Contig_Y1	35775630	35775631	mir_MSE_peak_251	2.72055	-143434
Contig_Y1	maker	gene	35920748	35921203	.	-	.	ID=maker-Contig_Y1-snap-gene-35.371;Name=maker-Contig_Y1-snap-gene-35.371	Contig_Y1	35775630	35775631	mir_MSE_peak_251	2.72055	145117
Contig_Y1	maker	gene	35932705	35933392	.	+	.	ID=maker-Contig_Y1-snap-gene-35.305;Name=maker-Contig_Y1-snap-gene-35.305	Contig_Y1	35775630	35775631	mir_MSE_peak_251	2.72055	-157074
Contig_Y1	maker	gene	35947553	35950614	.	-	.	ID=augustus_masked-Contig_Y1-processed-gene-35.44;Name=augustus_masked-Contig_Y1-processed-gene-35.44	Contig_Y1	35775630	35775631	mir_MSE_peak_251	2.72055	171922
Contig_Y1	maker	gene	35968166	35970727	.	-	.	ID=maker-Contig_Y1-augustus-gene-36.130;Name=maker-Contig_Y1-augustus-gene-36.130	Contig_Y1	35775630	35775631	mir_MSE_peak_251	2.72055	192535
Contig_Y1	maker	gene	35972675	35973112	.	-	.	ID=maker-Contig_Y1-snap-gene-36.244;Name=maker-Contig_Y1-snap-gene-36.244	Contig_Y1	35775630	35775631	mir_MSE_peak_251	2.72055	197044
Contig_Y1	maker	gene	35973146	35974366	.	-	.	ID=augustus_masked-Contig_Y1-processed-gene-36.3;Name=augustus_masked-Contig_Y1-processed-gene-36.3	Contig_Y1	35775630	35775631	mir_MSE_peak_251	2.72055	197515
Contig_Y1	maker	gene	35983932	35996818	.	-	.	ID=maker-Contig_Y1-snap-gene-36.258;Name=maker-Contig_Y1-snap-gene-36.258	Contig_Y1	35775630	35775631	mir_MSE_peak_251	2.72055	208301
Contig_Y1	maker	gene	35999283	36001460	.	+	.	ID=maker-Contig_Y1-augustus-gene-36.73;Name=maker-Contig_Y1-augustus-gene-36.73	Contig_Y1	35775630	35775631	mir_MSE_peak_251	2.72055	-223652
Contig_Y1	maker	gene	36023488	36064517	.	-	.	ID=maker-Contig_Y1-augustus-gene-36.137;Name=maker-Contig_Y1-augustus-gene-36.137	Contig_Y1	35775630	35775631	mir_MSE_peak_251	2.72055	247857
Contig_Y1	maker	gene	36064526	36078908	.	-	.	ID=augustus_masked-Contig_Y1-processed-gene-36.23;Name=augustus_masked-Contig_Y1-processed-gene-36.23	Contig_Y1	35775630	35775631	mir_MSE_peak_251	2.72055	288895
Contig_Y1	maker	gene	36127242	36136248	.	-	.	ID=maker-Contig_Y1-snap-gene-36.300;Name=maker-Contig_Y1-snap-gene-36.300	Contig_Y1	35775630	35775631	mir_MSE_peak_251	2.72055	351611
Contig_Y1	maker	gene	36518047	36520537	.	+	.	ID=maker-Contig_Y1-snap-gene-36.201;Name=maker-Contig_Y1-snap-gene-36.201	Contig_Y1	36714342	36714343	mir_MSE_peak_252	2.19153	193806
Contig_Y1	maker	gene	36529695	36536484	.	-	.	ID=maker-Contig_Y1-snap-gene-36.310;Name=maker-Contig_Y1-snap-gene-36.310	Contig_Y1	36714342	36714343	mir_MSE_peak_252	2.19153	-177859
Contig_Y1	maker	gene	36537054	36538288	.	-	.	ID=maker-Contig_Y1-snap-gene-36.307;Name=maker-Contig_Y1-snap-gene-36.307	Contig_Y1	36714342	36714343	mir_MSE_peak_252	2.19153	-176055
Contig_Y1	maker	gene	36553315	36555966	.	+	.	ID=maker-Contig_Y1-snap-gene-36.203;Name=maker-Contig_Y1-snap-gene-36.203	Contig_Y1	36714342	36714343	mir_MSE_peak_252	2.19153	158377
Contig_Y1	maker	gene	36560627	36562373	.	-	.	ID=maker-Contig_Y1-augustus-gene-36.164;Name=maker-Contig_Y1-augustus-gene-36.164	Contig_Y1	36714342	36714343	mir_MSE_peak_252	2.19153	-151970
Contig_Y1	maker	gene	36595899	36598484	.	-	.	ID=maker-Contig_Y1-augustus-gene-36.166;Name=maker-Contig_Y1-augustus-gene-36.166	Contig_Y1	36714342	36714343	mir_MSE_peak_252	2.19153	-115859
Contig_Y1	maker	gene	36609725	36611351	.	+	.	ID=maker-Contig_Y1-augustus-gene-36.79;Name=maker-Contig_Y1-augustus-gene-36.79	Contig_Y1	36714342	36714343	mir_MSE_peak_252	2.19153	102992
Contig_Y1	maker	gene	36612388	36619911	.	+	.	ID=maker-Contig_Y1-augustus-gene-36.86;Name=maker-Contig_Y1-augustus-gene-36.86	Contig_Y1	36714342	36714343	mir_MSE_peak_252	2.19153	94432
Contig_Y1	maker	gene	36617597	36619911	.	-	.	ID=maker-Contig_Y1-snap-gene-36.319;Name=maker-Contig_Y1-snap-gene-36.319	Contig_Y1	36714342	36714343	mir_MSE_peak_252	2.19153	-94432
Contig_Y1	maker	gene	36654798	36660111	.	-	.	ID=maker-Contig_Y1-augustus-gene-36.169;Name=maker-Contig_Y1-augustus-gene-36.169	Contig_Y1	36714342	36714343	mir_MSE_peak_252	2.19153	-54232
Contig_Y1	maker	gene	36731130	36739043	.	-	.	ID=maker-Contig_Y1-snap-gene-36.322;Name=maker-Contig_Y1-snap-gene-36.322	Contig_Y1	36742507	36742508	mir_MSE_peak_254	32.24751	-3465
Contig_Y1	maker	gene	36741710	36746197	.	-	.	ID=maker-Contig_Y1-snap-gene-36.324;Name=maker-Contig_Y1-snap-gene-36.324	Contig_Y1	36742507	36742508	mir_MSE_peak_254	32.24751	0
Contig_Y1	maker	gene	36751308	36759784	.	-	.	ID=maker-Contig_Y1-snap-gene-36.323;Name=maker-Contig_Y1-snap-gene-36.323	Contig_Y1	36742507	36742508	mir_MSE_peak_254	32.24751	8800
Contig_Y1	maker	gene	36764673	36766587	.	-	.	ID=snap_masked-Contig_Y1-processed-gene-36.70;Name=snap_masked-Contig_Y1-processed-gene-36.70	Contig_Y1	36742507	36742508	mir_MSE_peak_254	32.24751	22165
Contig_Y1	maker	gene	36773828	36781321	.	-	.	ID=snap_masked-Contig_Y1-processed-gene-36.71;Name=snap_masked-Contig_Y1-processed-gene-36.71	Contig_Y1	36742507	36742508	mir_MSE_peak_254	32.24751	31320
Contig_Y1	maker	gene	36795954	36803509	.	-	.	ID=maker-Contig_Y1-snap-gene-36.331;Name=maker-Contig_Y1-snap-gene-36.331	Contig_Y1	36742507	36742508	mir_MSE_peak_254	32.24751	53446
Contig_Y1	maker	gene	36821693	36830587	.	+	.	ID=maker-Contig_Y1-snap-gene-36.220;Name=maker-Contig_Y1-snap-gene-36.220	Contig_Y1	36742507	36742508	mir_MSE_peak_254	32.24751	-79185
Contig_Y1	maker	gene	36840970	36843575	.	+	.	ID=maker-Contig_Y1-snap-gene-36.226;Name=maker-Contig_Y1-snap-gene-36.226	Contig_Y1	36742507	36742508	mir_MSE_peak_254	32.24751	-98462
Contig_Y1	maker	gene	36848082	36849707	.	+	.	ID=snap_masked-Contig_Y1-processed-gene-36.47;Name=snap_masked-Contig_Y1-processed-gene-36.47	Contig_Y1	36742507	36742508	mir_MSE_peak_254	32.24751	-105574
Contig_Y1	maker	gene	36860581	36874265	.	+	.	ID=maker-Contig_Y1-snap-gene-36.234;Name=maker-Contig_Y1-snap-gene-36.234	Contig_Y1	36742507	36742508	mir_MSE_peak_254	32.24751	-118073
Contig_Y1	maker	gene	36874620	36880402	.	+	.	ID=snap_masked-Contig_Y1-processed-gene-36.49;Name=snap_masked-Contig_Y1-processed-gene-36.49	Contig_Y1	36742507	36742508	mir_MSE_peak_254	32.24751	-132112
Contig_Y1	maker	gene	36880749	36882417	.	+	.	ID=maker-Contig_Y1-augustus-gene-36.112;Name=maker-Contig_Y1-augustus-gene-36.112	Contig_Y1	36742507	36742508	mir_MSE_peak_254	32.24751	-138241
Contig_Y1	maker	gene	36887884	36889552	.	+	.	ID=maker-Contig_Y1-augustus-gene-36.113;Name=maker-Contig_Y1-augustus-gene-36.113	Contig_Y1	36742507	36742508	mir_MSE_peak_254	32.24751	-145376
Contig_Y1	maker	gene	36908955	36911792	.	+	.	ID=maker-Contig_Y1-snap-gene-36.241;Name=maker-Contig_Y1-snap-gene-36.241	Contig_Y1	36742507	36742508	mir_MSE_peak_254	32.24751	-166447
Contig_Y1	maker	gene	36920978	36921544	.	+	.	ID=augustus_masked-Contig_Y1-processed-gene-37.0;Name=augustus_masked-Contig_Y1-processed-gene-37.0	Contig_Y1	36742507	36742508	mir_MSE_peak_254	32.24751	-178470
Contig_Y1	maker	gene	36921898	36928152	.	+	.	ID=maker-Contig_Y1-snap-gene-37.271;Name=maker-Contig_Y1-snap-gene-37.271	Contig_Y1	36742507	36742508	mir_MSE_peak_254	32.24751	-179390
Contig_Y1	maker	gene	36928192	36928447	.	+	.	ID=maker-Contig_Y1-snap-gene-37.270;Name=maker-Contig_Y1-snap-gene-37.270	Contig_Y1	36742507	36742508	mir_MSE_peak_254	32.24751	-185684
Contig_Y1	maker	gene	36928517	36929614	.	+	.	ID=augustus_masked-Contig_Y1-processed-gene-37.2;Name=augustus_masked-Contig_Y1-processed-gene-37.2	Contig_Y1	36742507	36742508	mir_MSE_peak_254	32.24751	-186009
Contig_Y1	maker	gene	36942990	36949819	.	+	.	ID=maker-Contig_Y1-snap-gene-37.280;Name=maker-Contig_Y1-snap-gene-37.280	Contig_Y1	36742507	36742508	mir_MSE_peak_254	32.24751	-200482
Contig_Y1	maker	gene	36961656	36962589	.	+	.	ID=maker-Contig_Y1-snap-gene-37.285;Name=maker-Contig_Y1-snap-gene-37.285	Contig_Y1	36742507	36742508	mir_MSE_peak_254	32.24751	-219148
Contig_Y1	maker	gene	36966495	36970064	.	+	.	ID=maker-Contig_Y1-snap-gene-37.283;Name=maker-Contig_Y1-snap-gene-37.283	Contig_Y1	36742507	36742508	mir_MSE_peak_254	32.24751	-223987
Contig_Y1	maker	gene	36985747	36988939	.	+	.	ID=maker-Contig_Y1-snap-gene-37.286;Name=maker-Contig_Y1-snap-gene-37.286	Contig_Y1	37226970	37226971	mir_MSE_peak_255	30.99218	238032
Contig_Y1	maker	gene	36987902	36995284	.	-	.	ID=maker-Contig_Y1-snap-gene-37.406;Name=maker-Contig_Y1-snap-gene-37.406	Contig_Y1	37226970	37226971	mir_MSE_peak_255	30.99218	-231687
[truncated: 21,708 more rows]
