# Supplementary material for: Single-cell RNA-seq of Drosophila miranda testis reveals the evolution and trajectory of germline sex chromosome regulation
Source: PLoS Biol. 2024 Apr 30;22(4):e3002605. doi: 10.1371/journal.pbio.3002605 (PMC11135767; doi:10.1371/journal.pbio.3002605)
Supplement: S1 Data — (ZIP) [file pbio.3002605.s017.zip › S1_Data/D.miranda_PacBio2.1.all.RNA.gff]

Contig_Y3	maker	mRNA	6049653	6051840	.	+	.	ID=maker-Contig_Y3-snap-gene-6.167-mRNA-1;Parent=maker-Contig_Y3-snap-gene-6.167;Name=maker-Contig_Y3-snap-gene-6.167-mRNA-1;_AED=0.07;_eAED=0.07;_QI=0|0.25|0|0.8|0.25|0.2|5|0|660
Contig_Y3	maker	mRNA	6085263	6093341	.	+	.	ID=maker-Contig_Y3-snap-gene-6.170-mRNA-1;Parent=maker-Contig_Y3-snap-gene-6.170;Name=maker-Contig_Y3-snap-gene-6.170-mRNA-1;_AED=0.17;_eAED=0.26;_QI=407|0|0.2|0.6|0.25|0.2|5|396|85
Contig_Y3	maker	mRNA	6149172	6151454	.	+	.	ID=maker-Contig_Y3-augustus-gene-6.95-mRNA-1;Parent=maker-Contig_Y3-augustus-gene-6.95;Name=maker-Contig_Y3-augustus-gene-6.95-mRNA-1;_AED=0.33;_eAED=0.34;_QI=0|0|0|1|1|1|4|0|641
Contig_Y3	maker	mRNA	6165810	6167906	.	+	.	ID=maker-Contig_Y3-snap-gene-6.178-mRNA-1;Parent=maker-Contig_Y3-snap-gene-6.178;Name=maker-Contig_Y3-snap-gene-6.178-mRNA-1;_AED=0.21;_eAED=0.22;_QI=8|0|0|0.75|1|0.75|4|0|647
Contig_Y3	maker	mRNA	6185338	6187464	.	+	.	ID=maker-Contig_Y3-snap-gene-6.180-mRNA-1;Parent=maker-Contig_Y3-snap-gene-6.180;Name=maker-Contig_Y3-snap-gene-6.180-mRNA-1;_AED=0.18;_eAED=0.19;_QI=0|0|0|0.75|1|1|4|0|593
Contig_Y3	maker	mRNA	6255649	6263188	.	+	.	ID=maker-Contig_Y3-snap-gene-6.183-mRNA-1;Parent=maker-Contig_Y3-snap-gene-6.183;Name=maker-Contig_Y3-snap-gene-6.183-mRNA-1;_AED=0.25;_eAED=0.25;_QI=0|0|0|1|0|1|2|0|366
Contig_Y3	maker	mRNA	6271904	6272711	.	+	.	ID=maker-Contig_Y3-augustus-gene-6.104-mRNA-1;Parent=maker-Contig_Y3-augustus-gene-6.104;Name=maker-Contig_Y3-augustus-gene-6.104-mRNA-1;_AED=0.35;_eAED=0.35;_QI=0|0|0|1|1|1|2|0|246
Contig_Y3	maker	mRNA	6292049	6294117	.	+	.	ID=maker-Contig_Y3-augustus-gene-6.105-mRNA-1;Parent=maker-Contig_Y3-augustus-gene-6.105;Name=maker-Contig_Y3-augustus-gene-6.105-mRNA-1;_AED=0.17;_eAED=0.17;_QI=0|0.33|0|0.5|1|1|4|0|576
Contig_Y3	maker	mRNA	6325054	6326538	.	+	.	ID=maker-Contig_Y3-snap-gene-6.189-mRNA-1;Parent=maker-Contig_Y3-snap-gene-6.189;Name=maker-Contig_Y3-snap-gene-6.189-mRNA-1;_AED=0.10;_eAED=0.10;_QI=0|1|0|1|0|0|2|0|448
Contig_Y3	maker	mRNA	6349720	6351276	.	+	.	ID=snap_masked-Contig_Y3-processed-gene-6.55-mRNA-1;Parent=snap_masked-Contig_Y3-processed-gene-6.55;Name=snap_masked-Contig_Y3-processed-gene-6.55-mRNA-1;_AED=0.13;_eAED=0.13;_QI=0|0|0|0.33|1|1|3|0|385;_merge_warning=1
Contig_Y3	maker	mRNA	6477102	6479153	.	+	.	ID=maker-Contig_Y3-snap-gene-6.192-mRNA-1;Parent=maker-Contig_Y3-snap-gene-6.192;Name=maker-Contig_Y3-snap-gene-6.192-mRNA-1;_AED=0.37;_eAED=0.37;_QI=0|0|0|0.8|0.75|0.8|5|0|538
Contig_Y3	maker	mRNA	6479214	6486095	.	+	.	ID=maker-Contig_Y3-augustus-gene-6.110-mRNA-1;Parent=maker-Contig_Y3-augustus-gene-6.110;Name=maker-Contig_Y3-augustus-gene-6.110-mRNA-1;_AED=0.49;_eAED=0.49;_QI=0|0|0|0.66|1|1|6|0|575
Contig_Y3	maker	mRNA	6486156	6486601	.	+	.	ID=maker-Contig_Y3-augustus-gene-6.111-mRNA-1;Parent=maker-Contig_Y3-augustus-gene-6.111;Name=maker-Contig_Y3-augustus-gene-6.111-mRNA-1;_AED=0.63;_eAED=0.63;_QI=0|0|0|1|1|1|2|0|120
Contig_Y3	maker	mRNA	6561347	6563754	.	+	.	ID=augustus_masked-Contig_Y3-processed-gene-6.13-mRNA-1;Parent=augustus_masked-Contig_Y3-processed-gene-6.13;Name=augustus_masked-Contig_Y3-processed-gene-6.13-mRNA-1;_AED=0.15;_eAED=0.17;_QI=0|0|0|0.75|1|1|4|0|341;_merge_warning=1
Contig_Y3	maker	mRNA	6583517	6585325	.	+	.	ID=maker-Contig_Y3-snap-gene-6.201-mRNA-1;Parent=maker-Contig_Y3-snap-gene-6.201;Name=maker-Contig_Y3-snap-gene-6.201-mRNA-1;_AED=0.12;_eAED=0.14;_QI=8|0|0|0.75|0.66|0.5|4|0|587
Contig_Y3	maker	mRNA	6585365	6585722	.	+	.	ID=maker-Contig_Y3-augustus-gene-6.117-mRNA-1;Parent=maker-Contig_Y3-augustus-gene-6.117;Name=maker-Contig_Y3-augustus-gene-6.117-mRNA-1;_AED=0.26;_eAED=0.26;_QI=0|1|0.5|1|1|1|2|0|96
Contig_Y3	maker	mRNA	6620556	6622611	.	+	.	ID=augustus_masked-Contig_Y3-processed-gene-6.16-mRNA-1;Parent=augustus_masked-Contig_Y3-processed-gene-6.16;Name=augustus_masked-Contig_Y3-processed-gene-6.16-mRNA-1;_AED=0.01;_eAED=0.01;_QI=0|1|0|1|1|1|2|0|662;_merge_warning=1
Contig_Y3	maker	mRNA	6784823	6787008	.	+	.	ID=maker-Contig_Y3-snap-gene-6.206-mRNA-1;Parent=maker-Contig_Y3-snap-gene-6.206;Name=maker-Contig_Y3-snap-gene-6.206-mRNA-1;_AED=0.44;_eAED=0.44;_QI=0|0.33|0|0.75|0.66|0.5|4|0|696
Contig_Y3	maker	mRNA	6794662	6795327	.	+	.	ID=maker-Contig_Y3-snap-gene-6.207-mRNA-1;Parent=maker-Contig_Y3-snap-gene-6.207;Name=maker-Contig_Y3-snap-gene-6.207-mRNA-1;_AED=0.42;_eAED=1.00;_QI=0|0|0|1|1|0.5|2|0|171
Contig_Y3	maker	mRNA	6804821	6806904	.	+	.	ID=maker-Contig_Y3-augustus-gene-6.125-mRNA-1;Parent=maker-Contig_Y3-augustus-gene-6.125;Name=maker-Contig_Y3-augustus-gene-6.125-mRNA-1;_AED=0.57;_eAED=0.57;_QI=0|0.33|0|0.5|0.66|0.5|4|0|635
Contig_Y3	maker	mRNA	6828251	6831590	.	+	.	ID=maker-Contig_Y3-augustus-gene-6.131-mRNA-1;Parent=maker-Contig_Y3-augustus-gene-6.131;Name=maker-Contig_Y3-augustus-gene-6.131-mRNA-1;_AED=0.16;_eAED=0.16;_QI=0|0|0|0.2|0.5|0.4|5|0|630
Contig_Y3	maker	mRNA	6842804	6844999	.	+	.	ID=maker-Contig_Y3-augustus-gene-6.132-mRNA-1;Parent=maker-Contig_Y3-augustus-gene-6.132;Name=maker-Contig_Y3-augustus-gene-6.132-mRNA-1;_AED=0.02;_eAED=0.02;_QI=0|0.5|0|0.66|0.5|0.33|3|0|684
Contig_Y3	maker	mRNA	6867571	6869881	.	+	.	ID=maker-Contig_Y3-snap-gene-6.223-mRNA-1;Parent=maker-Contig_Y3-snap-gene-6.223;Name=maker-Contig_Y3-snap-gene-6.223-mRNA-1;_AED=0.50;_eAED=0.50;_QI=0|0|0|0.33|0.6|0.66|6|0|583
Contig_Y3	maker	mRNA	6871897	6873146	.	+	.	ID=maker-Contig_Y3-augustus-gene-6.136-mRNA-1;Parent=maker-Contig_Y3-augustus-gene-6.136;Name=maker-Contig_Y3-augustus-gene-6.136-mRNA-1;_AED=0.35;_eAED=0.36;_QI=0|0|0|0.75|1|1|4|0|365
Contig_Y3	maker	mRNA	6921448	6923535	.	+	.	ID=maker-Contig_Y3-augustus-gene-6.137-mRNA-1;Parent=maker-Contig_Y3-augustus-gene-6.137;Name=maker-Contig_Y3-augustus-gene-6.137-mRNA-1;_AED=0.12;_eAED=0.12;_QI=0|0.5|0|0.66|0.5|0.33|3|0|625
Contig_Y3	maker	mRNA	6073909	6080721	.	-	.	ID=augustus_masked-Contig_Y3-processed-gene-6.25-mRNA-1;Parent=augustus_masked-Contig_Y3-processed-gene-6.25;Name=augustus_masked-Contig_Y3-processed-gene-6.25-mRNA-1;_AED=0.01;_eAED=0.01;_QI=246|1|1|1|0.25|0.2|5|333|325;_merge_warning=1
Contig_Y3	maker	mRNA	6106394	6107098	.	-	.	ID=maker-Contig_Y3-snap-gene-6.234-mRNA-1;Parent=maker-Contig_Y3-snap-gene-6.234;Name=maker-Contig_Y3-snap-gene-6.234-mRNA-1;_AED=0.00;_eAED=0.00;_QI=286|1|1|1|0|0|2|95|89
Contig_Y3	maker	mRNA	6152439	6153332	.	-	.	ID=maker-Contig_Y3-augustus-gene-6.148-mRNA-1;Parent=maker-Contig_Y3-augustus-gene-6.148;Name=maker-Contig_Y3-augustus-gene-6.148-mRNA-1;_AED=0.22;_eAED=0.33;_QI=0|0|0|1|1|1|2|0|268
Contig_Y3	maker	mRNA	6169174	6169875	.	-	.	ID=augustus_masked-Contig_Y3-processed-gene-6.28-mRNA-1;Parent=augustus_masked-Contig_Y3-processed-gene-6.28;Name=augustus_masked-Contig_Y3-processed-gene-6.28-mRNA-1;_AED=0.14;_eAED=0.32;_QI=0|-1|0|1|-1|1|1|0|233
Contig_Y3	maker	mRNA	6188847	6189787	.	-	.	ID=maker-Contig_Y3-augustus-gene-6.151-mRNA-1;Parent=maker-Contig_Y3-augustus-gene-6.151;Name=maker-Contig_Y3-augustus-gene-6.151-mRNA-1;_AED=0.05;_eAED=0.23;_QI=0|0|0|1|1|1|2|0|292
Contig_Y3	maker	mRNA	6265340	6266194	.	-	.	ID=augustus_masked-Contig_Y3-processed-gene-6.30-mRNA-1;Parent=augustus_masked-Contig_Y3-processed-gene-6.30;Name=augustus_masked-Contig_Y3-processed-gene-6.30-mRNA-1;_AED=0.22;_eAED=0.50;_QI=0|0|0|1|1|0.66|3|205|179
Contig_Y3	maker	mRNA	6272661	6275044	.	-	.	ID=maker-Contig_Y3-snap-gene-6.240-mRNA-1;Parent=maker-Contig_Y3-snap-gene-6.240;Name=maker-Contig_Y3-snap-gene-6.240-mRNA-1;_AED=0.60;_eAED=0.60;_QI=0|0|0|0.75|0.33|0|4|0|312
Contig_Y3	maker	mRNA	6332988	6334306	.	-	.	ID=snap_masked-Contig_Y3-processed-gene-6.82-mRNA-1;Parent=snap_masked-Contig_Y3-processed-gene-6.82;Name=snap_masked-Contig_Y3-processed-gene-6.82-mRNA-1;_AED=0.11;_eAED=0.26;_QI=0|0|0.5|1|1|1|2|242|314;_merge_warning=1
Contig_Y3	maker	mRNA	6357693	6358582	.	-	.	ID=augustus_masked-Contig_Y3-processed-gene-6.33-mRNA-1;Parent=augustus_masked-Contig_Y3-processed-gene-6.33;Name=augustus_masked-Contig_Y3-processed-gene-6.33-mRNA-1;_AED=0.13;_eAED=0.49;_QI=0|0|0|1|1|1|2|0|274;_merge_warning=1
Contig_Y3	maker	mRNA	6487816	6488768	.	-	.	ID=maker-Contig_Y3-snap-gene-6.243-mRNA-1;Parent=maker-Contig_Y3-snap-gene-6.243;Name=maker-Contig_Y3-snap-gene-6.243-mRNA-1;_AED=0.10;_eAED=0.96;_QI=0|0|0|1|0.33|0.5|4|0|265
Contig_Y3	maker	mRNA	6567040	6573717	.	-	.	ID=snap_masked-Contig_Y3-processed-gene-6.87-mRNA-1;Parent=snap_masked-Contig_Y3-processed-gene-6.87;Name=snap_masked-Contig_Y3-processed-gene-6.87-mRNA-1;_AED=0.14;_eAED=0.19;_QI=0|0|0|1|1|1|2|0|303;_merge_warning=1
Contig_Y3	maker	mRNA	6631244	6632517	.	-	.	ID=maker-Contig_Y3-augustus-gene-6.156-mRNA-1;Parent=maker-Contig_Y3-augustus-gene-6.156;Name=maker-Contig_Y3-augustus-gene-6.156-mRNA-1;_AED=0.13;_eAED=0.17;_QI=0|0|0|1|1|1|2|0|378
Contig_Y3	maker	mRNA	6657790	6659001	.	-	.	ID=maker-Contig_Y3-snap-gene-6.247-mRNA-1;Parent=maker-Contig_Y3-snap-gene-6.247;Name=maker-Contig_Y3-snap-gene-6.247-mRNA-1;_AED=0.02;_eAED=0.02;_QI=409|0.66|0.5|1|0.33|0|4|0|222
Contig_Y3	maker	mRNA	6769393	6785933	.	-	.	ID=snap_masked-Contig_Y3-processed-gene-6.89-mRNA-1;Parent=snap_masked-Contig_Y3-processed-gene-6.89;Name=snap_masked-Contig_Y3-processed-gene-6.89-mRNA-1;_AED=0.37;_eAED=0.37;_QI=0|0.25|0.2|0.4|0.75|0.6|5|314|359;_merge_warning=1
Contig_Y3	maker	mRNA	6807839	6809506	.	-	.	ID=maker-Contig_Y3-augustus-gene-6.162-mRNA-1;Parent=maker-Contig_Y3-augustus-gene-6.162;Name=maker-Contig_Y3-augustus-gene-6.162-mRNA-1;_AED=0.00;_eAED=0.00;_QI=382|1|1|1|0.5|0.33|3|324|280
Contig_Y3	maker	mRNA	6831347	6832593	.	-	.	ID=maker-Contig_Y3-augustus-gene-6.163-mRNA-1;Parent=maker-Contig_Y3-augustus-gene-6.163;Name=maker-Contig_Y3-augustus-gene-6.163-mRNA-1;_AED=0.04;_eAED=0.04;_QI=415|0.66|0.5|1|0.66|0.25|4|0|223
Contig_Y3	maker	mRNA	6846250	6847316	.	-	.	ID=maker-Contig_Y3-augustus-gene-6.165-mRNA-1;Parent=maker-Contig_Y3-augustus-gene-6.165;Name=maker-Contig_Y3-augustus-gene-6.165-mRNA-1;_AED=0.00;_eAED=0.39;_QI=0|0|0|1|1|1|2|0|333
Contig_Y3	maker	mRNA	6871146	6871601	.	-	.	ID=augustus_masked-Contig_Y3-processed-gene-6.43-mRNA-1;Parent=augustus_masked-Contig_Y3-processed-gene-6.43;Name=augustus_masked-Contig_Y3-processed-gene-6.43-mRNA-1;_AED=0.47;_eAED=1.00;_QI=0|-1|0|1|-1|1|1|0|151;_merge_warning=1
Contig_Y3	maker	mRNA	6874422	6875480	.	-	.	ID=maker-Contig_Y3-snap-gene-6.256-mRNA-1;Parent=maker-Contig_Y3-snap-gene-6.256;Name=maker-Contig_Y3-snap-gene-6.256-mRNA-1;_AED=0.33;_eAED=0.49;_QI=0|0|0|0.66|0.5|0.66|3|0|328
Contig_Y3	maker	mRNA	6924809	6925856	.	-	.	ID=augustus_masked-Contig_Y3-processed-gene-6.45-mRNA-1;Parent=augustus_masked-Contig_Y3-processed-gene-6.45;Name=augustus_masked-Contig_Y3-processed-gene-6.45-mRNA-1;_AED=0.16;_eAED=0.16;_QI=0|0|0|0.5|1|1|2|0|288
Contig_Y3	maker	mRNA	6331118	6332060	.	+	.	ID=maker-Contig_Y3-snap-gene-6.191-mRNA-1;Parent=maker-Contig_Y3-snap-gene-6.191;Name=maker-Contig_Y3-snap-gene-6.191-mRNA-1;_AED=0.06;_eAED=0.06;_QI=0|0|0|1|0|0|2|0|309
Contig_Y3	maker	mRNA	3999585	4000686	.	+	.	ID=maker-Contig_Y3-snap-gene-4.197-mRNA-1;Parent=maker-Contig_Y3-snap-gene-4.197;Name=maker-Contig_Y3-snap-gene-4.197-mRNA-1;_AED=0.37;_eAED=0.63;_QI=100|0|0.5|1|0|0|2|0|91
Contig_Y3	maker	mRNA	4253736	4256921	.	+	.	ID=maker-Contig_Y3-augustus-gene-4.66-mRNA-1;Parent=maker-Contig_Y3-augustus-gene-4.66;Name=maker-Contig_Y3-augustus-gene-4.66-mRNA-1;_AED=0.05;_eAED=0.05;_QI=394|1|1|1|1|1|7|341|496
Contig_Y3	maker	mRNA	4534334	4539075	.	+	.	ID=maker-Contig_Y3-augustus-gene-4.72-mRNA-1;Parent=maker-Contig_Y3-augustus-gene-4.72;Name=maker-Contig_Y3-augustus-gene-4.72-mRNA-1;_AED=0.05;_eAED=0.05;_QI=436|1|1|1|0.75|0.55|9|1601|499
Contig_Y3	maker	mRNA	3971667	3973138	.	-	.	ID=maker-Contig_Y3-snap-gene-4.209-mRNA-1;Parent=maker-Contig_Y3-snap-gene-4.209;Name=maker-Contig_Y3-snap-gene-4.209-mRNA-1;_AED=0.39;_eAED=0.39;_QI=0|0.4|0.33|0.83|1|1|6|0|401
Contig_Y3	maker	mRNA	3973499	3974414	.	-	.	ID=snap_masked-Contig_Y3-processed-gene-4.29-mRNA-1;Parent=snap_masked-Contig_Y3-processed-gene-4.29;Name=snap_masked-Contig_Y3-processed-gene-4.29-mRNA-1;_AED=0.58;_eAED=1.00;_QI=0|0|0|0.5|1|1|2|0|61
Contig_Y3	maker	mRNA	3975118	3977632	.	-	.	ID=maker-Contig_Y3-snap-gene-4.212-mRNA-1;Parent=maker-Contig_Y3-snap-gene-4.212;Name=maker-Contig_Y3-snap-gene-4.212-mRNA-1;_AED=0.35;_eAED=0.35;_QI=1042|0.66|0.5|1|1|1|4|0|443
Contig_Y3	maker	mRNA	3978137	3985272	.	-	.	ID=maker-Contig_Y3-snap-gene-4.206-mRNA-1;Parent=maker-Contig_Y3-snap-gene-4.206;Name=maker-Contig_Y3-snap-gene-4.206-mRNA-1;_AED=0.39;_eAED=0.47;_QI=0|0.2|0.16|1|0.2|0.16|6|266|509
Contig_Y3	maker	mRNA	3988036	4001017	.	-	.	ID=maker-Contig_Y3-augustus-gene-4.98-mRNA-1;Parent=maker-Contig_Y3-augustus-gene-4.98;Name=maker-Contig_Y3-augustus-gene-4.98-mRNA-1;_AED=0.07;_eAED=0.07;_QI=491|1|1|1|0.85|0.75|8|1180|443
Contig_Y3	maker	mRNA	4024674	4027314	.	-	.	ID=maker-Contig_Y3-snap-gene-4.233-mRNA-1;Parent=maker-Contig_Y3-snap-gene-4.233;Name=maker-Contig_Y3-snap-gene-4.233-mRNA-1;_AED=0.17;_eAED=0.17;_QI=0|0.71|0.5|1|0.85|0.87|8|252|466
Contig_Y3	maker	mRNA	4066843	4075712	.	-	.	ID=maker-Contig_Y3-augustus-gene-4.113-mRNA-1;Parent=maker-Contig_Y3-augustus-gene-4.113;Name=maker-Contig_Y3-augustus-gene-4.113-mRNA-1;_AED=0.07;_eAED=0.08;_QI=424|0.8|0.5|1|1|1|6|0|423
Contig_Y3	maker	mRNA	4400573	4409786	.	-	.	ID=maker-Contig_Y3-snap-gene-4.246-mRNA-1;Parent=maker-Contig_Y3-snap-gene-4.246;Name=maker-Contig_Y3-snap-gene-4.246-mRNA-1;_AED=0.45;_eAED=0.57;_QI=0|0|0.33|1|0|0.33|3|0|110
Contig_Y3	maker	mRNA	4409999	4413366	.	-	.	ID=maker-Contig_Y3-augustus-gene-4.124-mRNA-1;Parent=maker-Contig_Y3-augustus-gene-4.124;Name=maker-Contig_Y3-augustus-gene-4.124-mRNA-1;_AED=0.08;_eAED=0.08;_QI=371|1|1|1|0.75|0.55|9|0|499
Contig_Y3	maker	mRNA	4422945	4427729	.	-	.	ID=maker-Contig_Y3-augustus-gene-4.128-mRNA-1;Parent=maker-Contig_Y3-augustus-gene-4.128;Name=maker-Contig_Y3-augustus-gene-4.128-mRNA-1;_AED=0.05;_eAED=0.05;_QI=446|1|1|1|0.75|0.55|9|1615|499
Contig_Y3	maker	mRNA	4444732	4447039	.	-	.	ID=maker-Contig_Y3-snap-gene-4.251-mRNA-1;Parent=maker-Contig_Y3-snap-gene-4.251;Name=maker-Contig_Y3-snap-gene-4.251-mRNA-1;_AED=0.11;_eAED=0.29;_QI=0|0|0|0.71|0.83|0.85|7|0|419
Contig_Y3	maker	mRNA	4465945	4477951	.	-	.	ID=maker-Contig_Y3-augustus-gene-4.137-mRNA-1;Parent=maker-Contig_Y3-augustus-gene-4.137;Name=maker-Contig_Y3-augustus-gene-4.137-mRNA-1;_AED=0.13;_eAED=0.13;_QI=330|1|1|1|0.85|0.75|8|1618|499
Contig_Y3	maker	mRNA	4521714	4523018	.	-	.	ID=maker-Contig_Y3-augustus-gene-4.138-mRNA-1;Parent=maker-Contig_Y3-augustus-gene-4.138;Name=maker-Contig_Y3-augustus-gene-4.138-mRNA-1;_AED=0.04;_eAED=0.04;_QI=0|1|0.66|1|1|1|3|653|161
Contig_Y3	maker	mRNA	4536100	4586243	.	-	.	ID=maker-Contig_Y3-snap-gene-4.262-mRNA-1;Parent=maker-Contig_Y3-snap-gene-4.262;Name=maker-Contig_Y3-snap-gene-4.262-mRNA-1;_AED=0.93;_eAED=1.00;_QI=0|0|0|0.5|1|1|2|0|93
Contig_Y3	maker	mRNA	4587165	4590693	.	-	.	ID=maker-Contig_Y3-augustus-gene-4.142-mRNA-1;Parent=maker-Contig_Y3-augustus-gene-4.142;Name=maker-Contig_Y3-augustus-gene-4.142-mRNA-1;_AED=0.32;_eAED=0.35;_QI=0|0.83|0.85|1|1|1|7|1167|446
Contig_Y3	maker	mRNA	4597776	4600717	.	-	.	ID=maker-Contig_Y3-augustus-gene-4.145-mRNA-1;Parent=maker-Contig_Y3-augustus-gene-4.145;Name=maker-Contig_Y3-augustus-gene-4.145-mRNA-1;_AED=0.26;_eAED=0.26;_QI=437|1|1|1|0.66|0.5|10|0|499
Contig_Y3	maker	mRNA	4647248	4648128	.	-	.	ID=maker-Contig_Y3-augustus-gene-4.158-mRNA-1;Parent=maker-Contig_Y3-augustus-gene-4.158;Name=maker-Contig_Y3-augustus-gene-4.158-mRNA-1;_AED=0.00;_eAED=0.00;_QI=0|1|1|1|0.5|0.33|3|456|118
Contig_Y3	maker	mRNA	4648176	4649524	.	-	.	ID=maker-Contig_Y3-snap-gene-4.277-mRNA-1;Parent=maker-Contig_Y3-snap-gene-4.277;Name=maker-Contig_Y3-snap-gene-4.277-mRNA-1;_AED=0.11;_eAED=0.11;_QI=0|0.66|0.5|0.75|0.33|0.75|4|0|181
Contig_Y3	maker	mRNA	4717984	4719275	.	-	.	ID=maker-Contig_Y3-augustus-gene-4.164-mRNA-1;Parent=maker-Contig_Y3-augustus-gene-4.164;Name=maker-Contig_Y3-augustus-gene-4.164-mRNA-1;_AED=0.14;_eAED=0.14;_QI=0|0.75|1|1|0.75|0.6|5|359|232
Contig_Y3	maker	mRNA	4719291	4720410	.	-	.	ID=maker-Contig_Y3-snap-gene-4.285-mRNA-1;Parent=maker-Contig_Y3-snap-gene-4.285;Name=maker-Contig_Y3-snap-gene-4.285-mRNA-1;_AED=0.56;_eAED=0.63;_QI=65|0|0|0.66|0.5|0.33|3|0|150
Contig_Y3	maker	mRNA	4741507	4744197	.	-	.	ID=maker-Contig_Y3-snap-gene-4.290-mRNA-1;Parent=maker-Contig_Y3-snap-gene-4.290;Name=maker-Contig_Y3-snap-gene-4.290-mRNA-1;_AED=0.10;_eAED=0.10;_QI=0|1|1|1|0.66|0.57|7|1613|215
Contig_Y3	maker	mRNA	4744199	4745629	.	-	.	ID=maker-Contig_Y3-snap-gene-4.289-mRNA-1;Parent=maker-Contig_Y3-snap-gene-4.289;Name=maker-Contig_Y3-snap-gene-4.289-mRNA-1;_AED=0.15;_eAED=0.15;_QI=0|0.85|0.75|0.87|0.57|0.5|8|0|204
Contig_Y3	maker	mRNA	4844704	4895537	.	-	.	ID=maker-Contig_Y3-snap-gene-4.301-mRNA-1;Parent=maker-Contig_Y3-snap-gene-4.301;Name=maker-Contig_Y3-snap-gene-4.301-mRNA-1;_AED=0.89;_eAED=1.00;_QI=0|0|0|0.33|1|1|3|0|63
Contig_Y3	maker	mRNA	4895825	4905129	.	-	.	ID=maker-Contig_Y3-augustus-gene-4.182-mRNA-1;Parent=maker-Contig_Y3-augustus-gene-4.182;Name=maker-Contig_Y3-augustus-gene-4.182-mRNA-1;_AED=0.32;_eAED=0.32;_QI=0|0.85|0.75|0.87|0.85|0.75|8|1617|434
Contig_Y3	maker	mRNA	4910398	4915147	.	-	.	ID=maker-Contig_Y3-augustus-gene-4.187-mRNA-1;Parent=maker-Contig_Y3-augustus-gene-4.187;Name=maker-Contig_Y3-augustus-gene-4.187-mRNA-1;_AED=0.25;_eAED=0.25;_QI=436|1|1|1|0.75|0.55|9|1610|499
Contig_Y3	maker	mRNA	4967925	4972656	.	-	.	ID=maker-Contig_Y3-augustus-gene-4.195-mRNA-1;Parent=maker-Contig_Y3-augustus-gene-4.195;Name=maker-Contig_Y3-augustus-gene-4.195-mRNA-1;_AED=0.08;_eAED=0.08;_QI=436|0.75|0.77|1|0.62|0.44|9|1596|503
Contig_Y3	maker	mRNA	12242	12824	.	+	.	ID=augustus_masked-Contig_Y3-processed-gene-0.0-mRNA-1;Parent=augustus_masked-Contig_Y3-processed-gene-0.0;Name=augustus_masked-Contig_Y3-processed-gene-0.0-mRNA-1;_AED=0.50;_eAED=0.50;_QI=0|0|0|1|1|1|2|0|161
Contig_Y3	maker	mRNA	22789	24944	.	+	.	ID=augustus_masked-Contig_Y3-processed-gene-0.1-mRNA-1;Parent=augustus_masked-Contig_Y3-processed-gene-0.1;Name=augustus_masked-Contig_Y3-processed-gene-0.1-mRNA-1;_AED=0.06;_eAED=0.06;_QI=0|0|0|1|1|1|2|0|696;_merge_warning=1
Contig_Y3	maker	mRNA	29146	29367	.	+	.	ID=augustus_masked-Contig_Y3-processed-gene-0.2-mRNA-1;Parent=augustus_masked-Contig_Y3-processed-gene-0.2;Name=augustus_masked-Contig_Y3-processed-gene-0.2-mRNA-1;_AED=0.24;_eAED=0.42;_QI=0|-1|0|1|-1|1|1|0|73;_merge_warning=1
Contig_Y3	maker	mRNA	49879	52044	.	+	.	ID=augustus_masked-Contig_Y3-processed-gene-0.4-mRNA-1;Parent=augustus_masked-Contig_Y3-processed-gene-0.4;Name=augustus_masked-Contig_Y3-processed-gene-0.4-mRNA-1;_AED=0.04;_eAED=0.04;_QI=0|-1|0|1|-1|1|1|0|721;_merge_warning=1
Contig_Y3	maker	mRNA	59363	59659	.	+	.	ID=augustus_masked-Contig_Y3-processed-gene-0.6-mRNA-1;Parent=augustus_masked-Contig_Y3-processed-gene-0.6;Name=augustus_masked-Contig_Y3-processed-gene-0.6-mRNA-1;_AED=0.11;_eAED=0.11;_QI=0|-1|0|1|-1|1|1|0|98;_merge_warning=1
Contig_Y3	maker	mRNA	70042	75964	.	+	.	ID=augustus_masked-Contig_Y3-processed-gene-0.7-mRNA-1;Parent=augustus_masked-Contig_Y3-processed-gene-0.7;Name=augustus_masked-Contig_Y3-processed-gene-0.7-mRNA-1;_AED=0.17;_eAED=0.17;_QI=0|0|0|1|1|1|2|0|161;_merge_warning=1
Contig_Y3	maker	mRNA	84315	92018	.	+	.	ID=maker-Contig_Y3-snap-gene-0.309-mRNA-1;Parent=maker-Contig_Y3-snap-gene-0.309;Name=maker-Contig_Y3-snap-gene-0.309-mRNA-1;_AED=0.37;_eAED=0.37;_QI=0|0.5|0.33|0.66|0.5|0.66|3|134|63
Contig_Y3	maker	mRNA	105627	108157	.	+	.	ID=snap_masked-Contig_Y3-processed-gene-0.89-mRNA-1;Parent=snap_masked-Contig_Y3-processed-gene-0.89;Name=snap_masked-Contig_Y3-processed-gene-0.89-mRNA-1;_AED=0.41;_eAED=0.41;_QI=0|0|0|0.5|1|1|2|0|150
Contig_Y3	maker	mRNA	140067	140416	.	+	.	ID=augustus_masked-Contig_Y3-processed-gene-0.11-mRNA-1;Parent=augustus_masked-Contig_Y3-processed-gene-0.11;Name=augustus_masked-Contig_Y3-processed-gene-0.11-mRNA-1;_AED=0.25;_eAED=0.27;_QI=0|0|0|1|1|1|2|0|94
Contig_Y3	maker	mRNA	151171	153339	.	+	.	ID=augustus_masked-Contig_Y3-processed-gene-0.12-mRNA-1;Parent=augustus_masked-Contig_Y3-processed-gene-0.12;Name=augustus_masked-Contig_Y3-processed-gene-0.12-mRNA-1;_AED=0.05;_eAED=0.05;_QI=0|0|0|1|1|1|2|0|704;_merge_warning=1
Contig_Y3	maker	mRNA	157163	161721	.	+	.	ID=augustus_masked-Contig_Y3-processed-gene-0.13-mRNA-1;Parent=augustus_masked-Contig_Y3-processed-gene-0.13;Name=augustus_masked-Contig_Y3-processed-gene-0.13-mRNA-1;_AED=0.16;_eAED=0.16;_QI=0|0|0|1|1|1|2|0|166;_merge_warning=1
Contig_Y3	maker	mRNA	164360	170907	.	+	.	ID=snap_masked-Contig_Y3-processed-gene-0.96-mRNA-1;Parent=snap_masked-Contig_Y3-processed-gene-0.96;Name=snap_masked-Contig_Y3-processed-gene-0.96-mRNA-1;_AED=0.54;_eAED=0.63;_QI=0|0|0.33|0.66|1|1|3|125|82
Contig_Y3	maker	mRNA	184579	186744	.	+	.	ID=augustus_masked-Contig_Y3-processed-gene-0.14-mRNA-1;Parent=augustus_masked-Contig_Y3-processed-gene-0.14;Name=augustus_masked-Contig_Y3-processed-gene-0.14-mRNA-1;_AED=0.04;_eAED=0.04;_QI=0|-1|0|1|-1|1|1|0|721;_merge_warning=1
Contig_Y3	maker	mRNA	213319	217703	.	+	.	ID=snap_masked-Contig_Y3-processed-gene-0.98-mRNA-1;Parent=snap_masked-Contig_Y3-processed-gene-0.98;Name=snap_masked-Contig_Y3-processed-gene-0.98-mRNA-1;_AED=0.26;_eAED=0.26;_QI=0|0|0|0.5|1|1|2|0|121;_merge_warning=1
Contig_Y3	maker	mRNA	246522	252434	.	+	.	ID=augustus_masked-Contig_Y3-processed-gene-0.16-mRNA-1;Parent=augustus_masked-Contig_Y3-processed-gene-0.16;Name=augustus_masked-Contig_Y3-processed-gene-0.16-mRNA-1;_AED=0.02;_eAED=0.02;_QI=0|0|0|0.5|1|1|2|0|648;_merge_warning=1
Contig_Y3	maker	mRNA	255290	255586	.	+	.	ID=augustus_masked-Contig_Y3-processed-gene-0.17-mRNA-1;Parent=augustus_masked-Contig_Y3-processed-gene-0.17;Name=augustus_masked-Contig_Y3-processed-gene-0.17-mRNA-1;_AED=0.11;_eAED=0.11;_QI=0|-1|0|1|-1|1|1|0|98;_merge_warning=1
Contig_Y3	maker	mRNA	278486	286935	.	+	.	ID=snap_masked-Contig_Y3-processed-gene-0.101-mRNA-1;Parent=snap_masked-Contig_Y3-processed-gene-0.101;Name=snap_masked-Contig_Y3-processed-gene-0.101-mRNA-1;_AED=0.01;_eAED=0.09;_QI=0|0|0|1|1|1|2|0|700;_merge_warning=1
Contig_Y3	maker	mRNA	302770	304935	.	+	.	ID=augustus_masked-Contig_Y3-processed-gene-0.19-mRNA-1;Parent=augustus_masked-Contig_Y3-processed-gene-0.19;Name=augustus_masked-Contig_Y3-processed-gene-0.19-mRNA-1;_AED=0.04;_eAED=0.04;_QI=0|-1|0|1|-1|1|1|0|721;_merge_warning=1
Contig_Y3	maker	mRNA	379847	380305	.	+	.	ID=augustus_masked-Contig_Y3-processed-gene-0.20-mRNA-1;Parent=augustus_masked-Contig_Y3-processed-gene-0.20;Name=augustus_masked-Contig_Y3-processed-gene-0.20-mRNA-1;_AED=0.15;_eAED=0.16;_QI=0|-1|0|1|-1|1|1|0|152
Contig_Y3	maker	mRNA	396967	407441	.	+	.	ID=snap_masked-Contig_Y3-processed-gene-0.103-mRNA-1;Parent=snap_masked-Contig_Y3-processed-gene-0.103;Name=snap_masked-Contig_Y3-processed-gene-0.103-mRNA-1;_AED=0.40;_eAED=0.43;_QI=0|0|0|0.33|1|1|3|0|380;_merge_warning=1
Contig_Y3	maker	mRNA	413422	419270	.	+	.	ID=maker-Contig_Y3-augustus-gene-0.182-mRNA-1;Parent=maker-Contig_Y3-augustus-gene-0.182;Name=maker-Contig_Y3-augustus-gene-0.182-mRNA-1;_AED=0.32;_eAED=0.32;_QI=0|0|0|0.5|1|1|2|0|285
Contig_Y3	maker	mRNA	447835	453165	.	+	.	ID=augustus_masked-Contig_Y3-processed-gene-0.23-mRNA-1;Parent=augustus_masked-Contig_Y3-processed-gene-0.23;Name=augustus_masked-Contig_Y3-processed-gene-0.23-mRNA-1;_AED=0.20;_eAED=0.23;_QI=0|0|0|1|1|1|2|0|207;_merge_warning=1
Contig_Y3	maker	mRNA	464801	466951	.	+	.	ID=augustus_masked-Contig_Y3-processed-gene-0.24-mRNA-1;Parent=augustus_masked-Contig_Y3-processed-gene-0.24;Name=augustus_masked-Contig_Y3-processed-gene-0.24-mRNA-1;_AED=0.27;_eAED=0.27;_QI=0|-1|0|1|-1|1|1|0|716;_merge_warning=1
Contig_Y3	maker	mRNA	480863	485603	.	+	.	ID=maker-Contig_Y3-snap-gene-0.314-mRNA-1;Parent=maker-Contig_Y3-snap-gene-0.314;Name=maker-Contig_Y3-snap-gene-0.314-mRNA-1;_AED=0.62;_eAED=0.77;_QI=0|0|0|0.5|1|1|2|0|110
Contig_Y3	maker	mRNA	525981	526830	.	+	.	ID=augustus_masked-Contig_Y3-processed-gene-0.25-mRNA-1;Parent=augustus_masked-Contig_Y3-processed-gene-0.25;Name=augustus_masked-Contig_Y3-processed-gene-0.25-mRNA-1;_AED=0.08;_eAED=0.08;_QI=7|0.5|0.33|0.66|1|1|3|0|171;_merge_warning=1
Contig_Y3	maker	mRNA	615685	616271	.	+	.	ID=maker-Contig_Y3-augustus-gene-0.185-mRNA-1;Parent=maker-Contig_Y3-augustus-gene-0.185;Name=maker-Contig_Y3-augustus-gene-0.185-mRNA-1;_AED=0.04;_eAED=0.04;_QI=7|1|1|1|0|0|2|22|162
Contig_Y3	maker	mRNA	685619	686071	.	+	.	ID=augustus_masked-Contig_Y3-processed-gene-0.28-mRNA-1;Parent=augustus_masked-Contig_Y3-processed-gene-0.28;Name=augustus_masked-Contig_Y3-processed-gene-0.28-mRNA-1;_AED=0.15;_eAED=0.15;_QI=0|-1|0|1|-1|1|1|0|150;_merge_warning=1
Contig_Y3	maker	mRNA	697046	701152	.	+	.	ID=maker-Contig_Y3-snap-gene-0.321-mRNA-1;Parent=maker-Contig_Y3-snap-gene-0.321;Name=maker-Contig_Y3-snap-gene-0.321-mRNA-1;_AED=0.03;_eAED=0.03;_QI=0|0|0|1|1|1|3|0|629
Contig_Y3	maker	mRNA	726017	726936	.	+	.	ID=maker-Contig_Y3-snap-gene-0.325-mRNA-1;Parent=maker-Contig_Y3-snap-gene-0.325;Name=maker-Contig_Y3-snap-gene-0.325-mRNA-1;_AED=0.35;_eAED=0.35;_QI=0|0.5|0|1|0|0|3|0|138
Contig_Y3	maker	mRNA	729262	731159	.	+	.	ID=maker-Contig_Y3-snap-gene-0.328-mRNA-1;Parent=maker-Contig_Y3-snap-gene-0.328;Name=maker-Contig_Y3-snap-gene-0.328-mRNA-1;_AED=0.03;_eAED=0.03;_QI=0|0|0|1|0|0.5|2|0|628
Contig_Y3	maker	mRNA	765399	767564	.	+	.	ID=augustus_masked-Contig_Y3-processed-gene-0.33-mRNA-1;Parent=augustus_masked-Contig_Y3-processed-gene-0.33;Name=augustus_masked-Contig_Y3-processed-gene-0.33-mRNA-1;_AED=0.04;_eAED=0.04;_QI=0|-1|0|1|-1|1|1|0|721;_merge_warning=1
Contig_Y3	maker	mRNA	774828	775177	.	+	.	ID=augustus_masked-Contig_Y3-processed-gene-0.34-mRNA-1;Parent=augustus_masked-Contig_Y3-processed-gene-0.34;Name=augustus_masked-Contig_Y3-processed-gene-0.34-mRNA-1;_AED=0.25;_eAED=0.27;_QI=0|0|0|1|1|1|2|0|94;_merge_warning=1
Contig_Y3	maker	mRNA	779609	807612	.	+	.	ID=snap_masked-Contig_Y3-processed-gene-0.129-mRNA-1;Parent=snap_masked-Contig_Y3-processed-gene-0.129;Name=snap_masked-Contig_Y3-processed-gene-0.129-mRNA-1;_AED=0.34;_eAED=0.34;_QI=0|0|0.2|0.6|1|1|5|120|262
Contig_Y3	maker	mRNA	810147	812295	.	+	.	ID=maker-Contig_Y3-augustus-gene-0.189-mRNA-1;Parent=maker-Contig_Y3-augustus-gene-0.189;Name=maker-Contig_Y3-augustus-gene-0.189-mRNA-1;_AED=0.37;_eAED=0.37;_QI=0|0|0|0.66|1|1|3|0|678
Contig_Y3	maker	mRNA	819397	825211	.	+	.	ID=snap_masked-Contig_Y3-processed-gene-0.132-mRNA-1;Parent=snap_masked-Contig_Y3-processed-gene-0.132;Name=snap_masked-Contig_Y3-processed-gene-0.132-mRNA-1;_AED=0.74;_eAED=0.74;_QI=0|0|0|0.5|1|1|2|0|127;_merge_warning=1
Contig_Y3	maker	mRNA	825243	830299	.	+	.	ID=maker-Contig_Y3-snap-gene-0.332-mRNA-1;Parent=maker-Contig_Y3-snap-gene-0.332;Name=maker-Contig_Y3-snap-gene-0.332-mRNA-1;_AED=0.59;_eAED=0.59;_QI=0|0|0|0.5|1|0.5|2|0|101
Contig_Y3	maker	mRNA	841616	841791	.	+	.	ID=maker-Contig_Y3-augustus-gene-0.191-mRNA-1;Parent=maker-Contig_Y3-augustus-gene-0.191;Name=maker-Contig_Y3-augustus-gene-0.191-mRNA-1;_AED=0.04;_eAED=0.59;_QI=0|0|0|1|0|0.5|2|0|38
Contig_Y3	maker	mRNA	23259	24281	.	-	.	ID=maker-Contig_Y3-snap-gene-0.335-mRNA-1;Parent=maker-Contig_Y3-snap-gene-0.335;Name=maker-Contig_Y3-snap-gene-0.335-mRNA-1;_AED=0.32;_eAED=0.34;_QI=0|0|0.5|1|0|0|2|209|85
Contig_Y3	maker	mRNA	24954	33458	.	-	.	ID=snap_masked-Contig_Y3-processed-gene-0.139-mRNA-1;Parent=snap_masked-Contig_Y3-processed-gene-0.139;Name=snap_masked-Contig_Y3-processed-gene-0.139-mRNA-1;_AED=0.69;_eAED=0.76;_QI=0|0|0.25|0.5|1|1|4|102|107
Contig_Y3	maker	mRNA	37860	47397	.	-	.	ID=maker-Contig_Y3-snap-gene-0.338-mRNA-1;Parent=maker-Contig_Y3-snap-gene-0.338;Name=maker-Contig_Y3-snap-gene-0.338-mRNA-1;_AED=0.16;_eAED=0.16;_QI=0|0.5|0.33|0.66|0|0|3|16|139
Contig_Y3	maker	mRNA	52054	57016	.	-	.	ID=maker-Contig_Y3-snap-gene-0.341-mRNA-1;Parent=maker-Contig_Y3-snap-gene-0.341;Name=maker-Contig_Y3-snap-gene-0.341-mRNA-1;_AED=0.17;_eAED=0.17;_QI=0|0.66|0.5|1|0.33|0.25|4|102|59
Contig_Y3	maker	mRNA	57022	59547	.	-	.	ID=maker-Contig_Y3-snap-gene-0.342-mRNA-1;Parent=maker-Contig_Y3-snap-gene-0.342;Name=maker-Contig_Y3-snap-gene-0.342-mRNA-1;_AED=0.48;_eAED=0.48;_QI=0|0.5|0.33|0.66|0.5|0.66|3|0|63
Contig_Y3	maker	mRNA	84203	84421	.	-	.	ID=augustus_masked-Contig_Y3-processed-gene-0.39-mRNA-1;Parent=augustus_masked-Contig_Y3-processed-gene-0.39;Name=augustus_masked-Contig_Y3-processed-gene-0.39-mRNA-1;_AED=0.03;_eAED=0.03;_QI=0|-1|0|1|-1|1|1|0|72
Contig_Y3	maker	mRNA	107914	108753	.	-	.	ID=maker-Contig_Y3-snap-gene-0.348-mRNA-1;Parent=maker-Contig_Y3-snap-gene-0.348;Name=maker-Contig_Y3-snap-gene-0.348-mRNA-1;_AED=0.20;_eAED=0.21;_QI=16|0.66|0.5|1|0.33|0.5|4|0|133
Contig_Y3	maker	mRNA	135805	140407	.	-	.	ID=maker-Contig_Y3-snap-gene-0.352-mRNA-1;Parent=maker-Contig_Y3-snap-gene-0.352;Name=maker-Contig_Y3-snap-gene-0.352-mRNA-1;_AED=0.38;_eAED=0.76;_QI=0|0|0|1|0|0.25|4|0|156
Contig_Y3	maker	mRNA	143705	143926	.	-	.	ID=augustus_masked-Contig_Y3-processed-gene-0.41-mRNA-1;Parent=augustus_masked-Contig_Y3-processed-gene-0.41;Name=augustus_masked-Contig_Y3-processed-gene-0.41-mRNA-1;_AED=0.13;_eAED=0.13;_QI=0|-1|0|1|-1|1|1|0|73;_merge_warning=1
Contig_Y3	maker	mRNA	153349	164469	.	-	.	ID=maker-Contig_Y3-snap-gene-0.355-mRNA-1;Parent=maker-Contig_Y3-snap-gene-0.355;Name=maker-Contig_Y3-snap-gene-0.355-mRNA-1;_AED=0.48;_eAED=0.48;_QI=0|0|0.66|0.66|0|0.66|3|5|104
Contig_Y3	maker	mRNA	166528	166877	.	-	.	ID=augustus_masked-Contig_Y3-processed-gene-0.42-mRNA-1;Parent=augustus_masked-Contig_Y3-processed-gene-0.42;Name=augustus_masked-Contig_Y3-processed-gene-0.42-mRNA-1;_AED=0.25;_eAED=0.27;_QI=0|0|0|1|1|1|2|0|94;_merge_warning=1
Contig_Y3	maker	mRNA	201078	207197	.	-	.	ID=maker-Contig_Y3-snap-gene-0.358-mRNA-1;Parent=maker-Contig_Y3-snap-gene-0.358;Name=maker-Contig_Y3-snap-gene-0.358-mRNA-1;_AED=0.13;_eAED=0.13;_QI=150|0.5|0.66|1|1|1|3|64|63
Contig_Y3	maker	mRNA	227476	227825	.	-	.	ID=maker-Contig_Y3-augustus-gene-0.199-mRNA-1;Parent=maker-Contig_Y3-augustus-gene-0.199;Name=maker-Contig_Y3-augustus-gene-0.199-mRNA-1;_AED=0.43;_eAED=0.44;_QI=0|0|0|1|1|1|2|0|94
Contig_Y3	maker	mRNA	247811	255474	.	-	.	ID=maker-Contig_Y3-snap-gene-0.363-mRNA-1;Parent=maker-Contig_Y3-snap-gene-0.363;Name=maker-Contig_Y3-snap-gene-0.363-mRNA-1;_AED=0.58;_eAED=0.58;_QI=0|0.33|0|0.5|0.33|0.75|4|0|144
Contig_Y3	maker	mRNA	275742	278668	.	-	.	ID=snap_masked-Contig_Y3-processed-gene-0.151-mRNA-1;Parent=snap_masked-Contig_Y3-processed-gene-0.151;Name=snap_masked-Contig_Y3-processed-gene-0.151-mRNA-1;_AED=0.30;_eAED=0.30;_QI=0|0|0|0.5|1|1|2|0|167
Contig_Y3	maker	mRNA	300019	302952	.	-	.	ID=snap_masked-Contig_Y3-processed-gene-0.152-mRNA-1;Parent=snap_masked-Contig_Y3-processed-gene-0.152;Name=snap_masked-Contig_Y3-processed-gene-0.152-mRNA-1;_AED=0.35;_eAED=0.35;_QI=0|0|0|0.5|1|1|2|0|117
Contig_Y3	maker	mRNA	407096	419562	.	-	.	ID=maker-Contig_Y3-snap-gene-0.365-mRNA-1;Parent=maker-Contig_Y3-snap-gene-0.365;Name=maker-Contig_Y3-snap-gene-0.365-mRNA-1;_AED=0.19;_eAED=0.19;_QI=221|0.5|0.33|0.66|0.5|0.33|3|0|272
Contig_Y3	maker	mRNA	421077	422028	.	-	.	ID=maker-Contig_Y3-augustus-gene-0.200-mRNA-1;Parent=maker-Contig_Y3-augustus-gene-0.200;Name=maker-Contig_Y3-augustus-gene-0.200-mRNA-1;_AED=0.26;_eAED=0.27;_QI=0|0|0|1|1|1|2|0|289
Contig_Y3	maker	mRNA	422932	423324	.	-	.	ID=augustus_masked-Contig_Y3-processed-gene-0.45-mRNA-1;Parent=augustus_masked-Contig_Y3-processed-gene-0.45;Name=augustus_masked-Contig_Y3-processed-gene-0.45-mRNA-1;_AED=0.38;_eAED=0.44;_QI=0|-1|0|1|-1|1|1|0|130;_merge_warning=1
Contig_Y3	maker	mRNA	428466	440221	.	-	.	ID=augustus_masked-Contig_Y3-processed-gene-0.46-mRNA-1;Parent=augustus_masked-Contig_Y3-processed-gene-0.46;Name=augustus_masked-Contig_Y3-processed-gene-0.46-mRNA-1;_AED=0.22;_eAED=0.26;_QI=0|0|0|1|1|1|2|0|250;_merge_warning=1
Contig_Y3	maker	mRNA	471761	476031	.	-	.	ID=snap_masked-Contig_Y3-processed-gene-0.158-mRNA-1;Parent=snap_masked-Contig_Y3-processed-gene-0.158;Name=snap_masked-Contig_Y3-processed-gene-0.158-mRNA-1;_AED=0.74;_eAED=0.74;_QI=0|0|0.33|0.66|1|1|3|0|95;_merge_warning=1
Contig_Y3	maker	mRNA	476428	509475	.	-	.	ID=augustus_masked-Contig_Y3-processed-gene-0.47-mRNA-1;Parent=augustus_masked-Contig_Y3-processed-gene-0.47;Name=augustus_masked-Contig_Y3-processed-gene-0.47-mRNA-1;_AED=0.27;_eAED=0.38;_QI=0|0|0|1|1|1|6|0|887;_merge_warning=1
Contig_Y3	maker	mRNA	532381	533284	.	-	.	ID=maker-Contig_Y3-augustus-gene-0.206-mRNA-1;Parent=maker-Contig_Y3-augustus-gene-0.206;Name=maker-Contig_Y3-augustus-gene-0.206-mRNA-1;_AED=0.81;_eAED=0.84;_QI=0|0|0|1|1|1|2|0|273
Contig_Y3	maker	mRNA	534161	534747	.	-	.	ID=maker-Contig_Y3-augustus-gene-0.207-mRNA-1;Parent=maker-Contig_Y3-augustus-gene-0.207;Name=maker-Contig_Y3-augustus-gene-0.207-mRNA-1;_AED=0.42;_eAED=0.42;_QI=7|1|1|1|1|1|2|124|128
Contig_Y3	maker	mRNA	539772	540332	.	-	.	ID=augustus_masked-Contig_Y3-processed-gene-0.50-mRNA-1;Parent=augustus_masked-Contig_Y3-processed-gene-0.50;Name=augustus_masked-Contig_Y3-processed-gene-0.50-mRNA-1;_AED=0.41;_eAED=1.00;_QI=0|-1|0|1|-1|1|1|0|186;_merge_warning=1
Contig_Y3	maker	mRNA	540360	548780	.	-	.	ID=maker-Contig_Y3-snap-gene-0.376-mRNA-1;Parent=maker-Contig_Y3-snap-gene-0.376;Name=maker-Contig_Y3-snap-gene-0.376-mRNA-1;_AED=0.51;_eAED=0.51;_QI=0|0|0.25|1|0.33|0.5|4|121|332
Contig_Y3	maker	mRNA	560605	561127	.	-	.	ID=maker-Contig_Y3-augustus-gene-0.229-mRNA-1;Parent=maker-Contig_Y3-augustus-gene-0.229;Name=maker-Contig_Y3-augustus-gene-0.229-mRNA-1;_AED=0.67;_eAED=0.72;_QI=0|0|0|1|1|0.5|2|0|147
Contig_Y3	maker	mRNA	562010	572253	.	-	.	ID=maker-Contig_Y3-snap-gene-0.384-mRNA-1;Parent=maker-Contig_Y3-snap-gene-0.384;Name=maker-Contig_Y3-snap-gene-0.384-mRNA-1;_AED=0.33;_eAED=0.37;_QI=44|0|0|1|0.25|0.2|5|0|472
Contig_Y3	maker	mRNA	600134	600625	.	-	.	ID=maker-Contig_Y3-snap-gene-0.397-mRNA-1;Parent=maker-Contig_Y3-snap-gene-0.397;Name=maker-Contig_Y3-snap-gene-0.397-mRNA-1;_AED=0.02;_eAED=0.23;_QI=109|1|0.5|1|1|1|2|45|93
Contig_Y3	maker	mRNA	607473	615757	.	-	.	ID=augustus_masked-Contig_Y3-processed-gene-0.56-mRNA-1;Parent=augustus_masked-Contig_Y3-processed-gene-0.56;Name=augustus_masked-Contig_Y3-processed-gene-0.56-mRNA-1;_AED=0.36;_eAED=0.55;_QI=0|0|0|0.33|1|1|3|0|183;_merge_warning=1
Contig_Y3	maker	mRNA	631267	647259	.	-	.	ID=maker-Contig_Y3-snap-gene-0.401-mRNA-1;Parent=maker-Contig_Y3-snap-gene-0.401;Name=maker-Contig_Y3-snap-gene-0.401-mRNA-1;_AED=0.18;_eAED=0.18;_QI=0|0|0.2|1|0.25|0.6|5|27|504
Contig_Y3	maker	mRNA	660284	661223	.	-	.	ID=maker-Contig_Y3-augustus-gene-0.272-mRNA-1;Parent=maker-Contig_Y3-augustus-gene-0.272;Name=maker-Contig_Y3-augustus-gene-0.272-mRNA-1;_AED=0.15;_eAED=0.17;_QI=0|0|0.5|1|1|1|2|27|276
Contig_Y3	maker	mRNA	673753	683243	.	-	.	ID=maker-Contig_Y3-snap-gene-0.407-mRNA-1;Parent=maker-Contig_Y3-snap-gene-0.407;Name=maker-Contig_Y3-snap-gene-0.407-mRNA-1;_AED=0.32;_eAED=0.39;_QI=0|0.2|0|1|0.4|0.33|6|0|663
Contig_Y3	maker	mRNA	726573	729443	.	-	.	ID=snap_masked-Contig_Y3-processed-gene-0.173-mRNA-1;Parent=snap_masked-Contig_Y3-processed-gene-0.173;Name=snap_masked-Contig_Y3-processed-gene-0.173-mRNA-1;_AED=0.52;_eAED=0.52;_QI=0|0|0|0.5|1|1|2|0|113;_merge_warning=1
Contig_Y3	maker	mRNA	762716	763065	.	-	.	ID=augustus_masked-Contig_Y3-processed-gene-0.64-mRNA-1;Parent=augustus_masked-Contig_Y3-processed-gene-0.64;Name=augustus_masked-Contig_Y3-processed-gene-0.64-mRNA-1;_AED=0.25;_eAED=0.27;_QI=0|0|0|1|1|1|2|0|94;_merge_warning=1
Contig_Y3	maker	mRNA	767598	771908	.	-	.	ID=snap_masked-Contig_Y3-processed-gene-0.175-mRNA-1;Parent=snap_masked-Contig_Y3-processed-gene-0.175;Name=snap_masked-Contig_Y3-processed-gene-0.175-mRNA-1;_AED=0.18;_eAED=0.18;_QI=0|0|0.5|1|1|1|2|43|468;_merge_warning=1
Contig_Y3	maker	mRNA	771942	772493	.	-	.	ID=augustus_masked-Contig_Y3-processed-gene-0.66-mRNA-1;Parent=augustus_masked-Contig_Y3-processed-gene-0.66;Name=augustus_masked-Contig_Y3-processed-gene-0.66-mRNA-1;_AED=0.36;_eAED=0.36;_QI=0|-1|0|1|-1|1|1|0|183;_merge_warning=1
Contig_Y3	maker	mRNA	789012	792325	.	-	.	ID=maker-Contig_Y3-snap-gene-0.413-mRNA-1;Parent=maker-Contig_Y3-snap-gene-0.413;Name=maker-Contig_Y3-snap-gene-0.413-mRNA-1;_AED=0.13;_eAED=0.42;_QI=107|0|0.5|1|0|0|2|0|61
Contig_Y3	maker	mRNA	794465	803140	.	-	.	ID=snap_masked-Contig_Y3-processed-gene-0.177-mRNA-1;Parent=snap_masked-Contig_Y3-processed-gene-0.177;Name=snap_masked-Contig_Y3-processed-gene-0.177-mRNA-1;_AED=0.37;_eAED=0.39;_QI=0|0|0|0.66|1|1|3|0|137
Contig_Y3	maker	mRNA	812380	830355	.	-	.	ID=maker-Contig_Y3-snap-gene-0.417-mRNA-1;Parent=maker-Contig_Y3-snap-gene-0.417;Name=maker-Contig_Y3-snap-gene-0.417-mRNA-1;_AED=0.31;_eAED=0.40;_QI=0|0|0.33|1|0|0|3|5|133
Contig_Y3	maker	mRNA	839165	839461	.	-	.	ID=augustus_masked-Contig_Y3-processed-gene-0.69-mRNA-1;Parent=augustus_masked-Contig_Y3-processed-gene-0.69;Name=augustus_masked-Contig_Y3-processed-gene-0.69-mRNA-1;_AED=0.11;_eAED=0.11;_QI=0|-1|0|1|-1|1|1|0|98;_merge_warning=1
Contig_Y3	maker	mRNA	886040	895940	.	-	.	ID=snap_masked-Contig_Y3-processed-gene-0.180-mRNA-1;Parent=snap_masked-Contig_Y3-processed-gene-0.180;Name=snap_masked-Contig_Y3-processed-gene-0.180-mRNA-1;_AED=0.71;_eAED=1.00;_QI=0|0|0|0.44|1|1|9|0|538;_merge_warning=1
Contig_Y3	maker	mRNA	909198	909695	.	-	.	ID=maker-Contig_Y3-augustus-gene-0.294-mRNA-1;Parent=maker-Contig_Y3-augustus-gene-0.294;Name=maker-Contig_Y3-augustus-gene-0.294-mRNA-1;_AED=0.78;_eAED=1.00;_QI=0|0|0|0.5|1|1|2|0|142
Contig_Y3	maker	mRNA	914815	926658	.	-	.	ID=maker-Contig_Y3-snap-gene-0.423-mRNA-1;Parent=maker-Contig_Y3-snap-gene-0.423;Name=maker-Contig_Y3-snap-gene-0.423-mRNA-1;_AED=0.31;_eAED=0.44;_QI=0|0.33|0.25|1|0.33|0.5|4|27|346
Contig_Y3	maker	mRNA	943250	945447	.	-	.	ID=maker-Contig_Y3-snap-gene-0.422-mRNA-1;Parent=maker-Contig_Y3-snap-gene-0.422;Name=maker-Contig_Y3-snap-gene-0.422-mRNA-1;_AED=0.80;_eAED=0.83;_QI=0|0|0|0.5|0.33|0.5|4|0|394
Contig_Y3	maker	mRNA	950057	951955	.	-	.	ID=maker-Contig_Y3-snap-gene-0.425-mRNA-1;Parent=maker-Contig_Y3-snap-gene-0.425;Name=maker-Contig_Y3-snap-gene-0.425-mRNA-1;_AED=0.98;_eAED=1.00;_QI=0|0|0|0.33|0.5|0.66|3|0|301
Contig_Y3	maker	mRNA	951994	952257	.	-	.	ID=augustus_masked-Contig_Y3-processed-gene-0.81-mRNA-1;Parent=augustus_masked-Contig_Y3-processed-gene-0.81;Name=augustus_masked-Contig_Y3-processed-gene-0.81-mRNA-1;_AED=0.45;_eAED=0.52;_QI=0|-1|0|1|-1|1|1|0|87;_merge_warning=1
Contig_Y3	maker	mRNA	963437	964370	.	-	.	ID=maker-Contig_Y3-snap-gene-0.430-mRNA-1;Parent=maker-Contig_Y3-snap-gene-0.430;Name=maker-Contig_Y3-snap-gene-0.430-mRNA-1;_AED=0.16;_eAED=0.16;_QI=0|0.5|0.33|1|0|0.33|3|27|267
Contig_Y3	maker	mRNA	231994	238492	.	-	.	ID=maker-Contig_Y3-snap-gene-0.362-mRNA-1;Parent=maker-Contig_Y3-snap-gene-0.362;Name=maker-Contig_Y3-snap-gene-0.362-mRNA-1;_AED=0.51;_eAED=0.51;_QI=0|0|0|1|0|0|2|0|168
Contig_Y3	maker	mRNA	581648	582191	.	-	.	ID=maker-Contig_Y3-snap-gene-0.395-mRNA-1;Parent=maker-Contig_Y3-snap-gene-0.395;Name=maker-Contig_Y3-snap-gene-0.395-mRNA-1;_AED=0.67;_eAED=0.68;_QI=0|0|0|0.5|0|0|2|0|136
Contig_Y3	maker	mRNA	595166	595599	.	-	.	ID=maker-Contig_Y3-snap-gene-0.396-mRNA-1;Parent=maker-Contig_Y3-snap-gene-0.396;Name=maker-Contig_Y3-snap-gene-0.396-mRNA-1;_AED=0.13;_eAED=1.00;_QI=0|0|0|1|0|0|2|0|132
Contig_Y3	maker	mRNA	745616	748936	.	+	.	ID=maker-Contig_Y3-snap-gene-0.330-mRNA-1;Parent=maker-Contig_Y3-snap-gene-0.330;Name=maker-Contig_Y3-snap-gene-0.330-mRNA-1;_AED=0.44;_eAED=0.44;_QI=0|0|0|1|0|0|2|0|98
Contig_Y3	maker	mRNA	874248	879714	.	-	.	ID=maker-Contig_Y3-snap-gene-0.420-mRNA-1;Parent=maker-Contig_Y3-snap-gene-0.420;Name=maker-Contig_Y3-snap-gene-0.420-mRNA-1;_AED=0.44;_eAED=1.00;_QI=0|0|0|0.5|0|0|2|0|63
Contig_Y3	maker	mRNA	701381	701615	.	-	.	ID=maker-Contig_Y3-augustus-gene-0.287-mRNA-1;Parent=maker-Contig_Y3-augustus-gene-0.287;Name=maker-Contig_Y3-augustus-gene-0.287-mRNA-1;_AED=0.33;_eAED=0.53;_QI=0|0|0|1|0|0|2|0|54
Contig_Y3	maker	mRNA	5223716	5225798	.	+	.	ID=maker-Contig_Y3-augustus-gene-5.138-mRNA-1;Parent=maker-Contig_Y3-augustus-gene-5.138;Name=maker-Contig_Y3-augustus-gene-5.138-mRNA-1;_AED=0.01;_eAED=0.01;_QI=0|1|0|1|1|1|2|0|671
Contig_Y3	maker	mRNA	5251330	5265677	.	+	.	ID=snap_masked-Contig_Y3-processed-gene-5.73-mRNA-1;Parent=snap_masked-Contig_Y3-processed-gene-5.73;Name=snap_masked-Contig_Y3-processed-gene-5.73-mRNA-1;_AED=0.29;_eAED=0.29;_QI=525|0.33|0.25|0.75|1|1|4|0|714;_merge_warning=1
Contig_Y3	maker	mRNA	5266098	5267280	.	+	.	ID=maker-Contig_Y3-snap-gene-5.265-mRNA-1;Parent=maker-Contig_Y3-snap-gene-5.265;Name=maker-Contig_Y3-snap-gene-5.265-mRNA-1;_AED=0.44;_eAED=1.00;_QI=0|0|0|1|1|1|2|0|122
Contig_Y3	maker	mRNA	5277503	5279662	.	+	.	ID=maker-Contig_Y3-augustus-gene-5.145-mRNA-1;Parent=maker-Contig_Y3-augustus-gene-5.145;Name=maker-Contig_Y3-augustus-gene-5.145-mRNA-1;_AED=0.08;_eAED=0.08;_QI=0|0|0|0.66|1|1|3|0|673
Contig_Y3	maker	mRNA	5298355	5299025	.	+	.	ID=maker-Contig_Y3-snap-gene-5.275-mRNA-1;Parent=maker-Contig_Y3-snap-gene-5.275;Name=maker-Contig_Y3-snap-gene-5.275-mRNA-1;_AED=0.08;_eAED=0.21;_QI=0|0.33|0|0.75|1|1|4|0|148
Contig_Y3	maker	mRNA	5332230	5333553	.	+	.	ID=maker-Contig_Y3-augustus-gene-5.148-mRNA-1;Parent=maker-Contig_Y3-augustus-gene-5.148;Name=maker-Contig_Y3-augustus-gene-5.148-mRNA-1;_AED=0.08;_eAED=0.08;_QI=0|1|0|1|1|1|2|0|418
Contig_Y3	maker	mRNA	5397457	5398555	.	+	.	ID=maker-Contig_Y3-augustus-gene-5.150-mRNA-1;Parent=maker-Contig_Y3-augustus-gene-5.150;Name=maker-Contig_Y3-augustus-gene-5.150-mRNA-1;_AED=0.05;_eAED=0.14;_QI=0|0|0|1|1|1|3|0|328
Contig_Y3	maker	mRNA	5408807	5410674	.	+	.	ID=maker-Contig_Y3-augustus-gene-5.151-mRNA-1;Parent=maker-Contig_Y3-augustus-gene-5.151;Name=maker-Contig_Y3-augustus-gene-5.151-mRNA-1;_AED=0.35;_eAED=0.40;_QI=0|0|0|0.66|1|1|3|0|574
Contig_Y3	maker	mRNA	5433126	5435189	.	+	.	ID=augustus_masked-Contig_Y3-processed-gene-5.10-mRNA-1;Parent=augustus_masked-Contig_Y3-processed-gene-5.10;Name=augustus_masked-Contig_Y3-processed-gene-5.10-mRNA-1;_AED=0.25;_eAED=0.27;_QI=0|0|0|1|1|1|2|0|635;_merge_warning=1
Contig_Y3	maker	mRNA	5478686	5480526	.	+	.	ID=maker-Contig_Y3-snap-gene-5.289-mRNA-1;Parent=maker-Contig_Y3-snap-gene-5.289;Name=maker-Contig_Y3-snap-gene-5.289-mRNA-1;_AED=0.24;_eAED=0.27;_QI=0|0.25|0|1|0.75|0.4|5|0|572
Contig_Y3	maker	mRNA	5537112	5538171	.	+	.	ID=maker-Contig_Y3-snap-gene-5.295-mRNA-1;Parent=maker-Contig_Y3-snap-gene-5.295;Name=maker-Contig_Y3-snap-gene-5.295-mRNA-1;_AED=0.02;_eAED=0.07;_QI=0|0|0|1|0.5|0.33|3|0|317
Contig_Y3	maker	mRNA	5552866	5553926	.	+	.	ID=maker-Contig_Y3-augustus-gene-5.164-mRNA-1;Parent=maker-Contig_Y3-augustus-gene-5.164;Name=maker-Contig_Y3-augustus-gene-5.164-mRNA-1;_AED=0.00;_eAED=0.00;_QI=0|0|0|1|1|1|2|0|331
Contig_Y3	maker	mRNA	5568386	5569637	.	+	.	ID=augustus_masked-Contig_Y3-processed-gene-5.16-mRNA-1;Parent=augustus_masked-Contig_Y3-processed-gene-5.16;Name=augustus_masked-Contig_Y3-processed-gene-5.16-mRNA-1;_AED=0.13;_eAED=0.13;_QI=280|0.66|0.5|1|0.66|0.5|4|0|265;_merge_warning=1
Contig_Y3	maker	mRNA	5620195	5621790	.	+	.	ID=maker-Contig_Y3-augustus-gene-5.167-mRNA-1;Parent=maker-Contig_Y3-augustus-gene-5.167;Name=maker-Contig_Y3-augustus-gene-5.167-mRNA-1;_AED=0.00;_eAED=0.00;_QI=147|1|1|1|0.5|0.33|3|328|333
Contig_Y3	maker	mRNA	5759753	5761193	.	+	.	ID=maker-Contig_Y3-snap-gene-5.309-mRNA-1;Parent=maker-Contig_Y3-snap-gene-5.309;Name=maker-Contig_Y3-snap-gene-5.309-mRNA-1;_AED=0.08;_eAED=0.08;_QI=413|0.75|0.6|1|0.5|0.4|5|0|281
Contig_Y3	maker	mRNA	5772928	5774636	.	+	.	ID=maker-Contig_Y3-augustus-gene-5.172-mRNA-1;Parent=maker-Contig_Y3-augustus-gene-5.172;Name=maker-Contig_Y3-augustus-gene-5.172-mRNA-1;_AED=0.01;_eAED=0.01;_QI=413|1|1|1|0.33|0.25|4|301|280
Contig_Y3	maker	mRNA	5825315	5826900	.	+	.	ID=maker-Contig_Y3-augustus-gene-5.176-mRNA-1;Parent=maker-Contig_Y3-augustus-gene-5.176;Name=maker-Contig_Y3-augustus-gene-5.176-mRNA-1;_AED=0.00;_eAED=0.00;_QI=144|1|1|1|0.5|0.33|3|280|347
Contig_Y3	maker	mRNA	5841844	5842360	.	+	.	ID=maker-Contig_Y3-snap-gene-5.328-mRNA-1;Parent=maker-Contig_Y3-snap-gene-5.328;Name=maker-Contig_Y3-snap-gene-5.328-mRNA-1;_AED=0.08;_eAED=0.11;_QI=0|0.66|0.75|1|0.33|0.25|4|0|74
Contig_Y3	maker	mRNA	5842457	5843483	.	+	.	ID=augustus_masked-Contig_Y3-processed-gene-5.22-mRNA-1;Parent=augustus_masked-Contig_Y3-processed-gene-5.22;Name=augustus_masked-Contig_Y3-processed-gene-5.22-mRNA-1;_AED=0.01;_eAED=0.01;_QI=0|1|1|1|0.25|0.2|5|227|244
Contig_Y3	maker	mRNA	5874438	5882329	.	+	.	ID=maker-Contig_Y3-snap-gene-5.334-mRNA-1;Parent=maker-Contig_Y3-snap-gene-5.334;Name=maker-Contig_Y3-snap-gene-5.334-mRNA-1;_AED=0.19;_eAED=0.19;_QI=8|0|0|0.66|0.62|0.33|9|0|1596
Contig_Y3	maker	mRNA	5038703	5040310	.	-	.	ID=augustus_masked-Contig_Y3-processed-gene-5.26-mRNA-1;Parent=augustus_masked-Contig_Y3-processed-gene-5.26;Name=augustus_masked-Contig_Y3-processed-gene-5.26-mRNA-1;_AED=0.23;_eAED=0.24;_QI=0|0.66|0.42|1|0.83|0.85|7|0|412
Contig_Y3	maker	mRNA	5048878	5049357	.	-	.	ID=maker-Contig_Y3-augustus-gene-5.183-mRNA-1;Parent=maker-Contig_Y3-augustus-gene-5.183;Name=maker-Contig_Y3-augustus-gene-5.183-mRNA-1;_AED=0.53;_eAED=0.53;_QI=97|0|0.5|0.5|1|1|2|0|111
Contig_Y3	maker	mRNA	5057270	5058155	.	-	.	ID=maker-Contig_Y3-augustus-gene-5.188-mRNA-1;Parent=maker-Contig_Y3-augustus-gene-5.188;Name=maker-Contig_Y3-augustus-gene-5.188-mRNA-1;_AED=0.00;_eAED=0.00;_QI=0|1|1|1|1|0.66|3|461|118
Contig_Y3	maker	mRNA	5058203	5058835	.	-	.	ID=maker-Contig_Y3-snap-gene-5.341-mRNA-1;Parent=maker-Contig_Y3-snap-gene-5.341;Name=maker-Contig_Y3-snap-gene-5.341-mRNA-1;_AED=0.00;_eAED=0.00;_QI=121|1|1|1|1|0.66|3|0|152
Contig_Y3	maker	mRNA	5100414	5131793	.	-	.	ID=maker-Contig_Y3-snap-gene-5.344-mRNA-1;Parent=maker-Contig_Y3-snap-gene-5.344;Name=maker-Contig_Y3-snap-gene-5.344-mRNA-1;_AED=0.88;_eAED=1.00;_QI=0|0|0|0.5|1|1|2|0|60
Contig_Y3	maker	mRNA	5133452	5134714	.	-	.	ID=maker-Contig_Y3-snap-gene-5.343-mRNA-1;Parent=maker-Contig_Y3-snap-gene-5.343;Name=maker-Contig_Y3-snap-gene-5.343-mRNA-1;_AED=0.13;_eAED=0.13;_QI=0|0.66|0.57|1|0.66|0.57|7|366|215
Contig_Y3	maker	mRNA	5135024	5135985	.	-	.	ID=snap_masked-Contig_Y3-processed-gene-5.105-mRNA-1;Parent=snap_masked-Contig_Y3-processed-gene-5.105;Name=snap_masked-Contig_Y3-processed-gene-5.105-mRNA-1;_AED=0.19;_eAED=0.19;_QI=0|0.71|0.62|0.75|0.57|0.37|8|0|136
Contig_Y3	maker	mRNA	5153654	5156116	.	-	.	ID=maker-Contig_Y3-augustus-gene-5.196-mRNA-1;Parent=maker-Contig_Y3-augustus-gene-5.196;Name=maker-Contig_Y3-augustus-gene-5.196-mRNA-1;_AED=0.35;_eAED=0.65;_QI=0|0|0|1|1|1|7|0|500
Contig_Y3	maker	mRNA	5163162	5165625	.	-	.	ID=maker-Contig_Y3-snap-gene-5.355-mRNA-1;Parent=maker-Contig_Y3-snap-gene-5.355;Name=maker-Contig_Y3-snap-gene-5.355-mRNA-1;_AED=0.24;_eAED=0.24;_QI=0|0.75|0.66|1|0.87|0.77|9|0|491
Contig_Y3	maker	mRNA	5190017	5191497	.	-	.	ID=maker-Contig_Y3-augustus-gene-5.204-mRNA-1;Parent=maker-Contig_Y3-augustus-gene-5.204;Name=maker-Contig_Y3-augustus-gene-5.204-mRNA-1;_AED=0.00;_eAED=0.00;_QI=0|1|0.66|1|1|1|3|25|270
Contig_Y3	maker	mRNA	5225748	5241671	.	-	.	ID=snap_masked-Contig_Y3-processed-gene-5.111-mRNA-1;Parent=snap_masked-Contig_Y3-processed-gene-5.111;Name=snap_masked-Contig_Y3-processed-gene-5.111-mRNA-1;_AED=0.12;_eAED=0.32;_QI=0|0.5|0.33|0.66|1|1|3|0|165
Contig_Y3	maker	mRNA	5241810	5242198	.	-	.	ID=augustus_masked-Contig_Y3-processed-gene-5.34-mRNA-1;Parent=augustus_masked-Contig_Y3-processed-gene-5.34;Name=augustus_masked-Contig_Y3-processed-gene-5.34-mRNA-1;_AED=0.75;_eAED=1.00;_QI=0|0|0|0.5|1|1|2|0|74
Contig_Y3	maker	mRNA	5247463	5248152	.	-	.	ID=maker-Contig_Y3-augustus-gene-5.206-mRNA-1;Parent=maker-Contig_Y3-augustus-gene-5.206;Name=maker-Contig_Y3-augustus-gene-5.206-mRNA-1;_AED=0.24;_eAED=0.24;_QI=0|1|0.5|1|1|1|2|47|191
Contig_Y3	maker	mRNA	5250949	5251671	.	-	.	ID=augustus_masked-Contig_Y3-processed-gene-5.36-mRNA-1;Parent=augustus_masked-Contig_Y3-processed-gene-5.36;Name=augustus_masked-Contig_Y3-processed-gene-5.36-mRNA-1;_AED=0.00;_eAED=0.00;_QI=0|1|1|1|0|0|2|333|129
Contig_Y3	maker	mRNA	5251853	5252346	.	-	.	ID=maker-Contig_Y3-snap-gene-5.366-mRNA-1;Parent=maker-Contig_Y3-snap-gene-5.366;Name=maker-Contig_Y3-snap-gene-5.366-mRNA-1;_AED=0.09;_eAED=0.13;_QI=0|0|0.5|1|0|0|2|0|66
Contig_Y3	maker	mRNA	5266945	5267610	.	-	.	ID=maker-Contig_Y3-augustus-gene-5.208-mRNA-1;Parent=maker-Contig_Y3-augustus-gene-5.208;Name=maker-Contig_Y3-augustus-gene-5.208-mRNA-1;_AED=0.34;_eAED=0.34;_QI=0|0.33|0|1|1|1|4|0|154
Contig_Y3	maker	mRNA	5280937	5281737	.	-	.	ID=augustus_masked-Contig_Y3-processed-gene-5.38-mRNA-1;Parent=augustus_masked-Contig_Y3-processed-gene-5.38;Name=augustus_masked-Contig_Y3-processed-gene-5.38-mRNA-1;_AED=0.63;_eAED=0.90;_QI=0|0|0|0.5|1|1|4|0|215;_merge_warning=1
Contig_Y3	maker	mRNA	5284705	5285752	.	-	.	ID=augustus_masked-Contig_Y3-processed-gene-5.39-mRNA-1;Parent=augustus_masked-Contig_Y3-processed-gene-5.39;Name=augustus_masked-Contig_Y3-processed-gene-5.39-mRNA-1;_AED=0.25;_eAED=0.78;_QI=0|0|0|0.8|1|1|5|0|278;_merge_warning=1
Contig_Y3	maker	mRNA	5310717	5311753	.	-	.	ID=maker-Contig_Y3-augustus-gene-5.214-mRNA-1;Parent=maker-Contig_Y3-augustus-gene-5.214;Name=maker-Contig_Y3-augustus-gene-5.214-mRNA-1;_AED=0.12;_eAED=0.24;_QI=0|0|0|0.66|1|1|3|0|299
Contig_Y3	maker	mRNA	5333581	5334970	.	-	.	ID=maker-Contig_Y3-augustus-gene-5.216-mRNA-1;Parent=maker-Contig_Y3-augustus-gene-5.216;Name=maker-Contig_Y3-augustus-gene-5.216-mRNA-1;_AED=0.08;_eAED=0.08;_QI=0|0|0.5|1|1|1|2|333|304
Contig_Y3	maker	mRNA	5355729	5357757	.	-	.	ID=augustus_masked-Contig_Y3-processed-gene-5.42-mRNA-1;Parent=augustus_masked-Contig_Y3-processed-gene-5.42;Name=augustus_masked-Contig_Y3-processed-gene-5.42-mRNA-1;_AED=0.09;_eAED=0.10;_QI=0|0|0|0.66|1|1|3|0|595;_merge_warning=1
Contig_Y3	maker	mRNA	5399047	5400853	.	-	.	ID=maker-Contig_Y3-augustus-gene-5.218-mRNA-1;Parent=maker-Contig_Y3-augustus-gene-5.218;Name=maker-Contig_Y3-augustus-gene-5.218-mRNA-1;_AED=0.00;_eAED=0.00;_QI=0|0|0|1|1|1|2|0|579
Contig_Y3	maker	mRNA	5411035	5412112	.	-	.	ID=maker-Contig_Y3-augustus-gene-5.219-mRNA-1;Parent=maker-Contig_Y3-augustus-gene-5.219;Name=maker-Contig_Y3-augustus-gene-5.219-mRNA-1;_AED=0.04;_eAED=0.04;_QI=0|0|0.5|1|1|1|2|0|306
Contig_Y3	maker	mRNA	5435940	5437359	.	-	.	ID=maker-Contig_Y3-augustus-gene-5.222-mRNA-1;Parent=maker-Contig_Y3-augustus-gene-5.222;Name=maker-Contig_Y3-augustus-gene-5.222-mRNA-1;_AED=0.03;_eAED=0.03;_QI=343|0.66|0.5|1|0.66|0.5|4|0|297
Contig_Y3	maker	mRNA	5481389	5482497	.	-	.	ID=maker-Contig_Y3-augustus-gene-5.223-mRNA-1;Parent=maker-Contig_Y3-augustus-gene-5.223;Name=maker-Contig_Y3-augustus-gene-5.223-mRNA-1;_AED=0.35;_eAED=0.35;_QI=0|0.5|0.33|1|1|1|3|482|167
Contig_Y3	maker	mRNA	5488280	5537176	.	-	.	ID=snap_masked-Contig_Y3-processed-gene-5.126-mRNA-1;Parent=snap_masked-Contig_Y3-processed-gene-5.126;Name=snap_masked-Contig_Y3-processed-gene-5.126-mRNA-1;_AED=0.27;_eAED=0.55;_QI=0|0|0|0.75|1|1|4|0|740;_merge_warning=1
Contig_Y3	maker	mRNA	5539431	5541626	.	-	.	ID=snap_masked-Contig_Y3-processed-gene-5.127-mRNA-1;Parent=snap_masked-Contig_Y3-processed-gene-5.127;Name=snap_masked-Contig_Y3-processed-gene-5.127-mRNA-1;_AED=0.04;_eAED=0.06;_QI=0|0.5|0|1|1|1|3|0|706;_merge_warning=1
Contig_Y3	maker	mRNA	5555185	5557380	.	-	.	ID=snap_masked-Contig_Y3-processed-gene-5.129-mRNA-1;Parent=snap_masked-Contig_Y3-processed-gene-5.129;Name=snap_masked-Contig_Y3-processed-gene-5.129-mRNA-1;_AED=0.04;_eAED=0.06;_QI=0|0.5|0|1|1|1|3|0|706;_merge_warning=1
Contig_Y3	maker	mRNA	5570914	5571953	.	-	.	ID=maker-Contig_Y3-augustus-gene-5.236-mRNA-1;Parent=maker-Contig_Y3-augustus-gene-5.236;Name=maker-Contig_Y3-augustus-gene-5.236-mRNA-1;_AED=0.04;_eAED=0.04;_QI=232|1|0.5|1|1|1|2|0|246
Contig_Y3	maker	mRNA	5584932	5585691	.	-	.	ID=maker-Contig_Y3-snap-gene-5.409-mRNA-1;Parent=maker-Contig_Y3-snap-gene-5.409;Name=maker-Contig_Y3-snap-gene-5.409-mRNA-1;_AED=0.00;_eAED=0.00;_QI=0|1|0.5|1|1|1|2|0|231
Contig_Y3	maker	mRNA	5585765	5587008	.	-	.	ID=maker-Contig_Y3-augustus-gene-5.239-mRNA-1;Parent=maker-Contig_Y3-augustus-gene-5.239;Name=maker-Contig_Y3-augustus-gene-5.239-mRNA-1;_AED=0.84;_eAED=1.00;_QI=0|0|0|0.33|0.5|0.33|3|0|341
Contig_Y3	maker	mRNA	5642479	5685089	.	-	.	ID=augustus_masked-Contig_Y3-processed-gene-5.55-mRNA-1;Parent=augustus_masked-Contig_Y3-processed-gene-5.55;Name=augustus_masked-Contig_Y3-processed-gene-5.55-mRNA-1;_AED=0.07;_eAED=0.11;_QI=0|0|0|0.75|1|1|4|0|482;_merge_warning=1
Contig_Y3	maker	mRNA	5711880	5712153	.	-	.	ID=maker-Contig_Y3-augustus-gene-5.242-mRNA-1;Parent=maker-Contig_Y3-augustus-gene-5.242;Name=maker-Contig_Y3-augustus-gene-5.242-mRNA-1;_AED=0.26;_eAED=0.26;_QI=0|1|0.5|1|1|1|2|0|68
Contig_Y3	maker	mRNA	5712181	5712933	.	-	.	ID=augustus_masked-Contig_Y3-processed-gene-5.57-mRNA-1;Parent=augustus_masked-Contig_Y3-processed-gene-5.57;Name=augustus_masked-Contig_Y3-processed-gene-5.57-mRNA-1;_AED=0.26;_eAED=0.26;_QI=0|1|1|1|1|0.5|2|0|250
Contig_Y3	maker	mRNA	5712949	5714083	.	-	.	ID=maker-Contig_Y3-snap-gene-5.413-mRNA-1;Parent=maker-Contig_Y3-snap-gene-5.413;Name=maker-Contig_Y3-snap-gene-5.413-mRNA-1;_AED=0.33;_eAED=0.33;_QI=8|0|0|0.75|0.66|0.25|4|0|340
Contig_Y3	maker	mRNA	5762114	5764089	.	-	.	ID=maker-Contig_Y3-snap-gene-5.416-mRNA-1;Parent=maker-Contig_Y3-snap-gene-5.416;Name=maker-Contig_Y3-snap-gene-5.416-mRNA-1;_AED=0.11;_eAED=0.11;_QI=0|0.33|0|0.75|0.66|0.5|4|0|614
Contig_Y3	maker	mRNA	5775546	5776607	.	-	.	ID=maker-Contig_Y3-augustus-gene-5.248-mRNA-1;Parent=maker-Contig_Y3-augustus-gene-5.248;Name=maker-Contig_Y3-augustus-gene-5.248-mRNA-1;_AED=0.38;_eAED=0.38;_QI=0|0.5|0|1|1|1|3|0|316
Contig_Y3	maker	mRNA	5776623	5777757	.	-	.	ID=maker-Contig_Y3-snap-gene-5.419-mRNA-1;Parent=maker-Contig_Y3-snap-gene-5.419;Name=maker-Contig_Y3-snap-gene-5.419-mRNA-1;_AED=0.42;_eAED=0.42;_QI=8|0|0|0.75|0.66|0.25|4|0|340
Contig_Y3	maker	mRNA	5814027	5815128	.	-	.	ID=maker-Contig_Y3-snap-gene-5.424-mRNA-1;Parent=maker-Contig_Y3-snap-gene-5.424;Name=maker-Contig_Y3-snap-gene-5.424-mRNA-1;_AED=0.19;_eAED=0.19;_QI=0|0|0|0.66|0|0.33|3|0|313
Contig_Y3	maker	mRNA	5827845	5829842	.	-	.	ID=maker-Contig_Y3-augustus-gene-5.256-mRNA-1;Parent=maker-Contig_Y3-augustus-gene-5.256;Name=maker-Contig_Y3-augustus-gene-5.256-mRNA-1;_AED=0.04;_eAED=0.04;_QI=0|0.33|0|1|1|1|4|0|615
Contig_Y3	maker	mRNA	5844461	5846663	.	-	.	ID=maker-Contig_Y3-snap-gene-5.428-mRNA-1;Parent=maker-Contig_Y3-snap-gene-5.428;Name=maker-Contig_Y3-snap-gene-5.428-mRNA-1;_AED=0.13;_eAED=0.13;_QI=8|0|0|0.83|0.6|0.33|6|0|564
Contig_Y3	maker	mRNA	5877322	5878715	.	-	.	ID=maker-Contig_Y3-augustus-gene-5.259-mRNA-1;Parent=maker-Contig_Y3-augustus-gene-5.259;Name=maker-Contig_Y3-augustus-gene-5.259-mRNA-1;_AED=0.08;_eAED=0.08;_QI=0|1|0.5|1|1|1|2|330|332
Contig_Y3	maker	mRNA	5811863	5812915	.	+	.	ID=maker-Contig_Y3-augustus-gene-5.175-mRNA-1;Parent=maker-Contig_Y3-augustus-gene-5.175;Name=maker-Contig_Y3-augustus-gene-5.175-mRNA-1;_AED=0.14;_eAED=0.18;_QI=0|0|0|1|0|0|2|0|293
Contig_Y3	maker	mRNA	5478351	5478625	.	+	.	ID=maker-Contig_Y3-snap-gene-5.284-mRNA-1;Parent=maker-Contig_Y3-snap-gene-5.284;Name=maker-Contig_Y3-snap-gene-5.284-mRNA-1;_AED=0.70;_eAED=0.70;_QI=0|0|0|0.5|0|0|2|0|88
Contig_Y3	maker	mRNA	6951719	7058285	.	+	.	ID=snap_masked-Contig_Y3-processed-gene-7.65-mRNA-1;Parent=snap_masked-Contig_Y3-processed-gene-7.65;Name=snap_masked-Contig_Y3-processed-gene-7.65-mRNA-1;_AED=0.98;_eAED=1.00;_QI=0|0|0|0.25|1|1|4|0|245
Contig_Y3	maker	mRNA	7058414	7059764	.	+	.	ID=maker-Contig_Y3-augustus-gene-7.143-mRNA-1;Parent=maker-Contig_Y3-augustus-gene-7.143;Name=maker-Contig_Y3-augustus-gene-7.143-mRNA-1;_AED=0.00;_eAED=0.00;_QI=0|1|1|1|1|1|2|199|360
Contig_Y3	maker	mRNA	7099714	7100442	.	+	.	ID=maker-Contig_Y3-augustus-gene-7.146-mRNA-1;Parent=maker-Contig_Y3-augustus-gene-7.146;Name=maker-Contig_Y3-augustus-gene-7.146-mRNA-1;_AED=0.64;_eAED=0.64;_QI=0|0.25|0.2|0.6|0.25|0.2|5|0|131
Contig_Y3	maker	mRNA	7106859	7107763	.	+	.	ID=augustus_masked-Contig_Y3-processed-gene-7.2-mRNA-1;Parent=augustus_masked-Contig_Y3-processed-gene-7.2;Name=augustus_masked-Contig_Y3-processed-gene-7.2-mRNA-1;_AED=0.12;_eAED=0.12;_QI=0|0.8|0.66|1|0.6|0.33|6|0|265
Contig_Y3	maker	mRNA	7125401	7126233	.	+	.	ID=maker-Contig_Y3-augustus-gene-7.150-mRNA-1;Parent=maker-Contig_Y3-augustus-gene-7.150;Name=maker-Contig_Y3-augustus-gene-7.150-mRNA-1;_AED=0.06;_eAED=0.59;_QI=0|0|0|1|1|1|3|0|233
Contig_Y3	maker	mRNA	7184170	7189919	.	+	.	ID=maker-Contig_Y3-augustus-gene-7.151-mRNA-1;Parent=maker-Contig_Y3-augustus-gene-7.151;Name=maker-Contig_Y3-augustus-gene-7.151-mRNA-1;_AED=0.14;_eAED=0.14;_QI=0|0.2|0|1|0.8|0.66|6|0|903
Contig_Y3	maker	mRNA	7208852	7219910	.	+	.	ID=augustus_masked-Contig_Y3-processed-gene-7.5-mRNA-1;Parent=augustus_masked-Contig_Y3-processed-gene-7.5;Name=augustus_masked-Contig_Y3-processed-gene-7.5-mRNA-1;_AED=0.25;_eAED=0.25;_QI=206|0|0.12|0.87|1|1|8|0|936;_merge_warning=1
Contig_Y3	maker	mRNA	7219929	7227317	.	+	.	ID=maker-Contig_Y3-snap-gene-7.302-mRNA-1;Parent=maker-Contig_Y3-snap-gene-7.302;Name=maker-Contig_Y3-snap-gene-7.302-mRNA-1;_AED=0.76;_eAED=0.76;_QI=0|0|0|0.5|1|1|2|0|89
Contig_Y3	maker	mRNA	7227749	7234686	.	+	.	ID=maker-Contig_Y3-snap-gene-7.304-mRNA-1;Parent=maker-Contig_Y3-snap-gene-7.304;Name=maker-Contig_Y3-snap-gene-7.304-mRNA-1;_AED=0.53;_eAED=0.53;_QI=0|0.5|0|0.8|0.75|0.4|5|0|420
Contig_Y3	maker	mRNA	7259836	7261243	.	+	.	ID=maker-Contig_Y3-augustus-gene-7.171-mRNA-1;Parent=maker-Contig_Y3-augustus-gene-7.171;Name=maker-Contig_Y3-augustus-gene-7.171-mRNA-1;_AED=0.07;_eAED=0.07;_QI=0|1|1|1|1|1|3|0|431
Contig_Y3	maker	mRNA	7277677	7283576	.	+	.	ID=maker-Contig_Y3-augustus-gene-7.174-mRNA-1;Parent=maker-Contig_Y3-augustus-gene-7.174;Name=maker-Contig_Y3-augustus-gene-7.174-mRNA-1;_AED=0.14;_eAED=0.14;_QI=0|0|0|0.83|0.8|0.83|6|0|688
Contig_Y3	maker	mRNA	7311388	7312986	.	+	.	ID=maker-Contig_Y3-augustus-gene-7.175-mRNA-1;Parent=maker-Contig_Y3-augustus-gene-7.175;Name=maker-Contig_Y3-augustus-gene-7.175-mRNA-1;_AED=0.00;_eAED=0.00;_QI=394|1|1|1|0.5|0.33|3|442|214
Contig_Y3	maker	mRNA	7322184	7323850	.	+	.	ID=augustus_masked-Contig_Y3-processed-gene-7.11-mRNA-1;Parent=augustus_masked-Contig_Y3-processed-gene-7.11;Name=augustus_masked-Contig_Y3-processed-gene-7.11-mRNA-1;_AED=0.02;_eAED=0.02;_QI=216|1|1|1|0|0.5|2|325|352;_merge_warning=1
Contig_Y3	maker	mRNA	7337908	7342292	.	+	.	ID=augustus_masked-Contig_Y3-processed-gene-7.12-mRNA-1;Parent=augustus_masked-Contig_Y3-processed-gene-7.12;Name=augustus_masked-Contig_Y3-processed-gene-7.12-mRNA-1;_AED=0.16;_eAED=0.16;_QI=0|0|0|1|1|1|2|0|176;_merge_warning=1
Contig_Y3	maker	mRNA	7355128	7384307	.	+	.	ID=snap_masked-Contig_Y3-processed-gene-7.85-mRNA-1;Parent=snap_masked-Contig_Y3-processed-gene-7.85;Name=snap_masked-Contig_Y3-processed-gene-7.85-mRNA-1;_AED=1.00;_eAED=1.00;_QI=0|0|0|0.11|1|1|9|0|635
Contig_Y3	maker	mRNA	7384487	7385381	.	+	.	ID=maker-Contig_Y3-snap-gene-7.342-mRNA-1;Parent=maker-Contig_Y3-snap-gene-7.342;Name=maker-Contig_Y3-snap-gene-7.342-mRNA-1;_AED=0.25;_eAED=0.25;_QI=0|0.66|0.5|1|0.66|0.5|4|0|265
Contig_Y3	maker	mRNA	7388135	7396955	.	+	.	ID=maker-Contig_Y3-snap-gene-7.349-mRNA-1;Parent=maker-Contig_Y3-snap-gene-7.349;Name=maker-Contig_Y3-snap-gene-7.349-mRNA-1;_AED=0.24;_eAED=0.24;_QI=0|0.33|0.5|0.5|0.66|0.5|4|0|331
Contig_Y3	maker	mRNA	7397032	7398176	.	+	.	ID=maker-Contig_Y3-augustus-gene-7.182-mRNA-1;Parent=maker-Contig_Y3-augustus-gene-7.182;Name=maker-Contig_Y3-augustus-gene-7.182-mRNA-1;_AED=0.00;_eAED=0.00;_QI=0|1|1|1|0.5|0.33|3|327|250
Contig_Y3	maker	mRNA	7501653	7502617	.	+	.	ID=maker-Contig_Y3-augustus-gene-7.184-mRNA-1;Parent=maker-Contig_Y3-augustus-gene-7.184;Name=maker-Contig_Y3-augustus-gene-7.184-mRNA-1;_AED=0.24;_eAED=0.27;_QI=0|0|0|1|1|1|2|0|301
Contig_Y3	maker	mRNA	7806740	7808863	.	+	.	ID=maker-Contig_Y3-snap-gene-7.357-mRNA-1;Parent=maker-Contig_Y3-snap-gene-7.357;Name=maker-Contig_Y3-snap-gene-7.357-mRNA-1;_AED=0.15;_eAED=0.34;_QI=0|0.25|0|0.6|0.5|0.4|5|0|628
Contig_Y3	maker	mRNA	7822602	7824465	.	+	.	ID=maker-Contig_Y3-augustus-gene-7.189-mRNA-1;Parent=maker-Contig_Y3-augustus-gene-7.189;Name=maker-Contig_Y3-augustus-gene-7.189-mRNA-1;_AED=0.30;_eAED=0.30;_QI=166|1|1|1|1|1|3|0|526
Contig_Y3	maker	mRNA	7824601	7837240	.	+	.	ID=maker-Contig_Y3-snap-gene-7.359-mRNA-1;Parent=maker-Contig_Y3-snap-gene-7.359;Name=maker-Contig_Y3-snap-gene-7.359-mRNA-1;_AED=0.37;_eAED=0.37;_QI=0|0.4|0.16|0.83|0.6|0.5|6|0|452
Contig_Y3	maker	mRNA	7837444	7840176	.	+	.	ID=snap_masked-Contig_Y3-processed-gene-7.98-mRNA-1;Parent=snap_masked-Contig_Y3-processed-gene-7.98;Name=snap_masked-Contig_Y3-processed-gene-7.98-mRNA-1;_AED=0.46;_eAED=0.46;_QI=0|0|0|0.33|1|1|3|0|229;_merge_warning=1
Contig_Y3	maker	mRNA	7854757	7855052	.	+	.	ID=augustus_masked-Contig_Y3-processed-gene-7.22-mRNA-1;Parent=augustus_masked-Contig_Y3-processed-gene-7.22;Name=augustus_masked-Contig_Y3-processed-gene-7.22-mRNA-1;_AED=0.06;_eAED=0.46;_QI=0|0|0|0.5|1|1|2|0|77;_merge_warning=1
Contig_Y3	maker	mRNA	7889590	7889886	.	+	.	ID=augustus_masked-Contig_Y3-processed-gene-7.28-mRNA-1;Parent=augustus_masked-Contig_Y3-processed-gene-7.28;Name=augustus_masked-Contig_Y3-processed-gene-7.28-mRNA-1;_AED=0.58;_eAED=0.58;_QI=0|-1|0|1|-1|1|1|0|98;_merge_warning=1
Contig_Y3	maker	mRNA	7890175	7894568	.	+	.	ID=maker-Contig_Y3-snap-gene-7.376-mRNA-1;Parent=maker-Contig_Y3-snap-gene-7.376;Name=maker-Contig_Y3-snap-gene-7.376-mRNA-1;_AED=0.08;_eAED=0.08;_QI=119|0.71|0.75|1|0.57|0.37|8|1620|493
Contig_Y3	maker	mRNA	7929985	7932720	.	+	.	ID=maker-Contig_Y3-augustus-gene-7.212-mRNA-1;Parent=maker-Contig_Y3-augustus-gene-7.212;Name=maker-Contig_Y3-augustus-gene-7.212-mRNA-1;_AED=0.12;_eAED=0.12;_QI=0|0.83|0.71|0.85|0.83|0.57|7|1404|317
Contig_Y3	maker	mRNA	7938394	7940222	.	+	.	ID=maker-Contig_Y3-snap-gene-7.384-mRNA-1;Parent=maker-Contig_Y3-snap-gene-7.384;Name=maker-Contig_Y3-snap-gene-7.384-mRNA-1;_AED=0.15;_eAED=0.15;_QI=0|0.6|0.5|1|0.8|0.83|6|0|335
Contig_Y3	maker	mRNA	7950388	7952386	.	+	.	ID=maker-Contig_Y3-augustus-gene-7.216-mRNA-1;Parent=maker-Contig_Y3-augustus-gene-7.216;Name=maker-Contig_Y3-augustus-gene-7.216-mRNA-1;_AED=0.01;_eAED=0.01;_QI=0|1|0.66|1|1|0.66|3|1299|177
Contig_Y3	maker	mRNA	7971433	7973464	.	+	.	ID=maker-Contig_Y3-augustus-gene-7.219-mRNA-1;Parent=maker-Contig_Y3-augustus-gene-7.219;Name=maker-Contig_Y3-augustus-gene-7.219-mRNA-1;_AED=0.19;_eAED=0.19;_QI=0|1|0.8|1|1|1|5|0|410
Contig_Y3	maker	mRNA	7059659	7060042	.	-	.	ID=maker-Contig_Y3-augustus-gene-7.224-mRNA-1;Parent=maker-Contig_Y3-augustus-gene-7.224;Name=maker-Contig_Y3-augustus-gene-7.224-mRNA-1;_AED=0.05;_eAED=0.05;_QI=0|0|0|1|1|1|3|0|79
Contig_Y3	maker	mRNA	7127522	7128328	.	-	.	ID=maker-Contig_Y3-augustus-gene-7.225-mRNA-1;Parent=maker-Contig_Y3-augustus-gene-7.225;Name=maker-Contig_Y3-augustus-gene-7.225-mRNA-1;_AED=0.44;_eAED=0.44;_QI=0|0|0|1|1|1|2|0|225
Contig_Y3	maker	mRNA	7128373	7137853	.	-	.	ID=maker-Contig_Y3-augustus-gene-7.226-mRNA-1;Parent=maker-Contig_Y3-augustus-gene-7.226;Name=maker-Contig_Y3-augustus-gene-7.226-mRNA-1;_AED=0.62;_eAED=0.63;_QI=0|0|0|0.33|1|1|3|0|494
Contig_Y3	maker	mRNA	7137898	7139235	.	-	.	ID=maker-Contig_Y3-augustus-gene-7.227-mRNA-1;Parent=maker-Contig_Y3-augustus-gene-7.227;Name=maker-Contig_Y3-augustus-gene-7.227-mRNA-1;_AED=0.79;_eAED=0.80;_QI=0|0|0|0.5|1|1|4|0|382
Contig_Y3	maker	mRNA	7155976	7156708	.	-	.	ID=maker-Contig_Y3-augustus-gene-7.231-mRNA-1;Parent=maker-Contig_Y3-augustus-gene-7.231;Name=maker-Contig_Y3-augustus-gene-7.231-mRNA-1;_AED=0.00;_eAED=0.00;_QI=499|1|0.5|1|1|1|2|0|56
Contig_Y3	maker	mRNA	7167071	7168276	.	-	.	ID=maker-Contig_Y3-augustus-gene-7.233-mRNA-1;Parent=maker-Contig_Y3-augustus-gene-7.233;Name=maker-Contig_Y3-augustus-gene-7.233-mRNA-1;_AED=0.42;_eAED=0.42;_QI=0|0|0.5|0.5|1|1|2|115|342
Contig_Y3	maker	mRNA	7170658	7171340	.	-	.	ID=maker-Contig_Y3-augustus-gene-7.234-mRNA-1;Parent=maker-Contig_Y3-augustus-gene-7.234;Name=maker-Contig_Y3-augustus-gene-7.234-mRNA-1;_AED=0.47;_eAED=0.47;_QI=0|0.5|0.66|0.66|1|1|3|0|184
Contig_Y3	maker	mRNA	7172063	7173465	.	-	.	ID=snap_masked-Contig_Y3-processed-gene-7.117-mRNA-1;Parent=snap_masked-Contig_Y3-processed-gene-7.117;Name=snap_masked-Contig_Y3-processed-gene-7.117-mRNA-1;_AED=0.91;_eAED=0.93;_QI=0|0|0|0.33|1|1|3|0|428
Contig_Y3	maker	mRNA	7173669	7183266	.	-	.	ID=maker-Contig_Y3-snap-gene-7.403-mRNA-1;Parent=maker-Contig_Y3-snap-gene-7.403;Name=maker-Contig_Y3-snap-gene-7.403-mRNA-1;_AED=0.33;_eAED=0.34;_QI=0|0.2|0|0.83|0.6|0.5|6|0|651
Contig_Y3	maker	mRNA	7201786	7203229	.	-	.	ID=maker-Contig_Y3-augustus-gene-7.245-mRNA-1;Parent=maker-Contig_Y3-augustus-gene-7.245;Name=maker-Contig_Y3-augustus-gene-7.245-mRNA-1;_AED=0.13;_eAED=0.13;_QI=50|0.5|0.2|1|1|1|5|0|372
Contig_Y3	maker	mRNA	7287937	7296007	.	-	.	ID=maker-Contig_Y3-augustus-gene-7.248-mRNA-1;Parent=maker-Contig_Y3-augustus-gene-7.248;Name=maker-Contig_Y3-augustus-gene-7.248-mRNA-1;_AED=0.05;_eAED=0.05;_QI=0|0|0|1|1|1|3|0|1138
Contig_Y3	maker	mRNA	7313359	7314602	.	-	.	ID=augustus_masked-Contig_Y3-processed-gene-7.45-mRNA-1;Parent=augustus_masked-Contig_Y3-processed-gene-7.45;Name=augustus_masked-Contig_Y3-processed-gene-7.45-mRNA-1;_AED=0.21;_eAED=0.22;_QI=0|0|0|1|1|1|3|0|364
Contig_Y3	maker	mRNA	7324805	7326879	.	-	.	ID=maker-Contig_Y3-snap-gene-7.416-mRNA-1;Parent=maker-Contig_Y3-snap-gene-7.416;Name=maker-Contig_Y3-snap-gene-7.416-mRNA-1;_AED=0.02;_eAED=0.02;_QI=0|0.33|0|1|1|0.5|4|0|651
Contig_Y3	maker	mRNA	7343573	7344155	.	-	.	ID=maker-Contig_Y3-augustus-gene-7.251-mRNA-1;Parent=maker-Contig_Y3-augustus-gene-7.251;Name=maker-Contig_Y3-augustus-gene-7.251-mRNA-1;_AED=0.42;_eAED=0.74;_QI=0|0|0|1|1|1|2|0|171
Contig_Y3	maker	mRNA	7386767	7387349	.	-	.	ID=maker-Contig_Y3-augustus-gene-7.253-mRNA-1;Parent=maker-Contig_Y3-augustus-gene-7.253;Name=maker-Contig_Y3-augustus-gene-7.253-mRNA-1;_AED=0.26;_eAED=0.26;_QI=0|1|0.5|1|1|1|2|0|171
Contig_Y3	maker	mRNA	7399126	7402473	.	-	.	ID=augustus_masked-Contig_Y3-processed-gene-7.51-mRNA-1;Parent=augustus_masked-Contig_Y3-processed-gene-7.51;Name=augustus_masked-Contig_Y3-processed-gene-7.51-mRNA-1;_AED=0.13;_eAED=0.41;_QI=0|0|0|0.4|1|1|5|0|651;_merge_warning=1
Contig_Y3	maker	mRNA	7421163	7423343	.	-	.	ID=maker-Contig_Y3-augustus-gene-7.257-mRNA-1;Parent=maker-Contig_Y3-augustus-gene-7.257;Name=maker-Contig_Y3-augustus-gene-7.257-mRNA-1;_AED=0.06;_eAED=0.06;_QI=0|0.33|0|0.75|1|1|4|0|613
Contig_Y3	maker	mRNA	7485917	7502340	.	-	.	ID=snap_masked-Contig_Y3-processed-gene-7.130-mRNA-1;Parent=snap_masked-Contig_Y3-processed-gene-7.130;Name=snap_masked-Contig_Y3-processed-gene-7.130-mRNA-1;_AED=0.30;_eAED=0.30;_QI=0|0.25|0.4|0.4|0.75|0.6|5|406|225
Contig_Y3	maker	mRNA	7546231	7549238	.	-	.	ID=maker-Contig_Y3-augustus-gene-7.262-mRNA-1;Parent=maker-Contig_Y3-augustus-gene-7.262;Name=maker-Contig_Y3-augustus-gene-7.262-mRNA-1;_AED=0.11;_eAED=0.11;_QI=59|0.66|0.71|1|0.83|0.71|7|1387|388
Contig_Y3	maker	mRNA	7635490	7639758	.	-	.	ID=maker-Contig_Y3-snap-gene-7.435-mRNA-1;Parent=maker-Contig_Y3-snap-gene-7.435;Name=maker-Contig_Y3-snap-gene-7.435-mRNA-1;_AED=0.01;_eAED=0.01;_QI=38|0.85|0.87|1|0.71|0.5|8|1616|472
Contig_Y3	maker	mRNA	7650340	7651527	.	-	.	ID=maker-Contig_Y3-snap-gene-7.437-mRNA-1;Parent=maker-Contig_Y3-snap-gene-7.437;Name=maker-Contig_Y3-snap-gene-7.437-mRNA-1;_AED=0.04;_eAED=0.04;_QI=0|0.5|0.4|0.6|0.5|0.2|5|444|133
Contig_Y3	maker	mRNA	7659922	7661982	.	-	.	ID=maker-Contig_Y3-augustus-gene-7.270-mRNA-1;Parent=maker-Contig_Y3-augustus-gene-7.270;Name=maker-Contig_Y3-augustus-gene-7.270-mRNA-1;_AED=0.01;_eAED=0.01;_QI=262|0.5|0.6|1|1|1|5|0|365
Contig_Y3	maker	mRNA	7720816	7723290	.	-	.	ID=maker-Contig_Y3-augustus-gene-7.272-mRNA-1;Parent=maker-Contig_Y3-augustus-gene-7.272;Name=maker-Contig_Y3-augustus-gene-7.272-mRNA-1;_AED=0.34;_eAED=0.56;_QI=0|0.5|0.28|1|1|1|7|0|504
Contig_Y3	maker	mRNA	7729177	7730733	.	-	.	ID=maker-Contig_Y3-augustus-gene-7.273-mRNA-1;Parent=maker-Contig_Y3-augustus-gene-7.273;Name=maker-Contig_Y3-augustus-gene-7.273-mRNA-1;_AED=0.17;_eAED=0.17;_QI=0|1|1|1|0.71|0.25|8|1180|95
Contig_Y3	maker	mRNA	7731671	7736828	.	-	.	ID=maker-Contig_Y3-snap-gene-7.448-mRNA-1;Parent=maker-Contig_Y3-snap-gene-7.448;Name=maker-Contig_Y3-snap-gene-7.448-mRNA-1;_AED=0.17;_eAED=0.17;_QI=323|0.85|0.87|1|0.71|0.25|8|0|175
Contig_Y3	maker	mRNA	7809386	7809989	.	-	.	ID=maker-Contig_Y3-augustus-gene-7.284-mRNA-1;Parent=maker-Contig_Y3-augustus-gene-7.284;Name=maker-Contig_Y3-augustus-gene-7.284-mRNA-1;_AED=0.00;_eAED=0.00;_QI=55|1|1|1|1|1|2|31|150
Contig_Y3	maker	mRNA	7885483	7889774	.	-	.	ID=maker-Contig_Y3-snap-gene-7.455-mRNA-1;Parent=maker-Contig_Y3-snap-gene-7.455;Name=maker-Contig_Y3-snap-gene-7.455-mRNA-1;_AED=0.47;_eAED=0.47;_QI=0|0.5|0.33|0.66|0|0.33|3|0|100
Contig_Y3	maker	mRNA	7916555	7917316	.	+	.	ID=maker-Contig_Y3-snap-gene-7.379-mRNA-1;Parent=maker-Contig_Y3-snap-gene-7.379;Name=maker-Contig_Y3-snap-gene-7.379-mRNA-1;_AED=0.09;_eAED=0.22;_QI=0|0|0|1|0|0|3|0|233
Contig_Y3	maker	mRNA	7659374	7659773	.	-	.	ID=maker-Contig_Y3-snap-gene-7.441-mRNA-1;Parent=maker-Contig_Y3-snap-gene-7.441;Name=maker-Contig_Y3-snap-gene-7.441-mRNA-1;_AED=0.44;_eAED=0.95;_QI=0|0|0|1|0|0|2|0|98
Contig_Y3	maker	mRNA	7256082	7259823	.	+	.	ID=maker-Contig_Y3-snap-gene-7.321-mRNA-1;Parent=maker-Contig_Y3-snap-gene-7.321;Name=maker-Contig_Y3-snap-gene-7.321-mRNA-1;_AED=0.43;_eAED=0.43;_QI=0|0|0|1|0|0|3|0|75
Contig_Y3	maker	mRNA	1962233	1974585	.	+	.	ID=maker-Contig_Y3-snap-gene-2.352-mRNA-1;Parent=maker-Contig_Y3-snap-gene-2.352;Name=maker-Contig_Y3-snap-gene-2.352-mRNA-1;_AED=0.56;_eAED=0.56;_QI=87|0.33|0.25|0.5|0|0.25|4|0|223
Contig_Y3	maker	mRNA	2025114	2030584	.	+	.	ID=maker-Contig_Y3-augustus-gene-2.203-mRNA-1;Parent=maker-Contig_Y3-augustus-gene-2.203;Name=maker-Contig_Y3-augustus-gene-2.203-mRNA-1;_AED=0.24;_eAED=0.25;_QI=0|0|0|0.66|0.5|0.33|3|0|204
Contig_Y3	maker	mRNA	2067734	2070095	.	+	.	ID=maker-Contig_Y3-augustus-gene-2.205-mRNA-1;Parent=maker-Contig_Y3-augustus-gene-2.205;Name=maker-Contig_Y3-augustus-gene-2.205-mRNA-1;_AED=0.85;_eAED=0.93;_QI=0|0|0|0.66|1|1|3|0|460
Contig_Y3	maker	mRNA	2072257	2074599	.	+	.	ID=maker-Contig_Y3-augustus-gene-2.206-mRNA-1;Parent=maker-Contig_Y3-augustus-gene-2.206;Name=maker-Contig_Y3-augustus-gene-2.206-mRNA-1;_AED=0.81;_eAED=0.81;_QI=0|0|0|0.25|1|1|4|0|485
Contig_Y3	maker	mRNA	2077115	2079176	.	+	.	ID=maker-Contig_Y3-snap-gene-2.357-mRNA-1;Parent=maker-Contig_Y3-snap-gene-2.357;Name=maker-Contig_Y3-snap-gene-2.357-mRNA-1;_AED=0.29;_eAED=0.31;_QI=0|0.25|0.2|1|0.5|0.6|5|27|335
Contig_Y3	maker	mRNA	2093326	2093622	.	+	.	ID=augustus_masked-Contig_Y3-processed-gene-2.12-mRNA-1;Parent=augustus_masked-Contig_Y3-processed-gene-2.12;Name=augustus_masked-Contig_Y3-processed-gene-2.12-mRNA-1;_AED=0.11;_eAED=0.11;_QI=0|-1|0|1|-1|1|1|0|98;_merge_warning=1
Contig_Y3	maker	mRNA	2108633	2114968	.	+	.	ID=augustus_masked-Contig_Y3-processed-gene-2.14-mRNA-1;Parent=augustus_masked-Contig_Y3-processed-gene-2.14;Name=augustus_masked-Contig_Y3-processed-gene-2.14-mRNA-1;_AED=0.22;_eAED=0.22;_QI=0|0|0|1|1|1|4|0|443;_merge_warning=1
Contig_Y3	maker	mRNA	2197240	2197446	.	+	.	ID=augustus_masked-Contig_Y3-processed-gene-2.16-mRNA-1;Parent=augustus_masked-Contig_Y3-processed-gene-2.16;Name=augustus_masked-Contig_Y3-processed-gene-2.16-mRNA-1;_AED=0.28;_eAED=0.28;_QI=0|-1|0|1|-1|1|1|0|68;_merge_warning=1
Contig_Y3	maker	mRNA	2226068	2227950	.	+	.	ID=augustus_masked-Contig_Y3-processed-gene-2.18-mRNA-1;Parent=augustus_masked-Contig_Y3-processed-gene-2.18;Name=augustus_masked-Contig_Y3-processed-gene-2.18-mRNA-1;_AED=0.03;_eAED=0.42;_QI=0|0|0|1|1|1|2|0|610;_merge_warning=1
Contig_Y3	maker	mRNA	2234662	2234958	.	+	.	ID=augustus_masked-Contig_Y3-processed-gene-2.19-mRNA-1;Parent=augustus_masked-Contig_Y3-processed-gene-2.19;Name=augustus_masked-Contig_Y3-processed-gene-2.19-mRNA-1;_AED=0.11;_eAED=0.11;_QI=0|-1|0|1|-1|1|1|0|98
Contig_Y3	maker	mRNA	2276606	2276902	.	+	.	ID=augustus_masked-Contig_Y3-processed-gene-2.20-mRNA-1;Parent=augustus_masked-Contig_Y3-processed-gene-2.20;Name=augustus_masked-Contig_Y3-processed-gene-2.20-mRNA-1;_AED=0.11;_eAED=0.11;_QI=0|-1|0|1|-1|1|1|0|98;_merge_warning=1
Contig_Y3	maker	mRNA	2283975	2299104	.	+	.	ID=snap_masked-Contig_Y3-processed-gene-2.113-mRNA-1;Parent=snap_masked-Contig_Y3-processed-gene-2.113;Name=snap_masked-Contig_Y3-processed-gene-2.113-mRNA-1;_AED=0.45;_eAED=0.45;_QI=0|0|0|0.25|1|1|4|0|394
Contig_Y3	maker	mRNA	2299180	2317212	.	+	.	ID=snap_masked-Contig_Y3-processed-gene-2.114-mRNA-1;Parent=snap_masked-Contig_Y3-processed-gene-2.114;Name=snap_masked-Contig_Y3-processed-gene-2.114-mRNA-1;_AED=0.42;_eAED=0.47;_QI=0|0|0|0.8|1|1|5|0|319;_merge_warning=1
Contig_Y3	maker	mRNA	2317216	2323278	.	+	.	ID=maker-Contig_Y3-snap-gene-2.364-mRNA-1;Parent=maker-Contig_Y3-snap-gene-2.364;Name=maker-Contig_Y3-snap-gene-2.364-mRNA-1;_AED=0.33;_eAED=0.38;_QI=0|0|0|0.66|0.5|0.33|3|0|398
Contig_Y3	maker	mRNA	2326155	2344445	.	+	.	ID=snap_masked-Contig_Y3-processed-gene-2.116-mRNA-1;Parent=snap_masked-Contig_Y3-processed-gene-2.116;Name=snap_masked-Contig_Y3-processed-gene-2.116-mRNA-1;_AED=0.32;_eAED=0.32;_QI=0|0|0|0.66|1|1|3|0|233;_merge_warning=1
Contig_Y3	maker	mRNA	2354762	2362378	.	+	.	ID=maker-Contig_Y3-snap-gene-2.366-mRNA-1;Parent=maker-Contig_Y3-snap-gene-2.366;Name=maker-Contig_Y3-snap-gene-2.366-mRNA-1;_AED=0.37;_eAED=0.37;_QI=0|0|0|0.6|0.25|0.2|5|0|540
Contig_Y3	maker	mRNA	2365745	2378827	.	+	.	ID=augustus_masked-Contig_Y3-processed-gene-2.25-mRNA-1;Parent=augustus_masked-Contig_Y3-processed-gene-2.25;Name=augustus_masked-Contig_Y3-processed-gene-2.25-mRNA-1;_AED=0.27;_eAED=0.27;_QI=0|0|0.33|1|1|1|3|43|260;_merge_warning=1
Contig_Y3	maker	mRNA	2398060	2438675	.	+	.	ID=snap_masked-Contig_Y3-processed-gene-2.121-mRNA-1;Parent=snap_masked-Contig_Y3-processed-gene-2.121;Name=snap_masked-Contig_Y3-processed-gene-2.121-mRNA-1;_AED=0.72;_eAED=0.72;_QI=0|0|0|0.66|1|1|3|0|163;_merge_warning=1
Contig_Y3	maker	mRNA	2438699	2439472	.	+	.	ID=snap_masked-Contig_Y3-processed-gene-2.122-mRNA-1;Parent=snap_masked-Contig_Y3-processed-gene-2.122;Name=snap_masked-Contig_Y3-processed-gene-2.122-mRNA-1;_AED=0.09;_eAED=0.09;_QI=0|-1|0|1|-1|1|1|0|257;_merge_warning=1
Contig_Y3	maker	mRNA	2442410	2447984	.	+	.	ID=snap_masked-Contig_Y3-processed-gene-2.123-mRNA-1;Parent=snap_masked-Contig_Y3-processed-gene-2.123;Name=snap_masked-Contig_Y3-processed-gene-2.123-mRNA-1;_AED=0.70;_eAED=0.70;_QI=0|0|0|0.25|1|1|4|0|285
Contig_Y3	maker	mRNA	2448059	2450472	.	+	.	ID=snap_masked-Contig_Y3-processed-gene-2.124-mRNA-1;Parent=snap_masked-Contig_Y3-processed-gene-2.124;Name=snap_masked-Contig_Y3-processed-gene-2.124-mRNA-1;_AED=0.23;_eAED=0.23;_QI=0|0|0|0.5|1|1|2|0|136
Contig_Y3	maker	mRNA	2463692	2464036	.	+	.	ID=augustus_masked-Contig_Y3-processed-gene-2.27-mRNA-1;Parent=augustus_masked-Contig_Y3-processed-gene-2.27;Name=augustus_masked-Contig_Y3-processed-gene-2.27-mRNA-1;_AED=0.41;_eAED=0.43;_QI=0|-1|0|1|-1|1|1|0|114;_merge_warning=1
Contig_Y3	maker	mRNA	2464059	2464820	.	+	.	ID=augustus_masked-Contig_Y3-processed-gene-2.28-mRNA-1;Parent=augustus_masked-Contig_Y3-processed-gene-2.28;Name=augustus_masked-Contig_Y3-processed-gene-2.28-mRNA-1;_AED=0.31;_eAED=0.31;_QI=0|-1|0|1|-1|1|1|0|253;_merge_warning=1
Contig_Y3	maker	mRNA	2487808	2489905	.	+	.	ID=maker-Contig_Y3-augustus-gene-2.215-mRNA-1;Parent=maker-Contig_Y3-augustus-gene-2.215;Name=maker-Contig_Y3-augustus-gene-2.215-mRNA-1;_AED=0.01;_eAED=0.01;_QI=0|1|0|1|1|1|2|0|676
Contig_Y3	maker	mRNA	2505732	2506156	.	+	.	ID=augustus_masked-Contig_Y3-processed-gene-2.30-mRNA-1;Parent=augustus_masked-Contig_Y3-processed-gene-2.30;Name=augustus_masked-Contig_Y3-processed-gene-2.30-mRNA-1;_AED=0.81;_eAED=1.00;_QI=0|0|0|0.5|1|1|2|0|88
Contig_Y3	maker	mRNA	2506295	2506705	.	+	.	ID=augustus_masked-Contig_Y3-processed-gene-2.31-mRNA-1;Parent=augustus_masked-Contig_Y3-processed-gene-2.31;Name=augustus_masked-Contig_Y3-processed-gene-2.31-mRNA-1;_AED=0.27;_eAED=0.27;_QI=0|0.5|0.33|0.66|1|1|3|0|102
Contig_Y3	maker	mRNA	2512626	2514002	.	+	.	ID=maker-Contig_Y3-augustus-gene-2.218-mRNA-1;Parent=maker-Contig_Y3-augustus-gene-2.218;Name=maker-Contig_Y3-augustus-gene-2.218-mRNA-1;_AED=0.47;_eAED=0.47;_QI=0|0.33|0|0.5|1|1|4|0|345
Contig_Y3	maker	mRNA	2551670	2554379	.	+	.	ID=maker-Contig_Y3-augustus-gene-2.223-mRNA-1;Parent=maker-Contig_Y3-augustus-gene-2.223;Name=maker-Contig_Y3-augustus-gene-2.223-mRNA-1;_AED=0.41;_eAED=0.41;_QI=0|0.66|0.57|0.85|1|1|7|0|227
Contig_Y3	maker	mRNA	2587968	2615009	.	+	.	ID=snap_masked-Contig_Y3-processed-gene-2.134-mRNA-1;Parent=snap_masked-Contig_Y3-processed-gene-2.134;Name=snap_masked-Contig_Y3-processed-gene-2.134-mRNA-1;_AED=0.34;_eAED=0.35;_QI=0|0|0|0.66|1|1|3|0|469;_merge_warning=1
Contig_Y3	maker	mRNA	2622932	2624254	.	+	.	ID=maker-Contig_Y3-augustus-gene-2.229-mRNA-1;Parent=maker-Contig_Y3-augustus-gene-2.229;Name=maker-Contig_Y3-augustus-gene-2.229-mRNA-1;_AED=0.00;_eAED=0.00;_QI=245|1|1|1|0|0|2|653|122
Contig_Y3	maker	mRNA	2625143	2627674	.	+	.	ID=maker-Contig_Y3-snap-gene-2.394-mRNA-1;Parent=maker-Contig_Y3-snap-gene-2.394;Name=maker-Contig_Y3-snap-gene-2.394-mRNA-1;_AED=0.20;_eAED=0.36;_QI=16|0.4|0.16|1|0.6|0.5|6|0|554
Contig_Y3	maker	mRNA	2643303	2644624	.	+	.	ID=maker-Contig_Y3-augustus-gene-2.235-mRNA-1;Parent=maker-Contig_Y3-augustus-gene-2.235;Name=maker-Contig_Y3-augustus-gene-2.235-mRNA-1;_AED=0.00;_eAED=0.00;_QI=207|1|1|1|0|0|2|837|73
Contig_Y3	maker	mRNA	2645514	2648042	.	+	.	ID=maker-Contig_Y3-snap-gene-2.400-mRNA-1;Parent=maker-Contig_Y3-snap-gene-2.400;Name=maker-Contig_Y3-snap-gene-2.400-mRNA-1;_AED=0.20;_eAED=0.39;_QI=16|0.4|0.16|1|0.6|0.5|6|0|557
Contig_Y3	maker	mRNA	2663160	2717372	.	+	.	ID=snap_masked-Contig_Y3-processed-gene-2.140-mRNA-1;Parent=snap_masked-Contig_Y3-processed-gene-2.140;Name=snap_masked-Contig_Y3-processed-gene-2.140-mRNA-1;_AED=0.36;_eAED=0.37;_QI=0|0|0|0.33|1|1|3|0|425;_merge_warning=1
Contig_Y3	maker	mRNA	2719788	2721503	.	+	.	ID=maker-Contig_Y3-augustus-gene-2.240-mRNA-1;Parent=maker-Contig_Y3-augustus-gene-2.240;Name=maker-Contig_Y3-augustus-gene-2.240-mRNA-1;_AED=0.08;_eAED=0.08;_QI=242|0.5|0.2|0.8|1|1|5|0|393
Contig_Y3	maker	mRNA	2727173	2746027	.	+	.	ID=snap_masked-Contig_Y3-processed-gene-2.142-mRNA-1;Parent=snap_masked-Contig_Y3-processed-gene-2.142;Name=snap_masked-Contig_Y3-processed-gene-2.142-mRNA-1;_AED=0.49;_eAED=0.65;_QI=0|0.2|0.16|0.5|1|1|6|0|435
Contig_Y3	maker	mRNA	2746033	2746152	.	+	.	ID=maker-Contig_Y3-augustus-gene-2.244-mRNA-1;Parent=maker-Contig_Y3-augustus-gene-2.244;Name=maker-Contig_Y3-augustus-gene-2.244-mRNA-1;_AED=0.26;_eAED=0.26;_QI=0|1|0.5|1|1|1|2|0|40
Contig_Y3	maker	mRNA	2786477	2787046	.	+	.	ID=maker-Contig_Y3-snap-gene-2.408-mRNA-1;Parent=maker-Contig_Y3-snap-gene-2.408;Name=maker-Contig_Y3-snap-gene-2.408-mRNA-1;_AED=0.56;_eAED=0.69;_QI=0|0|0.33|1|0|0.33|3|0|128
Contig_Y3	maker	mRNA	2787052	2787957	.	+	.	ID=maker-Contig_Y3-snap-gene-2.407-mRNA-1;Parent=maker-Contig_Y3-snap-gene-2.407;Name=maker-Contig_Y3-snap-gene-2.407-mRNA-1;_AED=0.17;_eAED=0.27;_QI=0|0.5|0.33|1|0|0|3|70|213
Contig_Y3	maker	mRNA	2788868	2790132	.	+	.	ID=maker-Contig_Y3-augustus-gene-2.250-mRNA-1;Parent=maker-Contig_Y3-augustus-gene-2.250;Name=maker-Contig_Y3-augustus-gene-2.250-mRNA-1;_AED=0.44;_eAED=0.46;_QI=0|0|0|1|0.66|0.5|4|0|219
Contig_Y3	maker	mRNA	2791938	2794604	.	+	.	ID=maker-Contig_Y3-augustus-gene-2.253-mRNA-1;Parent=maker-Contig_Y3-augustus-gene-2.253;Name=maker-Contig_Y3-augustus-gene-2.253-mRNA-1;_AED=0.87;_eAED=0.88;_QI=0|0|0|0.66|1|1|3|0|105
Contig_Y3	maker	mRNA	2794752	2798783	.	+	.	ID=augustus_masked-Contig_Y3-processed-gene-2.45-mRNA-1;Parent=augustus_masked-Contig_Y3-processed-gene-2.45;Name=augustus_masked-Contig_Y3-processed-gene-2.45-mRNA-1;_AED=0.30;_eAED=0.30;_QI=0|0.42|0.37|1|1|1|8|41|687
Contig_Y3	maker	mRNA	2893597	2894693	.	+	.	ID=maker-Contig_Y3-snap-gene-2.444-mRNA-1;Parent=maker-Contig_Y3-snap-gene-2.444;Name=maker-Contig_Y3-snap-gene-2.444-mRNA-1;_AED=0.00;_eAED=0.00;_QI=527|1|0.5|1|0|0|2|0|167
Contig_Y3	maker	mRNA	2895694	2896395	.	+	.	ID=augustus_masked-Contig_Y3-processed-gene-2.46-mRNA-1;Parent=augustus_masked-Contig_Y3-processed-gene-2.46;Name=augustus_masked-Contig_Y3-processed-gene-2.46-mRNA-1;_AED=0.31;_eAED=0.31;_QI=0|-1|0|1|-1|1|1|0|233
Contig_Y3	maker	mRNA	2918865	2919943	.	+	.	ID=maker-Contig_Y3-snap-gene-2.448-mRNA-1;Parent=maker-Contig_Y3-snap-gene-2.448;Name=maker-Contig_Y3-snap-gene-2.448-mRNA-1;_AED=0.00;_eAED=0.00;_QI=509|1|0.5|1|0|0|2|0|167
Contig_Y3	maker	mRNA	2941950	2942837	.	+	.	ID=maker-Contig_Y3-snap-gene-2.452-mRNA-1;Parent=maker-Contig_Y3-snap-gene-2.452;Name=maker-Contig_Y3-snap-gene-2.452-mRNA-1;_AED=0.03;_eAED=0.08;_QI=0|0|0|1|0|0.5|2|0|267
Contig_Y3	maker	mRNA	2955045	2955740	.	+	.	ID=augustus_masked-Contig_Y3-processed-gene-2.49-mRNA-1;Parent=augustus_masked-Contig_Y3-processed-gene-2.49;Name=augustus_masked-Contig_Y3-processed-gene-2.49-mRNA-1;_AED=0.15;_eAED=0.16;_QI=0|-1|0|1|-1|1|1|0|231
Contig_Y3	maker	mRNA	1950840	1953194	.	-	.	ID=maker-Contig_Y3-augustus-gene-2.269-mRNA-1;Parent=maker-Contig_Y3-augustus-gene-2.269;Name=maker-Contig_Y3-augustus-gene-2.269-mRNA-1;_AED=0.84;_eAED=0.93;_QI=0|0|0|0.25|1|1|4|0|441
Contig_Y3	maker	mRNA	1955359	1957696	.	-	.	ID=maker-Contig_Y3-augustus-gene-2.270-mRNA-1;Parent=maker-Contig_Y3-augustus-gene-2.270;Name=maker-Contig_Y3-augustus-gene-2.270-mRNA-1;_AED=0.82;_eAED=0.91;_QI=0|0|0|0.2|1|1|5|0|345
Contig_Y3	maker	mRNA	1961523	1963968	.	-	.	ID=maker-Contig_Y3-augustus-gene-2.271-mRNA-1;Parent=maker-Contig_Y3-augustus-gene-2.271;Name=maker-Contig_Y3-augustus-gene-2.271-mRNA-1;_AED=0.77;_eAED=0.91;_QI=0|0|0|0.5|1|1|4|0|471
Contig_Y3	maker	mRNA	1966080	1967602	.	-	.	ID=maker-Contig_Y3-augustus-gene-2.272-mRNA-1;Parent=maker-Contig_Y3-augustus-gene-2.272;Name=maker-Contig_Y3-augustus-gene-2.272-mRNA-1;_AED=0.83;_eAED=0.98;_QI=0|0|0|0.4|1|1|5|0|398
Contig_Y3	maker	mRNA	1969746	1972109	.	-	.	ID=maker-Contig_Y3-augustus-gene-2.273-mRNA-1;Parent=maker-Contig_Y3-augustus-gene-2.273;Name=maker-Contig_Y3-augustus-gene-2.273-mRNA-1;_AED=0.79;_eAED=0.90;_QI=0|0|0|0.4|1|1|5|0|420
Contig_Y3	maker	mRNA	1974249	1976360	.	-	.	ID=maker-Contig_Y3-augustus-gene-2.274-mRNA-1;Parent=maker-Contig_Y3-augustus-gene-2.274;Name=maker-Contig_Y3-augustus-gene-2.274-mRNA-1;_AED=0.84;_eAED=0.93;_QI=0|0|0|0.25|1|1|4|0|422
Contig_Y3	maker	mRNA	1978421	1980783	.	-	.	ID=maker-Contig_Y3-augustus-gene-2.275-mRNA-1;Parent=maker-Contig_Y3-augustus-gene-2.275;Name=maker-Contig_Y3-augustus-gene-2.275-mRNA-1;_AED=0.76;_eAED=0.91;_QI=0|0|0|0.5|1|1|4|0|443
Contig_Y3	maker	mRNA	1983225	1983927	.	-	.	ID=maker-Contig_Y3-augustus-gene-2.276-mRNA-1;Parent=maker-Contig_Y3-augustus-gene-2.276;Name=maker-Contig_Y3-augustus-gene-2.276-mRNA-1;_AED=0.88;_eAED=1.00;_QI=0|0|0|0.5|1|1|2|0|206
Contig_Y3	maker	mRNA	2015330	2016443	.	-	.	ID=maker-Contig_Y3-augustus-gene-2.277-mRNA-1;Parent=maker-Contig_Y3-augustus-gene-2.277;Name=maker-Contig_Y3-augustus-gene-2.277-mRNA-1;_AED=0.13;_eAED=0.15;_QI=174|0|0.5|1|1|1|2|0|293
Contig_Y3	maker	mRNA	2034326	2044180	.	-	.	ID=maker-Contig_Y3-snap-gene-2.462-mRNA-1;Parent=maker-Contig_Y3-snap-gene-2.462;Name=maker-Contig_Y3-snap-gene-2.462-mRNA-1;_AED=0.24;_eAED=0.31;_QI=0|0.25|0|0.8|0.25|0.2|5|0|507
Contig_Y3	maker	mRNA	2080938	2081309	.	-	.	ID=augustus_masked-Contig_Y3-processed-gene-2.52-mRNA-1;Parent=augustus_masked-Contig_Y3-processed-gene-2.52;Name=augustus_masked-Contig_Y3-processed-gene-2.52-mRNA-1;_AED=0.16;_eAED=0.27;_QI=0|-1|0|1|-1|1|1|0|123;_merge_warning=1
Contig_Y3	maker	mRNA	2118129	2118478	.	-	.	ID=augustus_masked-Contig_Y3-processed-gene-2.53-mRNA-1;Parent=augustus_masked-Contig_Y3-processed-gene-2.53;Name=augustus_masked-Contig_Y3-processed-gene-2.53-mRNA-1;_AED=0.25;_eAED=0.27;_QI=0|0|0|1|1|1|2|0|94;_merge_warning=1
Contig_Y3	maker	mRNA	2142493	2142852	.	-	.	ID=augustus_masked-Contig_Y3-processed-gene-2.55-mRNA-1;Parent=augustus_masked-Contig_Y3-processed-gene-2.55;Name=augustus_masked-Contig_Y3-processed-gene-2.55-mRNA-1;_AED=0.29;_eAED=0.29;_QI=0|-1|0|1|-1|1|1|0|119;_merge_warning=1
Contig_Y3	maker	mRNA	2177014	2209600	.	-	.	ID=snap_masked-Contig_Y3-processed-gene-2.158-mRNA-1;Parent=snap_masked-Contig_Y3-processed-gene-2.158;Name=snap_masked-Contig_Y3-processed-gene-2.158-mRNA-1;_AED=0.48;_eAED=0.48;_QI=0|0|0|0.25|1|1|4|0|211
Contig_Y3	maker	mRNA	2217758	2218107	.	-	.	ID=augustus_masked-Contig_Y3-processed-gene-2.56-mRNA-1;Parent=augustus_masked-Contig_Y3-processed-gene-2.56;Name=augustus_masked-Contig_Y3-processed-gene-2.56-mRNA-1;_AED=0.25;_eAED=0.27;_QI=0|0|0|1|1|1|2|0|94;_merge_warning=1
Contig_Y3	maker	mRNA	2262260	2262609	.	-	.	ID=augustus_masked-Contig_Y3-processed-gene-2.57-mRNA-1;Parent=augustus_masked-Contig_Y3-processed-gene-2.57;Name=augustus_masked-Contig_Y3-processed-gene-2.57-mRNA-1;_AED=0.25;_eAED=0.27;_QI=0|0|0|1|1|1|2|0|94;_merge_warning=1
Contig_Y3	maker	mRNA	2281037	2299362	.	-	.	ID=augustus_masked-Contig_Y3-processed-gene-2.58-mRNA-1;Parent=augustus_masked-Contig_Y3-processed-gene-2.58;Name=augustus_masked-Contig_Y3-processed-gene-2.58-mRNA-1;_AED=0.06;_eAED=0.06;_QI=0|0|0|0.66|1|1|3|0|1005;_merge_warning=1
Contig_Y3	maker	mRNA	2314438	2317492	.	-	.	ID=snap_masked-Contig_Y3-processed-gene-2.164-mRNA-1;Parent=snap_masked-Contig_Y3-processed-gene-2.164;Name=snap_masked-Contig_Y3-processed-gene-2.164-mRNA-1;_AED=0.42;_eAED=0.42;_QI=0|0|0|0.33|1|1|3|0|226
Contig_Y3	maker	mRNA	2317976	2323809	.	-	.	ID=maker-Contig_Y3-snap-gene-2.466-mRNA-1;Parent=maker-Contig_Y3-snap-gene-2.466;Name=maker-Contig_Y3-snap-gene-2.466-mRNA-1;_AED=0.76;_eAED=0.79;_QI=0|0|0|0.66|0|0.33|3|0|106
Contig_Y3	maker	mRNA	2323815	2326339	.	-	.	ID=maker-Contig_Y3-snap-gene-2.465-mRNA-1;Parent=maker-Contig_Y3-snap-gene-2.465;Name=maker-Contig_Y3-snap-gene-2.465-mRNA-1;_AED=0.41;_eAED=0.41;_QI=0|0.5|0.33|0.66|0|0.33|3|0|63
Contig_Y3	maker	mRNA	2357866	2362266	.	-	.	ID=maker-Contig_Y3-augustus-gene-2.282-mRNA-1;Parent=maker-Contig_Y3-augustus-gene-2.282;Name=maker-Contig_Y3-augustus-gene-2.282-mRNA-1;_AED=0.43;_eAED=0.43;_QI=0|0|0.33|0.66|1|1|3|25|98
Contig_Y3	maker	mRNA	2362915	2371044	.	-	.	ID=snap_masked-Contig_Y3-processed-gene-2.169-mRNA-1;Parent=snap_masked-Contig_Y3-processed-gene-2.169;Name=snap_masked-Contig_Y3-processed-gene-2.169-mRNA-1;_AED=0.88;_eAED=1.00;_QI=0|0|0|0.5|1|1|2|0|104;_merge_warning=1
Contig_Y3	maker	mRNA	2386128	2395278	.	-	.	ID=snap_masked-Contig_Y3-processed-gene-2.170-mRNA-1;Parent=snap_masked-Contig_Y3-processed-gene-2.170;Name=snap_masked-Contig_Y3-processed-gene-2.170-mRNA-1;_AED=0.33;_eAED=0.33;_QI=0|0|0|0.33|1|1|3|0|173;_merge_warning=1
Contig_Y3	maker	mRNA	2395484	2397861	.	-	.	ID=maker-Contig_Y3-snap-gene-2.478-mRNA-1;Parent=maker-Contig_Y3-snap-gene-2.478;Name=maker-Contig_Y3-snap-gene-2.478-mRNA-1;_AED=0.14;_eAED=0.14;_QI=7|0.25|0.2|1|0.75|1|5|0|419
Contig_Y3	maker	mRNA	2446310	2448145	.	-	.	ID=snap_masked-Contig_Y3-processed-gene-2.172-mRNA-1;Parent=snap_masked-Contig_Y3-processed-gene-2.172;Name=snap_masked-Contig_Y3-processed-gene-2.172-mRNA-1;_AED=0.02;_eAED=0.09;_QI=0|0|0|1|1|1|4|0|587;_merge_warning=1
Contig_Y3	maker	mRNA	2450680	2455601	.	-	.	ID=maker-Contig_Y3-snap-gene-2.482-mRNA-1;Parent=maker-Contig_Y3-snap-gene-2.482;Name=maker-Contig_Y3-snap-gene-2.482-mRNA-1;_AED=0.16;_eAED=0.44;_QI=0|0|0.25|0.75|0|0.25|4|120|131
Contig_Y3	maker	mRNA	2456635	2457470	.	-	.	ID=maker-Contig_Y3-snap-gene-2.484-mRNA-1;Parent=maker-Contig_Y3-snap-gene-2.484;Name=maker-Contig_Y3-snap-gene-2.484-mRNA-1;_AED=0.00;_eAED=0.00;_QI=0|1|0.33|1|1|1|3|0|224
Contig_Y3	maker	mRNA	2457609	2458033	.	-	.	ID=maker-Contig_Y3-augustus-gene-2.293-mRNA-1;Parent=maker-Contig_Y3-augustus-gene-2.293;Name=maker-Contig_Y3-augustus-gene-2.293-mRNA-1;_AED=0.80;_eAED=1.00;_QI=0|0|0|0.5|1|1|2|0|88
Contig_Y3	maker	mRNA	2507143	2508475	.	-	.	ID=maker-Contig_Y3-augustus-gene-2.298-mRNA-1;Parent=maker-Contig_Y3-augustus-gene-2.298;Name=maker-Contig_Y3-augustus-gene-2.298-mRNA-1;_AED=0.46;_eAED=0.46;_QI=0|0.33|0|0.5|1|1|4|0|370
Contig_Y3	maker	mRNA	2514440	2515092	.	-	.	ID=augustus_masked-Contig_Y3-processed-gene-2.68-mRNA-1;Parent=augustus_masked-Contig_Y3-processed-gene-2.68;Name=augustus_masked-Contig_Y3-processed-gene-2.68-mRNA-1;_AED=0.28;_eAED=0.42;_QI=242|0.5|0.33|0.66|1|1|3|0|102;_merge_warning=1
Contig_Y3	maker	mRNA	2526687	2534783	.	-	.	ID=maker-Contig_Y3-augustus-gene-2.304-mRNA-1;Parent=maker-Contig_Y3-augustus-gene-2.304;Name=maker-Contig_Y3-augustus-gene-2.304-mRNA-1;_AED=0.31;_eAED=0.31;_QI=0|0.2|0|0.33|1|1|6|0|1711
Contig_Y3	maker	mRNA	2558080	2559210	.	-	.	ID=augustus_masked-Contig_Y3-processed-gene-2.70-mRNA-1;Parent=augustus_masked-Contig_Y3-processed-gene-2.70;Name=augustus_masked-Contig_Y3-processed-gene-2.70-mRNA-1;_AED=0.22;_eAED=0.22;_QI=0|-1|0|1|-1|1|1|0|376
Contig_Y3	maker	mRNA	2559226	2588302	.	-	.	ID=snap_masked-Contig_Y3-processed-gene-2.182-mRNA-1;Parent=snap_masked-Contig_Y3-processed-gene-2.182;Name=snap_masked-Contig_Y3-processed-gene-2.182-mRNA-1;_AED=0.19;_eAED=0.19;_QI=0|0.5|0.33|0.66|1|1|3|0|141
Contig_Y3	maker	mRNA	2590931	2614717	.	-	.	ID=snap_masked-Contig_Y3-processed-gene-2.183-mRNA-1;Parent=snap_masked-Contig_Y3-processed-gene-2.183;Name=snap_masked-Contig_Y3-processed-gene-2.183-mRNA-1;_AED=0.63;_eAED=0.70;_QI=0|0|0|0.5|1|1|2|0|139
Contig_Y3	maker	mRNA	2619196	2619487	.	-	.	ID=maker-Contig_Y3-snap-gene-2.500-mRNA-1;Parent=maker-Contig_Y3-snap-gene-2.500;Name=maker-Contig_Y3-snap-gene-2.500-mRNA-1;_AED=0.01;_eAED=0.01;_QI=0|1|0|1|1|1|2|0|77
Contig_Y3	maker	mRNA	2624922	2627661	.	-	.	ID=maker-Contig_Y3-snap-gene-2.502-mRNA-1;Parent=maker-Contig_Y3-snap-gene-2.502;Name=maker-Contig_Y3-snap-gene-2.502-mRNA-1;_AED=0.18;_eAED=0.19;_QI=242|0.25|0.2|1|1|1|5|0|538
Contig_Y3	maker	mRNA	2639567	2639858	.	-	.	ID=maker-Contig_Y3-snap-gene-2.506-mRNA-1;Parent=maker-Contig_Y3-snap-gene-2.506;Name=maker-Contig_Y3-snap-gene-2.506-mRNA-1;_AED=0.01;_eAED=0.01;_QI=0|1|0|1|1|1|2|0|77
Contig_Y3	maker	mRNA	2645293	2646722	.	-	.	ID=maker-Contig_Y3-snap-gene-2.509-mRNA-1;Parent=maker-Contig_Y3-snap-gene-2.509;Name=maker-Contig_Y3-snap-gene-2.509-mRNA-1;_AED=0.44;_eAED=1.00;_QI=0|0|0|1|1|0.5|2|0|236
Contig_Y3	maker	mRNA	2646906	2647787	.	-	.	ID=maker-Contig_Y3-snap-gene-2.508-mRNA-1;Parent=maker-Contig_Y3-snap-gene-2.508;Name=maker-Contig_Y3-snap-gene-2.508-mRNA-1;_AED=0.14;_eAED=0.14;_QI=0|0.5|0.33|1|0.5|0.33|3|0|263
Contig_Y3	maker	mRNA	2647926	2648350	.	-	.	ID=maker-Contig_Y3-augustus-gene-2.311-mRNA-1;Parent=maker-Contig_Y3-augustus-gene-2.311;Name=maker-Contig_Y3-augustus-gene-2.311-mRNA-1;_AED=0.83;_eAED=1.00;_QI=0|0|0|0.5|1|1|2|0|88
Contig_Y3	maker	mRNA	2662088	2664128	.	-	.	ID=maker-Contig_Y3-snap-gene-2.516-mRNA-1;Parent=maker-Contig_Y3-snap-gene-2.516;Name=maker-Contig_Y3-snap-gene-2.516-mRNA-1;_AED=0.20;_eAED=0.20;_QI=8|0.25|0|0.6|0.5|0.2|5|0|637
Contig_Y3	maker	mRNA	2721441	2721826	.	-	.	ID=maker-Contig_Y3-augustus-gene-2.320-mRNA-1;Parent=maker-Contig_Y3-augustus-gene-2.320;Name=maker-Contig_Y3-augustus-gene-2.320-mRNA-1;_AED=0.04;_eAED=0.68;_QI=84|0|0|1|1|0.5|2|144|32
Contig_Y3	maker	mRNA	2734647	2735086	.	-	.	ID=maker-Contig_Y3-snap-gene-2.519-mRNA-1;Parent=maker-Contig_Y3-snap-gene-2.519;Name=maker-Contig_Y3-snap-gene-2.519-mRNA-1;_AED=0.23;_eAED=0.31;_QI=0|1|0|1|0|0.5|2|0|131
Contig_Y3	maker	mRNA	2751238	2751534	.	-	.	ID=augustus_masked-Contig_Y3-processed-gene-2.76-mRNA-1;Parent=augustus_masked-Contig_Y3-processed-gene-2.76;Name=augustus_masked-Contig_Y3-processed-gene-2.76-mRNA-1;_AED=0.41;_eAED=0.41;_QI=0|-1|0|1|-1|1|1|0|98;_merge_warning=1
Contig_Y3	maker	mRNA	2787375	2787719	.	-	.	ID=augustus_masked-Contig_Y3-processed-gene-2.77-mRNA-1;Parent=augustus_masked-Contig_Y3-processed-gene-2.77;Name=augustus_masked-Contig_Y3-processed-gene-2.77-mRNA-1;_AED=0.36;_eAED=0.92;_QI=0|-1|0|1|-1|1|1|0|114;_merge_warning=1
Contig_Y3	maker	mRNA	2787726	2790526	.	-	.	ID=maker-Contig_Y3-snap-gene-2.521-mRNA-1;Parent=maker-Contig_Y3-snap-gene-2.521;Name=maker-Contig_Y3-snap-gene-2.521-mRNA-1;_AED=0.64;_eAED=0.85;_QI=0|0|0|0.5|0|1|2|0|128
Contig_Y3	maker	mRNA	2808326	2818953	.	-	.	ID=maker-Contig_Y3-augustus-gene-2.321-mRNA-1;Parent=maker-Contig_Y3-augustus-gene-2.321;Name=maker-Contig_Y3-augustus-gene-2.321-mRNA-1;_AED=0.23;_eAED=0.23;_QI=0|0.6|0.16|1|1|1|6|0|876
Contig_Y3	maker	mRNA	2826838	2828588	.	-	.	ID=maker-Contig_Y3-augustus-gene-2.322-mRNA-1;Parent=maker-Contig_Y3-augustus-gene-2.322;Name=maker-Contig_Y3-augustus-gene-2.322-mRNA-1;_AED=0.37;_eAED=0.45;_QI=0|0.4|0|1|0.8|0.66|6|0|436
Contig_Y3	maker	mRNA	2858163	2861512	.	-	.	ID=maker-Contig_Y3-augustus-gene-2.333-mRNA-1;Parent=maker-Contig_Y3-augustus-gene-2.333;Name=maker-Contig_Y3-augustus-gene-2.333-mRNA-1;_AED=0.34;_eAED=0.34;_QI=282|1|1|1|1|1|7|650|513
Contig_Y3	maker	mRNA	2866537	2870426	.	-	.	ID=maker-Contig_Y3-snap-gene-2.540-mRNA-1;Parent=maker-Contig_Y3-snap-gene-2.540;Name=maker-Contig_Y3-snap-gene-2.540-mRNA-1;_AED=0.32;_eAED=0.32;_QI=254|1|1|1|0.83|0.85|7|1852|270
Contig_Y3	maker	mRNA	2880928	2884127	.	-	.	ID=maker-Contig_Y3-snap-gene-2.543-mRNA-1;Parent=maker-Contig_Y3-snap-gene-2.543;Name=maker-Contig_Y3-snap-gene-2.543-mRNA-1;_AED=0.35;_eAED=0.35;_QI=305|0.83|0.85|1|1|1|7|609|496
Contig_Y3	maker	mRNA	2898161	2900345	.	-	.	ID=maker-Contig_Y3-augustus-gene-2.345-mRNA-1;Parent=maker-Contig_Y3-augustus-gene-2.345;Name=maker-Contig_Y3-augustus-gene-2.345-mRNA-1;_AED=0.05;_eAED=0.05;_QI=0|0.5|0|0.66|1|1|3|0|653
Contig_Y3	maker	mRNA	2923318	2925502	.	-	.	ID=maker-Contig_Y3-augustus-gene-2.347-mRNA-1;Parent=maker-Contig_Y3-augustus-gene-2.347;Name=maker-Contig_Y3-augustus-gene-2.347-mRNA-1;_AED=0.04;_eAED=0.04;_QI=0|0.5|0|0.66|1|1|3|0|653
Contig_Y3	maker	mRNA	2939358	2939651	.	-	.	ID=maker-Contig_Y3-augustus-gene-2.349-mRNA-1;Parent=maker-Contig_Y3-augustus-gene-2.349;Name=maker-Contig_Y3-augustus-gene-2.349-mRNA-1;_AED=0.18;_eAED=0.32;_QI=0|0|0.5|1|0|0.5|2|16|68
Contig_Y3	maker	mRNA	2944608	2946155	.	-	.	ID=maker-Contig_Y3-augustus-gene-2.351-mRNA-1;Parent=maker-Contig_Y3-augustus-gene-2.351;Name=maker-Contig_Y3-augustus-gene-2.351-mRNA-1;_AED=0.24;_eAED=0.24;_QI=0|0|0|0.66|1|1|3|0|472
Contig_Y3	maker	mRNA	9118847	9119209	.	+	.	ID=augustus_masked-Contig_Y3-processed-gene-9.1-mRNA-1;Parent=augustus_masked-Contig_Y3-processed-gene-9.1;Name=augustus_masked-Contig_Y3-processed-gene-9.1-mRNA-1;_AED=0.04;_eAED=0.04;_QI=0|-1|0|1|-1|1|1|0|120;_merge_warning=1
Contig_Y3	maker	mRNA	9171158	9171415	.	+	.	ID=augustus_masked-Contig_Y3-processed-gene-9.2-mRNA-1;Parent=augustus_masked-Contig_Y3-processed-gene-9.2;Name=augustus_masked-Contig_Y3-processed-gene-9.2-mRNA-1;_AED=0.10;_eAED=0.10;_QI=0|-1|0|1|-1|1|1|0|85
Contig_Y3	maker	mRNA	9296260	9296881	.	+	.	ID=maker-Contig_Y3-augustus-gene-9.212-mRNA-1;Parent=maker-Contig_Y3-augustus-gene-9.212;Name=maker-Contig_Y3-augustus-gene-9.212-mRNA-1;_AED=0.34;_eAED=0.34;_QI=304|1|1|1|1|0.66|3|0|83
Contig_Y3	maker	mRNA	9296900	9297666	.	+	.	ID=maker-Contig_Y3-snap-gene-9.425-mRNA-1;Parent=maker-Contig_Y3-snap-gene-9.425;Name=maker-Contig_Y3-snap-gene-9.425-mRNA-1;_AED=0.36;_eAED=0.36;_QI=0|1|1|1|0.66|0.25|4|152|174
Contig_Y3	maker	mRNA	9305333	9308351	.	+	.	ID=augustus_masked-Contig_Y3-processed-gene-9.5-mRNA-1;Parent=augustus_masked-Contig_Y3-processed-gene-9.5;Name=augustus_masked-Contig_Y3-processed-gene-9.5-mRNA-1;_AED=0.19;_eAED=0.19;_QI=1545|0.5|0.4|1|1|1|5|0|404;_merge_warning=1
Contig_Y3	maker	mRNA	9343354	9346370	.	+	.	ID=maker-Contig_Y3-augustus-gene-9.218-mRNA-1;Parent=maker-Contig_Y3-augustus-gene-9.218;Name=maker-Contig_Y3-augustus-gene-9.218-mRNA-1;_AED=0.05;_eAED=0.05;_QI=1545|0.5|0.4|1|1|1|5|0|410
Contig_Y3	maker	mRNA	9357360	9358022	.	+	.	ID=maker-Contig_Y3-augustus-gene-9.233-mRNA-1;Parent=maker-Contig_Y3-augustus-gene-9.233;Name=maker-Contig_Y3-augustus-gene-9.233-mRNA-1;_AED=0.33;_eAED=0.33;_QI=345|1|1|1|1|0.33|3|0|83
Contig_Y3	maker	mRNA	9358041	9358810	.	+	.	ID=maker-Contig_Y3-snap-gene-9.440-mRNA-1;Parent=maker-Contig_Y3-snap-gene-9.440;Name=maker-Contig_Y3-snap-gene-9.440-mRNA-1;_AED=0.34;_eAED=0.34;_QI=0|1|1|1|0.66|0.25|4|152|174
Contig_Y3	maker	mRNA	9367823	9369388	.	+	.	ID=maker-Contig_Y3-augustus-gene-9.223-mRNA-1;Parent=maker-Contig_Y3-augustus-gene-9.223;Name=maker-Contig_Y3-augustus-gene-9.223-mRNA-1;_AED=0.34;_eAED=0.34;_QI=95|0.5|0.4|1|1|1|5|0|403
Contig_Y3	maker	mRNA	9371324	9372824	.	+	.	ID=snap_masked-Contig_Y3-processed-gene-9.102-mRNA-1;Parent=snap_masked-Contig_Y3-processed-gene-9.102;Name=snap_masked-Contig_Y3-processed-gene-9.102-mRNA-1;_AED=0.91;_eAED=0.91;_QI=39|0|0.2|0.2|1|1|5|0|392;_merge_warning=1
Contig_Y3	maker	mRNA	9374841	9375197	.	+	.	ID=maker-Contig_Y3-augustus-gene-9.225-mRNA-1;Parent=maker-Contig_Y3-augustus-gene-9.225;Name=maker-Contig_Y3-augustus-gene-9.225-mRNA-1;_AED=0.59;_eAED=0.59;_QI=0|0|0|0.5|1|1|2|0|96
Contig_Y3	maker	mRNA	9377298	9377807	.	+	.	ID=snap_masked-Contig_Y3-processed-gene-9.104-mRNA-1;Parent=snap_masked-Contig_Y3-processed-gene-9.104;Name=snap_masked-Contig_Y3-processed-gene-9.104-mRNA-1;_AED=0.40;_eAED=0.40;_QI=0|0.66|0.5|0.75|0.33|0.5|4|0|141
Contig_Y3	maker	mRNA	9383079	9384950	.	+	.	ID=maker-Contig_Y3-augustus-gene-9.251-mRNA-1;Parent=maker-Contig_Y3-augustus-gene-9.251;Name=maker-Contig_Y3-augustus-gene-9.251-mRNA-1;_AED=0.13;_eAED=0.13;_QI=401|0.5|0.4|0.6|1|1|5|0|403
Contig_Y3	maker	mRNA	9395806	9396918	.	+	.	ID=maker-Contig_Y3-augustus-gene-9.255-mRNA-1;Parent=maker-Contig_Y3-augustus-gene-9.255;Name=maker-Contig_Y3-augustus-gene-9.255-mRNA-1;_AED=0.16;_eAED=0.16;_QI=214|1|0.66|1|1|1|3|0|256
Contig_Y3	maker	mRNA	9406557	9407092	.	+	.	ID=maker-Contig_Y3-augustus-gene-9.258-mRNA-1;Parent=maker-Contig_Y3-augustus-gene-9.258;Name=maker-Contig_Y3-augustus-gene-9.258-mRNA-1;_AED=0.40;_eAED=0.40;_QI=0|0.66|0.5|1|0.66|0.5|4|0|135
Contig_Y3	maker	mRNA	9407105	9407707	.	+	.	ID=snap_masked-Contig_Y3-processed-gene-9.109-mRNA-1;Parent=snap_masked-Contig_Y3-processed-gene-9.109;Name=snap_masked-Contig_Y3-processed-gene-9.109-mRNA-1;_AED=0.39;_eAED=0.45;_QI=0|0.5|0.66|1|1|0.66|3|0|172
Contig_Y3	maker	mRNA	9409485	9411879	.	+	.	ID=maker-Contig_Y3-snap-gene-9.467-mRNA-1;Parent=maker-Contig_Y3-snap-gene-9.467;Name=maker-Contig_Y3-snap-gene-9.467-mRNA-1;_AED=0.37;_eAED=0.37;_QI=189|0.66|0.75|1|0.66|0.75|4|0|256
Contig_Y3	maker	mRNA	9411975	9418980	.	+	.	ID=maker-Contig_Y3-snap-gene-9.474-mRNA-1;Parent=maker-Contig_Y3-snap-gene-9.474;Name=maker-Contig_Y3-snap-gene-9.474-mRNA-1;_AED=0.26;_eAED=0.26;_QI=0|0.66|0.42|1|0.83|0.71|7|0|566
Contig_Y3	maker	mRNA	9432739	9433852	.	+	.	ID=maker-Contig_Y3-snap-gene-9.491-mRNA-1;Parent=maker-Contig_Y3-snap-gene-9.491;Name=maker-Contig_Y3-snap-gene-9.491-mRNA-1;_AED=0.14;_eAED=0.14;_QI=439|1|0.5|1|0|0|2|0|202
Contig_Y3	maker	mRNA	9457240	9457505	.	+	.	ID=maker-Contig_Y3-augustus-gene-9.285-mRNA-1;Parent=maker-Contig_Y3-augustus-gene-9.285;Name=maker-Contig_Y3-augustus-gene-9.285-mRNA-1;_AED=0.28;_eAED=0.29;_QI=0|0|0|1|1|1|2|0|68
Contig_Y3	maker	mRNA	9459342	9466716	.	+	.	ID=augustus_masked-Contig_Y3-processed-gene-9.24-mRNA-1;Parent=augustus_masked-Contig_Y3-processed-gene-9.24;Name=augustus_masked-Contig_Y3-processed-gene-9.24-mRNA-1;_AED=0.16;_eAED=0.16;_QI=0|0|0|0.5|1|1|2|0|174;_merge_warning=1
Contig_Y3	maker	mRNA	9479667	9479932	.	+	.	ID=maker-Contig_Y3-augustus-gene-9.286-mRNA-1;Parent=maker-Contig_Y3-augustus-gene-9.286;Name=maker-Contig_Y3-augustus-gene-9.286-mRNA-1;_AED=0.28;_eAED=0.29;_QI=0|0|0|1|1|1|2|0|68
Contig_Y3	maker	mRNA	9481766	9489152	.	+	.	ID=augustus_masked-Contig_Y3-processed-gene-9.26-mRNA-1;Parent=augustus_masked-Contig_Y3-processed-gene-9.26;Name=augustus_masked-Contig_Y3-processed-gene-9.26-mRNA-1;_AED=0.16;_eAED=0.16;_QI=0|0|0|0.5|1|1|2|0|174;_merge_warning=1
Contig_Y3	maker	mRNA	9489475	9494373	.	+	.	ID=maker-Contig_Y3-augustus-gene-9.287-mRNA-1;Parent=maker-Contig_Y3-augustus-gene-9.287;Name=maker-Contig_Y3-augustus-gene-9.287-mRNA-1;_AED=0.28;_eAED=0.28;_QI=0|0.33|0|0.5|1|1|4|0|232
Contig_Y3	maker	mRNA	9515216	9522017	.	+	.	ID=maker-Contig_Y3-snap-gene-9.503-mRNA-1;Parent=maker-Contig_Y3-snap-gene-9.503;Name=maker-Contig_Y3-snap-gene-9.503-mRNA-1;_AED=0.74;_eAED=0.88;_QI=0|0|0|0.66|0|0.66|3|0|78
Contig_Y3	maker	mRNA	9522503	9530520	.	+	.	ID=maker-Contig_Y3-augustus-gene-9.290-mRNA-1;Parent=maker-Contig_Y3-augustus-gene-9.290;Name=maker-Contig_Y3-augustus-gene-9.290-mRNA-1;_AED=0.46;_eAED=0.60;_QI=0|0|0|1|0|0.33|3|0|80
Contig_Y3	maker	mRNA	9587200	9591199	.	+	.	ID=maker-Contig_Y3-snap-gene-9.505-mRNA-1;Parent=maker-Contig_Y3-snap-gene-9.505;Name=maker-Contig_Y3-snap-gene-9.505-mRNA-1;_AED=0.31;_eAED=0.31;_QI=0|0.5|0.2|1|0|0.4|5|98|207
Contig_Y3	maker	mRNA	9591390	9591980	.	+	.	ID=maker-Contig_Y3-snap-gene-9.504-mRNA-1;Parent=maker-Contig_Y3-snap-gene-9.504;Name=maker-Contig_Y3-snap-gene-9.504-mRNA-1;_AED=0.29;_eAED=0.29;_QI=102|1|0.5|1|0|0.5|2|0|139
Contig_Y3	maker	mRNA	9603269	9605355	.	+	.	ID=maker-Contig_Y3-augustus-gene-9.295-mRNA-1;Parent=maker-Contig_Y3-augustus-gene-9.295;Name=maker-Contig_Y3-augustus-gene-9.295-mRNA-1;_AED=0.03;_eAED=0.04;_QI=0|0.5|0|1|1|1|3|0|652
Contig_Y3	maker	mRNA	9613580	9614004	.	+	.	ID=augustus_masked-Contig_Y3-processed-gene-9.30-mRNA-1;Parent=augustus_masked-Contig_Y3-processed-gene-9.30;Name=augustus_masked-Contig_Y3-processed-gene-9.30-mRNA-1;_AED=0.78;_eAED=1.00;_QI=0|0|0|0.5|1|1|2|0|88
Contig_Y3	maker	mRNA	9614143	9614408	.	+	.	ID=maker-Contig_Y3-augustus-gene-9.297-mRNA-1;Parent=maker-Contig_Y3-augustus-gene-9.297;Name=maker-Contig_Y3-augustus-gene-9.297-mRNA-1;_AED=0.10;_eAED=0.10;_QI=0|1|0.5|1|1|1|2|0|68
Contig_Y3	maker	mRNA	9629873	9630133	.	+	.	ID=maker-Contig_Y3-augustus-gene-9.299-mRNA-1;Parent=maker-Contig_Y3-augustus-gene-9.299;Name=maker-Contig_Y3-augustus-gene-9.299-mRNA-1;_AED=0.24;_eAED=0.24;_QI=7|1|1|1|0|0.5|2|64|43
Contig_Y3	maker	mRNA	9630396	9637690	.	+	.	ID=maker-Contig_Y3-augustus-gene-9.300-mRNA-1;Parent=maker-Contig_Y3-augustus-gene-9.300;Name=maker-Contig_Y3-augustus-gene-9.300-mRNA-1;_AED=0.62;_eAED=0.62;_QI=0|0|0|0.66|0.5|0.66|3|0|126
Contig_Y3	maker	mRNA	9697525	9699427	.	+	.	ID=maker-Contig_Y3-augustus-gene-9.303-mRNA-1;Parent=maker-Contig_Y3-augustus-gene-9.303;Name=maker-Contig_Y3-augustus-gene-9.303-mRNA-1;_AED=0.27;_eAED=0.32;_QI=16|0.5|0.33|1|0.5|0.33|3|0|557
Contig_Y3	maker	mRNA	9827064	9839568	.	+	.	ID=maker-Contig_Y3-snap-gene-9.524-mRNA-1;Parent=maker-Contig_Y3-snap-gene-9.524;Name=maker-Contig_Y3-snap-gene-9.524-mRNA-1;_AED=0.07;_eAED=0.07;_QI=405|0.72|0.75|1|0.72|0.66|12|624|749
Contig_Y3	maker	mRNA	9880236	9881376	.	+	.	ID=maker-Contig_Y3-snap-gene-9.526-mRNA-1;Parent=maker-Contig_Y3-snap-gene-9.526;Name=maker-Contig_Y3-snap-gene-9.526-mRNA-1;_AED=0.06;_eAED=0.06;_QI=179|0.6|0.16|1|0|0.5|6|0|220
Contig_Y3	maker	mRNA	9913854	9915109	.	+	.	ID=augustus_masked-Contig_Y3-processed-gene-9.39-mRNA-1;Parent=augustus_masked-Contig_Y3-processed-gene-9.39;Name=augustus_masked-Contig_Y3-processed-gene-9.39-mRNA-1;_AED=0.15;_eAED=0.15;_QI=373|0.66|0.5|1|0.66|0.5|4|0|214;_merge_warning=1
Contig_Y3	maker	mRNA	9945517	9946050	.	+	.	ID=augustus_masked-Contig_Y3-processed-gene-9.40-mRNA-1;Parent=augustus_masked-Contig_Y3-processed-gene-9.40;Name=augustus_masked-Contig_Y3-processed-gene-9.40-mRNA-1;_AED=0.23;_eAED=0.23;_QI=0|-1|0|1|-1|1|1|0|177;_merge_warning=1
Contig_Y3	maker	mRNA	10043284	10055793	.	+	.	ID=maker-Contig_Y3-snap-gene-9.536-mRNA-1;Parent=maker-Contig_Y3-snap-gene-9.536;Name=maker-Contig_Y3-snap-gene-9.536-mRNA-1;_AED=0.09;_eAED=0.09;_QI=0|0.76|0.64|0.92|0.53|0.42|14|47|981
Contig_Y3	maker	mRNA	10130891	10259304	.	+	.	ID=snap_masked-Contig_Y3-processed-gene-9.144-mRNA-1;Parent=snap_masked-Contig_Y3-processed-gene-9.144;Name=snap_masked-Contig_Y3-processed-gene-9.144-mRNA-1;_AED=0.70;_eAED=0.70;_QI=0|0|0.33|0.33|1|1|3|120|97;_merge_warning=1
Contig_Y3	maker	mRNA	10259420	10263917	.	+	.	ID=snap_masked-Contig_Y3-processed-gene-9.145-mRNA-1;Parent=snap_masked-Contig_Y3-processed-gene-9.145;Name=snap_masked-Contig_Y3-processed-gene-9.145-mRNA-1;_AED=0.41;_eAED=0.41;_QI=0|0.5|0.33|0.66|1|1|3|87|60;_merge_warning=1
Contig_Y3	maker	mRNA	10277213	10277562	.	+	.	ID=maker-Contig_Y3-augustus-gene-9.332-mRNA-1;Parent=maker-Contig_Y3-augustus-gene-9.332;Name=maker-Contig_Y3-augustus-gene-9.332-mRNA-1;_AED=0.42;_eAED=0.42;_QI=0|1|0.5|1|0|0|2|126|56
Contig_Y3	maker	mRNA	10278188	10284378	.	+	.	ID=maker-Contig_Y3-augustus-gene-9.333-mRNA-1;Parent=maker-Contig_Y3-augustus-gene-9.333;Name=maker-Contig_Y3-augustus-gene-9.333-mRNA-1;_AED=0.33;_eAED=0.33;_QI=0|0|0.5|1|0|0.5|2|121|163
Contig_Y3	maker	mRNA	10284607	10288259	.	+	.	ID=maker-Contig_Y3-snap-gene-9.543-mRNA-1;Parent=maker-Contig_Y3-snap-gene-9.543;Name=maker-Contig_Y3-snap-gene-9.543-mRNA-1;_AED=0.37;_eAED=0.38;_QI=0|0|0|1|0|0.33|3|0|129
Contig_Y3	maker	mRNA	10311081	10311610	.	+	.	ID=augustus_masked-Contig_Y3-processed-gene-9.45-mRNA-1;Parent=augustus_masked-Contig_Y3-processed-gene-9.45;Name=augustus_masked-Contig_Y3-processed-gene-9.45-mRNA-1;_AED=0.52;_eAED=0.95;_QI=0|0|0|1|1|1|2|0|161;_merge_warning=1
Contig_Y3	maker	mRNA	10311916	10317405	.	+	.	ID=maker-Contig_Y3-augustus-gene-9.338-mRNA-1;Parent=maker-Contig_Y3-augustus-gene-9.338;Name=maker-Contig_Y3-augustus-gene-9.338-mRNA-1;_AED=0.59;_eAED=0.59;_QI=0|0.5|0.33|0.66|1|0.66|3|121|79
Contig_Y3	maker	mRNA	10321993	10322523	.	+	.	ID=augustus_masked-Contig_Y3-processed-gene-9.46-mRNA-1;Parent=augustus_masked-Contig_Y3-processed-gene-9.46;Name=augustus_masked-Contig_Y3-processed-gene-9.46-mRNA-1;_AED=0.50;_eAED=0.50;_QI=0|-1|0|1|-1|1|1|0|176;_merge_warning=1
Contig_Y3	maker	mRNA	10328195	10331453	.	+	.	ID=maker-Contig_Y3-augustus-gene-9.341-mRNA-1;Parent=maker-Contig_Y3-augustus-gene-9.341;Name=maker-Contig_Y3-augustus-gene-9.341-mRNA-1;_AED=0.18;_eAED=0.18;_QI=0|0.5|0.33|0.66|0.5|0.33|3|153|142
Contig_Y3	maker	mRNA	10351844	10352355	.	+	.	ID=maker-Contig_Y3-augustus-gene-9.343-mRNA-1;Parent=maker-Contig_Y3-augustus-gene-9.343;Name=maker-Contig_Y3-augustus-gene-9.343-mRNA-1;_AED=0.10;_eAED=0.10;_QI=0|1|0.5|1|0|0|2|153|106
Contig_Y3	maker	mRNA	10367517	10369517	.	+	.	ID=maker-Contig_Y3-augustus-gene-9.345-mRNA-1;Parent=maker-Contig_Y3-augustus-gene-9.345;Name=maker-Contig_Y3-augustus-gene-9.345-mRNA-1;_AED=0.14;_eAED=0.14;_QI=16|0.5|0.4|1|1|1|5|0|563
Contig_Y3	maker	mRNA	10438682	10445522	.	+	.	ID=snap_masked-Contig_Y3-processed-gene-9.152-mRNA-1;Parent=snap_masked-Contig_Y3-processed-gene-9.152;Name=snap_masked-Contig_Y3-processed-gene-9.152-mRNA-1;_AED=0.76;_eAED=0.87;_QI=0|0|0|0.5|1|1|4|0|93;_merge_warning=1
Contig_Y3	maker	mRNA	10446005	10449874	.	+	.	ID=snap_masked-Contig_Y3-processed-gene-9.153-mRNA-1;Parent=snap_masked-Contig_Y3-processed-gene-9.153;Name=snap_masked-Contig_Y3-processed-gene-9.153-mRNA-1;_AED=0.72;_eAED=0.85;_QI=0|0|0|0.66|1|1|3|0|72;_merge_warning=1
Contig_Y3	maker	mRNA	10478216	10504896	.	+	.	ID=snap_masked-Contig_Y3-processed-gene-9.154-mRNA-1;Parent=snap_masked-Contig_Y3-processed-gene-9.154;Name=snap_masked-Contig_Y3-processed-gene-9.154-mRNA-1;_AED=0.44;_eAED=0.85;_QI=0|0|0|1|1|1|2|0|66
Contig_Y3	maker	mRNA	10511076	10524489	.	+	.	ID=snap_masked-Contig_Y3-processed-gene-9.155-mRNA-1;Parent=snap_masked-Contig_Y3-processed-gene-9.155;Name=snap_masked-Contig_Y3-processed-gene-9.155-mRNA-1;_AED=0.85;_eAED=0.85;_QI=0|0|0|0.5|1|1|2|0|66;_merge_warning=1
Contig_Y3	maker	mRNA	10524979	10528753	.	+	.	ID=snap_masked-Contig_Y3-processed-gene-9.156-mRNA-1;Parent=snap_masked-Contig_Y3-processed-gene-9.156;Name=snap_masked-Contig_Y3-processed-gene-9.156-mRNA-1;_AED=0.60;_eAED=0.62;_QI=0|0|0|0.5|1|1|2|0|63;_merge_warning=1
Contig_Y3	maker	mRNA	10529052	10542783	.	+	.	ID=maker-Contig_Y3-snap-gene-9.559-mRNA-1;Parent=maker-Contig_Y3-snap-gene-9.559;Name=maker-Contig_Y3-snap-gene-9.559-mRNA-1;_AED=0.49;_eAED=0.49;_QI=0|0|0.5|0.5|0|0|2|246|75
Contig_Y3	maker	mRNA	10559596	10562111	.	+	.	ID=augustus_masked-Contig_Y3-processed-gene-9.50-mRNA-1;Parent=augustus_masked-Contig_Y3-processed-gene-9.50;Name=augustus_masked-Contig_Y3-processed-gene-9.50-mRNA-1;_AED=0.16;_eAED=0.16;_QI=0|0|0|0.5|1|1|2|0|129
Contig_Y3	maker	mRNA	10582933	10583229	.	+	.	ID=augustus_masked-Contig_Y3-processed-gene-9.51-mRNA-1;Parent=augustus_masked-Contig_Y3-processed-gene-9.51;Name=augustus_masked-Contig_Y3-processed-gene-9.51-mRNA-1;_AED=0.11;_eAED=0.11;_QI=0|-1|0|1|-1|1|1|0|98;_merge_warning=1
Contig_Y3	maker	mRNA	10615481	10616993	.	+	.	ID=maker-Contig_Y3-snap-gene-9.565-mRNA-1;Parent=maker-Contig_Y3-snap-gene-9.565;Name=maker-Contig_Y3-snap-gene-9.565-mRNA-1;_AED=0.14;_eAED=0.14;_QI=0|0|0|1|0.33|0.25|4|0|379
Contig_Y3	maker	mRNA	10660438	10661987	.	+	.	ID=snap_masked-Contig_Y3-processed-gene-9.162-mRNA-1;Parent=snap_masked-Contig_Y3-processed-gene-9.162;Name=snap_masked-Contig_Y3-processed-gene-9.162-mRNA-1;_AED=0.08;_eAED=0.17;_QI=0|0|0|1|1|1|2|0|490;_merge_warning=1
Contig_Y3	maker	mRNA	9231319	9232098	.	-	.	ID=augustus_masked-Contig_Y3-processed-gene-9.57-mRNA-1;Parent=augustus_masked-Contig_Y3-processed-gene-9.57;Name=augustus_masked-Contig_Y3-processed-gene-9.57-mRNA-1;_AED=0.19;_eAED=0.61;_QI=0|0|0|1|1|1|2|0|229
Contig_Y3	maker	mRNA	9441239	9441981	.	-	.	ID=maker-Contig_Y3-snap-gene-9.572-mRNA-1;Parent=maker-Contig_Y3-snap-gene-9.572;Name=maker-Contig_Y3-snap-gene-9.572-mRNA-1;_AED=0.16;_eAED=0.16;_QI=0|0.5|0.6|1|0|0|5|0|167
Contig_Y3	maker	mRNA	9442045	9444216	.	-	.	ID=maker-Contig_Y3-snap-gene-9.571-mRNA-1;Parent=maker-Contig_Y3-snap-gene-9.571;Name=maker-Contig_Y3-snap-gene-9.571-mRNA-1;_AED=0.05;_eAED=0.13;_QI=38|0.75|0.6|1|0|0.2|5|0|130
Contig_Y3	maker	mRNA	9466231	9467658	.	-	.	ID=maker-Contig_Y3-augustus-gene-9.355-mRNA-1;Parent=maker-Contig_Y3-augustus-gene-9.355;Name=maker-Contig_Y3-augustus-gene-9.355-mRNA-1;_AED=0.06;_eAED=0.06;_QI=248|0.5|0.66|1|0.5|0.66|3|575|156
Contig_Y3	maker	mRNA	9489161	9490094	.	-	.	ID=maker-Contig_Y3-augustus-gene-9.359-mRNA-1;Parent=maker-Contig_Y3-augustus-gene-9.359;Name=maker-Contig_Y3-augustus-gene-9.359-mRNA-1;_AED=0.22;_eAED=0.22;_QI=248|0.5|0.66|1|0|0|3|81|156
Contig_Y3	maker	mRNA	9495658	9496881	.	-	.	ID=augustus_masked-Contig_Y3-processed-gene-9.60-mRNA-1;Parent=augustus_masked-Contig_Y3-processed-gene-9.60;Name=augustus_masked-Contig_Y3-processed-gene-9.60-mRNA-1;_AED=0.25;_eAED=0.25;_QI=384|0.75|0.8|1|0.5|0.4|5|0|203;_merge_warning=1
Contig_Y3	maker	mRNA	9517816	9530986	.	-	.	ID=augustus_masked-Contig_Y3-processed-gene-9.61-mRNA-1;Parent=augustus_masked-Contig_Y3-processed-gene-9.61;Name=augustus_masked-Contig_Y3-processed-gene-9.61-mRNA-1;_AED=0.22;_eAED=0.31;_QI=0|0|0|1|1|1|4|0|358;_merge_warning=1
Contig_Y3	maker	mRNA	9587197	9587649	.	-	.	ID=augustus_masked-Contig_Y3-processed-gene-9.62-mRNA-1;Parent=augustus_masked-Contig_Y3-processed-gene-9.62;Name=augustus_masked-Contig_Y3-processed-gene-9.62-mRNA-1;_AED=0.15;_eAED=0.22;_QI=0|-1|0|1|-1|1|1|0|150
Contig_Y3	maker	mRNA	9603842	9613935	.	-	.	ID=maker-Contig_Y3-snap-gene-9.592-mRNA-1;Parent=maker-Contig_Y3-snap-gene-9.592;Name=maker-Contig_Y3-snap-gene-9.592-mRNA-1;_AED=1.00;_eAED=1.00;_QI=0|0|0|0.2|0.75|0.4|5|0|235
Contig_Y3	maker	mRNA	9614490	9616502	.	-	.	ID=maker-Contig_Y3-augustus-gene-9.365-mRNA-1;Parent=maker-Contig_Y3-augustus-gene-9.365;Name=maker-Contig_Y3-augustus-gene-9.365-mRNA-1;_AED=0.06;_eAED=0.06;_QI=16|1|1|1|1|1|4|0|586
Contig_Y3	maker	mRNA	9678798	9682997	.	-	.	ID=augustus_masked-Contig_Y3-processed-gene-9.65-mRNA-1;Parent=augustus_masked-Contig_Y3-processed-gene-9.65;Name=augustus_masked-Contig_Y3-processed-gene-9.65-mRNA-1;_AED=0.42;_eAED=0.86;_QI=0|0|0.5|1|1|1|2|118|192;_merge_warning=1
Contig_Y3	maker	mRNA	9683169	9684158	.	-	.	ID=augustus_masked-Contig_Y3-processed-gene-9.66-mRNA-1;Parent=augustus_masked-Contig_Y3-processed-gene-9.66;Name=augustus_masked-Contig_Y3-processed-gene-9.66-mRNA-1;_AED=0.39;_eAED=0.72;_QI=0|-1|0|1|-1|1|1|0|329;_merge_warning=1
Contig_Y3	maker	mRNA	9684201	9687077	.	-	.	ID=maker-Contig_Y3-snap-gene-9.599-mRNA-1;Parent=maker-Contig_Y3-snap-gene-9.599;Name=maker-Contig_Y3-snap-gene-9.599-mRNA-1;_AED=0.24;_eAED=0.22;_QI=247|0.66|0.42|1|0.83|0.57|7|0|751
Contig_Y3	maker	mRNA	9689381	9690152	.	-	.	ID=maker-Contig_Y3-snap-gene-9.603-mRNA-1;Parent=maker-Contig_Y3-snap-gene-9.603;Name=maker-Contig_Y3-snap-gene-9.603-mRNA-1;_AED=0.13;_eAED=0.17;_QI=0|0|0|1|1|1|2|0|233
Contig_Y3	maker	mRNA	9751137	9762038	.	-	.	ID=maker-Contig_Y3-augustus-gene-9.376-mRNA-1;Parent=maker-Contig_Y3-augustus-gene-9.376;Name=maker-Contig_Y3-augustus-gene-9.376-mRNA-1;_AED=0.24;_eAED=0.24;_QI=324|1|1|1|0.83|0.85|7|1166|503
Contig_Y3	maker	mRNA	9768633	9782906	.	-	.	ID=maker-Contig_Y3-snap-gene-9.604-mRNA-1;Parent=maker-Contig_Y3-snap-gene-9.604;Name=maker-Contig_Y3-snap-gene-9.604-mRNA-1;_AED=0.31;_eAED=0.31;_QI=0|0.55|0.5|0.8|0.66|0.5|10|1621|429
Contig_Y3	maker	mRNA	9880619	9882771	.	-	.	ID=maker-Contig_Y3-snap-gene-9.612-mRNA-1;Parent=maker-Contig_Y3-snap-gene-9.612;Name=maker-Contig_Y3-snap-gene-9.612-mRNA-1;_AED=0.44;_eAED=0.45;_QI=0|0.25|0|1|0.75|0.6|5|0|583
Contig_Y3	maker	mRNA	9887316	9888253	.	-	.	ID=maker-Contig_Y3-augustus-gene-9.386-mRNA-1;Parent=maker-Contig_Y3-augustus-gene-9.386;Name=maker-Contig_Y3-augustus-gene-9.386-mRNA-1;_AED=0.42;_eAED=0.44;_QI=0|0|0|1|0.5|0.33|3|0|268
Contig_Y3	maker	mRNA	9893225	9894198	.	-	.	ID=maker-Contig_Y3-snap-gene-9.622-mRNA-1;Parent=maker-Contig_Y3-snap-gene-9.622;Name=maker-Contig_Y3-snap-gene-9.622-mRNA-1;_AED=0.05;_eAED=0.09;_QI=0|0|0|1|1|1|2|0|319
Contig_Y3	maker	mRNA	9901519	9903840	.	-	.	ID=maker-Contig_Y3-augustus-gene-9.394-mRNA-1;Parent=maker-Contig_Y3-augustus-gene-9.394;Name=maker-Contig_Y3-augustus-gene-9.394-mRNA-1;_AED=0.01;_eAED=0.01;_QI=0|0.5|0.33|0.66|0.5|0.33|3|74|649
Contig_Y3	maker	mRNA	9916354	9918688	.	-	.	ID=maker-Contig_Y3-augustus-gene-9.396-mRNA-1;Parent=maker-Contig_Y3-augustus-gene-9.396;Name=maker-Contig_Y3-augustus-gene-9.396-mRNA-1;_AED=0.02;_eAED=0.02;_QI=0|0.5|0|0.66|0.5|0.33|3|0|678
Contig_Y3	maker	mRNA	9960876	9961453	.	-	.	ID=maker-Contig_Y3-augustus-gene-9.398-mRNA-1;Parent=maker-Contig_Y3-augustus-gene-9.398;Name=maker-Contig_Y3-augustus-gene-9.398-mRNA-1;_AED=0.48;_eAED=0.73;_QI=0|0|0|1|1|0.5|2|0|174
Contig_Y3	maker	mRNA	9961484	9971525	.	-	.	ID=maker-Contig_Y3-snap-gene-9.636-mRNA-1;Parent=maker-Contig_Y3-snap-gene-9.636;Name=maker-Contig_Y3-snap-gene-9.636-mRNA-1;_AED=0.28;_eAED=0.32;_QI=0|0.25|0|1|0.25|0.6|5|0|681
Contig_Y3	maker	mRNA	10021701	10024947	.	-	.	ID=maker-Contig_Y3-snap-gene-9.642-mRNA-1;Parent=maker-Contig_Y3-snap-gene-9.642;Name=maker-Contig_Y3-snap-gene-9.642-mRNA-1;_AED=0.26;_eAED=0.61;_QI=0|0.5|0.33|1|1|1|3|104|108
Contig_Y3	maker	mRNA	10025240	10042950	.	-	.	ID=snap_masked-Contig_Y3-processed-gene-9.189-mRNA-1;Parent=snap_masked-Contig_Y3-processed-gene-9.189;Name=snap_masked-Contig_Y3-processed-gene-9.189-mRNA-1;_AED=0.67;_eAED=0.67;_QI=0|0|0.33|0.33|1|1|3|122|81;_merge_warning=1
Contig_Y3	maker	mRNA	10259308	10259601	.	-	.	ID=augustus_masked-Contig_Y3-processed-gene-9.81-mRNA-1;Parent=augustus_masked-Contig_Y3-processed-gene-9.81;Name=augustus_masked-Contig_Y3-processed-gene-9.81-mRNA-1;_AED=0.10;_eAED=0.13;_QI=0|-1|0|1|-1|1|1|0|97
Contig_Y3	maker	mRNA	10284585	10284929	.	-	.	ID=augustus_masked-Contig_Y3-processed-gene-9.82-mRNA-1;Parent=augustus_masked-Contig_Y3-processed-gene-9.82;Name=augustus_masked-Contig_Y3-processed-gene-9.82-mRNA-1;_AED=0.10;_eAED=0.10;_QI=0|-1|0|1|-1|1|1|0|114;_merge_warning=1
Contig_Y3	maker	mRNA	10317612	10317956	.	-	.	ID=augustus_masked-Contig_Y3-processed-gene-9.83-mRNA-1;Parent=augustus_masked-Contig_Y3-processed-gene-9.83;Name=augustus_masked-Contig_Y3-processed-gene-9.83-mRNA-1;_AED=0.33;_eAED=0.33;_QI=0|-1|0|1|-1|1|1|0|114
Contig_Y3	maker	mRNA	10344311	10352127	.	-	.	ID=maker-Contig_Y3-snap-gene-9.650-mRNA-1;Parent=maker-Contig_Y3-snap-gene-9.650;Name=maker-Contig_Y3-snap-gene-9.650-mRNA-1;_AED=0.28;_eAED=0.28;_QI=0|0|0|0.66|0.5|0.66|3|0|332
Contig_Y3	maker	mRNA	10368903	10369866	.	-	.	ID=maker-Contig_Y3-snap-gene-9.651-mRNA-1;Parent=maker-Contig_Y3-snap-gene-9.651;Name=maker-Contig_Y3-snap-gene-9.651-mRNA-1;_AED=0.27;_eAED=0.27;_QI=0|0.33|0.25|1|0|0|4|0|284
Contig_Y3	maker	mRNA	10370005	10370429	.	-	.	ID=augustus_masked-Contig_Y3-processed-gene-9.85-mRNA-1;Parent=augustus_masked-Contig_Y3-processed-gene-9.85;Name=augustus_masked-Contig_Y3-processed-gene-9.85-mRNA-1;_AED=0.83;_eAED=1.00;_QI=0|0|0|0.5|1|1|2|0|88
Contig_Y3	maker	mRNA	10385422	10387593	.	-	.	ID=snap_masked-Contig_Y3-processed-gene-9.195-mRNA-1;Parent=snap_masked-Contig_Y3-processed-gene-9.195;Name=snap_masked-Contig_Y3-processed-gene-9.195-mRNA-1;_AED=0.05;_eAED=0.05;_QI=0|0|0|0.75|1|1|4|0|664;_merge_warning=1
Contig_Y3	maker	mRNA	10434638	10436728	.	-	.	ID=maker-Contig_Y3-augustus-gene-9.418-mRNA-1;Parent=maker-Contig_Y3-augustus-gene-9.418;Name=maker-Contig_Y3-augustus-gene-9.418-mRNA-1;_AED=0.28;_eAED=0.28;_QI=0|0.25|0|0.6|1|1|5|0|602
Contig_Y3	maker	mRNA	10505331	10511295	.	-	.	ID=augustus_masked-Contig_Y3-processed-gene-9.88-mRNA-1;Parent=augustus_masked-Contig_Y3-processed-gene-9.88;Name=augustus_masked-Contig_Y3-processed-gene-9.88-mRNA-1;_AED=0.30;_eAED=0.30;_QI=0|0|0|0.5|1|1|2|0|209;_merge_warning=1
Contig_Y3	maker	mRNA	10524816	10525165	.	-	.	ID=augustus_masked-Contig_Y3-processed-gene-9.89-mRNA-1;Parent=augustus_masked-Contig_Y3-processed-gene-9.89;Name=augustus_masked-Contig_Y3-processed-gene-9.89-mRNA-1;_AED=0.44;_eAED=0.45;_QI=0|0|0|1|1|1|2|0|94
Contig_Y3	maker	mRNA	10542989	10543338	.	-	.	ID=augustus_masked-Contig_Y3-processed-gene-9.91-mRNA-1;Parent=augustus_masked-Contig_Y3-processed-gene-9.91;Name=augustus_masked-Contig_Y3-processed-gene-9.91-mRNA-1;_AED=0.25;_eAED=0.27;_QI=0|0|0|1|1|1|2|0|94;_merge_warning=1
Contig_Y3	maker	mRNA	10545204	10549618	.	-	.	ID=snap_masked-Contig_Y3-processed-gene-9.201-mRNA-1;Parent=snap_masked-Contig_Y3-processed-gene-9.201;Name=snap_masked-Contig_Y3-processed-gene-9.201-mRNA-1;_AED=0.24;_eAED=0.60;_QI=0|0|0.5|1|1|1|2|120|66
Contig_Y3	maker	mRNA	10583581	10583922	.	-	.	ID=maker-Contig_Y3-augustus-gene-9.420-mRNA-1;Parent=maker-Contig_Y3-augustus-gene-9.420;Name=maker-Contig_Y3-augustus-gene-9.420-mRNA-1;_AED=0.30;_eAED=0.30;_QI=166|1|0.5|1|0|0.5|2|0|41
Contig_Y3	maker	mRNA	9224221	9226190	.	-	.	ID=maker-Contig_Y3-snap-gene-9.567-mRNA-1;Parent=maker-Contig_Y3-snap-gene-9.567;Name=maker-Contig_Y3-snap-gene-9.567-mRNA-1;_AED=0.04;_eAED=0.36;_QI=0|0|0|1|0|0|5|0|560
Contig_Y3	maker	mRNA	9440294	9441237	.	-	.	ID=maker-Contig_Y3-snap-gene-9.570-mRNA-1;Parent=maker-Contig_Y3-snap-gene-9.570;Name=maker-Contig_Y3-snap-gene-9.570-mRNA-1;_AED=0.47;_eAED=0.52;_QI=0|0|0|1|0|0|3|0|134
Contig_Y3	maker	mRNA	978501	991552	.	+	.	ID=maker-Contig_Y3-snap-gene-1.357-mRNA-1;Parent=maker-Contig_Y3-snap-gene-1.357;Name=maker-Contig_Y3-snap-gene-1.357-mRNA-1;_AED=0.31;_eAED=0.37;_QI=0|0|0|0.83|0.4|0.33|6|0|629
Contig_Y3	maker	mRNA	1001265	1003203	.	+	.	ID=maker-Contig_Y3-augustus-gene-1.214-mRNA-1;Parent=maker-Contig_Y3-augustus-gene-1.214;Name=maker-Contig_Y3-augustus-gene-1.214-mRNA-1;_AED=0.28;_eAED=0.28;_QI=0|0.25|0|0.8|0.75|0.8|5|0|517
Contig_Y3	maker	mRNA	1074344	1081945	.	+	.	ID=snap_masked-Contig_Y3-processed-gene-1.102-mRNA-1;Parent=snap_masked-Contig_Y3-processed-gene-1.102;Name=snap_masked-Contig_Y3-processed-gene-1.102-mRNA-1;_AED=0.44;_eAED=0.83;_QI=0|0|0.33|1|1|1|3|126|155;_merge_warning=1
Contig_Y3	maker	mRNA	1082123	1085023	.	+	.	ID=maker-Contig_Y3-snap-gene-1.377-mRNA-1;Parent=maker-Contig_Y3-snap-gene-1.377;Name=maker-Contig_Y3-snap-gene-1.377-mRNA-1;_AED=0.07;_eAED=0.07;_QI=1720|1|1|1|0.66|0.5|4|152|289
Contig_Y3	maker	mRNA	1118586	1131751	.	+	.	ID=maker-Contig_Y3-snap-gene-1.383-mRNA-1;Parent=maker-Contig_Y3-snap-gene-1.383;Name=maker-Contig_Y3-snap-gene-1.383-mRNA-1;_AED=0.24;_eAED=0.43;_QI=0|0|0.25|0.5|0.33|0.5|4|362|185
Contig_Y3	maker	mRNA	1183333	1191285	.	+	.	ID=augustus_masked-Contig_Y3-processed-gene-1.7-mRNA-1;Parent=augustus_masked-Contig_Y3-processed-gene-1.7;Name=augustus_masked-Contig_Y3-processed-gene-1.7-mRNA-1;_AED=0.12;_eAED=0.14;_QI=0|0|0|0.5|1|1|2|0|200;_merge_warning=1
Contig_Y3	maker	mRNA	1204727	1205538	.	+	.	ID=augustus_masked-Contig_Y3-processed-gene-1.8-mRNA-1;Parent=augustus_masked-Contig_Y3-processed-gene-1.8;Name=augustus_masked-Contig_Y3-processed-gene-1.8-mRNA-1;_AED=0.33;_eAED=0.34;_QI=0|0|0|0.5|1|1|2|0|191;_merge_warning=1
Contig_Y3	maker	mRNA	1209931	1210355	.	+	.	ID=augustus_masked-Contig_Y3-processed-gene-1.9-mRNA-1;Parent=augustus_masked-Contig_Y3-processed-gene-1.9;Name=augustus_masked-Contig_Y3-processed-gene-1.9-mRNA-1;_AED=0.78;_eAED=1.00;_QI=0|0|0|0.5|1|1|2|0|88
Contig_Y3	maker	mRNA	1210494	1210896	.	+	.	ID=maker-Contig_Y3-snap-gene-1.385-mRNA-1;Parent=maker-Contig_Y3-snap-gene-1.385;Name=maker-Contig_Y3-snap-gene-1.385-mRNA-1;_AED=0.07;_eAED=0.07;_QI=0|0|0.5|1|0|0|2|0|101
Contig_Y3	maker	mRNA	1239929	1245948	.	+	.	ID=maker-Contig_Y3-snap-gene-1.387-mRNA-1;Parent=maker-Contig_Y3-snap-gene-1.387;Name=maker-Contig_Y3-snap-gene-1.387-mRNA-1;_AED=0.15;_eAED=0.29;_QI=0|0|0.5|1|0|0|2|313|102
Contig_Y3	maker	mRNA	1250304	1252784	.	+	.	ID=snap_masked-Contig_Y3-processed-gene-1.117-mRNA-1;Parent=snap_masked-Contig_Y3-processed-gene-1.117;Name=snap_masked-Contig_Y3-processed-gene-1.117-mRNA-1;_AED=0.93;_eAED=1.00;_QI=0|0|0|0.33|1|1|3|0|155;_merge_warning=1
Contig_Y3	maker	mRNA	1253221	1254124	.	+	.	ID=maker-Contig_Y3-augustus-gene-1.225-mRNA-1;Parent=maker-Contig_Y3-augustus-gene-1.225;Name=maker-Contig_Y3-augustus-gene-1.225-mRNA-1;_AED=0.78;_eAED=1.00;_QI=0|0|0|0.5|1|1|2|0|207
Contig_Y3	maker	mRNA	1256156	1258538	.	+	.	ID=maker-Contig_Y3-augustus-gene-1.226-mRNA-1;Parent=maker-Contig_Y3-augustus-gene-1.226;Name=maker-Contig_Y3-augustus-gene-1.226-mRNA-1;_AED=0.42;_eAED=0.73;_QI=7|0.33|0.25|0.75|1|1|4|0|443
Contig_Y3	maker	mRNA	1260973	1261361	.	+	.	ID=snap_masked-Contig_Y3-processed-gene-1.119-mRNA-1;Parent=snap_masked-Contig_Y3-processed-gene-1.119;Name=snap_masked-Contig_Y3-processed-gene-1.119-mRNA-1;_AED=0.56;_eAED=0.71;_QI=0|0|0|1|1|1|2|0|61;_merge_warning=1
Contig_Y3	maker	mRNA	1261798	1262702	.	+	.	ID=maker-Contig_Y3-augustus-gene-1.227-mRNA-1;Parent=maker-Contig_Y3-augustus-gene-1.227;Name=maker-Contig_Y3-augustus-gene-1.227-mRNA-1;_AED=0.80;_eAED=1.00;_QI=0|0|0|0.66|1|1|3|0|251
Contig_Y3	maker	mRNA	1264734	1265787	.	+	.	ID=maker-Contig_Y3-augustus-gene-1.228-mRNA-1;Parent=maker-Contig_Y3-augustus-gene-1.228;Name=maker-Contig_Y3-augustus-gene-1.228-mRNA-1;_AED=0.48;_eAED=0.48;_QI=11|0.5|0.33|0.66|1|1|3|0|192
Contig_Y3	maker	mRNA	1342926	1348889	.	+	.	ID=maker-Contig_Y3-snap-gene-1.396-mRNA-1;Parent=maker-Contig_Y3-snap-gene-1.396;Name=maker-Contig_Y3-snap-gene-1.396-mRNA-1;_AED=0.11;_eAED=0.11;_QI=0|1|0|1|0|0|2|0|165
Contig_Y3	maker	mRNA	1374116	1376390	.	+	.	ID=maker-Contig_Y3-snap-gene-1.398-mRNA-1;Parent=maker-Contig_Y3-snap-gene-1.398;Name=maker-Contig_Y3-snap-gene-1.398-mRNA-1;_AED=0.31;_eAED=0.31;_QI=7|0.25|0.2|1|0.75|0.8|5|0|428
Contig_Y3	maker	mRNA	1429460	1431683	.	+	.	ID=maker-Contig_Y3-augustus-gene-1.256-mRNA-1;Parent=maker-Contig_Y3-augustus-gene-1.256;Name=maker-Contig_Y3-augustus-gene-1.256-mRNA-1;_AED=0.39;_eAED=0.53;_QI=0|0|0|0.25|1|1|4|0|400
Contig_Y3	maker	mRNA	1468081	1468762	.	+	.	ID=maker-Contig_Y3-augustus-gene-1.257-mRNA-1;Parent=maker-Contig_Y3-augustus-gene-1.257;Name=maker-Contig_Y3-augustus-gene-1.257-mRNA-1;_AED=0.23;_eAED=0.24;_QI=0|0|0|0.5|1|1|2|0|196
Contig_Y3	maker	mRNA	1484715	1485390	.	+	.	ID=maker-Contig_Y3-augustus-gene-1.258-mRNA-1;Parent=maker-Contig_Y3-augustus-gene-1.258;Name=maker-Contig_Y3-augustus-gene-1.258-mRNA-1;_AED=0.23;_eAED=0.23;_QI=0|0|0|0.5|1|1|2|0|194
Contig_Y3	maker	mRNA	1513170	1513391	.	+	.	ID=augustus_masked-Contig_Y3-processed-gene-1.21-mRNA-1;Parent=augustus_masked-Contig_Y3-processed-gene-1.21;Name=augustus_masked-Contig_Y3-processed-gene-1.21-mRNA-1;_AED=0.13;_eAED=0.13;_QI=0|-1|0|1|-1|1|1|0|73;_merge_warning=1
Contig_Y3	maker	mRNA	1517042	1521703	.	+	.	ID=snap_masked-Contig_Y3-processed-gene-1.130-mRNA-1;Parent=snap_masked-Contig_Y3-processed-gene-1.130;Name=snap_masked-Contig_Y3-processed-gene-1.130-mRNA-1;_AED=0.59;_eAED=0.59;_QI=0|0|0.5|0.5|1|1|2|120|59
Contig_Y3	maker	mRNA	1524219	1525103	.	+	.	ID=augustus_masked-Contig_Y3-processed-gene-1.22-mRNA-1;Parent=augustus_masked-Contig_Y3-processed-gene-1.22;Name=augustus_masked-Contig_Y3-processed-gene-1.22-mRNA-1;_AED=0.28;_eAED=0.29;_QI=0|-1|0|1|-1|1|1|0|294
Contig_Y3	maker	mRNA	1525111	1530742	.	+	.	ID=maker-Contig_Y3-snap-gene-1.407-mRNA-1;Parent=maker-Contig_Y3-snap-gene-1.407;Name=maker-Contig_Y3-snap-gene-1.407-mRNA-1;_AED=0.08;_eAED=0.08;_QI=0|0|0.5|0.5|0|0|2|0|410
Contig_Y3	maker	mRNA	1532936	1538423	.	+	.	ID=augustus_masked-Contig_Y3-processed-gene-1.25-mRNA-1;Parent=augustus_masked-Contig_Y3-processed-gene-1.25;Name=augustus_masked-Contig_Y3-processed-gene-1.25-mRNA-1;_AED=0.20;_eAED=0.20;_QI=0|0|0|1|1|1|2|0|187;_merge_warning=1
Contig_Y3	maker	mRNA	1551100	1551205	.	+	.	ID=maker-Contig_Y3-augustus-gene-1.259-mRNA-1;Parent=maker-Contig_Y3-augustus-gene-1.259;Name=maker-Contig_Y3-augustus-gene-1.259-mRNA-1;_AED=0.37;_eAED=0.55;_QI=64|0|0.5|1|0|0|2|0|13
Contig_Y3	maker	mRNA	1554361	1554489	.	+	.	ID=maker-Contig_Y3-snap-gene-1.409-mRNA-1;Parent=maker-Contig_Y3-snap-gene-1.409;Name=maker-Contig_Y3-snap-gene-1.409-mRNA-1;_AED=0.18;_eAED=0.18;_QI=0|1|0.66|1|0|0|3|0|43
Contig_Y3	maker	mRNA	1564904	1568090	.	+	.	ID=maker-Contig_Y3-snap-gene-1.412-mRNA-1;Parent=maker-Contig_Y3-snap-gene-1.412;Name=maker-Contig_Y3-snap-gene-1.412-mRNA-1;_AED=0.55;_eAED=1.00;_QI=0|0|0|0.33|0.4|0.66|6|0|342
Contig_Y3	maker	mRNA	1568166	1570699	.	+	.	ID=snap_masked-Contig_Y3-processed-gene-1.134-mRNA-1;Parent=snap_masked-Contig_Y3-processed-gene-1.134;Name=snap_masked-Contig_Y3-processed-gene-1.134-mRNA-1;_AED=0.30;_eAED=0.30;_QI=0|0|0|0.5|1|1|2|0|168
Contig_Y3	maker	mRNA	1602461	1602810	.	+	.	ID=augustus_masked-Contig_Y3-processed-gene-1.29-mRNA-1;Parent=augustus_masked-Contig_Y3-processed-gene-1.29;Name=augustus_masked-Contig_Y3-processed-gene-1.29-mRNA-1;_AED=0.25;_eAED=0.27;_QI=0|0|0|1|1|1|2|0|94;_merge_warning=1
Contig_Y3	maker	mRNA	1613584	1615857	.	+	.	ID=maker-Contig_Y3-snap-gene-1.414-mRNA-1;Parent=maker-Contig_Y3-snap-gene-1.414;Name=maker-Contig_Y3-snap-gene-1.414-mRNA-1;_AED=0.15;_eAED=0.74;_QI=0|0|0|0.66|0.5|0|3|0|662
Contig_Y3	maker	mRNA	1619527	1624112	.	+	.	ID=maker-Contig_Y3-snap-gene-1.413-mRNA-1;Parent=maker-Contig_Y3-snap-gene-1.413;Name=maker-Contig_Y3-snap-gene-1.413-mRNA-1;_AED=0.50;_eAED=0.50;_QI=0|0|0|1|1|1|2|0|174
Contig_Y3	maker	mRNA	1626759	1633311	.	+	.	ID=snap_masked-Contig_Y3-processed-gene-1.140-mRNA-1;Parent=snap_masked-Contig_Y3-processed-gene-1.140;Name=snap_masked-Contig_Y3-processed-gene-1.140-mRNA-1;_AED=0.56;_eAED=0.64;_QI=0|0|0.33|0.66|1|1|3|120|82;_merge_warning=1
Contig_Y3	maker	mRNA	1646818	1648982	.	+	.	ID=augustus_masked-Contig_Y3-processed-gene-1.33-mRNA-1;Parent=augustus_masked-Contig_Y3-processed-gene-1.33;Name=augustus_masked-Contig_Y3-processed-gene-1.33-mRNA-1;_AED=0.05;_eAED=0.43;_QI=0|0|0|1|1|1|2|0|704;_merge_warning=1
Contig_Y3	maker	mRNA	1683920	1693916	.	+	.	ID=augustus_masked-Contig_Y3-processed-gene-1.34-mRNA-1;Parent=augustus_masked-Contig_Y3-processed-gene-1.34;Name=augustus_masked-Contig_Y3-processed-gene-1.34-mRNA-1;_AED=0.09;_eAED=0.12;_QI=0|0|0|0.83|1|1|6|0|679;_merge_warning=1
Contig_Y3	maker	mRNA	1751795	1753966	.	+	.	ID=augustus_masked-Contig_Y3-processed-gene-1.35-mRNA-1;Parent=augustus_masked-Contig_Y3-processed-gene-1.35;Name=augustus_masked-Contig_Y3-processed-gene-1.35-mRNA-1;_AED=0.05;_eAED=0.05;_QI=0|-1|0|1|-1|1|1|0|723;_merge_warning=1
Contig_Y3	maker	mRNA	1772930	1773226	.	+	.	ID=augustus_masked-Contig_Y3-processed-gene-1.36-mRNA-1;Parent=augustus_masked-Contig_Y3-processed-gene-1.36;Name=augustus_masked-Contig_Y3-processed-gene-1.36-mRNA-1;_AED=0.11;_eAED=0.11;_QI=0|-1|0|1|-1|1|1|0|98;_merge_warning=1
Contig_Y3	maker	mRNA	1804928	1811515	.	+	.	ID=augustus_masked-Contig_Y3-processed-gene-1.37-mRNA-1;Parent=augustus_masked-Contig_Y3-processed-gene-1.37;Name=augustus_masked-Contig_Y3-processed-gene-1.37-mRNA-1;_AED=0.03;_eAED=0.03;_QI=0|0|0|1|1|1|2|0|731;_merge_warning=1
Contig_Y3	maker	mRNA	1829139	1830503	.	+	.	ID=augustus_masked-Contig_Y3-processed-gene-1.38-mRNA-1;Parent=augustus_masked-Contig_Y3-processed-gene-1.38;Name=augustus_masked-Contig_Y3-processed-gene-1.38-mRNA-1;_AED=0.00;_eAED=0.00;_QI=0|-1|0|1|-1|1|1|0|454;_merge_warning=1
Contig_Y3	maker	mRNA	1842345	1843709	.	+	.	ID=augustus_masked-Contig_Y3-processed-gene-1.39-mRNA-1;Parent=augustus_masked-Contig_Y3-processed-gene-1.39;Name=augustus_masked-Contig_Y3-processed-gene-1.39-mRNA-1;_AED=0.00;_eAED=0.00;_QI=0|-1|0|1|-1|1|1|0|454
Contig_Y3	maker	mRNA	1861340	1861904	.	+	.	ID=maker-Contig_Y3-augustus-gene-1.263-mRNA-1;Parent=maker-Contig_Y3-augustus-gene-1.263;Name=maker-Contig_Y3-augustus-gene-1.263-mRNA-1;_AED=0.13;_eAED=0.14;_QI=0|0|0|0.5|1|1|2|0|143
Contig_Y3	maker	mRNA	1879186	1881543	.	+	.	ID=maker-Contig_Y3-snap-gene-1.417-mRNA-1;Parent=maker-Contig_Y3-snap-gene-1.417;Name=maker-Contig_Y3-snap-gene-1.417-mRNA-1;_AED=0.11;_eAED=0.11;_QI=7|0.33|0.14|1|0.66|0.57|7|0|392
Contig_Y3	maker	mRNA	1892276	1898187	.	+	.	ID=maker-Contig_Y3-snap-gene-1.420-mRNA-1;Parent=maker-Contig_Y3-snap-gene-1.420;Name=maker-Contig_Y3-snap-gene-1.420-mRNA-1;_AED=0.29;_eAED=0.29;_QI=0|0|0|0.33|1|1|3|0|249
Contig_Y3	maker	mRNA	1900008	1905116	.	+	.	ID=maker-Contig_Y3-snap-gene-1.421-mRNA-1;Parent=maker-Contig_Y3-snap-gene-1.421;Name=maker-Contig_Y3-snap-gene-1.421-mRNA-1;_AED=0.12;_eAED=0.39;_QI=0|0|0.5|1|0|0|2|110|186
Contig_Y3	maker	mRNA	1944174	1944545	.	+	.	ID=augustus_masked-Contig_Y3-processed-gene-1.43-mRNA-1;Parent=augustus_masked-Contig_Y3-processed-gene-1.43;Name=augustus_masked-Contig_Y3-processed-gene-1.43-mRNA-1;_AED=0.15;_eAED=0.16;_QI=0|-1|0|1|-1|1|1|0|123;_merge_warning=1
Contig_Y3	maker	mRNA	978290	982837	.	-	.	ID=snap_masked-Contig_Y3-processed-gene-1.98-mRNA-1;Parent=snap_masked-Contig_Y3-processed-gene-1.98;Name=snap_masked-Contig_Y3-processed-gene-1.98-mRNA-1;_AED=0.70;_eAED=0.82;_QI=0|0|0|0.33|1|1|3|0|267;_merge_warning=1
Contig_Y3	maker	mRNA	1003285	1003792	.	-	.	ID=maker-Contig_Y3-augustus-gene-1.271-mRNA-1;Parent=maker-Contig_Y3-augustus-gene-1.271;Name=maker-Contig_Y3-augustus-gene-1.271-mRNA-1;_AED=0.00;_eAED=0.00;_QI=242|1|1|1|1|1|2|0|68
Contig_Y3	maker	mRNA	1019559	1020954	.	-	.	ID=maker-Contig_Y3-snap-gene-1.432-mRNA-1;Parent=maker-Contig_Y3-snap-gene-1.432;Name=maker-Contig_Y3-snap-gene-1.432-mRNA-1;_AED=0.85;_eAED=0.85;_QI=0|0|0|0.5|0|0.5|2|0|233
Contig_Y3	maker	mRNA	1020958	1023897	.	-	.	ID=maker-Contig_Y3-snap-gene-1.429-mRNA-1;Parent=maker-Contig_Y3-snap-gene-1.429;Name=maker-Contig_Y3-snap-gene-1.429-mRNA-1;_AED=0.61;_eAED=0.61;_QI=0|0.5|0.33|0.66|0|0.33|3|64|73
Contig_Y3	maker	mRNA	1027328	1028723	.	-	.	ID=snap_masked-Contig_Y3-processed-gene-1.153-mRNA-1;Parent=snap_masked-Contig_Y3-processed-gene-1.153;Name=snap_masked-Contig_Y3-processed-gene-1.153-mRNA-1;_AED=0.43;_eAED=0.49;_QI=0|0|0|1|1|1|2|0|246
Contig_Y3	maker	mRNA	1028791	1032372	.	-	.	ID=snap_masked-Contig_Y3-processed-gene-1.154-mRNA-1;Parent=snap_masked-Contig_Y3-processed-gene-1.154;Name=snap_masked-Contig_Y3-processed-gene-1.154-mRNA-1;_AED=0.78;_eAED=0.84;_QI=0|0|0.33|0.66|1|1|3|0|253
Contig_Y3	maker	mRNA	1074307	1082282	.	-	.	ID=maker-Contig_Y3-augustus-gene-1.281-mRNA-1;Parent=maker-Contig_Y3-augustus-gene-1.281;Name=maker-Contig_Y3-augustus-gene-1.281-mRNA-1;_AED=0.17;_eAED=0.19;_QI=0|0|0|0.5|1|1|2|0|200
Contig_Y3	maker	mRNA	1123545	1125559	.	-	.	ID=maker-Contig_Y3-snap-gene-1.442-mRNA-1;Parent=maker-Contig_Y3-snap-gene-1.442;Name=maker-Contig_Y3-snap-gene-1.442-mRNA-1;_AED=0.85;_eAED=0.93;_QI=0|0|0|0.4|0.5|0.6|5|0|317
Contig_Y3	maker	mRNA	1130987	1139141	.	-	.	ID=maker-Contig_Y3-augustus-gene-1.283-mRNA-1;Parent=maker-Contig_Y3-augustus-gene-1.283;Name=maker-Contig_Y3-augustus-gene-1.283-mRNA-1;_AED=0.60;_eAED=0.93;_QI=0|0|0|0.57|1|1|7|0|784
Contig_Y3	maker	mRNA	1156071	1162125	.	-	.	ID=snap_masked-Contig_Y3-processed-gene-1.159-mRNA-1;Parent=snap_masked-Contig_Y3-processed-gene-1.159;Name=snap_masked-Contig_Y3-processed-gene-1.159-mRNA-1;_AED=0.89;_eAED=0.89;_QI=0|0|0|0.33|1|1|3|0|366;_merge_warning=1
Contig_Y3	maker	mRNA	1171553	1181772	.	-	.	ID=maker-Contig_Y3-augustus-gene-1.290-mRNA-1;Parent=maker-Contig_Y3-augustus-gene-1.290;Name=maker-Contig_Y3-augustus-gene-1.290-mRNA-1;_AED=0.08;_eAED=0.08;_QI=0|1|1|1|0.5|0.2|5|398|352
Contig_Y3	maker	mRNA	1183670	1191248	.	-	.	ID=snap_masked-Contig_Y3-processed-gene-1.163-mRNA-1;Parent=snap_masked-Contig_Y3-processed-gene-1.163;Name=snap_masked-Contig_Y3-processed-gene-1.163-mRNA-1;_AED=0.46;_eAED=0.70;_QI=0|0|0.5|1|1|1|2|126|62;_merge_warning=1
Contig_Y3	maker	mRNA	1204663	1205587	.	-	.	ID=maker-Contig_Y3-snap-gene-1.459-mRNA-1;Parent=maker-Contig_Y3-snap-gene-1.459;Name=maker-Contig_Y3-snap-gene-1.459-mRNA-1;_AED=0.11;_eAED=0.11;_QI=86|0.5|0.33|1|0|0|3|0|191
Contig_Y3	maker	mRNA	1210830	1212768	.	-	.	ID=maker-Contig_Y3-snap-gene-1.461-mRNA-1;Parent=maker-Contig_Y3-snap-gene-1.461;Name=maker-Contig_Y3-snap-gene-1.461-mRNA-1;_AED=0.29;_eAED=0.29;_QI=0|0.25|0|0.8|0.75|1|5|0|510
Contig_Y3	maker	mRNA	1223005	1223944	.	-	.	ID=maker-Contig_Y3-augustus-gene-1.298-mRNA-1;Parent=maker-Contig_Y3-augustus-gene-1.298;Name=maker-Contig_Y3-augustus-gene-1.298-mRNA-1;_AED=0.26;_eAED=0.27;_QI=0|0|0.5|1|1|1|2|27|276
Contig_Y3	maker	mRNA	1224834	1225416	.	-	.	ID=augustus_masked-Contig_Y3-processed-gene-1.60-mRNA-1;Parent=augustus_masked-Contig_Y3-processed-gene-1.60;Name=augustus_masked-Contig_Y3-processed-gene-1.60-mRNA-1;_AED=0.36;_eAED=0.36;_QI=7|1|1|1|1|1|2|21|161;_merge_warning=1
Contig_Y3	maker	mRNA	1239826	1241279	.	-	.	ID=maker-Contig_Y3-snap-gene-1.469-mRNA-1;Parent=maker-Contig_Y3-snap-gene-1.469;Name=maker-Contig_Y3-snap-gene-1.469-mRNA-1;_AED=0.87;_eAED=0.88;_QI=0|0|0|0.66|0.5|0.66|3|0|306
Contig_Y3	maker	mRNA	1245184	1253417	.	-	.	ID=maker-Contig_Y3-snap-gene-1.470-mRNA-1;Parent=maker-Contig_Y3-snap-gene-1.470;Name=maker-Contig_Y3-snap-gene-1.470-mRNA-1;_AED=0.51;_eAED=0.51;_QI=0|0|0|0.5|0.4|0.5|6|0|570
Contig_Y3	maker	mRNA	1256432	1261994	.	-	.	ID=maker-Contig_Y3-snap-gene-1.480-mRNA-1;Parent=maker-Contig_Y3-snap-gene-1.480;Name=maker-Contig_Y3-snap-gene-1.480-mRNA-1;_AED=0.36;_eAED=0.36;_QI=0|0.5|0|0.66|0.5|0.33|3|0|189
Contig_Y3	maker	mRNA	1286081	1288317	.	-	.	ID=maker-Contig_Y3-augustus-gene-1.320-mRNA-1;Parent=maker-Contig_Y3-augustus-gene-1.320;Name=maker-Contig_Y3-augustus-gene-1.320-mRNA-1;_AED=0.14;_eAED=0.21;_QI=0|0|0.33|1|1|1|3|27|411
Contig_Y3	maker	mRNA	1330191	1332422	.	-	.	ID=maker-Contig_Y3-augustus-gene-1.324-mRNA-1;Parent=maker-Contig_Y3-augustus-gene-1.324;Name=maker-Contig_Y3-augustus-gene-1.324-mRNA-1;_AED=0.14;_eAED=0.21;_QI=0|0|0.33|1|1|1|3|27|409
Contig_Y3	maker	mRNA	1342898	1348858	.	-	.	ID=maker-Contig_Y3-augustus-gene-1.328-mRNA-1;Parent=maker-Contig_Y3-augustus-gene-1.328;Name=maker-Contig_Y3-augustus-gene-1.328-mRNA-1;_AED=0.57;_eAED=0.66;_QI=0|0|0|0.66|0.5|0.33|3|0|300
Contig_Y3	maker	mRNA	1406498	1413194	.	-	.	ID=augustus_masked-Contig_Y3-processed-gene-1.71-mRNA-1;Parent=augustus_masked-Contig_Y3-processed-gene-1.71;Name=augustus_masked-Contig_Y3-processed-gene-1.71-mRNA-1;_AED=0.23;_eAED=0.39;_QI=0|0|0|0.5|1|1|2|0|195;_merge_warning=1
Contig_Y3	maker	mRNA	1438541	1446147	.	-	.	ID=snap_masked-Contig_Y3-processed-gene-1.179-mRNA-1;Parent=snap_masked-Contig_Y3-processed-gene-1.179;Name=snap_masked-Contig_Y3-processed-gene-1.179-mRNA-1;_AED=0.45;_eAED=1.00;_QI=0|0|0|0.33|1|1|3|0|114
Contig_Y3	maker	mRNA	1452736	1461738	.	-	.	ID=maker-Contig_Y3-snap-gene-1.495-mRNA-1;Parent=maker-Contig_Y3-snap-gene-1.495;Name=maker-Contig_Y3-snap-gene-1.495-mRNA-1;_AED=0.07;_eAED=0.07;_QI=174|0|0.66|1|0.5|0.66|3|27|349
Contig_Y3	maker	mRNA	1508078	1517228	.	-	.	ID=snap_masked-Contig_Y3-processed-gene-1.180-mRNA-1;Parent=snap_masked-Contig_Y3-processed-gene-1.180;Name=snap_masked-Contig_Y3-processed-gene-1.180-mRNA-1;_AED=0.52;_eAED=0.59;_QI=0|0|0|0.57|1|1|7|0|441
Contig_Y3	maker	mRNA	1531279	1542279	.	-	.	ID=snap_masked-Contig_Y3-processed-gene-1.182-mRNA-1;Parent=snap_masked-Contig_Y3-processed-gene-1.182;Name=snap_masked-Contig_Y3-processed-gene-1.182-mRNA-1;_AED=0.76;_eAED=1.00;_QI=0|0|0|0.66|1|1|3|0|82;_merge_warning=1
Contig_Y3	maker	mRNA	1546652	1546948	.	-	.	ID=augustus_masked-Contig_Y3-processed-gene-1.76-mRNA-1;Parent=augustus_masked-Contig_Y3-processed-gene-1.76;Name=augustus_masked-Contig_Y3-processed-gene-1.76-mRNA-1;_AED=0.11;_eAED=0.11;_QI=0|-1|0|1|-1|1|1|0|98;_merge_warning=1
Contig_Y3	maker	mRNA	1564792	1568348	.	-	.	ID=augustus_masked-Contig_Y3-processed-gene-1.77-mRNA-1;Parent=augustus_masked-Contig_Y3-processed-gene-1.77;Name=augustus_masked-Contig_Y3-processed-gene-1.77-mRNA-1;_AED=0.07;_eAED=0.11;_QI=0|0|0|1|1|1|4|0|685;_merge_warning=1
Contig_Y3	maker	mRNA	1606094	1606315	.	-	.	ID=augustus_masked-Contig_Y3-processed-gene-1.78-mRNA-1;Parent=augustus_masked-Contig_Y3-processed-gene-1.78;Name=augustus_masked-Contig_Y3-processed-gene-1.78-mRNA-1;_AED=0.13;_eAED=0.13;_QI=0|-1|0|1|-1|1|1|0|73;_merge_warning=1
Contig_Y3	maker	mRNA	1610459	1613733	.	-	.	ID=snap_masked-Contig_Y3-processed-gene-1.187-mRNA-1;Parent=snap_masked-Contig_Y3-processed-gene-1.187;Name=snap_masked-Contig_Y3-processed-gene-1.187-mRNA-1;_AED=0.34;_eAED=0.52;_QI=0|0|0|0.5|1|1|2|0|167
Contig_Y3	maker	mRNA	1614849	1619711	.	-	.	ID=maker-Contig_Y3-snap-gene-1.500-mRNA-1;Parent=maker-Contig_Y3-snap-gene-1.500;Name=maker-Contig_Y3-snap-gene-1.500-mRNA-1;_AED=0.63;_eAED=0.74;_QI=0|0|0|0.5|0.33|0.5|4|0|167
Contig_Y3	maker	mRNA	1623945	1626868	.	-	.	ID=maker-Contig_Y3-snap-gene-1.499-mRNA-1;Parent=maker-Contig_Y3-snap-gene-1.499;Name=maker-Contig_Y3-snap-gene-1.499-mRNA-1;_AED=0.60;_eAED=1.00;_QI=0|0|0|0.5|0|0.5|2|0|113
Contig_Y3	maker	mRNA	1628931	1629280	.	-	.	ID=augustus_masked-Contig_Y3-processed-gene-1.79-mRNA-1;Parent=augustus_masked-Contig_Y3-processed-gene-1.79;Name=augustus_masked-Contig_Y3-processed-gene-1.79-mRNA-1;_AED=0.25;_eAED=0.27;_QI=0|0|0|1|1|1|2|0|94;_merge_warning=1
Contig_Y3	maker	mRNA	1648972	1658339	.	-	.	ID=snap_masked-Contig_Y3-processed-gene-1.190-mRNA-1;Parent=snap_masked-Contig_Y3-processed-gene-1.190;Name=snap_masked-Contig_Y3-processed-gene-1.190-mRNA-1;_AED=0.32;_eAED=0.53;_QI=0|0.25|0.2|1|1|1|5|122|216;_merge_warning=1
Contig_Y3	maker	mRNA	1701427	1701776	.	-	.	ID=augustus_masked-Contig_Y3-processed-gene-1.81-mRNA-1;Parent=augustus_masked-Contig_Y3-processed-gene-1.81;Name=augustus_masked-Contig_Y3-processed-gene-1.81-mRNA-1;_AED=0.26;_eAED=0.28;_QI=0|0|0|1|1|1|2|0|94;_merge_warning=1
Contig_Y3	maker	mRNA	1744364	1744713	.	-	.	ID=augustus_masked-Contig_Y3-processed-gene-1.82-mRNA-1;Parent=augustus_masked-Contig_Y3-processed-gene-1.82;Name=augustus_masked-Contig_Y3-processed-gene-1.82-mRNA-1;_AED=0.25;_eAED=0.27;_QI=0|0|0|1|1|1|2|0|94;_merge_warning=1
Contig_Y3	maker	mRNA	1770522	1770781	.	-	.	ID=maker-Contig_Y3-augustus-gene-1.338-mRNA-1;Parent=maker-Contig_Y3-augustus-gene-1.338;Name=maker-Contig_Y3-augustus-gene-1.338-mRNA-1;_AED=0.02;_eAED=0.02;_QI=0|1|0.5|1|0|0|2|0|67
Contig_Y3	maker	mRNA	1786932	1787281	.	-	.	ID=augustus_masked-Contig_Y3-processed-gene-1.83-mRNA-1;Parent=augustus_masked-Contig_Y3-processed-gene-1.83;Name=augustus_masked-Contig_Y3-processed-gene-1.83-mRNA-1;_AED=0.25;_eAED=0.27;_QI=0|0|0|1|1|1|2|0|94;_merge_warning=1
Contig_Y3	maker	mRNA	1802161	1805110	.	-	.	ID=snap_masked-Contig_Y3-processed-gene-1.195-mRNA-1;Parent=snap_masked-Contig_Y3-processed-gene-1.195;Name=snap_masked-Contig_Y3-processed-gene-1.195-mRNA-1;_AED=0.35;_eAED=0.35;_QI=0|0|0|0.5|1|1|2|0|117
Contig_Y3	maker	mRNA	1899974	1902339	.	-	.	ID=augustus_masked-Contig_Y3-processed-gene-1.84-mRNA-1;Parent=augustus_masked-Contig_Y3-processed-gene-1.84;Name=augustus_masked-Contig_Y3-processed-gene-1.84-mRNA-1;_AED=0.69;_eAED=0.69;_QI=0|0|0|0.25|1|1|4|0|440;_merge_warning=1
Contig_Y3	maker	mRNA	1905696	1906731	.	-	.	ID=maker-Contig_Y3-augustus-gene-1.344-mRNA-1;Parent=maker-Contig_Y3-augustus-gene-1.344;Name=maker-Contig_Y3-augustus-gene-1.344-mRNA-1;_AED=0.43;_eAED=0.43;_QI=11|0.5|0.33|0.66|0.5|0.33|3|0|195
Contig_Y3	maker	mRNA	1908789	1911005	.	-	.	ID=maker-Contig_Y3-augustus-gene-1.341-mRNA-1;Parent=maker-Contig_Y3-augustus-gene-1.341;Name=maker-Contig_Y3-augustus-gene-1.341-mRNA-1;_AED=0.63;_eAED=0.65;_QI=7|0.33|0.25|0.75|1|1|4|0|377
Contig_Y3	maker	mRNA	1913136	1915509	.	-	.	ID=maker-Contig_Y3-augustus-gene-1.342-mRNA-1;Parent=maker-Contig_Y3-augustus-gene-1.342;Name=maker-Contig_Y3-augustus-gene-1.342-mRNA-1;_AED=0.89;_eAED=0.93;_QI=0|0|0|0.66|1|1|3|0|464
Contig_Y3	maker	mRNA	1163200	1169143	.	-	.	ID=maker-Contig_Y3-snap-gene-1.445-mRNA-1;Parent=maker-Contig_Y3-snap-gene-1.445;Name=maker-Contig_Y3-snap-gene-1.445-mRNA-1;_AED=0.15;_eAED=0.23;_QI=43|0|0|1|0|0|2|0|252
Contig_Y3	maker	mRNA	1303096	1303654	.	-	.	ID=maker-Contig_Y3-snap-gene-1.486-mRNA-1;Parent=maker-Contig_Y3-snap-gene-1.486;Name=maker-Contig_Y3-snap-gene-1.486-mRNA-1;_AED=0.51;_eAED=1.00;_QI=0|0|0|0.5|0|0|2|0|184
Contig_Y3	maker	mRNA	1308236	1308794	.	-	.	ID=maker-Contig_Y3-snap-gene-1.485-mRNA-1;Parent=maker-Contig_Y3-snap-gene-1.485;Name=maker-Contig_Y3-snap-gene-1.485-mRNA-1;_AED=0.71;_eAED=0.71;_QI=0|0|0|0.5|0|0|2|0|184
Contig_Y3	maker	mRNA	1342269	1342798	.	-	.	ID=maker-Contig_Y3-augustus-gene-1.327-mRNA-1;Parent=maker-Contig_Y3-augustus-gene-1.327;Name=maker-Contig_Y3-augustus-gene-1.327-mRNA-1;_AED=0.41;_eAED=0.54;_QI=0|0|0|1|0|0|2|0|158
Contig_Y3	maker	mRNA	1396609	1397185	.	-	.	ID=maker-Contig_Y3-snap-gene-1.491-mRNA-1;Parent=maker-Contig_Y3-snap-gene-1.491;Name=maker-Contig_Y3-snap-gene-1.491-mRNA-1;_AED=0.13;_eAED=0.31;_QI=0|0|0|0.5|0|0|2|0|143
Contig_Y3	maker	mRNA	8053372	8058099	.	+	.	ID=maker-Contig_Y3-augustus-gene-8.98-mRNA-1;Parent=maker-Contig_Y3-augustus-gene-8.98;Name=maker-Contig_Y3-augustus-gene-8.98-mRNA-1;_AED=0.07;_eAED=0.07;_QI=436|0.87|0.88|1|0.75|0.55|9|1610|465
Contig_Y3	maker	mRNA	8066019	8068977	.	+	.	ID=maker-Contig_Y3-augustus-gene-8.103-mRNA-1;Parent=maker-Contig_Y3-augustus-gene-8.103;Name=maker-Contig_Y3-augustus-gene-8.103-mRNA-1;_AED=0.06;_eAED=0.06;_QI=416|0.83|0.85|1|1|1|7|107|485
Contig_Y3	maker	mRNA	8080871	8083274	.	+	.	ID=augustus_masked-Contig_Y3-processed-gene-8.2-mRNA-1;Parent=augustus_masked-Contig_Y3-processed-gene-8.2;Name=augustus_masked-Contig_Y3-processed-gene-8.2-mRNA-1;_AED=0.04;_eAED=0.04;_QI=0|0|0|1|1|1|7|0|467;_merge_warning=1
Contig_Y3	maker	mRNA	8099493	8099945	.	+	.	ID=augustus_masked-Contig_Y3-processed-gene-8.3-mRNA-1;Parent=augustus_masked-Contig_Y3-processed-gene-8.3;Name=augustus_masked-Contig_Y3-processed-gene-8.3-mRNA-1;_AED=0.10;_eAED=0.10;_QI=195|0.83|0.85|1|0.5|0.42|7|0|85
Contig_Y3	maker	mRNA	8100580	8101550	.	+	.	ID=maker-Contig_Y3-augustus-gene-8.106-mRNA-1;Parent=maker-Contig_Y3-augustus-gene-8.106;Name=maker-Contig_Y3-augustus-gene-8.106-mRNA-1;_AED=0.17;_eAED=0.17;_QI=0|0.75|0.6|1|1|0.8|5|0|256
Contig_Y3	maker	mRNA	8101646	8103510	.	+	.	ID=maker-Contig_Y3-augustus-gene-8.109-mRNA-1;Parent=maker-Contig_Y3-augustus-gene-8.109;Name=maker-Contig_Y3-augustus-gene-8.109-mRNA-1;_AED=0.07;_eAED=0.07;_QI=0|1|1|1|0.5|0.28|7|1401|113
Contig_Y3	maker	mRNA	8127671	8130800	.	+	.	ID=maker-Contig_Y3-snap-gene-8.265-mRNA-1;Parent=maker-Contig_Y3-snap-gene-8.265;Name=maker-Contig_Y3-snap-gene-8.265-mRNA-1;_AED=0.17;_eAED=0.20;_QI=0|0.62|0.55|0.88|0.62|0.55|9|1383|326
Contig_Y3	maker	mRNA	8409532	8411587	.	+	.	ID=maker-Contig_Y3-snap-gene-8.273-mRNA-1;Parent=maker-Contig_Y3-snap-gene-8.273;Name=maker-Contig_Y3-snap-gene-8.273-mRNA-1;_AED=0.09;_eAED=0.14;_QI=0|0|0.5|1|0|0|2|743|68
Contig_Y3	maker	mRNA	8623974	8626155	.	+	.	ID=maker-Contig_Y3-snap-gene-8.275-mRNA-1;Parent=maker-Contig_Y3-snap-gene-8.275;Name=maker-Contig_Y3-snap-gene-8.275-mRNA-1;_AED=0.09;_eAED=0.14;_QI=0|0|0.5|1|0|0|2|746|68
Contig_Y3	maker	mRNA	8910567	8918732	.	+	.	ID=maker-Contig_Y3-augustus-gene-8.114-mRNA-1;Parent=maker-Contig_Y3-augustus-gene-8.114;Name=maker-Contig_Y3-augustus-gene-8.114-mRNA-1;_AED=0.15;_eAED=0.15;_QI=0|0.2|0|0.83|1|1|6|0|763
Contig_Y3	maker	mRNA	8101711	8166194	.	-	.	ID=snap_masked-Contig_Y3-processed-gene-8.57-mRNA-1;Parent=snap_masked-Contig_Y3-processed-gene-8.57;Name=snap_masked-Contig_Y3-processed-gene-8.57-mRNA-1;_AED=0.97;_eAED=1.00;_QI=0|0|0|0.16|1|1|6|0|224;_merge_warning=1
Contig_Y3	maker	mRNA	8166947	8181217	.	-	.	ID=snap_masked-Contig_Y3-processed-gene-8.58-mRNA-1;Parent=snap_masked-Contig_Y3-processed-gene-8.58;Name=snap_masked-Contig_Y3-processed-gene-8.58-mRNA-1;_AED=0.09;_eAED=0.09;_QI=226|0.62|0.66|1|0.87|0.77|9|1237|502;_merge_warning=1
Contig_Y3	maker	mRNA	8221064	8223984	.	-	.	ID=snap_masked-Contig_Y3-processed-gene-8.59-mRNA-1;Parent=snap_masked-Contig_Y3-processed-gene-8.59;Name=snap_masked-Contig_Y3-processed-gene-8.59-mRNA-1;_AED=0.04;_eAED=0.04;_QI=184|1|1|1|0.5|0.6|5|1961|116;_merge_warning=1
Contig_Y3	maker	mRNA	8292329	8294633	.	-	.	ID=maker-Contig_Y3-snap-gene-8.290-mRNA-1;Parent=maker-Contig_Y3-snap-gene-8.290;Name=maker-Contig_Y3-snap-gene-8.290-mRNA-1;_AED=0.47;_eAED=0.47;_QI=0|0.5|0.42|0.71|0.66|0.57|7|0|316
Contig_Y3	maker	mRNA	8307351	8309728	.	-	.	ID=maker-Contig_Y3-snap-gene-8.292-mRNA-1;Parent=maker-Contig_Y3-snap-gene-8.292;Name=maker-Contig_Y3-snap-gene-8.292-mRNA-1;_AED=0.02;_eAED=0.42;_QI=0|0|0|1|0.57|0.75|8|0|478
Contig_Y3	maker	mRNA	8330478	8343732	.	-	.	ID=maker-Contig_Y3-augustus-gene-8.128-mRNA-1;Parent=maker-Contig_Y3-augustus-gene-8.128;Name=maker-Contig_Y3-augustus-gene-8.128-mRNA-1;_AED=0.18;_eAED=0.18;_QI=0|0.83|0.71|0.85|1|1|7|1138|499
Contig_Y3	maker	mRNA	8398091	8402140	.	-	.	ID=maker-Contig_Y3-snap-gene-8.298-mRNA-1;Parent=maker-Contig_Y3-snap-gene-8.298;Name=maker-Contig_Y3-snap-gene-8.298-mRNA-1;_AED=0.10;_eAED=0.10;_QI=366|0.83|0.71|1|0.83|0.85|7|1262|348
Contig_Y3	maker	mRNA	8408551	8412391	.	-	.	ID=maker-Contig_Y3-snap-gene-8.306-mRNA-1;Parent=maker-Contig_Y3-snap-gene-8.306;Name=maker-Contig_Y3-snap-gene-8.306-mRNA-1;_AED=0.02;_eAED=0.02;_QI=854|0.83|0.71|1|0.83|0.85|7|1291|253
Contig_Y3	maker	mRNA	8432668	8435934	.	-	.	ID=maker-Contig_Y3-augustus-gene-8.142-mRNA-1;Parent=maker-Contig_Y3-augustus-gene-8.142;Name=maker-Contig_Y3-augustus-gene-8.142-mRNA-1;_AED=0.04;_eAED=0.04;_QI=416|1|1|1|0.85|0.75|8|383|499
Contig_Y3	maker	mRNA	8565237	8580165	.	-	.	ID=maker-Contig_Y3-augustus-gene-8.144-mRNA-1;Parent=maker-Contig_Y3-augustus-gene-8.144;Name=maker-Contig_Y3-augustus-gene-8.144-mRNA-1;_AED=0.19;_eAED=0.19;_QI=0|0.85|0.75|0.87|0.85|0.75|8|1154|498
Contig_Y3	maker	mRNA	8586750	8606882	.	-	.	ID=maker-Contig_Y3-snap-gene-8.319-mRNA-1;Parent=maker-Contig_Y3-snap-gene-8.319;Name=maker-Contig_Y3-snap-gene-8.319-mRNA-1;_AED=0.18;_eAED=0.18;_QI=371|0.76|0.57|1|0.84|0.71|14|0|770
Contig_Y3	maker	mRNA	8622480	8627016	.	-	.	ID=maker-Contig_Y3-augustus-gene-8.163-mRNA-1;Parent=maker-Contig_Y3-augustus-gene-8.163;Name=maker-Contig_Y3-augustus-gene-8.163-mRNA-1;_AED=0.08;_eAED=0.08;_QI=322|0.85|0.87|1|0.85|0.75|8|1609|481
Contig_Y3	maker	mRNA	8723390	8724763	.	-	.	ID=maker-Contig_Y3-augustus-gene-8.165-mRNA-1;Parent=maker-Contig_Y3-augustus-gene-8.165;Name=maker-Contig_Y3-augustus-gene-8.165-mRNA-1;_AED=0.11;_eAED=0.11;_QI=0|0.66|0.5|1|1|1|4|0|396
Contig_Y3	maker	mRNA	8742877	8754832	.	-	.	ID=maker-Contig_Y3-snap-gene-8.330-mRNA-1;Parent=maker-Contig_Y3-snap-gene-8.330;Name=maker-Contig_Y3-snap-gene-8.330-mRNA-1;_AED=0.21;_eAED=0.27;_QI=0|0.33|0.14|0.85|0.5|0.28|7|0|768
Contig_Y3	maker	mRNA	8772657	8774054	.	-	.	ID=maker-Contig_Y3-snap-gene-8.349-mRNA-1;Parent=maker-Contig_Y3-snap-gene-8.349;Name=maker-Contig_Y3-snap-gene-8.349-mRNA-1;_AED=0.36;_eAED=0.36;_QI=50|0.5|0.66|1|1|0.66|3|0|413
Contig_Y3	maker	mRNA	8774184	8778094	.	-	.	ID=snap_masked-Contig_Y3-processed-gene-8.79-mRNA-1;Parent=snap_masked-Contig_Y3-processed-gene-8.79;Name=snap_masked-Contig_Y3-processed-gene-8.79-mRNA-1;_AED=0.50;_eAED=0.65;_QI=0|0|0.33|1|1|1|3|0|220
Contig_Y3	maker	mRNA	8778131	8778616	.	-	.	ID=maker-Contig_Y3-snap-gene-8.336-mRNA-1;Parent=maker-Contig_Y3-snap-gene-8.336;Name=maker-Contig_Y3-snap-gene-8.336-mRNA-1;_AED=0.79;_eAED=1.00;_QI=0|0|0|0.5|1|0.5|2|0|148
Contig_Y3	maker	mRNA	8778784	8783618	.	-	.	ID=maker-Contig_Y3-snap-gene-8.335-mRNA-1;Parent=maker-Contig_Y3-snap-gene-8.335;Name=maker-Contig_Y3-snap-gene-8.335-mRNA-1;_AED=0.45;_eAED=0.59;_QI=0|0|0|0.66|1|1|3|0|220
Contig_Y3	maker	mRNA	8783655	8784504	.	-	.	ID=maker-Contig_Y3-augustus-gene-8.177-mRNA-1;Parent=maker-Contig_Y3-augustus-gene-8.177;Name=maker-Contig_Y3-augustus-gene-8.177-mRNA-1;_AED=0.42;_eAED=0.56;_QI=0|0|0|1|0.5|0.33|3|0|241
Contig_Y3	maker	mRNA	8787585	8788675	.	-	.	ID=maker-Contig_Y3-augustus-gene-8.178-mRNA-1;Parent=maker-Contig_Y3-augustus-gene-8.178;Name=maker-Contig_Y3-augustus-gene-8.178-mRNA-1;_AED=0.47;_eAED=0.47;_QI=0|0.5|0|1|1|1|3|0|324
Contig_Y3	maker	mRNA	8828631	8840905	.	-	.	ID=maker-Contig_Y3-augustus-gene-8.196-mRNA-1;Parent=maker-Contig_Y3-augustus-gene-8.196;Name=maker-Contig_Y3-augustus-gene-8.196-mRNA-1;_AED=0.14;_eAED=0.25;_QI=265|0.25|0.11|1|1|1|9|0|1010
Contig_Y3	maker	mRNA	8880622	8897006	.	-	.	ID=maker-Contig_Y3-snap-gene-8.397-mRNA-1;Parent=maker-Contig_Y3-snap-gene-8.397;Name=maker-Contig_Y3-snap-gene-8.397-mRNA-1;_AED=0.11;_eAED=0.13;_QI=0|0.5|0.33|1|0.75|0.77|9|0|1000
Contig_Y3	maker	mRNA	8909217	8920435	.	-	.	ID=maker-Contig_Y3-snap-gene-8.405-mRNA-1;Parent=maker-Contig_Y3-snap-gene-8.405;Name=maker-Contig_Y3-snap-gene-8.405-mRNA-1;_AED=0.39;_eAED=0.43;_QI=0|0.33|0|1|0.33|0.25|4|0|384
Contig_Y3	maker	mRNA	8920457	8938888	.	-	.	ID=maker-Contig_Y3-snap-gene-8.417-mRNA-1;Parent=maker-Contig_Y3-snap-gene-8.417;Name=maker-Contig_Y3-snap-gene-8.417-mRNA-1;_AED=0.41;_eAED=0.41;_QI=331|0.33|0.25|1|0|0.5|4|0|211
Contig_Y3	maker	mRNA	2977359	2978431	.	+	.	ID=maker-Contig_Y3-snap-gene-3.387-mRNA-1;Parent=maker-Contig_Y3-snap-gene-3.387;Name=maker-Contig_Y3-snap-gene-3.387-mRNA-1;_AED=0.01;_eAED=0.54;_QI=0|0|0|1|0.5|0.66|3|0|331
Contig_Y3	maker	mRNA	2993301	3001036	.	+	.	ID=augustus_masked-Contig_Y3-processed-gene-3.1-mRNA-1;Parent=augustus_masked-Contig_Y3-processed-gene-3.1;Name=augustus_masked-Contig_Y3-processed-gene-3.1-mRNA-1;_AED=0.37;_eAED=0.44;_QI=0|0|0|1|1|1|2|0|204;_merge_warning=1
Contig_Y3	maker	mRNA	3005071	3005367	.	+	.	ID=augustus_masked-Contig_Y3-processed-gene-3.4-mRNA-1;Parent=augustus_masked-Contig_Y3-processed-gene-3.4;Name=augustus_masked-Contig_Y3-processed-gene-3.4-mRNA-1;_AED=0.53;_eAED=0.53;_QI=0|-1|0|1|-1|1|1|0|98;_merge_warning=1
Contig_Y3	maker	mRNA	3066247	3066759	.	+	.	ID=augustus_masked-Contig_Y3-processed-gene-3.7-mRNA-1;Parent=augustus_masked-Contig_Y3-processed-gene-3.7;Name=augustus_masked-Contig_Y3-processed-gene-3.7-mRNA-1;_AED=0.45;_eAED=0.45;_QI=0|-1|0|1|-1|1|1|0|170;_merge_warning=1
Contig_Y3	maker	mRNA	3076530	3076874	.	+	.	ID=maker-Contig_Y3-augustus-gene-3.173-mRNA-1;Parent=maker-Contig_Y3-augustus-gene-3.173;Name=maker-Contig_Y3-augustus-gene-3.173-mRNA-1;_AED=0.44;_eAED=0.44;_QI=0|1|0.5|1|0|0.5|2|120|56
Contig_Y3	maker	mRNA	3077084	3081200	.	+	.	ID=snap_masked-Contig_Y3-processed-gene-3.77-mRNA-1;Parent=snap_masked-Contig_Y3-processed-gene-3.77;Name=snap_masked-Contig_Y3-processed-gene-3.77-mRNA-1;_AED=0.45;_eAED=0.88;_QI=0|0|0|1|1|1|2|0|75;_merge_warning=1
Contig_Y3	maker	mRNA	3081910	3082443	.	+	.	ID=augustus_masked-Contig_Y3-processed-gene-3.8-mRNA-1;Parent=augustus_masked-Contig_Y3-processed-gene-3.8;Name=augustus_masked-Contig_Y3-processed-gene-3.8-mRNA-1;_AED=0.51;_eAED=0.51;_QI=0|-1|0|1|-1|1|1|0|177;_merge_warning=1
Contig_Y3	maker	mRNA	3085288	3088569	.	+	.	ID=maker-Contig_Y3-snap-gene-3.388-mRNA-1;Parent=maker-Contig_Y3-snap-gene-3.388;Name=maker-Contig_Y3-snap-gene-3.388-mRNA-1;_AED=0.49;_eAED=0.60;_QI=0|0|0|1|0|0.5|2|0|265
Contig_Y3	maker	mRNA	3105287	3107240	.	+	.	ID=augustus_masked-Contig_Y3-processed-gene-3.10-mRNA-1;Parent=augustus_masked-Contig_Y3-processed-gene-3.10;Name=augustus_masked-Contig_Y3-processed-gene-3.10-mRNA-1;_AED=0.16;_eAED=0.16;_QI=0|0|0|0.5|1|1|2|0|129;_merge_warning=1
Contig_Y3	maker	mRNA	3133031	3133541	.	+	.	ID=augustus_masked-Contig_Y3-processed-gene-3.11-mRNA-1;Parent=augustus_masked-Contig_Y3-processed-gene-3.11;Name=augustus_masked-Contig_Y3-processed-gene-3.11-mRNA-1;_AED=0.52;_eAED=0.53;_QI=0|0|0|1|1|1|2|0|146;_merge_warning=1
Contig_Y3	maker	mRNA	3134415	3143971	.	+	.	ID=augustus_masked-Contig_Y3-processed-gene-3.12-mRNA-1;Parent=augustus_masked-Contig_Y3-processed-gene-3.12;Name=augustus_masked-Contig_Y3-processed-gene-3.12-mRNA-1;_AED=0.61;_eAED=0.74;_QI=0|0|0.5|1|1|1|2|125|86;_merge_warning=1
Contig_Y3	maker	mRNA	3144175	3148286	.	+	.	ID=snap_masked-Contig_Y3-processed-gene-3.82-mRNA-1;Parent=snap_masked-Contig_Y3-processed-gene-3.82;Name=snap_masked-Contig_Y3-processed-gene-3.82-mRNA-1;_AED=0.45;_eAED=0.88;_QI=0|0|0|1|1|1|2|0|75;_merge_warning=1
Contig_Y3	maker	mRNA	3148761	3151443	.	+	.	ID=maker-Contig_Y3-augustus-gene-3.176-mRNA-1;Parent=maker-Contig_Y3-augustus-gene-3.176;Name=maker-Contig_Y3-augustus-gene-3.176-mRNA-1;_AED=0.53;_eAED=0.62;_QI=0|0|0|1|0.5|0.4|5|0|181
Contig_Y3	maker	mRNA	3152131	3152664	.	+	.	ID=augustus_masked-Contig_Y3-processed-gene-3.14-mRNA-1;Parent=augustus_masked-Contig_Y3-processed-gene-3.14;Name=augustus_masked-Contig_Y3-processed-gene-3.14-mRNA-1;_AED=0.64;_eAED=0.65;_QI=0|-1|0|1|-1|1|1|0|177;_merge_warning=1
Contig_Y3	maker	mRNA	3349785	3351929	.	+	.	ID=augustus_masked-Contig_Y3-processed-gene-3.15-mRNA-1;Parent=augustus_masked-Contig_Y3-processed-gene-3.15;Name=augustus_masked-Contig_Y3-processed-gene-3.15-mRNA-1;_AED=0.31;_eAED=0.32;_QI=0|0.83|0.71|0.85|0.83|0.71|7|0|411
Contig_Y3	maker	mRNA	3359607	3362856	.	+	.	ID=maker-Contig_Y3-augustus-gene-3.182-mRNA-1;Parent=maker-Contig_Y3-augustus-gene-3.182;Name=maker-Contig_Y3-augustus-gene-3.182-mRNA-1;_AED=0.23;_eAED=0.23;_QI=0|1|1|1|0.71|0.62|8|1150|396
Contig_Y3	maker	mRNA	3396969	3398876	.	+	.	ID=maker-Contig_Y3-snap-gene-3.417-mRNA-1;Parent=maker-Contig_Y3-snap-gene-3.417;Name=maker-Contig_Y3-snap-gene-3.417-mRNA-1;_AED=0.00;_eAED=0.00;_QI=70|1|1|1|0.5|0.66|3|383|453
Contig_Y3	maker	mRNA	3410864	3411909	.	+	.	ID=maker-Contig_Y3-snap-gene-3.421-mRNA-1;Parent=maker-Contig_Y3-snap-gene-3.421;Name=maker-Contig_Y3-snap-gene-3.421-mRNA-1;_AED=0.09;_eAED=0.09;_QI=0|0.5|0.4|1|0.5|0.2|5|0|291
Contig_Y3	maker	mRNA	3411958	3412671	.	+	.	ID=maker-Contig_Y3-snap-gene-3.420-mRNA-1;Parent=maker-Contig_Y3-snap-gene-3.420;Name=maker-Contig_Y3-snap-gene-3.420-mRNA-1;_AED=0.17;_eAED=0.17;_QI=0|0.66|0.5|1|0.66|0.25|4|0|208
Contig_Y3	maker	mRNA	3413497	3420446	.	+	.	ID=maker-Contig_Y3-augustus-gene-3.206-mRNA-1;Parent=maker-Contig_Y3-augustus-gene-3.206;Name=maker-Contig_Y3-augustus-gene-3.206-mRNA-1;_AED=0.81;_eAED=0.82;_QI=0|0|0|0.33|0.5|0.66|3|0|160
Contig_Y3	maker	mRNA	3601738	3603825	.	+	.	ID=maker-Contig_Y3-augustus-gene-3.213-mRNA-1;Parent=maker-Contig_Y3-augustus-gene-3.213;Name=maker-Contig_Y3-augustus-gene-3.213-mRNA-1;_AED=0.76;_eAED=0.76;_QI=0|0.25|0|0.4|1|1|5|0|590
Contig_Y3	maker	mRNA	3605172	3605788	.	+	.	ID=maker-Contig_Y3-snap-gene-3.429-mRNA-1;Parent=maker-Contig_Y3-snap-gene-3.429;Name=maker-Contig_Y3-snap-gene-3.429-mRNA-1;_AED=0.33;_eAED=0.33;_QI=0|0.5|0|1|0|0|3|0|181
Contig_Y3	maker	mRNA	3618458	3662630	.	+	.	ID=snap_masked-Contig_Y3-processed-gene-3.94-mRNA-1;Parent=snap_masked-Contig_Y3-processed-gene-3.94;Name=snap_masked-Contig_Y3-processed-gene-3.94-mRNA-1;_AED=0.22;_eAED=0.22;_QI=0|0|0|0.33|1|1|3|0|110
Contig_Y3	maker	mRNA	3667459	3668277	.	+	.	ID=snap_masked-Contig_Y3-processed-gene-3.95-mRNA-1;Parent=snap_masked-Contig_Y3-processed-gene-3.95;Name=snap_masked-Contig_Y3-processed-gene-3.95-mRNA-1;_AED=0.38;_eAED=0.38;_QI=0|0|0|1|1|1|2|0|248;_merge_warning=1
Contig_Y3	maker	mRNA	3699342	3700024	.	+	.	ID=augustus_masked-Contig_Y3-processed-gene-3.25-mRNA-1;Parent=augustus_masked-Contig_Y3-processed-gene-3.25;Name=augustus_masked-Contig_Y3-processed-gene-3.25-mRNA-1;_AED=0.75;_eAED=0.75;_QI=0|0|0|0.33|1|1|3|0|188;_merge_warning=1
Contig_Y3	maker	mRNA	3736151	3738028	.	+	.	ID=augustus_masked-Contig_Y3-processed-gene-3.26-mRNA-1;Parent=augustus_masked-Contig_Y3-processed-gene-3.26;Name=augustus_masked-Contig_Y3-processed-gene-3.26-mRNA-1;_AED=0.14;_eAED=0.16;_QI=0|0|0|0.66|1|1|3|0|589;_merge_warning=1
Contig_Y3	maker	mRNA	3765839	3772104	.	+	.	ID=maker-Contig_Y3-snap-gene-3.443-mRNA-1;Parent=maker-Contig_Y3-snap-gene-3.443;Name=maker-Contig_Y3-snap-gene-3.443-mRNA-1;_AED=0.35;_eAED=0.35;_QI=0|0.33|0|1|0.66|0.5|4|0|979
Contig_Y3	maker	mRNA	3781334	3783464	.	+	.	ID=maker-Contig_Y3-augustus-gene-3.226-mRNA-1;Parent=maker-Contig_Y3-augustus-gene-3.226;Name=maker-Contig_Y3-augustus-gene-3.226-mRNA-1;_AED=0.23;_eAED=0.23;_QI=0|0.33|0|0.5|1|1|4|0|640
Contig_Y3	maker	mRNA	3790800	3792544	.	+	.	ID=maker-Contig_Y3-snap-gene-3.450-mRNA-1;Parent=maker-Contig_Y3-snap-gene-3.450;Name=maker-Contig_Y3-snap-gene-3.450-mRNA-1;_AED=0.00;_eAED=0.00;_QI=0|0.66|0.5|1|0.66|0.5|4|0|522
Contig_Y3	maker	mRNA	3803319	3804582	.	+	.	ID=maker-Contig_Y3-augustus-gene-3.231-mRNA-1;Parent=maker-Contig_Y3-augustus-gene-3.231;Name=maker-Contig_Y3-augustus-gene-3.231-mRNA-1;_AED=0.32;_eAED=0.32;_QI=0|0.5|0.2|1|0.75|0.6|5|0|339
Contig_Y3	maker	mRNA	3804764	3806033	.	+	.	ID=snap_masked-Contig_Y3-processed-gene-3.104-mRNA-1;Parent=snap_masked-Contig_Y3-processed-gene-3.104;Name=snap_masked-Contig_Y3-processed-gene-3.104-mRNA-1;_AED=0.45;_eAED=0.66;_QI=0|0|0|1|1|1|2|0|132
Contig_Y3	maker	mRNA	3806394	3807908	.	+	.	ID=maker-Contig_Y3-snap-gene-3.459-mRNA-1;Parent=maker-Contig_Y3-snap-gene-3.459;Name=maker-Contig_Y3-snap-gene-3.459-mRNA-1;_AED=0.20;_eAED=0.20;_QI=0|0.66|0.5|1|1|1|4|0|457
Contig_Y3	maker	mRNA	3842369	3843349	.	+	.	ID=augustus_masked-Contig_Y3-processed-gene-3.32-mRNA-1;Parent=augustus_masked-Contig_Y3-processed-gene-3.32;Name=augustus_masked-Contig_Y3-processed-gene-3.32-mRNA-1;_AED=0.35;_eAED=0.35;_QI=0|0|0|0.66|1|1|3|0|210;_merge_warning=1
Contig_Y3	maker	mRNA	3925231	3925941	.	+	.	ID=augustus_masked-Contig_Y3-processed-gene-3.33-mRNA-1;Parent=augustus_masked-Contig_Y3-processed-gene-3.33;Name=augustus_masked-Contig_Y3-processed-gene-3.33-mRNA-1;_AED=0.26;_eAED=0.33;_QI=0|-1|0|1|-1|1|1|0|236;_merge_warning=1
Contig_Y3	maker	mRNA	3961212	3962598	.	+	.	ID=maker-Contig_Y3-snap-gene-3.474-mRNA-1;Parent=maker-Contig_Y3-snap-gene-3.474;Name=maker-Contig_Y3-snap-gene-3.474-mRNA-1;_AED=0.64;_eAED=0.64;_QI=0|0.33|0|0.5|0.66|0.5|4|0|399
Contig_Y3	maker	mRNA	2957473	2959020	.	-	.	ID=maker-Contig_Y3-augustus-gene-3.244-mRNA-1;Parent=maker-Contig_Y3-augustus-gene-3.244;Name=maker-Contig_Y3-augustus-gene-3.244-mRNA-1;_AED=0.24;_eAED=0.24;_QI=0|0|0|0.66|1|1|3|0|472
Contig_Y3	maker	mRNA	2979704	2981537	.	-	.	ID=maker-Contig_Y3-augustus-gene-3.245-mRNA-1;Parent=maker-Contig_Y3-augustus-gene-3.245;Name=maker-Contig_Y3-augustus-gene-3.245-mRNA-1;_AED=0.04;_eAED=0.04;_QI=0|0|0|1|1|1|2|0|583
Contig_Y3	maker	mRNA	3022008	3026343	.	-	.	ID=maker-Contig_Y3-snap-gene-3.479-mRNA-1;Parent=maker-Contig_Y3-snap-gene-3.479;Name=maker-Contig_Y3-snap-gene-3.479-mRNA-1;_AED=0.75;_eAED=1.00;_QI=0|0|0|0.5|0|0.25|4|0|113
Contig_Y3	maker	mRNA	3037685	3038078	.	-	.	ID=maker-Contig_Y3-snap-gene-3.484-mRNA-1;Parent=maker-Contig_Y3-snap-gene-3.484;Name=maker-Contig_Y3-snap-gene-3.484-mRNA-1;_AED=0.00;_eAED=0.00;_QI=217|1|1|1|0|0.5|2|46|24
Contig_Y3	maker	mRNA	3051642	3054810	.	-	.	ID=maker-Contig_Y3-augustus-gene-3.246-mRNA-1;Parent=maker-Contig_Y3-augustus-gene-3.246;Name=maker-Contig_Y3-augustus-gene-3.246-mRNA-1;_AED=0.25;_eAED=0.25;_QI=0|0|0|0.66|1|1|3|0|207
Contig_Y3	maker	mRNA	3077126	3081676	.	-	.	ID=snap_masked-Contig_Y3-processed-gene-3.115-mRNA-1;Parent=snap_masked-Contig_Y3-processed-gene-3.115;Name=snap_masked-Contig_Y3-processed-gene-3.115-mRNA-1;_AED=0.31;_eAED=0.31;_QI=0|0|0|0.5|1|1|2|0|106
Contig_Y3	maker	mRNA	3090775	3107237	.	-	.	ID=snap_masked-Contig_Y3-processed-gene-3.116-mRNA-1;Parent=snap_masked-Contig_Y3-processed-gene-3.116;Name=snap_masked-Contig_Y3-processed-gene-3.116-mRNA-1;_AED=0.31;_eAED=0.66;_QI=0|0|0.5|1|1|1|2|120|75
Contig_Y3	maker	mRNA	3144217	3144435	.	-	.	ID=augustus_masked-Contig_Y3-processed-gene-3.36-mRNA-1;Parent=augustus_masked-Contig_Y3-processed-gene-3.36;Name=augustus_masked-Contig_Y3-processed-gene-3.36-mRNA-1;_AED=0.21;_eAED=0.21;_QI=0|-1|0|1|-1|1|1|0|72
Contig_Y3	maker	mRNA	3152262	3216368	.	-	.	ID=snap_masked-Contig_Y3-processed-gene-3.117-mRNA-1;Parent=snap_masked-Contig_Y3-processed-gene-3.117;Name=snap_masked-Contig_Y3-processed-gene-3.117-mRNA-1;_AED=0.69;_eAED=0.75;_QI=0|0.33|0|0.85|1|1|7|0|316;_merge_warning=1
Contig_Y3	maker	mRNA	3217749	3220820	.	-	.	ID=maker-Contig_Y3-augustus-gene-3.247-mRNA-1;Parent=maker-Contig_Y3-augustus-gene-3.247;Name=maker-Contig_Y3-augustus-gene-3.247-mRNA-1;_AED=0.11;_eAED=0.11;_QI=0|1|1|1|0.75|0.64|17|607|499
Contig_Y3	maker	mRNA	3225913	3228831	.	-	.	ID=maker-Contig_Y3-augustus-gene-3.248-mRNA-1;Parent=maker-Contig_Y3-augustus-gene-3.248;Name=maker-Contig_Y3-augustus-gene-3.248-mRNA-1;_AED=0.11;_eAED=0.11;_QI=355|1|1|1|0.75|0.64|17|0|499
Contig_Y3	maker	mRNA	3243822	3247799	.	-	.	ID=maker-Contig_Y3-snap-gene-3.497-mRNA-1;Parent=maker-Contig_Y3-snap-gene-3.497;Name=maker-Contig_Y3-snap-gene-3.497-mRNA-1;_AED=0.04;_eAED=0.04;_QI=416|0.85|0.75|1|0.85|0.75|8|1403|417
Contig_Y3	maker	mRNA	3305559	3309282	.	-	.	ID=maker-Contig_Y3-snap-gene-3.501-mRNA-1;Parent=maker-Contig_Y3-snap-gene-3.501;Name=maker-Contig_Y3-snap-gene-3.501-mRNA-1;_AED=0.06;_eAED=0.06;_QI=147|0.83|0.85|1|0.66|0.42|7|1403|313
Contig_Y3	maker	mRNA	3432368	3434882	.	-	.	ID=maker-Contig_Y3-snap-gene-3.508-mRNA-1;Parent=maker-Contig_Y3-snap-gene-3.508;Name=maker-Contig_Y3-snap-gene-3.508-mRNA-1;_AED=0.34;_eAED=0.34;_QI=1042|0.66|0.5|1|1|1|4|0|443
Contig_Y3	maker	mRNA	3435653	3447908	.	-	.	ID=maker-Contig_Y3-snap-gene-3.506-mRNA-1;Parent=maker-Contig_Y3-snap-gene-3.506;Name=maker-Contig_Y3-snap-gene-3.506-mRNA-1;_AED=0.46;_eAED=0.47;_QI=0|0.42|0.37|0.75|0.85|0.75|8|0|519
Contig_Y3	maker	mRNA	3448018	3459497	.	-	.	ID=maker-Contig_Y3-snap-gene-3.505-mRNA-1;Parent=maker-Contig_Y3-snap-gene-3.505;Name=maker-Contig_Y3-snap-gene-3.505-mRNA-1;_AED=0.29;_eAED=0.29;_QI=0|0.71|0.5|1|0.71|0.62|8|0|784
Contig_Y3	maker	mRNA	3471114	3473661	.	-	.	ID=maker-Contig_Y3-augustus-gene-3.291-mRNA-1;Parent=maker-Contig_Y3-augustus-gene-3.291;Name=maker-Contig_Y3-augustus-gene-3.291-mRNA-1;_AED=0.24;_eAED=0.24;_QI=1043|0.66|0.75|1|1|1|4|41|339
Contig_Y3	maker	mRNA	3474433	3475698	.	-	.	ID=maker-Contig_Y3-snap-gene-3.533-mRNA-1;Parent=maker-Contig_Y3-snap-gene-3.533;Name=maker-Contig_Y3-snap-gene-3.533-mRNA-1;_AED=0.38;_eAED=0.43;_QI=0|0|0|1|0.25|0|5|0|339
Contig_Y3	maker	mRNA	3479707	3511692	.	-	.	ID=maker-Contig_Y3-snap-gene-3.546-mRNA-1;Parent=maker-Contig_Y3-snap-gene-3.546;Name=maker-Contig_Y3-snap-gene-3.546-mRNA-1;_AED=0.22;_eAED=0.28;_QI=0|0.42|0.13|1|0.5|0.26|15|0|1477
Contig_Y3	maker	mRNA	3511717	3512284	.	-	.	ID=maker-Contig_Y3-augustus-gene-3.299-mRNA-1;Parent=maker-Contig_Y3-augustus-gene-3.299;Name=maker-Contig_Y3-augustus-gene-3.299-mRNA-1;_AED=0.47;_eAED=0.47;_QI=0|0|0|1|0|0.5|2|0|167
Contig_Y3	maker	mRNA	3515082	3526924	.	-	.	ID=maker-Contig_Y3-snap-gene-3.563-mRNA-1;Parent=maker-Contig_Y3-snap-gene-3.563;Name=maker-Contig_Y3-snap-gene-3.563-mRNA-1;_AED=0.52;_eAED=0.63;_QI=0|0.33|0|0.75|1|1|4|0|464
Contig_Y3	maker	mRNA	3527075	3531911	.	-	.	ID=maker-Contig_Y3-snap-gene-3.562-mRNA-1;Parent=maker-Contig_Y3-snap-gene-3.562;Name=maker-Contig_Y3-snap-gene-3.562-mRNA-1;_AED=0.75;_eAED=0.83;_QI=0|0|0|0.33|0.5|0.66|3|0|334
Contig_Y3	maker	mRNA	3531942	3532564	.	-	.	ID=maker-Contig_Y3-snap-gene-3.566-mRNA-1;Parent=maker-Contig_Y3-snap-gene-3.566;Name=maker-Contig_Y3-snap-gene-3.566-mRNA-1;_AED=0.48;_eAED=0.55;_QI=0|0|0|1|0|0.5|2|0|189
Contig_Y3	maker	mRNA	3536648	3540985	.	-	.	ID=augustus_masked-Contig_Y3-processed-gene-3.50-mRNA-1;Parent=augustus_masked-Contig_Y3-processed-gene-3.50;Name=augustus_masked-Contig_Y3-processed-gene-3.50-mRNA-1;_AED=0.42;_eAED=0.48;_QI=0|0.25|0|1|1|1|5|0|510;_merge_warning=1
Contig_Y3	maker	mRNA	3544811	3545822	.	-	.	ID=snap_masked-Contig_Y3-processed-gene-3.145-mRNA-1;Parent=snap_masked-Contig_Y3-processed-gene-3.145;Name=snap_masked-Contig_Y3-processed-gene-3.145-mRNA-1;_AED=0.50;_eAED=0.50;_QI=0|0|0.33|0.66|1|1|3|0|298;_merge_warning=1
Contig_Y3	maker	mRNA	3546214	3549689	.	-	.	ID=snap_masked-Contig_Y3-processed-gene-3.146-mRNA-1;Parent=snap_masked-Contig_Y3-processed-gene-3.146;Name=snap_masked-Contig_Y3-processed-gene-3.146-mRNA-1;_AED=0.77;_eAED=0.77;_QI=0|0|0|0.5|1|1|2|0|89;_merge_warning=1
Contig_Y3	maker	mRNA	3549725	3550846	.	-	.	ID=snap_masked-Contig_Y3-processed-gene-3.147-mRNA-1;Parent=snap_masked-Contig_Y3-processed-gene-3.147;Name=snap_masked-Contig_Y3-processed-gene-3.147-mRNA-1;_AED=0.81;_eAED=0.81;_QI=50|0|0.33|0.33|1|1|3|0|318;_merge_warning=1
Contig_Y3	maker	mRNA	3550976	3555435	.	-	.	ID=snap_masked-Contig_Y3-processed-gene-3.148-mRNA-1;Parent=snap_masked-Contig_Y3-processed-gene-3.148;Name=snap_masked-Contig_Y3-processed-gene-3.148-mRNA-1;_AED=0.43;_eAED=0.44;_QI=41|0.33|0.25|1|1|1|4|0|439;_merge_warning=1
Contig_Y3	maker	mRNA	3559501	3560501	.	-	.	ID=maker-Contig_Y3-augustus-gene-3.329-mRNA-1;Parent=maker-Contig_Y3-augustus-gene-3.329;Name=maker-Contig_Y3-augustus-gene-3.329-mRNA-1;_AED=0.73;_eAED=0.73;_QI=0|0.33|0|0.5|1|1|4|0|260
Contig_Y3	maker	mRNA	3564056	3565509	.	-	.	ID=maker-Contig_Y3-snap-gene-3.603-mRNA-1;Parent=maker-Contig_Y3-snap-gene-3.603;Name=maker-Contig_Y3-snap-gene-3.603-mRNA-1;_AED=0.00;_eAED=0.00;_QI=262|1|1|1|1|1|3|0|359
Contig_Y3	maker	mRNA	3602408	3603559	.	-	.	ID=maker-Contig_Y3-snap-gene-3.607-mRNA-1;Parent=maker-Contig_Y3-snap-gene-3.607;Name=maker-Contig_Y3-snap-gene-3.607-mRNA-1;_AED=0.42;_eAED=0.85;_QI=0|0|0|1|0.5|0.66|3|0|119
Contig_Y3	maker	mRNA	3605096	3606060	.	-	.	ID=maker-Contig_Y3-augustus-gene-3.350-mRNA-1;Parent=maker-Contig_Y3-augustus-gene-3.350;Name=maker-Contig_Y3-augustus-gene-3.350-mRNA-1;_AED=0.41;_eAED=0.41;_QI=0|0|0|0.5|1|1|2|0|244
Contig_Y3	maker	mRNA	3617496	3618698	.	-	.	ID=augustus_masked-Contig_Y3-processed-gene-3.54-mRNA-1;Parent=augustus_masked-Contig_Y3-processed-gene-3.54;Name=augustus_masked-Contig_Y3-processed-gene-3.54-mRNA-1;_AED=0.02;_eAED=0.04;_QI=274|0.5|0.66|1|0.5|0.33|3|0|263;_merge_warning=1
Contig_Y3	maker	mRNA	3668684	3670378	.	-	.	ID=maker-Contig_Y3-snap-gene-3.614-mRNA-1;Parent=maker-Contig_Y3-snap-gene-3.614;Name=maker-Contig_Y3-snap-gene-3.614-mRNA-1;_AED=0.06;_eAED=0.06;_QI=0|0.5|0.66|0.66|0|0|3|1139|75
Contig_Y3	maker	mRNA	3693479	3702088	.	-	.	ID=maker-Contig_Y3-snap-gene-3.622-mRNA-1;Parent=maker-Contig_Y3-snap-gene-3.622;Name=maker-Contig_Y3-snap-gene-3.622-mRNA-1;_AED=0.03;_eAED=0.36;_QI=122|0.5|0.4|1|0|0|5|0|307
Contig_Y3	maker	mRNA	3739191	3740588	.	-	.	ID=maker-Contig_Y3-snap-gene-3.626-mRNA-1;Parent=maker-Contig_Y3-snap-gene-3.626;Name=maker-Contig_Y3-snap-gene-3.626-mRNA-1;_AED=0.16;_eAED=0.38;_QI=0|0|0|0.66|0|0.33|3|0|296
Contig_Y3	maker	mRNA	3773303	3774105	.	-	.	ID=maker-Contig_Y3-augustus-gene-3.359-mRNA-1;Parent=maker-Contig_Y3-augustus-gene-3.359;Name=maker-Contig_Y3-augustus-gene-3.359-mRNA-1;_AED=0.30;_eAED=0.47;_QI=0|0|0|1|0|0.5|2|0|245
Contig_Y3	maker	mRNA	3784726	3792459	.	-	.	ID=snap_masked-Contig_Y3-processed-gene-3.159-mRNA-1;Parent=snap_masked-Contig_Y3-processed-gene-3.159;Name=snap_masked-Contig_Y3-processed-gene-3.159-mRNA-1;_AED=0.37;_eAED=0.92;_QI=0|0|0|0.66|1|1|3|0|272;_merge_warning=1
Contig_Y3	maker	mRNA	3817552	3818264	.	-	.	ID=maker-Contig_Y3-augustus-gene-3.361-mRNA-1;Parent=maker-Contig_Y3-augustus-gene-3.361;Name=maker-Contig_Y3-augustus-gene-3.361-mRNA-1;_AED=0.45;_eAED=0.45;_QI=0|1|0.5|1|1|1|2|168|160
Contig_Y3	maker	mRNA	3829577	3830229	.	-	.	ID=maker-Contig_Y3-augustus-gene-3.364-mRNA-1;Parent=maker-Contig_Y3-augustus-gene-3.364;Name=maker-Contig_Y3-augustus-gene-3.364-mRNA-1;_AED=0.14;_eAED=0.14;_QI=0|1|1|1|1|0.66|3|0|199
Contig_Y3	maker	mRNA	3830278	3831325	.	-	.	ID=maker-Contig_Y3-augustus-gene-3.365-mRNA-1;Parent=maker-Contig_Y3-augustus-gene-3.365;Name=maker-Contig_Y3-augustus-gene-3.365-mRNA-1;_AED=0.08;_eAED=0.08;_QI=0|0.66|0.5|1|0.66|0.25|4|0|307
Contig_Y3	maker	mRNA	3844515	3846601	.	-	.	ID=maker-Contig_Y3-augustus-gene-3.370-mRNA-1;Parent=maker-Contig_Y3-augustus-gene-3.370;Name=maker-Contig_Y3-augustus-gene-3.370-mRNA-1;_AED=0.39;_eAED=0.39;_QI=0|0.2|0|0.33|1|1|6|0|572
Contig_Y3	maker	mRNA	3931707	3937031	.	-	.	ID=maker-Contig_Y3-snap-gene-3.648-mRNA-1;Parent=maker-Contig_Y3-snap-gene-3.648;Name=maker-Contig_Y3-snap-gene-3.648-mRNA-1;_AED=0.44;_eAED=0.44;_QI=0|0|0|0.66|1|1|3|0|184
Contig_Y3	maker	mRNA	3937047	3937569	.	-	.	ID=maker-Contig_Y3-augustus-gene-3.373-mRNA-1;Parent=maker-Contig_Y3-augustus-gene-3.373;Name=maker-Contig_Y3-augustus-gene-3.373-mRNA-1;_AED=0.37;_eAED=0.37;_QI=0|1|1|1|1|1|2|0|154
Contig_Y3	maker	mRNA	3937656	3960684	.	-	.	ID=snap_masked-Contig_Y3-processed-gene-3.168-mRNA-1;Parent=snap_masked-Contig_Y3-processed-gene-3.168;Name=snap_masked-Contig_Y3-processed-gene-3.168-mRNA-1;_AED=0.35;_eAED=0.35;_QI=0|0.16|0|0.71|1|1|7|0|405
Contig_Y3	maker	mRNA	3690364	3692349	.	+	.	ID=maker-Contig_Y3-snap-gene-3.439-mRNA-1;Parent=maker-Contig_Y3-snap-gene-3.439;Name=maker-Contig_Y3-snap-gene-3.439-mRNA-1;_AED=0.13;_eAED=0.32;_QI=8|0|0|0.66|0|0|3|0|651
Contig_Y3	maker	mRNA	3668457	3669715	.	+	.	ID=maker-Contig_Y3-snap-gene-3.436-mRNA-1;Parent=maker-Contig_Y3-snap-gene-3.436;Name=maker-Contig_Y3-snap-gene-3.436-mRNA-1;_AED=0.42;_eAED=1.00;_QI=0|0|0|0.66|0|0|3|0|157
Contig_Y3	maker	mRNA	3560590	3561042	.	-	.	ID=maker-Contig_Y3-snap-gene-3.565-mRNA-1;Parent=maker-Contig_Y3-snap-gene-3.565;Name=maker-Contig_Y3-snap-gene-3.565-mRNA-1;_AED=0.74;_eAED=0.74;_QI=0|0|0|0.5|0|0|2|0|132
Contig_Y3	maker	mRNA	3352584	3359582	.	+	.	ID=maker-Contig_Y3-snap-gene-3.403-mRNA-1;Parent=maker-Contig_Y3-snap-gene-3.403;Name=maker-Contig_Y3-snap-gene-3.403-mRNA-1;_AED=0.47;_eAED=0.54;_QI=0|0|0|1|0|0|3|0|112
Contig_Y3	maker	mRNA	2989969	2990222	.	-	.	ID=maker-Contig_Y3-snap-gene-3.481-mRNA-1;Parent=maker-Contig_Y3-snap-gene-3.481;Name=maker-Contig_Y3-snap-gene-3.481-mRNA-1;_AED=0.36;_eAED=1.00;_QI=0|0|0|1|0|0|2|0|60
Contig_AX23	maker	mRNA	2310	3180	.	-	.	ID=maker-Contig_AX23-snap-gene-0.8-mRNA-1;Parent=maker-Contig_AX23-snap-gene-0.8;Name=maker-Contig_AX23-snap-gene-0.8-mRNA-1;_AED=0.01;_eAED=0.01;_QI=105|1|1|1|0|0|3|260|130
Contig_AX23	maker	mRNA	1686	2191	.	+	.	ID=maker-Contig_AX23-snap-gene-0.4-mRNA-1;Parent=maker-Contig_AX23-snap-gene-0.4;Name=maker-Contig_AX23-snap-gene-0.4-mRNA-1;_AED=0.27;_eAED=0.38;_QI=0|0|0|1|0|0|2|0|164
Contig_AX23	maker	mRNA	1271	1676	.	+	.	ID=maker-Contig_AX23-snap-gene-0.5-mRNA-1;Parent=maker-Contig_AX23-snap-gene-0.5;Name=maker-Contig_AX23-snap-gene-0.5-mRNA-1;_AED=0.32;_eAED=0.53;_QI=0|0|0|1|0|0|2|0|125
Contig_Y11	maker	mRNA	21547	23460	.	+	.	ID=maker-Contig_Y11-augustus-gene-0.56-mRNA-1;Parent=maker-Contig_Y11-augustus-gene-0.56;Name=maker-Contig_Y11-augustus-gene-0.56-mRNA-1;_AED=0.01;_eAED=0.06;_QI=0|0|0|1|0|0.5|2|0|616
Contig_Y11	maker	mRNA	35111	36938	.	+	.	ID=maker-Contig_Y11-snap-gene-0.106-mRNA-1;Parent=maker-Contig_Y11-snap-gene-0.106;Name=maker-Contig_Y11-snap-gene-0.106-mRNA-1;_AED=0.07;_eAED=0.07;_QI=234|0.25|0.2|1|0|0|5|0|466
Contig_Y11	maker	mRNA	66007	67909	.	+	.	ID=maker-Contig_Y11-augustus-gene-0.61-mRNA-1;Parent=maker-Contig_Y11-augustus-gene-0.61;Name=maker-Contig_Y11-augustus-gene-0.61-mRNA-1;_AED=0.01;_eAED=0.01;_QI=0|1|0|1|0|0.5|2|0|611
Contig_Y11	maker	mRNA	80734	82435	.	+	.	ID=maker-Contig_Y11-snap-gene-0.111-mRNA-1;Parent=maker-Contig_Y11-snap-gene-0.111;Name=maker-Contig_Y11-snap-gene-0.111-mRNA-1;_AED=0.05;_eAED=0.05;_QI=147|0.33|0.25|1|0|0|4|0|468
Contig_Y11	maker	mRNA	118653	120682	.	+	.	ID=maker-Contig_Y11-snap-gene-0.114-mRNA-1;Parent=maker-Contig_Y11-snap-gene-0.114;Name=maker-Contig_Y11-snap-gene-0.114-mRNA-1;_AED=0.17;_eAED=0.17;_QI=0|0.5|0.2|0.6|1|1|5|0|140
Contig_Y11	maker	mRNA	130742	131166	.	+	.	ID=augustus_masked-Contig_Y11-processed-gene-0.3-mRNA-1;Parent=augustus_masked-Contig_Y11-processed-gene-0.3;Name=augustus_masked-Contig_Y11-processed-gene-0.3-mRNA-1;_AED=0.78;_eAED=1.00;_QI=0|0|0|0.5|1|1|2|0|88
Contig_Y11	maker	mRNA	131305	131570	.	+	.	ID=maker-Contig_Y11-augustus-gene-0.68-mRNA-1;Parent=maker-Contig_Y11-augustus-gene-0.68;Name=maker-Contig_Y11-augustus-gene-0.68-mRNA-1;_AED=0.10;_eAED=0.10;_QI=0|1|0.5|1|1|1|2|0|68
Contig_Y11	maker	mRNA	155922	156455	.	+	.	ID=augustus_masked-Contig_Y11-processed-gene-0.5-mRNA-1;Parent=augustus_masked-Contig_Y11-processed-gene-0.5;Name=augustus_masked-Contig_Y11-processed-gene-0.5-mRNA-1;_AED=0.22;_eAED=0.23;_QI=0|-1|0|1|-1|1|1|0|177;_merge_warning=1
Contig_Y11	maker	mRNA	193155	195908	.	+	.	ID=maker-Contig_Y11-snap-gene-0.118-mRNA-1;Parent=maker-Contig_Y11-snap-gene-0.118;Name=maker-Contig_Y11-snap-gene-0.118-mRNA-1;_AED=0.16;_eAED=0.30;_QI=245|0.33|0.14|1|0.66|0.57|7|0|546
Contig_Y11	maker	mRNA	207758	211890	.	+	.	ID=maker-Contig_Y11-augustus-gene-0.73-mRNA-1;Parent=maker-Contig_Y11-augustus-gene-0.73;Name=maker-Contig_Y11-augustus-gene-0.73-mRNA-1;_AED=0.29;_eAED=0.68;_QI=0|0|0|0.5|1|1|2|0|167
Contig_Y11	maker	mRNA	216018	223251	.	+	.	ID=maker-Contig_Y11-snap-gene-0.122-mRNA-1;Parent=maker-Contig_Y11-snap-gene-0.122;Name=maker-Contig_Y11-snap-gene-0.122-mRNA-1;_AED=0.47;_eAED=0.48;_QI=0|0|0|0.66|0.5|1|3|0|343
Contig_Y11	maker	mRNA	1081	1757	.	-	.	ID=maker-Contig_Y11-augustus-gene-0.77-mRNA-1;Parent=maker-Contig_Y11-augustus-gene-0.77;Name=maker-Contig_Y11-augustus-gene-0.77-mRNA-1;_AED=0.17;_eAED=0.17;_QI=0|0.66|0.25|0.75|0|0.25|4|0|139
Contig_Y11	maker	mRNA	35786	37564	.	-	.	ID=maker-Contig_Y11-snap-gene-0.127-mRNA-1;Parent=maker-Contig_Y11-snap-gene-0.127;Name=maker-Contig_Y11-snap-gene-0.127-mRNA-1;_AED=0.22;_eAED=0.22;_QI=0|0.25|0|0.8|1|1|5|0|510
Contig_Y11	maker	mRNA	37703	38119	.	-	.	ID=augustus_masked-Contig_Y11-processed-gene-0.12-mRNA-1;Parent=augustus_masked-Contig_Y11-processed-gene-0.12;Name=augustus_masked-Contig_Y11-processed-gene-0.12-mRNA-1;_AED=0.86;_eAED=1.00;_QI=0|0|0|0.5|1|1|2|0|103;_merge_warning=1
Contig_Y11	maker	mRNA	81322	83078	.	-	.	ID=maker-Contig_Y11-augustus-gene-0.81-mRNA-1;Parent=maker-Contig_Y11-augustus-gene-0.81;Name=maker-Contig_Y11-augustus-gene-0.81-mRNA-1;_AED=0.19;_eAED=0.19;_QI=0|0.5|0.2|0.6|0.75|0.8|5|0|477
Contig_Y11	maker	mRNA	83217	83633	.	-	.	ID=augustus_masked-Contig_Y11-processed-gene-0.14-mRNA-1;Parent=augustus_masked-Contig_Y11-processed-gene-0.14;Name=augustus_masked-Contig_Y11-processed-gene-0.14-mRNA-1;_AED=0.80;_eAED=1.00;_QI=0|0|0|0.5|1|1|2|0|103
Contig_Y11	maker	mRNA	104500	106830	.	-	.	ID=maker-Contig_Y11-augustus-gene-0.84-mRNA-1;Parent=maker-Contig_Y11-augustus-gene-0.84;Name=maker-Contig_Y11-augustus-gene-0.84-mRNA-1;_AED=0.01;_eAED=0.01;_QI=0|0|0|0.66|0.5|0.33|3|0|678
Contig_Y11	maker	mRNA	125085	125858	.	-	.	ID=augustus_masked-Contig_Y11-processed-gene-0.16-mRNA-1;Parent=augustus_masked-Contig_Y11-processed-gene-0.16;Name=augustus_masked-Contig_Y11-processed-gene-0.16-mRNA-1;_AED=0.31;_eAED=0.31;_QI=0|-1|0|1|-1|1|1|0|257;_merge_warning=1
Contig_Y11	maker	mRNA	125882	126214	.	-	.	ID=augustus_masked-Contig_Y11-processed-gene-0.17-mRNA-1;Parent=augustus_masked-Contig_Y11-processed-gene-0.17;Name=augustus_masked-Contig_Y11-processed-gene-0.17-mRNA-1;_AED=0.42;_eAED=0.50;_QI=0|-1|0|1|-1|1|1|0|110;_merge_warning=1
Contig_Y11	maker	mRNA	132240	133420	.	-	.	ID=maker-Contig_Y11-snap-gene-0.135-mRNA-1;Parent=maker-Contig_Y11-snap-gene-0.135;Name=maker-Contig_Y11-snap-gene-0.135-mRNA-1;_AED=0.08;_eAED=0.08;_QI=0|1|0.33|1|1|1|3|0|338
Contig_Y11	maker	mRNA	133559	133983	.	-	.	ID=maker-Contig_Y11-augustus-gene-0.87-mRNA-1;Parent=maker-Contig_Y11-augustus-gene-0.87;Name=maker-Contig_Y11-augustus-gene-0.87-mRNA-1;_AED=0.81;_eAED=1.00;_QI=0|0|0|0.5|1|1|2|0|86
Contig_Y11	maker	mRNA	158251	158474	.	-	.	ID=maker-Contig_Y11-augustus-gene-0.92-mRNA-1;Parent=maker-Contig_Y11-augustus-gene-0.92;Name=maker-Contig_Y11-augustus-gene-0.92-mRNA-1;_AED=0.14;_eAED=0.14;_QI=0|0|0|1|0|0.5|2|0|50
Contig_Y11	maker	mRNA	187799	188115	.	-	.	ID=maker-Contig_Y11-snap-gene-0.140-mRNA-1;Parent=maker-Contig_Y11-snap-gene-0.140;Name=maker-Contig_Y11-snap-gene-0.140-mRNA-1;_AED=0.01;_eAED=0.01;_QI=0|1|0.5|1|0|0.5|2|0|88
Contig_Y11	maker	mRNA	195388	195653	.	-	.	ID=maker-Contig_Y11-augustus-gene-0.93-mRNA-1;Parent=maker-Contig_Y11-augustus-gene-0.93;Name=maker-Contig_Y11-augustus-gene-0.93-mRNA-1;_AED=0.13;_eAED=0.13;_QI=0|1|1|1|1|1|2|0|68
Contig_Y11	maker	mRNA	195792	196216	.	-	.	ID=maker-Contig_Y11-augustus-gene-0.94-mRNA-1;Parent=maker-Contig_Y11-augustus-gene-0.94;Name=maker-Contig_Y11-augustus-gene-0.94-mRNA-1;_AED=0.85;_eAED=1.00;_QI=0|0|0|0.5|1|1|2|0|86
Contig_Y11	maker	mRNA	207095	207677	.	-	.	ID=maker-Contig_Y11-augustus-gene-0.101-mRNA-1;Parent=maker-Contig_Y11-augustus-gene-0.101;Name=maker-Contig_Y11-augustus-gene-0.101-mRNA-1;_AED=0.14;_eAED=0.14;_QI=0|1|0|1|1|1|2|0|171
Contig_Y11	maker	mRNA	229896	240801	.	-	.	ID=augustus_masked-Contig_Y11-processed-gene-0.23-mRNA-1;Parent=augustus_masked-Contig_Y11-processed-gene-0.23;Name=augustus_masked-Contig_Y11-processed-gene-0.23-mRNA-1;_AED=0.25;_eAED=0.35;_QI=0|0|0|1|1|1|2|0|327;_merge_warning=1
Contig_Y11	maker	mRNA	245602	250146	.	-	.	ID=maker-Contig_Y11-snap-gene-0.153-mRNA-1;Parent=maker-Contig_Y11-snap-gene-0.153;Name=maker-Contig_Y11-snap-gene-0.153-mRNA-1;_AED=0.18;_eAED=0.41;_QI=0|0.5|0|1|0|0|3|0|139
Contig_Y17	maker	mRNA	53702	54832	.	+	.	ID=augustus_masked-Contig_Y17-processed-gene-0.0-mRNA-1;Parent=augustus_masked-Contig_Y17-processed-gene-0.0;Name=augustus_masked-Contig_Y17-processed-gene-0.0-mRNA-1;_AED=0.25;_eAED=0.26;_QI=0|0|0|1|1|1|2|0|329;_merge_warning=1
Contig_Y17	maker	mRNA	78370	86492	.	+	.	ID=maker-Contig_Y17-snap-gene-0.41-mRNA-1;Parent=maker-Contig_Y17-snap-gene-0.41;Name=maker-Contig_Y17-snap-gene-0.41-mRNA-1;_AED=0.07;_eAED=0.07;_QI=8|0.66|0.25|0.75|0.66|0.5|4|0|706
Contig_Y17	maker	mRNA	98022	98302	.	+	.	ID=maker-Contig_Y17-augustus-gene-0.25-mRNA-1;Parent=maker-Contig_Y17-augustus-gene-0.25;Name=maker-Contig_Y17-augustus-gene-0.25-mRNA-1;_AED=0.26;_eAED=0.69;_QI=0|0|0|1|1|1|2|0|71
Contig_Y17	maker	mRNA	98330	101646	.	+	.	ID=maker-Contig_Y17-snap-gene-0.45-mRNA-1;Parent=maker-Contig_Y17-snap-gene-0.45;Name=maker-Contig_Y17-snap-gene-0.45-mRNA-1;_AED=0.82;_eAED=0.86;_QI=0|0|0|0.2|1|1|5|0|459
Contig_Y17	maker	mRNA	102152	119385	.	+	.	ID=snap_masked-Contig_Y17-processed-gene-0.16-mRNA-1;Parent=snap_masked-Contig_Y17-processed-gene-0.16;Name=snap_masked-Contig_Y17-processed-gene-0.16-mRNA-1;_AED=0.45;_eAED=0.45;_QI=0|0|0.33|0.33|1|1|3|0|72
Contig_Y17	maker	mRNA	22425	22958	.	-	.	ID=augustus_masked-Contig_Y17-processed-gene-0.3-mRNA-1;Parent=augustus_masked-Contig_Y17-processed-gene-0.3;Name=augustus_masked-Contig_Y17-processed-gene-0.3-mRNA-1;_AED=0.22;_eAED=0.39;_QI=0|-1|0|1|-1|1|1|0|177;_merge_warning=1
Contig_Y17	maker	mRNA	65432	65851	.	-	.	ID=maker-Contig_Y17-snap-gene-0.47-mRNA-1;Parent=maker-Contig_Y17-snap-gene-0.47;Name=maker-Contig_Y17-snap-gene-0.47-mRNA-1;_AED=0.01;_eAED=0.01;_QI=0|1|0.33|1|1|0.33|3|0|94
Contig_Y17	maker	mRNA	97808	102355	.	-	.	ID=maker-Contig_Y17-snap-gene-0.49-mRNA-1;Parent=maker-Contig_Y17-snap-gene-0.49;Name=maker-Contig_Y17-snap-gene-0.49-mRNA-1;_AED=0.15;_eAED=0.15;_QI=247|0.33|0.28|1|0.5|0.28|7|575|487
Contig_AX1	maker	mRNA	22277	23397	.	+	.	ID=maker-Contig_AX1-snap-gene-0.167-mRNA-1;Parent=maker-Contig_AX1-snap-gene-0.167;Name=maker-Contig_AX1-snap-gene-0.167-mRNA-1;_AED=0.16;_eAED=0.16;_QI=0|0|0.5|1|0|0|2|213|224
Contig_AX1	maker	mRNA	37849	39055	.	+	.	ID=maker-Contig_AX1-snap-gene-0.174-mRNA-1;Parent=maker-Contig_AX1-snap-gene-0.174;Name=maker-Contig_AX1-snap-gene-0.174-mRNA-1;_AED=0.35;_eAED=0.35;_QI=0|0|0.5|1|0|0|2|292|224
Contig_AX1	maker	mRNA	44746	45417	.	+	.	ID=augustus_masked-Contig_AX1-processed-gene-0.4-mRNA-1;Parent=augustus_masked-Contig_AX1-processed-gene-0.4;Name=augustus_masked-Contig_AX1-processed-gene-0.4-mRNA-1;_AED=0.41;_eAED=0.41;_QI=0|-1|0|1|-1|1|1|0|223;_merge_warning=1
Contig_AX1	maker	mRNA	54762	55946	.	+	.	ID=maker-Contig_AX1-snap-gene-0.172-mRNA-1;Parent=maker-Contig_AX1-snap-gene-0.172;Name=maker-Contig_AX1-snap-gene-0.172-mRNA-1;_AED=0.35;_eAED=0.35;_QI=0|0|0.5|1|0|0|2|291|224
Contig_AX1	maker	mRNA	65042	66126	.	+	.	ID=maker-Contig_AX1-snap-gene-0.181-mRNA-1;Parent=maker-Contig_AX1-snap-gene-0.181;Name=maker-Contig_AX1-snap-gene-0.181-mRNA-1;_AED=0.09;_eAED=0.09;_QI=0|0|0.5|1|0|0|2|163|224
Contig_AX1	maker	mRNA	75079	76315	.	+	.	ID=maker-Contig_AX1-snap-gene-0.183-mRNA-1;Parent=maker-Contig_AX1-snap-gene-0.183;Name=maker-Contig_AX1-snap-gene-0.183-mRNA-1;_AED=0.16;_eAED=0.48;_QI=0|0|0.33|1|0.5|0.33|3|331|220
Contig_AX1	maker	mRNA	90459	99085	.	+	.	ID=maker-Contig_AX1-snap-gene-0.186-mRNA-1;Parent=maker-Contig_AX1-snap-gene-0.186;Name=maker-Contig_AX1-snap-gene-0.186-mRNA-1;_AED=0.41;_eAED=0.41;_QI=0|0.33|0.25|0.75|0.66|1|4|0|266
Contig_AX1	maker	mRNA	99111	100034	.	+	.	ID=augustus_masked-Contig_AX1-processed-gene-0.12-mRNA-1;Parent=augustus_masked-Contig_AX1-processed-gene-0.12;Name=augustus_masked-Contig_AX1-processed-gene-0.12-mRNA-1;_AED=0.47;_eAED=1.00;_QI=0|0|0|1|1|1|4|0|230
Contig_AX1	maker	mRNA	106181	121683	.	+	.	ID=maker-Contig_AX1-snap-gene-0.215-mRNA-1;Parent=maker-Contig_AX1-snap-gene-0.215;Name=maker-Contig_AX1-snap-gene-0.215-mRNA-1;_AED=0.33;_eAED=0.33;_QI=745|0.62|0.77|1|0.75|0.66|9|78|850
Contig_AX1	maker	mRNA	128996	131284	.	+	.	ID=maker-Contig_AX1-augustus-gene-0.66-mRNA-1;Parent=maker-Contig_AX1-augustus-gene-0.66;Name=maker-Contig_AX1-augustus-gene-0.66-mRNA-1;_AED=0.74;_eAED=0.75;_QI=0|0|0|0.6|1|1|5|0|575
Contig_AX1	maker	mRNA	137312	139600	.	+	.	ID=maker-Contig_AX1-augustus-gene-0.67-mRNA-1;Parent=maker-Contig_AX1-augustus-gene-0.67;Name=maker-Contig_AX1-augustus-gene-0.67-mRNA-1;_AED=0.93;_eAED=0.93;_QI=0|0|0|0.4|1|1|5|0|575
Contig_AX1	maker	mRNA	141560	144091	.	+	.	ID=maker-Contig_AX1-augustus-gene-0.68-mRNA-1;Parent=maker-Contig_AX1-augustus-gene-0.68;Name=maker-Contig_AX1-augustus-gene-0.68-mRNA-1;_AED=0.40;_eAED=0.40;_QI=244|0.5|0.4|1|1|1|5|0|575
Contig_AX1	maker	mRNA	151504	157168	.	+	.	ID=maker-Contig_AX1-snap-gene-0.262-mRNA-1;Parent=maker-Contig_AX1-snap-gene-0.262;Name=maker-Contig_AX1-snap-gene-0.262-mRNA-1;_AED=0.35;_eAED=0.35;_QI=307|0.2|0.16|0.33|1|1|6|0|553
Contig_AX1	maker	mRNA	170005	183750	.	+	.	ID=maker-Contig_AX1-snap-gene-0.266-mRNA-1;Parent=maker-Contig_AX1-snap-gene-0.266;Name=maker-Contig_AX1-snap-gene-0.266-mRNA-1;_AED=0.28;_eAED=0.33;_QI=0|0.28|0.12|1|0.28|0.37|8|0|396
Contig_AX22	maker	mRNA	16759	17570	.	-	.	ID=maker-Contig_AX22-augustus-gene-0.8-mRNA-1;Parent=maker-Contig_AX22-augustus-gene-0.8;Name=maker-Contig_AX22-augustus-gene-0.8-mRNA-1;_AED=0.00;_eAED=0.00;_QI=49|1|1|1|1|1|2|312|117
Contig_AX22	maker	mRNA	20585	21816	.	-	.	ID=maker-Contig_AX22-snap-gene-0.12-mRNA-1;Parent=maker-Contig_AX22-snap-gene-0.12;Name=maker-Contig_AX22-snap-gene-0.12-mRNA-1;_AED=0.43;_eAED=0.43;_QI=0|0|0|0.5|0|0.5|2|0|279
Contig_Y10	maker	mRNA	57589	59304	.	+	.	ID=maker-Contig_Y10-augustus-gene-0.46-mRNA-1;Parent=maker-Contig_Y10-augustus-gene-0.46;Name=maker-Contig_Y10-augustus-gene-0.46-mRNA-1;_AED=0.08;_eAED=0.08;_QI=242|0.5|0.2|0.8|1|1|5|0|393
Contig_Y10	maker	mRNA	85850	94676	.	+	.	ID=maker-Contig_Y10-augustus-gene-0.49-mRNA-1;Parent=maker-Contig_Y10-augustus-gene-0.49;Name=maker-Contig_Y10-augustus-gene-0.49-mRNA-1;_AED=0.26;_eAED=0.27;_QI=0|0|0|0.5|1|1|2|0|222
Contig_Y10	maker	mRNA	165123	174826	.	+	.	ID=snap_masked-Contig_Y10-processed-gene-0.27-mRNA-1;Parent=snap_masked-Contig_Y10-processed-gene-0.27;Name=snap_masked-Contig_Y10-processed-gene-0.27-mRNA-1;_AED=0.51;_eAED=1.00;_QI=0|0|0|0.5|1|1|2|0|75;_merge_warning=1
Contig_Y10	maker	mRNA	178262	182392	.	+	.	ID=maker-Contig_Y10-snap-gene-0.82-mRNA-1;Parent=maker-Contig_Y10-snap-gene-0.82;Name=maker-Contig_Y10-snap-gene-0.82-mRNA-1;_AED=0.43;_eAED=0.43;_QI=0|0.5|0.33|0.66|1|1|3|98|62
Contig_Y10	maker	mRNA	183791	191432	.	+	.	ID=maker-Contig_Y10-snap-gene-0.85-mRNA-1;Parent=maker-Contig_Y10-snap-gene-0.85;Name=maker-Contig_Y10-snap-gene-0.85-mRNA-1;_AED=0.40;_eAED=0.86;_QI=0|0|0|0.66|1|0.66|3|0|242
Contig_Y10	maker	mRNA	212150	212719	.	+	.	ID=augustus_masked-Contig_Y10-processed-gene-0.3-mRNA-1;Parent=augustus_masked-Contig_Y10-processed-gene-0.3;Name=augustus_masked-Contig_Y10-processed-gene-0.3-mRNA-1;_AED=0.22;_eAED=0.23;_QI=0|-1|0|1|-1|1|1|0|189
Contig_Y10	maker	mRNA	225992	227087	.	+	.	ID=maker-Contig_Y10-snap-gene-0.87-mRNA-1;Parent=maker-Contig_Y10-snap-gene-0.87;Name=maker-Contig_Y10-snap-gene-0.87-mRNA-1;_AED=0.14;_eAED=0.14;_QI=0|0|0|1|1|0.5|2|0|338
Contig_Y10	maker	mRNA	271701	273896	.	+	.	ID=snap_masked-Contig_Y10-processed-gene-0.29-mRNA-1;Parent=snap_masked-Contig_Y10-processed-gene-0.29;Name=snap_masked-Contig_Y10-processed-gene-0.29-mRNA-1;_AED=0.04;_eAED=0.04;_QI=0|0|0|0.66|1|1|3|0|701;_merge_warning=1
Contig_Y10	maker	mRNA	297678	299478	.	+	.	ID=maker-Contig_Y10-augustus-gene-0.52-mRNA-1;Parent=maker-Contig_Y10-augustus-gene-0.52;Name=maker-Contig_Y10-augustus-gene-0.52-mRNA-1;_AED=0.26;_eAED=0.59;_QI=0|0|0|0.75|1|1|4|0|520
Contig_Y10	maker	mRNA	312567	314367	.	+	.	ID=maker-Contig_Y10-augustus-gene-0.54-mRNA-1;Parent=maker-Contig_Y10-augustus-gene-0.54;Name=maker-Contig_Y10-augustus-gene-0.54-mRNA-1;_AED=0.26;_eAED=0.59;_QI=0|0|0|0.75|1|1|4|0|520
Contig_Y10	maker	mRNA	341572	350609	.	+	.	ID=maker-Contig_Y10-augustus-gene-0.56-mRNA-1;Parent=maker-Contig_Y10-augustus-gene-0.56;Name=maker-Contig_Y10-augustus-gene-0.56-mRNA-1;_AED=0.23;_eAED=0.23;_QI=0|0|0|1|1|1|2|0|658
Contig_Y10	maker	mRNA	59242	59627	.	-	.	ID=maker-Contig_Y10-augustus-gene-0.58-mRNA-1;Parent=maker-Contig_Y10-augustus-gene-0.58;Name=maker-Contig_Y10-augustus-gene-0.58-mRNA-1;_AED=0.04;_eAED=0.68;_QI=84|0|0|1|1|1|2|144|32
Contig_Y10	maker	mRNA	110262	110534	.	-	.	ID=augustus_masked-Contig_Y10-processed-gene-0.12-mRNA-1;Parent=augustus_masked-Contig_Y10-processed-gene-0.12;Name=augustus_masked-Contig_Y10-processed-gene-0.12-mRNA-1;_AED=0.40;_eAED=0.40;_QI=0|-1|0|1|-1|1|1|0|90;_merge_warning=1
Contig_Y10	maker	mRNA	165120	165407	.	-	.	ID=augustus_masked-Contig_Y10-processed-gene-0.14-mRNA-1;Parent=augustus_masked-Contig_Y10-processed-gene-0.14;Name=augustus_masked-Contig_Y10-processed-gene-0.14-mRNA-1;_AED=0.24;_eAED=0.24;_QI=0|-1|0|1|-1|1|1|0|95
Contig_Y10	maker	mRNA	184352	187113	.	-	.	ID=snap_masked-Contig_Y10-processed-gene-0.36-mRNA-1;Parent=snap_masked-Contig_Y10-processed-gene-0.36;Name=snap_masked-Contig_Y10-processed-gene-0.36-mRNA-1;_AED=0.42;_eAED=0.51;_QI=0|0|0.25|1|1|1|4|85|202;_merge_warning=1
Contig_Y10	maker	mRNA	187720	200801	.	-	.	ID=maker-Contig_Y10-snap-gene-0.97-mRNA-1;Parent=maker-Contig_Y10-snap-gene-0.97;Name=maker-Contig_Y10-snap-gene-0.97-mRNA-1;_AED=0.46;_eAED=0.46;_QI=0|0.25|0.2|0.6|0.25|0.6|5|85|161
Contig_Y10	maker	mRNA	201408	212499	.	-	.	ID=maker-Contig_Y10-snap-gene-0.101-mRNA-1;Parent=maker-Contig_Y10-snap-gene-0.101;Name=maker-Contig_Y10-snap-gene-0.101-mRNA-1;_AED=0.60;_eAED=0.60;_QI=0|0|0.5|0.5|1|1|2|85|143
Contig_Y10	maker	mRNA	228165	229018	.	-	.	ID=maker-Contig_Y10-augustus-gene-0.63-mRNA-1;Parent=maker-Contig_Y10-augustus-gene-0.63;Name=maker-Contig_Y10-augustus-gene-0.63-mRNA-1;_AED=0.02;_eAED=0.03;_QI=0|0.66|0.5|0.75|0.33|0|4|0|237
Contig_Y10	maker	mRNA	229183	229531	.	-	.	ID=maker-Contig_Y10-snap-gene-0.104-mRNA-1;Parent=maker-Contig_Y10-snap-gene-0.104;Name=maker-Contig_Y10-snap-gene-0.104-mRNA-1;_AED=0.02;_eAED=0.02;_QI=0|0.66|0.5|1|0.33|0.25|4|0|96
Contig_Y10	maker	mRNA	243980	250940	.	-	.	ID=snap_masked-Contig_Y10-processed-gene-0.42-mRNA-1;Parent=snap_masked-Contig_Y10-processed-gene-0.42;Name=snap_masked-Contig_Y10-processed-gene-0.42-mRNA-1;_AED=0.27;_eAED=0.27;_QI=122|0.25|0.4|0.8|0.75|0.6|5|0|363;_merge_warning=1
Contig_Y10	maker	mRNA	274924	276568	.	-	.	ID=maker-Contig_Y10-snap-gene-0.113-mRNA-1;Parent=maker-Contig_Y10-snap-gene-0.113;Name=maker-Contig_Y10-snap-gene-0.113-mRNA-1;_AED=0.04;_eAED=0.04;_QI=485|1|1|1|0.25|0.2|5|242|250
Contig_Y10	maker	mRNA	300476	302005	.	-	.	ID=maker-Contig_Y10-augustus-gene-0.70-mRNA-1;Parent=maker-Contig_Y10-augustus-gene-0.70;Name=maker-Contig_Y10-augustus-gene-0.70-mRNA-1;_AED=0.06;_eAED=0.06;_QI=224|1|1|1|0.5|0.33|3|243|314
Contig_Y10	maker	mRNA	315611	316894	.	-	.	ID=maker-Contig_Y10-snap-gene-0.119-mRNA-1;Parent=maker-Contig_Y10-snap-gene-0.119;Name=maker-Contig_Y10-snap-gene-0.119-mRNA-1;_AED=0.15;_eAED=0.15;_QI=162|0.66|0.5|1|0.33|0|4|0|324
Contig_Y10	maker	mRNA	351053	352535	.	-	.	ID=maker-Contig_Y10-snap-gene-0.122-mRNA-1;Parent=maker-Contig_Y10-snap-gene-0.122;Name=maker-Contig_Y10-snap-gene-0.122-mRNA-1;_AED=0.03;_eAED=0.03;_QI=7|1|1|1|0.33|0|4|230|346
Contig_Y10	maker	mRNA	225280	225922	.	+	.	ID=maker-Contig_Y10-snap-gene-0.86-mRNA-1;Parent=maker-Contig_Y10-snap-gene-0.86;Name=maker-Contig_Y10-snap-gene-0.86-mRNA-1;_AED=0.78;_eAED=0.78;_QI=8|0|0|0.5|0|0|2|0|196
Contig_Y10	maker	mRNA	105522	109885	.	-	.	ID=maker-Contig_Y10-snap-gene-0.96-mRNA-1;Parent=maker-Contig_Y10-snap-gene-0.96;Name=maker-Contig_Y10-snap-gene-0.96-mRNA-1;_AED=0.50;_eAED=0.50;_QI=0|0|0|0.5|0|0|2|0|80
MullerA	maker	mRNA	6984926	6987528	.	+	.	ID=maker-MullerA-augustus-gene-7.209-mRNA-1;Parent=maker-MullerA-augustus-gene-7.209;Name=maker-MullerA-augustus-gene-7.209-mRNA-1;_AED=0.01;_eAED=0.01;_QI=0|1|0.83|1|0.8|0.66|6|1419|292
MullerA	maker	mRNA	7048916	7049317	.	+	.	ID=augustus_masked-MullerA-processed-gene-7.4-mRNA-1;Parent=augustus_masked-MullerA-processed-gene-7.4;Name=augustus_masked-MullerA-processed-gene-7.4-mRNA-1;_AED=0.00;_eAED=0.00;_QI=0|-1|0|1|-1|1|1|0|133;_merge_warning=1
MullerA	maker	mRNA	7065659	7066060	.	+	.	ID=augustus_masked-MullerA-processed-gene-7.5-mRNA-1;Parent=augustus_masked-MullerA-processed-gene-7.5;Name=augustus_masked-MullerA-processed-gene-7.5-mRNA-1;_AED=0.00;_eAED=0.00;_QI=0|-1|0|1|-1|1|1|0|133
MullerA	maker	mRNA	7073759	7074160	.	+	.	ID=augustus_masked-MullerA-processed-gene-7.6-mRNA-1;Parent=augustus_masked-MullerA-processed-gene-7.6;Name=augustus_masked-MullerA-processed-gene-7.6-mRNA-1;_AED=0.00;_eAED=0.00;_QI=0|-1|0|1|-1|1|1|0|133
MullerA	maker	mRNA	7082606	7083007	.	+	.	ID=augustus_masked-MullerA-processed-gene-7.7-mRNA-1;Parent=augustus_masked-MullerA-processed-gene-7.7;Name=augustus_masked-MullerA-processed-gene-7.7-mRNA-1;_AED=0.00;_eAED=0.00;_QI=0|-1|0|1|-1|1|1|0|133
MullerA	maker	mRNA	7090707	7091108	.	+	.	ID=augustus_masked-MullerA-processed-gene-7.8-mRNA-1;Parent=augustus_masked-MullerA-processed-gene-7.8;Name=augustus_masked-MullerA-processed-gene-7.8-mRNA-1;_AED=0.00;_eAED=0.00;_QI=0|-1|0|1|-1|1|1|0|133
MullerA	maker	mRNA	7219952	7222553	.	+	.	ID=maker-MullerA-augustus-gene-7.213-mRNA-1;Parent=maker-MullerA-augustus-gene-7.213;Name=maker-MullerA-augustus-gene-7.213-mRNA-1;_AED=0.01;_eAED=0.01;_QI=0|1|0.83|1|0.8|0.66|6|1418|292
MullerA	maker	mRNA	7328184	7338846	.	+	.	ID=maker-MullerA-augustus-gene-7.217-mRNA-1;Parent=maker-MullerA-augustus-gene-7.217;Name=maker-MullerA-augustus-gene-7.217-mRNA-1;_AED=0.00;_eAED=0.00;_QI=239|0.71|0.87|1|1|1|8|1345|1548
MullerA	maker	mRNA	7340980	7341816	.	+	.	ID=augustus_masked-MullerA-processed-gene-7.12-mRNA-1;Parent=augustus_masked-MullerA-processed-gene-7.12;Name=augustus_masked-MullerA-processed-gene-7.12-mRNA-1;_AED=0.32;_eAED=0.33;_QI=0|-1|0|1|-1|1|1|0|278;_merge_warning=1
MullerA	maker	mRNA	7345649	7346881	.	+	.	ID=augustus_masked-MullerA-processed-gene-7.13-mRNA-1;Parent=augustus_masked-MullerA-processed-gene-7.13;Name=augustus_masked-MullerA-processed-gene-7.13-mRNA-1;_AED=0.00;_eAED=0.00;_QI=0|-1|0|1|-1|1|1|0|410;_merge_warning=1
MullerA	maker	mRNA	7348081	7348516	.	+	.	ID=augustus_masked-MullerA-processed-gene-7.14-mRNA-1;Parent=augustus_masked-MullerA-processed-gene-7.14;Name=augustus_masked-MullerA-processed-gene-7.14-mRNA-1;_AED=0.10;_eAED=0.10;_QI=0|0|0|1|1|1|2|0|126;_merge_warning=1
MullerA	maker	mRNA	7351922	7356835	.	+	.	ID=maker-MullerA-snap-gene-7.397-mRNA-1;Parent=maker-MullerA-snap-gene-7.397;Name=maker-MullerA-snap-gene-7.397-mRNA-1;_AED=0.29;_eAED=0.29;_QI=85|0.5|0.2|0.8|0.5|0.2|5|0|643
MullerA	maker	mRNA	7356950	7359146	.	+	.	ID=maker-MullerA-augustus-gene-7.223-mRNA-1;Parent=maker-MullerA-augustus-gene-7.223;Name=maker-MullerA-augustus-gene-7.223-mRNA-1;_AED=0.30;_eAED=0.30;_QI=41|1|1|1|1|1|3|294|419
MullerA	maker	mRNA	7360536	7360919	.	+	.	ID=snap_masked-MullerA-processed-gene-7.102-mRNA-1;Parent=snap_masked-MullerA-processed-gene-7.102;Name=snap_masked-MullerA-processed-gene-7.102-mRNA-1;_AED=0.03;_eAED=0.03;_QI=0|-1|0|1|-1|1|1|0|127;_merge_warning=1
MullerA	maker	mRNA	7362530	7364461	.	+	.	ID=maker-MullerA-snap-gene-7.404-mRNA-1;Parent=maker-MullerA-snap-gene-7.404;Name=maker-MullerA-snap-gene-7.404-mRNA-1;_AED=0.27;_eAED=0.27;_QI=0|0|0.5|0.5|0|0.5|2|109|143
MullerA	maker	mRNA	7410604	7422845	.	+	.	ID=maker-MullerA-snap-gene-7.406-mRNA-1;Parent=maker-MullerA-snap-gene-7.406;Name=maker-MullerA-snap-gene-7.406-mRNA-1;_AED=0.25;_eAED=0.25;_QI=0|0.33|0.42|0.57|1|1|7|0|608
MullerA	maker	mRNA	7425842	7430978	.	+	.	ID=maker-MullerA-augustus-gene-7.236-mRNA-1;Parent=maker-MullerA-augustus-gene-7.236;Name=maker-MullerA-augustus-gene-7.236-mRNA-1;_AED=0.02;_eAED=0.03;_QI=0|0|0|1|1|1|6|0|619
MullerA	maker	mRNA	7433624	7434435	.	+	.	ID=maker-MullerA-augustus-gene-7.237-mRNA-1;Parent=maker-MullerA-augustus-gene-7.237;Name=maker-MullerA-augustus-gene-7.237-mRNA-1;_AED=0.00;_eAED=0.00;_QI=127|1|0.5|1|1|1|2|0|208
MullerA	maker	mRNA	7451014	7455910	.	+	.	ID=snap_masked-MullerA-processed-gene-7.110-mRNA-1;Parent=snap_masked-MullerA-processed-gene-7.110;Name=snap_masked-MullerA-processed-gene-7.110-mRNA-1;_AED=0.83;_eAED=1.00;_QI=0|0|0|0.33|1|1|3|0|80
MullerA	maker	mRNA	7457258	7459262	.	+	.	ID=maker-MullerA-augustus-gene-7.239-mRNA-1;Parent=maker-MullerA-augustus-gene-7.239;Name=maker-MullerA-augustus-gene-7.239-mRNA-1;_AED=0.01;_eAED=0.01;_QI=0|1|1|1|0.66|0.5|4|892|303
MullerA	maker	mRNA	7469681	7472811	.	+	.	ID=augustus_masked-MullerA-processed-gene-7.26-mRNA-1;Parent=augustus_masked-MullerA-processed-gene-7.26;Name=augustus_masked-MullerA-processed-gene-7.26-mRNA-1;_AED=0.84;_eAED=1.00;_QI=0|0|0|0.33|1|1|3|0|115
MullerA	maker	mRNA	7473035	7483187	.	+	.	ID=maker-MullerA-augustus-gene-7.242-mRNA-1;Parent=maker-MullerA-augustus-gene-7.242;Name=maker-MullerA-augustus-gene-7.242-mRNA-1;_AED=0.00;_eAED=0.00;_QI=0|1|1|1|1|1|3|913|662
MullerA	maker	mRNA	7576632	7582516	.	+	.	ID=maker-MullerA-augustus-gene-7.244-mRNA-1;Parent=maker-MullerA-augustus-gene-7.244;Name=maker-MullerA-augustus-gene-7.244-mRNA-1;_AED=0.06;_eAED=0.07;_QI=0|0.5|0.66|1|1|1|3|755|627
MullerA	maker	mRNA	7615325	7619047	.	+	.	ID=maker-MullerA-snap-gene-7.420-mRNA-1;Parent=maker-MullerA-snap-gene-7.420;Name=maker-MullerA-snap-gene-7.420-mRNA-1;_AED=0.23;_eAED=0.50;_QI=0|0|0.5|1|1|1|2|0|108
MullerA	maker	mRNA	7619070	7623692	.	+	.	ID=maker-MullerA-snap-gene-7.419-mRNA-1;Parent=maker-MullerA-snap-gene-7.419;Name=maker-MullerA-snap-gene-7.419-mRNA-1;_AED=0.23;_eAED=0.23;_QI=0|0|0.5|1|1|1|2|0|107
MullerA	maker	mRNA	7623715	7626990	.	+	.	ID=maker-MullerA-snap-gene-7.421-mRNA-1;Parent=maker-MullerA-snap-gene-7.421;Name=maker-MullerA-snap-gene-7.421-mRNA-1;_AED=0.54;_eAED=0.54;_QI=0|0|0|0.5|1|1|2|0|107
MullerA	maker	mRNA	7631667	7636431	.	+	.	ID=maker-MullerA-snap-gene-7.428-mRNA-1;Parent=maker-MullerA-snap-gene-7.428;Name=maker-MullerA-snap-gene-7.428-mRNA-1;_AED=0.95;_eAED=1.00;_QI=0|0|0|0.5|1|1|2|0|107
MullerA	maker	mRNA	7636454	7641088	.	+	.	ID=maker-MullerA-snap-gene-7.427-mRNA-1;Parent=maker-MullerA-snap-gene-7.427;Name=maker-MullerA-snap-gene-7.427-mRNA-1;_AED=0.43;_eAED=0.48;_QI=0|0|0|1|1|1|2|0|107
MullerA	maker	mRNA	7641111	7643315	.	+	.	ID=snap_masked-MullerA-processed-gene-7.123-mRNA-1;Parent=snap_masked-MullerA-processed-gene-7.123;Name=snap_masked-MullerA-processed-gene-7.123-mRNA-1;_AED=0.40;_eAED=0.40;_QI=0|0|0|0.5|1|1|2|0|88;_merge_warning=1
MullerA	maker	mRNA	7646534	7651430	.	+	.	ID=maker-MullerA-augustus-gene-7.251-mRNA-1;Parent=maker-MullerA-augustus-gene-7.251;Name=maker-MullerA-augustus-gene-7.251-mRNA-1;_AED=0.00;_eAED=0.00;_QI=2161|1|1|1|1|1|3|739|621
MullerA	maker	mRNA	7672700	7675232	.	+	.	ID=maker-MullerA-augustus-gene-7.253-mRNA-1;Parent=maker-MullerA-augustus-gene-7.253;Name=maker-MullerA-augustus-gene-7.253-mRNA-1;_AED=0.00;_eAED=0.00;_QI=137|1|1|1|1|1|5|214|646
MullerA	maker	mRNA	7683417	7684974	.	+	.	ID=maker-MullerA-augustus-gene-7.256-mRNA-1;Parent=maker-MullerA-augustus-gene-7.256;Name=maker-MullerA-augustus-gene-7.256-mRNA-1;_AED=0.00;_eAED=0.00;_QI=49|1|1|1|1|1|2|248|397
MullerA	maker	mRNA	7685782	7686641	.	+	.	ID=maker-MullerA-augustus-gene-7.258-mRNA-1;Parent=maker-MullerA-augustus-gene-7.258;Name=maker-MullerA-augustus-gene-7.258-mRNA-1;_AED=0.01;_eAED=0.01;_QI=149|1|1|1|0.5|0.66|3|0|189
MullerA	maker	mRNA	7687048	7688643	.	+	.	ID=maker-MullerA-augustus-gene-7.259-mRNA-1;Parent=maker-MullerA-augustus-gene-7.259;Name=maker-MullerA-augustus-gene-7.259-mRNA-1;_AED=0.22;_eAED=0.22;_QI=0|0|0.5|1|1|1|2|131|467
MullerA	maker	mRNA	7751483	7753681	.	+	.	ID=maker-MullerA-augustus-gene-7.262-mRNA-1;Parent=maker-MullerA-augustus-gene-7.262;Name=maker-MullerA-augustus-gene-7.262-mRNA-1;_AED=0.00;_eAED=0.00;_QI=0|1|0.5|1|1|1|4|0|663
MullerA	maker	mRNA	7758868	7761120	.	+	.	ID=maker-MullerA-augustus-gene-7.266-mRNA-1;Parent=maker-MullerA-augustus-gene-7.266;Name=maker-MullerA-augustus-gene-7.266-mRNA-1;_AED=0.19;_eAED=0.19;_QI=190|1|1|1|1|1|3|807|374
MullerA	maker	mRNA	7764355	7765907	.	+	.	ID=maker-MullerA-augustus-gene-7.267-mRNA-1;Parent=maker-MullerA-augustus-gene-7.267;Name=maker-MullerA-augustus-gene-7.267-mRNA-1;_AED=0.67;_eAED=0.68;_QI=0|0|0|0.33|1|1|3|0|473
MullerA	maker	mRNA	7767397	7778095	.	+	.	ID=maker-MullerA-snap-gene-7.454-mRNA-1;Parent=maker-MullerA-snap-gene-7.454;Name=maker-MullerA-snap-gene-7.454-mRNA-1;_AED=0.09;_eAED=0.09;_QI=567|0.4|0.66|1|0.6|0.66|6|1370|874
MullerA	maker	mRNA	7813149	7813906	.	+	.	ID=maker-MullerA-snap-gene-7.457-mRNA-1;Parent=maker-MullerA-snap-gene-7.457;Name=maker-MullerA-snap-gene-7.457-mRNA-1;_AED=0.11;_eAED=0.13;_QI=0|0.5|0.66|1|0.5|0.66|3|0|74
MullerA	maker	mRNA	7815569	7818463	.	+	.	ID=maker-MullerA-snap-gene-7.455-mRNA-1;Parent=maker-MullerA-snap-gene-7.455;Name=maker-MullerA-snap-gene-7.455-mRNA-1;_AED=0.46;_eAED=0.86;_QI=0|0|0.33|1|0|0|3|79|99
MullerA	maker	mRNA	7824151	7831043	.	+	.	ID=maker-MullerA-augustus-gene-7.287-mRNA-1;Parent=maker-MullerA-augustus-gene-7.287;Name=maker-MullerA-augustus-gene-7.287-mRNA-1;_AED=0.01;_eAED=0.01;_QI=2493|1|1|1|0.66|0.71|7|0|542
MullerA	maker	mRNA	7831104	7836124	.	+	.	ID=maker-MullerA-augustus-gene-7.288-mRNA-1;Parent=maker-MullerA-augustus-gene-7.288;Name=maker-MullerA-augustus-gene-7.288-mRNA-1;_AED=0.03;_eAED=0.03;_QI=0|1|1|1|0.66|0.57|7|3599|452
MullerA	maker	mRNA	7858790	7863805	.	+	.	ID=maker-MullerA-snap-gene-7.465-mRNA-1;Parent=maker-MullerA-snap-gene-7.465;Name=maker-MullerA-snap-gene-7.465-mRNA-1;_AED=0.29;_eAED=0.31;_QI=0|0|0.5|1|0|0|2|293|206
MullerA	maker	mRNA	7934915	7951024	.	+	.	ID=maker-MullerA-snap-gene-7.471-mRNA-1;Parent=maker-MullerA-snap-gene-7.471;Name=maker-MullerA-snap-gene-7.471-mRNA-1;_AED=0.36;_eAED=0.36;_QI=0|0|0|0.8|0.75|0.8|5|0|257
MullerA	maker	mRNA	7956017	7961684	.	+	.	ID=maker-MullerA-snap-gene-7.470-mRNA-1;Parent=maker-MullerA-snap-gene-7.470;Name=maker-MullerA-snap-gene-7.470-mRNA-1;_AED=0.19;_eAED=0.19;_QI=0|0|0|1|0.75|1|5|0|554
MullerA	maker	mRNA	7967162	7974644	.	+	.	ID=maker-MullerA-augustus-gene-7.295-mRNA-1;Parent=maker-MullerA-augustus-gene-7.295;Name=maker-MullerA-augustus-gene-7.295-mRNA-1;_AED=0.13;_eAED=0.13;_QI=3609|1|1|1|0.33|0.25|4|541|218
MullerA	maker	mRNA	7974924	7976685	.	+	.	ID=maker-MullerA-augustus-gene-7.294-mRNA-1;Parent=maker-MullerA-augustus-gene-7.294;Name=maker-MullerA-augustus-gene-7.294-mRNA-1;_AED=0.37;_eAED=0.37;_QI=886|1|1|1|1|1|2|168|215
MullerA	maker	mRNA	6978453	6980207	.	-	.	ID=maker-MullerA-augustus-gene-7.301-mRNA-1;Parent=maker-MullerA-augustus-gene-7.301;Name=maker-MullerA-augustus-gene-7.301-mRNA-1;_AED=0.00;_eAED=0.00;_QI=212|1|1|1|1|1|4|188|338
MullerA	maker	mRNA	6980955	6981614	.	-	.	ID=augustus_masked-MullerA-processed-gene-7.2-mRNA-1;Parent=augustus_masked-MullerA-processed-gene-7.2;Name=augustus_masked-MullerA-processed-gene-7.2-mRNA-1;_AED=0.00;_eAED=0.00;_QI=0|-1|0|1|-1|1|1|0|219
MullerA	maker	mRNA	6986690	6987091	.	-	.	ID=augustus_masked-MullerA-processed-gene-7.3-mRNA-1;Parent=augustus_masked-MullerA-processed-gene-7.3;Name=augustus_masked-MullerA-processed-gene-7.3-mRNA-1;_AED=0.00;_eAED=0.00;_QI=0|-1|0|1|-1|1|1|0|133;_merge_warning=1
MullerA	maker	mRNA	7048479	7051080	.	-	.	ID=maker-MullerA-snap-gene-7.482-mRNA-1;Parent=maker-MullerA-snap-gene-7.482;Name=maker-MullerA-snap-gene-7.482-mRNA-1;_AED=0.01;_eAED=0.01;_QI=0|1|0.83|1|0.8|0.66|6|1418|292
MullerA	maker	mRNA	7065261	7067881	.	-	.	ID=maker-MullerA-augustus-gene-7.307-mRNA-1;Parent=maker-MullerA-augustus-gene-7.307;Name=maker-MullerA-augustus-gene-7.307-mRNA-1;_AED=0.00;_eAED=0.00;_QI=0|0.8|0.66|0.83|1|1|6|1416|293
MullerA	maker	mRNA	7074699	7075984	.	-	.	ID=maker-MullerA-augustus-gene-7.309-mRNA-1;Parent=maker-MullerA-augustus-gene-7.309;Name=maker-MullerA-augustus-gene-7.309-mRNA-1;_AED=0.05;_eAED=0.05;_QI=0|0.8|0.66|0.83|1|1|6|81|293
MullerA	maker	mRNA	7083546	7095714	.	-	.	ID=maker-MullerA-snap-gene-7.491-mRNA-1;Parent=maker-MullerA-snap-gene-7.491;Name=maker-MullerA-snap-gene-7.491-mRNA-1;_AED=0.07;_eAED=0.07;_QI=0|0.8|0.66|0.83|0.8|0.83|6|81|337
MullerA	maker	mRNA	7221715	7222116	.	-	.	ID=augustus_masked-MullerA-processed-gene-7.54-mRNA-1;Parent=augustus_masked-MullerA-processed-gene-7.54;Name=augustus_masked-MullerA-processed-gene-7.54-mRNA-1;_AED=0.00;_eAED=0.00;_QI=0|-1|0|1|-1|1|1|0|133;_merge_warning=1
MullerA	maker	mRNA	7338565	7340269	.	-	.	ID=maker-MullerA-augustus-gene-7.318-mRNA-1;Parent=maker-MullerA-augustus-gene-7.318;Name=maker-MullerA-augustus-gene-7.318-mRNA-1;_AED=0.00;_eAED=0.22;_QI=0|0|0|1|1|1|4|0|507
MullerA	maker	mRNA	7348737	7349309	.	-	.	ID=augustus_masked-MullerA-processed-gene-7.56-mRNA-1;Parent=augustus_masked-MullerA-processed-gene-7.56;Name=augustus_masked-MullerA-processed-gene-7.56-mRNA-1;_AED=0.00;_eAED=0.01;_QI=0|-1|0|1|-1|1|1|0|190;_merge_warning=1
MullerA	maker	mRNA	7365876	7366613	.	-	.	ID=snap_masked-MullerA-processed-gene-7.164-mRNA-1;Parent=snap_masked-MullerA-processed-gene-7.164;Name=snap_masked-MullerA-processed-gene-7.164-mRNA-1;_AED=0.14;_eAED=0.16;_QI=0|-1|0|1|-1|1|1|0|245
MullerA	maker	mRNA	7369953	7370783	.	-	.	ID=augustus_masked-MullerA-processed-gene-7.58-mRNA-1;Parent=augustus_masked-MullerA-processed-gene-7.58;Name=augustus_masked-MullerA-processed-gene-7.58-mRNA-1;_AED=0.03;_eAED=0.18;_QI=0|-1|0|1|-1|1|1|0|276;_merge_warning=1
MullerA	maker	mRNA	7388266	7392677	.	-	.	ID=maker-MullerA-augustus-gene-7.319-mRNA-1;Parent=maker-MullerA-augustus-gene-7.319;Name=maker-MullerA-augustus-gene-7.319-mRNA-1;_AED=0.00;_eAED=0.00;_QI=48|1|1|1|1|1|3|1357|958
MullerA	maker	mRNA	7393500	7394180	.	-	.	ID=augustus_masked-MullerA-processed-gene-7.61-mRNA-1;Parent=augustus_masked-MullerA-processed-gene-7.61;Name=augustus_masked-MullerA-processed-gene-7.61-mRNA-1;_AED=0.12;_eAED=0.12;_QI=0|-1|0|1|-1|1|1|0|226;_merge_warning=1
MullerA	maker	mRNA	7435888	7436719	.	-	.	ID=maker-MullerA-augustus-gene-7.321-mRNA-1;Parent=maker-MullerA-augustus-gene-7.321;Name=maker-MullerA-augustus-gene-7.321-mRNA-1;_AED=0.00;_eAED=0.00;_QI=52|1|1|1|1|1|2|110|200
MullerA	maker	mRNA	7440162	7448671	.	-	.	ID=maker-MullerA-snap-gene-7.501-mRNA-1;Parent=maker-MullerA-snap-gene-7.501;Name=maker-MullerA-snap-gene-7.501-mRNA-1;_AED=0.27;_eAED=0.27;_QI=0|0.8|0.66|1|1|1|6|1210|650
MullerA	maker	mRNA	7586522	7586925	.	-	.	ID=maker-MullerA-snap-gene-7.504-mRNA-1;Parent=maker-MullerA-snap-gene-7.504;Name=maker-MullerA-snap-gene-7.504-mRNA-1;_AED=0.42;_eAED=1.00;_QI=0|0|0|1|0|0.5|2|0|89
MullerA	maker	mRNA	7587274	7588352	.	-	.	ID=maker-MullerA-snap-gene-7.503-mRNA-1;Parent=maker-MullerA-snap-gene-7.503;Name=maker-MullerA-snap-gene-7.503-mRNA-1;_AED=0.00;_eAED=0.00;_QI=53|0.66|0.75|1|0.66|0.5|4|0|282
MullerA	maker	mRNA	7601154	7611991	.	-	.	ID=maker-MullerA-augustus-gene-7.329-mRNA-1;Parent=maker-MullerA-augustus-gene-7.329;Name=maker-MullerA-augustus-gene-7.329-mRNA-1;_AED=0.03;_eAED=0.03;_QI=73|1|1|1|1|1|5|998|917
MullerA	maker	mRNA	7612741	7613466	.	-	.	ID=augustus_masked-MullerA-processed-gene-7.69-mRNA-1;Parent=augustus_masked-MullerA-processed-gene-7.69;Name=augustus_masked-MullerA-processed-gene-7.69-mRNA-1;_AED=0.21;_eAED=0.22;_QI=0|0|0|0.5|1|1|2|0|67;_merge_warning=1
MullerA	maker	mRNA	7674705	7678487	.	-	.	ID=maker-MullerA-augustus-gene-7.331-mRNA-1;Parent=maker-MullerA-augustus-gene-7.331;Name=maker-MullerA-augustus-gene-7.331-mRNA-1;_AED=0.00;_eAED=0.00;_QI=323|1|1|1|1|1|2|647|635
MullerA	maker	mRNA	7757217	7758358	.	-	.	ID=maker-MullerA-augustus-gene-7.335-mRNA-1;Parent=maker-MullerA-augustus-gene-7.335;Name=maker-MullerA-augustus-gene-7.335-mRNA-1;_AED=0.22;_eAED=0.22;_QI=145|1|1|1|0|0|2|341|198
MullerA	maker	mRNA	7762872	7763654	.	-	.	ID=maker-MullerA-snap-gene-7.511-mRNA-1;Parent=maker-MullerA-snap-gene-7.511;Name=maker-MullerA-snap-gene-7.511-mRNA-1;_AED=0.33;_eAED=0.35;_QI=145|0.5|0.66|1|0|0|3|0|171
MullerA	maker	mRNA	7774306	7775062	.	-	.	ID=maker-MullerA-augustus-gene-7.343-mRNA-1;Parent=maker-MullerA-augustus-gene-7.343;Name=maker-MullerA-augustus-gene-7.343-mRNA-1;_AED=0.32;_eAED=0.32;_QI=0|0.66|0.5|0.75|0.66|0.5|4|0|185
MullerA	maker	mRNA	7781519	7786130	.	-	.	ID=maker-MullerA-augustus-gene-7.345-mRNA-1;Parent=maker-MullerA-augustus-gene-7.345;Name=maker-MullerA-augustus-gene-7.345-mRNA-1;_AED=0.19;_eAED=0.19;_QI=560|1|1|1|0.8|0.66|6|0|574
MullerA	maker	mRNA	7787244	7788779	.	-	.	ID=maker-MullerA-snap-gene-7.535-mRNA-1;Parent=maker-MullerA-snap-gene-7.535;Name=maker-MullerA-snap-gene-7.535-mRNA-1;_AED=0.02;_eAED=0.48;_QI=0|0|0|0.87|1|1|8|0|345
MullerA	maker	mRNA	7813878	7823946	.	-	.	ID=augustus_masked-MullerA-processed-gene-7.79-mRNA-1;Parent=augustus_masked-MullerA-processed-gene-7.79;Name=augustus_masked-MullerA-processed-gene-7.79-mRNA-1;_AED=0.06;_eAED=0.06;_QI=307|0.85|0.87|1|1|1|8|1404|2146;_merge_warning=1
MullerA	maker	mRNA	7837509	7840605	.	-	.	ID=maker-MullerA-augustus-gene-7.380-mRNA-1;Parent=maker-MullerA-augustus-gene-7.380;Name=maker-MullerA-augustus-gene-7.380-mRNA-1;_AED=0.00;_eAED=0.00;_QI=84|1|1|1|1|1|6|0|859
MullerA	maker	mRNA	7904880	7913275	.	-	.	ID=snap_masked-MullerA-processed-gene-7.205-mRNA-1;Parent=snap_masked-MullerA-processed-gene-7.205;Name=snap_masked-MullerA-processed-gene-7.205-mRNA-1;_AED=0.47;_eAED=0.47;_QI=0|0|0|0.5|1|1|2|0|91;_merge_warning=1
MullerA	maker	mRNA	7967162	7972900	.	-	.	ID=maker-MullerA-augustus-gene-7.382-mRNA-1;Parent=maker-MullerA-augustus-gene-7.382;Name=maker-MullerA-augustus-gene-7.382-mRNA-1;_AED=0.00;_eAED=0.00;_QI=76|0.75|0.8|1|1|1|5|3919|381
MullerA	maker	mRNA	2150512	2154360	.	+	.	ID=maker-MullerA-snap-gene-2.177-mRNA-1;Parent=maker-MullerA-snap-gene-2.177;Name=maker-MullerA-snap-gene-2.177-mRNA-1;_AED=0.59;_eAED=0.59;_QI=0|0|0|0.33|1|0.33|3|0|192
MullerA	maker	mRNA	2191246	2211077	.	+	.	ID=maker-MullerA-snap-gene-2.182-mRNA-1;Parent=maker-MullerA-snap-gene-2.182;Name=maker-MullerA-snap-gene-2.182-mRNA-1;_AED=0.04;_eAED=0.04;_QI=63|1|1|1|0.85|0.75|8|0|385
MullerA	maker	mRNA	2211497	2217088	.	+	.	ID=maker-MullerA-augustus-gene-2.100-mRNA-1;Parent=maker-MullerA-augustus-gene-2.100;Name=maker-MullerA-augustus-gene-2.100-mRNA-1;_AED=0.04;_eAED=0.04;_QI=0|1|1|1|0.85|0.75|8|2874|246
MullerA	maker	mRNA	2266076	2268301	.	+	.	ID=maker-MullerA-augustus-gene-2.104-mRNA-1;Parent=maker-MullerA-augustus-gene-2.104;Name=maker-MullerA-augustus-gene-2.104-mRNA-1;_AED=0.00;_eAED=0.00;_QI=37|1|1|1|1|1|4|187|558
MullerA	maker	mRNA	2319194	2322434	.	+	.	ID=maker-MullerA-augustus-gene-2.106-mRNA-1;Parent=maker-MullerA-augustus-gene-2.106;Name=maker-MullerA-augustus-gene-2.106-mRNA-1;_AED=0.00;_eAED=0.00;_QI=127|1|1|1|0.5|0.33|3|96|838
MullerA	maker	mRNA	2341220	2346782	.	+	.	ID=maker-MullerA-snap-gene-2.192-mRNA-1;Parent=maker-MullerA-snap-gene-2.192;Name=maker-MullerA-snap-gene-2.192-mRNA-1;_AED=0.20;_eAED=0.26;_QI=0|0.77|0.8|1|0.55|0.6|10|0|233
MullerA	maker	mRNA	2346943	2355641	.	+	.	ID=maker-MullerA-augustus-gene-2.108-mRNA-1;Parent=maker-MullerA-augustus-gene-2.108;Name=maker-MullerA-augustus-gene-2.108-mRNA-1;_AED=0.00;_eAED=0.00;_QI=0|1|1|1|0.55|0.6|10|389|2308
MullerA	maker	mRNA	2391994	2393762	.	+	.	ID=maker-MullerA-augustus-gene-2.111-mRNA-1;Parent=maker-MullerA-augustus-gene-2.111;Name=maker-MullerA-augustus-gene-2.111-mRNA-1;_AED=0.12;_eAED=0.12;_QI=318|1|1|1|1|1|3|0|357
MullerA	maker	mRNA	2575455	2575811	.	+	.	ID=augustus_masked-MullerA-processed-gene-2.9-mRNA-1;Parent=augustus_masked-MullerA-processed-gene-2.9;Name=augustus_masked-MullerA-processed-gene-2.9-mRNA-1;_AED=0.30;_eAED=0.31;_QI=0|-1|0|1|-1|1|1|0|118;_merge_warning=1
MullerA	maker	mRNA	2623574	2624374	.	+	.	ID=maker-MullerA-snap-gene-2.212-mRNA-1;Parent=maker-MullerA-snap-gene-2.212;Name=maker-MullerA-snap-gene-2.212-mRNA-1;_AED=0.29;_eAED=0.29;_QI=163|0.5|0.33|1|0|0|3|0|162
MullerA	maker	mRNA	2638836	2640466	.	+	.	ID=maker-MullerA-snap-gene-2.214-mRNA-1;Parent=maker-MullerA-snap-gene-2.214;Name=maker-MullerA-snap-gene-2.214-mRNA-1;_AED=0.09;_eAED=0.25;_QI=0|0|0|1|0|0.25|4|0|524
MullerA	maker	mRNA	2808508	2810162	.	+	.	ID=augustus_masked-MullerA-processed-gene-2.11-mRNA-1;Parent=augustus_masked-MullerA-processed-gene-2.11;Name=augustus_masked-MullerA-processed-gene-2.11-mRNA-1;_AED=0.23;_eAED=0.50;_QI=0|0|0|0.5|1|1|4|0|251
MullerA	maker	mRNA	2185074	2186464	.	-	.	ID=maker-MullerA-augustus-gene-2.114-mRNA-1;Parent=maker-MullerA-augustus-gene-2.114;Name=maker-MullerA-augustus-gene-2.114-mRNA-1;_AED=0.00;_eAED=0.00;_QI=71|1|1|1|1|1|3|313|294
MullerA	maker	mRNA	2231861	2233165	.	-	.	ID=maker-MullerA-augustus-gene-2.116-mRNA-1;Parent=maker-MullerA-augustus-gene-2.116;Name=maker-MullerA-augustus-gene-2.116-mRNA-1;_AED=0.00;_eAED=0.00;_QI=79|1|1|1|1|1|2|130|344
MullerA	maker	mRNA	2261285	2263566	.	-	.	ID=maker-MullerA-augustus-gene-2.118-mRNA-1;Parent=maker-MullerA-augustus-gene-2.118;Name=maker-MullerA-augustus-gene-2.118-mRNA-1;_AED=0.23;_eAED=0.23;_QI=65|1|1|1|1|1|3|356|574
MullerA	maker	mRNA	2263673	2264662	.	-	.	ID=maker-MullerA-snap-gene-2.221-mRNA-1;Parent=maker-MullerA-snap-gene-2.221;Name=maker-MullerA-snap-gene-2.221-mRNA-1;_AED=0.28;_eAED=0.28;_QI=0|0|0.5|1|0|0|2|29|187
MullerA	maker	mRNA	2264816	2265751	.	-	.	ID=augustus_masked-MullerA-processed-gene-2.19-mRNA-1;Parent=augustus_masked-MullerA-processed-gene-2.19;Name=augustus_masked-MullerA-processed-gene-2.19-mRNA-1;_AED=0.38;_eAED=0.39;_QI=0|-1|0|1|-1|1|1|0|311
MullerA	maker	mRNA	2268707	2280972	.	-	.	ID=maker-MullerA-augustus-gene-2.124-mRNA-1;Parent=maker-MullerA-augustus-gene-2.124;Name=maker-MullerA-augustus-gene-2.124-mRNA-1;_AED=0.03;_eAED=0.03;_QI=645|1|1|1|0.7|0.72|11|1651|699
MullerA	maker	mRNA	2281506	2284726	.	-	.	ID=maker-MullerA-augustus-gene-2.128-mRNA-1;Parent=maker-MullerA-augustus-gene-2.128;Name=maker-MullerA-augustus-gene-2.128-mRNA-1;_AED=0.00;_eAED=0.00;_QI=0|1|1|1|0.6|0.5|6|688|798
MullerA	maker	mRNA	2288926	2291114	.	-	.	ID=maker-MullerA-augustus-gene-2.129-mRNA-1;Parent=maker-MullerA-augustus-gene-2.129;Name=maker-MullerA-augustus-gene-2.129-mRNA-1;_AED=0.00;_eAED=0.00;_QI=55|1|1|1|0.6|0.5|6|0|685
MullerA	maker	mRNA	2299781	2303413	.	-	.	ID=maker-MullerA-augustus-gene-2.134-mRNA-1;Parent=maker-MullerA-augustus-gene-2.134;Name=maker-MullerA-augustus-gene-2.134-mRNA-1;_AED=0.04;_eAED=0.04;_QI=93|1|1|1|1|1|5|29|363
MullerA	maker	mRNA	2311773	2318947	.	-	.	ID=maker-MullerA-augustus-gene-2.137-mRNA-1;Parent=maker-MullerA-augustus-gene-2.137;Name=maker-MullerA-augustus-gene-2.137-mRNA-1;_AED=0.09;_eAED=0.08;_QI=627|1|0.85|1|1|1|7|292|1619
MullerA	maker	mRNA	2326957	2337070	.	-	.	ID=maker-MullerA-augustus-gene-2.145-mRNA-1;Parent=maker-MullerA-augustus-gene-2.145;Name=maker-MullerA-augustus-gene-2.145-mRNA-1;_AED=0.35;_eAED=0.35;_QI=0|0.92|0.92|0.92|0.84|0.85|14|485|1584
MullerA	maker	mRNA	2338585	2342107	.	-	.	ID=maker-MullerA-augustus-gene-2.142-mRNA-1;Parent=maker-MullerA-augustus-gene-2.142;Name=maker-MullerA-augustus-gene-2.142-mRNA-1;_AED=0.03;_eAED=0.03;_QI=0|1|1|1|0.76|0.83|18|0|1132
MullerA	maker	mRNA	2358247	2361062	.	-	.	ID=maker-MullerA-augustus-gene-2.153-mRNA-1;Parent=maker-MullerA-augustus-gene-2.153;Name=maker-MullerA-augustus-gene-2.153-mRNA-1;_AED=0.00;_eAED=0.00;_QI=166|1|1|1|1|1|4|472|661
MullerA	maker	mRNA	2363683	2383607	.	-	.	ID=maker-MullerA-augustus-gene-2.155-mRNA-1;Parent=maker-MullerA-augustus-gene-2.155;Name=maker-MullerA-augustus-gene-2.155-mRNA-1;_AED=0.04;_eAED=0.04;_QI=719|1|1|1|0.8|0.66|6|384|1585
MullerA	maker	mRNA	2389099	2391058	.	-	.	ID=maker-MullerA-augustus-gene-2.158-mRNA-1;Parent=maker-MullerA-augustus-gene-2.158;Name=maker-MullerA-augustus-gene-2.158-mRNA-1;_AED=0.00;_eAED=0.00;_QI=0|1|1|1|1|0.8|5|1200|209
MullerA	maker	mRNA	2396236	2397773	.	-	.	ID=maker-MullerA-augustus-gene-2.159-mRNA-1;Parent=maker-MullerA-augustus-gene-2.159;Name=maker-MullerA-augustus-gene-2.159-mRNA-1;_AED=0.00;_eAED=0.00;_QI=183|1|1|1|1|0.8|5|0|355
MullerA	maker	mRNA	2398178	2420539	.	-	.	ID=augustus_masked-MullerA-processed-gene-2.30-mRNA-1;Parent=augustus_masked-MullerA-processed-gene-2.30;Name=augustus_masked-MullerA-processed-gene-2.30-mRNA-1;_AED=0.08;_eAED=0.08;_QI=2868|1|1|1|0.77|0.7|10|1054|1061;_merge_warning=1
MullerA	maker	mRNA	2425322	2429233	.	-	.	ID=maker-MullerA-augustus-gene-2.172-mRNA-1;Parent=maker-MullerA-augustus-gene-2.172;Name=maker-MullerA-augustus-gene-2.172-mRNA-1;_AED=0.10;_eAED=0.10;_QI=304|1|1|1|1|1|2|557|999
MullerA	maker	mRNA	2468453	2469852	.	-	.	ID=snap_masked-MullerA-processed-gene-2.89-mRNA-1;Parent=snap_masked-MullerA-processed-gene-2.89;Name=snap_masked-MullerA-processed-gene-2.89-mRNA-1;_AED=0.21;_eAED=0.22;_QI=0|0|0|0.5|1|1|2|0|117
MullerA	maker	mRNA	2564584	2567162	.	-	.	ID=maker-MullerA-snap-gene-2.290-mRNA-1;Parent=maker-MullerA-snap-gene-2.290;Name=maker-MullerA-snap-gene-2.290-mRNA-1;_AED=0.07;_eAED=0.15;_QI=0|0.5|0.33|1|0|0|3|127|187
MullerA	maker	mRNA	2624272	2625269	.	-	.	ID=maker-MullerA-augustus-gene-2.175-mRNA-1;Parent=maker-MullerA-augustus-gene-2.175;Name=maker-MullerA-augustus-gene-2.175-mRNA-1;_AED=0.10;_eAED=0.10;_QI=0|1|1|1|1|1|2|637|100
MullerA	maker	mRNA	2038698	2039425	.	-	.	ID=maker-MullerA-snap-gene-2.215-mRNA-1;Parent=maker-MullerA-snap-gene-2.215;Name=maker-MullerA-snap-gene-2.215-mRNA-1;_AED=0.30;_eAED=0.74;_QI=0|0|0|1|0|0|2|0|222
MullerA	maker	mRNA	2040046	2040499	.	-	.	ID=maker-MullerA-snap-gene-2.216-mRNA-1;Parent=maker-MullerA-snap-gene-2.216;Name=maker-MullerA-snap-gene-2.216-mRNA-1;_AED=0.39;_eAED=0.75;_QI=0|0|0|1|0|0|2|0|123
MullerA	maker	mRNA	2304386	2304856	.	+	.	ID=maker-MullerA-snap-gene-2.187-mRNA-1;Parent=maker-MullerA-snap-gene-2.187;Name=maker-MullerA-snap-gene-2.187-mRNA-1;_AED=0.06;_eAED=0.11;_QI=0|0|0|1|0|0|2|0|117
MullerA	maker	mRNA	2625639	2625863	.	-	.	ID=maker-MullerA-snap-gene-2.292-mRNA-1;Parent=maker-MullerA-snap-gene-2.292;Name=maker-MullerA-snap-gene-2.292-mRNA-1;_AED=0.44;_eAED=0.45;_QI=0|0|0|1|0|0|2|0|65
MullerA	maker	mRNA	14075775	14076428	.	+	.	ID=augustus_masked-MullerA-processed-gene-14.3-mRNA-1;Parent=augustus_masked-MullerA-processed-gene-14.3;Name=augustus_masked-MullerA-processed-gene-14.3-mRNA-1;_AED=0.10;_eAED=0.10;_QI=0|-1|0|1|-1|1|1|0|217
MullerA	maker	mRNA	14189599	14192390	.	+	.	ID=maker-MullerA-snap-gene-14.285-mRNA-1;Parent=maker-MullerA-snap-gene-14.285;Name=maker-MullerA-snap-gene-14.285-mRNA-1;_AED=0.07;_eAED=0.07;_QI=25|0|0|0.66|0.5|0|3|0|193
MullerA	maker	mRNA	14209065	14214040	.	+	.	ID=augustus_masked-MullerA-processed-gene-14.7-mRNA-1;Parent=augustus_masked-MullerA-processed-gene-14.7;Name=augustus_masked-MullerA-processed-gene-14.7-mRNA-1;_AED=0.00;_eAED=0.00;_QI=1220|0.83|0.85|1|0.16|0.42|7|0|149
MullerA	maker	mRNA	14214157	14232945	.	+	.	ID=maker-MullerA-augustus-gene-14.178-mRNA-1;Parent=maker-MullerA-augustus-gene-14.178;Name=maker-MullerA-augustus-gene-14.178-mRNA-1;_AED=0.00;_eAED=0.00;_QI=0|1|1|1|0.16|0.42|7|10886|372
MullerA	maker	mRNA	14250687	14251958	.	+	.	ID=maker-MullerA-augustus-gene-14.180-mRNA-1;Parent=maker-MullerA-augustus-gene-14.180;Name=maker-MullerA-augustus-gene-14.180-mRNA-1;_AED=0.00;_eAED=0.00;_QI=116|1|1|1|1|1|2|81|334
MullerA	maker	mRNA	14417142	14433801	.	+	.	ID=maker-MullerA-augustus-gene-14.182-mRNA-1;Parent=maker-MullerA-augustus-gene-14.182;Name=maker-MullerA-augustus-gene-14.182-mRNA-1;_AED=0.00;_eAED=0.00;_QI=0|1|0.8|1|0.75|0.8|5|1856|759
MullerA	maker	mRNA	14450734	14452419	.	+	.	ID=maker-MullerA-augustus-gene-14.185-mRNA-1;Parent=maker-MullerA-augustus-gene-14.185;Name=maker-MullerA-augustus-gene-14.185-mRNA-1;_AED=0.00;_eAED=0.00;_QI=283|1|1|1|0.5|0.33|3|365|288
MullerA	maker	mRNA	14479351	14480427	.	+	.	ID=maker-MullerA-augustus-gene-14.187-mRNA-1;Parent=maker-MullerA-augustus-gene-14.187;Name=maker-MullerA-augustus-gene-14.187-mRNA-1;_AED=0.00;_eAED=0.00;_QI=153|1|1|1|1|1|2|159|230
MullerA	maker	mRNA	14515025	14523532	.	+	.	ID=maker-MullerA-augustus-gene-14.189-mRNA-1;Parent=maker-MullerA-augustus-gene-14.189;Name=maker-MullerA-augustus-gene-14.189-mRNA-1;_AED=0.17;_eAED=0.17;_QI=461|1|1|1|1|1|9|425|682
MullerA	maker	mRNA	14556609	14557794	.	+	.	ID=maker-MullerA-snap-gene-14.300-mRNA-1;Parent=maker-MullerA-snap-gene-14.300;Name=maker-MullerA-snap-gene-14.300-mRNA-1;_AED=0.18;_eAED=0.18;_QI=9|0.5|0.33|0.66|0.5|0.33|3|0|88
MullerA	maker	mRNA	14568989	14573477	.	+	.	ID=maker-MullerA-augustus-gene-14.194-mRNA-1;Parent=maker-MullerA-augustus-gene-14.194;Name=maker-MullerA-augustus-gene-14.194-mRNA-1;_AED=0.19;_eAED=0.19;_QI=2940|1|0.75|1|0.33|0.5|4|0|283
MullerA	maker	mRNA	14574866	14581449	.	+	.	ID=snap_masked-MullerA-processed-gene-14.94-mRNA-1;Parent=snap_masked-MullerA-processed-gene-14.94;Name=snap_masked-MullerA-processed-gene-14.94-mRNA-1;_AED=0.07;_eAED=0.07;_QI=0|0.75|0.55|1|1|1|9|727|1521;_merge_warning=1
MullerA	maker	mRNA	14677444	14690926	.	+	.	ID=maker-MullerA-snap-gene-14.314-mRNA-1;Parent=maker-MullerA-snap-gene-14.314;Name=maker-MullerA-snap-gene-14.314-mRNA-1;_AED=0.88;_eAED=0.88;_QI=0|0|0|0.5|0|0.5|2|0|229
MullerA	maker	mRNA	14691288	14692967	.	+	.	ID=maker-MullerA-snap-gene-14.313-mRNA-1;Parent=maker-MullerA-snap-gene-14.313;Name=maker-MullerA-snap-gene-14.313-mRNA-1;_AED=0.01;_eAED=0.01;_QI=10|1|1|1|1|1|5|0|461
MullerA	maker	mRNA	14696937	14697167	.	+	.	ID=augustus_masked-MullerA-processed-gene-14.24-mRNA-1;Parent=augustus_masked-MullerA-processed-gene-14.24;Name=augustus_masked-MullerA-processed-gene-14.24-mRNA-1;_AED=0.48;_eAED=0.50;_QI=0|-1|0|1|-1|1|1|0|76;_merge_warning=1
MullerA	maker	mRNA	14699285	14701846	.	+	.	ID=maker-MullerA-snap-gene-14.320-mRNA-1;Parent=maker-MullerA-snap-gene-14.320;Name=maker-MullerA-snap-gene-14.320-mRNA-1;_AED=0.46;_eAED=0.46;_QI=469|0.4|0.66|0.66|0.4|0.5|6|0|10
MullerA	maker	mRNA	14705600	14707748	.	+	.	ID=augustus_masked-MullerA-processed-gene-14.25-mRNA-1;Parent=augustus_masked-MullerA-processed-gene-14.25;Name=augustus_masked-MullerA-processed-gene-14.25-mRNA-1;_AED=0.25;_eAED=0.25;_QI=0|0.85|0.87|0.87|0.28|0.37|8|0|155
MullerA	maker	mRNA	14712534	14721722	.	+	.	ID=maker-MullerA-snap-gene-14.324-mRNA-1;Parent=maker-MullerA-snap-gene-14.324;Name=maker-MullerA-snap-gene-14.324-mRNA-1;_AED=0.00;_eAED=0.00;_QI=6813|1|1|1|0.66|0.57|7|0|228
MullerA	maker	mRNA	14722847	14725398	.	+	.	ID=maker-MullerA-snap-gene-14.323-mRNA-1;Parent=maker-MullerA-snap-gene-14.323;Name=maker-MullerA-snap-gene-14.323-mRNA-1;_AED=0.03;_eAED=0.03;_QI=0|0.75|0.66|0.88|0.75|0.66|9|0|581
MullerA	maker	mRNA	14730454	14730864	.	+	.	ID=maker-MullerA-augustus-gene-14.211-mRNA-1;Parent=maker-MullerA-augustus-gene-14.211;Name=maker-MullerA-augustus-gene-14.211-mRNA-1;_AED=0.02;_eAED=0.02;_QI=0|1|1|1|0|0|2|154|66
MullerA	maker	mRNA	14735791	14738801	.	+	.	ID=maker-MullerA-snap-gene-14.334-mRNA-1;Parent=maker-MullerA-snap-gene-14.334;Name=maker-MullerA-snap-gene-14.334-mRNA-1;_AED=0.02;_eAED=0.01;_QI=318|0.87|0.77|1|0.75|0.77|9|0|699
MullerA	maker	mRNA	14756118	14758849	.	+	.	ID=maker-MullerA-augustus-gene-14.216-mRNA-1;Parent=maker-MullerA-augustus-gene-14.216;Name=maker-MullerA-augustus-gene-14.216-mRNA-1;_AED=0.25;_eAED=0.25;_QI=454|1|1|1|0.5|0.33|3|148|166
MullerA	maker	mRNA	14798842	14807608	.	+	.	ID=maker-MullerA-snap-gene-14.339-mRNA-1;Parent=maker-MullerA-snap-gene-14.339;Name=maker-MullerA-snap-gene-14.339-mRNA-1;_AED=0.33;_eAED=0.33;_QI=519|0|0.25|0.5|1|1|4|0|121
MullerA	maker	mRNA	14832943	14835724	.	+	.	ID=maker-MullerA-augustus-gene-14.219-mRNA-1;Parent=maker-MullerA-augustus-gene-14.219;Name=maker-MullerA-augustus-gene-14.219-mRNA-1;_AED=0.11;_eAED=0.11;_QI=14|1|1|1|1|1|5|176|587
MullerA	maker	mRNA	14877043	14877825	.	+	.	ID=maker-MullerA-augustus-gene-14.221-mRNA-1;Parent=maker-MullerA-augustus-gene-14.221;Name=maker-MullerA-augustus-gene-14.221-mRNA-1;_AED=0.00;_eAED=0.00;_QI=102|1|1|1|1|1|2|152|157
MullerA	maker	mRNA	14903509	14927137	.	+	.	ID=maker-MullerA-snap-gene-14.345-mRNA-1;Parent=maker-MullerA-snap-gene-14.345;Name=maker-MullerA-snap-gene-14.345-mRNA-1;_AED=0.15;_eAED=0.15;_QI=0|0|0.11|0.88|0.87|0.77|9|1428|397
MullerA	maker	mRNA	14932089	14933777	.	+	.	ID=maker-MullerA-augustus-gene-14.225-mRNA-1;Parent=maker-MullerA-augustus-gene-14.225;Name=maker-MullerA-augustus-gene-14.225-mRNA-1;_AED=0.03;_eAED=0.03;_QI=187|1|0.66|1|1|1|3|0|163
MullerA	maker	mRNA	14957336	14959513	.	+	.	ID=maker-MullerA-snap-gene-14.351-mRNA-1;Parent=maker-MullerA-snap-gene-14.351;Name=maker-MullerA-snap-gene-14.351-mRNA-1;_AED=0.09;_eAED=0.37;_QI=0|0.33|0.5|1|0.33|0.25|4|216|511
MullerA	maker	mRNA	14018352	14022603	.	-	.	ID=maker-MullerA-augustus-gene-14.227-mRNA-1;Parent=maker-MullerA-augustus-gene-14.227;Name=maker-MullerA-augustus-gene-14.227-mRNA-1;_AED=0.00;_eAED=0.00;_QI=11|1|1|1|1|1|6|96|1274
MullerA	maker	mRNA	14170316	14176062	.	-	.	ID=maker-MullerA-snap-gene-14.355-mRNA-1;Parent=maker-MullerA-snap-gene-14.355;Name=maker-MullerA-snap-gene-14.355-mRNA-1;_AED=0.12;_eAED=0.15;_QI=0|0|0.33|0.66|1|1|3|71|503
MullerA	maker	mRNA	14298930	14310361	.	-	.	ID=maker-MullerA-snap-gene-14.357-mRNA-1;Parent=maker-MullerA-snap-gene-14.357;Name=maker-MullerA-snap-gene-14.357-mRNA-1;_AED=0.13;_eAED=0.14;_QI=0|0|0.5|1|0|0|2|278|494
MullerA	maker	mRNA	14319384	14322585	.	-	.	ID=maker-MullerA-augustus-gene-14.231-mRNA-1;Parent=maker-MullerA-augustus-gene-14.231;Name=maker-MullerA-augustus-gene-14.231-mRNA-1;_AED=0.00;_eAED=0.00;_QI=414|1|1|1|0|0.5|2|849|554
MullerA	maker	mRNA	14348928	14354994	.	-	.	ID=maker-MullerA-augustus-gene-14.233-mRNA-1;Parent=maker-MullerA-augustus-gene-14.233;Name=maker-MullerA-augustus-gene-14.233-mRNA-1;_AED=0.00;_eAED=0.00;_QI=2707|1|1|1|1|1|3|146|522
MullerA	maker	mRNA	14371993	14375221	.	-	.	ID=maker-MullerA-snap-gene-14.364-mRNA-1;Parent=maker-MullerA-snap-gene-14.364;Name=maker-MullerA-snap-gene-14.364-mRNA-1;_AED=0.38;_eAED=0.56;_QI=0|0|0.5|1|0|0|2|347|62
MullerA	maker	mRNA	14462630	14463872	.	-	.	ID=maker-MullerA-augustus-gene-14.235-mRNA-1;Parent=maker-MullerA-augustus-gene-14.235;Name=maker-MullerA-augustus-gene-14.235-mRNA-1;_AED=0.09;_eAED=0.25;_QI=0|0|0|1|1|1|2|0|345
MullerA	maker	mRNA	14485511	14486685	.	-	.	ID=maker-MullerA-augustus-gene-14.237-mRNA-1;Parent=maker-MullerA-augustus-gene-14.237;Name=maker-MullerA-augustus-gene-14.237-mRNA-1;_AED=0.00;_eAED=0.00;_QI=251|1|1|1|1|1|2|159|230
MullerA	maker	mRNA	14512165	14513750	.	-	.	ID=maker-MullerA-augustus-gene-14.239-mRNA-1;Parent=maker-MullerA-augustus-gene-14.239;Name=maker-MullerA-augustus-gene-14.239-mRNA-1;_AED=0.01;_eAED=0.01;_QI=0|1|1|1|0.5|0.33|3|421|332
MullerA	maker	mRNA	14513970	14514530	.	-	.	ID=maker-MullerA-snap-gene-14.369-mRNA-1;Parent=maker-MullerA-snap-gene-14.369;Name=maker-MullerA-snap-gene-14.369-mRNA-1;_AED=0.40;_eAED=1.00;_QI=0|0|0|1|0.5|0.33|3|0|161
MullerA	maker	mRNA	14524357	14526739	.	-	.	ID=maker-MullerA-augustus-gene-14.241-mRNA-1;Parent=maker-MullerA-augustus-gene-14.241;Name=maker-MullerA-augustus-gene-14.241-mRNA-1;_AED=0.00;_eAED=0.00;_QI=380|1|1|1|1|1|4|0|599
MullerA	maker	mRNA	14557541	14572783	.	-	.	ID=snap_masked-MullerA-processed-gene-14.151-mRNA-1;Parent=snap_masked-MullerA-processed-gene-14.151;Name=snap_masked-MullerA-processed-gene-14.151-mRNA-1;_AED=0.43;_eAED=0.43;_QI=0|0.5|0.66|0.66|0.5|0.33|3|251|73
MullerA	maker	mRNA	14582942	14584870	.	-	.	ID=maker-MullerA-augustus-gene-14.243-mRNA-1;Parent=maker-MullerA-augustus-gene-14.243;Name=maker-MullerA-augustus-gene-14.243-mRNA-1;_AED=0.00;_eAED=0.00;_QI=137|1|1|1|1|1|4|169|269
MullerA	maker	mRNA	14586909	14601323	.	-	.	ID=snap_masked-MullerA-processed-gene-14.154-mRNA-1;Parent=snap_masked-MullerA-processed-gene-14.154;Name=snap_masked-MullerA-processed-gene-14.154-mRNA-1;_AED=0.02;_eAED=0.13;_QI=819|0.28|0.25|1|1|1|8|0|1107;_merge_warning=1
MullerA	maker	mRNA	14603186	14617253	.	-	.	ID=maker-MullerA-augustus-gene-14.247-mRNA-1;Parent=maker-MullerA-augustus-gene-14.247;Name=maker-MullerA-augustus-gene-14.247-mRNA-1;_AED=0.26;_eAED=0.26;_QI=948|1|1|1|1|1|7|2400|1228
MullerA	maker	mRNA	14617634	14620837	.	-	.	ID=maker-MullerA-augustus-gene-14.248-mRNA-1;Parent=maker-MullerA-augustus-gene-14.248;Name=maker-MullerA-augustus-gene-14.248-mRNA-1;_AED=0.40;_eAED=0.40;_QI=283|1|1|1|1|1|3|341|807
MullerA	maker	mRNA	14621118	14623905	.	-	.	ID=maker-MullerA-augustus-gene-14.249-mRNA-1;Parent=maker-MullerA-augustus-gene-14.249;Name=maker-MullerA-augustus-gene-14.249-mRNA-1;_AED=0.41;_eAED=0.41;_QI=76|1|1|1|1|1|2|2356|96
MullerA	maker	mRNA	14624020	14626284	.	-	.	ID=maker-MullerA-augustus-gene-14.258-mRNA-1;Parent=maker-MullerA-augustus-gene-14.258;Name=maker-MullerA-augustus-gene-14.258-mRNA-1;_AED=0.43;_eAED=0.43;_QI=319|1|1|1|1|1|5|94|530
MullerA	maker	mRNA	14742010	14747275	.	-	.	ID=maker-MullerA-augustus-gene-14.271-mRNA-1;Parent=maker-MullerA-augustus-gene-14.271;Name=maker-MullerA-augustus-gene-14.271-mRNA-1;_AED=0.00;_eAED=0.00;_QI=991|1|1|1|0.75|0.6|5|0|479
MullerA	maker	mRNA	14755233	14766966	.	-	.	ID=maker-MullerA-augustus-gene-14.273-mRNA-1;Parent=maker-MullerA-augustus-gene-14.273;Name=maker-MullerA-augustus-gene-14.273-mRNA-1;_AED=0.31;_eAED=0.45;_QI=0|0|0|1|0.6|0.83|6|0|449
MullerA	maker	mRNA	14768909	14771197	.	-	.	ID=maker-MullerA-augustus-gene-14.274-mRNA-1;Parent=maker-MullerA-augustus-gene-14.274;Name=maker-MullerA-augustus-gene-14.274-mRNA-1;_AED=0.31;_eAED=0.31;_QI=0|0.33|0|0.75|1|1|4|0|489
MullerA	maker	mRNA	14829511	14830633	.	-	.	ID=maker-MullerA-snap-gene-14.424-mRNA-1;Parent=maker-MullerA-snap-gene-14.424;Name=maker-MullerA-snap-gene-14.424-mRNA-1;_AED=0.52;_eAED=1.00;_QI=0|0|0|0.75|0.66|0.5|4|0|94
MullerA	maker	mRNA	14830720	14831975	.	-	.	ID=maker-MullerA-snap-gene-14.420-mRNA-1;Parent=maker-MullerA-snap-gene-14.420;Name=maker-MullerA-snap-gene-14.420-mRNA-1;_AED=0.53;_eAED=0.83;_QI=0|0|0|1|0.5|0.66|3|0|84
MullerA	maker	mRNA	14834253	14834822	.	-	.	ID=maker-MullerA-snap-gene-14.429-mRNA-1;Parent=maker-MullerA-snap-gene-14.429;Name=maker-MullerA-snap-gene-14.429-mRNA-1;_AED=0.26;_eAED=0.30;_QI=0|0.5|0.66|1|0|0|3|0|64
MullerA	maker	mRNA	14835565	14837446	.	-	.	ID=maker-MullerA-augustus-gene-14.278-mRNA-1;Parent=maker-MullerA-augustus-gene-14.278;Name=maker-MullerA-augustus-gene-14.278-mRNA-1;_AED=0.07;_eAED=0.07;_QI=84|1|1|1|0.6|0.5|6|0|494
MullerA	maker	mRNA	14928303	14929089	.	-	.	ID=maker-MullerA-augustus-gene-14.281-mRNA-1;Parent=maker-MullerA-augustus-gene-14.281;Name=maker-MullerA-augustus-gene-14.281-mRNA-1;_AED=0.00;_eAED=0.00;_QI=102|1|1|1|1|1|2|156|157
MullerA	maker	mRNA	14933257	14937190	.	-	.	ID=maker-MullerA-augustus-gene-14.283-mRNA-1;Parent=maker-MullerA-augustus-gene-14.283;Name=maker-MullerA-augustus-gene-14.283-mRNA-1;_AED=0.00;_eAED=0.00;_QI=136|1|1|1|1|1|3|1472|730
MullerA	maker	mRNA	14957083	14961812	.	-	.	ID=maker-MullerA-snap-gene-14.448-mRNA-1;Parent=maker-MullerA-snap-gene-14.448;Name=maker-MullerA-snap-gene-14.448-mRNA-1;_AED=0.06;_eAED=0.06;_QI=2355|1|1|1|0|0|3|303|641
MullerA	maker	mRNA	14695165	14696869	.	+	.	ID=maker-MullerA-snap-gene-14.315-mRNA-1;Parent=maker-MullerA-snap-gene-14.315;Name=maker-MullerA-snap-gene-14.315-mRNA-1;_AED=0.49;_eAED=1.00;_QI=0|0|0|1|0|0|2|0|64
MullerA	maker	mRNA	7992726	7996219	.	+	.	ID=maker-MullerA-augustus-gene-8.283-mRNA-1;Parent=maker-MullerA-augustus-gene-8.283;Name=maker-MullerA-augustus-gene-8.283-mRNA-1;_AED=0.00;_eAED=0.00;_QI=1370|1|1|1|1|1|4|177|556
MullerA	maker	mRNA	7997751	7999524	.	+	.	ID=maker-MullerA-augustus-gene-8.285-mRNA-1;Parent=maker-MullerA-augustus-gene-8.285;Name=maker-MullerA-augustus-gene-8.285-mRNA-1;_AED=0.18;_eAED=0.18;_QI=64|1|1|1|1|1|3|0|511
MullerA	maker	mRNA	8002525	8003969	.	+	.	ID=maker-MullerA-augustus-gene-8.286-mRNA-1;Parent=maker-MullerA-augustus-gene-8.286;Name=maker-MullerA-augustus-gene-8.286-mRNA-1;_AED=0.32;_eAED=0.32;_QI=137|1|1|1|1|1|5|0|352
MullerA	maker	mRNA	8006666	8008832	.	+	.	ID=maker-MullerA-augustus-gene-8.291-mRNA-1;Parent=maker-MullerA-augustus-gene-8.291;Name=maker-MullerA-augustus-gene-8.291-mRNA-1;_AED=0.00;_eAED=0.00;_QI=0|0|0|1|1|1|3|0|633
MullerA	maker	mRNA	8012380	8014946	.	+	.	ID=maker-MullerA-augustus-gene-8.292-mRNA-1;Parent=maker-MullerA-augustus-gene-8.292;Name=maker-MullerA-augustus-gene-8.292-mRNA-1;_AED=0.02;_eAED=0.02;_QI=361|0.8|0.83|1|0.6|0.5|6|0|637
MullerA	maker	mRNA	8016612	8020609	.	+	.	ID=maker-MullerA-augustus-gene-8.298-mRNA-1;Parent=maker-MullerA-augustus-gene-8.298;Name=maker-MullerA-augustus-gene-8.298-mRNA-1;_AED=0.08;_eAED=0.08;_QI=1872|1|0.5|1|0|0|2|0|687
MullerA	maker	mRNA	8020835	8021711	.	+	.	ID=maker-MullerA-augustus-gene-8.297-mRNA-1;Parent=maker-MullerA-augustus-gene-8.297;Name=maker-MullerA-augustus-gene-8.297-mRNA-1;_AED=0.42;_eAED=0.42;_QI=0|0|0|1|1|1|3|0|246
MullerA	maker	mRNA	8022424	8027741	.	+	.	ID=maker-MullerA-augustus-gene-8.302-mRNA-1;Parent=maker-MullerA-augustus-gene-8.302;Name=maker-MullerA-augustus-gene-8.302-mRNA-1;_AED=0.00;_eAED=0.00;_QI=173|1|1|1|1|1|2|3409|558
MullerA	maker	mRNA	8028525	8030389	.	+	.	ID=maker-MullerA-augustus-gene-8.304-mRNA-1;Parent=maker-MullerA-augustus-gene-8.304;Name=maker-MullerA-augustus-gene-8.304-mRNA-1;_AED=0.00;_eAED=0.00;_QI=151|1|1|1|1|1|2|395|417
MullerA	maker	mRNA	8050557	8052441	.	+	.	ID=maker-MullerA-snap-gene-8.524-mRNA-1;Parent=maker-MullerA-snap-gene-8.524;Name=maker-MullerA-snap-gene-8.524-mRNA-1;_AED=0.44;_eAED=0.48;_QI=0|0|0|1|0|0.5|2|0|274
MullerA	maker	mRNA	8052450	8054142	.	+	.	ID=maker-MullerA-augustus-gene-8.307-mRNA-1;Parent=maker-MullerA-augustus-gene-8.307;Name=maker-MullerA-augustus-gene-8.307-mRNA-1;_AED=0.42;_eAED=0.76;_QI=0|0|0.33|1|0.5|0.33|3|417|230
MullerA	maker	mRNA	8061256	8062500	.	+	.	ID=maker-MullerA-augustus-gene-8.308-mRNA-1;Parent=maker-MullerA-augustus-gene-8.308;Name=maker-MullerA-augustus-gene-8.308-mRNA-1;_AED=0.34;_eAED=0.34;_QI=462|1|1|1|1|1|2|0|236
MullerA	maker	mRNA	8062509	8063490	.	+	.	ID=snap_masked-MullerA-processed-gene-8.132-mRNA-1;Parent=snap_masked-MullerA-processed-gene-8.132;Name=snap_masked-MullerA-processed-gene-8.132-mRNA-1;_AED=0.43;_eAED=1.00;_QI=0|0|0|1|1|1|2|0|323
MullerA	maker	mRNA	8067917	8069670	.	+	.	ID=maker-MullerA-snap-gene-8.523-mRNA-1;Parent=maker-MullerA-snap-gene-8.523;Name=maker-MullerA-snap-gene-8.523-mRNA-1;_AED=0.54;_eAED=0.54;_QI=0|0|0.5|1|0|0|2|706|209
MullerA	maker	mRNA	8073523	8079686	.	+	.	ID=maker-MullerA-snap-gene-8.543-mRNA-1;Parent=maker-MullerA-snap-gene-8.543;Name=maker-MullerA-snap-gene-8.543-mRNA-1;_AED=0.24;_eAED=0.26;_QI=0|0|0.33|1|0|0|3|185|299
MullerA	maker	mRNA	8129752	8130984	.	+	.	ID=maker-MullerA-augustus-gene-8.325-mRNA-1;Parent=maker-MullerA-augustus-gene-8.325;Name=maker-MullerA-augustus-gene-8.325-mRNA-1;_AED=0.00;_eAED=0.00;_QI=377|1|1|1|0|0|2|51|248
MullerA	maker	mRNA	8135688	8136302	.	+	.	ID=augustus_masked-MullerA-processed-gene-8.18-mRNA-1;Parent=augustus_masked-MullerA-processed-gene-8.18;Name=augustus_masked-MullerA-processed-gene-8.18-mRNA-1;_AED=0.01;_eAED=0.03;_QI=0|-1|0|1|-1|1|1|0|204;_merge_warning=1
MullerA	maker	mRNA	8142390	8143004	.	+	.	ID=augustus_masked-MullerA-processed-gene-8.20-mRNA-1;Parent=augustus_masked-MullerA-processed-gene-8.20;Name=augustus_masked-MullerA-processed-gene-8.20-mRNA-1;_AED=0.45;_eAED=1.00;_QI=0|-1|0|1|-1|1|1|0|204;_merge_warning=1
MullerA	maker	mRNA	8148961	8149575	.	+	.	ID=augustus_masked-MullerA-processed-gene-8.22-mRNA-1;Parent=augustus_masked-MullerA-processed-gene-8.22;Name=augustus_masked-MullerA-processed-gene-8.22-mRNA-1;_AED=0.45;_eAED=0.47;_QI=0|-1|0|1|-1|1|1|0|204;_merge_warning=1
MullerA	maker	mRNA	8152245	8153265	.	+	.	ID=maker-MullerA-augustus-gene-8.328-mRNA-1;Parent=maker-MullerA-augustus-gene-8.328;Name=maker-MullerA-augustus-gene-8.328-mRNA-1;_AED=0.42;_eAED=0.42;_QI=169|1|1|1|1|1|2|47|248
MullerA	maker	mRNA	8158004	8158618	.	+	.	ID=augustus_masked-MullerA-processed-gene-8.24-mRNA-1;Parent=augustus_masked-MullerA-processed-gene-8.24;Name=augustus_masked-MullerA-processed-gene-8.24-mRNA-1;_AED=0.45;_eAED=0.47;_QI=0|-1|0|1|-1|1|1|0|204;_merge_warning=1
MullerA	maker	mRNA	8161523	8162441	.	+	.	ID=maker-MullerA-augustus-gene-8.329-mRNA-1;Parent=maker-MullerA-augustus-gene-8.329;Name=maker-MullerA-augustus-gene-8.329-mRNA-1;_AED=0.42;_eAED=0.42;_QI=51|1|1|1|1|1|2|228|193
MullerA	maker	mRNA	8191114	8193274	.	+	.	ID=maker-MullerA-augustus-gene-8.348-mRNA-1;Parent=maker-MullerA-augustus-gene-8.348;Name=maker-MullerA-augustus-gene-8.348-mRNA-1;_AED=0.67;_eAED=0.67;_QI=0|0|0|0.33|1|1|3|0|608
MullerA	maker	mRNA	8195244	8202087	.	+	.	ID=maker-MullerA-augustus-gene-8.349-mRNA-1;Parent=maker-MullerA-augustus-gene-8.349;Name=maker-MullerA-augustus-gene-8.349-mRNA-1;_AED=0.29;_eAED=0.29;_QI=442|0.33|0.25|1|0.66|0.5|4|0|768
MullerA	maker	mRNA	8205832	8206833	.	+	.	ID=augustus_masked-MullerA-processed-gene-8.30-mRNA-1;Parent=augustus_masked-MullerA-processed-gene-8.30;Name=augustus_masked-MullerA-processed-gene-8.30-mRNA-1;_AED=0.42;_eAED=0.42;_QI=0|-1|0|1|-1|1|1|0|333;_merge_warning=1
MullerA	maker	mRNA	8210655	8213172	.	+	.	ID=maker-MullerA-augustus-gene-8.360-mRNA-1;Parent=maker-MullerA-augustus-gene-8.360;Name=maker-MullerA-augustus-gene-8.360-mRNA-1;_AED=0.21;_eAED=0.21;_QI=0|0.4|0.33|0.5|0.6|0.5|6|35|626
MullerA	maker	mRNA	8224672	8226867	.	+	.	ID=maker-MullerA-augustus-gene-8.362-mRNA-1;Parent=maker-MullerA-augustus-gene-8.362;Name=maker-MullerA-augustus-gene-8.362-mRNA-1;_AED=0.02;_eAED=0.02;_QI=0|1|1|1|0|0|2|119|675
MullerA	maker	mRNA	8228085	8229095	.	+	.	ID=maker-MullerA-snap-gene-8.596-mRNA-1;Parent=maker-MullerA-snap-gene-8.596;Name=maker-MullerA-snap-gene-8.596-mRNA-1;_AED=0.06;_eAED=0.06;_QI=0|0|0.5|0.5|0|0|2|232|167
MullerA	maker	mRNA	8265022	8265774	.	+	.	ID=augustus_masked-MullerA-processed-gene-8.35-mRNA-1;Parent=augustus_masked-MullerA-processed-gene-8.35;Name=augustus_masked-MullerA-processed-gene-8.35-mRNA-1;_AED=0.01;_eAED=0.01;_QI=0|-1|0|1|-1|1|1|0|250;_merge_warning=1
MullerA	maker	mRNA	8349234	8350461	.	+	.	ID=maker-MullerA-augustus-gene-8.364-mRNA-1;Parent=maker-MullerA-augustus-gene-8.364;Name=maker-MullerA-augustus-gene-8.364-mRNA-1;_AED=0.00;_eAED=0.00;_QI=186|1|1|1|1|1|2|718|86
MullerA	maker	mRNA	8413594	8420788	.	+	.	ID=augustus_masked-MullerA-processed-gene-8.40-mRNA-1;Parent=augustus_masked-MullerA-processed-gene-8.40;Name=augustus_masked-MullerA-processed-gene-8.40-mRNA-1;_AED=0.11;_eAED=0.11;_QI=0|0.5|0.33|0.66|1|1|3|28|815;_merge_warning=1
MullerA	maker	mRNA	8428790	8431474	.	+	.	ID=maker-MullerA-augustus-gene-8.369-mRNA-1;Parent=maker-MullerA-augustus-gene-8.369;Name=maker-MullerA-augustus-gene-8.369-mRNA-1;_AED=0.02;_eAED=0.02;_QI=0|0|0|1|1|1|2|0|834
MullerA	maker	mRNA	8436074	8437057	.	+	.	ID=augustus_masked-MullerA-processed-gene-8.42-mRNA-1;Parent=augustus_masked-MullerA-processed-gene-8.42;Name=augustus_masked-MullerA-processed-gene-8.42-mRNA-1;_AED=0.05;_eAED=0.05;_QI=0|-1|0|1|-1|1|1|0|327;_merge_warning=1
MullerA	maker	mRNA	8439600	8440579	.	+	.	ID=maker-MullerA-augustus-gene-8.370-mRNA-1;Parent=maker-MullerA-augustus-gene-8.370;Name=maker-MullerA-augustus-gene-8.370-mRNA-1;_AED=0.00;_eAED=0.00;_QI=0|0|0|1|1|1|2|0|307
MullerA	maker	mRNA	8443236	8444203	.	+	.	ID=maker-MullerA-augustus-gene-8.371-mRNA-1;Parent=maker-MullerA-augustus-gene-8.371;Name=maker-MullerA-augustus-gene-8.371-mRNA-1;_AED=0.01;_eAED=0.02;_QI=0|0|0|1|1|1|2|0|296
MullerA	maker	mRNA	8446302	8447297	.	+	.	ID=augustus_masked-MullerA-processed-gene-8.46-mRNA-1;Parent=augustus_masked-MullerA-processed-gene-8.46;Name=augustus_masked-MullerA-processed-gene-8.46-mRNA-1;_AED=0.16;_eAED=0.16;_QI=0|-1|0|1|-1|1|1|0|331;_merge_warning=1
MullerA	maker	mRNA	8447619	8448077	.	+	.	ID=augustus_masked-MullerA-processed-gene-8.47-mRNA-1;Parent=augustus_masked-MullerA-processed-gene-8.47;Name=augustus_masked-MullerA-processed-gene-8.47-mRNA-1;_AED=0.35;_eAED=0.35;_QI=0|-1|0|1|-1|1|1|0|152;_merge_warning=1
MullerA	maker	mRNA	8448494	8449578	.	+	.	ID=maker-MullerA-augustus-gene-8.372-mRNA-1;Parent=maker-MullerA-augustus-gene-8.372;Name=maker-MullerA-augustus-gene-8.372-mRNA-1;_AED=0.00;_eAED=0.00;_QI=69|1|1|1|1|1|2|206|249
MullerA	maker	mRNA	8523063	8523703	.	+	.	ID=maker-MullerA-augustus-gene-8.374-mRNA-1;Parent=maker-MullerA-augustus-gene-8.374;Name=maker-MullerA-augustus-gene-8.374-mRNA-1;_AED=0.00;_eAED=0.00;_QI=77|1|1|1|1|1|2|83|134
MullerA	maker	mRNA	8625236	8626754	.	+	.	ID=maker-MullerA-snap-gene-8.613-mRNA-1;Parent=maker-MullerA-snap-gene-8.613;Name=maker-MullerA-snap-gene-8.613-mRNA-1;_AED=0.02;_eAED=0.02;_QI=75|1|1|1|0|0|3|219|367
MullerA	maker	mRNA	8682546	8687141	.	+	.	ID=maker-MullerA-augustus-gene-8.376-mRNA-1;Parent=maker-MullerA-augustus-gene-8.376;Name=maker-MullerA-augustus-gene-8.376-mRNA-1;_AED=0.00;_eAED=0.00;_QI=48|1|1|1|1|1|5|1452|945
MullerA	maker	mRNA	8712871	8729427	.	+	.	ID=maker-MullerA-augustus-gene-8.378-mRNA-1;Parent=maker-MullerA-augustus-gene-8.378;Name=maker-MullerA-augustus-gene-8.378-mRNA-1;_AED=0.01;_eAED=0.00;_QI=41|1|0.85|1|1|1|7|595|2636
MullerA	maker	mRNA	8732834	8734096	.	+	.	ID=maker-MullerA-augustus-gene-8.382-mRNA-1;Parent=maker-MullerA-augustus-gene-8.382;Name=maker-MullerA-augustus-gene-8.382-mRNA-1;_AED=0.00;_eAED=0.00;_QI=309|1|1|1|0|0|2|629|88
MullerA	maker	mRNA	8734564	8737813	.	+	.	ID=maker-MullerA-augustus-gene-8.385-mRNA-1;Parent=maker-MullerA-augustus-gene-8.385;Name=maker-MullerA-augustus-gene-8.385-mRNA-1;_AED=0.00;_eAED=0.00;_QI=2545|1|1|1|1|1|2|213|141
MullerA	maker	mRNA	8820572	8822435	.	+	.	ID=maker-MullerA-augustus-gene-8.387-mRNA-1;Parent=maker-MullerA-augustus-gene-8.387;Name=maker-MullerA-augustus-gene-8.387-mRNA-1;_AED=0.00;_eAED=0.01;_QI=0|0|0|1|1|1|2|0|584
MullerA	maker	mRNA	8826485	8827195	.	+	.	ID=augustus_masked-MullerA-processed-gene-8.60-mRNA-1;Parent=augustus_masked-MullerA-processed-gene-8.60;Name=augustus_masked-MullerA-processed-gene-8.60-mRNA-1;_AED=0.13;_eAED=0.13;_QI=0|-1|0|1|-1|1|1|0|236;_merge_warning=1
MullerA	maker	mRNA	8927860	8939912	.	+	.	ID=maker-MullerA-augustus-gene-8.388-mRNA-1;Parent=maker-MullerA-augustus-gene-8.388;Name=maker-MullerA-augustus-gene-8.388-mRNA-1;_AED=0.01;_eAED=0.02;_QI=0|0|0|1|1|1|10|0|664
MullerA	maker	mRNA	7974457	7982735	.	-	.	ID=maker-MullerA-snap-gene-8.630-mRNA-1;Parent=maker-MullerA-snap-gene-8.630;Name=maker-MullerA-snap-gene-8.630-mRNA-1;_AED=0.05;_eAED=0.41;_QI=0|0|0|0.75|1|1|8|0|1104
MullerA	maker	mRNA	8000126	8001811	.	-	.	ID=maker-MullerA-augustus-gene-8.390-mRNA-1;Parent=maker-MullerA-augustus-gene-8.390;Name=maker-MullerA-augustus-gene-8.390-mRNA-1;_AED=0.00;_eAED=0.00;_QI=0|1|1|1|1|1|3|216|360
MullerA	maker	mRNA	8003893	8005183	.	-	.	ID=maker-MullerA-augustus-gene-8.392-mRNA-1;Parent=maker-MullerA-augustus-gene-8.392;Name=maker-MullerA-augustus-gene-8.392-mRNA-1;_AED=0.00;_eAED=0.00;_QI=169|1|1|1|1|1|2|136|305
MullerA	maker	mRNA	8009308	8013104	.	-	.	ID=maker-MullerA-augustus-gene-8.394-mRNA-1;Parent=maker-MullerA-augustus-gene-8.394;Name=maker-MullerA-augustus-gene-8.394-mRNA-1;_AED=0.36;_eAED=0.36;_QI=950|1|1|1|0.8|0.66|6|824|551
MullerA	maker	mRNA	8013342	8017624	.	-	.	ID=maker-MullerA-augustus-gene-8.399-mRNA-1;Parent=maker-MullerA-augustus-gene-8.399;Name=maker-MullerA-augustus-gene-8.399-mRNA-1;_AED=0.14;_eAED=0.14;_QI=0|1|1|1|1|1|5|1797|740
MullerA	maker	mRNA	8025978	8027959	.	-	.	ID=maker-MullerA-augustus-gene-8.407-mRNA-1;Parent=maker-MullerA-augustus-gene-8.407;Name=maker-MullerA-augustus-gene-8.407-mRNA-1;_AED=0.01;_eAED=0.01;_QI=313|1|1|1|1|1|5|231|390
MullerA	maker	mRNA	8032770	8036494	.	-	.	ID=maker-MullerA-augustus-gene-8.409-mRNA-1;Parent=maker-MullerA-augustus-gene-8.409;Name=maker-MullerA-augustus-gene-8.409-mRNA-1;_AED=0.00;_eAED=0.00;_QI=230|0.83|0.85|1|0.83|0.71|7|66|953
MullerA	maker	mRNA	8037012	8043101	.	-	.	ID=maker-MullerA-snap-gene-8.669-mRNA-1;Parent=maker-MullerA-snap-gene-8.669;Name=maker-MullerA-snap-gene-8.669-mRNA-1;_AED=0.08;_eAED=0.08;_QI=2959|1|1|1|0.8|0.66|6|260|236
MullerA	maker	mRNA	8050232	8050883	.	-	.	ID=maker-MullerA-augustus-gene-8.415-mRNA-1;Parent=maker-MullerA-augustus-gene-8.415;Name=maker-MullerA-augustus-gene-8.415-mRNA-1;_AED=0.00;_eAED=0.00;_QI=124|1|1|1|1|1|2|130|109
MullerA	maker	mRNA	8054791	8055854	.	-	.	ID=maker-MullerA-snap-gene-8.673-mRNA-1;Parent=maker-MullerA-snap-gene-8.673;Name=maker-MullerA-snap-gene-8.673-mRNA-1;_AED=0.16;_eAED=0.65;_QI=0|0|0.5|1|0|0|2|186|189
MullerA	maker	mRNA	8060292	8060943	.	-	.	ID=maker-MullerA-augustus-gene-8.417-mRNA-1;Parent=maker-MullerA-augustus-gene-8.417;Name=maker-MullerA-augustus-gene-8.417-mRNA-1;_AED=0.00;_eAED=0.00;_QI=124|1|1|1|1|1|2|130|109
MullerA	maker	mRNA	8065384	8065965	.	-	.	ID=augustus_masked-MullerA-processed-gene-8.74-mRNA-1;Parent=augustus_masked-MullerA-processed-gene-8.74;Name=augustus_masked-MullerA-processed-gene-8.74-mRNA-1;_AED=0.44;_eAED=0.45;_QI=0|-1|0|1|-1|1|1|0|193;_merge_warning=1
MullerA	maker	mRNA	8070530	8071111	.	-	.	ID=augustus_masked-MullerA-processed-gene-8.75-mRNA-1;Parent=augustus_masked-MullerA-processed-gene-8.75;Name=augustus_masked-MullerA-processed-gene-8.75-mRNA-1;_AED=0.44;_eAED=0.45;_QI=0|-1|0|1|-1|1|1|0|193;_merge_warning=1
MullerA	maker	mRNA	8075979	8076680	.	-	.	ID=snap_masked-MullerA-processed-gene-8.200-mRNA-1;Parent=snap_masked-MullerA-processed-gene-8.200;Name=snap_masked-MullerA-processed-gene-8.200-mRNA-1;_AED=0.66;_eAED=0.97;_QI=0|-1|0|1|-1|1|1|0|233;_merge_warning=1
MullerA	maker	mRNA	8076689	8077472	.	-	.	ID=snap_masked-MullerA-processed-gene-8.201-mRNA-1;Parent=snap_masked-MullerA-processed-gene-8.201;Name=snap_masked-MullerA-processed-gene-8.201-mRNA-1;_AED=0.37;_eAED=0.69;_QI=0|0|0|1|1|1|2|0|236;_merge_warning=1
MullerA	maker	mRNA	8081080	8081781	.	-	.	ID=snap_masked-MullerA-processed-gene-8.202-mRNA-1;Parent=snap_masked-MullerA-processed-gene-8.202;Name=snap_masked-MullerA-processed-gene-8.202-mRNA-1;_AED=0.88;_eAED=1.00;_QI=0|-1|0|1|-1|1|1|0|233;_merge_warning=1
MullerA	maker	mRNA	8081790	8082224	.	-	.	ID=maker-MullerA-snap-gene-8.681-mRNA-1;Parent=maker-MullerA-snap-gene-8.681;Name=maker-MullerA-snap-gene-8.681-mRNA-1;_AED=0.62;_eAED=0.62;_QI=0|0|0|1|1|1|2|0|142
MullerA	maker	mRNA	8100263	8102145	.	-	.	ID=snap_masked-MullerA-processed-gene-8.204-mRNA-1;Parent=snap_masked-MullerA-processed-gene-8.204;Name=snap_masked-MullerA-processed-gene-8.204-mRNA-1;_AED=0.20;_eAED=0.20;_QI=0|0|0|0.33|1|1|3|0|513;_merge_warning=1
MullerA	maker	mRNA	8104732	8106616	.	-	.	ID=snap_masked-MullerA-processed-gene-8.205-mRNA-1;Parent=snap_masked-MullerA-processed-gene-8.205;Name=snap_masked-MullerA-processed-gene-8.205-mRNA-1;_AED=0.35;_eAED=0.61;_QI=0|0.25|0.2|1|0.75|0.6|5|722|302
MullerA	maker	mRNA	8106625	8107865	.	-	.	ID=snap_masked-MullerA-processed-gene-8.206-mRNA-1;Parent=snap_masked-MullerA-processed-gene-8.206;Name=snap_masked-MullerA-processed-gene-8.206-mRNA-1;_AED=0.30;_eAED=0.30;_QI=458|1|1|1|1|1|2|0|236
MullerA	maker	mRNA	8110943	8112781	.	-	.	ID=maker-MullerA-snap-gene-8.686-mRNA-1;Parent=maker-MullerA-snap-gene-8.686;Name=maker-MullerA-snap-gene-8.686-mRNA-1;_AED=0.85;_eAED=0.93;_QI=0|0|0|0.66|0.5|0.33|3|0|303
MullerA	maker	mRNA	8112790	8113563	.	-	.	ID=maker-MullerA-snap-gene-8.684-mRNA-1;Parent=maker-MullerA-snap-gene-8.684;Name=maker-MullerA-snap-gene-8.684-mRNA-1;_AED=0.45;_eAED=0.45;_QI=0|0|0|0.5|1|1|2|0|233
MullerA	maker	mRNA	8169670	8172278	.	-	.	ID=augustus_masked-MullerA-processed-gene-8.80-mRNA-1;Parent=augustus_masked-MullerA-processed-gene-8.80;Name=augustus_masked-MullerA-processed-gene-8.80-mRNA-1;_AED=0.19;_eAED=0.19;_QI=0|0|0|0.5|1|1|2|0|115;_merge_warning=1
MullerA	maker	mRNA	8188612	8189735	.	-	.	ID=maker-MullerA-snap-gene-8.701-mRNA-1;Parent=maker-MullerA-snap-gene-8.701;Name=maker-MullerA-snap-gene-8.701-mRNA-1;_AED=0.08;_eAED=0.14;_QI=61|0|0.5|1|0|0|2|185|230
MullerA	maker	mRNA	8208162	8219067	.	-	.	ID=maker-MullerA-snap-gene-8.704-mRNA-1;Parent=maker-MullerA-snap-gene-8.704;Name=maker-MullerA-snap-gene-8.704-mRNA-1;_AED=0.39;_eAED=0.74;_QI=0|0|0.33|1|0|0|3|291|200
MullerA	maker	mRNA	8231176	8237909	.	-	.	ID=maker-MullerA-snap-gene-8.712-mRNA-1;Parent=maker-MullerA-snap-gene-8.712;Name=maker-MullerA-snap-gene-8.712-mRNA-1;_AED=0.08;_eAED=0.08;_QI=0|1|1|1|0.81|0.66|12|389|386
MullerA	maker	mRNA	8239364	8247745	.	-	.	ID=maker-MullerA-augustus-gene-8.435-mRNA-1;Parent=maker-MullerA-augustus-gene-8.435;Name=maker-MullerA-augustus-gene-8.435-mRNA-1;_AED=0.08;_eAED=0.08;_QI=0|1|1|1|0.90|0.75|12|0|687
MullerA	maker	mRNA	8247957	8248430	.	-	.	ID=maker-MullerA-snap-gene-8.710-mRNA-1;Parent=maker-MullerA-snap-gene-8.710;Name=maker-MullerA-snap-gene-8.710-mRNA-1;_AED=0.80;_eAED=1.00;_QI=0|0|0|0.5|1|1|2|0|92
MullerA	maker	mRNA	8296618	8297040	.	-	.	ID=maker-MullerA-snap-gene-8.720-mRNA-1;Parent=maker-MullerA-snap-gene-8.720;Name=maker-MullerA-snap-gene-8.720-mRNA-1;_AED=0.20;_eAED=0.32;_QI=0|0|0|1|1|0.5|2|0|126
MullerA	maker	mRNA	8300113	8300727	.	-	.	ID=augustus_masked-MullerA-processed-gene-8.88-mRNA-1;Parent=augustus_masked-MullerA-processed-gene-8.88;Name=augustus_masked-MullerA-processed-gene-8.88-mRNA-1;_AED=0.27;_eAED=0.29;_QI=0|-1|0|1|-1|1|1|0|204;_merge_warning=1
MullerA	maker	mRNA	8311577	8312814	.	-	.	ID=maker-MullerA-augustus-gene-8.443-mRNA-1;Parent=maker-MullerA-augustus-gene-8.443;Name=maker-MullerA-augustus-gene-8.443-mRNA-1;_AED=0.00;_eAED=0.00;_QI=378|1|1|1|1|1|2|55|248
MullerA	maker	mRNA	8318943	8319557	.	-	.	ID=augustus_masked-MullerA-processed-gene-8.90-mRNA-1;Parent=augustus_masked-MullerA-processed-gene-8.90;Name=augustus_masked-MullerA-processed-gene-8.90-mRNA-1;_AED=0.25;_eAED=0.28;_QI=0|-1|0|1|-1|1|1|0|204;_merge_warning=1
MullerA	maker	mRNA	8321824	8323068	.	-	.	ID=maker-MullerA-augustus-gene-8.445-mRNA-1;Parent=maker-MullerA-augustus-gene-8.445;Name=maker-MullerA-augustus-gene-8.445-mRNA-1;_AED=0.00;_eAED=0.00;_QI=378|1|1|1|1|1|2|62|248
MullerA	maker	mRNA	8347406	8348725	.	-	.	ID=maker-MullerA-augustus-gene-8.447-mRNA-1;Parent=maker-MullerA-augustus-gene-8.447;Name=maker-MullerA-augustus-gene-8.447-mRNA-1;_AED=0.26;_eAED=0.26;_QI=101|1|1|1|1|1|2|282|286
MullerA	maker	mRNA	8349234	8350680	.	-	.	ID=maker-MullerA-augustus-gene-8.448-mRNA-1;Parent=maker-MullerA-augustus-gene-8.448;Name=maker-MullerA-augustus-gene-8.448-mRNA-1;_AED=0.24;_eAED=0.24;_QI=83|1|1|1|1|1|2|824|154
MullerA	maker	mRNA	8352684	8353563	.	-	.	ID=maker-MullerA-augustus-gene-8.453-mRNA-1;Parent=maker-MullerA-augustus-gene-8.453;Name=maker-MullerA-augustus-gene-8.453-mRNA-1;_AED=0.00;_eAED=0.26;_QI=0|0|0|1|1|1|2|0|272
MullerA	maker	mRNA	8356613	8357761	.	-	.	ID=augustus_masked-MullerA-processed-gene-8.95-mRNA-1;Parent=augustus_masked-MullerA-processed-gene-8.95;Name=augustus_masked-MullerA-processed-gene-8.95-mRNA-1;_AED=0.06;_eAED=0.07;_QI=0|-1|0|1|-1|1|1|0|382
MullerA	maker	mRNA	8366541	8367472	.	-	.	ID=maker-MullerA-snap-gene-8.732-mRNA-1;Parent=maker-MullerA-snap-gene-8.732;Name=maker-MullerA-snap-gene-8.732-mRNA-1;_AED=0.01;_eAED=0.13;_QI=0|0|0|1|1|0.5|2|0|280
MullerA	maker	mRNA	8369057	8369737	.	-	.	ID=augustus_masked-MullerA-processed-gene-8.97-mRNA-1;Parent=augustus_masked-MullerA-processed-gene-8.97;Name=augustus_masked-MullerA-processed-gene-8.97-mRNA-1;_AED=0.29;_eAED=0.57;_QI=0|-1|0|1|-1|1|1|0|226;_merge_warning=1
MullerA	maker	mRNA	8421942	8422908	.	-	.	ID=maker-MullerA-augustus-gene-8.455-mRNA-1;Parent=maker-MullerA-augustus-gene-8.455;Name=maker-MullerA-augustus-gene-8.455-mRNA-1;_AED=0.00;_eAED=0.93;_QI=0|0|0|1|1|1|2|0|277
MullerA	maker	mRNA	8455228	8458956	.	-	.	ID=maker-MullerA-snap-gene-8.734-mRNA-1;Parent=maker-MullerA-snap-gene-8.734;Name=maker-MullerA-snap-gene-8.734-mRNA-1;_AED=0.08;_eAED=0.08;_QI=44|0.83|0.71|0.85|1|0.85|7|0|669
MullerA	maker	mRNA	8525301	8526252	.	-	.	ID=maker-MullerA-snap-gene-8.736-mRNA-1;Parent=maker-MullerA-snap-gene-8.736;Name=maker-MullerA-snap-gene-8.736-mRNA-1;_AED=0.23;_eAED=0.23;_QI=0|0|0.5|0.5|0|0.5|2|46|125
MullerA	maker	mRNA	8626556	8628235	.	-	.	ID=maker-MullerA-snap-gene-8.738-mRNA-1;Parent=maker-MullerA-snap-gene-8.738;Name=maker-MullerA-snap-gene-8.738-mRNA-1;_AED=0.11;_eAED=0.21;_QI=0|0|0.33|1|0.5|0.66|3|977|87
MullerA	maker	mRNA	8734165	8735214	.	-	.	ID=maker-MullerA-augustus-gene-8.464-mRNA-1;Parent=maker-MullerA-augustus-gene-8.464;Name=maker-MullerA-augustus-gene-8.464-mRNA-1;_AED=0.02;_eAED=0.02;_QI=0|1|1|1|0.66|0.5|4|126|266
MullerA	maker	mRNA	8735522	8737813	.	-	.	ID=maker-MullerA-augustus-gene-8.465-mRNA-1;Parent=maker-MullerA-augustus-gene-8.465;Name=maker-MullerA-augustus-gene-8.465-mRNA-1;_AED=0.02;_eAED=0.02;_QI=1486|1|1|1|0.66|0.5|4|0|247
MullerA	maker	mRNA	8752934	8754269	.	-	.	ID=maker-MullerA-augustus-gene-8.470-mRNA-1;Parent=maker-MullerA-augustus-gene-8.470;Name=maker-MullerA-augustus-gene-8.470-mRNA-1;_AED=0.00;_eAED=0.00;_QI=95|1|0.5|1|0|0|2|0|388
MullerA	maker	mRNA	8810927	8811286	.	-	.	ID=maker-MullerA-augustus-gene-8.472-mRNA-1;Parent=maker-MullerA-augustus-gene-8.472;Name=maker-MullerA-augustus-gene-8.472-mRNA-1;_AED=0.03;_eAED=0.03;_QI=0|0|0|1|1|0.5|2|0|97
MullerA	maker	mRNA	8859237	8860105	.	-	.	ID=maker-MullerA-augustus-gene-8.473-mRNA-1;Parent=maker-MullerA-augustus-gene-8.473;Name=maker-MullerA-augustus-gene-8.473-mRNA-1;_AED=0.00;_eAED=0.00;_QI=235|1|1|1|0.5|0.33|3|226|99
MullerA	maker	mRNA	8946742	8954739	.	-	.	ID=maker-MullerA-augustus-gene-8.475-mRNA-1;Parent=maker-MullerA-augustus-gene-8.475;Name=maker-MullerA-augustus-gene-8.475-mRNA-1;_AED=0.06;_eAED=0.06;_QI=0|1|1|1|0.75|0.6|5|1329|467
MullerA	maker	mRNA	8954968	8960676	.	-	.	ID=snap_masked-MullerA-processed-gene-8.276-mRNA-1;Parent=snap_masked-MullerA-processed-gene-8.276;Name=snap_masked-MullerA-processed-gene-8.276-mRNA-1;_AED=0.18;_eAED=0.21;_QI=0|0.6|0.66|0.83|1|0.83|6|0|109
MullerA	maker	mRNA	8960677	8961548	.	-	.	ID=maker-MullerA-augustus-gene-8.478-mRNA-1;Parent=maker-MullerA-augustus-gene-8.478;Name=maker-MullerA-augustus-gene-8.478-mRNA-1;_AED=0.01;_eAED=0.01;_QI=16|1|1|1|1|1|2|0|255
MullerA	maker	mRNA	8962160	8963161	.	-	.	ID=maker-MullerA-augustus-gene-8.480-mRNA-1;Parent=maker-MullerA-augustus-gene-8.480;Name=maker-MullerA-augustus-gene-8.480-mRNA-1;_AED=0.00;_eAED=0.00;_QI=118|1|1|1|1|1|2|48|252
MullerA	maker	mRNA	8964413	8965428	.	-	.	ID=maker-MullerA-augustus-gene-8.482-mRNA-1;Parent=maker-MullerA-augustus-gene-8.482;Name=maker-MullerA-augustus-gene-8.482-mRNA-1;_AED=0.37;_eAED=0.37;_QI=61|1|1|1|1|1|2|100|261
MullerA	maker	mRNA	8965658	8966016	.	-	.	ID=maker-MullerA-snap-gene-8.758-mRNA-1;Parent=maker-MullerA-snap-gene-8.758;Name=maker-MullerA-snap-gene-8.758-mRNA-1;_AED=0.47;_eAED=1.00;_QI=0|0|0|1|1|1|2|0|81
MullerA	maker	mRNA	8966170	8967096	.	-	.	ID=maker-MullerA-snap-gene-8.761-mRNA-1;Parent=maker-MullerA-snap-gene-8.761;Name=maker-MullerA-snap-gene-8.761-mRNA-1;_AED=0.46;_eAED=1.00;_QI=0|0|0|1|1|1|2|0|99
MullerA	maker	mRNA	8967591	8968433	.	-	.	ID=maker-MullerA-augustus-gene-8.483-mRNA-1;Parent=maker-MullerA-augustus-gene-8.483;Name=maker-MullerA-augustus-gene-8.483-mRNA-1;_AED=0.14;_eAED=0.14;_QI=21|1|1|1|1|1|2|0|253
MullerA	maker	mRNA	8378922	8384623	.	+	.	ID=maker-MullerA-snap-gene-8.600-mRNA-1;Parent=maker-MullerA-snap-gene-8.600;Name=maker-MullerA-snap-gene-8.600-mRNA-1;_AED=0.14;_eAED=0.18;_QI=14|0|0|1|0|0|2|0|192
MullerA	maker	mRNA	3179776	3180648	.	+	.	ID=augustus_masked-MullerA-processed-gene-3.0-mRNA-1;Parent=augustus_masked-MullerA-processed-gene-3.0;Name=augustus_masked-MullerA-processed-gene-3.0-mRNA-1;_AED=0.25;_eAED=0.47;_QI=0|-1|0|1|-1|1|1|0|290;_merge_warning=1
MullerA	maker	mRNA	3219358	3220292	.	+	.	ID=maker-MullerA-augustus-gene-3.207-mRNA-1;Parent=maker-MullerA-augustus-gene-3.207;Name=maker-MullerA-augustus-gene-3.207-mRNA-1;_AED=0.00;_eAED=0.00;_QI=195|1|1|1|1|1|2|155|173
MullerA	maker	mRNA	3258794	3260921	.	+	.	ID=maker-MullerA-augustus-gene-3.209-mRNA-1;Parent=maker-MullerA-augustus-gene-3.209;Name=maker-MullerA-augustus-gene-3.209-mRNA-1;_AED=0.03;_eAED=0.03;_QI=611|0.66|1|1|0.66|0.75|4|777|147
MullerA	maker	mRNA	3371963	3382288	.	+	.	ID=maker-MullerA-snap-gene-3.377-mRNA-1;Parent=maker-MullerA-snap-gene-3.377;Name=maker-MullerA-snap-gene-3.377-mRNA-1;_AED=0.02;_eAED=0.02;_QI=0|0.7|0.72|0.90|1|1|11|1181|1132
MullerA	maker	mRNA	3425894	3432246	.	+	.	ID=maker-MullerA-snap-gene-3.380-mRNA-1;Parent=maker-MullerA-snap-gene-3.380;Name=maker-MullerA-snap-gene-3.380-mRNA-1;_AED=0.25;_eAED=0.29;_QI=0|0.2|0.16|1|0.2|0.33|6|0|224
MullerA	maker	mRNA	3464451	3465359	.	+	.	ID=maker-MullerA-augustus-gene-3.218-mRNA-1;Parent=maker-MullerA-augustus-gene-3.218;Name=maker-MullerA-augustus-gene-3.218-mRNA-1;_AED=0.00;_eAED=0.00;_QI=128|1|1|1|0.5|0.66|3|179|94
MullerA	maker	mRNA	3488623	3491874	.	+	.	ID=snap_masked-MullerA-processed-gene-3.103-mRNA-1;Parent=snap_masked-MullerA-processed-gene-3.103;Name=snap_masked-MullerA-processed-gene-3.103-mRNA-1;_AED=0.97;_eAED=1.00;_QI=0|0|0|0.33|1|1|3|0|82
MullerA	maker	mRNA	3491930	3494038	.	+	.	ID=maker-MullerA-augustus-gene-3.221-mRNA-1;Parent=maker-MullerA-augustus-gene-3.221;Name=maker-MullerA-augustus-gene-3.221-mRNA-1;_AED=0.01;_eAED=0.01;_QI=0|1|1|1|1|1|4|75|492
MullerA	maker	mRNA	3515459	3515911	.	+	.	ID=augustus_masked-MullerA-processed-gene-3.9-mRNA-1;Parent=augustus_masked-MullerA-processed-gene-3.9;Name=augustus_masked-MullerA-processed-gene-3.9-mRNA-1;_AED=0.00;_eAED=0.00;_QI=0|-1|0|1|-1|1|1|0|150
MullerA	maker	mRNA	3527612	3528408	.	+	.	ID=augustus_masked-MullerA-processed-gene-3.10-mRNA-1;Parent=augustus_masked-MullerA-processed-gene-3.10;Name=augustus_masked-MullerA-processed-gene-3.10-mRNA-1;_AED=0.29;_eAED=0.29;_QI=0|0|0|0.5|1|1|2|0|131;_merge_warning=1
MullerA	maker	mRNA	3529130	3529450	.	+	.	ID=maker-MullerA-augustus-gene-3.223-mRNA-1;Parent=maker-MullerA-augustus-gene-3.223;Name=maker-MullerA-augustus-gene-3.223-mRNA-1;_AED=0.36;_eAED=0.37;_QI=0|0|0|1|1|1|2|0|76
MullerA	maker	mRNA	3537630	3542454	.	+	.	ID=maker-MullerA-augustus-gene-3.224-mRNA-1;Parent=maker-MullerA-augustus-gene-3.224;Name=maker-MullerA-augustus-gene-3.224-mRNA-1;_AED=0.04;_eAED=0.04;_QI=513|1|1|1|1|1|4|877|360
MullerA	maker	mRNA	3556839	3558422	.	+	.	ID=augustus_masked-MullerA-processed-gene-3.14-mRNA-1;Parent=augustus_masked-MullerA-processed-gene-3.14;Name=augustus_masked-MullerA-processed-gene-3.14-mRNA-1;_AED=0.02;_eAED=0.02;_QI=0|-1|0|1|-1|1|1|0|527;_merge_warning=1
MullerA	maker	mRNA	3563497	3565414	.	+	.	ID=maker-MullerA-augustus-gene-3.227-mRNA-1;Parent=maker-MullerA-augustus-gene-3.227;Name=maker-MullerA-augustus-gene-3.227-mRNA-1;_AED=0.00;_eAED=0.00;_QI=0|0|0|1|1|1|4|0|568
MullerA	maker	mRNA	3568608	3572174	.	+	.	ID=snap_masked-MullerA-processed-gene-3.111-mRNA-1;Parent=snap_masked-MullerA-processed-gene-3.111;Name=snap_masked-MullerA-processed-gene-3.111-mRNA-1;_AED=0.38;_eAED=0.38;_QI=0|-1|0|1|-1|1|1|0|1188;_merge_warning=1
MullerA	maker	mRNA	3573150	3576297	.	+	.	ID=maker-MullerA-augustus-gene-3.228-mRNA-1;Parent=maker-MullerA-augustus-gene-3.228;Name=maker-MullerA-augustus-gene-3.228-mRNA-1;_AED=0.00;_eAED=0.00;_QI=201|1|1|1|1|1|5|686|672
MullerA	maker	mRNA	3583534	3587138	.	+	.	ID=maker-MullerA-augustus-gene-3.230-mRNA-1;Parent=maker-MullerA-augustus-gene-3.230;Name=maker-MullerA-augustus-gene-3.230-mRNA-1;_AED=0.04;_eAED=0.04;_QI=224|0.66|0.71|1|0.33|0.28|7|143|261
MullerA	maker	mRNA	3600951	3602066	.	+	.	ID=augustus_masked-MullerA-processed-gene-3.18-mRNA-1;Parent=augustus_masked-MullerA-processed-gene-3.18;Name=augustus_masked-MullerA-processed-gene-3.18-mRNA-1;_AED=0.14;_eAED=0.21;_QI=0|-1|0|1|-1|1|1|0|371
MullerA	maker	mRNA	3612983	3613717	.	+	.	ID=augustus_masked-MullerA-processed-gene-3.19-mRNA-1;Parent=augustus_masked-MullerA-processed-gene-3.19;Name=augustus_masked-MullerA-processed-gene-3.19-mRNA-1;_AED=0.00;_eAED=0.00;_QI=0|-1|0|1|-1|1|1|0|244;_merge_warning=1
MullerA	maker	mRNA	3669271	3671049	.	+	.	ID=augustus_masked-MullerA-processed-gene-3.20-mRNA-1;Parent=augustus_masked-MullerA-processed-gene-3.20;Name=augustus_masked-MullerA-processed-gene-3.20-mRNA-1;_AED=0.10;_eAED=0.10;_QI=0|-1|0|1|-1|1|1|0|592;_merge_warning=1
MullerA	maker	mRNA	3712158	3713273	.	+	.	ID=augustus_masked-MullerA-processed-gene-3.22-mRNA-1;Parent=augustus_masked-MullerA-processed-gene-3.22;Name=augustus_masked-MullerA-processed-gene-3.22-mRNA-1;_AED=0.14;_eAED=0.14;_QI=0|-1|0|1|-1|1|1|0|371;_merge_warning=1
MullerA	maker	mRNA	3757833	3762200	.	+	.	ID=augustus_masked-MullerA-processed-gene-3.23-mRNA-1;Parent=augustus_masked-MullerA-processed-gene-3.23;Name=augustus_masked-MullerA-processed-gene-3.23-mRNA-1;_AED=0.00;_eAED=0.00;_QI=50|1|1|1|1|1|5|81|1146;_merge_warning=1
MullerA	maker	mRNA	3763325	3766087	.	+	.	ID=maker-MullerA-augustus-gene-3.236-mRNA-1;Parent=maker-MullerA-augustus-gene-3.236;Name=maker-MullerA-augustus-gene-3.236-mRNA-1;_AED=0.42;_eAED=0.42;_QI=0|0|0|1|1|1|4|0|635
MullerA	maker	mRNA	3768145	3768616	.	+	.	ID=maker-MullerA-snap-gene-3.403-mRNA-1;Parent=maker-MullerA-snap-gene-3.403;Name=maker-MullerA-snap-gene-3.403-mRNA-1;_AED=0.22;_eAED=0.22;_QI=0|0.75|0.8|1|0.5|0.6|5|0|81
MullerA	maker	mRNA	3768979	3774030	.	+	.	ID=maker-MullerA-snap-gene-3.406-mRNA-1;Parent=maker-MullerA-snap-gene-3.406;Name=maker-MullerA-snap-gene-3.406-mRNA-1;_AED=0.32;_eAED=0.32;_QI=0|0.5|0.6|1|1|1|5|0|564
MullerA	maker	mRNA	3774646	3775784	.	+	.	ID=maker-MullerA-snap-gene-3.404-mRNA-1;Parent=maker-MullerA-snap-gene-3.404;Name=maker-MullerA-snap-gene-3.404-mRNA-1;_AED=0.46;_eAED=1.00;_QI=0|0|0|1|0.5|0.33|3|0|268
MullerA	maker	mRNA	3785458	3790735	.	+	.	ID=maker-MullerA-snap-gene-3.413-mRNA-1;Parent=maker-MullerA-snap-gene-3.413;Name=maker-MullerA-snap-gene-3.413-mRNA-1;_AED=0.26;_eAED=0.26;_QI=2379|0|0.5|0.5|0|0.5|2|0|156
MullerA	maker	mRNA	3791096	3793833	.	+	.	ID=maker-MullerA-augustus-gene-3.244-mRNA-1;Parent=maker-MullerA-augustus-gene-3.244;Name=maker-MullerA-augustus-gene-3.244-mRNA-1;_AED=0.00;_eAED=0.00;_QI=422|1|1|1|0.5|0.33|3|0|720
MullerA	maker	mRNA	3795304	3795687	.	+	.	ID=maker-MullerA-snap-gene-3.415-mRNA-1;Parent=maker-MullerA-snap-gene-3.415;Name=maker-MullerA-snap-gene-3.415-mRNA-1;_AED=0.46;_eAED=0.48;_QI=0|0|0|1|0|0.5|2|0|116
MullerA	maker	mRNA	3805828	3809314	.	+	.	ID=maker-MullerA-snap-gene-3.421-mRNA-1;Parent=maker-MullerA-snap-gene-3.421;Name=maker-MullerA-snap-gene-3.421-mRNA-1;_AED=0.10;_eAED=0.10;_QI=86|0.5|0.33|0.66|0.5|0.66|3|0|1001
MullerA	maker	mRNA	3848431	3857764	.	+	.	ID=maker-MullerA-augustus-gene-3.250-mRNA-1;Parent=maker-MullerA-augustus-gene-3.250;Name=maker-MullerA-augustus-gene-3.250-mRNA-1;_AED=0.14;_eAED=0.14;_QI=0|0.2|0.33|0.5|0.6|0.66|6|1132|908
MullerA	maker	mRNA	3864931	3866876	.	+	.	ID=maker-MullerA-augustus-gene-3.252-mRNA-1;Parent=maker-MullerA-augustus-gene-3.252;Name=maker-MullerA-augustus-gene-3.252-mRNA-1;_AED=0.00;_eAED=0.00;_QI=196|1|1|1|1|1|2|931|250
MullerA	maker	mRNA	3884321	3884596	.	+	.	ID=augustus_masked-MullerA-processed-gene-3.32-mRNA-1;Parent=augustus_masked-MullerA-processed-gene-3.32;Name=augustus_masked-MullerA-processed-gene-3.32-mRNA-1;_AED=0.01;_eAED=0.01;_QI=0|-1|0|1|-1|1|1|0|91
MullerA	maker	mRNA	3885298	3885540	.	+	.	ID=augustus_masked-MullerA-processed-gene-3.33-mRNA-1;Parent=augustus_masked-MullerA-processed-gene-3.33;Name=augustus_masked-MullerA-processed-gene-3.33-mRNA-1;_AED=0.46;_eAED=0.47;_QI=0|-1|0|1|-1|1|1|0|80;_merge_warning=1
MullerA	maker	mRNA	3885933	3886382	.	+	.	ID=augustus_masked-MullerA-processed-gene-3.34-mRNA-1;Parent=augustus_masked-MullerA-processed-gene-3.34;Name=augustus_masked-MullerA-processed-gene-3.34-mRNA-1;_AED=0.44;_eAED=0.44;_QI=0|-1|0|1|-1|1|1|0|149;_merge_warning=1
MullerA	maker	mRNA	3889788	3894055	.	+	.	ID=maker-MullerA-augustus-gene-3.254-mRNA-1;Parent=maker-MullerA-augustus-gene-3.254;Name=maker-MullerA-augustus-gene-3.254-mRNA-1;_AED=0.13;_eAED=0.14;_QI=0|0|0.5|1|1|1|2|1272|371
MullerA	maker	mRNA	3909278	3912225	.	+	.	ID=maker-MullerA-augustus-gene-3.271-mRNA-1;Parent=maker-MullerA-augustus-gene-3.271;Name=maker-MullerA-augustus-gene-3.271-mRNA-1;_AED=0.30;_eAED=0.30;_QI=0|1|1|1|1|1|2|1214|552
MullerA	maker	mRNA	3912622	3915576	.	+	.	ID=maker-MullerA-augustus-gene-3.266-mRNA-1;Parent=maker-MullerA-augustus-gene-3.266;Name=maker-MullerA-augustus-gene-3.266-mRNA-1;_AED=0.21;_eAED=0.21;_QI=714|1|1|1|0.8|0.66|6|0|620
MullerA	maker	mRNA	3918228	3918642	.	+	.	ID=maker-MullerA-augustus-gene-3.258-mRNA-1;Parent=maker-MullerA-augustus-gene-3.258;Name=maker-MullerA-augustus-gene-3.258-mRNA-1;_AED=0.21;_eAED=0.21;_QI=0|1|1|1|0.66|0.42|7|0|112
MullerA	maker	mRNA	3935943	3937555	.	+	.	ID=maker-MullerA-augustus-gene-3.277-mRNA-1;Parent=maker-MullerA-augustus-gene-3.277;Name=maker-MullerA-augustus-gene-3.277-mRNA-1;_AED=0.00;_eAED=0.00;_QI=42|0.75|0.8|1|0.75|0.8|5|91|405
MullerA	maker	mRNA	3197942	3198291	.	-	.	ID=maker-MullerA-snap-gene-3.469-mRNA-1;Parent=maker-MullerA-snap-gene-3.469;Name=maker-MullerA-snap-gene-3.469-mRNA-1;_AED=0.15;_eAED=0.34;_QI=1|0|0|1|1|0.5|2|0|97
MullerA	maker	mRNA	3230159	3231118	.	-	.	ID=maker-MullerA-augustus-gene-3.279-mRNA-1;Parent=maker-MullerA-augustus-gene-3.279;Name=maker-MullerA-augustus-gene-3.279-mRNA-1;_AED=0.35;_eAED=0.35;_QI=0|0.5|0.33|1|0.5|0.66|3|460|102
MullerA	maker	mRNA	3234757	3240314	.	-	.	ID=maker-MullerA-snap-gene-3.473-mRNA-1;Parent=maker-MullerA-snap-gene-3.473;Name=maker-MullerA-snap-gene-3.473-mRNA-1;_AED=0.41;_eAED=0.41;_QI=0|0.5|0.33|1|0.5|0.66|3|460|102
MullerA	maker	mRNA	3240520	3245484	.	-	.	ID=maker-MullerA-snap-gene-3.472-mRNA-1;Parent=maker-MullerA-snap-gene-3.472;Name=maker-MullerA-snap-gene-3.472-mRNA-1;_AED=0.36;_eAED=0.38;_QI=0|0.5|0.66|1|0|0|3|0|67
MullerA	maker	mRNA	3271385	3272324	.	-	.	ID=maker-MullerA-augustus-gene-3.287-mRNA-1;Parent=maker-MullerA-augustus-gene-3.287;Name=maker-MullerA-augustus-gene-3.287-mRNA-1;_AED=0.22;_eAED=0.35;_QI=423|0.5|0.33|1|1|1|3|0|129
MullerA	maker	mRNA	3316472	3318213	.	-	.	ID=maker-MullerA-snap-gene-3.481-mRNA-1;Parent=maker-MullerA-snap-gene-3.481;Name=maker-MullerA-snap-gene-3.481-mRNA-1;_AED=0.21;_eAED=0.52;_QI=0|0|0|0.66|0.5|0.33|3|0|157
MullerA	maker	mRNA	3324715	3342991	.	-	.	ID=maker-MullerA-augustus-gene-3.291-mRNA-1;Parent=maker-MullerA-augustus-gene-3.291;Name=maker-MullerA-augustus-gene-3.291-mRNA-1;_AED=0.00;_eAED=0.00;_QI=1535|0.6|0.83|1|0.8|0.66|6|2893|1525
MullerA	maker	mRNA	3466402	3476991	.	-	.	ID=maker-MullerA-augustus-gene-3.293-mRNA-1;Parent=maker-MullerA-augustus-gene-3.293;Name=maker-MullerA-augustus-gene-3.293-mRNA-1;_AED=0.01;_eAED=0.01;_QI=1320|1|1|1|0.88|0.8|10|409|848
MullerA	maker	mRNA	3494696	3522741	.	-	.	ID=maker-MullerA-snap-gene-3.490-mRNA-1;Parent=maker-MullerA-snap-gene-3.490;Name=maker-MullerA-snap-gene-3.490-mRNA-1;_AED=0.19;_eAED=0.19;_QI=568|0.95|0.90|1|0.75|0.85|21|1674|2143
MullerA	maker	mRNA	3525426	3527523	.	-	.	ID=maker-MullerA-augustus-gene-3.303-mRNA-1;Parent=maker-MullerA-augustus-gene-3.303;Name=maker-MullerA-augustus-gene-3.303-mRNA-1;_AED=0.20;_eAED=0.20;_QI=0|1|1|1|1|1|4|373|462
MullerA	maker	mRNA	3529607	3530342	.	-	.	ID=maker-MullerA-augustus-gene-3.307-mRNA-1;Parent=maker-MullerA-augustus-gene-3.307;Name=maker-MullerA-augustus-gene-3.307-mRNA-1;_AED=0.20;_eAED=0.20;_QI=0|1|1|1|1|0.75|4|0|163
MullerA	maker	mRNA	3530582	3531886	.	-	.	ID=maker-MullerA-augustus-gene-3.308-mRNA-1;Parent=maker-MullerA-augustus-gene-3.308;Name=maker-MullerA-augustus-gene-3.308-mRNA-1;_AED=0.20;_eAED=0.20;_QI=741|1|1|1|1|0.75|4|0|166
MullerA	maker	mRNA	3532668	3533132	.	-	.	ID=augustus_masked-MullerA-processed-gene-3.58-mRNA-1;Parent=augustus_masked-MullerA-processed-gene-3.58;Name=augustus_masked-MullerA-processed-gene-3.58-mRNA-1;_AED=0.41;_eAED=0.42;_QI=0|-1|0|1|-1|1|1|0|154;_merge_warning=1
MullerA	maker	mRNA	3550464	3551714	.	-	.	ID=augustus_masked-MullerA-processed-gene-3.59-mRNA-1;Parent=augustus_masked-MullerA-processed-gene-3.59;Name=augustus_masked-MullerA-processed-gene-3.59-mRNA-1;_AED=0.00;_eAED=0.00;_QI=0|-1|0|1|-1|1|1|0|416;_merge_warning=1
MullerA	maker	mRNA	3554540	3559813	.	-	.	ID=maker-MullerA-snap-gene-3.514-mRNA-1;Parent=maker-MullerA-snap-gene-3.514;Name=maker-MullerA-snap-gene-3.514-mRNA-1;_AED=0.35;_eAED=0.38;_QI=0|0|0.5|1|0|0.5|2|803|100
MullerA	maker	mRNA	3559895	3562959	.	-	.	ID=maker-MullerA-augustus-gene-3.322-mRNA-1;Parent=maker-MullerA-augustus-gene-3.322;Name=maker-MullerA-augustus-gene-3.322-mRNA-1;_AED=0.14;_eAED=0.14;_QI=469|1|1|1|0.8|0.66|6|0|489
MullerA	maker	mRNA	3566094	3567699	.	-	.	ID=maker-MullerA-augustus-gene-3.327-mRNA-1;Parent=maker-MullerA-augustus-gene-3.327;Name=maker-MullerA-augustus-gene-3.327-mRNA-1;_AED=0.00;_eAED=0.00;_QI=0|1|1|1|0.33|0.25|4|36|501
MullerA	maker	mRNA	3588981	3590048	.	-	.	ID=augustus_masked-MullerA-processed-gene-3.63-mRNA-1;Parent=augustus_masked-MullerA-processed-gene-3.63;Name=augustus_masked-MullerA-processed-gene-3.63-mRNA-1;_AED=0.00;_eAED=0.00;_QI=0|-1|0|1|-1|1|1|0|355
MullerA	maker	mRNA	3593627	3594742	.	-	.	ID=augustus_masked-MullerA-processed-gene-3.64-mRNA-1;Parent=augustus_masked-MullerA-processed-gene-3.64;Name=augustus_masked-MullerA-processed-gene-3.64-mRNA-1;_AED=0.14;_eAED=0.21;_QI=0|-1|0|1|-1|1|1|0|371
MullerA	maker	mRNA	3652920	3658775	.	-	.	ID=maker-MullerA-augustus-gene-3.329-mRNA-1;Parent=maker-MullerA-augustus-gene-3.329;Name=maker-MullerA-augustus-gene-3.329-mRNA-1;_AED=0.24;_eAED=0.24;_QI=0|0.66|0.42|0.85|0.83|0.71|7|0|732
MullerA	maker	mRNA	3707341	3707988	.	-	.	ID=augustus_masked-MullerA-processed-gene-3.68-mRNA-1;Parent=augustus_masked-MullerA-processed-gene-3.68;Name=augustus_masked-MullerA-processed-gene-3.68-mRNA-1;_AED=0.00;_eAED=0.00;_QI=0|-1|0|1|-1|1|1|0|215;_merge_warning=1
MullerA	maker	mRNA	3710577	3711616	.	-	.	ID=snap_masked-MullerA-processed-gene-3.185-mRNA-1;Parent=snap_masked-MullerA-processed-gene-3.185;Name=snap_masked-MullerA-processed-gene-3.185-mRNA-1;_AED=0.45;_eAED=0.80;_QI=0|0|0|1|1|1|2|0|66
MullerA	maker	mRNA	3711734	3712495	.	-	.	ID=maker-MullerA-snap-gene-3.523-mRNA-1;Parent=maker-MullerA-snap-gene-3.523;Name=maker-MullerA-snap-gene-3.523-mRNA-1;_AED=0.33;_eAED=0.52;_QI=0|0|0.5|1|0|0|2|0|103
MullerA	maker	mRNA	3720835	3722255	.	-	.	ID=maker-MullerA-augustus-gene-3.331-mRNA-1;Parent=maker-MullerA-augustus-gene-3.331;Name=maker-MullerA-augustus-gene-3.331-mRNA-1;_AED=0.00;_eAED=0.00;_QI=128|1|1|1|1|1|3|153|327
MullerA	maker	mRNA	3739112	3741469	.	-	.	ID=maker-MullerA-augustus-gene-3.333-mRNA-1;Parent=maker-MullerA-augustus-gene-3.333;Name=maker-MullerA-augustus-gene-3.333-mRNA-1;_AED=0.00;_eAED=0.00;_QI=85|1|1|1|1|1|2|280|645
MullerA	maker	mRNA	3749591	3755831	.	-	.	ID=maker-MullerA-augustus-gene-3.335-mRNA-1;Parent=maker-MullerA-augustus-gene-3.335;Name=maker-MullerA-augustus-gene-3.335-mRNA-1;_AED=0.06;_eAED=0.27;_QI=0|0|0|0.85|1|1|7|0|702
MullerA	maker	mRNA	3790301	3795740	.	-	.	ID=maker-MullerA-snap-gene-3.540-mRNA-1;Parent=maker-MullerA-snap-gene-3.540;Name=maker-MullerA-snap-gene-3.540-mRNA-1;_AED=0.12;_eAED=0.26;_QI=886|0.5|0.66|1|0|0.33|3|0|320
MullerA	maker	mRNA	3801924	3811600	.	-	.	ID=snap_masked-MullerA-processed-gene-3.194-mRNA-1;Parent=snap_masked-MullerA-processed-gene-3.194;Name=snap_masked-MullerA-processed-gene-3.194-mRNA-1;_AED=0.33;_eAED=0.40;_QI=0|0|0.25|1|1|1|4|8|499;_merge_warning=1
MullerA	maker	mRNA	3823732	3832102	.	-	.	ID=maker-MullerA-augustus-gene-3.342-mRNA-1;Parent=maker-MullerA-augustus-gene-3.342;Name=maker-MullerA-augustus-gene-3.342-mRNA-1;_AED=0.00;_eAED=0.00;_QI=0|1|1|1|0.85|0.75|8|1135|1861
MullerA	maker	mRNA	3832121	3832542	.	-	.	ID=snap_masked-MullerA-processed-gene-3.196-mRNA-1;Parent=snap_masked-MullerA-processed-gene-3.196;Name=snap_masked-MullerA-processed-gene-3.196-mRNA-1;_AED=0.06;_eAED=0.06;_QI=0|0.85|0.87|0.87|1|0.87|8|0|62
MullerA	maker	mRNA	3834737	3839278	.	-	.	ID=maker-MullerA-augustus-gene-3.344-mRNA-1;Parent=maker-MullerA-augustus-gene-3.344;Name=maker-MullerA-augustus-gene-3.344-mRNA-1;_AED=0.09;_eAED=0.09;_QI=0|0.75|0.6|0.8|0.75|0.8|5|67|390
MullerA	maker	mRNA	3858075	3858905	.	-	.	ID=maker-MullerA-augustus-gene-3.346-mRNA-1;Parent=maker-MullerA-augustus-gene-3.346;Name=maker-MullerA-augustus-gene-3.346-mRNA-1;_AED=0.04;_eAED=0.04;_QI=130|1|1|1|1|1|3|290|97
MullerA	maker	mRNA	3859459	3866502	.	-	.	ID=augustus_masked-MullerA-processed-gene-3.81-mRNA-1;Parent=augustus_masked-MullerA-processed-gene-3.81;Name=augustus_masked-MullerA-processed-gene-3.81-mRNA-1;_AED=0.06;_eAED=0.06;_QI=0|1|1|1|0.66|0.6|10|1047|698
MullerA	maker	mRNA	3882355	3884250	.	-	.	ID=maker-MullerA-augustus-gene-3.350-mRNA-1;Parent=maker-MullerA-augustus-gene-3.350;Name=maker-MullerA-augustus-gene-3.350-mRNA-1;_AED=0.07;_eAED=0.07;_QI=0|0.9|0.81|1|0.7|0.63|11|0|542
MullerA	maker	mRNA	3896396	3899721	.	-	.	ID=maker-MullerA-augustus-gene-3.357-mRNA-1;Parent=maker-MullerA-augustus-gene-3.357;Name=maker-MullerA-augustus-gene-3.357-mRNA-1;_AED=0.00;_eAED=0.00;_QI=166|1|1|1|1|1|4|1183|574
MullerA	maker	mRNA	3903935	3907541	.	-	.	ID=maker-MullerA-augustus-gene-3.359-mRNA-1;Parent=maker-MullerA-augustus-gene-3.359;Name=maker-MullerA-augustus-gene-3.359-mRNA-1;_AED=0.02;_eAED=0.02;_QI=0|1|1|1|0.66|0.5|4|491|437
MullerA	maker	mRNA	3917987	3926386	.	-	.	ID=maker-MullerA-augustus-gene-3.362-mRNA-1;Parent=maker-MullerA-augustus-gene-3.362;Name=maker-MullerA-augustus-gene-3.362-mRNA-1;_AED=0.01;_eAED=0.01;_QI=0|0.9|0.90|1|0.8|0.72|11|1300|542
MullerA	maker	mRNA	3926438	3927658	.	-	.	ID=maker-MullerA-snap-gene-3.569-mRNA-1;Parent=maker-MullerA-snap-gene-3.569;Name=maker-MullerA-snap-gene-3.569-mRNA-1;_AED=0.08;_eAED=0.10;_QI=0|0.9|0.81|1|0.7|0.63|11|0|68
MullerA	maker	mRNA	3840609	3841179	.	+	.	ID=maker-MullerA-snap-gene-3.424-mRNA-1;Parent=maker-MullerA-snap-gene-3.424;Name=maker-MullerA-snap-gene-3.424-mRNA-1;_AED=0.73;_eAED=0.73;_QI=0|0|0|0.5|0|0|2|0|92
MullerA	maker	mRNA	3907728	3909274	.	+	.	ID=maker-MullerA-snap-gene-3.454-mRNA-1;Parent=maker-MullerA-snap-gene-3.454;Name=maker-MullerA-snap-gene-3.454-mRNA-1;_AED=0.49;_eAED=0.71;_QI=0|0|0|1|0|0|3|0|76
MullerA	maker	mRNA	3197132	3197391	.	+	.	ID=maker-MullerA-snap-gene-3.365-mRNA-1;Parent=maker-MullerA-snap-gene-3.365;Name=maker-MullerA-snap-gene-3.365-mRNA-1;_AED=0.11;_eAED=0.55;_QI=0|0|0|1|0|0|2|0|67
MullerA	maker	mRNA	5135527	5163807	.	+	.	ID=maker-MullerA-snap-gene-5.320-mRNA-1;Parent=maker-MullerA-snap-gene-5.320;Name=maker-MullerA-snap-gene-5.320-mRNA-1;_AED=0.01;_eAED=0.01;_QI=0|0.78|0.73|0.86|0.92|1|15|2158|2218
MullerA	maker	mRNA	5173774	5176480	.	+	.	ID=maker-MullerA-snap-gene-5.325-mRNA-1;Parent=maker-MullerA-snap-gene-5.325;Name=maker-MullerA-snap-gene-5.325-mRNA-1;_AED=0.01;_eAED=0.01;_QI=330|1|1|1|1|1|2|321|313
MullerA	maker	mRNA	5212108	5218197	.	+	.	ID=snap_masked-MullerA-processed-gene-5.82-mRNA-1;Parent=snap_masked-MullerA-processed-gene-5.82;Name=snap_masked-MullerA-processed-gene-5.82-mRNA-1;_AED=0.73;_eAED=0.73;_QI=0|0|0|0.25|1|1|4|0|129;_merge_warning=1
MullerA	maker	mRNA	5222765	5233252	.	+	.	ID=maker-MullerA-augustus-gene-5.175-mRNA-1;Parent=maker-MullerA-augustus-gene-5.175;Name=maker-MullerA-augustus-gene-5.175-mRNA-1;_AED=0.01;_eAED=0.01;_QI=0|0.85|0.75|1|0.85|0.87|8|4597|903
MullerA	maker	mRNA	5250167	5256964	.	+	.	ID=snap_masked-MullerA-processed-gene-5.85-mRNA-1;Parent=snap_masked-MullerA-processed-gene-5.85;Name=snap_masked-MullerA-processed-gene-5.85-mRNA-1;_AED=0.00;_eAED=0.00;_QI=0|0|0|1|1|1|3|0|740;_merge_warning=1
MullerA	maker	mRNA	5300856	5303016	.	+	.	ID=augustus_masked-MullerA-processed-gene-5.6-mRNA-1;Parent=augustus_masked-MullerA-processed-gene-5.6;Name=augustus_masked-MullerA-processed-gene-5.6-mRNA-1;_AED=0.20;_eAED=0.20;_QI=854|1|1|1|0.4|0.33|6|394|201;_merge_warning=1
MullerA	maker	mRNA	5303410	5304761	.	+	.	ID=maker-MullerA-augustus-gene-5.179-mRNA-1;Parent=maker-MullerA-augustus-gene-5.179;Name=maker-MullerA-augustus-gene-5.179-mRNA-1;_AED=0.31;_eAED=0.31;_QI=253|1|1|1|1|1|3|56|303
MullerA	maker	mRNA	5321788	5323663	.	+	.	ID=maker-MullerA-augustus-gene-5.186-mRNA-1;Parent=maker-MullerA-augustus-gene-5.186;Name=maker-MullerA-augustus-gene-5.186-mRNA-1;_AED=0.01;_eAED=0.01;_QI=0|0|0|1|1|1|4|0|566
MullerA	maker	mRNA	5324756	5333094	.	+	.	ID=maker-MullerA-snap-gene-5.342-mRNA-1;Parent=maker-MullerA-snap-gene-5.342;Name=maker-MullerA-snap-gene-5.342-mRNA-1;_AED=0.00;_eAED=0.00;_QI=0|1|0.75|1|0.66|0.5|4|1802|775
MullerA	maker	mRNA	5339121	5340333	.	+	.	ID=maker-MullerA-augustus-gene-5.189-mRNA-1;Parent=maker-MullerA-augustus-gene-5.189;Name=maker-MullerA-augustus-gene-5.189-mRNA-1;_AED=0.00;_eAED=0.00;_QI=1|1|1|1|1|1|2|177|322
MullerA	maker	mRNA	5727343	5728866	.	+	.	ID=augustus_masked-MullerA-processed-gene-5.11-mRNA-1;Parent=augustus_masked-MullerA-processed-gene-5.11;Name=augustus_masked-MullerA-processed-gene-5.11-mRNA-1;_AED=0.01;_eAED=0.01;_QI=0|-1|0|1|-1|1|1|0|507;_merge_warning=1
MullerA	maker	mRNA	5732645	5734291	.	+	.	ID=maker-MullerA-augustus-gene-5.191-mRNA-1;Parent=maker-MullerA-augustus-gene-5.191;Name=maker-MullerA-augustus-gene-5.191-mRNA-1;_AED=0.33;_eAED=0.33;_QI=57|1|1|1|1|1|2|66|490
MullerA	maker	mRNA	5734622	5737815	.	+	.	ID=maker-MullerA-augustus-gene-5.192-mRNA-1;Parent=maker-MullerA-augustus-gene-5.192;Name=maker-MullerA-augustus-gene-5.192-mRNA-1;_AED=0.17;_eAED=0.17;_QI=1407|1|1|1|1|1|3|1121|172
MullerA	maker	mRNA	5748943	5749853	.	+	.	ID=maker-MullerA-augustus-gene-5.197-mRNA-1;Parent=maker-MullerA-augustus-gene-5.197;Name=maker-MullerA-augustus-gene-5.197-mRNA-1;_AED=0.00;_eAED=0.00;_QI=71|1|1|1|1|1|3|0|243
MullerA	maker	mRNA	5769536	5774143	.	+	.	ID=augustus_masked-MullerA-processed-gene-5.15-mRNA-1;Parent=augustus_masked-MullerA-processed-gene-5.15;Name=augustus_masked-MullerA-processed-gene-5.15-mRNA-1;_AED=0.00;_eAED=0.00;_QI=0|-1|0|1|-1|1|1|0|1535;_merge_warning=1
MullerA	maker	mRNA	5778567	5781422	.	+	.	ID=augustus_masked-MullerA-processed-gene-5.16-mRNA-1;Parent=augustus_masked-MullerA-processed-gene-5.16;Name=augustus_masked-MullerA-processed-gene-5.16-mRNA-1;_AED=0.34;_eAED=0.34;_QI=0|-1|0|1|-1|1|1|0|951;_merge_warning=1
MullerA	maker	mRNA	5783829	5790408	.	+	.	ID=maker-MullerA-augustus-gene-5.199-mRNA-1;Parent=maker-MullerA-augustus-gene-5.199;Name=maker-MullerA-augustus-gene-5.199-mRNA-1;_AED=0.16;_eAED=0.16;_QI=1180|1|1|1|1|1|9|2192|844
MullerA	maker	mRNA	5791020	5792640	.	+	.	ID=maker-MullerA-snap-gene-5.366-mRNA-1;Parent=maker-MullerA-snap-gene-5.366;Name=maker-MullerA-snap-gene-5.366-mRNA-1;_AED=0.00;_eAED=0.00;_QI=0|0|0|1|1|1|3|0|485
MullerA	maker	mRNA	5803790	5805262	.	+	.	ID=maker-MullerA-snap-gene-5.367-mRNA-1;Parent=maker-MullerA-snap-gene-5.367;Name=maker-MullerA-snap-gene-5.367-mRNA-1;_AED=0.02;_eAED=0.02;_QI=0|0|0|0.83|0.2|0.33|6|0|334
MullerA	maker	mRNA	5811822	5812628	.	+	.	ID=maker-MullerA-augustus-gene-5.203-mRNA-1;Parent=maker-MullerA-augustus-gene-5.203;Name=maker-MullerA-augustus-gene-5.203-mRNA-1;_AED=0.01;_eAED=0.01;_QI=0|0|0|1|1|1|2|0|246
MullerA	maker	mRNA	5818986	5824717	.	+	.	ID=maker-MullerA-augustus-gene-5.204-mRNA-1;Parent=maker-MullerA-augustus-gene-5.204;Name=maker-MullerA-augustus-gene-5.204-mRNA-1;_AED=0.00;_eAED=0.00;_QI=0|0|0|1|1|1|3|0|1864
MullerA	maker	mRNA	5829084	5830828	.	+	.	ID=maker-MullerA-augustus-gene-5.205-mRNA-1;Parent=maker-MullerA-augustus-gene-5.205;Name=maker-MullerA-augustus-gene-5.205-mRNA-1;_AED=0.00;_eAED=0.00;_QI=0|0|0|1|1|1|3|0|540
MullerA	maker	mRNA	5832663	5833760	.	+	.	ID=augustus_masked-MullerA-processed-gene-5.23-mRNA-1;Parent=augustus_masked-MullerA-processed-gene-5.23;Name=augustus_masked-MullerA-processed-gene-5.23-mRNA-1;_AED=0.00;_eAED=0.00;_QI=0|-1|0|1|-1|1|1|0|365;_merge_warning=1
MullerA	maker	mRNA	5853708	5855215	.	+	.	ID=maker-MullerA-snap-gene-5.371-mRNA-1;Parent=maker-MullerA-snap-gene-5.371;Name=maker-MullerA-snap-gene-5.371-mRNA-1;_AED=0.00;_eAED=0.01;_QI=0|0|0|1|1|1|4|0|277
MullerA	maker	mRNA	5863485	5864265	.	+	.	ID=maker-MullerA-snap-gene-5.372-mRNA-1;Parent=maker-MullerA-snap-gene-5.372;Name=maker-MullerA-snap-gene-5.372-mRNA-1;_AED=0.56;_eAED=0.57;_QI=0|0|0|0.5|0|0.5|2|0|160
MullerA	maker	mRNA	5872019	5882318	.	+	.	ID=maker-MullerA-snap-gene-5.373-mRNA-1;Parent=maker-MullerA-snap-gene-5.373;Name=maker-MullerA-snap-gene-5.373-mRNA-1;_AED=0.02;_eAED=0.02;_QI=0|0|0|1|1|1|9|0|990
MullerA	maker	mRNA	5907656	5910703	.	+	.	ID=maker-MullerA-augustus-gene-5.209-mRNA-1;Parent=maker-MullerA-augustus-gene-5.209;Name=maker-MullerA-augustus-gene-5.209-mRNA-1;_AED=0.00;_eAED=0.00;_QI=0|0|0|1|1|1|2|0|993
MullerA	maker	mRNA	5919351	5921483	.	+	.	ID=maker-MullerA-snap-gene-5.376-mRNA-1;Parent=maker-MullerA-snap-gene-5.376;Name=maker-MullerA-snap-gene-5.376-mRNA-1;_AED=0.37;_eAED=0.40;_QI=0|0|0|0.66|0|0.66|3|0|466
MullerA	maker	mRNA	5921683	5922828	.	+	.	ID=maker-MullerA-augustus-gene-5.211-mRNA-1;Parent=maker-MullerA-augustus-gene-5.211;Name=maker-MullerA-augustus-gene-5.211-mRNA-1;_AED=0.31;_eAED=0.31;_QI=0|0|0|1|1|1|2|0|252
MullerA	maker	mRNA	5927980	5928576	.	+	.	ID=maker-MullerA-augustus-gene-5.212-mRNA-1;Parent=maker-MullerA-augustus-gene-5.212;Name=maker-MullerA-augustus-gene-5.212-mRNA-1;_AED=0.01;_eAED=0.01;_QI=0|0|0|1|1|1|3|0|143
MullerA	maker	mRNA	5972483	5975923	.	+	.	ID=maker-MullerA-augustus-gene-5.213-mRNA-1;Parent=maker-MullerA-augustus-gene-5.213;Name=maker-MullerA-augustus-gene-5.213-mRNA-1;_AED=0.01;_eAED=0.01;_QI=0|0|0|1|1|1|6|0|990
MullerA	maker	mRNA	5978503	5979313	.	+	.	ID=maker-MullerA-augustus-gene-5.214-mRNA-1;Parent=maker-MullerA-augustus-gene-5.214;Name=maker-MullerA-augustus-gene-5.214-mRNA-1;_AED=0.00;_eAED=0.00;_QI=97|1|1|1|0.5|0.66|3|102|123
MullerA	maker	mRNA	5048829	5050166	.	-	.	ID=maker-MullerA-augustus-gene-5.216-mRNA-1;Parent=maker-MullerA-augustus-gene-5.216;Name=maker-MullerA-augustus-gene-5.216-mRNA-1;_AED=0.00;_eAED=0.17;_QI=0|0|0|1|1|1|3|0|406
MullerA	maker	mRNA	5061221	5063363	.	-	.	ID=maker-MullerA-snap-gene-5.382-mRNA-1;Parent=maker-MullerA-snap-gene-5.382;Name=maker-MullerA-snap-gene-5.382-mRNA-1;_AED=0.06;_eAED=0.06;_QI=121|0.5|0.66|1|0.5|0.33|3|126|499
MullerA	maker	mRNA	5166706	5167882	.	-	.	ID=maker-MullerA-augustus-gene-5.220-mRNA-1;Parent=maker-MullerA-augustus-gene-5.220;Name=maker-MullerA-augustus-gene-5.220-mRNA-1;_AED=0.01;_eAED=0.11;_QI=0|0|0|1|1|1|3|0|317
MullerA	maker	mRNA	5169177	5170758	.	-	.	ID=maker-MullerA-augustus-gene-5.221-mRNA-1;Parent=maker-MullerA-augustus-gene-5.221;Name=maker-MullerA-augustus-gene-5.221-mRNA-1;_AED=0.03;_eAED=0.24;_QI=0|0|0|1|1|1|2|0|504
MullerA	maker	mRNA	5286138	5298392	.	-	.	ID=maker-MullerA-augustus-gene-5.224-mRNA-1;Parent=maker-MullerA-augustus-gene-5.224;Name=maker-MullerA-augustus-gene-5.224-mRNA-1;_AED=0.01;_eAED=0.01;_QI=5969|1|1|1|0.88|0.8|10|877|1154
MullerA	maker	mRNA	5300848	5301192	.	-	.	ID=augustus_masked-MullerA-processed-gene-5.38-mRNA-1;Parent=augustus_masked-MullerA-processed-gene-5.38;Name=augustus_masked-MullerA-processed-gene-5.38-mRNA-1;_AED=0.50;_eAED=0.50;_QI=0|-1|0|1|-1|1|1|0|114;_merge_warning=1
MullerA	maker	mRNA	5309974	5319770	.	-	.	ID=maker-MullerA-augustus-gene-5.226-mRNA-1;Parent=maker-MullerA-augustus-gene-5.226;Name=maker-MullerA-augustus-gene-5.226-mRNA-1;_AED=0.08;_eAED=0.08;_QI=0|0.87|0.88|1|0.5|0.44|9|0|1996
MullerA	maker	mRNA	5323928	5324476	.	-	.	ID=augustus_masked-MullerA-processed-gene-5.40-mRNA-1;Parent=augustus_masked-MullerA-processed-gene-5.40;Name=augustus_masked-MullerA-processed-gene-5.40-mRNA-1;_AED=0.49;_eAED=0.49;_QI=0|-1|0|1|-1|1|1|0|182;_merge_warning=1
MullerA	maker	mRNA	5327914	5333094	.	-	.	ID=maker-MullerA-snap-gene-5.411-mRNA-1;Parent=maker-MullerA-snap-gene-5.411;Name=maker-MullerA-snap-gene-5.411-mRNA-1;_AED=0.00;_eAED=0.00;_QI=271|1|1|1|0.66|0.5|4|876|129
MullerA	maker	mRNA	5336744	5337700	.	-	.	ID=augustus_masked-MullerA-processed-gene-5.42-mRNA-1;Parent=augustus_masked-MullerA-processed-gene-5.42;Name=augustus_masked-MullerA-processed-gene-5.42-mRNA-1;_AED=0.00;_eAED=0.00;_QI=0|-1|0|1|-1|1|1|0|318;_merge_warning=1
MullerA	maker	mRNA	5394806	5395919	.	-	.	ID=maker-MullerA-snap-gene-5.417-mRNA-1;Parent=maker-MullerA-snap-gene-5.417;Name=maker-MullerA-snap-gene-5.417-mRNA-1;_AED=0.00;_eAED=0.00;_QI=439|1|0.5|1|0|0|2|0|202
MullerA	maker	mRNA	5465580	5466706	.	-	.	ID=augustus_masked-MullerA-processed-gene-5.44-mRNA-1;Parent=augustus_masked-MullerA-processed-gene-5.44;Name=augustus_masked-MullerA-processed-gene-5.44-mRNA-1;_AED=0.05;_eAED=0.05;_QI=0|0|0|1|1|1|2|0|329;_merge_warning=1
MullerA	maker	mRNA	5584825	5586045	.	-	.	ID=maker-MullerA-snap-gene-5.419-mRNA-1;Parent=maker-MullerA-snap-gene-5.419;Name=maker-MullerA-snap-gene-5.419-mRNA-1;_AED=0.14;_eAED=0.14;_QI=0|0.5|0.66|0.66|0|0.33|3|0|123
MullerA	maker	mRNA	5682629	5683577	.	-	.	ID=maker-MullerA-snap-gene-5.421-mRNA-1;Parent=maker-MullerA-snap-gene-5.421;Name=maker-MullerA-snap-gene-5.421-mRNA-1;_AED=0.32;_eAED=0.32;_QI=3|1|1|1|0|0|5|224|151
MullerA	maker	mRNA	5724120	5726308	.	-	.	ID=maker-MullerA-augustus-gene-5.235-mRNA-1;Parent=maker-MullerA-augustus-gene-5.235;Name=maker-MullerA-augustus-gene-5.235-mRNA-1;_AED=0.00;_eAED=0.00;_QI=0|1|1|1|0.75|0.6|5|213|531
MullerA	maker	mRNA	5730719	5732018	.	-	.	ID=maker-MullerA-augustus-gene-5.236-mRNA-1;Parent=maker-MullerA-augustus-gene-5.236;Name=maker-MullerA-augustus-gene-5.236-mRNA-1;_AED=0.00;_eAED=0.00;_QI=488|1|1|1|1|0.8|5|0|167
MullerA	maker	mRNA	5734622	5735571	.	-	.	ID=maker-MullerA-augustus-gene-5.241-mRNA-1;Parent=maker-MullerA-augustus-gene-5.241;Name=maker-MullerA-augustus-gene-5.241-mRNA-1;_AED=0.00;_eAED=0.00;_QI=99|1|1|1|1|1|2|503|98
MullerA	maker	mRNA	5736479	5746139	.	-	.	ID=maker-MullerA-augustus-gene-5.243-mRNA-1;Parent=maker-MullerA-augustus-gene-5.243;Name=maker-MullerA-augustus-gene-5.243-mRNA-1;_AED=0.00;_eAED=0.00;_QI=278|1|1|1|1|1|7|1250|2565
MullerA	maker	mRNA	5749237	5758494	.	-	.	ID=maker-MullerA-augustus-gene-5.245-mRNA-1;Parent=maker-MullerA-augustus-gene-5.245;Name=maker-MullerA-augustus-gene-5.245-mRNA-1;_AED=0.14;_eAED=0.14;_QI=157|1|1|1|0.66|0.42|7|1087|838
MullerA	maker	mRNA	5760207	5761357	.	-	.	ID=maker-MullerA-augustus-gene-5.246-mRNA-1;Parent=maker-MullerA-augustus-gene-5.246;Name=maker-MullerA-augustus-gene-5.246-mRNA-1;_AED=0.42;_eAED=0.42;_QI=191|1|1|1|0.66|0.5|4|78|207
MullerA	maker	mRNA	5761411	5761952	.	-	.	ID=maker-MullerA-augustus-gene-5.247-mRNA-1;Parent=maker-MullerA-augustus-gene-5.247;Name=maker-MullerA-augustus-gene-5.247-mRNA-1;_AED=0.46;_eAED=0.80;_QI=0|0|0|1|1|1|2|0|161
MullerA	maker	mRNA	5763098	5767516	.	-	.	ID=maker-MullerA-augustus-gene-5.261-mRNA-1;Parent=maker-MullerA-augustus-gene-5.261;Name=maker-MullerA-augustus-gene-5.261-mRNA-1;_AED=0.00;_eAED=0.00;_QI=742|1|1|1|0.66|0.5|4|561|972
MullerA	maker	mRNA	5781612	5783902	.	-	.	ID=maker-MullerA-augustus-gene-5.264-mRNA-1;Parent=maker-MullerA-augustus-gene-5.264;Name=maker-MullerA-augustus-gene-5.264-mRNA-1;_AED=0.08;_eAED=0.08;_QI=0|1|1|1|1|1|5|0|678
MullerA	maker	mRNA	5789927	5790895	.	-	.	ID=maker-MullerA-augustus-gene-5.265-mRNA-1;Parent=maker-MullerA-augustus-gene-5.265;Name=maker-MullerA-augustus-gene-5.265-mRNA-1;_AED=0.31;_eAED=0.31;_QI=255|1|1|1|1|1|2|0|199
MullerA	maker	mRNA	5792020	5801834	.	-	.	ID=augustus_masked-MullerA-processed-gene-5.56-mRNA-1;Parent=augustus_masked-MullerA-processed-gene-5.56;Name=augustus_masked-MullerA-processed-gene-5.56-mRNA-1;_AED=0.07;_eAED=0.07;_QI=0|0.87|0.88|1|0.87|0.82|17|1523|1431
MullerA	maker	mRNA	5809182	5810900	.	-	.	ID=maker-MullerA-augustus-gene-5.280-mRNA-1;Parent=maker-MullerA-augustus-gene-5.280;Name=maker-MullerA-augustus-gene-5.280-mRNA-1;_AED=0.00;_eAED=0.00;_QI=9|1|1|1|1|1|5|161|436
MullerA	maker	mRNA	5815965	5818466	.	-	.	ID=augustus_masked-MullerA-processed-gene-5.58-mRNA-1;Parent=augustus_masked-MullerA-processed-gene-5.58;Name=augustus_masked-MullerA-processed-gene-5.58-mRNA-1;_AED=0.00;_eAED=0.00;_QI=0|-1|0|1|-1|1|1|0|833;_merge_warning=1
MullerA	maker	mRNA	5825680	5827590	.	-	.	ID=maker-MullerA-augustus-gene-5.282-mRNA-1;Parent=maker-MullerA-augustus-gene-5.282;Name=maker-MullerA-augustus-gene-5.282-mRNA-1;_AED=0.41;_eAED=0.41;_QI=83|1|1|1|1|1|5|536|268
MullerA	maker	mRNA	5829732	5832515	.	-	.	ID=maker-MullerA-augustus-gene-5.285-mRNA-1;Parent=maker-MullerA-augustus-gene-5.285;Name=maker-MullerA-augustus-gene-5.285-mRNA-1;_AED=0.24;_eAED=0.24;_QI=144|1|1|1|1|1|4|1661|246
MullerA	maker	mRNA	5832618	5842285	.	-	.	ID=maker-MullerA-augustus-gene-5.286-mRNA-1;Parent=maker-MullerA-augustus-gene-5.286;Name=maker-MullerA-augustus-gene-5.286-mRNA-1;_AED=0.26;_eAED=0.26;_QI=356|1|1|1|0.75|0.6|5|1204|247
MullerA	maker	mRNA	5901987	5904206	.	-	.	ID=maker-MullerA-augustus-gene-5.291-mRNA-1;Parent=maker-MullerA-augustus-gene-5.291;Name=maker-MullerA-augustus-gene-5.291-mRNA-1;_AED=0.01;_eAED=0.01;_QI=57|1|1|1|1|1|2|979|373
MullerA	maker	mRNA	5911580	5915293	.	-	.	ID=maker-MullerA-augustus-gene-5.294-mRNA-1;Parent=maker-MullerA-augustus-gene-5.294;Name=maker-MullerA-augustus-gene-5.294-mRNA-1;_AED=0.02;_eAED=0.02;_QI=671|0.88|0.8|1|0.77|0.6|10|0|778
MullerA	maker	mRNA	5924855	5925765	.	-	.	ID=maker-MullerA-augustus-gene-5.296-mRNA-1;Parent=maker-MullerA-augustus-gene-5.296;Name=maker-MullerA-augustus-gene-5.296-mRNA-1;_AED=0.48;_eAED=0.48;_QI=0|0|0|1|1|1|2|0|122
MullerA	maker	mRNA	5926140	5927501	.	-	.	ID=augustus_masked-MullerA-processed-gene-5.66-mRNA-1;Parent=augustus_masked-MullerA-processed-gene-5.66;Name=augustus_masked-MullerA-processed-gene-5.66-mRNA-1;_AED=0.43;_eAED=0.44;_QI=0|-1|0|1|-1|1|1|0|453;_merge_warning=1
MullerA	maker	mRNA	5927710	5940219	.	-	.	ID=maker-MullerA-snap-gene-5.512-mRNA-1;Parent=maker-MullerA-snap-gene-5.512;Name=maker-MullerA-snap-gene-5.512-mRNA-1;_AED=0.18;_eAED=0.18;_QI=443|1|1|1|0.83|0.85|7|2619|520
MullerA	maker	mRNA	5948332	5950521	.	-	.	ID=maker-MullerA-augustus-gene-5.302-mRNA-1;Parent=maker-MullerA-augustus-gene-5.302;Name=maker-MullerA-augustus-gene-5.302-mRNA-1;_AED=0.00;_eAED=0.00;_QI=190|1|1|1|1|1|6|126|447
MullerA	maker	mRNA	5951783	5956231	.	-	.	ID=maker-MullerA-snap-gene-5.523-mRNA-1;Parent=maker-MullerA-snap-gene-5.523;Name=maker-MullerA-snap-gene-5.523-mRNA-1;_AED=0.16;_eAED=0.16;_QI=0|0.85|0.87|1|0.28|0.5|8|490|510
MullerA	maker	mRNA	5963558	5964562	.	-	.	ID=maker-MullerA-snap-gene-5.520-mRNA-1;Parent=maker-MullerA-snap-gene-5.520;Name=maker-MullerA-snap-gene-5.520-mRNA-1;_AED=0.24;_eAED=0.24;_QI=0|0.87|0.88|1|0.25|0.44|9|0|89
MullerA	maker	mRNA	5966989	5968904	.	-	.	ID=maker-MullerA-augustus-gene-5.312-mRNA-1;Parent=maker-MullerA-augustus-gene-5.312;Name=maker-MullerA-augustus-gene-5.312-mRNA-1;_AED=0.26;_eAED=0.26;_QI=108|1|1|1|1|1|3|840|260
MullerA	maker	mRNA	5969205	5971184	.	-	.	ID=maker-MullerA-augustus-gene-5.313-mRNA-1;Parent=maker-MullerA-augustus-gene-5.313;Name=maker-MullerA-augustus-gene-5.313-mRNA-1;_AED=0.24;_eAED=0.24;_QI=18|1|1|1|1|1|2|938|315
MullerA	maker	mRNA	5379063	5379596	.	-	.	ID=maker-MullerA-snap-gene-5.413-mRNA-1;Parent=maker-MullerA-snap-gene-5.413;Name=maker-MullerA-snap-gene-5.413-mRNA-1;_AED=0.24;_eAED=0.37;_QI=0|0|0|0.5|0|0|2|0|140
MullerA	maker	mRNA	470185	482735	.	+	.	ID=maker-MullerA-augustus-gene-0.127-mRNA-1;Parent=maker-MullerA-augustus-gene-0.127;Name=maker-MullerA-augustus-gene-0.127-mRNA-1;_AED=0.11;_eAED=0.11;_QI=1025|1|1|1|0.25|0.2|5|3789|1532
MullerA	maker	mRNA	493740	496769	.	+	.	ID=maker-MullerA-augustus-gene-0.131-mRNA-1;Parent=maker-MullerA-augustus-gene-0.131;Name=maker-MullerA-augustus-gene-0.131-mRNA-1;_AED=0.01;_eAED=0.01;_QI=133|1|1|1|1|1|4|693|598
MullerA	maker	mRNA	507744	520804	.	+	.	ID=maker-MullerA-snap-gene-0.258-mRNA-1;Parent=maker-MullerA-snap-gene-0.258;Name=maker-MullerA-snap-gene-0.258-mRNA-1;_AED=0.12;_eAED=0.12;_QI=0|0.8|0.83|0.83|0.8|0.83|6|441|734
MullerA	maker	mRNA	525377	528051	.	+	.	ID=maker-MullerA-augustus-gene-0.135-mRNA-1;Parent=maker-MullerA-augustus-gene-0.135;Name=maker-MullerA-augustus-gene-0.135-mRNA-1;_AED=0.01;_eAED=0.01;_QI=0|0|0|1|1|1|7|0|753
MullerA	maker	mRNA	539205	539759	.	+	.	ID=augustus_masked-MullerA-processed-gene-0.4-mRNA-1;Parent=augustus_masked-MullerA-processed-gene-0.4;Name=augustus_masked-MullerA-processed-gene-0.4-mRNA-1;_AED=0.07;_eAED=0.07;_QI=0|-1|0|1|-1|1|1|0|184;_merge_warning=1
MullerA	maker	mRNA	639092	643643	.	+	.	ID=maker-MullerA-augustus-gene-0.137-mRNA-1;Parent=maker-MullerA-augustus-gene-0.137;Name=maker-MullerA-augustus-gene-0.137-mRNA-1;_AED=0.00;_eAED=0.00;_QI=13|1|1|1|1|1|6|1263|723
MullerA	maker	mRNA	676886	687592	.	+	.	ID=maker-MullerA-augustus-gene-0.140-mRNA-1;Parent=maker-MullerA-augustus-gene-0.140;Name=maker-MullerA-augustus-gene-0.140-mRNA-1;_AED=0.00;_eAED=0.00;_QI=1488|1|1|1|1|1|10|2357|1830
MullerA	maker	mRNA	704101	704379	.	+	.	ID=snap_masked-MullerA-processed-gene-0.71-mRNA-1;Parent=snap_masked-MullerA-processed-gene-0.71;Name=snap_masked-MullerA-processed-gene-0.71-mRNA-1;_AED=0.47;_eAED=0.47;_QI=0|-1|0|1|-1|1|1|0|92
MullerA	maker	mRNA	704752	707316	.	+	.	ID=maker-MullerA-augustus-gene-0.142-mRNA-1;Parent=maker-MullerA-augustus-gene-0.142;Name=maker-MullerA-augustus-gene-0.142-mRNA-1;_AED=0.01;_eAED=0.01;_QI=0|1|1|1|0.87|0.77|9|0|604
MullerA	maker	mRNA	707942	708178	.	+	.	ID=snap_masked-MullerA-processed-gene-0.73-mRNA-1;Parent=snap_masked-MullerA-processed-gene-0.73;Name=snap_masked-MullerA-processed-gene-0.73-mRNA-1;_AED=0.47;_eAED=1.00;_QI=0|-1|0|1|-1|1|1|0|78
MullerA	maker	mRNA	708245	708772	.	+	.	ID=maker-MullerA-snap-gene-0.267-mRNA-1;Parent=maker-MullerA-snap-gene-0.267;Name=maker-MullerA-snap-gene-0.267-mRNA-1;_AED=0.45;_eAED=1.00;_QI=0|0|0|1|1|1|2|0|171
MullerA	maker	mRNA	787301	788254	.	+	.	ID=augustus_masked-MullerA-processed-gene-0.10-mRNA-1;Parent=augustus_masked-MullerA-processed-gene-0.10;Name=augustus_masked-MullerA-processed-gene-0.10-mRNA-1;_AED=0.46;_eAED=0.47;_QI=0|-1|0|1|-1|1|1|0|317
MullerA	maker	mRNA	791671	795680	.	+	.	ID=maker-MullerA-augustus-gene-0.145-mRNA-1;Parent=maker-MullerA-augustus-gene-0.145;Name=maker-MullerA-augustus-gene-0.145-mRNA-1;_AED=0.09;_eAED=0.09;_QI=0|1|1|1|0.5|0.33|3|0|1048
MullerA	maker	mRNA	796971	798050	.	+	.	ID=augustus_masked-MullerA-processed-gene-0.12-mRNA-1;Parent=augustus_masked-MullerA-processed-gene-0.12;Name=augustus_masked-MullerA-processed-gene-0.12-mRNA-1;_AED=0.46;_eAED=0.46;_QI=0|-1|0|1|-1|1|1|0|359
MullerA	maker	mRNA	798360	800416	.	+	.	ID=maker-MullerA-augustus-gene-0.146-mRNA-1;Parent=maker-MullerA-augustus-gene-0.146;Name=maker-MullerA-augustus-gene-0.146-mRNA-1;_AED=0.42;_eAED=0.42;_QI=70|1|1|1|1|1|2|1421|167
MullerA	maker	mRNA	808423	809273	.	+	.	ID=maker-MullerA-augustus-gene-0.155-mRNA-1;Parent=maker-MullerA-augustus-gene-0.155;Name=maker-MullerA-augustus-gene-0.155-mRNA-1;_AED=0.00;_eAED=0.00;_QI=140|1|1|1|1|1|3|0|175
MullerA	maker	mRNA	812815	818664	.	+	.	ID=maker-MullerA-augustus-gene-0.157-mRNA-1;Parent=maker-MullerA-augustus-gene-0.157;Name=maker-MullerA-augustus-gene-0.157-mRNA-1;_AED=0.36;_eAED=0.36;_QI=182|1|1|1|0.75|0.6|5|3477|443
MullerA	maker	mRNA	821716	825376	.	+	.	ID=maker-MullerA-snap-gene-0.294-mRNA-1;Parent=maker-MullerA-snap-gene-0.294;Name=maker-MullerA-snap-gene-0.294-mRNA-1;_AED=0.22;_eAED=0.23;_QI=0|0.33|0.5|1|0|0|4|0|77
MullerA	maker	mRNA	825488	825982	.	+	.	ID=augustus_masked-MullerA-processed-gene-0.16-mRNA-1;Parent=augustus_masked-MullerA-processed-gene-0.16;Name=augustus_masked-MullerA-processed-gene-0.16-mRNA-1;_AED=0.49;_eAED=0.50;_QI=0|-1|0|1|-1|1|1|0|164
MullerA	maker	mRNA	833182	834106	.	+	.	ID=maker-MullerA-augustus-gene-0.162-mRNA-1;Parent=maker-MullerA-augustus-gene-0.162;Name=maker-MullerA-augustus-gene-0.162-mRNA-1;_AED=0.00;_eAED=0.00;_QI=99|1|1|1|1|1|3|0|231
MullerA	maker	mRNA	900904	901297	.	+	.	ID=maker-MullerA-augustus-gene-0.164-mRNA-1;Parent=maker-MullerA-augustus-gene-0.164;Name=maker-MullerA-augustus-gene-0.164-mRNA-1;_AED=0.00;_eAED=0.00;_QI=0|1|1|1|1|1|2|0|106
MullerA	maker	mRNA	907640	908494	.	+	.	ID=augustus_masked-MullerA-processed-gene-0.21-mRNA-1;Parent=augustus_masked-MullerA-processed-gene-0.21;Name=augustus_masked-MullerA-processed-gene-0.21-mRNA-1;_AED=0.42;_eAED=0.42;_QI=0|-1|0|1|-1|1|1|0|284
MullerA	maker	mRNA	913104	915850	.	+	.	ID=maker-MullerA-augustus-gene-0.166-mRNA-1;Parent=maker-MullerA-augustus-gene-0.166;Name=maker-MullerA-augustus-gene-0.166-mRNA-1;_AED=0.00;_eAED=0.00;_QI=539|1|1|1|0.5|0.33|3|824|205
MullerA	maker	mRNA	920548	924484	.	+	.	ID=snap_masked-MullerA-processed-gene-0.88-mRNA-1;Parent=snap_masked-MullerA-processed-gene-0.88;Name=snap_masked-MullerA-processed-gene-0.88-mRNA-1;_AED=0.00;_eAED=0.00;_QI=1789|1|1|1|0.5|0.66|3|355|118;_merge_warning=1
MullerA	maker	mRNA	952933	956872	.	+	.	ID=maker-MullerA-snap-gene-0.335-mRNA-1;Parent=maker-MullerA-snap-gene-0.335;Name=maker-MullerA-snap-gene-0.335-mRNA-1;_AED=0.23;_eAED=0.23;_QI=2568|0.5|0.33|1|0.5|0.33|3|0|149
MullerA	maker	mRNA	957655	960713	.	+	.	ID=augustus_masked-MullerA-processed-gene-0.24-mRNA-1;Parent=augustus_masked-MullerA-processed-gene-0.24;Name=augustus_masked-MullerA-processed-gene-0.24-mRNA-1;_AED=0.01;_eAED=0.01;_QI=0|1|1|1|0.5|0.33|3|804|258
MullerA	maker	mRNA	965828	973463	.	+	.	ID=maker-MullerA-augustus-gene-0.173-mRNA-1;Parent=maker-MullerA-augustus-gene-0.173;Name=maker-MullerA-augustus-gene-0.173-mRNA-1;_AED=0.00;_eAED=0.00;_QI=2442|0.33|0.75|1|0.33|0.25|4|804|404
MullerA	maker	mRNA	208239	209182	.	-	.	ID=maker-MullerA-snap-gene-0.341-mRNA-1;Parent=maker-MullerA-snap-gene-0.341;Name=maker-MullerA-snap-gene-0.341-mRNA-1;_AED=0.65;_eAED=0.65;_QI=0|0|0|0.75|0.66|0.5|4|0|276
MullerA	maker	mRNA	217622	218565	.	-	.	ID=maker-MullerA-snap-gene-0.342-mRNA-1;Parent=maker-MullerA-snap-gene-0.342;Name=maker-MullerA-snap-gene-0.342-mRNA-1;_AED=0.54;_eAED=0.54;_QI=0|0|0|0.75|0.66|0.5|4|0|276
MullerA	maker	mRNA	226272	226889	.	-	.	ID=snap_masked-MullerA-processed-gene-0.95-mRNA-1;Parent=snap_masked-MullerA-processed-gene-0.95;Name=snap_masked-MullerA-processed-gene-0.95-mRNA-1;_AED=0.64;_eAED=0.64;_QI=0|0|0|1|1|1|2|0|192;_merge_warning=1
MullerA	maker	mRNA	238685	239296	.	-	.	ID=augustus_masked-MullerA-processed-gene-0.29-mRNA-1;Parent=augustus_masked-MullerA-processed-gene-0.29;Name=augustus_masked-MullerA-processed-gene-0.29-mRNA-1;_AED=0.95;_eAED=1.00;_QI=0|-1|0|1|-1|1|1|0|203;_merge_warning=1
MullerA	maker	mRNA	242786	243397	.	-	.	ID=augustus_masked-MullerA-processed-gene-0.30-mRNA-1;Parent=augustus_masked-MullerA-processed-gene-0.30;Name=augustus_masked-MullerA-processed-gene-0.30-mRNA-1;_AED=0.14;_eAED=0.15;_QI=0|-1|0|1|-1|1|1|0|203;_merge_warning=1
MullerA	maker	mRNA	266700	268393	.	-	.	ID=maker-MullerA-snap-gene-0.344-mRNA-1;Parent=maker-MullerA-snap-gene-0.344;Name=maker-MullerA-snap-gene-0.344-mRNA-1;_AED=0.23;_eAED=0.24;_QI=0|0|0|0.5|1|1|2|0|181
MullerA	maker	mRNA	468443	470543	.	-	.	ID=maker-MullerA-snap-gene-0.347-mRNA-1;Parent=maker-MullerA-snap-gene-0.347;Name=maker-MullerA-snap-gene-0.347-mRNA-1;_AED=0.25;_eAED=0.29;_QI=0|0|0.5|1|0|0|2|290|182
MullerA	maker	mRNA	481980	482761	.	-	.	ID=maker-MullerA-augustus-gene-0.178-mRNA-1;Parent=maker-MullerA-augustus-gene-0.178;Name=maker-MullerA-augustus-gene-0.178-mRNA-1;_AED=0.01;_eAED=0.01;_QI=92|1|1|1|1|1|3|0|112
MullerA	maker	mRNA	483510	485988	.	-	.	ID=maker-MullerA-augustus-gene-0.182-mRNA-1;Parent=maker-MullerA-augustus-gene-0.182;Name=maker-MullerA-augustus-gene-0.182-mRNA-1;_AED=0.00;_eAED=0.00;_QI=974|1|1|1|1|1|2|145|434
MullerA	maker	mRNA	497523	502809	.	-	.	ID=maker-MullerA-snap-gene-0.365-mRNA-1;Parent=maker-MullerA-snap-gene-0.365;Name=maker-MullerA-snap-gene-0.365-mRNA-1;_AED=0.08;_eAED=0.08;_QI=196|1|1|1|1|1|3|659|570
MullerA	maker	mRNA	526681	532716	.	-	.	ID=maker-MullerA-augustus-gene-0.187-mRNA-1;Parent=maker-MullerA-augustus-gene-0.187;Name=maker-MullerA-augustus-gene-0.187-mRNA-1;_AED=0.00;_eAED=0.00;_QI=84|1|1|1|1|1|4|2986|928
MullerA	maker	mRNA	541270	547098	.	-	.	ID=maker-MullerA-augustus-gene-0.190-mRNA-1;Parent=maker-MullerA-augustus-gene-0.190;Name=maker-MullerA-augustus-gene-0.190-mRNA-1;_AED=0.01;_eAED=0.01;_QI=1598|1|1|1|1|1|10|257|1023
MullerA	maker	mRNA	652481	654861	.	-	.	ID=maker-MullerA-augustus-gene-0.193-mRNA-1;Parent=maker-MullerA-augustus-gene-0.193;Name=maker-MullerA-augustus-gene-0.193-mRNA-1;_AED=0.00;_eAED=0.00;_QI=627|1|1|1|0.5|0.33|3|457|389
MullerA	maker	mRNA	707683	708869	.	-	.	ID=maker-MullerA-augustus-gene-0.195-mRNA-1;Parent=maker-MullerA-augustus-gene-0.195;Name=maker-MullerA-augustus-gene-0.195-mRNA-1;_AED=0.00;_eAED=0.00;_QI=122|1|1|1|1|1|2|0|330
MullerA	maker	mRNA	738580	749059	.	-	.	ID=maker-MullerA-augustus-gene-0.198-mRNA-1;Parent=maker-MullerA-augustus-gene-0.198;Name=maker-MullerA-augustus-gene-0.198-mRNA-1;_AED=0.00;_eAED=0.00;_QI=0|0.8|0.66|0.83|1|0.83|6|3758|1177
MullerA	maker	mRNA	787879	791997	.	-	.	ID=maker-MullerA-snap-gene-0.383-mRNA-1;Parent=maker-MullerA-snap-gene-0.383;Name=maker-MullerA-snap-gene-0.383-mRNA-1;_AED=0.49;_eAED=1.00;_QI=0|0|0|1|1|1|2|0|163
MullerA	maker	mRNA	799126	801461	.	-	.	ID=maker-MullerA-augustus-gene-0.200-mRNA-1;Parent=maker-MullerA-augustus-gene-0.200;Name=maker-MullerA-augustus-gene-0.200-mRNA-1;_AED=0.01;_eAED=0.01;_QI=0|1|1|1|0.61|0.35|14|0|712
MullerA	maker	mRNA	803745	804068	.	-	.	ID=maker-MullerA-snap-gene-0.384-mRNA-1;Parent=maker-MullerA-snap-gene-0.384;Name=maker-MullerA-snap-gene-0.384-mRNA-1;_AED=0.01;_eAED=0.01;_QI=0|1|1|1|0.61|0.35|14|0|89
MullerA	maker	mRNA	804188	807757	.	-	.	ID=maker-MullerA-augustus-gene-0.202-mRNA-1;Parent=maker-MullerA-augustus-gene-0.202;Name=maker-MullerA-augustus-gene-0.202-mRNA-1;_AED=0.04;_eAED=0.04;_QI=557|1|1|1|0.69|0.42|14|0|496
MullerA	maker	mRNA	809698	812145	.	-	.	ID=augustus_masked-MullerA-processed-gene-0.47-mRNA-1;Parent=augustus_masked-MullerA-processed-gene-0.47;Name=augustus_masked-MullerA-processed-gene-0.47-mRNA-1;_AED=0.00;_eAED=0.00;_QI=0|-1|0|1|-1|1|1|0|815;_merge_warning=1
MullerA	maker	mRNA	814559	822162	.	-	.	ID=maker-MullerA-augustus-gene-0.209-mRNA-1;Parent=maker-MullerA-augustus-gene-0.209;Name=maker-MullerA-augustus-gene-0.209-mRNA-1;_AED=0.17;_eAED=0.17;_QI=0|1|1|1|0.7|0.54|11|5638|220
MullerA	maker	mRNA	826742	830261	.	-	.	ID=maker-MullerA-augustus-gene-0.230-mRNA-1;Parent=maker-MullerA-augustus-gene-0.230;Name=maker-MullerA-augustus-gene-0.230-mRNA-1;_AED=0.17;_eAED=0.17;_QI=0|1|1|1|0.77|0.6|10|0|737
MullerA	maker	mRNA	831215	833042	.	-	.	ID=maker-MullerA-augustus-gene-0.231-mRNA-1;Parent=maker-MullerA-augustus-gene-0.231;Name=maker-MullerA-augustus-gene-0.231-mRNA-1;_AED=0.17;_eAED=0.17;_QI=96|1|1|1|0.77|0.6|10|0|537
MullerA	maker	mRNA	836825	843896	.	-	.	ID=maker-MullerA-snap-gene-0.405-mRNA-1;Parent=maker-MullerA-snap-gene-0.405;Name=maker-MullerA-snap-gene-0.405-mRNA-1;_AED=0.34;_eAED=0.34;_QI=0|1|0.85|1|0.83|1|7|0|937
MullerA	maker	mRNA	855058	860111	.	-	.	ID=snap_masked-MullerA-processed-gene-0.122-mRNA-1;Parent=snap_masked-MullerA-processed-gene-0.122;Name=snap_masked-MullerA-processed-gene-0.122-mRNA-1;_AED=0.58;_eAED=0.77;_QI=0|0|0|0.4|1|1|5|0|232;_merge_warning=1
MullerA	maker	mRNA	896664	898758	.	-	.	ID=maker-MullerA-augustus-gene-0.240-mRNA-1;Parent=maker-MullerA-augustus-gene-0.240;Name=maker-MullerA-augustus-gene-0.240-mRNA-1;_AED=0.01;_eAED=0.32;_QI=0|0|0|1|1|1|5|0|604
MullerA	maker	mRNA	899204	900484	.	-	.	ID=augustus_masked-MullerA-processed-gene-0.54-mRNA-1;Parent=augustus_masked-MullerA-processed-gene-0.54;Name=augustus_masked-MullerA-processed-gene-0.54-mRNA-1;_AED=0.37;_eAED=0.37;_QI=0|-1|0|1|-1|1|1|0|426;_merge_warning=1
MullerA	maker	mRNA	900765	904758	.	-	.	ID=maker-MullerA-augustus-gene-0.241-mRNA-1;Parent=maker-MullerA-augustus-gene-0.241;Name=maker-MullerA-augustus-gene-0.241-mRNA-1;_AED=0.13;_eAED=0.13;_QI=305|1|1|1|1|1|2|1907|522
MullerA	maker	mRNA	905234	911311	.	-	.	ID=maker-MullerA-snap-gene-0.437-mRNA-1;Parent=maker-MullerA-snap-gene-0.437;Name=maker-MullerA-snap-gene-0.437-mRNA-1;_AED=0.14;_eAED=0.14;_QI=480|1|1|1|0|0.33|3|439|599
MullerA	maker	mRNA	920549	926465	.	-	.	ID=maker-MullerA-augustus-gene-0.246-mRNA-1;Parent=maker-MullerA-augustus-gene-0.246;Name=maker-MullerA-augustus-gene-0.246-mRNA-1;_AED=0.00;_eAED=0.00;_QI=133|1|1|1|0|0|2|5019|233
MullerA	maker	mRNA	427882	428773	.	-	.	ID=maker-MullerA-snap-gene-0.345-mRNA-1;Parent=maker-MullerA-snap-gene-0.345;Name=maker-MullerA-snap-gene-0.345-mRNA-1;_AED=0.13;_eAED=0.15;_QI=244|0|0|1|0|0|2|0|165
MullerA	maker	mRNA	978880	979262	.	-	.	ID=maker-MullerA-snap-gene-0.442-mRNA-1;Parent=maker-MullerA-snap-gene-0.442;Name=maker-MullerA-snap-gene-0.442-mRNA-1;_AED=0.27;_eAED=0.78;_QI=0|0|0|1|0|0|2|0|108
MullerA	maker	mRNA	14960971	14966201	.	+	.	ID=maker-MullerA-snap-gene-15.518-mRNA-1;Parent=maker-MullerA-snap-gene-15.518;Name=maker-MullerA-snap-gene-15.518-mRNA-1;_AED=0.52;_eAED=0.52;_QI=0|0|0.5|0.5|1|1|2|0|82
MullerA	maker	mRNA	14966555	14975186	.	+	.	ID=maker-MullerA-snap-gene-15.517-mRNA-1;Parent=maker-MullerA-snap-gene-15.517;Name=maker-MullerA-snap-gene-15.517-mRNA-1;_AED=0.29;_eAED=0.31;_QI=0|0.85|0.75|1|0.71|0.75|8|813|739
MullerA	maker	mRNA	15082517	15094012	.	+	.	ID=maker-MullerA-augustus-gene-15.262-mRNA-1;Parent=maker-MullerA-augustus-gene-15.262;Name=maker-MullerA-augustus-gene-15.262-mRNA-1;_AED=0.01;_eAED=0.01;_QI=1107|0.85|0.75|1|0.85|0.87|8|0|1148
MullerA	maker	mRNA	15100474	15103631	.	+	.	ID=maker-MullerA-snap-gene-15.528-mRNA-1;Parent=maker-MullerA-snap-gene-15.528;Name=maker-MullerA-snap-gene-15.528-mRNA-1;_AED=0.05;_eAED=0.05;_QI=0|0.88|0.8|1|0.88|0.8|10|246|772
MullerA	maker	mRNA	15104170	15111067	.	+	.	ID=maker-MullerA-augustus-gene-15.267-mRNA-1;Parent=maker-MullerA-augustus-gene-15.267;Name=maker-MullerA-augustus-gene-15.267-mRNA-1;_AED=0.04;_eAED=0.04;_QI=270|1|1|1|0.87|0.77|9|1412|1269
MullerA	maker	mRNA	15113672	15114085	.	+	.	ID=maker-MullerA-snap-gene-15.533-mRNA-1;Parent=maker-MullerA-snap-gene-15.533;Name=maker-MullerA-snap-gene-15.533-mRNA-1;_AED=0.06;_eAED=0.06;_QI=78|0|0.33|1|0|0|3|0|90
MullerA	maker	mRNA	15117878	15119681	.	+	.	ID=maker-MullerA-augustus-gene-15.270-mRNA-1;Parent=maker-MullerA-augustus-gene-15.270;Name=maker-MullerA-augustus-gene-15.270-mRNA-1;_AED=0.00;_eAED=0.00;_QI=49|1|1|1|1|1|2|669|339
MullerA	maker	mRNA	15130134	15135901	.	+	.	ID=augustus_masked-MullerA-processed-gene-15.6-mRNA-1;Parent=augustus_masked-MullerA-processed-gene-15.6;Name=augustus_masked-MullerA-processed-gene-15.6-mRNA-1;_AED=0.00;_eAED=0.00;_QI=539|1|1|1|1|1|3|1321|293;_merge_warning=1
MullerA	maker	mRNA	15139030	15140199	.	+	.	ID=maker-MullerA-augustus-gene-15.275-mRNA-1;Parent=maker-MullerA-augustus-gene-15.275;Name=maker-MullerA-augustus-gene-15.275-mRNA-1;_AED=0.00;_eAED=0.00;_QI=89|1|1|1|1|1|3|0|316
MullerA	maker	mRNA	15145696	15146965	.	+	.	ID=maker-MullerA-augustus-gene-15.277-mRNA-1;Parent=maker-MullerA-augustus-gene-15.277;Name=maker-MullerA-augustus-gene-15.277-mRNA-1;_AED=0.02;_eAED=0.02;_QI=0|0|0|1|1|1|3|0|382
MullerA	maker	mRNA	15159827	15168967	.	+	.	ID=maker-MullerA-snap-gene-15.546-mRNA-1;Parent=maker-MullerA-snap-gene-15.546;Name=maker-MullerA-snap-gene-15.546-mRNA-1;_AED=0.00;_eAED=0.00;_QI=490|0.8|0.90|1|0.9|0.90|11|0|1020
MullerA	maker	mRNA	15169007	15169219	.	+	.	ID=snap_masked-MullerA-processed-gene-15.124-mRNA-1;Parent=snap_masked-MullerA-processed-gene-15.124;Name=snap_masked-MullerA-processed-gene-15.124-mRNA-1;_AED=0.48;_eAED=1.00;_QI=0|-1|0|1|-1|1|1|0|70
MullerA	maker	mRNA	15230105	15232812	.	+	.	ID=maker-MullerA-snap-gene-15.547-mRNA-1;Parent=maker-MullerA-snap-gene-15.547;Name=maker-MullerA-snap-gene-15.547-mRNA-1;_AED=0.09;_eAED=0.09;_QI=0|1|0.75|1|1|1|4|232|575
MullerA	maker	mRNA	15233608	15253874	.	+	.	ID=snap_masked-MullerA-processed-gene-15.128-mRNA-1;Parent=snap_masked-MullerA-processed-gene-15.128;Name=snap_masked-MullerA-processed-gene-15.128-mRNA-1;_AED=0.17;_eAED=0.18;_QI=0|0.66|0.6|0.9|1|1|10|128|1281;_merge_warning=1
MullerA	maker	mRNA	15283300	15285814	.	+	.	ID=maker-MullerA-augustus-gene-15.291-mRNA-1;Parent=maker-MullerA-augustus-gene-15.291;Name=maker-MullerA-augustus-gene-15.291-mRNA-1;_AED=0.00;_eAED=0.00;_QI=224|1|1|1|1|1|4|184|627
MullerA	maker	mRNA	15287558	15294444	.	+	.	ID=maker-MullerA-augustus-gene-15.293-mRNA-1;Parent=maker-MullerA-augustus-gene-15.293;Name=maker-MullerA-augustus-gene-15.293-mRNA-1;_AED=0.00;_eAED=0.00;_QI=135|0.83|0.85|1|0.83|0.85|7|423|1862
MullerA	maker	mRNA	15295227	15300240	.	+	.	ID=maker-MullerA-augustus-gene-15.295-mRNA-1;Parent=maker-MullerA-augustus-gene-15.295;Name=maker-MullerA-augustus-gene-15.295-mRNA-1;_AED=0.00;_eAED=0.00;_QI=254|1|1|1|1|1|5|2057|349
MullerA	maker	mRNA	15306208	15308028	.	+	.	ID=maker-MullerA-augustus-gene-15.297-mRNA-1;Parent=maker-MullerA-augustus-gene-15.297;Name=maker-MullerA-augustus-gene-15.297-mRNA-1;_AED=0.19;_eAED=0.19;_QI=268|1|1|1|1|1|2|356|378
MullerA	maker	mRNA	15316745	15317196	.	+	.	ID=maker-MullerA-augustus-gene-15.314-mRNA-1;Parent=maker-MullerA-augustus-gene-15.314;Name=maker-MullerA-augustus-gene-15.314-mRNA-1;_AED=0.21;_eAED=0.21;_QI=97|1|1|1|0.5|0.33|3|0|90
MullerA	maker	mRNA	15317608	15324660	.	+	.	ID=maker-MullerA-snap-gene-15.578-mRNA-1;Parent=maker-MullerA-snap-gene-15.578;Name=maker-MullerA-snap-gene-15.578-mRNA-1;_AED=0.08;_eAED=0.08;_QI=0|0.5|0.6|1|0.5|0.4|5|0|170
MullerA	maker	mRNA	15339101	15341305	.	+	.	ID=maker-MullerA-snap-gene-15.595-mRNA-1;Parent=maker-MullerA-snap-gene-15.595;Name=maker-MullerA-snap-gene-15.595-mRNA-1;_AED=0.39;_eAED=0.39;_QI=152|1|1|1|0.5|0.33|3|281|538
MullerA	maker	mRNA	15346107	15348682	.	+	.	ID=maker-MullerA-augustus-gene-15.345-mRNA-1;Parent=maker-MullerA-augustus-gene-15.345;Name=maker-MullerA-augustus-gene-15.345-mRNA-1;_AED=0.11;_eAED=0.11;_QI=0|1|1|1|1|1|4|591|604
MullerA	maker	mRNA	15349132	15356549	.	+	.	ID=maker-MullerA-augustus-gene-15.350-mRNA-1;Parent=maker-MullerA-augustus-gene-15.350;Name=maker-MullerA-augustus-gene-15.350-mRNA-1;_AED=0.04;_eAED=0.04;_QI=123|0.25|0.6|1|1|1|5|377|234
MullerA	maker	mRNA	15363572	15377085	.	+	.	ID=maker-MullerA-snap-gene-15.607-mRNA-1;Parent=maker-MullerA-snap-gene-15.607;Name=maker-MullerA-snap-gene-15.607-mRNA-1;_AED=0.02;_eAED=0.02;_QI=353|1|1|1|0.83|0.85|7|794|783
MullerA	maker	mRNA	15464634	15467111	.	+	.	ID=augustus_masked-MullerA-processed-gene-15.31-mRNA-1;Parent=augustus_masked-MullerA-processed-gene-15.31;Name=augustus_masked-MullerA-processed-gene-15.31-mRNA-1;_AED=0.00;_eAED=0.00;_QI=27|1|1|1|0.5|0.33|3|1184|249;_merge_warning=1
MullerA	maker	mRNA	15536024	15538626	.	+	.	ID=maker-MullerA-augustus-gene-15.359-mRNA-1;Parent=maker-MullerA-augustus-gene-15.359;Name=maker-MullerA-augustus-gene-15.359-mRNA-1;_AED=0.00;_eAED=0.00;_QI=170|1|1|1|1|1|4|164|692
MullerA	maker	mRNA	15566742	15574955	.	+	.	ID=maker-MullerA-augustus-gene-15.362-mRNA-1;Parent=maker-MullerA-augustus-gene-15.362;Name=maker-MullerA-augustus-gene-15.362-mRNA-1;_AED=0.01;_eAED=0.01;_QI=308|0.66|0.85|1|0.66|0.71|7|0|617
MullerA	maker	mRNA	15582328	15582664	.	+	.	ID=maker-MullerA-snap-gene-15.623-mRNA-1;Parent=maker-MullerA-snap-gene-15.623;Name=maker-MullerA-snap-gene-15.623-mRNA-1;_AED=0.75;_eAED=1.00;_QI=0|0|0|0.5|1|1|2|0|83
MullerA	maker	mRNA	15677699	15689422	.	+	.	ID=augustus_masked-MullerA-processed-gene-15.39-mRNA-1;Parent=augustus_masked-MullerA-processed-gene-15.39;Name=augustus_masked-MullerA-processed-gene-15.39-mRNA-1;_AED=0.06;_eAED=0.06;_QI=0|0|0|0.8|1|1|5|0|366;_merge_warning=1
MullerA	maker	mRNA	15697697	15698854	.	+	.	ID=maker-MullerA-augustus-gene-15.364-mRNA-1;Parent=maker-MullerA-augustus-gene-15.364;Name=maker-MullerA-augustus-gene-15.364-mRNA-1;_AED=0.71;_eAED=0.72;_QI=0|0|0|1|1|1|2|0|365
MullerA	maker	mRNA	15700693	15702519	.	+	.	ID=maker-MullerA-augustus-gene-15.365-mRNA-1;Parent=maker-MullerA-augustus-gene-15.365;Name=maker-MullerA-augustus-gene-15.365-mRNA-1;_AED=0.10;_eAED=0.10;_QI=268|1|1|1|1|1|2|362|378
MullerA	maker	mRNA	15749805	15751365	.	+	.	ID=maker-MullerA-augustus-gene-15.368-mRNA-1;Parent=maker-MullerA-augustus-gene-15.368;Name=maker-MullerA-augustus-gene-15.368-mRNA-1;_AED=0.19;_eAED=0.19;_QI=0|0|0.5|1|1|1|2|364|378
MullerA	maker	mRNA	15755789	15759669	.	+	.	ID=maker-MullerA-augustus-gene-15.372-mRNA-1;Parent=maker-MullerA-augustus-gene-15.372;Name=maker-MullerA-augustus-gene-15.372-mRNA-1;_AED=0.00;_eAED=0.00;_QI=98|0.75|0.8|1|1|1|5|488|1009
MullerA	maker	mRNA	15761405	15763727	.	+	.	ID=maker-MullerA-augustus-gene-15.376-mRNA-1;Parent=maker-MullerA-augustus-gene-15.376;Name=maker-MullerA-augustus-gene-15.376-mRNA-1;_AED=0.01;_eAED=0.01;_QI=910|1|1|1|0.5|0.33|3|0|424
MullerA	maker	mRNA	15785778	15789100	.	+	.	ID=maker-MullerA-augustus-gene-15.378-mRNA-1;Parent=maker-MullerA-augustus-gene-15.378;Name=maker-MullerA-augustus-gene-15.378-mRNA-1;_AED=0.00;_eAED=0.00;_QI=330|1|1|1|1|1|2|1791|265
MullerA	maker	mRNA	15789843	15791011	.	+	.	ID=maker-MullerA-augustus-gene-15.380-mRNA-1;Parent=maker-MullerA-augustus-gene-15.380;Name=maker-MullerA-augustus-gene-15.380-mRNA-1;_AED=0.00;_eAED=0.00;_QI=31|1|1|1|1|1|4|0|317
MullerA	maker	mRNA	15792421	15796130	.	+	.	ID=maker-MullerA-snap-gene-15.651-mRNA-1;Parent=maker-MullerA-snap-gene-15.651;Name=maker-MullerA-snap-gene-15.651-mRNA-1;_AED=0.47;_eAED=1.00;_QI=0|0|0|1|1|1|3|0|141
MullerA	maker	mRNA	15829435	15847748	.	+	.	ID=maker-MullerA-augustus-gene-15.383-mRNA-1;Parent=maker-MullerA-augustus-gene-15.383;Name=maker-MullerA-augustus-gene-15.383-mRNA-1;_AED=0.10;_eAED=0.10;_QI=861|0.66|0.75|1|0.33|0.5|4|0|366
MullerA	maker	mRNA	15875308	15880474	.	+	.	ID=maker-MullerA-augustus-gene-15.385-mRNA-1;Parent=maker-MullerA-augustus-gene-15.385;Name=maker-MullerA-augustus-gene-15.385-mRNA-1;_AED=0.00;_eAED=0.00;_QI=103|1|1|1|1|1|3|1231|1232
MullerA	maker	mRNA	15893448	15897723	.	+	.	ID=maker-MullerA-snap-gene-15.672-mRNA-1;Parent=maker-MullerA-snap-gene-15.672;Name=maker-MullerA-snap-gene-15.672-mRNA-1;_AED=0.45;_eAED=1.00;_QI=0|0|0|0.5|1|1|2|0|215
MullerA	maker	mRNA	15898053	15898879	.	+	.	ID=maker-MullerA-augustus-gene-15.388-mRNA-1;Parent=maker-MullerA-augustus-gene-15.388;Name=maker-MullerA-augustus-gene-15.388-mRNA-1;_AED=0.00;_eAED=0.00;_QI=0|1|1|1|1|1|3|0|226
MullerA	maker	mRNA	15917003	15918829	.	+	.	ID=maker-MullerA-augustus-gene-15.390-mRNA-1;Parent=maker-MullerA-augustus-gene-15.390;Name=maker-MullerA-augustus-gene-15.390-mRNA-1;_AED=0.29;_eAED=0.29;_QI=268|1|1|1|1|1|2|362|378
MullerA	maker	mRNA	15920114	15928483	.	+	.	ID=snap_masked-MullerA-processed-gene-15.179-mRNA-1;Parent=snap_masked-MullerA-processed-gene-15.179;Name=snap_masked-MullerA-processed-gene-15.179-mRNA-1;_AED=0.15;_eAED=0.15;_QI=0|0.75|0.76|0.88|0.81|0.70|17|0|819
MullerA	maker	mRNA	15928613	15933817	.	+	.	ID=maker-MullerA-snap-gene-15.689-mRNA-1;Parent=maker-MullerA-snap-gene-15.689;Name=maker-MullerA-snap-gene-15.689-mRNA-1;_AED=0.03;_eAED=0.03;_QI=0|1|1|1|0.88|0.8|10|0|1197
MullerA	maker	mRNA	15945522	15956052	.	+	.	ID=maker-MullerA-augustus-gene-15.400-mRNA-1;Parent=maker-MullerA-augustus-gene-15.400;Name=maker-MullerA-augustus-gene-15.400-mRNA-1;_AED=0.00;_eAED=0.00;_QI=203|1|1|1|0.5|0.33|3|24|89
MullerA	maker	mRNA	15961536	15970473	.	+	.	ID=maker-MullerA-augustus-gene-15.404-mRNA-1;Parent=maker-MullerA-augustus-gene-15.404;Name=maker-MullerA-augustus-gene-15.404-mRNA-1;_AED=0.17;_eAED=0.17;_QI=4241|1|1|1|0.5|0.33|3|0|457
MullerA	maker	mRNA	14979180	14985154	.	-	.	ID=maker-MullerA-augustus-gene-15.407-mRNA-1;Parent=maker-MullerA-augustus-gene-15.407;Name=maker-MullerA-augustus-gene-15.407-mRNA-1;_AED=0.03;_eAED=0.03;_QI=58|1|1|1|0.66|0.75|4|1551|197
MullerA	maker	mRNA	14997398	14997891	.	-	.	ID=maker-MullerA-augustus-gene-15.410-mRNA-1;Parent=maker-MullerA-augustus-gene-15.410;Name=maker-MullerA-augustus-gene-15.410-mRNA-1;_AED=0.01;_eAED=0.01;_QI=0|1|1|1|0.5|0.33|3|6|142
MullerA	maker	mRNA	14998456	15003029	.	-	.	ID=maker-MullerA-snap-gene-15.710-mRNA-1;Parent=maker-MullerA-snap-gene-15.710;Name=maker-MullerA-snap-gene-15.710-mRNA-1;_AED=0.42;_eAED=0.49;_QI=0|0.5|0.66|1|0.5|0.33|3|0|60
MullerA	maker	mRNA	15110012	15111560	.	-	.	ID=maker-MullerA-augustus-gene-15.413-mRNA-1;Parent=maker-MullerA-augustus-gene-15.413;Name=maker-MullerA-augustus-gene-15.413-mRNA-1;_AED=0.22;_eAED=0.22;_QI=35|1|1|1|1|1|5|0|417
MullerA	maker	mRNA	15115778	15116191	.	-	.	ID=maker-MullerA-snap-gene-15.751-mRNA-1;Parent=maker-MullerA-snap-gene-15.751;Name=maker-MullerA-snap-gene-15.751-mRNA-1;_AED=0.06;_eAED=0.09;_QI=78|0|0.33|1|0|0|3|0|90
MullerA	maker	mRNA	15119101	15120928	.	-	.	ID=maker-MullerA-augustus-gene-15.417-mRNA-1;Parent=maker-MullerA-augustus-gene-15.417;Name=maker-MullerA-augustus-gene-15.417-mRNA-1;_AED=0.01;_eAED=0.28;_QI=0|0|0|1|1|1|3|0|561
MullerA	maker	mRNA	15136604	15138673	.	-	.	ID=maker-MullerA-snap-gene-15.754-mRNA-1;Parent=maker-MullerA-snap-gene-15.754;Name=maker-MullerA-snap-gene-15.754-mRNA-1;_AED=0.00;_eAED=0.10;_QI=0|0|0|1|1|1|2|0|666
MullerA	maker	mRNA	15139275	15140148	.	-	.	ID=maker-MullerA-snap-gene-15.757-mRNA-1;Parent=maker-MullerA-snap-gene-15.757;Name=maker-MullerA-snap-gene-15.757-mRNA-1;_AED=0.02;_eAED=0.02;_QI=0|1|1|1|0.5|0.2|5|605|66
MullerA	maker	mRNA	15140733	15142952	.	-	.	ID=maker-MullerA-augustus-gene-15.421-mRNA-1;Parent=maker-MullerA-augustus-gene-15.421;Name=maker-MullerA-augustus-gene-15.421-mRNA-1;_AED=0.02;_eAED=0.02;_QI=534|1|1|1|0.66|0.5|4|0|480
MullerA	maker	mRNA	15149368	15158777	.	-	.	ID=maker-MullerA-snap-gene-15.765-mRNA-1;Parent=maker-MullerA-snap-gene-15.765;Name=maker-MullerA-snap-gene-15.765-mRNA-1;_AED=0.00;_eAED=0.00;_QI=330|1|1|1|0.9|0.90|11|655|1967
MullerA	maker	mRNA	15164791	15166228	.	-	.	ID=maker-MullerA-augustus-gene-15.427-mRNA-1;Parent=maker-MullerA-augustus-gene-15.427;Name=maker-MullerA-augustus-gene-15.427-mRNA-1;_AED=0.00;_eAED=0.00;_QI=0|1|1|1|0.75|0.6|5|0|360
MullerA	maker	mRNA	15172104	15173156	.	-	.	ID=augustus_masked-MullerA-processed-gene-15.65-mRNA-1;Parent=augustus_masked-MullerA-processed-gene-15.65;Name=augustus_masked-MullerA-processed-gene-15.65-mRNA-1;_AED=0.26;_eAED=0.27;_QI=0|-1|0|1|-1|1|1|0|350
MullerA	maker	mRNA	15173511	15174374	.	-	.	ID=maker-MullerA-augustus-gene-15.429-mRNA-1;Parent=maker-MullerA-augustus-gene-15.429;Name=maker-MullerA-augustus-gene-15.429-mRNA-1;_AED=0.00;_eAED=0.00;_QI=70|1|1|1|1|1|3|0|218
MullerA	maker	mRNA	15175853	15181073	.	-	.	ID=maker-MullerA-augustus-gene-15.431-mRNA-1;Parent=maker-MullerA-augustus-gene-15.431;Name=maker-MullerA-augustus-gene-15.431-mRNA-1;_AED=0.30;_eAED=0.30;_QI=785|1|1|1|1|1|5|34|542
MullerA	maker	mRNA	15181232	15186793	.	-	.	ID=augustus_masked-MullerA-processed-gene-15.68-mRNA-1;Parent=augustus_masked-MullerA-processed-gene-15.68;Name=augustus_masked-MullerA-processed-gene-15.68-mRNA-1;_AED=0.21;_eAED=0.21;_QI=0|0.66|0.5|0.75|1|1|4|1652|625;_merge_warning=1
MullerA	maker	mRNA	15255371	15259304	.	-	.	ID=maker-MullerA-augustus-gene-15.437-mRNA-1;Parent=maker-MullerA-augustus-gene-15.437;Name=maker-MullerA-augustus-gene-15.437-mRNA-1;_AED=0.02;_eAED=0.02;_QI=0|0.66|0.5|1|0.66|0.5|4|711|958
MullerA	maker	mRNA	15279989	15281757	.	-	.	ID=maker-MullerA-augustus-gene-15.439-mRNA-1;Parent=maker-MullerA-augustus-gene-15.439;Name=maker-MullerA-augustus-gene-15.439-mRNA-1;_AED=0.00;_eAED=0.00;_QI=104|1|1|1|1|1|2|233|453
MullerA	maker	mRNA	15324205	15327048	.	-	.	ID=maker-MullerA-augustus-gene-15.441-mRNA-1;Parent=maker-MullerA-augustus-gene-15.441;Name=maker-MullerA-augustus-gene-15.441-mRNA-1;_AED=0.00;_eAED=0.00;_QI=378|1|1|1|1|1|4|1191|358
MullerA	maker	mRNA	15327513	15331069	.	-	.	ID=augustus_masked-MullerA-processed-gene-15.73-mRNA-1;Parent=augustus_masked-MullerA-processed-gene-15.73;Name=augustus_masked-MullerA-processed-gene-15.73-mRNA-1;_AED=0.18;_eAED=0.18;_QI=43|1|1|1|1|1|4|1138|369;_merge_warning=1
MullerA	maker	mRNA	15332105	15335280	.	-	.	ID=maker-MullerA-augustus-gene-15.444-mRNA-1;Parent=maker-MullerA-augustus-gene-15.444;Name=maker-MullerA-augustus-gene-15.444-mRNA-1;_AED=0.35;_eAED=0.45;_QI=0|0|0|1|1|1|4|0|354
MullerA	maker	mRNA	15337684	15338685	.	-	.	ID=augustus_masked-MullerA-processed-gene-15.75-mRNA-1;Parent=augustus_masked-MullerA-processed-gene-15.75;Name=augustus_masked-MullerA-processed-gene-15.75-mRNA-1;_AED=0.01;_eAED=0.45;_QI=0|-1|0|1|-1|1|1|0|333;_merge_warning=1
MullerA	maker	mRNA	15341548	15344175	.	-	.	ID=maker-MullerA-augustus-gene-15.448-mRNA-1;Parent=maker-MullerA-augustus-gene-15.448;Name=maker-MullerA-augustus-gene-15.448-mRNA-1;_AED=0.00;_eAED=0.00;_QI=0|1|1|1|1|1|5|75|769
MullerA	maker	mRNA	15344887	15345675	.	-	.	ID=augustus_masked-MullerA-processed-gene-15.77-mRNA-1;Parent=augustus_masked-MullerA-processed-gene-15.77;Name=augustus_masked-MullerA-processed-gene-15.77-mRNA-1;_AED=0.44;_eAED=0.45;_QI=0|-1|0|1|-1|1|1|0|262
MullerA	maker	mRNA	15381876	15396293	.	-	.	ID=maker-MullerA-augustus-gene-15.451-mRNA-1;Parent=maker-MullerA-augustus-gene-15.451;Name=maker-MullerA-augustus-gene-15.451-mRNA-1;_AED=0.18;_eAED=0.18;_QI=0|0.71|0.87|0.87|0.85|0.87|8|632|1329
MullerA	maker	mRNA	15403399	15409326	.	-	.	ID=augustus_masked-MullerA-processed-gene-15.81-mRNA-1;Parent=augustus_masked-MullerA-processed-gene-15.81;Name=augustus_masked-MullerA-processed-gene-15.81-mRNA-1;_AED=0.92;_eAED=1.00;_QI=0|0|0|0.5|1|1|2|0|67
MullerA	maker	mRNA	15412838	15414668	.	-	.	ID=snap_masked-MullerA-processed-gene-15.215-mRNA-1;Parent=snap_masked-MullerA-processed-gene-15.215;Name=snap_masked-MullerA-processed-gene-15.215-mRNA-1;_AED=0.23;_eAED=0.23;_QI=0|0.84|0.92|1|0.84|0.71|14|0|152
MullerA	maker	mRNA	15415120	15421644	.	-	.	ID=maker-MullerA-augustus-gene-15.460-mRNA-1;Parent=maker-MullerA-augustus-gene-15.460;Name=maker-MullerA-augustus-gene-15.460-mRNA-1;_AED=0.19;_eAED=0.19;_QI=0|1|0.93|1|0.66|0.62|16|0|1003
MullerA	maker	mRNA	15423527	15424794	.	-	.	ID=maker-MullerA-snap-gene-15.813-mRNA-1;Parent=maker-MullerA-snap-gene-15.813;Name=maker-MullerA-snap-gene-15.813-mRNA-1;_AED=0.23;_eAED=0.23;_QI=0|0.93|0.93|1|0.53|0.37|16|0|301
MullerA	maker	mRNA	15426664	15427662	.	-	.	ID=augustus_masked-MullerA-processed-gene-15.85-mRNA-1;Parent=augustus_masked-MullerA-processed-gene-15.85;Name=augustus_masked-MullerA-processed-gene-15.85-mRNA-1;_AED=0.48;_eAED=0.48;_QI=0|-1|0|1|-1|1|1|0|332;_merge_warning=1
MullerA	maker	mRNA	15432418	15437848	.	-	.	ID=snap_masked-MullerA-processed-gene-15.218-mRNA-1;Parent=snap_masked-MullerA-processed-gene-15.218;Name=snap_masked-MullerA-processed-gene-15.218-mRNA-1;_AED=0.97;_eAED=1.00;_QI=0|0|0|0.33|1|1|3|0|580;_merge_warning=1
MullerA	maker	mRNA	15519094	15523655	.	-	.	ID=maker-MullerA-augustus-gene-15.468-mRNA-1;Parent=maker-MullerA-augustus-gene-15.468;Name=maker-MullerA-augustus-gene-15.468-mRNA-1;_AED=0.34;_eAED=0.70;_QI=0|0|0.5|1|1|1|2|246|103
MullerA	maker	mRNA	15526955	15527906	.	-	.	ID=maker-MullerA-augustus-gene-15.469-mRNA-1;Parent=maker-MullerA-augustus-gene-15.469;Name=maker-MullerA-augustus-gene-15.469-mRNA-1;_AED=0.27;_eAED=0.27;_QI=540|1|0.5|1|1|1|2|0|97
MullerA	maker	mRNA	15530894	15535772	.	-	.	ID=maker-MullerA-augustus-gene-15.474-mRNA-1;Parent=maker-MullerA-augustus-gene-15.474;Name=maker-MullerA-augustus-gene-15.474-mRNA-1;_AED=0.00;_eAED=0.00;_QI=99|1|1|1|1|1|4|3324|337
MullerA	maker	mRNA	15539776	15540912	.	-	.	ID=maker-MullerA-augustus-gene-15.476-mRNA-1;Parent=maker-MullerA-augustus-gene-15.476;Name=maker-MullerA-augustus-gene-15.476-mRNA-1;_AED=0.02;_eAED=0.02;_QI=112|1|1|1|1|1|2|92|289
MullerA	maker	mRNA	15578278	15582705	.	-	.	ID=maker-MullerA-augustus-gene-15.479-mRNA-1;Parent=maker-MullerA-augustus-gene-15.479;Name=maker-MullerA-augustus-gene-15.479-mRNA-1;_AED=0.00;_eAED=0.00;_QI=0|1|1|1|1|1|4|0|1005
MullerA	maker	mRNA	15582790	15585481	.	-	.	ID=maker-MullerA-snap-gene-15.834-mRNA-1;Parent=maker-MullerA-snap-gene-15.834;Name=maker-MullerA-snap-gene-15.834-mRNA-1;_AED=0.14;_eAED=0.14;_QI=0|0.75|0.8|1|0.75|0.6|5|0|71
MullerA	maker	mRNA	15732446	15734160	.	-	.	ID=maker-MullerA-augustus-gene-15.481-mRNA-1;Parent=maker-MullerA-augustus-gene-15.481;Name=maker-MullerA-augustus-gene-15.481-mRNA-1;_AED=0.00;_eAED=0.00;_QI=268|1|1|1|1|1|2|250|378
MullerA	maker	mRNA	15741465	15743798	.	-	.	ID=maker-MullerA-augustus-gene-15.483-mRNA-1;Parent=maker-MullerA-augustus-gene-15.483;Name=maker-MullerA-augustus-gene-15.483-mRNA-1;_AED=0.13;_eAED=0.13;_QI=766|1|1|1|1|1|2|416|363
MullerA	maker	mRNA	15745995	15746336	.	-	.	ID=snap_masked-MullerA-processed-gene-15.240-mRNA-1;Parent=snap_masked-MullerA-processed-gene-15.240;Name=snap_masked-MullerA-processed-gene-15.240-mRNA-1;_AED=0.46;_eAED=0.46;_QI=0|0|0|1|1|1|2|0|75;_merge_warning=1
MullerA	maker	mRNA	15754314	15755127	.	-	.	ID=maker-MullerA-augustus-gene-15.488-mRNA-1;Parent=maker-MullerA-augustus-gene-15.488;Name=maker-MullerA-augustus-gene-15.488-mRNA-1;_AED=0.42;_eAED=0.42;_QI=0|1|1|1|0.5|0.33|3|63|227
MullerA	maker	mRNA	15759289	15761000	.	-	.	ID=maker-MullerA-augustus-gene-15.489-mRNA-1;Parent=maker-MullerA-augustus-gene-15.489;Name=maker-MullerA-augustus-gene-15.489-mRNA-1;_AED=0.08;_eAED=0.08;_QI=102|1|1|1|1|1|4|0|479
MullerA	maker	mRNA	15764508	15767810	.	-	.	ID=maker-MullerA-augustus-gene-15.494-mRNA-1;Parent=maker-MullerA-augustus-gene-15.494;Name=maker-MullerA-augustus-gene-15.494-mRNA-1;_AED=0.00;_eAED=0.00;_QI=55|1|1|1|0.5|1|3|94|617
MullerA	maker	mRNA	15790912	15792692	.	-	.	ID=maker-MullerA-augustus-gene-15.496-mRNA-1;Parent=maker-MullerA-augustus-gene-15.496;Name=maker-MullerA-augustus-gene-15.496-mRNA-1;_AED=0.00;_eAED=0.00;_QI=0|1|1|1|0.66|0.5|4|881|250
MullerA	maker	mRNA	15792874	15796640	.	-	.	ID=maker-MullerA-snap-gene-15.868-mRNA-1;Parent=maker-MullerA-snap-gene-15.868;Name=maker-MullerA-snap-gene-15.868-mRNA-1;_AED=0.09;_eAED=0.09;_QI=0|0.66|0.75|1|0.66|0.5|4|0|70
MullerA	maker	mRNA	15797779	15800973	.	-	.	ID=maker-MullerA-augustus-gene-15.498-mRNA-1;Parent=maker-MullerA-augustus-gene-15.498;Name=maker-MullerA-augustus-gene-15.498-mRNA-1;_AED=0.00;_eAED=0.00;_QI=156|1|1|1|1|1|4|269|849
MullerA	maker	mRNA	15872642	15874410	.	-	.	ID=maker-MullerA-augustus-gene-15.500-mRNA-1;Parent=maker-MullerA-augustus-gene-15.500;Name=maker-MullerA-augustus-gene-15.500-mRNA-1;_AED=0.01;_eAED=0.01;_QI=210|1|1|1|1|1|2|791|234
MullerA	maker	mRNA	15880540	15890113	.	-	.	ID=maker-MullerA-augustus-gene-15.502-mRNA-1;Parent=maker-MullerA-augustus-gene-15.502;Name=maker-MullerA-augustus-gene-15.502-mRNA-1;_AED=0.05;_eAED=0.05;_QI=626|1|1|1|0.91|0.84|13|831|1692
MullerA	maker	mRNA	15890401	15893147	.	-	.	ID=maker-MullerA-augustus-gene-15.503-mRNA-1;Parent=maker-MullerA-augustus-gene-15.503;Name=maker-MullerA-augustus-gene-15.503-mRNA-1;_AED=0.45;_eAED=0.45;_QI=173|1|1|1|0.66|0.5|4|132|141
MullerA	maker	mRNA	15898838	15902076	.	-	.	ID=maker-MullerA-snap-gene-15.884-mRNA-1;Parent=maker-MullerA-snap-gene-15.884;Name=maker-MullerA-snap-gene-15.884-mRNA-1;_AED=0.00;_eAED=0.00;_QI=580|1|1|1|0.85|0.75|8|253|645
MullerA	maker	mRNA	15919550	15921093	.	-	.	ID=maker-MullerA-augustus-gene-15.512-mRNA-1;Parent=maker-MullerA-augustus-gene-15.512;Name=maker-MullerA-augustus-gene-15.512-mRNA-1;_AED=0.00;_eAED=0.00;_QI=0|0|0|1|1|1|2|0|490
MullerA	maker	mRNA	15927358	15928555	.	-	.	ID=maker-MullerA-snap-gene-15.891-mRNA-1;Parent=maker-MullerA-snap-gene-15.891;Name=maker-MullerA-snap-gene-15.891-mRNA-1;_AED=0.48;_eAED=0.71;_QI=0|0|0.5|1|0|0|2|296|92
MullerA	maker	mRNA	15937405	15944103	.	-	.	ID=maker-MullerA-augustus-gene-15.513-mRNA-1;Parent=maker-MullerA-augustus-gene-15.513;Name=maker-MullerA-augustus-gene-15.513-mRNA-1;_AED=0.05;_eAED=0.05;_QI=1121|1|1|1|0.66|0.5|4|0|1529
MullerA	maker	mRNA	15972384	15973915	.	+	.	ID=maker-MullerA-snap-gene-15.698-mRNA-1;Parent=maker-MullerA-snap-gene-15.698;Name=maker-MullerA-snap-gene-15.698-mRNA-1;_AED=0.46;_eAED=1.00;_QI=0|0|0|1|0|0|4|0|303
MullerA	maker	mRNA	15973920	15974777	.	+	.	ID=maker-MullerA-snap-gene-15.700-mRNA-1;Parent=maker-MullerA-snap-gene-15.700;Name=maker-MullerA-snap-gene-15.700-mRNA-1;_AED=0.47;_eAED=1.00;_QI=0|0|0|1|0|0|3|0|205
MullerA	maker	mRNA	15454278	15454944	.	+	.	ID=maker-MullerA-augustus-gene-15.355-mRNA-1;Parent=maker-MullerA-augustus-gene-15.355;Name=maker-MullerA-augustus-gene-15.355-mRNA-1;_AED=0.00;_eAED=0.00;_QI=0|0|0|1|0|0|2|0|199
MullerA	maker	mRNA	15003789	15005278	.	-	.	ID=maker-MullerA-snap-gene-15.712-mRNA-1;Parent=maker-MullerA-snap-gene-15.712;Name=maker-MullerA-snap-gene-15.712-mRNA-1;_AED=0.47;_eAED=0.72;_QI=0|0|0|1|0|0|3|0|140
MullerA	maker	mRNA	12101524	12106459	.	+	.	ID=augustus_masked-MullerA-processed-gene-12.7-mRNA-1;Parent=augustus_masked-MullerA-processed-gene-12.7;Name=augustus_masked-MullerA-processed-gene-12.7-mRNA-1;_AED=0.15;_eAED=0.15;_QI=403|1|1|1|0|0.16|6|70|133;_merge_warning=1
MullerA	maker	mRNA	12125256	12126182	.	+	.	ID=maker-MullerA-augustus-gene-12.245-mRNA-1;Parent=maker-MullerA-augustus-gene-12.245;Name=maker-MullerA-augustus-gene-12.245-mRNA-1;_AED=0.00;_eAED=0.00;_QI=38|1|1|1|1|1|3|0|253
MullerA	maker	mRNA	12135993	12146924	.	+	.	ID=maker-MullerA-augustus-gene-12.247-mRNA-1;Parent=maker-MullerA-augustus-gene-12.247;Name=maker-MullerA-augustus-gene-12.247-mRNA-1;_AED=0.00;_eAED=0.00;_QI=35|1|1|1|1|1|6|791|269
MullerA	maker	mRNA	12176701	12178426	.	+	.	ID=maker-MullerA-augustus-gene-12.252-mRNA-1;Parent=maker-MullerA-augustus-gene-12.252;Name=maker-MullerA-augustus-gene-12.252-mRNA-1;_AED=0.24;_eAED=0.24;_QI=537|1|1|1|0.5|0.2|5|0|270
MullerA	maker	mRNA	12180368	12184746	.	+	.	ID=snap_masked-MullerA-processed-gene-12.114-mRNA-1;Parent=snap_masked-MullerA-processed-gene-12.114;Name=snap_masked-MullerA-processed-gene-12.114-mRNA-1;_AED=0.05;_eAED=0.05;_QI=0|0.88|0.9|1|0.66|0.5|10|2188|443
MullerA	maker	mRNA	12191442	12197637	.	+	.	ID=maker-MullerA-augustus-gene-12.273-mRNA-1;Parent=maker-MullerA-augustus-gene-12.273;Name=maker-MullerA-augustus-gene-12.273-mRNA-1;_AED=0.00;_eAED=0.00;_QI=2342|1|1|1|1|1|5|529|1011
MullerA	maker	mRNA	12393344	12397638	.	+	.	ID=maker-MullerA-augustus-gene-12.275-mRNA-1;Parent=maker-MullerA-augustus-gene-12.275;Name=maker-MullerA-augustus-gene-12.275-mRNA-1;_AED=0.20;_eAED=0.20;_QI=825|1|1|1|1|1|3|1105|741
MullerA	maker	mRNA	12397743	12400645	.	+	.	ID=maker-MullerA-augustus-gene-12.276-mRNA-1;Parent=maker-MullerA-augustus-gene-12.276;Name=maker-MullerA-augustus-gene-12.276-mRNA-1;_AED=0.30;_eAED=0.30;_QI=958|1|1|1|0.5|0.33|3|515|431
MullerA	maker	mRNA	12404742	12406260	.	+	.	ID=augustus_masked-MullerA-processed-gene-12.18-mRNA-1;Parent=augustus_masked-MullerA-processed-gene-12.18;Name=augustus_masked-MullerA-processed-gene-12.18-mRNA-1;_AED=0.13;_eAED=0.13;_QI=0|0|0|1|1|1|3|0|453;_merge_warning=1
MullerA	maker	mRNA	12408221	12415261	.	+	.	ID=maker-MullerA-snap-gene-12.522-mRNA-1;Parent=maker-MullerA-snap-gene-12.522;Name=maker-MullerA-snap-gene-12.522-mRNA-1;_AED=0.00;_eAED=0.00;_QI=422|1|1|1|0.5|0.6|5|382|603
MullerA	maker	mRNA	12419479	12425441	.	+	.	ID=maker-MullerA-augustus-gene-12.285-mRNA-1;Parent=maker-MullerA-augustus-gene-12.285;Name=maker-MullerA-augustus-gene-12.285-mRNA-1;_AED=0.01;_eAED=0.01;_QI=271|1|1|1|1|1|8|246|652
MullerA	maker	mRNA	12506841	12509244	.	+	.	ID=maker-MullerA-augustus-gene-12.287-mRNA-1;Parent=maker-MullerA-augustus-gene-12.287;Name=maker-MullerA-augustus-gene-12.287-mRNA-1;_AED=0.00;_eAED=0.00;_QI=18|1|1|1|1|1|2|302|670
MullerA	maker	mRNA	12515594	12517698	.	+	.	ID=maker-MullerA-snap-gene-12.531-mRNA-1;Parent=maker-MullerA-snap-gene-12.531;Name=maker-MullerA-snap-gene-12.531-mRNA-1;_AED=0.21;_eAED=0.21;_QI=597|1|1|1|1|1|4|54|405
MullerA	maker	mRNA	12517966	12519366	.	+	.	ID=maker-MullerA-augustus-gene-12.290-mRNA-1;Parent=maker-MullerA-augustus-gene-12.290;Name=maker-MullerA-augustus-gene-12.290-mRNA-1;_AED=0.29;_eAED=0.29;_QI=27|1|1|1|1|1|2|727|194
MullerA	maker	mRNA	12532373	12542116	.	+	.	ID=maker-MullerA-augustus-gene-12.299-mRNA-1;Parent=maker-MullerA-augustus-gene-12.299;Name=maker-MullerA-augustus-gene-12.299-mRNA-1;_AED=0.00;_eAED=0.00;_QI=4033|1|1|1|0.66|0.57|7|0|1209
MullerA	maker	mRNA	12542285	12542590	.	+	.	ID=augustus_masked-MullerA-processed-gene-12.24-mRNA-1;Parent=augustus_masked-MullerA-processed-gene-12.24;Name=augustus_masked-MullerA-processed-gene-12.24-mRNA-1;_AED=0.49;_eAED=1.00;_QI=0|-1|0|1|-1|1|1|0|101
MullerA	maker	mRNA	12556214	12565700	.	+	.	ID=augustus_masked-MullerA-processed-gene-12.25-mRNA-1;Parent=augustus_masked-MullerA-processed-gene-12.25;Name=augustus_masked-MullerA-processed-gene-12.25-mRNA-1;_AED=0.00;_eAED=0.00;_QI=8754|1|1|1|0|0|2|0|219;_merge_warning=1
MullerA	maker	mRNA	12573121	12574417	.	+	.	ID=maker-MullerA-augustus-gene-12.301-mRNA-1;Parent=maker-MullerA-augustus-gene-12.301;Name=maker-MullerA-augustus-gene-12.301-mRNA-1;_AED=0.00;_eAED=0.00;_QI=0|0|0|1|1|1|2|0|404
MullerA	maker	mRNA	12585062	12601786	.	+	.	ID=maker-MullerA-augustus-gene-12.303-mRNA-1;Parent=maker-MullerA-augustus-gene-12.303;Name=maker-MullerA-augustus-gene-12.303-mRNA-1;_AED=0.06;_eAED=0.06;_QI=3530|1|1|1|1|1|6|707|1400
MullerA	maker	mRNA	12656068	12656761	.	+	.	ID=maker-MullerA-augustus-gene-12.306-mRNA-1;Parent=maker-MullerA-augustus-gene-12.306;Name=maker-MullerA-augustus-gene-12.306-mRNA-1;_AED=0.00;_eAED=0.00;_QI=101|1|1|1|0|0.5|2|141|127
MullerA	maker	mRNA	12672690	12674886	.	+	.	ID=maker-MullerA-augustus-gene-12.310-mRNA-1;Parent=maker-MullerA-augustus-gene-12.310;Name=maker-MullerA-augustus-gene-12.310-mRNA-1;_AED=0.01;_eAED=0.01;_QI=186|1|1|1|1|0.66|3|916|322
MullerA	maker	mRNA	12701722	12703639	.	+	.	ID=maker-MullerA-augustus-gene-12.318-mRNA-1;Parent=maker-MullerA-augustus-gene-12.318;Name=maker-MullerA-augustus-gene-12.318-mRNA-1;_AED=0.09;_eAED=0.09;_QI=133|1|1|1|0.66|0.5|4|244|447
MullerA	maker	mRNA	12703726	12704385	.	+	.	ID=maker-MullerA-augustus-gene-12.319-mRNA-1;Parent=maker-MullerA-augustus-gene-12.319;Name=maker-MullerA-augustus-gene-12.319-mRNA-1;_AED=0.57;_eAED=0.62;_QI=0|0|0|1|0|0.5|2|0|198
MullerA	maker	mRNA	12887497	12891994	.	+	.	ID=maker-MullerA-augustus-gene-12.323-mRNA-1;Parent=maker-MullerA-augustus-gene-12.323;Name=maker-MullerA-augustus-gene-12.323-mRNA-1;_AED=0.00;_eAED=0.00;_QI=239|1|1|1|1|1|3|390|1249
MullerA	maker	mRNA	12897481	12901170	.	+	.	ID=augustus_masked-MullerA-processed-gene-12.35-mRNA-1;Parent=augustus_masked-MullerA-processed-gene-12.35;Name=augustus_masked-MullerA-processed-gene-12.35-mRNA-1;_AED=0.30;_eAED=0.30;_QI=2646|0.83|0.85|1|0.5|0.71|7|0|347
MullerA	maker	mRNA	12910208	12914893	.	+	.	ID=maker-MullerA-augustus-gene-12.329-mRNA-1;Parent=maker-MullerA-augustus-gene-12.329;Name=maker-MullerA-augustus-gene-12.329-mRNA-1;_AED=0.26;_eAED=0.26;_QI=0|1|1|1|0.8|0.66|6|511|323
MullerA	maker	mRNA	12917763	12923929	.	+	.	ID=maker-MullerA-augustus-gene-12.332-mRNA-1;Parent=maker-MullerA-augustus-gene-12.332;Name=maker-MullerA-augustus-gene-12.332-mRNA-1;_AED=0.35;_eAED=0.35;_QI=2197|1|1|1|1|0.75|4|246|518
MullerA	maker	mRNA	12924929	12925654	.	+	.	ID=maker-MullerA-augustus-gene-12.335-mRNA-1;Parent=maker-MullerA-augustus-gene-12.335;Name=maker-MullerA-augustus-gene-12.335-mRNA-1;_AED=0.03;_eAED=0.03;_QI=104|1|1|1|0.5|0.66|3|96|111
MullerA	maker	mRNA	12927671	12932892	.	+	.	ID=maker-MullerA-snap-gene-12.577-mRNA-1;Parent=maker-MullerA-snap-gene-12.577;Name=maker-MullerA-snap-gene-12.577-mRNA-1;_AED=0.00;_eAED=0.00;_QI=196|1|1|1|0.66|0.57|7|334|388
MullerA	maker	mRNA	12938688	12946252	.	+	.	ID=snap_masked-MullerA-processed-gene-12.170-mRNA-1;Parent=snap_masked-MullerA-processed-gene-12.170;Name=snap_masked-MullerA-processed-gene-12.170-mRNA-1;_AED=0.01;_eAED=0.01;_QI=409|0.92|0.93|1|0.42|0.33|15|1990|606;_merge_warning=1
MullerA	maker	mRNA	12948799	12951624	.	+	.	ID=maker-MullerA-augustus-gene-12.343-mRNA-1;Parent=maker-MullerA-augustus-gene-12.343;Name=maker-MullerA-augustus-gene-12.343-mRNA-1;_AED=0.00;_eAED=0.00;_QI=90|1|1|1|1|1|2|753|226
MullerA	maker	mRNA	12957682	12960228	.	+	.	ID=maker-MullerA-augustus-gene-12.347-mRNA-1;Parent=maker-MullerA-augustus-gene-12.347;Name=maker-MullerA-augustus-gene-12.347-mRNA-1;_AED=0.01;_eAED=0.01;_QI=206|1|1|1|0.85|0.62|8|0|670
MullerA	maker	mRNA	12962065	12965585	.	+	.	ID=maker-MullerA-augustus-gene-12.350-mRNA-1;Parent=maker-MullerA-augustus-gene-12.350;Name=maker-MullerA-augustus-gene-12.350-mRNA-1;_AED=0.01;_eAED=0.01;_QI=0|1|1|1|0.85|0.62|8|2312|318
MullerA	maker	mRNA	12967865	12968776	.	+	.	ID=augustus_masked-MullerA-processed-gene-12.42-mRNA-1;Parent=augustus_masked-MullerA-processed-gene-12.42;Name=augustus_masked-MullerA-processed-gene-12.42-mRNA-1;_AED=0.43;_eAED=0.43;_QI=0|-1|0|1|-1|1|1|0|303
MullerA	maker	mRNA	12970058	12970736	.	+	.	ID=maker-MullerA-augustus-gene-12.353-mRNA-1;Parent=maker-MullerA-augustus-gene-12.353;Name=maker-MullerA-augustus-gene-12.353-mRNA-1;_AED=0.11;_eAED=0.11;_QI=0|1|1|1|0.5|0.2|5|0|183
MullerA	maker	mRNA	12972342	12974114	.	+	.	ID=maker-MullerA-snap-gene-12.595-mRNA-1;Parent=maker-MullerA-snap-gene-12.595;Name=maker-MullerA-snap-gene-12.595-mRNA-1;_AED=0.03;_eAED=0.03;_QI=0|0.83|0.85|1|0.66|0.57|7|378|259
MullerA	maker	mRNA	11965602	11966073	.	-	.	ID=maker-MullerA-snap-gene-12.604-mRNA-1;Parent=maker-MullerA-snap-gene-12.604;Name=maker-MullerA-snap-gene-12.604-mRNA-1;_AED=0.77;_eAED=0.77;_QI=0|0|0|0.5|1|1|2|0|134
MullerA	maker	mRNA	11969434	11971500	.	-	.	ID=augustus_masked-MullerA-processed-gene-12.1-mRNA-1;Parent=augustus_masked-MullerA-processed-gene-12.1;Name=augustus_masked-MullerA-processed-gene-12.1-mRNA-1;_AED=0.74;_eAED=0.74;_QI=0|0|0|1|1|1|3|0|646;_merge_warning=1
MullerA	maker	mRNA	11974860	11976869	.	-	.	ID=maker-MullerA-augustus-gene-12.360-mRNA-1;Parent=maker-MullerA-augustus-gene-12.360;Name=maker-MullerA-augustus-gene-12.360-mRNA-1;_AED=0.74;_eAED=0.78;_QI=0|0|0|0.66|1|1|3|0|627
MullerA	maker	mRNA	11980877	11983081	.	-	.	ID=maker-MullerA-augustus-gene-12.361-mRNA-1;Parent=maker-MullerA-augustus-gene-12.361;Name=maker-MullerA-augustus-gene-12.361-mRNA-1;_AED=0.56;_eAED=0.76;_QI=0|0.5|0|0.66|1|1|3|0|692
MullerA	maker	mRNA	11987181	11989322	.	-	.	ID=maker-MullerA-augustus-gene-12.362-mRNA-1;Parent=maker-MullerA-augustus-gene-12.362;Name=maker-MullerA-augustus-gene-12.362-mRNA-1;_AED=0.53;_eAED=0.53;_QI=0|0|0|1|1|1|3|0|671
MullerA	maker	mRNA	11992626	11994686	.	-	.	ID=maker-MullerA-augustus-gene-12.363-mRNA-1;Parent=maker-MullerA-augustus-gene-12.363;Name=maker-MullerA-augustus-gene-12.363-mRNA-1;_AED=0.59;_eAED=0.59;_QI=0|0|0|0.66|1|1|3|0|644
MullerA	maker	mRNA	11997965	12000094	.	-	.	ID=maker-MullerA-augustus-gene-12.364-mRNA-1;Parent=maker-MullerA-augustus-gene-12.364;Name=maker-MullerA-augustus-gene-12.364-mRNA-1;_AED=0.88;_eAED=0.88;_QI=0|0|0|0.33|1|1|3|0|667
MullerA	maker	mRNA	12003374	12005503	.	-	.	ID=augustus_masked-MullerA-processed-gene-12.44-mRNA-1;Parent=augustus_masked-MullerA-processed-gene-12.44;Name=augustus_masked-MullerA-processed-gene-12.44-mRNA-1;_AED=0.86;_eAED=0.86;_QI=0|0|0|0.66|1|1|3|0|667;_merge_warning=1
MullerA	maker	mRNA	12010517	12010988	.	-	.	ID=maker-MullerA-snap-gene-12.606-mRNA-1;Parent=maker-MullerA-snap-gene-12.606;Name=maker-MullerA-snap-gene-12.606-mRNA-1;_AED=0.77;_eAED=0.77;_QI=0|0|0|0.5|1|1|2|0|134
MullerA	maker	mRNA	12012456	12014603	.	-	.	ID=augustus_masked-MullerA-processed-gene-12.46-mRNA-1;Parent=augustus_masked-MullerA-processed-gene-12.46;Name=augustus_masked-MullerA-processed-gene-12.46-mRNA-1;_AED=0.93;_eAED=0.93;_QI=0|0|0|0.33|1|1|3|0|673;_merge_warning=1
MullerA	maker	mRNA	12018752	12020787	.	-	.	ID=maker-MullerA-augustus-gene-12.367-mRNA-1;Parent=maker-MullerA-augustus-gene-12.367;Name=maker-MullerA-augustus-gene-12.367-mRNA-1;_AED=0.86;_eAED=0.86;_QI=0|0|0|0.5|1|1|4|0|605
MullerA	maker	mRNA	12024546	12025393	.	-	.	ID=maker-MullerA-snap-gene-12.622-mRNA-1;Parent=maker-MullerA-snap-gene-12.622;Name=maker-MullerA-snap-gene-12.622-mRNA-1;_AED=0.13;_eAED=0.13;_QI=0|0|0|1|1|0.5|2|0|262
MullerA	maker	mRNA	12031652	12032499	.	-	.	ID=maker-MullerA-snap-gene-12.623-mRNA-1;Parent=maker-MullerA-snap-gene-12.623;Name=maker-MullerA-snap-gene-12.623-mRNA-1;_AED=0.13;_eAED=0.13;_QI=0|0|0|1|1|0.5|2|0|262
MullerA	maker	mRNA	12035441	12036288	.	-	.	ID=maker-MullerA-snap-gene-12.624-mRNA-1;Parent=maker-MullerA-snap-gene-12.624;Name=maker-MullerA-snap-gene-12.624-mRNA-1;_AED=0.13;_eAED=0.13;_QI=0|0|0|1|1|0.5|2|0|262
MullerA	maker	mRNA	12042619	12044946	.	-	.	ID=maker-MullerA-augustus-gene-12.380-mRNA-1;Parent=maker-MullerA-augustus-gene-12.380;Name=maker-MullerA-augustus-gene-12.380-mRNA-1;_AED=0.61;_eAED=0.61;_QI=186|0.5|0.33|1|1|1|3|0|671
MullerA	maker	mRNA	12047483	12049624	.	-	.	ID=augustus_masked-MullerA-processed-gene-12.52-mRNA-1;Parent=augustus_masked-MullerA-processed-gene-12.52;Name=augustus_masked-MullerA-processed-gene-12.52-mRNA-1;_AED=0.85;_eAED=0.87;_QI=0|0|0|0.66|1|1|3|0|671;_merge_warning=1
MullerA	maker	mRNA	12053967	12056108	.	-	.	ID=augustus_masked-MullerA-processed-gene-12.53-mRNA-1;Parent=augustus_masked-MullerA-processed-gene-12.53;Name=augustus_masked-MullerA-processed-gene-12.53-mRNA-1;_AED=0.69;_eAED=0.69;_QI=0|0|0|1|1|1|3|0|671;_merge_warning=1
MullerA	maker	mRNA	12060517	12062655	.	-	.	ID=maker-MullerA-augustus-gene-12.383-mRNA-1;Parent=maker-MullerA-augustus-gene-12.383;Name=maker-MullerA-augustus-gene-12.383-mRNA-1;_AED=0.62;_eAED=0.63;_QI=0|0|0|0.66|1|1|3|0|670
MullerA	maker	mRNA	12065398	12065954	.	-	.	ID=snap_masked-MullerA-processed-gene-12.188-mRNA-1;Parent=snap_masked-MullerA-processed-gene-12.188;Name=snap_masked-MullerA-processed-gene-12.188-mRNA-1;_AED=0.83;_eAED=0.83;_QI=0|0|0|0.5|1|1|2|0|165;_merge_warning=1
MullerA	maker	mRNA	12065960	12067457	.	-	.	ID=snap_masked-MullerA-processed-gene-12.189-mRNA-1;Parent=snap_masked-MullerA-processed-gene-12.189;Name=snap_masked-MullerA-processed-gene-12.189-mRNA-1;_AED=0.60;_eAED=0.60;_QI=0|0|0|1|1|1|2|0|476;_merge_warning=1
MullerA	maker	mRNA	12070874	12073015	.	-	.	ID=maker-MullerA-augustus-gene-12.385-mRNA-1;Parent=maker-MullerA-augustus-gene-12.385;Name=maker-MullerA-augustus-gene-12.385-mRNA-1;_AED=0.74;_eAED=0.75;_QI=0|0.5|0|1|1|1|3|0|671
MullerA	maker	mRNA	12077149	12079278	.	-	.	ID=maker-MullerA-augustus-gene-12.386-mRNA-1;Parent=maker-MullerA-augustus-gene-12.386;Name=maker-MullerA-augustus-gene-12.386-mRNA-1;_AED=0.74;_eAED=0.74;_QI=0|0|0|1|1|1|3|0|667
MullerA	maker	mRNA	12080952	12082954	.	-	.	ID=maker-MullerA-snap-gene-12.630-mRNA-1;Parent=maker-MullerA-snap-gene-12.630;Name=maker-MullerA-snap-gene-12.630-mRNA-1;_AED=0.79;_eAED=0.79;_QI=0|0|0|0.5|1|1|4|0|586
MullerA	maker	mRNA	12110206	12111218	.	-	.	ID=maker-MullerA-augustus-gene-12.412-mRNA-1;Parent=maker-MullerA-augustus-gene-12.412;Name=maker-MullerA-augustus-gene-12.412-mRNA-1;_AED=0.01;_eAED=0.01;_QI=130|1|1|1|1|1|2|115|233
MullerA	maker	mRNA	12114932	12115372	.	-	.	ID=augustus_masked-MullerA-processed-gene-12.61-mRNA-1;Parent=augustus_masked-MullerA-processed-gene-12.61;Name=augustus_masked-MullerA-processed-gene-12.61-mRNA-1;_AED=0.39;_eAED=0.48;_QI=0|-1|0|1|-1|1|1|0|146
MullerA	maker	mRNA	12115643	12120275	.	-	.	ID=maker-MullerA-augustus-gene-12.414-mRNA-1;Parent=maker-MullerA-augustus-gene-12.414;Name=maker-MullerA-augustus-gene-12.414-mRNA-1;_AED=0.00;_eAED=0.00;_QI=352|1|1|1|1|1|4|0|297
MullerA	maker	mRNA	12125962	12128580	.	-	.	ID=maker-MullerA-augustus-gene-12.416-mRNA-1;Parent=maker-MullerA-augustus-gene-12.416;Name=maker-MullerA-augustus-gene-12.416-mRNA-1;_AED=0.31;_eAED=0.31;_QI=303|1|1|1|1|1|3|374|598
MullerA	maker	mRNA	12128844	12134653	.	-	.	ID=maker-MullerA-augustus-gene-12.417-mRNA-1;Parent=maker-MullerA-augustus-gene-12.417;Name=maker-MullerA-augustus-gene-12.417-mRNA-1;_AED=0.19;_eAED=0.19;_QI=297|1|1|1|0.5|0.66|3|1910|656
MullerA	maker	mRNA	12151667	12154096	.	-	.	ID=augustus_masked-MullerA-processed-gene-12.65-mRNA-1;Parent=augustus_masked-MullerA-processed-gene-12.65;Name=augustus_masked-MullerA-processed-gene-12.65-mRNA-1;_AED=0.02;_eAED=0.03;_QI=0|-1|0|1|-1|1|1|0|809;_merge_warning=1
MullerA	maker	mRNA	12189064	12190765	.	-	.	ID=maker-MullerA-augustus-gene-12.422-mRNA-1;Parent=maker-MullerA-augustus-gene-12.422;Name=maker-MullerA-augustus-gene-12.422-mRNA-1;_AED=0.09;_eAED=0.09;_QI=410|1|1|1|1|1|5|50|319
MullerA	maker	mRNA	12206704	12207893	.	-	.	ID=maker-MullerA-augustus-gene-12.424-mRNA-1;Parent=maker-MullerA-augustus-gene-12.424;Name=maker-MullerA-augustus-gene-12.424-mRNA-1;_AED=0.00;_eAED=0.00;_QI=146|1|1|1|1|1|2|338|216
MullerA	maker	mRNA	12397321	12397957	.	-	.	ID=maker-MullerA-augustus-gene-12.426-mRNA-1;Parent=maker-MullerA-augustus-gene-12.426;Name=maker-MullerA-augustus-gene-12.426-mRNA-1;_AED=0.00;_eAED=0.00;_QI=0|1|1|1|1|1|2|0|182
MullerA	maker	mRNA	12407042	12407906	.	-	.	ID=maker-MullerA-augustus-gene-12.428-mRNA-1;Parent=maker-MullerA-augustus-gene-12.428;Name=maker-MullerA-augustus-gene-12.428-mRNA-1;_AED=0.00;_eAED=0.00;_QI=120|1|1|1|0.5|0.33|3|125|115
MullerA	maker	mRNA	12430895	12461818	.	-	.	ID=maker-MullerA-snap-gene-12.678-mRNA-1;Parent=maker-MullerA-snap-gene-12.678;Name=maker-MullerA-snap-gene-12.678-mRNA-1;_AED=0.26;_eAED=0.26;_QI=0|0.91|0.84|0.92|0.33|0.38|13|1093|619
MullerA	maker	mRNA	12501501	12502013	.	-	.	ID=augustus_masked-MullerA-processed-gene-12.77-mRNA-1;Parent=augustus_masked-MullerA-processed-gene-12.77;Name=augustus_masked-MullerA-processed-gene-12.77-mRNA-1;_AED=0.44;_eAED=0.44;_QI=0|-1|0|1|-1|1|1|0|170
MullerA	maker	mRNA	12503488	12505615	.	-	.	ID=maker-MullerA-augustus-gene-12.440-mRNA-1;Parent=maker-MullerA-augustus-gene-12.440;Name=maker-MullerA-augustus-gene-12.440-mRNA-1;_AED=0.01;_eAED=0.01;_QI=42|0.83|0.85|1|0.66|0.57|7|0|603
MullerA	maker	mRNA	12512309	12515178	.	-	.	ID=maker-MullerA-augustus-gene-12.443-mRNA-1;Parent=maker-MullerA-augustus-gene-12.443;Name=maker-MullerA-augustus-gene-12.443-mRNA-1;_AED=0.00;_eAED=0.00;_QI=156|1|1|1|1|1|2|154|827
MullerA	maker	mRNA	12523707	12525674	.	-	.	ID=maker-MullerA-snap-gene-12.690-mRNA-1;Parent=maker-MullerA-snap-gene-12.690;Name=maker-MullerA-snap-gene-12.690-mRNA-1;_AED=0.12;_eAED=0.12;_QI=0|0.66|0.25|0.75|0.66|0.5|4|0|496
MullerA	maker	mRNA	12562293	12563439	.	-	.	ID=maker-MullerA-augustus-gene-12.447-mRNA-1;Parent=maker-MullerA-augustus-gene-12.447;Name=maker-MullerA-augustus-gene-12.447-mRNA-1;_AED=0.00;_eAED=0.00;_QI=59|1|1|1|1|1|2|48|270
MullerA	maker	mRNA	12564962	12566574	.	-	.	ID=maker-MullerA-snap-gene-12.694-mRNA-1;Parent=maker-MullerA-snap-gene-12.694;Name=maker-MullerA-snap-gene-12.694-mRNA-1;_AED=0.00;_eAED=0.00;_QI=28|1|1|1|0|0|2|103|223
MullerA	maker	mRNA	12614565	12615954	.	-	.	ID=maker-MullerA-augustus-gene-12.449-mRNA-1;Parent=maker-MullerA-augustus-gene-12.449;Name=maker-MullerA-augustus-gene-12.449-mRNA-1;_AED=0.01;_eAED=0.01;_QI=9|1|1|1|1|1|4|71|371
MullerA	maker	mRNA	12634672	12641418	.	-	.	ID=maker-MullerA-snap-gene-12.698-mRNA-1;Parent=maker-MullerA-snap-gene-12.698;Name=maker-MullerA-snap-gene-12.698-mRNA-1;_AED=0.14;_eAED=0.14;_QI=0|0|0.33|0.33|0.5|0.66|3|188|272
MullerA	maker	mRNA	12654975	12655738	.	-	.	ID=maker-MullerA-augustus-gene-12.452-mRNA-1;Parent=maker-MullerA-augustus-gene-12.452;Name=maker-MullerA-augustus-gene-12.452-mRNA-1;_AED=0.02;_eAED=0.02;_QI=0|1|1|1|0.33|0.5|4|123|172
MullerA	maker	mRNA	12656300	12663225	.	-	.	ID=snap_masked-MullerA-processed-gene-12.229-mRNA-1;Parent=snap_masked-MullerA-processed-gene-12.229;Name=snap_masked-MullerA-processed-gene-12.229-mRNA-1;_AED=0.73;_eAED=1.00;_QI=0|0|0|0.25|1|1|4|0|146
MullerA	maker	mRNA	12663951	12666619	.	-	.	ID=maker-MullerA-snap-gene-12.706-mRNA-1;Parent=maker-MullerA-snap-gene-12.706;Name=maker-MullerA-snap-gene-12.706-mRNA-1;_AED=0.14;_eAED=0.20;_QI=0|0|0.5|1|1|1|2|774|578
MullerA	maker	mRNA	12666858	12685531	.	-	.	ID=snap_masked-MullerA-processed-gene-12.231-mRNA-1;Parent=snap_masked-MullerA-processed-gene-12.231;Name=snap_masked-MullerA-processed-gene-12.231-mRNA-1;_AED=0.13;_eAED=0.13;_QI=0|0.25|0.4|0.4|1|0.8|5|0|96
MullerA	maker	mRNA	12709057	12709954	.	-	.	ID=maker-MullerA-augustus-gene-12.457-mRNA-1;Parent=maker-MullerA-augustus-gene-12.457;Name=maker-MullerA-augustus-gene-12.457-mRNA-1;_AED=0.01;_eAED=0.01;_QI=84|1|1|1|0|0|3|32|213
MullerA	maker	mRNA	12727239	12729999	.	-	.	ID=maker-MullerA-augustus-gene-12.459-mRNA-1;Parent=maker-MullerA-augustus-gene-12.459;Name=maker-MullerA-augustus-gene-12.459-mRNA-1;_AED=0.02;_eAED=0.05;_QI=0|0|0|1|1|1|2|0|826
MullerA	maker	mRNA	12858052	12870469	.	-	.	ID=maker-MullerA-snap-gene-12.713-mRNA-1;Parent=maker-MullerA-snap-gene-12.713;Name=maker-MullerA-snap-gene-12.713-mRNA-1;_AED=0.01;_eAED=0.01;_QI=466|1|1|1|0.5|0.42|7|1126|226
MullerA	maker	mRNA	12872930	12874054	.	-	.	ID=augustus_masked-MullerA-processed-gene-12.94-mRNA-1;Parent=augustus_masked-MullerA-processed-gene-12.94;Name=augustus_masked-MullerA-processed-gene-12.94-mRNA-1;_AED=0.04;_eAED=0.05;_QI=0|-1|0|1|-1|1|1|0|374;_merge_warning=1
MullerA	maker	mRNA	12895417	12899562	.	-	.	ID=maker-MullerA-augustus-gene-12.464-mRNA-1;Parent=maker-MullerA-augustus-gene-12.464;Name=maker-MullerA-augustus-gene-12.464-mRNA-1;_AED=0.00;_eAED=0.00;_QI=0|1|1|1|1|1|6|730|586
MullerA	maker	mRNA	12915432	12917131	.	-	.	ID=maker-MullerA-augustus-gene-12.467-mRNA-1;Parent=maker-MullerA-augustus-gene-12.467;Name=maker-MullerA-augustus-gene-12.467-mRNA-1;_AED=0.00;_eAED=0.00;_QI=219|1|1|1|1|1|3|0|447
MullerA	maker	mRNA	12923090	12926920	.	-	.	ID=maker-MullerA-snap-gene-12.731-mRNA-1;Parent=maker-MullerA-snap-gene-12.731;Name=maker-MullerA-snap-gene-12.731-mRNA-1;_AED=0.15;_eAED=0.15;_QI=121|1|1|1|0|0|5|1525|140
MullerA	maker	mRNA	12927734	12932562	.	-	.	ID=maker-MullerA-snap-gene-12.734-mRNA-1;Parent=maker-MullerA-snap-gene-12.734;Name=maker-MullerA-snap-gene-12.734-mRNA-1;_AED=0.20;_eAED=0.39;_QI=23|0|0.33|1|0|0|3|531|83
MullerA	maker	mRNA	12933792	12936298	.	-	.	ID=maker-MullerA-augustus-gene-12.472-mRNA-1;Parent=maker-MullerA-augustus-gene-12.472;Name=maker-MullerA-augustus-gene-12.472-mRNA-1;_AED=0.00;_eAED=0.00;_QI=153|1|1|1|1|1|7|63|411
MullerA	maker	mRNA	12950437	12951414	.	-	.	ID=maker-MullerA-snap-gene-12.738-mRNA-1;Parent=maker-MullerA-snap-gene-12.738;Name=maker-MullerA-snap-gene-12.738-mRNA-1;_AED=0.46;_eAED=0.53;_QI=0|0|0.5|1|0|0|2|0|114
MullerA	maker	mRNA	12951744	12955775	.	-	.	ID=maker-MullerA-augustus-gene-12.474-mRNA-1;Parent=maker-MullerA-augustus-gene-12.474;Name=maker-MullerA-augustus-gene-12.474-mRNA-1;_AED=0.11;_eAED=0.11;_QI=164|0.85|0.87|1|0.85|0.75|8|25|1117
MullerA	maker	mRNA	12963806	12965901	.	-	.	ID=maker-MullerA-augustus-gene-12.478-mRNA-1;Parent=maker-MullerA-augustus-gene-12.478;Name=maker-MullerA-augustus-gene-12.478-mRNA-1;_AED=0.00;_eAED=0.00;_QI=63|1|1|1|0.66|0.5|4|0|626
MullerA	maker	mRNA	12977453	12979640	.	-	.	ID=maker-MullerA-augustus-gene-12.480-mRNA-1;Parent=maker-MullerA-augustus-gene-12.480;Name=maker-MullerA-augustus-gene-12.480-mRNA-1;_AED=0.00;_eAED=0.00;_QI=368|1|1|1|1|1|2|0|584
MullerA	maker	mRNA	12975607	12976565	.	-	.	ID=maker-MullerA-snap-gene-12.750-mRNA-1;Parent=maker-MullerA-snap-gene-12.750;Name=maker-MullerA-snap-gene-12.750-mRNA-1;_AED=0.45;_eAED=1.00;_QI=0|0|0|1|0|0|2|0|236
MullerA	maker	mRNA	11044169	11051137	.	+	.	ID=maker-MullerA-augustus-gene-11.245-mRNA-1;Parent=maker-MullerA-augustus-gene-11.245;Name=maker-MullerA-augustus-gene-11.245-mRNA-1;_AED=0.10;_eAED=0.10;_QI=1980|0.85|0.75|1|1|1|8|383|1048
MullerA	maker	mRNA	11053345	11055992	.	+	.	ID=snap_masked-MullerA-processed-gene-11.96-mRNA-1;Parent=snap_masked-MullerA-processed-gene-11.96;Name=snap_masked-MullerA-processed-gene-11.96-mRNA-1;_AED=0.05;_eAED=0.05;_QI=112|0.8|0.66|1|1|1|6|237|609;_merge_warning=1
MullerA	maker	mRNA	11058581	11065282	.	+	.	ID=maker-MullerA-augustus-gene-11.252-mRNA-1;Parent=maker-MullerA-augustus-gene-11.252;Name=maker-MullerA-augustus-gene-11.252-mRNA-1;_AED=0.12;_eAED=0.12;_QI=864|1|1|1|1|1|9|0|1115
MullerA	maker	mRNA	11065643	11068165	.	+	.	ID=maker-MullerA-snap-gene-11.432-mRNA-1;Parent=maker-MullerA-snap-gene-11.432;Name=maker-MullerA-snap-gene-11.432-mRNA-1;_AED=0.41;_eAED=0.41;_QI=0|0|0.5|1|0|0|2|942|59
MullerA	maker	mRNA	11072389	11077031	.	+	.	ID=maker-MullerA-augustus-gene-11.261-mRNA-1;Parent=maker-MullerA-augustus-gene-11.261;Name=maker-MullerA-augustus-gene-11.261-mRNA-1;_AED=0.11;_eAED=0.11;_QI=571|1|0.85|1|0.83|0.71|7|0|949
MullerA	maker	mRNA	11077259	11078699	.	+	.	ID=maker-MullerA-augustus-gene-11.262-mRNA-1;Parent=maker-MullerA-augustus-gene-11.262;Name=maker-MullerA-augustus-gene-11.262-mRNA-1;_AED=0.43;_eAED=0.43;_QI=0|0|0.5|0.5|1|0.5|2|402|136
MullerA	maker	mRNA	11082448	11087873	.	+	.	ID=maker-MullerA-augustus-gene-11.270-mRNA-1;Parent=maker-MullerA-augustus-gene-11.270;Name=maker-MullerA-augustus-gene-11.270-mRNA-1;_AED=0.00;_eAED=0.00;_QI=398|1|1|1|1|1|5|987|1248
MullerA	maker	mRNA	11160208	11167179	.	+	.	ID=maker-MullerA-snap-gene-11.447-mRNA-1;Parent=maker-MullerA-snap-gene-11.447;Name=maker-MullerA-snap-gene-11.447-mRNA-1;_AED=0.31;_eAED=0.31;_QI=82|0.5|0.66|1|0.5|0.33|3|0|778
MullerA	maker	mRNA	11167694	11173670	.	+	.	ID=maker-MullerA-snap-gene-11.446-mRNA-1;Parent=maker-MullerA-snap-gene-11.446;Name=maker-MullerA-snap-gene-11.446-mRNA-1;_AED=0.67;_eAED=0.67;_QI=0|0|0|1|1|1|2|0|826
MullerA	maker	mRNA	11199967	11202482	.	+	.	ID=maker-MullerA-augustus-gene-11.272-mRNA-1;Parent=maker-MullerA-augustus-gene-11.272;Name=maker-MullerA-augustus-gene-11.272-mRNA-1;_AED=0.23;_eAED=0.23;_QI=572|1|1|1|1|1|3|148|432
MullerA	maker	mRNA	11202787	11204618	.	+	.	ID=maker-MullerA-snap-gene-11.452-mRNA-1;Parent=maker-MullerA-snap-gene-11.452;Name=maker-MullerA-snap-gene-11.452-mRNA-1;_AED=0.27;_eAED=0.27;_QI=0|1|0.5|1|1|1|2|219|516
MullerA	maker	mRNA	11213373	11214854	.	+	.	ID=snap_masked-MullerA-processed-gene-11.112-mRNA-1;Parent=snap_masked-MullerA-processed-gene-11.112;Name=snap_masked-MullerA-processed-gene-11.112-mRNA-1;_AED=0.52;_eAED=0.52;_QI=0|0|0|0.5|1|1|2|0|59;_merge_warning=1
MullerA	maker	mRNA	11215143	11217323	.	+	.	ID=snap_masked-MullerA-processed-gene-11.113-mRNA-1;Parent=snap_masked-MullerA-processed-gene-11.113;Name=snap_masked-MullerA-processed-gene-11.113-mRNA-1;_AED=0.28;_eAED=0.37;_QI=0|-1|0|1|-1|1|1|0|726;_merge_warning=1
MullerA	maker	mRNA	11217835	11219073	.	+	.	ID=augustus_masked-MullerA-processed-gene-11.15-mRNA-1;Parent=augustus_masked-MullerA-processed-gene-11.15;Name=augustus_masked-MullerA-processed-gene-11.15-mRNA-1;_AED=0.38;_eAED=0.38;_QI=0|-1|0|1|-1|1|1|0|412;_merge_warning=1
MullerA	maker	mRNA	11224176	11225300	.	+	.	ID=augustus_masked-MullerA-processed-gene-11.16-mRNA-1;Parent=augustus_masked-MullerA-processed-gene-11.16;Name=augustus_masked-MullerA-processed-gene-11.16-mRNA-1;_AED=0.39;_eAED=0.39;_QI=0|-1|0|1|-1|1|1|0|374;_merge_warning=1
MullerA	maker	mRNA	11226178	11228200	.	+	.	ID=maker-MullerA-augustus-gene-11.279-mRNA-1;Parent=maker-MullerA-augustus-gene-11.279;Name=maker-MullerA-augustus-gene-11.279-mRNA-1;_AED=0.31;_eAED=0.31;_QI=78|1|0.66|1|1|1|3|0|605
MullerA	maker	mRNA	11228398	11230293	.	+	.	ID=maker-MullerA-augustus-gene-11.280-mRNA-1;Parent=maker-MullerA-augustus-gene-11.280;Name=maker-MullerA-augustus-gene-11.280-mRNA-1;_AED=0.31;_eAED=0.31;_QI=0|0|0|1|1|1|2|0|614
MullerA	maker	mRNA	11231662	11233543	.	+	.	ID=maker-MullerA-snap-gene-11.464-mRNA-1;Parent=maker-MullerA-snap-gene-11.464;Name=maker-MullerA-snap-gene-11.464-mRNA-1;_AED=0.00;_eAED=0.00;_QI=0|0|0|1|1|1|2|0|603
MullerA	maker	mRNA	11236955	11242922	.	+	.	ID=augustus_masked-MullerA-processed-gene-11.20-mRNA-1;Parent=augustus_masked-MullerA-processed-gene-11.20;Name=augustus_masked-MullerA-processed-gene-11.20-mRNA-1;_AED=0.02;_eAED=0.02;_QI=89|0.75|0.6|1|1|1|5|0|1727;_merge_warning=1
MullerA	maker	mRNA	11246624	11248635	.	+	.	ID=maker-MullerA-augustus-gene-11.287-mRNA-1;Parent=maker-MullerA-augustus-gene-11.287;Name=maker-MullerA-augustus-gene-11.287-mRNA-1;_AED=0.00;_eAED=0.00;_QI=0|0|0|1|1|1|2|0|650
MullerA	maker	mRNA	11267718	11268601	.	+	.	ID=maker-MullerA-snap-gene-11.471-mRNA-1;Parent=maker-MullerA-snap-gene-11.471;Name=maker-MullerA-snap-gene-11.471-mRNA-1;_AED=0.43;_eAED=0.43;_QI=0|0|0.5|1|0|0|2|177|172
MullerA	maker	mRNA	11272003	11273831	.	+	.	ID=maker-MullerA-snap-gene-11.473-mRNA-1;Parent=maker-MullerA-snap-gene-11.473;Name=maker-MullerA-snap-gene-11.473-mRNA-1;_AED=0.84;_eAED=0.86;_QI=0|0|0|0.66|0.5|0.33|3|0|336
MullerA	maker	mRNA	11276891	11277842	.	+	.	ID=maker-MullerA-snap-gene-11.472-mRNA-1;Parent=maker-MullerA-snap-gene-11.472;Name=maker-MullerA-snap-gene-11.472-mRNA-1;_AED=0.55;_eAED=0.55;_QI=0|0|0|0.5|1|1|2|0|304
MullerA	maker	mRNA	11278893	11285138	.	+	.	ID=maker-MullerA-snap-gene-11.470-mRNA-1;Parent=maker-MullerA-snap-gene-11.470;Name=maker-MullerA-snap-gene-11.470-mRNA-1;_AED=0.43;_eAED=0.44;_QI=0|0|0.33|1|0|0|3|177|159
MullerA	maker	mRNA	11291247	11294175	.	+	.	ID=maker-MullerA-snap-gene-11.485-mRNA-1;Parent=maker-MullerA-snap-gene-11.485;Name=maker-MullerA-snap-gene-11.485-mRNA-1;_AED=0.12;_eAED=0.26;_QI=0|0|0.5|1|0|0|2|284|183
MullerA	maker	mRNA	11324916	11325849	.	+	.	ID=snap_masked-MullerA-processed-gene-11.127-mRNA-1;Parent=snap_masked-MullerA-processed-gene-11.127;Name=snap_masked-MullerA-processed-gene-11.127-mRNA-1;_AED=0.76;_eAED=0.80;_QI=0|0|0|1|1|1|2|0|298;_merge_warning=1
MullerA	maker	mRNA	11328946	11329897	.	+	.	ID=maker-MullerA-snap-gene-11.487-mRNA-1;Parent=maker-MullerA-snap-gene-11.487;Name=maker-MullerA-snap-gene-11.487-mRNA-1;_AED=0.26;_eAED=0.26;_QI=0|0|0|0.5|1|1|2|0|292
MullerA	maker	mRNA	11511469	11517143	.	+	.	ID=maker-MullerA-augustus-gene-11.298-mRNA-1;Parent=maker-MullerA-augustus-gene-11.298;Name=maker-MullerA-augustus-gene-11.298-mRNA-1;_AED=0.03;_eAED=0.03;_QI=2392|1|1|1|0.75|0.6|5|1575|473
MullerA	maker	mRNA	11517751	11520764	.	+	.	ID=maker-MullerA-augustus-gene-11.301-mRNA-1;Parent=maker-MullerA-augustus-gene-11.301;Name=maker-MullerA-augustus-gene-11.301-mRNA-1;_AED=0.00;_eAED=0.00;_QI=1105|1|1|1|1|1|3|0|590
MullerA	maker	mRNA	11539098	11540015	.	+	.	ID=augustus_masked-MullerA-processed-gene-11.30-mRNA-1;Parent=augustus_masked-MullerA-processed-gene-11.30;Name=augustus_masked-MullerA-processed-gene-11.30-mRNA-1;_AED=0.38;_eAED=0.38;_QI=0|-1|0|1|-1|1|1|0|305;_merge_warning=1
MullerA	maker	mRNA	11545209	11575571	.	+	.	ID=maker-MullerA-augustus-gene-11.303-mRNA-1;Parent=maker-MullerA-augustus-gene-11.303;Name=maker-MullerA-augustus-gene-11.303-mRNA-1;_AED=0.00;_eAED=0.00;_QI=8155|1|1|1|0.57|0.5|8|4276|1256
MullerA	maker	mRNA	11748209	11749117	.	+	.	ID=maker-MullerA-augustus-gene-11.306-mRNA-1;Parent=maker-MullerA-augustus-gene-11.306;Name=maker-MullerA-augustus-gene-11.306-mRNA-1;_AED=0.00;_eAED=0.00;_QI=390|1|1|1|1|1|2|138|106
MullerA	maker	mRNA	11756908	11757556	.	+	.	ID=augustus_masked-MullerA-processed-gene-11.35-mRNA-1;Parent=augustus_masked-MullerA-processed-gene-11.35;Name=augustus_masked-MullerA-processed-gene-11.35-mRNA-1;_AED=0.22;_eAED=0.24;_QI=0|0|0.5|1|1|1|2|162|105;_merge_warning=1
MullerA	maker	mRNA	11771404	11772914	.	+	.	ID=snap_masked-MullerA-processed-gene-11.161-mRNA-1;Parent=snap_masked-MullerA-processed-gene-11.161;Name=snap_masked-MullerA-processed-gene-11.161-mRNA-1;_AED=0.00;_eAED=0.00;_QI=70|0|0.5|1|0|0.5|2|117|379;_merge_warning=1
MullerA	maker	mRNA	11775706	11778777	.	+	.	ID=maker-MullerA-snap-gene-11.516-mRNA-1;Parent=maker-MullerA-snap-gene-11.516;Name=maker-MullerA-snap-gene-11.516-mRNA-1;_AED=0.24;_eAED=0.24;_QI=0|0|0|0.75|0.85|0.87|8|0|527
MullerA	maker	mRNA	11816541	11817290	.	+	.	ID=maker-MullerA-augustus-gene-11.309-mRNA-1;Parent=maker-MullerA-augustus-gene-11.309;Name=maker-MullerA-augustus-gene-11.309-mRNA-1;_AED=0.04;_eAED=0.04;_QI=80|1|1|1|0|0|3|132|137
MullerA	maker	mRNA	11847444	11848613	.	+	.	ID=maker-MullerA-augustus-gene-11.312-mRNA-1;Parent=maker-MullerA-augustus-gene-11.312;Name=maker-MullerA-augustus-gene-11.312-mRNA-1;_AED=0.00;_eAED=0.00;_QI=447|1|1|1|0.5|0.33|3|266|109
MullerA	maker	mRNA	11877386	11877806	.	+	.	ID=maker-MullerA-snap-gene-11.522-mRNA-1;Parent=maker-MullerA-snap-gene-11.522;Name=maker-MullerA-snap-gene-11.522-mRNA-1;_AED=0.00;_eAED=0.00;_QI=56|1|1|1|1|1|2|114|62
MullerA	maker	mRNA	11891037	11891928	.	+	.	ID=maker-MullerA-augustus-gene-11.314-mRNA-1;Parent=maker-MullerA-augustus-gene-11.314;Name=maker-MullerA-augustus-gene-11.314-mRNA-1;_AED=0.01;_eAED=0.01;_QI=90|1|1|1|1|1|2|441|99
MullerA	maker	mRNA	11901467	11903415	.	+	.	ID=augustus_masked-MullerA-processed-gene-11.42-mRNA-1;Parent=augustus_masked-MullerA-processed-gene-11.42;Name=augustus_masked-MullerA-processed-gene-11.42-mRNA-1;_AED=0.00;_eAED=0.00;_QI=145|0|0.5|1|0|0.5|2|237|496
MullerA	maker	mRNA	11923749	11924625	.	+	.	ID=maker-MullerA-snap-gene-11.526-mRNA-1;Parent=maker-MullerA-snap-gene-11.526;Name=maker-MullerA-snap-gene-11.526-mRNA-1;_AED=0.06;_eAED=0.06;_QI=80|1|1|1|1|1|2|29|233
MullerA	maker	mRNA	10998167	11010211	.	-	.	ID=maker-MullerA-augustus-gene-11.318-mRNA-1;Parent=maker-MullerA-augustus-gene-11.318;Name=maker-MullerA-augustus-gene-11.318-mRNA-1;_AED=0.03;_eAED=0.03;_QI=0|1|1|1|1|1|6|491|2137
MullerA	maker	mRNA	11011537	11015750	.	-	.	ID=maker-MullerA-snap-gene-11.528-mRNA-1;Parent=maker-MullerA-snap-gene-11.528;Name=maker-MullerA-snap-gene-11.528-mRNA-1;_AED=0.47;_eAED=0.56;_QI=0|0|0|1|1|1|3|0|169
MullerA	maker	mRNA	11025936	11032025	.	-	.	ID=maker-MullerA-augustus-gene-11.324-mRNA-1;Parent=maker-MullerA-augustus-gene-11.324;Name=maker-MullerA-augustus-gene-11.324-mRNA-1;_AED=0.33;_eAED=0.33;_QI=0|0|0|0.4|0.5|0.8|5|0|143
MullerA	maker	mRNA	11056085	11058233	.	-	.	ID=maker-MullerA-augustus-gene-11.325-mRNA-1;Parent=maker-MullerA-augustus-gene-11.325;Name=maker-MullerA-augustus-gene-11.325-mRNA-1;_AED=0.02;_eAED=0.02;_QI=30|1|1|1|1|1|2|124|642
MullerA	maker	mRNA	11067381	11069082	.	-	.	ID=maker-MullerA-augustus-gene-11.327-mRNA-1;Parent=maker-MullerA-augustus-gene-11.327;Name=maker-MullerA-augustus-gene-11.327-mRNA-1;_AED=0.00;_eAED=0.00;_QI=31|1|1|1|1|1|3|60|493
MullerA	maker	mRNA	11080384	11082163	.	-	.	ID=maker-MullerA-augustus-gene-11.329-mRNA-1;Parent=maker-MullerA-augustus-gene-11.329;Name=maker-MullerA-augustus-gene-11.329-mRNA-1;_AED=0.00;_eAED=0.00;_QI=55|1|1|1|1|1|3|60|511
MullerA	maker	mRNA	11090624	11093655	.	-	.	ID=maker-MullerA-augustus-gene-11.331-mRNA-1;Parent=maker-MullerA-augustus-gene-11.331;Name=maker-MullerA-augustus-gene-11.331-mRNA-1;_AED=0.06;_eAED=0.78;_QI=0|0|0|0.83|0.6|0.5|6|0|296
MullerA	maker	mRNA	11122350	11127939	.	-	.	ID=maker-MullerA-augustus-gene-11.332-mRNA-1;Parent=maker-MullerA-augustus-gene-11.332;Name=maker-MullerA-augustus-gene-11.332-mRNA-1;_AED=0.46;_eAED=0.46;_QI=580|1|1|1|0.5|0.4|5|807|316
MullerA	maker	mRNA	11128250	11142976	.	-	.	ID=maker-MullerA-augustus-gene-11.339-mRNA-1;Parent=maker-MullerA-augustus-gene-11.339;Name=maker-MullerA-augustus-gene-11.339-mRNA-1;_AED=0.22;_eAED=0.22;_QI=0|0.85|0.93|1|0.71|0.73|15|3767|1836
MullerA	maker	mRNA	11149585	11156449	.	-	.	ID=maker-MullerA-augustus-gene-11.334-mRNA-1;Parent=maker-MullerA-augustus-gene-11.334;Name=maker-MullerA-augustus-gene-11.334-mRNA-1;_AED=0.20;_eAED=0.20;_QI=1138|1|1|1|0.58|0.61|18|0|273
MullerA	maker	mRNA	11196757	11200028	.	-	.	ID=maker-MullerA-augustus-gene-11.353-mRNA-1;Parent=maker-MullerA-augustus-gene-11.353;Name=maker-MullerA-augustus-gene-11.353-mRNA-1;_AED=0.40;_eAED=0.40;_QI=0|1|1|1|0.66|0.57|7|1303|342
MullerA	maker	mRNA	11200803	11203295	.	-	.	ID=maker-MullerA-snap-gene-11.574-mRNA-1;Parent=maker-MullerA-snap-gene-11.574;Name=maker-MullerA-snap-gene-11.574-mRNA-1;_AED=0.45;_eAED=0.77;_QI=0|0|0.33|1|0|0|3|0|537
MullerA	maker	mRNA	11206003	11212539	.	-	.	ID=maker-MullerA-snap-gene-11.583-mRNA-1;Parent=maker-MullerA-snap-gene-11.583;Name=maker-MullerA-snap-gene-11.583-mRNA-1;_AED=0.15;_eAED=0.15;_QI=0|0.85|0.87|1|0.85|0.87|8|0|2013
MullerA	maker	mRNA	11219571	11221531	.	-	.	ID=augustus_masked-MullerA-processed-gene-11.56-mRNA-1;Parent=augustus_masked-MullerA-processed-gene-11.56;Name=augustus_masked-MullerA-processed-gene-11.56-mRNA-1;_AED=0.46;_eAED=0.56;_QI=0|0|0|1|1|1|4|0|591;_merge_warning=1
MullerA	maker	mRNA	11233674	11235606	.	-	.	ID=maker-MullerA-augustus-gene-11.374-mRNA-1;Parent=maker-MullerA-augustus-gene-11.374;Name=maker-MullerA-augustus-gene-11.374-mRNA-1;_AED=0.00;_eAED=0.00;_QI=0|0|0|1|1|1|2|0|624
MullerA	maker	mRNA	11243116	11245940	.	-	.	ID=maker-MullerA-augustus-gene-11.375-mRNA-1;Parent=maker-MullerA-augustus-gene-11.375;Name=maker-MullerA-augustus-gene-11.375-mRNA-1;_AED=0.01;_eAED=0.01;_QI=169|1|1|1|0.75|0.66|9|447|559
MullerA	maker	mRNA	11355062	11366176	.	-	.	ID=maker-MullerA-augustus-gene-11.377-mRNA-1;Parent=maker-MullerA-augustus-gene-11.377;Name=maker-MullerA-augustus-gene-11.377-mRNA-1;_AED=0.01;_eAED=0.01;_QI=0|0.85|0.75|0.87|0.57|0.75|8|2685|311
MullerA	maker	mRNA	11399451	11407627	.	-	.	ID=maker-MullerA-snap-gene-11.629-mRNA-1;Parent=maker-MullerA-snap-gene-11.629;Name=maker-MullerA-snap-gene-11.629-mRNA-1;_AED=0.37;_eAED=0.42;_QI=0|0|0|1|0.5|0.66|3|0|434
MullerA	maker	mRNA	11440026	11440849	.	-	.	ID=maker-MullerA-augustus-gene-11.383-mRNA-1;Parent=maker-MullerA-augustus-gene-11.383;Name=maker-MullerA-augustus-gene-11.383-mRNA-1;_AED=0.01;_eAED=0.01;_QI=66|1|1|1|1|1|4|84|163
MullerA	maker	mRNA	11458940	11460172	.	-	.	ID=maker-MullerA-snap-gene-11.639-mRNA-1;Parent=maker-MullerA-snap-gene-11.639;Name=maker-MullerA-snap-gene-11.639-mRNA-1;_AED=0.15;_eAED=0.88;_QI=45|0|0.5|1|0|0|2|0|366
MullerA	maker	mRNA	11508447	11510951	.	-	.	ID=maker-MullerA-augustus-gene-11.386-mRNA-1;Parent=maker-MullerA-augustus-gene-11.386;Name=maker-MullerA-augustus-gene-11.386-mRNA-1;_AED=0.00;_eAED=0.00;_QI=76|1|1|1|1|1|4|1031|331
MullerA	maker	mRNA	11511469	11513326	.	-	.	ID=maker-MullerA-augustus-gene-11.388-mRNA-1;Parent=maker-MullerA-augustus-gene-11.388;Name=maker-MullerA-augustus-gene-11.388-mRNA-1;_AED=0.00;_eAED=0.00;_QI=353|1|1|1|1|1|2|485|218
MullerA	maker	mRNA	11516137	11517917	.	-	.	ID=maker-MullerA-snap-gene-11.646-mRNA-1;Parent=maker-MullerA-snap-gene-11.646;Name=maker-MullerA-snap-gene-11.646-mRNA-1;_AED=0.28;_eAED=0.29;_QI=0|0.66|0.5|1|0.66|0.5|4|0|522
MullerA	maker	mRNA	11518215	11519283	.	-	.	ID=maker-MullerA-snap-gene-11.656-mRNA-1;Parent=maker-MullerA-snap-gene-11.656;Name=maker-MullerA-snap-gene-11.656-mRNA-1;_AED=0.44;_eAED=0.56;_QI=0|0.5|0.66|1|0.5|0.33|3|0|89
MullerA	maker	mRNA	11521895	11525498	.	-	.	ID=maker-MullerA-augustus-gene-11.391-mRNA-1;Parent=maker-MullerA-augustus-gene-11.391;Name=maker-MullerA-augustus-gene-11.391-mRNA-1;_AED=0.23;_eAED=0.23;_QI=117|1|0.8|1|1|1|5|0|1064
MullerA	maker	mRNA	11576157	11578517	.	-	.	ID=maker-MullerA-augustus-gene-11.400-mRNA-1;Parent=maker-MullerA-augustus-gene-11.400;Name=maker-MullerA-augustus-gene-11.400-mRNA-1;_AED=0.00;_eAED=0.00;_QI=147|1|1|1|1|1|3|333|572
MullerA	maker	mRNA	11585314	11601371	.	-	.	ID=maker-MullerA-snap-gene-11.671-mRNA-1;Parent=maker-MullerA-snap-gene-11.671;Name=maker-MullerA-snap-gene-11.671-mRNA-1;_AED=0.09;_eAED=0.09;_QI=0|0.66|0.5|0.75|1|1|4|2100|1663
MullerA	maker	mRNA	11602406	11613910	.	-	.	ID=maker-MullerA-snap-gene-11.672-mRNA-1;Parent=maker-MullerA-snap-gene-11.672;Name=maker-MullerA-snap-gene-11.672-mRNA-1;_AED=0.48;_eAED=0.48;_QI=0|0.33|0|0.5|0.66|0.75|4|0|279
MullerA	maker	mRNA	11733574	11736515	.	-	.	ID=maker-MullerA-augustus-gene-11.405-mRNA-1;Parent=maker-MullerA-augustus-gene-11.405;Name=maker-MullerA-augustus-gene-11.405-mRNA-1;_AED=0.00;_eAED=0.00;_QI=201|1|1|1|1|1|2|610|163
MullerA	maker	mRNA	11792445	11799835	.	-	.	ID=snap_masked-MullerA-processed-gene-11.227-mRNA-1;Parent=snap_masked-MullerA-processed-gene-11.227;Name=snap_masked-MullerA-processed-gene-11.227-mRNA-1;_AED=0.56;_eAED=0.56;_QI=252|0|0.16|0.16|1|1|6|0|207
MullerA	maker	mRNA	11824544	11825076	.	-	.	ID=maker-MullerA-augustus-gene-11.407-mRNA-1;Parent=maker-MullerA-augustus-gene-11.407;Name=maker-MullerA-augustus-gene-11.407-mRNA-1;_AED=0.00;_eAED=0.00;_QI=62|1|1|1|0|0|3|75|90
MullerA	maker	mRNA	11845766	11846225	.	-	.	ID=maker-MullerA-augustus-gene-11.409-mRNA-1;Parent=maker-MullerA-augustus-gene-11.409;Name=maker-MullerA-augustus-gene-11.409-mRNA-1;_AED=0.00;_eAED=0.00;_QI=39|1|1|1|1|1|2|144|67
MullerA	maker	mRNA	11881808	11884820	.	-	.	ID=maker-MullerA-augustus-gene-11.411-mRNA-1;Parent=maker-MullerA-augustus-gene-11.411;Name=maker-MullerA-augustus-gene-11.411-mRNA-1;_AED=0.03;_eAED=0.03;_QI=128|1|1|1|1|1|5|98|608
MullerA	maker	mRNA	11885556	11885965	.	-	.	ID=maker-MullerA-augustus-gene-11.413-mRNA-1;Parent=maker-MullerA-augustus-gene-11.413;Name=maker-MullerA-augustus-gene-11.413-mRNA-1;_AED=0.00;_eAED=0.00;_QI=20|1|1|1|1|1|2|72|84
MullerA	maker	mRNA	11889449	11890500	.	-	.	ID=maker-MullerA-augustus-gene-11.415-mRNA-1;Parent=maker-MullerA-augustus-gene-11.415;Name=maker-MullerA-augustus-gene-11.415-mRNA-1;_AED=0.00;_eAED=0.00;_QI=407|1|1|1|0.5|0.66|3|124|134
MullerA	maker	mRNA	11924512	11931352	.	-	.	ID=snap_masked-MullerA-processed-gene-11.241-mRNA-1;Parent=snap_masked-MullerA-processed-gene-11.241;Name=snap_masked-MullerA-processed-gene-11.241-mRNA-1;_AED=0.96;_eAED=1.00;_QI=0|0|0|0.25|1|1|4|0|104
MullerA	maker	mRNA	11931528	11932161	.	-	.	ID=maker-MullerA-augustus-gene-11.417-mRNA-1;Parent=maker-MullerA-augustus-gene-11.417;Name=maker-MullerA-augustus-gene-11.417-mRNA-1;_AED=0.00;_eAED=0.00;_QI=20|1|1|1|1|1|2|0|180
MullerA	maker	mRNA	11951850	11953916	.	-	.	ID=augustus_masked-MullerA-processed-gene-11.85-mRNA-1;Parent=augustus_masked-MullerA-processed-gene-11.85;Name=augustus_masked-MullerA-processed-gene-11.85-mRNA-1;_AED=0.56;_eAED=0.56;_QI=0|0.5|0|1|1|1|3|0|646;_merge_warning=1
MullerA	maker	mRNA	11957192	11958039	.	-	.	ID=maker-MullerA-snap-gene-11.700-mRNA-1;Parent=maker-MullerA-snap-gene-11.700;Name=maker-MullerA-snap-gene-11.700-mRNA-1;_AED=0.54;_eAED=0.54;_QI=0|1|0|1|1|0.5|2|0|262
MullerA	maker	mRNA	11454843	11455743	.	+	.	ID=maker-MullerA-snap-gene-11.490-mRNA-1;Parent=maker-MullerA-snap-gene-11.490;Name=maker-MullerA-snap-gene-11.490-mRNA-1;_AED=0.43;_eAED=1.00;_QI=0|0|0|1|0|0|3|0|231
MullerA	maker	mRNA	11540044	11543875	.	+	.	ID=maker-MullerA-snap-gene-11.509-mRNA-1;Parent=maker-MullerA-snap-gene-11.509;Name=maker-MullerA-snap-gene-11.509-mRNA-1;_AED=0.46;_eAED=0.46;_QI=0|0|0|0.5|0|0|2|0|158
MullerA	maker	mRNA	18035962	18046095	.	+	.	ID=maker-MullerA-snap-gene-18.457-mRNA-1;Parent=maker-MullerA-snap-gene-18.457;Name=maker-MullerA-snap-gene-18.457-mRNA-1;_AED=0.10;_eAED=0.10;_QI=0|0.8|0.66|0.83|0.8|1|6|1172|1365
MullerA	maker	mRNA	18049114	18052162	.	+	.	ID=maker-MullerA-augustus-gene-18.259-mRNA-1;Parent=maker-MullerA-augustus-gene-18.259;Name=maker-MullerA-augustus-gene-18.259-mRNA-1;_AED=0.00;_eAED=0.00;_QI=309|1|1|1|1|1|3|431|372
MullerA	maker	mRNA	18060476	18075457	.	+	.	ID=maker-MullerA-snap-gene-18.463-mRNA-1;Parent=maker-MullerA-snap-gene-18.463;Name=maker-MullerA-snap-gene-18.463-mRNA-1;_AED=0.00;_eAED=0.00;_QI=1211|0.87|0.88|1|0.37|0.22|9|3641|2466
MullerA	maker	mRNA	18096064	18097578	.	+	.	ID=augustus_masked-MullerA-processed-gene-18.6-mRNA-1;Parent=augustus_masked-MullerA-processed-gene-18.6;Name=augustus_masked-MullerA-processed-gene-18.6-mRNA-1;_AED=0.04;_eAED=0.04;_QI=0|1|0.66|1|1|1|3|87|426;_merge_warning=1
MullerA	maker	mRNA	18122233	18152478	.	+	.	ID=maker-MullerA-augustus-gene-18.267-mRNA-1;Parent=maker-MullerA-augustus-gene-18.267;Name=maker-MullerA-augustus-gene-18.267-mRNA-1;_AED=0.24;_eAED=0.24;_QI=8681|1|1|1|1|1|7|3037|960
MullerA	maker	mRNA	18203803	18206447	.	+	.	ID=maker-MullerA-augustus-gene-18.272-mRNA-1;Parent=maker-MullerA-augustus-gene-18.272;Name=maker-MullerA-augustus-gene-18.272-mRNA-1;_AED=0.37;_eAED=0.37;_QI=0|0|0.5|0.5|0|0.5|2|1135|381
MullerA	maker	mRNA	18207570	18209670	.	+	.	ID=maker-MullerA-augustus-gene-18.276-mRNA-1;Parent=maker-MullerA-augustus-gene-18.276;Name=maker-MullerA-augustus-gene-18.276-mRNA-1;_AED=0.37;_eAED=0.37;_QI=45|1|1|1|1|1|8|116|494
MullerA	maker	mRNA	18209844	18213469	.	+	.	ID=maker-MullerA-snap-gene-18.478-mRNA-1;Parent=maker-MullerA-snap-gene-18.478;Name=maker-MullerA-snap-gene-18.478-mRNA-1;_AED=0.21;_eAED=0.21;_QI=427|1|1|1|0.75|0.8|5|0|501
MullerA	maker	mRNA	18215271	18216536	.	+	.	ID=maker-MullerA-snap-gene-18.480-mRNA-1;Parent=maker-MullerA-snap-gene-18.480;Name=maker-MullerA-snap-gene-18.480-mRNA-1;_AED=0.41;_eAED=0.41;_QI=0|0|0.5|1|1|1|2|829|107
MullerA	maker	mRNA	18219769	18222231	.	+	.	ID=maker-MullerA-snap-gene-18.489-mRNA-1;Parent=maker-MullerA-snap-gene-18.489;Name=maker-MullerA-snap-gene-18.489-mRNA-1;_AED=0.19;_eAED=0.19;_QI=0|0|0.5|1|0|0|2|1461|177
MullerA	maker	mRNA	18254395	18258850	.	+	.	ID=augustus_masked-MullerA-processed-gene-18.14-mRNA-1;Parent=augustus_masked-MullerA-processed-gene-18.14;Name=augustus_masked-MullerA-processed-gene-18.14-mRNA-1;_AED=0.29;_eAED=0.29;_QI=148|0.66|0.42|1|1|1|7|0|611;_merge_warning=1
MullerA	maker	mRNA	18260135	18261470	.	+	.	ID=maker-MullerA-augustus-gene-18.286-mRNA-1;Parent=maker-MullerA-augustus-gene-18.286;Name=maker-MullerA-augustus-gene-18.286-mRNA-1;_AED=0.38;_eAED=0.38;_QI=30|1|1|1|1|1|3|42|374
MullerA	maker	mRNA	18261689	18262889	.	+	.	ID=maker-MullerA-augustus-gene-18.287-mRNA-1;Parent=maker-MullerA-augustus-gene-18.287;Name=maker-MullerA-augustus-gene-18.287-mRNA-1;_AED=0.38;_eAED=0.38;_QI=0|1|1|1|1|1|2|127|337
MullerA	maker	mRNA	18266369	18268764	.	+	.	ID=maker-MullerA-augustus-gene-18.308-mRNA-1;Parent=maker-MullerA-augustus-gene-18.308;Name=maker-MullerA-augustus-gene-18.308-mRNA-1;_AED=0.08;_eAED=0.08;_QI=414|1|1|1|1|1|3|0|309
MullerA	maker	mRNA	18291269	18298655	.	+	.	ID=maker-MullerA-augustus-gene-18.311-mRNA-1;Parent=maker-MullerA-augustus-gene-18.311;Name=maker-MullerA-augustus-gene-18.311-mRNA-1;_AED=0.00;_eAED=0.00;_QI=0|0.37|0.33|1|1|1|9|744|1041
MullerA	maker	mRNA	18302280	18305565	.	+	.	ID=maker-MullerA-augustus-gene-18.313-mRNA-1;Parent=maker-MullerA-augustus-gene-18.313;Name=maker-MullerA-augustus-gene-18.313-mRNA-1;_AED=0.00;_eAED=0.00;_QI=500|1|1|1|1|1|3|187|546
MullerA	maker	mRNA	18355882	18357345	.	+	.	ID=maker-MullerA-augustus-gene-18.315-mRNA-1;Parent=maker-MullerA-augustus-gene-18.315;Name=maker-MullerA-augustus-gene-18.315-mRNA-1;_AED=0.00;_eAED=0.00;_QI=175|1|1|1|0.75|0.6|5|180|182
MullerA	maker	mRNA	18358155	18369672	.	+	.	ID=maker-MullerA-augustus-gene-18.317-mRNA-1;Parent=maker-MullerA-augustus-gene-18.317;Name=maker-MullerA-augustus-gene-18.317-mRNA-1;_AED=0.00;_eAED=0.00;_QI=512|1|1|1|0.85|0.75|8|1932|2094
MullerA	maker	mRNA	18376988	18384433	.	+	.	ID=snap_masked-MullerA-processed-gene-18.139-mRNA-1;Parent=snap_masked-MullerA-processed-gene-18.139;Name=snap_masked-MullerA-processed-gene-18.139-mRNA-1;_AED=0.60;_eAED=0.60;_QI=565|0|0.25|0.25|1|1|4|0|111
MullerA	maker	mRNA	18386257	18390493	.	+	.	ID=maker-MullerA-snap-gene-18.535-mRNA-1;Parent=maker-MullerA-snap-gene-18.535;Name=maker-MullerA-snap-gene-18.535-mRNA-1;_AED=0.03;_eAED=0.03;_QI=0|1|1|1|0.83|1|7|408|783
MullerA	maker	mRNA	18394141	18395464	.	+	.	ID=maker-MullerA-snap-gene-18.539-mRNA-1;Parent=maker-MullerA-snap-gene-18.539;Name=maker-MullerA-snap-gene-18.539-mRNA-1;_AED=0.01;_eAED=0.01;_QI=0|1|0.75|1|1|1|4|0|281
MullerA	maker	mRNA	18396694	18400455	.	+	.	ID=maker-MullerA-snap-gene-18.538-mRNA-1;Parent=maker-MullerA-snap-gene-18.538;Name=maker-MullerA-snap-gene-18.538-mRNA-1;_AED=0.61;_eAED=1.00;_QI=0|0|0|0.5|1|0.75|4|0|237
MullerA	maker	mRNA	18420654	18430903	.	+	.	ID=snap_masked-MullerA-processed-gene-18.144-mRNA-1;Parent=snap_masked-MullerA-processed-gene-18.144;Name=snap_masked-MullerA-processed-gene-18.144-mRNA-1;_AED=0.00;_eAED=0.00;_QI=651|1|1|1|0.87|0.77|9|416|889;_merge_warning=1
MullerA	maker	mRNA	18440056	18446479	.	+	.	ID=maker-MullerA-augustus-gene-18.326-mRNA-1;Parent=maker-MullerA-augustus-gene-18.326;Name=maker-MullerA-augustus-gene-18.326-mRNA-1;_AED=0.00;_eAED=0.00;_QI=656|1|1|1|1|1|4|1472|159
MullerA	maker	mRNA	18463059	18468010	.	+	.	ID=maker-MullerA-augustus-gene-18.328-mRNA-1;Parent=maker-MullerA-augustus-gene-18.328;Name=maker-MullerA-augustus-gene-18.328-mRNA-1;_AED=0.33;_eAED=0.33;_QI=925|1|1|1|0.66|0.71|7|1013|405
MullerA	maker	mRNA	18477485	18481125	.	+	.	ID=maker-MullerA-snap-gene-18.560-mRNA-1;Parent=maker-MullerA-snap-gene-18.560;Name=maker-MullerA-snap-gene-18.560-mRNA-1;_AED=0.20;_eAED=0.36;_QI=0|0.83|0.85|1|0.83|0.71|7|0|292
MullerA	maker	mRNA	18481151	18484872	.	+	.	ID=maker-MullerA-augustus-gene-18.331-mRNA-1;Parent=maker-MullerA-augustus-gene-18.331;Name=maker-MullerA-augustus-gene-18.331-mRNA-1;_AED=0.02;_eAED=0.02;_QI=0|1|1|1|0.71|0.62|8|1313|674
MullerA	maker	mRNA	18610421	18620220	.	+	.	ID=maker-MullerA-snap-gene-18.567-mRNA-1;Parent=maker-MullerA-snap-gene-18.567;Name=maker-MullerA-snap-gene-18.567-mRNA-1;_AED=0.26;_eAED=0.26;_QI=0|0.9|0.81|1|0|0.27|11|0|435
MullerA	maker	mRNA	18620807	18631004	.	+	.	ID=maker-MullerA-snap-gene-18.569-mRNA-1;Parent=maker-MullerA-snap-gene-18.569;Name=maker-MullerA-snap-gene-18.569-mRNA-1;_AED=0.19;_eAED=0.19;_QI=0|0.90|0.83|0.91|0|0.25|12|0|213
MullerA	maker	mRNA	18649676	18657603	.	+	.	ID=maker-MullerA-augustus-gene-18.344-mRNA-1;Parent=maker-MullerA-augustus-gene-18.344;Name=maker-MullerA-augustus-gene-18.344-mRNA-1;_AED=0.00;_eAED=0.00;_QI=116|1|1|1|1|1|5|0|2517
MullerA	maker	mRNA	18658429	18658783	.	+	.	ID=maker-MullerA-snap-gene-18.580-mRNA-1;Parent=maker-MullerA-snap-gene-18.580;Name=maker-MullerA-snap-gene-18.580-mRNA-1;_AED=0.48;_eAED=1.00;_QI=0|0|0|1|1|0.5|2|0|110
MullerA	maker	mRNA	18674332	18676949	.	+	.	ID=maker-MullerA-augustus-gene-18.346-mRNA-1;Parent=maker-MullerA-augustus-gene-18.346;Name=maker-MullerA-augustus-gene-18.346-mRNA-1;_AED=0.00;_eAED=0.00;_QI=54|1|1|1|1|1|3|1000|481
MullerA	maker	mRNA	18679692	18682550	.	+	.	ID=maker-MullerA-augustus-gene-18.348-mRNA-1;Parent=maker-MullerA-augustus-gene-18.348;Name=maker-MullerA-augustus-gene-18.348-mRNA-1;_AED=0.11;_eAED=0.11;_QI=937|1|1|1|1|1|4|93|372
MullerA	maker	mRNA	18683009	18692802	.	+	.	ID=maker-MullerA-snap-gene-18.594-mRNA-1;Parent=maker-MullerA-snap-gene-18.594;Name=maker-MullerA-snap-gene-18.594-mRNA-1;_AED=0.09;_eAED=0.09;_QI=297|0.94|0.88|1|0.58|0.55|18|0|1951
MullerA	maker	mRNA	18692950	18696366	.	+	.	ID=maker-MullerA-snap-gene-18.593-mRNA-1;Parent=maker-MullerA-snap-gene-18.593;Name=maker-MullerA-snap-gene-18.593-mRNA-1;_AED=0.09;_eAED=0.09;_QI=0|1|1|1|0.62|0.58|17|0|350
MullerA	maker	mRNA	18699881	18702826	.	+	.	ID=maker-MullerA-augustus-gene-18.358-mRNA-1;Parent=maker-MullerA-augustus-gene-18.358;Name=maker-MullerA-augustus-gene-18.358-mRNA-1;_AED=0.09;_eAED=0.09;_QI=0|1|1|1|0.71|0.73|15|35|497
MullerA	maker	mRNA	18704961	18714209	.	+	.	ID=augustus_masked-MullerA-processed-gene-18.42-mRNA-1;Parent=augustus_masked-MullerA-processed-gene-18.42;Name=augustus_masked-MullerA-processed-gene-18.42-mRNA-1;_AED=0.12;_eAED=0.12;_QI=0|0.93|0.81|0.93|1|1|16|0|2075;_merge_warning=1
MullerA	maker	mRNA	18824901	18828057	.	+	.	ID=snap_masked-MullerA-processed-gene-18.173-mRNA-1;Parent=snap_masked-MullerA-processed-gene-18.173;Name=snap_masked-MullerA-processed-gene-18.173-mRNA-1;_AED=0.36;_eAED=0.48;_QI=0|0|0|1|1|1|2|0|1046;_merge_warning=1
MullerA	maker	mRNA	18828102	18828869	.	+	.	ID=augustus_masked-MullerA-processed-gene-18.49-mRNA-1;Parent=augustus_masked-MullerA-processed-gene-18.49;Name=augustus_masked-MullerA-processed-gene-18.49-mRNA-1;_AED=0.92;_eAED=0.92;_QI=0|-1|0|1|-1|1|1|0|255;_merge_warning=1
MullerA	maker	mRNA	18888956	18889637	.	+	.	ID=maker-MullerA-augustus-gene-18.367-mRNA-1;Parent=maker-MullerA-augustus-gene-18.367;Name=maker-MullerA-augustus-gene-18.367-mRNA-1;_AED=0.46;_eAED=0.46;_QI=0|0|0|0.5|1|1|2|0|85
MullerA	maker	mRNA	18896896	18904061	.	+	.	ID=maker-MullerA-augustus-gene-18.368-mRNA-1;Parent=maker-MullerA-augustus-gene-18.368;Name=maker-MullerA-augustus-gene-18.368-mRNA-1;_AED=0.18;_eAED=0.18;_QI=0|0|0|0.75|1|1|4|0|180
MullerA	maker	mRNA	18944285	18945299	.	+	.	ID=maker-MullerA-augustus-gene-18.369-mRNA-1;Parent=maker-MullerA-augustus-gene-18.369;Name=maker-MullerA-augustus-gene-18.369-mRNA-1;_AED=0.00;_eAED=0.03;_QI=0|0|0|1|1|1|3|0|206
MullerA	maker	mRNA	18013774	18014694	.	-	.	ID=augustus_masked-MullerA-processed-gene-18.57-mRNA-1;Parent=augustus_masked-MullerA-processed-gene-18.57;Name=augustus_masked-MullerA-processed-gene-18.57-mRNA-1;_AED=0.03;_eAED=0.09;_QI=0|-1|0|1|-1|1|1|0|306;_merge_warning=1
MullerA	maker	mRNA	18053182	18056106	.	-	.	ID=maker-MullerA-augustus-gene-18.370-mRNA-1;Parent=maker-MullerA-augustus-gene-18.370;Name=maker-MullerA-augustus-gene-18.370-mRNA-1;_AED=0.00;_eAED=0.00;_QI=179|1|1|1|0.4|0.16|6|0|645
MullerA	maker	mRNA	18057995	18060131	.	-	.	ID=maker-MullerA-augustus-gene-18.372-mRNA-1;Parent=maker-MullerA-augustus-gene-18.372;Name=maker-MullerA-augustus-gene-18.372-mRNA-1;_AED=0.04;_eAED=0.04;_QI=0|0.75|0.8|1|1|1|5|61|594
MullerA	maker	mRNA	18155835	18158199	.	-	.	ID=maker-MullerA-snap-gene-18.632-mRNA-1;Parent=maker-MullerA-snap-gene-18.632;Name=maker-MullerA-snap-gene-18.632-mRNA-1;_AED=0.29;_eAED=0.29;_QI=38|0.75|0.6|1|1|0.8|5|0|513
MullerA	maker	mRNA	18217423	18219058	.	-	.	ID=maker-MullerA-augustus-gene-18.376-mRNA-1;Parent=maker-MullerA-augustus-gene-18.376;Name=maker-MullerA-augustus-gene-18.376-mRNA-1;_AED=0.00;_eAED=0.00;_QI=0|1|1|1|0.33|0.25|4|154|470
MullerA	maker	mRNA	18221391	18222399	.	-	.	ID=maker-MullerA-snap-gene-18.635-mRNA-1;Parent=maker-MullerA-snap-gene-18.635;Name=maker-MullerA-snap-gene-18.635-mRNA-1;_AED=0.45;_eAED=0.45;_QI=256|0.66|0.75|1|0|0|4|0|72
MullerA	maker	mRNA	18223849	18224959	.	-	.	ID=maker-MullerA-augustus-gene-18.379-mRNA-1;Parent=maker-MullerA-augustus-gene-18.379;Name=maker-MullerA-augustus-gene-18.379-mRNA-1;_AED=0.27;_eAED=0.27;_QI=0|1|1|1|1|0.8|5|178|262
MullerA	maker	mRNA	18224980	18226616	.	-	.	ID=maker-MullerA-augustus-gene-18.389-mRNA-1;Parent=maker-MullerA-augustus-gene-18.389;Name=maker-MullerA-augustus-gene-18.389-mRNA-1;_AED=0.27;_eAED=0.27;_QI=125|1|1|1|1|0.75|4|0|460
MullerA	maker	mRNA	18227375	18230598	.	-	.	ID=maker-MullerA-augustus-gene-18.381-mRNA-1;Parent=maker-MullerA-augustus-gene-18.381;Name=maker-MullerA-augustus-gene-18.381-mRNA-1;_AED=0.24;_eAED=0.24;_QI=98|1|1|1|1|1|6|745|681
MullerA	maker	mRNA	18260613	18261470	.	-	.	ID=maker-MullerA-snap-gene-18.653-mRNA-1;Parent=maker-MullerA-snap-gene-18.653;Name=maker-MullerA-snap-gene-18.653-mRNA-1;_AED=0.00;_eAED=0.00;_QI=621|1|0.5|1|0|0|2|0|62
MullerA	maker	mRNA	18266369	18274915	.	-	.	ID=maker-MullerA-augustus-gene-18.397-mRNA-1;Parent=maker-MullerA-augustus-gene-18.397;Name=maker-MullerA-augustus-gene-18.397-mRNA-1;_AED=0.00;_eAED=0.00;_QI=121|1|1|1|1|1|5|2558|1875
MullerA	maker	mRNA	18306089	18307059	.	-	.	ID=maker-MullerA-augustus-gene-18.399-mRNA-1;Parent=maker-MullerA-augustus-gene-18.399;Name=maker-MullerA-augustus-gene-18.399-mRNA-1;_AED=0.00;_eAED=0.00;_QI=443|1|1|1|0.5|0.33|3|119|89
MullerA	maker	mRNA	18312912	18316107	.	-	.	ID=maker-MullerA-augustus-gene-18.401-mRNA-1;Parent=maker-MullerA-augustus-gene-18.401;Name=maker-MullerA-augustus-gene-18.401-mRNA-1;_AED=0.00;_eAED=0.00;_QI=279|1|1|1|1|1|3|927|368
MullerA	maker	mRNA	18324878	18329887	.	-	.	ID=maker-MullerA-augustus-gene-18.404-mRNA-1;Parent=maker-MullerA-augustus-gene-18.404;Name=maker-MullerA-augustus-gene-18.404-mRNA-1;_AED=0.00;_eAED=0.00;_QI=717|1|1|1|1|1|2|654|365
MullerA	maker	mRNA	18353582	18355078	.	-	.	ID=maker-MullerA-augustus-gene-18.406-mRNA-1;Parent=maker-MullerA-augustus-gene-18.406;Name=maker-MullerA-augustus-gene-18.406-mRNA-1;_AED=0.00;_eAED=0.00;_QI=128|1|1|1|1|1|2|301|330
MullerA	maker	mRNA	18395386	18402115	.	-	.	ID=augustus_masked-MullerA-processed-gene-18.72-mRNA-1;Parent=augustus_masked-MullerA-processed-gene-18.72;Name=augustus_masked-MullerA-processed-gene-18.72-mRNA-1;_AED=0.00;_eAED=0.00;_QI=375|1|1|1|0.8|0.66|6|1169|283
MullerA	maker	mRNA	18405948	18406913	.	-	.	ID=maker-MullerA-augustus-gene-18.410-mRNA-1;Parent=maker-MullerA-augustus-gene-18.410;Name=maker-MullerA-augustus-gene-18.410-mRNA-1;_AED=0.00;_eAED=0.27;_QI=0|0|0|1|1|1|3|0|272
MullerA	maker	mRNA	18408824	18416444	.	-	.	ID=maker-MullerA-snap-gene-18.674-mRNA-1;Parent=maker-MullerA-snap-gene-18.674;Name=maker-MullerA-snap-gene-18.674-mRNA-1;_AED=0.01;_eAED=0.01;_QI=0|0.8|0.83|1|0.6|0.5|6|1280|1951
MullerA	maker	mRNA	18417142	18418400	.	-	.	ID=maker-MullerA-snap-gene-18.671-mRNA-1;Parent=maker-MullerA-snap-gene-18.671;Name=maker-MullerA-snap-gene-18.671-mRNA-1;_AED=0.44;_eAED=0.44;_QI=403|0.5|0.66|1|0.5|0.33|3|0|228
MullerA	maker	mRNA	18433926	18436431	.	-	.	ID=maker-MullerA-augustus-gene-18.414-mRNA-1;Parent=maker-MullerA-augustus-gene-18.414;Name=maker-MullerA-augustus-gene-18.414-mRNA-1;_AED=0.00;_eAED=0.00;_QI=0|1|1|1|1|0.66|3|689|581
MullerA	maker	mRNA	18437571	18438791	.	-	.	ID=maker-MullerA-augustus-gene-18.415-mRNA-1;Parent=maker-MullerA-augustus-gene-18.415;Name=maker-MullerA-augustus-gene-18.415-mRNA-1;_AED=0.00;_eAED=0.00;_QI=354|1|1|1|1|0.66|3|0|265
MullerA	maker	mRNA	18444797	18452212	.	-	.	ID=maker-MullerA-snap-gene-18.681-mRNA-1;Parent=maker-MullerA-snap-gene-18.681;Name=maker-MullerA-snap-gene-18.681-mRNA-1;_AED=0.02;_eAED=0.02;_QI=0|0.8|0.83|1|0.8|0.66|6|938|429
MullerA	maker	mRNA	18455094	18460678	.	-	.	ID=maker-MullerA-augustus-gene-18.421-mRNA-1;Parent=maker-MullerA-augustus-gene-18.421;Name=maker-MullerA-augustus-gene-18.421-mRNA-1;_AED=0.00;_eAED=0.00;_QI=678|1|1|1|1|1|7|1316|706
MullerA	maker	mRNA	18462436	18463853	.	-	.	ID=maker-MullerA-augustus-gene-18.423-mRNA-1;Parent=maker-MullerA-augustus-gene-18.423;Name=maker-MullerA-augustus-gene-18.423-mRNA-1;_AED=0.38;_eAED=0.38;_QI=164|1|1|1|1|1|4|82|323
MullerA	maker	mRNA	18464224	18465825	.	-	.	ID=maker-MullerA-snap-gene-18.686-mRNA-1;Parent=maker-MullerA-snap-gene-18.686;Name=maker-MullerA-snap-gene-18.686-mRNA-1;_AED=0.45;_eAED=0.74;_QI=0|0|0.5|1|0|0|2|229|94
MullerA	maker	mRNA	18468853	18470474	.	-	.	ID=maker-MullerA-augustus-gene-18.426-mRNA-1;Parent=maker-MullerA-augustus-gene-18.426;Name=maker-MullerA-augustus-gene-18.426-mRNA-1;_AED=0.03;_eAED=0.22;_QI=0|0|0|1|1|1|3|0|499
MullerA	maker	mRNA	18471393	18473267	.	-	.	ID=maker-MullerA-augustus-gene-18.427-mRNA-1;Parent=maker-MullerA-augustus-gene-18.427;Name=maker-MullerA-augustus-gene-18.427-mRNA-1;_AED=0.19;_eAED=0.19;_QI=0|0|0|1|1|1|2|0|606
MullerA	maker	mRNA	18473389	18474691	.	-	.	ID=maker-MullerA-snap-gene-18.693-mRNA-1;Parent=maker-MullerA-snap-gene-18.693;Name=maker-MullerA-snap-gene-18.693-mRNA-1;_AED=0.31;_eAED=0.31;_QI=154|1|1|1|1|1|2|172|255
MullerA	maker	mRNA	18484853	18498775	.	-	.	ID=maker-MullerA-augustus-gene-18.431-mRNA-1;Parent=maker-MullerA-augustus-gene-18.431;Name=maker-MullerA-augustus-gene-18.431-mRNA-1;_AED=0.00;_eAED=0.00;_QI=0|1|1|1|0.89|0.86|29|0|4028
MullerA	maker	mRNA	18499000	18500136	.	-	.	ID=maker-MullerA-snap-gene-18.699-mRNA-1;Parent=maker-MullerA-snap-gene-18.699;Name=maker-MullerA-snap-gene-18.699-mRNA-1;_AED=0.06;_eAED=0.08;_QI=0|0.92|0.92|1|0.96|0.92|28|0|117
MullerA	maker	mRNA	18500822	18506833	.	-	.	ID=maker-MullerA-snap-gene-18.698-mRNA-1;Parent=maker-MullerA-snap-gene-18.698;Name=maker-MullerA-snap-gene-18.698-mRNA-1;_AED=0.49;_eAED=0.68;_QI=219|0|0.5|1|0|0|2|0|65
MullerA	maker	mRNA	18515320	18522169	.	-	.	ID=snap_masked-MullerA-processed-gene-18.223-mRNA-1;Parent=snap_masked-MullerA-processed-gene-18.223;Name=snap_masked-MullerA-processed-gene-18.223-mRNA-1;_AED=0.02;_eAED=0.59;_QI=0|0|0|0.91|1|1|12|0|1157;_merge_warning=1
MullerA	maker	mRNA	18538853	18543325	.	-	.	ID=maker-MullerA-augustus-gene-18.435-mRNA-1;Parent=maker-MullerA-augustus-gene-18.435;Name=maker-MullerA-augustus-gene-18.435-mRNA-1;_AED=0.00;_eAED=0.00;_QI=212|1|1|1|0.85|0.8|15|99|974
MullerA	maker	mRNA	18658109	18663099	.	-	.	ID=maker-MullerA-augustus-gene-18.441-mRNA-1;Parent=maker-MullerA-augustus-gene-18.441;Name=maker-MullerA-augustus-gene-18.441-mRNA-1;_AED=0.00;_eAED=0.00;_QI=0|1|1|1|0.77|0.6|10|306|1041
MullerA	maker	mRNA	18663430	18670305	.	-	.	ID=maker-MullerA-snap-gene-18.717-mRNA-1;Parent=maker-MullerA-snap-gene-18.717;Name=maker-MullerA-snap-gene-18.717-mRNA-1;_AED=0.47;_eAED=0.48;_QI=0|0|0|1|0.5|0.66|3|0|152
MullerA	maker	mRNA	18671722	18673918	.	-	.	ID=maker-MullerA-augustus-gene-18.442-mRNA-1;Parent=maker-MullerA-augustus-gene-18.442;Name=maker-MullerA-augustus-gene-18.442-mRNA-1;_AED=0.00;_eAED=0.00;_QI=206|1|1|1|0.77|0.6|10|0|441
MullerA	maker	mRNA	18676106	18678707	.	-	.	ID=maker-MullerA-augustus-gene-18.445-mRNA-1;Parent=maker-MullerA-augustus-gene-18.445;Name=maker-MullerA-augustus-gene-18.445-mRNA-1;_AED=0.00;_eAED=0.00;_QI=226|1|1|1|1|1|6|57|655
MullerA	maker	mRNA	18703177	18703869	.	-	.	ID=maker-MullerA-augustus-gene-18.447-mRNA-1;Parent=maker-MullerA-augustus-gene-18.447;Name=maker-MullerA-augustus-gene-18.447-mRNA-1;_AED=0.00;_eAED=0.00;_QI=94|1|1|1|1|1|3|0|154
MullerA	maker	mRNA	18713327	18731147	.	-	.	ID=snap_masked-MullerA-processed-gene-18.240-mRNA-1;Parent=snap_masked-MullerA-processed-gene-18.240;Name=snap_masked-MullerA-processed-gene-18.240-mRNA-1;_AED=0.96;_eAED=1.00;_QI=0|0|0|0.2|1|1|5|0|264
MullerA	maker	mRNA	18731522	18732498	.	-	.	ID=maker-MullerA-augustus-gene-18.449-mRNA-1;Parent=maker-MullerA-augustus-gene-18.449;Name=maker-MullerA-augustus-gene-18.449-mRNA-1;_AED=0.00;_eAED=0.00;_QI=12|1|1|1|1|1|2|0|302
MullerA	maker	mRNA	18834160	18856436	.	-	.	ID=maker-MullerA-snap-gene-18.734-mRNA-1;Parent=maker-MullerA-snap-gene-18.734;Name=maker-MullerA-snap-gene-18.734-mRNA-1;_AED=0.50;_eAED=0.50;_QI=0|0.25|0|0.4|0.5|0.4|5|0|344
MullerA	maker	mRNA	18885890	18895428	.	-	.	ID=maker-MullerA-snap-gene-18.749-mRNA-1;Parent=maker-MullerA-snap-gene-18.749;Name=maker-MullerA-snap-gene-18.749-mRNA-1;_AED=0.45;_eAED=0.45;_QI=0|0|0.25|0.25|1|1|4|88|178
MullerA	maker	mRNA	18919855	18927092	.	-	.	ID=maker-MullerA-augustus-gene-18.455-mRNA-1;Parent=maker-MullerA-augustus-gene-18.455;Name=maker-MullerA-augustus-gene-18.455-mRNA-1;_AED=0.11;_eAED=0.11;_QI=0|0.66|0.5|0.75|0.66|0.75|4|0|898
MullerA	maker	mRNA	18927379	18929270	.	-	.	ID=snap_masked-MullerA-processed-gene-18.251-mRNA-1;Parent=snap_masked-MullerA-processed-gene-18.251;Name=snap_masked-MullerA-processed-gene-18.251-mRNA-1;_AED=0.77;_eAED=1.00;_QI=0|0|0|0.5|1|1|2|0|118
MullerA	maker	mRNA	18637365	18642150	.	+	.	ID=maker-MullerA-snap-gene-18.577-mRNA-1;Parent=maker-MullerA-snap-gene-18.577;Name=maker-MullerA-snap-gene-18.577-mRNA-1;_AED=0.45;_eAED=0.46;_QI=0|0|0|1|0|0|3|0|108
MullerA	maker	mRNA	18476171	18476800	.	+	.	ID=maker-MullerA-snap-gene-18.559-mRNA-1;Parent=maker-MullerA-snap-gene-18.559;Name=maker-MullerA-snap-gene-18.559-mRNA-1;_AED=0.48;_eAED=1.00;_QI=0|0|0|1|0|0|2|0|92
MullerA	maker	mRNA	18602993	18610052	.	+	.	ID=maker-MullerA-snap-gene-18.568-mRNA-1;Parent=maker-MullerA-snap-gene-18.568;Name=maker-MullerA-snap-gene-18.568-mRNA-1;_AED=0.70;_eAED=1.00;_QI=0|0|0|0.5|0|0|2|0|67
MullerA	maker	mRNA	24004519	24008268	.	+	.	ID=maker-MullerA-augustus-gene-24.359-mRNA-1;Parent=maker-MullerA-augustus-gene-24.359;Name=maker-MullerA-augustus-gene-24.359-mRNA-1;_AED=0.00;_eAED=0.00;_QI=8|1|1|1|1|1|3|780|268
MullerA	maker	mRNA	24016623	24019918	.	+	.	ID=maker-MullerA-augustus-gene-24.362-mRNA-1;Parent=maker-MullerA-augustus-gene-24.362;Name=maker-MullerA-augustus-gene-24.362-mRNA-1;_AED=0.00;_eAED=0.00;_QI=229|1|1|1|1|1|6|0|720
MullerA	maker	mRNA	24028941	24029852	.	+	.	ID=augustus_masked-MullerA-processed-gene-24.5-mRNA-1;Parent=augustus_masked-MullerA-processed-gene-24.5;Name=augustus_masked-MullerA-processed-gene-24.5-mRNA-1;_AED=0.14;_eAED=0.15;_QI=0|0|0|0.66|1|1|3|0|131
MullerA	maker	mRNA	24036799	24038360	.	+	.	ID=maker-MullerA-augustus-gene-24.365-mRNA-1;Parent=maker-MullerA-augustus-gene-24.365;Name=maker-MullerA-augustus-gene-24.365-mRNA-1;_AED=0.03;_eAED=0.03;_QI=169|1|1|1|0.66|0.5|4|0|441
MullerA	maker	mRNA	24038584	24040933	.	+	.	ID=maker-MullerA-augustus-gene-24.368-mRNA-1;Parent=maker-MullerA-augustus-gene-24.368;Name=maker-MullerA-augustus-gene-24.368-mRNA-1;_AED=0.00;_eAED=0.00;_QI=0|1|1|1|0.5|0.66|3|1424|288
MullerA	maker	mRNA	24041413	24054298	.	+	.	ID=maker-MullerA-augustus-gene-24.371-mRNA-1;Parent=maker-MullerA-augustus-gene-24.371;Name=maker-MullerA-augustus-gene-24.371-mRNA-1;_AED=0.15;_eAED=0.15;_QI=163|1|1|1|0.90|0.83|12|500|2174
MullerA	maker	mRNA	24062878	24069411	.	+	.	ID=maker-MullerA-augustus-gene-24.375-mRNA-1;Parent=maker-MullerA-augustus-gene-24.375;Name=maker-MullerA-augustus-gene-24.375-mRNA-1;_AED=0.16;_eAED=0.16;_QI=282|0.5|0.8|1|1|1|5|1731|399
MullerA	maker	mRNA	24073509	24074950	.	+	.	ID=maker-MullerA-augustus-gene-24.376-mRNA-1;Parent=maker-MullerA-augustus-gene-24.376;Name=maker-MullerA-augustus-gene-24.376-mRNA-1;_AED=0.35;_eAED=0.35;_QI=0|0|0|1|1|1|2|0|456
MullerA	maker	mRNA	24146172	24148544	.	+	.	ID=maker-MullerA-augustus-gene-24.379-mRNA-1;Parent=maker-MullerA-augustus-gene-24.379;Name=maker-MullerA-augustus-gene-24.379-mRNA-1;_AED=0.04;_eAED=0.04;_QI=0|0|0|1|1|1|6|0|617
MullerA	maker	mRNA	24157551	24162039	.	+	.	ID=augustus_masked-MullerA-processed-gene-24.12-mRNA-1;Parent=augustus_masked-MullerA-processed-gene-24.12;Name=augustus_masked-MullerA-processed-gene-24.12-mRNA-1;_AED=0.39;_eAED=0.39;_QI=0|0|0|1|1|1|6|0|309;_merge_warning=1
MullerA	maker	mRNA	24163578	24165176	.	+	.	ID=maker-MullerA-augustus-gene-24.382-mRNA-1;Parent=maker-MullerA-augustus-gene-24.382;Name=maker-MullerA-augustus-gene-24.382-mRNA-1;_AED=0.14;_eAED=0.14;_QI=0|1|1|1|1|1|5|73|424
MullerA	maker	mRNA	24196520	24199040	.	+	.	ID=maker-MullerA-augustus-gene-24.386-mRNA-1;Parent=maker-MullerA-augustus-gene-24.386;Name=maker-MullerA-augustus-gene-24.386-mRNA-1;_AED=0.01;_eAED=0.01;_QI=108|1|1|1|0.66|0.75|4|109|443
MullerA	maker	mRNA	24215219	24216710	.	+	.	ID=maker-MullerA-augustus-gene-24.388-mRNA-1;Parent=maker-MullerA-augustus-gene-24.388;Name=maker-MullerA-augustus-gene-24.388-mRNA-1;_AED=0.00;_eAED=0.00;_QI=0|0|0|1|1|1|4|0|419
MullerA	maker	mRNA	24236838	24241600	.	+	.	ID=maker-MullerA-augustus-gene-24.389-mRNA-1;Parent=maker-MullerA-augustus-gene-24.389;Name=maker-MullerA-augustus-gene-24.389-mRNA-1;_AED=0.00;_eAED=0.01;_QI=0|0|0|1|0.75|0.8|5|0|207
MullerA	maker	mRNA	24252333	24254569	.	+	.	ID=maker-MullerA-augustus-gene-24.390-mRNA-1;Parent=maker-MullerA-augustus-gene-24.390;Name=maker-MullerA-augustus-gene-24.390-mRNA-1;_AED=0.00;_eAED=0.00;_QI=832|1|1|1|1|1|2|182|382
MullerA	maker	mRNA	24255049	24257894	.	+	.	ID=maker-MullerA-snap-gene-24.700-mRNA-1;Parent=maker-MullerA-snap-gene-24.700;Name=maker-MullerA-snap-gene-24.700-mRNA-1;_AED=0.22;_eAED=0.22;_QI=0|0.5|0.66|1|0.5|0.33|3|264|184
MullerA	maker	mRNA	24261089	24267395	.	+	.	ID=maker-MullerA-snap-gene-24.702-mRNA-1;Parent=maker-MullerA-snap-gene-24.702;Name=maker-MullerA-snap-gene-24.702-mRNA-1;_AED=0.56;_eAED=0.61;_QI=0|0|0|0.2|0.75|0.8|5|0|604
MullerA	maker	mRNA	24448466	24464601	.	+	.	ID=maker-MullerA-augustus-gene-24.394-mRNA-1;Parent=maker-MullerA-augustus-gene-24.394;Name=maker-MullerA-augustus-gene-24.394-mRNA-1;_AED=0.22;_eAED=0.10;_QI=0|0.84|0.57|1|0.92|0.78|14|717|3397
MullerA	maker	mRNA	24473020	24477214	.	+	.	ID=maker-MullerA-augustus-gene-24.400-mRNA-1;Parent=maker-MullerA-augustus-gene-24.400;Name=maker-MullerA-augustus-gene-24.400-mRNA-1;_AED=0.01;_eAED=0.01;_QI=122|1|1|1|1|1|6|41|759
MullerA	maker	mRNA	24486821	24509687	.	+	.	ID=maker-MullerA-snap-gene-24.715-mRNA-1;Parent=maker-MullerA-snap-gene-24.715;Name=maker-MullerA-snap-gene-24.715-mRNA-1;_AED=0.19;_eAED=0.19;_QI=480|0.85|0.87|1|1|1|8|0|860
MullerA	maker	mRNA	24542522	24545099	.	+	.	ID=maker-MullerA-augustus-gene-24.407-mRNA-1;Parent=maker-MullerA-augustus-gene-24.407;Name=maker-MullerA-augustus-gene-24.407-mRNA-1;_AED=0.00;_eAED=0.00;_QI=364|1|1|1|1|1|4|137|619
MullerA	maker	mRNA	24557209	24559842	.	+	.	ID=maker-MullerA-augustus-gene-24.411-mRNA-1;Parent=maker-MullerA-augustus-gene-24.411;Name=maker-MullerA-augustus-gene-24.411-mRNA-1;_AED=0.03;_eAED=0.03;_QI=0|1|1|1|1|1|6|0|412
MullerA	maker	mRNA	24569248	24570629	.	+	.	ID=maker-MullerA-augustus-gene-24.413-mRNA-1;Parent=maker-MullerA-augustus-gene-24.413;Name=maker-MullerA-augustus-gene-24.413-mRNA-1;_AED=0.01;_eAED=0.01;_QI=0|1|0.5|1|1|1|2|0|433
MullerA	maker	mRNA	24570631	24571529	.	+	.	ID=maker-MullerA-snap-gene-24.754-mRNA-1;Parent=maker-MullerA-snap-gene-24.754;Name=maker-MullerA-snap-gene-24.754-mRNA-1;_AED=0.38;_eAED=1.00;_QI=0|0|0|1|1|1|2|0|202
MullerA	maker	mRNA	24574923	24575962	.	+	.	ID=maker-MullerA-augustus-gene-24.415-mRNA-1;Parent=maker-MullerA-augustus-gene-24.415;Name=maker-MullerA-augustus-gene-24.415-mRNA-1;_AED=0.09;_eAED=0.09;_QI=49|1|1|1|0.5|0.6|5|0|308
MullerA	maker	mRNA	24577733	24580526	.	+	.	ID=maker-MullerA-augustus-gene-24.416-mRNA-1;Parent=maker-MullerA-augustus-gene-24.416;Name=maker-MullerA-augustus-gene-24.416-mRNA-1;_AED=0.11;_eAED=0.11;_QI=0|1|1|1|0.5|0.33|3|0|905
MullerA	maker	mRNA	24580583	24587493	.	+	.	ID=maker-MullerA-snap-gene-24.759-mRNA-1;Parent=maker-MullerA-snap-gene-24.759;Name=maker-MullerA-snap-gene-24.759-mRNA-1;_AED=0.98;_eAED=1.00;_QI=0|0|0|0.33|0.5|0.33|3|0|198
MullerA	maker	mRNA	24621299	24625625	.	+	.	ID=augustus_masked-MullerA-processed-gene-24.31-mRNA-1;Parent=augustus_masked-MullerA-processed-gene-24.31;Name=augustus_masked-MullerA-processed-gene-24.31-mRNA-1;_AED=0.00;_eAED=0.00;_QI=411|0|0.5|1|0|1|2|809|447;_merge_warning=1
MullerA	maker	mRNA	24633386	24636393	.	+	.	ID=maker-MullerA-augustus-gene-24.423-mRNA-1;Parent=maker-MullerA-augustus-gene-24.423;Name=maker-MullerA-augustus-gene-24.423-mRNA-1;_AED=0.00;_eAED=0.00;_QI=170|1|1|1|1|1|4|1165|485
MullerA	maker	mRNA	24642820	24652122	.	+	.	ID=maker-MullerA-augustus-gene-24.425-mRNA-1;Parent=maker-MullerA-augustus-gene-24.425;Name=maker-MullerA-augustus-gene-24.425-mRNA-1;_AED=0.01;_eAED=0.01;_QI=318|0.5|0.6|1|0.5|0.6|5|205|636
MullerA	maker	mRNA	24670412	24675887	.	+	.	ID=maker-MullerA-snap-gene-24.772-mRNA-1;Parent=maker-MullerA-snap-gene-24.772;Name=maker-MullerA-snap-gene-24.772-mRNA-1;_AED=0.20;_eAED=0.20;_QI=0|0|0.33|0.33|1|1|3|160|226
MullerA	maker	mRNA	24690243	24692306	.	+	.	ID=maker-MullerA-augustus-gene-24.427-mRNA-1;Parent=maker-MullerA-augustus-gene-24.427;Name=maker-MullerA-augustus-gene-24.427-mRNA-1;_AED=0.18;_eAED=0.22;_QI=0|0|0|0.66|0.5|0.33|3|0|508
MullerA	maker	mRNA	24709384	24711541	.	+	.	ID=maker-MullerA-augustus-gene-24.429-mRNA-1;Parent=maker-MullerA-augustus-gene-24.429;Name=maker-MullerA-augustus-gene-24.429-mRNA-1;_AED=0.05;_eAED=0.05;_QI=0|1|0.5|1|1|1|2|1385|231
MullerA	maker	mRNA	24726318	24731339	.	+	.	ID=maker-MullerA-augustus-gene-24.431-mRNA-1;Parent=maker-MullerA-augustus-gene-24.431;Name=maker-MullerA-augustus-gene-24.431-mRNA-1;_AED=0.00;_eAED=0.00;_QI=680|1|1|1|1|1|5|686|539
MullerA	maker	mRNA	24760107	24762312	.	+	.	ID=maker-MullerA-augustus-gene-24.433-mRNA-1;Parent=maker-MullerA-augustus-gene-24.433;Name=maker-MullerA-augustus-gene-24.433-mRNA-1;_AED=0.26;_eAED=0.27;_QI=0|0.66|0.5|1|1|1|4|0|322
MullerA	maker	mRNA	24765516	24769366	.	+	.	ID=maker-MullerA-augustus-gene-24.436-mRNA-1;Parent=maker-MullerA-augustus-gene-24.436;Name=maker-MullerA-augustus-gene-24.436-mRNA-1;_AED=0.24;_eAED=0.24;_QI=0|1|1|1|1|1|7|687|874
MullerA	maker	mRNA	24770252	24772723	.	+	.	ID=maker-MullerA-augustus-gene-24.441-mRNA-1;Parent=maker-MullerA-augustus-gene-24.441;Name=maker-MullerA-augustus-gene-24.441-mRNA-1;_AED=0.39;_eAED=0.39;_QI=91|1|1|1|1|1|2|79|744
MullerA	maker	mRNA	24772928	24774013	.	+	.	ID=maker-MullerA-augustus-gene-24.442-mRNA-1;Parent=maker-MullerA-augustus-gene-24.442;Name=maker-MullerA-augustus-gene-24.442-mRNA-1;_AED=0.39;_eAED=0.39;_QI=234|1|1|1|1|1|2|0|227
MullerA	maker	mRNA	24774277	24774672	.	+	.	ID=maker-MullerA-snap-gene-24.802-mRNA-1;Parent=maker-MullerA-snap-gene-24.802;Name=maker-MullerA-snap-gene-24.802-mRNA-1;_AED=0.48;_eAED=1.00;_QI=0|0|0|1|0|0.5|2|0|118
MullerA	maker	mRNA	24775506	24788564	.	+	.	ID=maker-MullerA-augustus-gene-24.446-mRNA-1;Parent=maker-MullerA-augustus-gene-24.446;Name=maker-MullerA-augustus-gene-24.446-mRNA-1;_AED=0.30;_eAED=0.30;_QI=343|1|1|1|1|1|6|1251|864
MullerA	maker	mRNA	24792998	24805255	.	+	.	ID=maker-MullerA-snap-gene-24.823-mRNA-1;Parent=maker-MullerA-snap-gene-24.823;Name=maker-MullerA-snap-gene-24.823-mRNA-1;_AED=0.11;_eAED=0.12;_QI=0|0.75|0.8|1|1|1|5|868|377
MullerA	maker	mRNA	24815333	24827175	.	+	.	ID=maker-MullerA-augustus-gene-24.466-mRNA-1;Parent=maker-MullerA-augustus-gene-24.466;Name=maker-MullerA-augustus-gene-24.466-mRNA-1;_AED=0.04;_eAED=0.04;_QI=162|1|1|1|0.42|0.25|8|593|2026
MullerA	maker	mRNA	24925510	24931652	.	+	.	ID=maker-MullerA-augustus-gene-24.475-mRNA-1;Parent=maker-MullerA-augustus-gene-24.475;Name=maker-MullerA-augustus-gene-24.475-mRNA-1;_AED=0.28;_eAED=0.28;_QI=462|1|1|1|1|1|4|1104|579
MullerA	maker	mRNA	24932280	24936306	.	+	.	ID=maker-MullerA-augustus-gene-24.474-mRNA-1;Parent=maker-MullerA-augustus-gene-24.474;Name=maker-MullerA-augustus-gene-24.474-mRNA-1;_AED=0.24;_eAED=0.24;_QI=515|1|1|1|0.5|0.33|3|1562|591
MullerA	maker	mRNA	24937355	24938225	.	+	.	ID=maker-MullerA-snap-gene-24.852-mRNA-1;Parent=maker-MullerA-snap-gene-24.852;Name=maker-MullerA-snap-gene-24.852-mRNA-1;_AED=0.00;_eAED=0.00;_QI=196|1|1|1|1|1|2|104|166
MullerA	maker	mRNA	24939305	24940122	.	+	.	ID=maker-MullerA-augustus-gene-24.485-mRNA-1;Parent=maker-MullerA-augustus-gene-24.485;Name=maker-MullerA-augustus-gene-24.485-mRNA-1;_AED=0.00;_eAED=0.00;_QI=99|1|1|1|1|1|2|171|157
MullerA	maker	mRNA	24941238	24942636	.	+	.	ID=augustus_masked-MullerA-processed-gene-24.53-mRNA-1;Parent=augustus_masked-MullerA-processed-gene-24.53;Name=augustus_masked-MullerA-processed-gene-24.53-mRNA-1;_AED=0.05;_eAED=0.05;_QI=27|0.90|0.91|1|0.81|0.75|12|0|352
MullerA	maker	mRNA	24943119	24944839	.	+	.	ID=maker-MullerA-augustus-gene-24.488-mRNA-1;Parent=maker-MullerA-augustus-gene-24.488;Name=maker-MullerA-augustus-gene-24.488-mRNA-1;_AED=0.05;_eAED=0.05;_QI=0|1|1|1|0.72|0.66|12|0|503
MullerA	maker	mRNA	24946996	24949370	.	+	.	ID=augustus_masked-MullerA-processed-gene-24.55-mRNA-1;Parent=augustus_masked-MullerA-processed-gene-24.55;Name=augustus_masked-MullerA-processed-gene-24.55-mRNA-1;_AED=0.00;_eAED=0.00;_QI=0|0.83|0.92|1|0.83|0.69|13|23|613
MullerA	maker	mRNA	24964691	24980332	.	+	.	ID=maker-MullerA-augustus-gene-24.493-mRNA-1;Parent=maker-MullerA-augustus-gene-24.493;Name=maker-MullerA-augustus-gene-24.493-mRNA-1;_AED=0.11;_eAED=0.12;_QI=0|0|0|0.66|1|1|6|0|967
MullerA	maker	mRNA	24984652	24984968	.	+	.	ID=maker-MullerA-augustus-gene-24.494-mRNA-1;Parent=maker-MullerA-augustus-gene-24.494;Name=maker-MullerA-augustus-gene-24.494-mRNA-1;_AED=0.51;_eAED=0.51;_QI=0|0|0|0.5|1|1|2|0|86
MullerA	maker	mRNA	24987111	24988546	.	+	.	ID=maker-MullerA-augustus-gene-24.495-mRNA-1;Parent=maker-MullerA-augustus-gene-24.495;Name=maker-MullerA-augustus-gene-24.495-mRNA-1;_AED=0.07;_eAED=0.07;_QI=244|1|1|1|1|1|2|132|308
[truncated: 19,828 more rows]
