# Supplementary material for: Single-cell RNA-seq of Drosophila miranda testis reveals the evolution and trajectory of germline sex chromosome regulation
Source: PLoS Biol. 2024 Apr 30;22(4):e3002605. doi: 10.1371/journal.pbio.3002605 (PMC11135767; doi:10.1371/journal.pbio.3002605)
Supplement: S1 Data — (ZIP) [file pbio.3002605.s017.zip › S1_Data/D.miranda_PacBio2.1.CDS.fa.fai]

maker-Contig_AX1-snap-gene-0.167-mRNA-1	675	41	70	71
maker-Contig_AX1-snap-gene-0.174-mRNA-1	675	767	70	71
augustus_masked-Contig_AX1-processed-gene-0.4-mRNA-1	672	1506	70	71
maker-Contig_AX1-snap-gene-0.172-mRNA-1	675	2229	70	71
maker-Contig_AX1-snap-gene-0.181-mRNA-1	675	2955	70	71
maker-Contig_AX1-snap-gene-0.183-mRNA-1	663	3681	70	71
maker-Contig_AX1-snap-gene-0.186-mRNA-1	801	4395	70	71
augustus_masked-Contig_AX1-processed-gene-0.12-mRNA-1	693	5263	70	71
maker-Contig_AX1-snap-gene-0.215-mRNA-1	2553	6007	70	71
maker-Contig_AX1-augustus-gene-0.66-mRNA-1	1728	8641	70	71
maker-Contig_AX1-augustus-gene-0.67-mRNA-1	1728	10438	70	71
maker-Contig_AX1-augustus-gene-0.68-mRNA-1	1728	12235	70	71
maker-Contig_AX1-snap-gene-0.262-mRNA-1	1662	14029	70	71
maker-Contig_AX1-snap-gene-0.266-mRNA-1	1191	15756	70	71
maker-Contig_AX14-augustus-gene-0.13-mRNA-1	5187	17010	70	71
maker-Contig_AX14-snap-gene-0.100-mRNA-1	1998	22314	70	71
maker-Contig_AX14-augustus-gene-0.14-mRNA-1	675	24386	70	71
augustus_masked-Contig_AX14-processed-gene-0.2-mRNA-1	249	25126	70	71
snap_masked-Contig_AX14-processed-gene-0.9-mRNA-1	2271	25430	70	71
maker-Contig_AX14-snap-gene-0.87-mRNA-1	5202	27775	70	71
maker-Contig_AX14-snap-gene-0.105-mRNA-1	1893	33094	70	71
maker-Contig_AX14-augustus-gene-0.51-mRNA-1	5301	35060	70	71
snap_masked-Contig_AX17-processed-gene-0.2-mRNA-1	261	40488	70	71
maker-Contig_AX22-augustus-gene-0.8-mRNA-1	354	40797	70	71
maker-Contig_AX22-snap-gene-0.12-mRNA-1	840	41198	70	71
maker-Contig_AX23-snap-gene-0.5-mRNA-1	378	42090	70	71
maker-Contig_AX23-snap-gene-0.4-mRNA-1	495	42514	70	71
maker-Contig_AX23-snap-gene-0.8-mRNA-1	393	43057	70	71
maker-Contig_AX3-augustus-gene-0.1-mRNA-1	804	43499	70	71
maker-Contig_AX30-snap-gene-0.4-mRNA-1	201	44355	70	71
maker-Contig_AX5-snap-gene-0.27-mRNA-1	798	44599	70	71
maker-Contig_AX5-snap-gene-0.45-mRNA-1	2373	45449	70	71
maker-Contig_AX5-snap-gene-0.30-mRNA-1	255	47896	70	71
maker-Contig_AX5-augustus-gene-0.14-mRNA-1	585	48199	70	71
maker-Contig_AX5-augustus-gene-0.22-mRNA-1	1719	48837	70	71
maker-Contig_AX5-snap-gene-0.37-mRNA-1	255	50621	70	71
maker-Contig_AX5-snap-gene-0.36-mRNA-1	702	50920	70	71
maker-Contig_AX5-augustus-gene-0.17-mRNA-1	576	51677	70	71
augustus_masked-Contig_AX5-processed-gene-0.4-mRNA-1	225	52316	70	71
maker-Contig_AX5-snap-gene-0.43-mRNA-1	363	52585	70	71
augustus_masked-Contig_AX7-processed-gene-0.0-mRNA-1	273	53008	70	71
augustus_masked-Contig_AX7-processed-gene-0.1-mRNA-1	336	53339	70	71
snap_masked-Contig_AX7-processed-gene-0.5-mRNA-1	240	53730	70	71
maker-Contig_AX_tr1-snap-gene-0.200-mRNA-1	1446	54018	70	71
maker-Contig_AX_tr1-augustus-gene-0.95-mRNA-1	1878	55532	70	71
maker-Contig_AX_tr1-augustus-gene-0.76-mRNA-1	564	57484	70	71
maker-Contig_AX_tr1-augustus-gene-0.24-mRNA-1	5487	58104	70	71
maker-Contig_AX_tr1-augustus-gene-0.117-mRNA-1	3399	63718	70	71
maker-Contig_AX_tr1-augustus-gene-0.116-mRNA-1	564	67214	70	71
augustus_masked-Contig_AX_tr1-processed-gene-0.1-mRNA-1	2676	67844	70	71
maker-Contig_AX_tr1-augustus-gene-0.38-mRNA-1	2628	70606	70	71
maker-Contig_AX_tr1-snap-gene-0.221-mRNA-1	4068	73316	70	71
maker-Contig_AX_tr1-augustus-gene-0.54-mRNA-1	5304	77490	70	71
maker-Contig_AX_tr1-snap-gene-0.228-mRNA-1	738	82914	70	71
maker-Contig_AX_tr1-augustus-gene-0.63-mRNA-1	951	83710	70	71
augustus_masked-Contig_AX_tr1-processed-gene-0.5-mRNA-1	2706	84732	70	71
snap_masked-Contig_AX_tr2-processed-gene-0.0-mRNA-1	525	87530	70	71
maker-Contig_AX_tr2-snap-gene-0.2-mRNA-1	636	88105	70	71
maker-Contig_AX_tr2-snap-gene-0.7-mRNA-1	495	88793	70	71
maker-Contig_Y1-augustus-gene-0.131-mRNA-1	1863	89340	70	71
maker-Contig_Y1-augustus-gene-0.209-mRNA-1	735	91274	70	71
maker-Contig_Y1-augustus-gene-0.134-mRNA-1	1695	92064	70	71
maker-Contig_Y1-snap-gene-0.451-mRNA-1	1242	93824	70	71
augustus_masked-Contig_Y1-processed-gene-0.2-mRNA-1	1056	95137	70	71
maker-Contig_Y1-augustus-gene-0.137-mRNA-1	714	96253	70	71
maker-Contig_Y1-snap-gene-0.453-mRNA-1	945	97018	70	71
maker-Contig_Y1-augustus-gene-0.139-mRNA-1	1977	98021	70	71
maker-Contig_Y1-snap-gene-0.364-mRNA-1	498	100067	70	71
augustus_masked-Contig_Y1-processed-gene-0.26-mRNA-1	915	100627	70	71
maker-Contig_Y1-snap-gene-0.370-mRNA-1	453	101596	70	71
maker-Contig_Y1-augustus-gene-0.142-mRNA-1	1881	102100	70	71
augustus_masked-Contig_Y1-processed-gene-0.27-mRNA-1	714	104062	70	71
snap_masked-Contig_Y1-processed-gene-0.93-mRNA-1	1248	104837	70	71
maker-Contig_Y1-augustus-gene-0.145-mRNA-1	1983	106147	70	71
maker-Contig_Y1-snap-gene-0.463-mRNA-1	234	108199	70	71
augustus_masked-Contig_Y1-processed-gene-0.7-mRNA-1	1320	108490	70	71
maker-Contig_Y1-augustus-gene-0.148-mRNA-1	522	109873	70	71
maker-Contig_Y1-augustus-gene-0.223-mRNA-1	918	110447	70	71
maker-Contig_Y1-snap-gene-0.470-mRNA-1	1110	111419	70	71
maker-Contig_Y1-snap-gene-0.469-mRNA-1	2526	112585	70	71
maker-Contig_Y1-snap-gene-0.468-mRNA-1	189	115188	70	71
maker-Contig_Y1-snap-gene-0.486-mRNA-1	702	115420	70	71
maker-Contig_Y1-snap-gene-0.387-mRNA-1	5973	116173	70	71
maker-Contig_Y1-snap-gene-0.487-mRNA-1	1698	122272	70	71
augustus_masked-Contig_Y1-processed-gene-0.12-mRNA-1	387	124049	70	71
augustus_masked-Contig_Y1-processed-gene-0.14-mRNA-1	966	124496	70	71
maker-Contig_Y1-snap-gene-0.394-mRNA-1	273	125516	70	71
maker-Contig_Y1-snap-gene-0.495-mRNA-1	981	125833	70	71
maker-Contig_Y1-snap-gene-0.494-mRNA-1	657	126869	70	71
maker-Contig_Y1-snap-gene-0.407-mRNA-1	282	127576	70	71
augustus_masked-Contig_Y1-processed-gene-0.38-mRNA-1	8352	127917	70	71
maker-Contig_Y1-snap-gene-0.406-mRNA-1	282	136429	70	71
snap_masked-Contig_Y1-processed-gene-0.111-mRNA-1	876	136767	70	71
snap_masked-Contig_Y1-processed-gene-0.112-mRNA-1	1065	137707	70	71
augustus_masked-Contig_Y1-processed-gene-0.40-mRNA-1	1725	138842	70	71
augustus_masked-Contig_Y1-processed-gene-0.41-mRNA-1	666	140646	70	71
snap_masked-Contig_Y1-processed-gene-0.76-mRNA-1	480	141372	70	71
snap_masked-Contig_Y1-processed-gene-0.114-mRNA-1	1848	141910	70	71
snap_masked-Contig_Y1-processed-gene-0.115-mRNA-1	741	143836	70	71
maker-Contig_Y1-augustus-gene-0.295-mRNA-1	2115	144632	70	71
maker-Contig_Y1-snap-gene-0.587-mRNA-1	702	146818	70	71
snap_masked-Contig_Y1-processed-gene-0.77-mRNA-1	4488	147581	70	71
maker-Contig_Y1-augustus-gene-0.303-mRNA-1	1185	152178	70	71
maker-Contig_Y1-snap-gene-0.604-mRNA-1	2664	153420	70	71
maker-Contig_Y1-snap-gene-0.616-mRNA-1	1410	156163	70	71
maker-Contig_Y1-snap-gene-0.617-mRNA-1	1215	157634	70	71
maker-Contig_Y1-snap-gene-0.624-mRNA-1	1497	158907	70	71
maker-Contig_Y1-snap-gene-0.422-mRNA-1	2337	160466	70	71
maker-Contig_Y1-snap-gene-0.421-mRNA-1	2028	162877	70	71
maker-Contig_Y1-augustus-gene-0.202-mRNA-1	1557	164978	70	71
maker-Contig_Y1-snap-gene-0.627-mRNA-1	1311	166598	70	71
snap_masked-Contig_Y1-processed-gene-0.128-mRNA-1	348	167979	70	71
snap_masked-Contig_Y1-processed-gene-0.129-mRNA-1	204	168383	70	71
maker-Contig_Y1-augustus-gene-0.206-mRNA-1	1698	168634	70	71
snap_masked-Contig_Y1-processed-gene-0.130-mRNA-1	1104	170408	70	71
snap_masked-Contig_Y1-processed-gene-1.48-mRNA-1	216	171578	70	71
snap_masked-Contig_Y1-processed-gene-1.49-mRNA-1	216	171848	70	71
augustus_masked-Contig_Y1-processed-gene-1.24-mRNA-1	207	172122	70	71
maker-Contig_Y1-snap-gene-1.176-mRNA-1	672	172372	70	71
augustus_masked-Contig_Y1-processed-gene-1.25-mRNA-1	1578	173108	70	71
augustus_masked-Contig_Y1-processed-gene-1.2-mRNA-1	1311	174762	70	71
maker-Contig_Y1-snap-gene-1.179-mRNA-1	540	176132	70	71
maker-Contig_Y1-augustus-gene-1.138-mRNA-1	420	176724	70	71
maker-Contig_Y1-snap-gene-1.216-mRNA-1	1593	177190	70	71
maker-Contig_Y1-augustus-gene-1.139-mRNA-1	1599	178850	70	71
maker-Contig_Y1-snap-gene-1.222-mRNA-1	654	180512	70	71
augustus_masked-Contig_Y1-processed-gene-1.4-mRNA-1	378	181229	70	71
snap_masked-Contig_Y1-processed-gene-1.89-mRNA-1	258	181663	70	71
maker-Contig_Y1-augustus-gene-1.142-mRNA-1	99	181969	70	71
snap_masked-Contig_Y1-processed-gene-1.90-mRNA-1	252	182120	70	71
maker-Contig_Y1-snap-gene-1.180-mRNA-1	294	182416	70	71
maker-Contig_Y1-snap-gene-1.181-mRNA-1	294	182755	70	71
maker-Contig_Y1-snap-gene-1.223-mRNA-1	1209	183094	70	71
snap_masked-Contig_Y1-processed-gene-1.94-mRNA-1	333	184371	70	71
snap_masked-Contig_Y1-processed-gene-1.95-mRNA-1	822	184759	70	71
snap_masked-Contig_Y1-processed-gene-1.96-mRNA-1	333	185643	70	71
maker-Contig_Y1-snap-gene-1.182-mRNA-1	657	186021	70	71
augustus_masked-Contig_Y1-processed-gene-1.36-mRNA-1	750	186742	70	71
maker-Contig_Y1-augustus-gene-1.151-mRNA-1	591	187547	70	71
augustus_masked-Contig_Y1-processed-gene-1.5-mRNA-1	1584	188200	70	71
maker-Contig_Y1-snap-gene-1.246-mRNA-1	834	189847	70	71
augustus_masked-Contig_Y1-processed-gene-1.7-mRNA-1	1416	190746	70	71
augustus_masked-Contig_Y1-processed-gene-1.8-mRNA-1	1584	192236	70	71
maker-Contig_Y1-augustus-gene-1.119-mRNA-1	1125	193887	70	71
maker-Contig_Y1-snap-gene-1.244-mRNA-1	195	195069	70	71
augustus_masked-Contig_Y1-processed-gene-1.10-mRNA-1	243	195321	70	71
augustus_masked-Contig_Y1-processed-gene-1.11-mRNA-1	258	195622	70	71
maker-Contig_Y1-snap-gene-1.197-mRNA-1	1398	195924	70	71
maker-Contig_Y1-snap-gene-1.242-mRNA-1	447	197382	70	71
augustus_masked-Contig_Y1-processed-gene-1.14-mRNA-1	1524	197890	70	71
maker-Contig_Y1-snap-gene-1.205-mRNA-1	1440	199476	70	71
maker-Contig_Y1-augustus-gene-1.129-mRNA-1	1536	200981	70	71
augustus_masked-Contig_Y1-processed-gene-1.17-mRNA-1	1584	202593	70	71
augustus_masked-Contig_Y1-processed-gene-1.18-mRNA-1	1584	204254	70	71
augustus_masked-Contig_Y1-processed-gene-1.21-mRNA-1	1584	205915	70	71
augustus_masked-Contig_Y1-processed-gene-1.22-mRNA-1	1584	207576	70	71
augustus_masked-Contig_Y1-processed-gene-1.39-mRNA-1	1521	209237	70	71
snap_masked-Contig_Y1-processed-gene-1.78-mRNA-1	1122	210830	70	71
maker-Contig_Y1-augustus-gene-1.161-mRNA-1	1521	212013	70	71
augustus_masked-Contig_Y1-processed-gene-1.41-mRNA-1	1584	213610	70	71
maker-Contig_Y1-snap-gene-1.259-mRNA-1	2205	215257	70	71
augustus_masked-Contig_Y1-processed-gene-1.45-mRNA-1	873	217548	70	71
augustus_masked-Contig_Y1-processed-gene-1.46-mRNA-1	1521	218488	70	71
snap_masked-Contig_Y1-processed-gene-1.117-mRNA-1	1407	220082	70	71
maker-Contig_Y1-snap-gene-2.268-mRNA-1	1329	221550	70	71
maker-Contig_Y1-snap-gene-2.205-mRNA-1	792	222938	70	71
augustus_masked-Contig_Y1-processed-gene-2.3-mRNA-1	321	223795	70	71
maker-Contig_Y1-snap-gene-2.269-mRNA-1	1557	224161	70	71
maker-Contig_Y1-snap-gene-2.207-mRNA-1	261	225781	70	71
maker-Contig_Y1-augustus-gene-2.142-mRNA-1	5121	226090	70	71
maker-Contig_Y1-augustus-gene-2.143-mRNA-1	1482	231329	70	71
maker-Contig_Y1-snap-gene-2.271-mRNA-1	1230	232873	70	71
maker-Contig_Y1-snap-gene-2.279-mRNA-1	1872	234161	70	71
snap_masked-Contig_Y1-processed-gene-2.86-mRNA-1	1569	236110	70	71
maker-Contig_Y1-snap-gene-2.281-mRNA-1	1698	237742	70	71
augustus_masked-Contig_Y1-processed-gene-2.28-mRNA-1	1584	239519	70	71
maker-Contig_Y1-snap-gene-2.217-mRNA-1	336	241166	70	71
maker-Contig_Y1-snap-gene-2.216-mRNA-1	2487	241547	70	71
maker-Contig_Y1-augustus-gene-2.106-mRNA-1	4146	244114	70	71
maker-Contig_Y1-snap-gene-2.284-mRNA-1	252	248360	70	71
maker-Contig_Y1-augustus-gene-2.112-mRNA-1	528	248660	70	71
snap_masked-Contig_Y1-processed-gene-2.90-mRNA-1	213	249246	70	71
maker-Contig_Y1-snap-gene-2.227-mRNA-1	537	249503	70	71
maker-Contig_Y1-snap-gene-2.228-mRNA-1	1089	250088	70	71
maker-Contig_Y1-augustus-gene-2.163-mRNA-1	930	251237	70	71
maker-Contig_Y1-augustus-gene-2.162-mRNA-1	441	252225	70	71
maker-Contig_Y1-augustus-gene-2.118-mRNA-1	696	252717	70	71
maker-Contig_Y1-augustus-gene-2.119-mRNA-1	441	253467	70	71
maker-Contig_Y1-snap-gene-2.295-mRNA-1	333	253955	70	71
augustus_masked-Contig_Y1-processed-gene-2.34-mRNA-1	408	254347	70	71
maker-Contig_Y1-augustus-gene-2.173-mRNA-1	1323	254805	70	71
maker-Contig_Y1-augustus-gene-2.124-mRNA-1	888	256191	70	71
maker-Contig_Y1-snap-gene-2.307-mRNA-1	2772	257132	70	71
maker-Contig_Y1-augustus-gene-2.176-mRNA-1	909	259988	70	71
augustus_masked-Contig_Y1-processed-gene-2.40-mRNA-1	849	260964	70	71
maker-Contig_Y1-snap-gene-2.317-mRNA-1	1449	261866	70	71
maker-Contig_Y1-augustus-gene-2.191-mRNA-1	1566	263380	70	71
maker-Contig_Y1-augustus-gene-2.189-mRNA-1	1194	265013	70	71
maker-Contig_Y1-snap-gene-2.324-mRNA-1	1461	266265	70	71
maker-Contig_Y1-snap-gene-2.243-mRNA-1	468	267787	70	71
maker-Contig_Y1-augustus-gene-2.126-mRNA-1	894	268306	70	71
maker-Contig_Y1-augustus-gene-2.199-mRNA-1	267	269257	70	71
maker-Contig_Y1-augustus-gene-2.200-mRNA-1	222	269572	70	71
maker-Contig_Y1-snap-gene-2.249-mRNA-1	180	269838	70	71
maker-Contig_Y1-augustus-gene-2.130-mRNA-1	1317	270065	70	71
maker-Contig_Y1-snap-gene-2.257-mRNA-1	1794	271441	70	71
maker-Contig_Y1-augustus-gene-2.135-mRNA-1	2553	273305	70	71
maker-Contig_Y1-snap-gene-3.347-mRNA-1	1707	275935	70	71
maker-Contig_Y1-augustus-gene-3.197-mRNA-1	1602	277711	70	71
maker-Contig_Y1-snap-gene-3.351-mRNA-1	309	279376	70	71
maker-Contig_Y1-snap-gene-3.350-mRNA-1	831	279730	70	71
maker-Contig_Y1-snap-gene-3.265-mRNA-1	3147	280613	70	71
maker-Contig_Y1-snap-gene-3.349-mRNA-1	534	283845	70	71
maker-Contig_Y1-snap-gene-3.353-mRNA-1	972	284427	70	71
snap_masked-Contig_Y1-processed-gene-3.48-mRNA-1	1410	285463	70	71
maker-Contig_Y1-augustus-gene-3.132-mRNA-1	669	286938	70	71
maker-Contig_Y1-augustus-gene-3.133-mRNA-1	270	287661	70	71
maker-Contig_Y1-snap-gene-3.371-mRNA-1	6564	287975	70	71
maker-Contig_Y1-augustus-gene-3.214-mRNA-1	597	294677	70	71
maker-Contig_Y1-augustus-gene-3.135-mRNA-1	609	295327	70	71
maker-Contig_Y1-augustus-gene-3.216-mRNA-1	2445	295989	70	71
maker-Contig_Y1-snap-gene-3.380-mRNA-1	711	298509	70	71
maker-Contig_Y1-snap-gene-3.383-mRNA-1	660	299271	70	71
maker-Contig_Y1-snap-gene-3.382-mRNA-1	1908	299981	70	71
augustus_masked-Contig_Y1-processed-gene-3.34-mRNA-1	882	301971	70	71
maker-Contig_Y1-augustus-gene-3.137-mRNA-1	1155	302910	70	71
snap_masked-Contig_Y1-processed-gene-3.56-mRNA-1	675	304132	70	71
snap_masked-Contig_Y1-processed-gene-3.57-mRNA-1	669	304867	70	71
maker-Contig_Y1-augustus-gene-3.139-mRNA-1	453	305590	70	71
augustus_masked-Contig_Y1-processed-gene-3.7-mRNA-1	1254	306103	70	71
maker-Contig_Y1-snap-gene-3.390-mRNA-1	1041	307415	70	71
maker-Contig_Y1-snap-gene-3.280-mRNA-1	363	308511	70	71
augustus_masked-Contig_Y1-processed-gene-3.8-mRNA-1	462	308933	70	71
maker-Contig_Y1-snap-gene-3.392-mRNA-1	270	309442	70	71
maker-Contig_Y1-augustus-gene-3.229-mRNA-1	984	309760	70	71
maker-Contig_Y1-augustus-gene-3.155-mRNA-1	384	310803	70	71
maker-Contig_Y1-snap-gene-3.301-mRNA-1	342	311233	70	71
maker-Contig_Y1-snap-gene-3.298-mRNA-1	318	311620	70	71
maker-Contig_Y1-snap-gene-3.398-mRNA-1	405	311983	70	71
maker-Contig_Y1-snap-gene-3.304-mRNA-1	1764	312434	70	71
maker-Contig_Y1-augustus-gene-3.162-mRNA-1	600	314268	70	71
maker-Contig_Y1-augustus-gene-3.167-mRNA-1	657	314921	70	71
maker-Contig_Y1-augustus-gene-3.168-mRNA-1	618	315632	70	71
maker-Contig_Y1-snap-gene-3.403-mRNA-1	369	316299	70	71
maker-Contig_Y1-augustus-gene-3.233-mRNA-1	1977	316718	70	71
maker-Contig_Y1-snap-gene-3.411-mRNA-1	633	318764	70	71
maker-Contig_Y1-augustus-gene-3.177-mRNA-1	516	319451	70	71
maker-Contig_Y1-augustus-gene-3.244-mRNA-1	807	320019	70	71
maker-Contig_Y1-augustus-gene-3.246-mRNA-1	1254	320882	70	71
maker-Contig_Y1-augustus-gene-3.181-mRNA-1	2547	322198	70	71
maker-Contig_Y1-snap-gene-3.420-mRNA-1	459	324822	70	71
maker-Contig_Y1-snap-gene-3.419-mRNA-1	597	325328	70	71
snap_masked-Contig_Y1-processed-gene-3.77-mRNA-1	393	325984	70	71
maker-Contig_Y1-augustus-gene-3.188-mRNA-1	906	326427	70	71
maker-Contig_Y1-augustus-gene-3.189-mRNA-1	270	327390	70	71
maker-Contig_Y1-augustus-gene-3.251-mRNA-1	291	327708	70	71
maker-Contig_Y1-snap-gene-3.430-mRNA-1	1170	328044	70	71
maker-Contig_Y1-snap-gene-3.429-mRNA-1	1143	329271	70	71
maker-Contig_Y1-augustus-gene-3.263-mRNA-1	1467	330475	70	71
snap_masked-Contig_Y1-processed-gene-3.83-mRNA-1	2085	332013	70	71
maker-Contig_Y1-augustus-gene-4.115-mRNA-1	1077	334172	70	71
augustus_masked-Contig_Y1-processed-gene-4.2-mRNA-1	231	335318	70	71
augustus_masked-Contig_Y1-processed-gene-4.4-mRNA-1	477	335606	70	71
augustus_masked-Contig_Y1-processed-gene-4.5-mRNA-1	477	336143	70	71
maker-Contig_Y1-snap-gene-4.149-mRNA-1	255	336667	70	71
maker-Contig_Y1-snap-gene-4.191-mRNA-1	1911	336966	70	71
augustus_masked-Contig_Y1-processed-gene-4.18-mRNA-1	1950	338959	70	71
maker-Contig_Y1-augustus-gene-4.119-mRNA-1	4344	340981	70	71
maker-Contig_Y1-augustus-gene-4.75-mRNA-1	1737	345431	70	71
maker-Contig_Y1-snap-gene-4.151-mRNA-1	1686	347233	70	71
maker-Contig_Y1-augustus-gene-4.81-mRNA-1	1746	348987	70	71
maker-Contig_Y1-snap-gene-4.158-mRNA-1	624	350798	70	71
maker-Contig_Y1-snap-gene-4.194-mRNA-1	378	351471	70	71
maker-Contig_Y1-augustus-gene-4.87-mRNA-1	2277	351898	70	71
maker-Contig_Y1-snap-gene-4.168-mRNA-1	1899	354248	70	71
maker-Contig_Y1-augustus-gene-4.100-mRNA-1	930	356219	70	71
maker-Contig_Y1-snap-gene-4.173-mRNA-1	705	357203	70	71
maker-Contig_Y1-augustus-gene-4.105-mRNA-1	2247	357963	70	71
maker-Contig_Y1-augustus-gene-4.109-mRNA-1	3906	360287	70	71
maker-Contig_Y1-augustus-gene-4.112-mRNA-1	990	364293	70	71
maker-Contig_Y1-snap-gene-4.196-mRNA-1	612	365338	70	71
augustus_masked-Contig_Y1-processed-gene-4.21-mRNA-1	1125	366013	70	71
maker-Contig_Y1-snap-gene-4.203-mRNA-1	3183	367195	70	71
maker-Contig_Y1-snap-gene-4.201-mRNA-1	2808	370464	70	71
maker-Contig_Y1-snap-gene-4.199-mRNA-1	564	373353	70	71
maker-Contig_Y1-snap-gene-4.205-mRNA-1	2607	373966	70	71
maker-Contig_Y1-snap-gene-4.202-mRNA-1	1614	376651	70	71
maker-Contig_Y1-snap-gene-4.222-mRNA-1	2139	378329	70	71
maker-Contig_Y1-snap-gene-4.224-mRNA-1	591	380539	70	71
maker-Contig_Y1-snap-gene-4.247-mRNA-1	3339	381179	70	71
maker-Contig_Y1-augustus-gene-4.147-mRNA-1	597	384610	70	71
maker-Contig_Y1-snap-gene-4.250-mRNA-1	870	385256	70	71
maker-Contig_Y1-snap-gene-5.759-mRNA-1	705	386179	70	71
maker-Contig_Y1-snap-gene-5.760-mRNA-1	819	386935	70	71
maker-Contig_Y1-snap-gene-5.658-mRNA-1	543	387806	70	71
snap_masked-Contig_Y1-processed-gene-5.88-mRNA-1	1620	388407	70	71
maker-Contig_Y1-snap-gene-5.761-mRNA-1	1149	390091	70	71
maker-Contig_Y1-augustus-gene-5.294-mRNA-1	1452	391301	70	71
maker-Contig_Y1-snap-gene-5.665-mRNA-1	237	392814	70	71
maker-Contig_Y1-snap-gene-5.663-mRNA-1	246	393095	70	71
snap_masked-Contig_Y1-processed-gene-5.91-mRNA-1	279	393395	70	71
maker-Contig_Y1-augustus-gene-5.189-mRNA-1	666	393722	70	71
maker-Contig_Y1-augustus-gene-5.296-mRNA-1	477	394442	70	71
maker-Contig_Y1-augustus-gene-5.194-mRNA-1	1077	394970	70	71
snap_masked-Contig_Y1-processed-gene-5.130-mRNA-1	1155	396114	70	71
maker-Contig_Y1-augustus-gene-5.298-mRNA-1	279	397330	70	71
maker-Contig_Y1-snap-gene-5.768-mRNA-1	462	397653	70	71
maker-Contig_Y1-snap-gene-5.767-mRNA-1	426	398162	70	71
maker-Contig_Y1-augustus-gene-5.197-mRNA-1	2325	398639	70	71
snap_masked-Contig_Y1-processed-gene-5.96-mRNA-1	387	401048	70	71
maker-Contig_Y1-snap-gene-5.770-mRNA-1	1149	401481	70	71
maker-Contig_Y1-snap-gene-5.783-mRNA-1	474	402687	70	71
augustus_masked-Contig_Y1-processed-gene-5.12-mRNA-1	876	403222	70	71
augustus_masked-Contig_Y1-processed-gene-5.13-mRNA-1	915	404165	70	71
maker-Contig_Y1-augustus-gene-5.231-mRNA-1	681	405138	70	71
maker-Contig_Y1-augustus-gene-5.237-mRNA-1	1167	405873	70	71
maker-Contig_Y1-snap-gene-5.692-mRNA-1	1017	407097	70	71
maker-Contig_Y1-snap-gene-5.701-mRNA-1	1128	408169	70	71
augustus_masked-Contig_Y1-processed-gene-5.45-mRNA-1	465	409368	70	71
maker-Contig_Y1-augustus-gene-5.244-mRNA-1	1110	409884	70	71
maker-Contig_Y1-snap-gene-5.807-mRNA-1	1377	411050	70	71
maker-Contig_Y1-snap-gene-5.806-mRNA-1	378	412487	70	71
maker-Contig_Y1-snap-gene-5.801-mRNA-1	324	412911	70	71
snap_masked-Contig_Y1-processed-gene-5.151-mRNA-1	1911	413291	70	71
maker-Contig_Y1-augustus-gene-5.324-mRNA-1	2064	415274	70	71
maker-Contig_Y1-snap-gene-5.794-mRNA-1	504	417408	70	71
maker-Contig_Y1-snap-gene-5.869-mRNA-1	1347	417960	70	71
maker-Contig_Y1-snap-gene-5.912-mRNA-1	582	419367	70	71
maker-Contig_Y1-augustus-gene-5.562-mRNA-1	2181	420002	70	71
maker-Contig_Y1-snap-gene-5.706-mRNA-1	2094	422255	70	71
maker-Contig_Y1-snap-gene-5.951-mRNA-1	954	424419	70	71
maker-Contig_Y1-augustus-gene-5.557-mRNA-1	642	425431	70	71
maker-Contig_Y1-augustus-gene-5.558-mRNA-1	828	426127	70	71
maker-Contig_Y1-augustus-gene-5.248-mRNA-1	837	427011	70	71
maker-Contig_Y1-augustus-gene-5.250-mRNA-1	678	427904	70	71
snap_masked-Contig_Y1-processed-gene-5.164-mRNA-1	198	428643	70	71
maker-Contig_Y1-augustus-gene-5.571-mRNA-1	666	428888	70	71
maker-Contig_Y1-snap-gene-5.967-mRNA-1	2340	429604	70	71
maker-Contig_Y1-snap-gene-5.970-mRNA-1	1035	432018	70	71
maker-Contig_Y1-snap-gene-5.974-mRNA-1	384	433108	70	71
maker-Contig_Y1-augustus-gene-5.583-mRNA-1	666	433542	70	71
maker-Contig_Y1-augustus-gene-5.585-mRNA-1	570	434262	70	71
maker-Contig_Y1-augustus-gene-5.586-mRNA-1	1134	434885	70	71
maker-Contig_Y1-augustus-gene-5.253-mRNA-1	468	436080	70	71
maker-Contig_Y1-snap-gene-5.988-mRNA-1	4428	436595	70	71
maker-Contig_Y1-augustus-gene-5.601-mRNA-1	1725	441131	70	71
augustus_masked-Contig_Y1-processed-gene-5.25-mRNA-1	459	442935	70	71
maker-Contig_Y1-snap-gene-5.995-mRNA-1	987	443441	70	71
maker-Contig_Y1-augustus-gene-5.256-mRNA-1	2340	444487	70	71
augustus_masked-Contig_Y1-processed-gene-5.75-mRNA-1	1047	446915	70	71
maker-Contig_Y1-snap-gene-5.715-mRNA-1	252	448017	70	71
maker-Contig_Y1-augustus-gene-5.258-mRNA-1	2562	448317	70	71
maker-Contig_Y1-augustus-gene-5.259-mRNA-1	870	450960	70	71
maker-Contig_Y1-augustus-gene-5.611-mRNA-1	1392	451887	70	71
maker-Contig_Y1-snap-gene-5.1000-mRNA-1	222	453340	70	71
augustus_masked-Contig_Y1-processed-gene-5.77-mRNA-1	435	453620	70	71
maker-Contig_Y1-snap-gene-5.1003-mRNA-1	705	454103	70	71
maker-Contig_Y1-augustus-gene-5.262-mRNA-1	4956	454863	70	71
maker-Contig_Y1-snap-gene-5.1020-mRNA-1	7209	459931	70	71
maker-Contig_Y1-augustus-gene-5.264-mRNA-1	2202	467287	70	71
maker-Contig_Y1-snap-gene-5.725-mRNA-1	2046	469561	70	71
maker-Contig_Y1-augustus-gene-5.268-mRNA-1	4941	471681	70	71
maker-Contig_Y1-augustus-gene-5.273-mRNA-1	4866	476737	70	71
maker-Contig_Y1-augustus-gene-5.278-mRNA-1	4941	481717	70	71
maker-Contig_Y1-augustus-gene-5.617-mRNA-1	2226	486773	70	71
maker-Contig_Y1-augustus-gene-5.282-mRNA-1	852	489075	70	71
maker-Contig_Y1-augustus-gene-5.620-mRNA-1	3930	489984	70	71
maker-Contig_Y1-snap-gene-5.1031-mRNA-1	2322	494012	70	71
maker-Contig_Y1-snap-gene-5.747-mRNA-1	765	496408	70	71
maker-Contig_Y1-snap-gene-5.746-mRNA-1	1098	497224	70	71
maker-Contig_Y1-snap-gene-5.1036-mRNA-1	936	498379	70	71
maker-Contig_Y1-augustus-gene-5.628-mRNA-1	528	499373	70	71
maker-Contig_Y1-augustus-gene-5.631-mRNA-1	399	499953	70	71
maker-Contig_Y1-snap-gene-5.1040-mRNA-1	387	500399	70	71
maker-Contig_Y1-augustus-gene-5.285-mRNA-1	1122	500836	70	71
maker-Contig_Y1-augustus-gene-5.634-mRNA-1	546	502019	70	71
maker-Contig_Y1-snap-gene-5.753-mRNA-1	225	502613	70	71
maker-Contig_Y1-augustus-gene-5.636-mRNA-1	498	502886	70	71
maker-Contig_Y1-augustus-gene-5.637-mRNA-1	480	503436	70	71
maker-Contig_Y1-snap-gene-5.1046-mRNA-1	1197	503964	70	71
maker-Contig_Y1-snap-gene-5.1070-mRNA-1	1446	505220	70	71
maker-Contig_Y1-snap-gene-5.756-mRNA-1	846	506727	70	71
maker-Contig_Y1-snap-gene-6.586-mRNA-1	1041	507626	70	71
maker-Contig_Y1-augustus-gene-5.656-mRNA-1	474	508726	70	71
maker-Contig_Y1-augustus-gene-6.186-mRNA-1	339	509251	70	71
maker-Contig_Y1-augustus-gene-6.300-mRNA-1	6225	509639	70	71
maker-Contig_Y1-augustus-gene-6.187-mRNA-1	687	515997	70	71
augustus_masked-Contig_Y1-processed-gene-6.2-mRNA-1	1620	516747	70	71
maker-Contig_Y1-snap-gene-6.590-mRNA-1	360	518431	70	71
augustus_masked-Contig_Y1-processed-gene-6.3-mRNA-1	1644	518850	70	71
maker-Contig_Y1-snap-gene-6.594-mRNA-1	408	520558	70	71
maker-Contig_Y1-augustus-gene-6.193-mRNA-1	231	521016	70	71
maker-Contig_Y1-snap-gene-6.735-mRNA-1	399	521291	70	71
maker-Contig_Y1-snap-gene-6.736-mRNA-1	708	521736	70	71
maker-Contig_Y1-augustus-gene-6.195-mRNA-1	1194	522499	70	71
maker-Contig_Y1-augustus-gene-6.310-mRNA-1	2145	523755	70	71
maker-Contig_Y1-snap-gene-6.603-mRNA-1	1464	525971	70	71
maker-Contig_Y1-augustus-gene-6.311-mRNA-1	240	527500	70	71
maker-Contig_Y1-augustus-gene-6.202-mRNA-1	11034	527788	70	71
maker-Contig_Y1-snap-gene-6.606-mRNA-1	459	539020	70	71
maker-Contig_Y1-snap-gene-6.627-mRNA-1	1008	539526	70	71
maker-Contig_Y1-snap-gene-6.750-mRNA-1	2910	540589	70	71
maker-Contig_Y1-augustus-gene-6.212-mRNA-1	1080	543585	70	71
augustus_masked-Contig_Y1-processed-gene-6.33-mRNA-1	558	544735	70	71
maker-Contig_Y1-snap-gene-6.754-mRNA-1	1905	545341	70	71
maker-Contig_Y1-snap-gene-6.753-mRNA-1	135	547314	70	71
augustus_masked-Contig_Y1-processed-gene-6.6-mRNA-1	621	547504	70	71
maker-Contig_Y1-snap-gene-6.764-mRNA-1	288	548174	70	71
maker-Contig_Y1-augustus-gene-6.220-mRNA-1	693	548511	70	71
snap_masked-Contig_Y1-processed-gene-6.135-mRNA-1	777	549265	70	71
snap_masked-Contig_Y1-processed-gene-6.137-mRNA-1	240	550105	70	71
maker-Contig_Y1-snap-gene-6.641-mRNA-1	717	550389	70	71
snap_masked-Contig_Y1-processed-gene-6.138-mRNA-1	867	551168	70	71
maker-Contig_Y1-snap-gene-6.766-mRNA-1	621	552088	70	71
maker-Contig_Y1-snap-gene-6.776-mRNA-1	999	552758	70	71
maker-Contig_Y1-augustus-gene-6.223-mRNA-1	1494	553816	70	71
maker-Contig_Y1-snap-gene-6.652-mRNA-1	1329	555372	70	71
maker-Contig_Y1-snap-gene-6.778-mRNA-1	1002	556760	70	71
maker-Contig_Y1-snap-gene-6.780-mRNA-1	1113	557817	70	71
maker-Contig_Y1-snap-gene-6.782-mRNA-1	1056	558986	70	71
maker-Contig_Y1-snap-gene-6.784-mRNA-1	1128	560098	70	71
maker-Contig_Y1-snap-gene-6.786-mRNA-1	1056	561283	70	71
maker-Contig_Y1-snap-gene-6.789-mRNA-1	591	562395	70	71
maker-Contig_Y1-snap-gene-6.788-mRNA-1	426	563035	70	71
maker-Contig_Y1-augustus-gene-6.327-mRNA-1	579	563512	70	71
maker-Contig_Y1-snap-gene-6.795-mRNA-1	561	564140	70	71
maker-Contig_Y1-augustus-gene-6.329-mRNA-1	207	564754	70	71
maker-Contig_Y1-augustus-gene-6.331-mRNA-1	582	565008	70	71
maker-Contig_Y1-augustus-gene-6.333-mRNA-1	405	565643	70	71
maker-Contig_Y1-augustus-gene-6.334-mRNA-1	381	566098	70	71
maker-Contig_Y1-augustus-gene-6.335-mRNA-1	381	566529	70	71
maker-Contig_Y1-snap-gene-6.800-mRNA-1	417	566956	70	71
snap_masked-Contig_Y1-processed-gene-6.147-mRNA-1	900	567430	70	71
maker-Contig_Y1-snap-gene-6.656-mRNA-1	468	568383	70	71
augustus_masked-Contig_Y1-processed-gene-6.48-mRNA-1	210	568912	70	71
augustus_masked-Contig_Y1-processed-gene-6.49-mRNA-1	453	569179	70	71
maker-Contig_Y1-snap-gene-6.821-mRNA-1	309	569679	70	71
maker-Contig_Y1-snap-gene-6.823-mRNA-1	468	570033	70	71
snap_masked-Contig_Y1-processed-gene-6.152-mRNA-1	1011	570559	70	71
maker-Contig_Y1-snap-gene-6.866-mRNA-1	4266	571625	70	71
maker-Contig_Y1-augustus-gene-6.364-mRNA-1	2295	575996	70	71
maker-Contig_Y1-augustus-gene-6.365-mRNA-1	897	578368	70	71
snap_masked-Contig_Y1-processed-gene-6.157-mRNA-1	306	579329	70	71
augustus_masked-Contig_Y1-processed-gene-6.56-mRNA-1	6438	579694	70	71
snap_masked-Contig_Y1-processed-gene-6.160-mRNA-1	1035	586275	70	71
maker-Contig_Y1-snap-gene-6.657-mRNA-1	606	587365	70	71
snap_masked-Contig_Y1-processed-gene-6.161-mRNA-1	810	588031	70	71
snap_masked-Contig_Y1-processed-gene-6.162-mRNA-1	3324	588904	70	71
maker-Contig_Y1-snap-gene-6.950-mRNA-1	2091	592316	70	71
maker-Contig_Y1-augustus-gene-6.519-mRNA-1	414	594481	70	71
maker-Contig_Y1-snap-gene-6.980-mRNA-1	312	594941	70	71
maker-Contig_Y1-snap-gene-6.979-mRNA-1	813	595298	70	71
maker-Contig_Y1-snap-gene-6.661-mRNA-1	2487	596163	70	71
snap_masked-Contig_Y1-processed-gene-6.166-mRNA-1	207	598737	70	71
maker-Contig_Y1-snap-gene-6.986-mRNA-1	540	598987	70	71
maker-Contig_Y1-augustus-gene-6.554-mRNA-1	2274	599579	70	71
maker-Contig_Y1-augustus-gene-6.564-mRNA-1	432	601930	70	71
maker-Contig_Y1-snap-gene-6.1024-mRNA-1	1416	602410	70	71
maker-Contig_Y1-augustus-gene-6.575-mRNA-1	969	603891	70	71
snap_masked-Contig_Y1-processed-gene-6.109-mRNA-1	384	604925	70	71
maker-Contig_Y1-snap-gene-6.681-mRNA-1	4533	605355	70	71
augustus_masked-Contig_Y1-processed-gene-6.17-mRNA-1	1380	610007	70	71
maker-Contig_Y1-augustus-gene-6.244-mRNA-1	3138	611451	70	71
snap_masked-Contig_Y1-processed-gene-6.116-mRNA-1	354	614685	70	71
maker-Contig_Y1-augustus-gene-6.250-mRNA-1	2307	615089	70	71
maker-Contig_Y1-snap-gene-6.688-mRNA-1	1224	617469	70	71
augustus_masked-Contig_Y1-processed-gene-6.22-mRNA-1	894	618765	70	71
maker-Contig_Y1-snap-gene-6.1025-mRNA-1	894	619713	70	71
snap_masked-Contig_Y1-processed-gene-6.120-mRNA-1	312	620671	70	71
maker-Contig_Y1-augustus-gene-6.271-mRNA-1	1629	621032	70	71
maker-Contig_Y1-snap-gene-6.701-mRNA-1	2907	622725	70	71
augustus_masked-Contig_Y1-processed-gene-6.75-mRNA-1	234	625728	70	71
snap_masked-Contig_Y1-processed-gene-6.122-mRNA-1	201	626017	70	71
maker-Contig_Y1-snap-gene-6.696-mRNA-1	4722	626261	70	71
augustus_masked-Contig_Y1-processed-gene-6.77-mRNA-1	573	631105	70	71
maker-Contig_Y1-snap-gene-6.722-mRNA-1	1932	631727	70	71
maker-Contig_Y1-augustus-gene-6.290-mRNA-1	1620	633731	70	71
snap_masked-Contig_Y1-processed-gene-6.129-mRNA-1	2946	635426	70	71
maker-Contig_Y1-snap-gene-6.1030-mRNA-1	1848	638456	70	71
maker-Contig_Y1-augustus-gene-7.243-mRNA-1	639	640375	70	71
augustus_masked-Contig_Y1-processed-gene-7.0-mRNA-1	882	641077	70	71
maker-Contig_Y1-snap-gene-7.389-mRNA-1	3768	642012	70	71
snap_masked-Contig_Y1-processed-gene-7.100-mRNA-1	234	645885	70	71
maker-Contig_Y1-snap-gene-7.502-mRNA-1	582	646163	70	71
maker-Contig_Y1-augustus-gene-7.246-mRNA-1	1881	646798	70	71
augustus_masked-Contig_Y1-processed-gene-7.4-mRNA-1	1149	648759	70	71
maker-Contig_Y1-snap-gene-7.401-mRNA-1	378	649965	70	71
maker-Contig_Y1-snap-gene-7.507-mRNA-1	624	650389	70	71
maker-Contig_Y1-augustus-gene-7.159-mRNA-1	513	651066	70	71
maker-Contig_Y1-snap-gene-7.509-mRNA-1	1041	651627	70	71
augustus_masked-Contig_Y1-processed-gene-7.6-mRNA-1	747	652736	70	71
snap_masked-Contig_Y1-processed-gene-7.105-mRNA-1	2709	653545	70	71
maker-Contig_Y1-snap-gene-7.511-mRNA-1	603	656333	70	71
snap_masked-Contig_Y1-processed-gene-7.70-mRNA-1	471	656995	70	71
maker-Contig_Y1-snap-gene-7.407-mRNA-1	906	657513	70	71
maker-Contig_Y1-snap-gene-7.414-mRNA-1	3726	658472	70	71
augustus_masked-Contig_Y1-processed-gene-7.33-mRNA-1	1029	662306	70	71
maker-Contig_Y1-snap-gene-7.517-mRNA-1	624	663390	70	71
maker-Contig_Y1-snap-gene-7.520-mRNA-1	2169	664063	70	71
augustus_masked-Contig_Y1-processed-gene-7.10-mRNA-1	1005	666317	70	71
maker-Contig_Y1-augustus-gene-7.187-mRNA-1	906	667381	70	71
maker-Contig_Y1-augustus-gene-7.192-mRNA-1	2253	668344	70	71
maker-Contig_Y1-augustus-gene-7.263-mRNA-1	1251	670674	70	71
maker-Contig_Y1-augustus-gene-7.264-mRNA-1	723	671987	70	71
maker-Contig_Y1-snap-gene-7.525-mRNA-1	660	672761	70	71
maker-Contig_Y1-augustus-gene-7.272-mRNA-1	363	673475	70	71
augustus_masked-Contig_Y1-processed-gene-7.41-mRNA-1	309	673898	70	71
snap_masked-Contig_Y1-processed-gene-7.81-mRNA-1	237	674262	70	71
maker-Contig_Y1-snap-gene-7.539-mRNA-1	927	674543	70	71
maker-Contig_Y1-snap-gene-7.538-mRNA-1	1305	675524	70	71
maker-Contig_Y1-augustus-gene-7.195-mRNA-1	1356	676892	70	71
maker-Contig_Y1-snap-gene-7.441-mRNA-1	2676	678308	70	71
maker-Contig_Y1-snap-gene-7.457-mRNA-1	906	681063	70	71
maker-Contig_Y1-augustus-gene-7.288-mRNA-1	1338	682026	70	71
maker-Contig_Y1-augustus-gene-7.213-mRNA-1	918	683428	70	71
augustus_masked-Contig_Y1-processed-gene-7.46-mRNA-1	759	684414	70	71
maker-Contig_Y1-augustus-gene-7.217-mRNA-1	2400	685228	70	71
maker-Contig_Y1-augustus-gene-7.334-mRNA-1	612	687707	70	71
maker-Contig_Y1-augustus-gene-7.335-mRNA-1	2010	688372	70	71
maker-Contig_Y1-augustus-gene-7.220-mRNA-1	1212	690455	70	71
maker-Contig_Y1-augustus-gene-7.292-mRNA-1	6513	691729	70	71
maker-Contig_Y1-augustus-gene-7.317-mRNA-1	1266	698380	70	71
snap_masked-Contig_Y1-processed-gene-7.88-mRNA-1	252	699715	70	71
maker-Contig_Y1-augustus-gene-7.222-mRNA-1	1065	700015	70	71
maker-Contig_Y1-snap-gene-7.659-mRNA-1	1494	701136	70	71
maker-Contig_Y1-snap-gene-7.661-mRNA-1	954	702692	70	71
snap_masked-Contig_Y1-processed-gene-7.91-mRNA-1	780	703710	70	71
maker-Contig_Y1-augustus-gene-7.226-mRNA-1	213	704546	70	71
augustus_masked-Contig_Y1-processed-gene-7.53-mRNA-1	1533	704817	70	71
maker-Contig_Y1-augustus-gene-7.229-mRNA-1	210	706416	70	71
maker-Contig_Y1-augustus-gene-7.231-mRNA-1	1479	706673	70	71
maker-Contig_Y1-snap-gene-7.665-mRNA-1	2130	708214	70	71
augustus_masked-Contig_Y1-processed-gene-7.24-mRNA-1	480	710429	70	71
maker-Contig_Y1-augustus-gene-7.359-mRNA-1	570	710960	70	71
maker-Contig_Y1-snap-gene-7.479-mRNA-1	3279	711579	70	71
snap_masked-Contig_Y1-processed-gene-7.96-mRNA-1	900	714955	70	71
augustus_masked-Contig_Y1-processed-gene-7.56-mRNA-1	636	715922	70	71
augustus_masked-Contig_Y1-processed-gene-7.57-mRNA-1	636	716622	70	71
maker-Contig_Y1-augustus-gene-7.369-mRNA-1	678	717312	70	71
maker-Contig_Y1-snap-gene-7.680-mRNA-1	2274	718040	70	71
maker-Contig_Y1-snap-gene-7.679-mRNA-1	1626	720387	70	71
augustus_masked-Contig_Y1-processed-gene-7.60-mRNA-1	663	722091	70	71
maker-Contig_Y1-snap-gene-7.700-mRNA-1	1716	722804	70	71
maker-Contig_Y1-augustus-gene-7.239-mRNA-1	864	724589	70	71
maker-Contig_Y1-snap-gene-8.581-mRNA-1	4785	725506	70	71
maker-Contig_Y1-augustus-gene-8.313-mRNA-1	408	730404	70	71
maker-Contig_Y1-snap-gene-8.585-mRNA-1	498	730858	70	71
maker-Contig_Y1-augustus-gene-8.190-mRNA-1	4476	731408	70	71
maker-Contig_Y1-augustus-gene-8.315-mRNA-1	507	735992	70	71
maker-Contig_Y1-augustus-gene-8.317-mRNA-1	243	736551	70	71
snap_masked-Contig_Y1-processed-gene-8.90-mRNA-1	3153	736848	70	71
maker-Contig_Y1-augustus-gene-8.319-mRNA-1	594	740091	70	71
maker-Contig_Y1-augustus-gene-8.321-mRNA-1	240	740738	70	71
maker-Contig_Y1-snap-gene-8.592-mRNA-1	1650	741022	70	71
maker-Contig_Y1-augustus-gene-8.203-mRNA-1	2697	742740	70	71
maker-Contig_Y1-snap-gene-8.433-mRNA-1	486	745516	70	71
maker-Contig_Y1-snap-gene-8.431-mRNA-1	333	746049	70	71
maker-Contig_Y1-snap-gene-8.452-mRNA-1	2004	746427	70	71
maker-Contig_Y1-augustus-gene-8.327-mRNA-1	2592	748504	70	71
maker-Contig_Y1-augustus-gene-8.205-mRNA-1	672	751178	70	71
maker-Contig_Y1-snap-gene-8.446-mRNA-1	2196	751900	70	71
maker-Contig_Y1-snap-gene-8.440-mRNA-1	2214	754168	70	71
snap_masked-Contig_Y1-processed-gene-8.102-mRNA-1	315	756465	70	71
maker-Contig_Y1-augustus-gene-8.239-mRNA-1	1044	756829	70	71
snap_masked-Contig_Y1-processed-gene-8.104-mRNA-1	1995	757939	70	71
maker-Contig_Y1-augustus-gene-8.225-mRNA-1	2916	760007	70	71
maker-Contig_Y1-snap-gene-8.600-mRNA-1	3549	763005	70	71
maker-Contig_Y1-augustus-gene-8.226-mRNA-1	3093	766649	70	71
maker-Contig_Y1-snap-gene-8.457-mRNA-1	513	769827	70	71
augustus_masked-Contig_Y1-processed-gene-8.60-mRNA-1	201	770402	70	71
maker-Contig_Y1-augustus-gene-8.259-mRNA-1	2439	770650	70	71
maker-Contig_Y1-snap-gene-8.609-mRNA-1	543	773164	70	71
augustus_masked-Contig_Y1-processed-gene-8.18-mRNA-1	201	773769	70	71
maker-Contig_Y1-snap-gene-8.500-mRNA-1	2358	774013	70	71
maker-Contig_Y1-snap-gene-8.612-mRNA-1	5910	776445	70	71
maker-Contig_Y1-snap-gene-8.508-mRNA-1	2970	782480	70	71
maker-Contig_Y1-snap-gene-8.624-mRNA-1	3201	785533	70	71
augustus_masked-Contig_Y1-processed-gene-8.26-mRNA-1	201	788834	70	71
snap_masked-Contig_Y1-processed-gene-8.120-mRNA-1	1278	789089	70	71
maker-Contig_Y1-snap-gene-8.513-mRNA-1	2133	790426	70	71
maker-Contig_Y1-snap-gene-8.621-mRNA-1	477	792630	70	71
maker-Contig_Y1-snap-gene-8.642-mRNA-1	3102	793154	70	71
maker-Contig_Y1-snap-gene-8.516-mRNA-1	1179	796341	70	71
maker-Contig_Y1-snap-gene-8.525-mRNA-1	2190	797577	70	71
maker-Contig_Y1-augustus-gene-8.380-mRNA-1	2943	799843	70	71
augustus_masked-Contig_Y1-processed-gene-8.36-mRNA-1	828	802883	70	71
maker-Contig_Y1-snap-gene-8.519-mRNA-1	1092	803763	70	71
maker-Contig_Y1-snap-gene-8.665-mRNA-1	1830	804911	70	71
maker-Contig_Y1-augustus-gene-8.284-mRNA-1	2004	806812	70	71
maker-Contig_Y1-snap-gene-8.662-mRNA-1	1578	808885	70	71
maker-Contig_Y1-snap-gene-8.659-mRNA-1	1263	810526	70	71
maker-Contig_Y1-augustus-gene-8.293-mRNA-1	3804	811852	70	71
maker-Contig_Y1-augustus-gene-8.392-mRNA-1	1434	815755	70	71
maker-Contig_Y1-snap-gene-8.690-mRNA-1	3678	817250	70	71
maker-Contig_Y1-snap-gene-8.692-mRNA-1	3921	821021	70	71
maker-Contig_Y1-snap-gene-8.552-mRNA-1	735	825039	70	71
maker-Contig_Y1-snap-gene-8.688-mRNA-1	351	825825	70	71
maker-Contig_Y1-snap-gene-8.700-mRNA-1	9	826222	9	10
snap_masked-Contig_Y1-processed-gene-8.133-mRNA-1	510	826283	70	71
maker-Contig_Y1-augustus-gene-8.408-mRNA-1	255	826845	70	71
maker-Contig_Y1-snap-gene-8.554-mRNA-1	552	827144	70	71
augustus_masked-Contig_Y1-processed-gene-8.40-mRNA-1	2532	827758	70	71
maker-Contig_Y1-augustus-gene-8.298-mRNA-1	1392	830371	70	71
maker-Contig_Y1-augustus-gene-8.309-mRNA-1	735	831827	70	71
augustus_masked-Contig_Y1-processed-gene-8.79-mRNA-1	954	832627	70	71
maker-Contig_Y1-snap-gene-8.579-mRNA-1	324	833635	70	71
maker-Contig_Y1-snap-gene-8.712-mRNA-1	567	834004	70	71
augustus_masked-Contig_Y1-processed-gene-9.15-mRNA-1	2706	834634	70	71
augustus_masked-Contig_Y1-processed-gene-9.16-mRNA-1	2547	837433	70	71
augustus_masked-Contig_Y1-processed-gene-9.1-mRNA-1	2523	840070	70	71
augustus_masked-Contig_Y1-processed-gene-9.2-mRNA-1	759	842683	70	71
maker-Contig_Y1-augustus-gene-9.92-mRNA-1	2409	843496	70	71
snap_masked-Contig_Y1-processed-gene-9.52-mRNA-1	597	845990	70	71
augustus_masked-Contig_Y1-processed-gene-9.3-mRNA-1	372	846649	70	71
maker-Contig_Y1-augustus-gene-9.70-mRNA-1	2409	847070	70	71
augustus_masked-Contig_Y1-processed-gene-9.19-mRNA-1	1350	849568	70	71
maker-Contig_Y1-snap-gene-9.107-mRNA-1	3258	850978	70	71
maker-Contig_Y1-augustus-gene-9.73-mRNA-1	759	854326	70	71
snap_masked-Contig_Y1-processed-gene-9.37-mRNA-1	4341	855146	70	71
maker-Contig_Y1-augustus-gene-9.100-mRNA-1	237	859594	70	71
augustus_masked-Contig_Y1-processed-gene-9.22-mRNA-1	231	859889	70	71
maker-Contig_Y1-augustus-gene-9.102-mRNA-1	228	860168	70	71
maker-Contig_Y1-augustus-gene-9.84-mRNA-1	420	860443	70	71
augustus_masked-Contig_Y1-processed-gene-9.24-mRNA-1	570	860923	70	71
maker-Contig_Y1-snap-gene-9.117-mRNA-1	1083	861542	70	71
maker-Contig_Y1-augustus-gene-9.88-mRNA-1	1194	862684	70	71
maker-Contig_Y1-augustus-gene-10.256-mRNA-1	1230	863941	70	71
snap_masked-Contig_Y1-processed-gene-10.69-mRNA-1	333	865240	70	71
maker-Contig_Y1-augustus-gene-10.145-mRNA-1	492	865623	70	71
maker-Contig_Y1-snap-gene-10.366-mRNA-1	1635	866164	70	71
maker-Contig_Y1-augustus-gene-10.149-mRNA-1	846	867868	70	71
maker-Contig_Y1-augustus-gene-10.150-mRNA-1	1281	868772	70	71
maker-Contig_Y1-augustus-gene-10.172-mRNA-1	1497	870117	70	71
maker-Contig_Y1-augustus-gene-10.173-mRNA-1	2397	871681	70	71
maker-Contig_Y1-snap-gene-10.457-mRNA-1	1131	874154	70	71
maker-Contig_Y1-augustus-gene-10.177-mRNA-1	1392	875347	70	71
maker-Contig_Y1-augustus-gene-10.259-mRNA-1	1494	876804	70	71
maker-Contig_Y1-snap-gene-10.461-mRNA-1	306	878361	70	71
maker-Contig_Y1-augustus-gene-10.181-mRNA-1	219	878717	70	71
maker-Contig_Y1-augustus-gene-10.183-mRNA-1	360	878985	70	71
maker-Contig_Y1-augustus-gene-10.185-mRNA-1	219	879396	70	71
maker-Contig_Y1-augustus-gene-10.187-mRNA-1	219	879664	70	71
augustus_masked-Contig_Y1-processed-gene-10.16-mRNA-1	564	879942	70	71
augustus_masked-Contig_Y1-processed-gene-10.37-mRNA-1	2184	880570	70	71
maker-Contig_Y1-snap-gene-10.389-mRNA-1	345	882827	70	71
maker-Contig_Y1-augustus-gene-10.193-mRNA-1	201	883222	70	71
maker-Contig_Y1-augustus-gene-10.269-mRNA-1	570	883471	70	71
maker-Contig_Y1-augustus-gene-10.194-mRNA-1	249	884095	70	71
augustus_masked-Contig_Y1-processed-gene-10.40-mRNA-1	276	884403	70	71
maker-Contig_Y1-augustus-gene-10.198-mRNA-1	255	884728	70	71
maker-Contig_Y1-snap-gene-10.400-mRNA-1	1950	885028	70	71
snap_masked-Contig_Y1-processed-gene-10.112-mRNA-1	822	887058	70	71
maker-Contig_Y1-snap-gene-10.476-mRNA-1	1449	887933	70	71
maker-Contig_Y1-augustus-gene-10.272-mRNA-1	381	889448	70	71
maker-Contig_Y1-augustus-gene-10.279-mRNA-1	1032	889880	70	71
maker-Contig_Y1-augustus-gene-10.203-mRNA-1	402	890972	70	71
snap_masked-Contig_Y1-processed-gene-10.89-mRNA-1	258	891431	70	71
augustus_masked-Contig_Y1-processed-gene-10.44-mRNA-1	1488	891748	70	71
maker-Contig_Y1-snap-gene-10.408-mRNA-1	231	893299	70	71
maker-Contig_Y1-augustus-gene-10.287-mRNA-1	708	893579	70	71
maker-Contig_Y1-snap-gene-10.489-mRNA-1	1134	894339	70	71
maker-Contig_Y1-augustus-gene-10.205-mRNA-1	1101	895535	70	71
maker-Contig_Y1-augustus-gene-10.297-mRNA-1	3306	896697	70	71
snap_masked-Contig_Y1-processed-gene-10.91-mRNA-1	1908	900102	70	71
maker-Contig_Y1-augustus-gene-10.299-mRNA-1	309	902083	70	71
maker-Contig_Y1-snap-gene-10.509-mRNA-1	525	902438	70	71
maker-Contig_Y1-snap-gene-10.416-mRNA-1	375	903012	70	71
maker-Contig_Y1-snap-gene-10.415-mRNA-1	2160	903434	70	71
maker-Contig_Y1-snap-gene-10.506-mRNA-1	1080	905666	70	71
maker-Contig_Y1-snap-gene-10.511-mRNA-1	825	906803	70	71
maker-Contig_Y1-snap-gene-10.507-mRNA-1	864	907681	70	71
maker-Contig_Y1-augustus-gene-10.212-mRNA-1	309	908603	70	71
augustus_masked-Contig_Y1-processed-gene-10.24-mRNA-1	1074	908972	70	71
maker-Contig_Y1-snap-gene-10.508-mRNA-1	1554	910103	70	71
snap_masked-Contig_Y1-processed-gene-10.124-mRNA-1	867	911732	70	71
maker-Contig_Y1-snap-gene-10.433-mRNA-1	2196	912653	70	71
maker-Contig_Y1-snap-gene-10.519-mRNA-1	651	914922	70	71
maker-Contig_Y1-snap-gene-10.518-mRNA-1	204	915624	70	71
maker-Contig_Y1-snap-gene-10.439-mRNA-1	1722	915872	70	71
maker-Contig_Y1-snap-gene-10.438-mRNA-1	585	917660	70	71
maker-Contig_Y1-snap-gene-10.437-mRNA-1	870	918295	70	71
maker-Contig_Y1-augustus-gene-10.305-mRNA-1	693	919223	70	71
maker-Contig_Y1-augustus-gene-10.310-mRNA-1	1764	919971	70	71
snap_masked-Contig_Y1-processed-gene-10.129-mRNA-1	1533	921813	70	71
maker-Contig_Y1-snap-gene-10.446-mRNA-1	2202	923409	70	71
snap_masked-Contig_Y1-processed-gene-10.130-mRNA-1	903	925695	70	71
maker-Contig_Y1-snap-gene-10.534-mRNA-1	288	926652	70	71
maker-Contig_Y1-snap-gene-10.543-mRNA-1	345	926986	70	71
maker-Contig_Y1-snap-gene-10.452-mRNA-1	2298	927377	70	71
maker-Contig_Y1-snap-gene-10.542-mRNA-1	2283	929749	70	71
maker-Contig_Y1-augustus-gene-10.323-mRNA-1	2166	932110	70	71
snap_masked-Contig_Y1-processed-gene-10.142-mRNA-1	312	934359	70	71
augustus_masked-Contig_Y1-processed-gene-10.64-mRNA-1	1581	934731	70	71
maker-Contig_Y1-augustus-gene-10.342-mRNA-1	2409	936380	70	71
maker-Contig_Y1-augustus-gene-11.120-mRNA-1	2055	938869	70	71
maker-Contig_Y1-snap-gene-11.406-mRNA-1	4476	940995	70	71
maker-Contig_Y1-augustus-gene-11.186-mRNA-1	1749	945580	70	71
snap_masked-Contig_Y1-processed-gene-11.78-mRNA-1	405	947405	70	71
maker-Contig_Y1-snap-gene-11.418-mRNA-1	2637	947857	70	71
maker-Contig_Y1-augustus-gene-11.125-mRNA-1	549	950577	70	71
maker-Contig_Y1-augustus-gene-11.124-mRNA-1	1689	951179	70	71
maker-Contig_Y1-snap-gene-11.419-mRNA-1	3084	952934	70	71
maker-Contig_Y1-augustus-gene-11.202-mRNA-1	3360	956108	70	71
maker-Contig_Y1-snap-gene-11.334-mRNA-1	990	959557	70	71
maker-Contig_Y1-snap-gene-11.443-mRNA-1	882	960603	70	71
maker-Contig_Y1-augustus-gene-11.133-mRNA-1	2223	961543	70	71
maker-Contig_Y1-snap-gene-11.448-mRNA-1	4626	963839	70	71
maker-Contig_Y1-snap-gene-11.450-mRNA-1	75	968573	70	71
maker-Contig_Y1-augustus-gene-11.217-mRNA-1	840	968695	70	71
maker-Contig_Y1-snap-gene-11.452-mRNA-1	555	969588	70	71
maker-Contig_Y1-augustus-gene-11.221-mRNA-1	2427	970196	70	71
maker-Contig_Y1-augustus-gene-11.222-mRNA-1	2739	972703	70	71
maker-Contig_Y1-snap-gene-11.342-mRNA-1	507	975523	70	71
maker-Contig_Y1-augustus-gene-11.223-mRNA-1	2022	976083	70	71
maker-Contig_Y1-augustus-gene-11.245-mRNA-1	1722	978179	70	71
maker-Contig_Y1-snap-gene-11.496-mRNA-1	2010	979967	70	71
maker-Contig_Y1-augustus-gene-11.145-mRNA-1	1848	982051	70	71
maker-Contig_Y1-augustus-gene-11.252-mRNA-1	4056	983971	70	71
maker-Contig_Y1-snap-gene-11.360-mRNA-1	501	988126	70	71
maker-Contig_Y1-snap-gene-11.504-mRNA-1	1746	988676	70	71
snap_masked-Contig_Y1-processed-gene-11.101-mRNA-1	2463	990499	70	71
maker-Contig_Y1-snap-gene-11.366-mRNA-1	2211	993039	70	71
maker-Contig_Y1-augustus-gene-11.266-mRNA-1	4644	995327	70	71
maker-Contig_Y1-augustus-gene-11.272-mRNA-1	1479	1000083	70	71
maker-Contig_Y1-snap-gene-11.520-mRNA-1	2664	1001625	70	71
maker-Contig_Y1-snap-gene-11.369-mRNA-1	2298	1004369	70	71
augustus_masked-Contig_Y1-processed-gene-11.43-mRNA-1	471	1006755	70	71
maker-Contig_Y1-augustus-gene-11.277-mRNA-1	2397	1007278	70	71
maker-Contig_Y1-augustus-gene-11.283-mRNA-1	963	1009755	70	71
maker-Contig_Y1-augustus-gene-11.279-mRNA-1	1293	1010777	70	71
maker-Contig_Y1-snap-gene-11.375-mRNA-1	1257	1012130	70	71
maker-Contig_Y1-augustus-gene-11.155-mRNA-1	984	1013450	70	71
maker-Contig_Y1-augustus-gene-11.287-mRNA-1	4995	1014494	70	71
snap_masked-Contig_Y1-processed-gene-11.110-mRNA-1	1659	1019613	70	71
snap_masked-Contig_Y1-processed-gene-11.111-mRNA-1	4143	1021348	70	71
maker-Contig_Y1-snap-gene-11.557-mRNA-1	183	1025592	70	71
maker-Contig_Y1-augustus-gene-11.309-mRNA-1	1137	1025823	70	71
maker-Contig_Y1-snap-gene-11.568-mRNA-1	4269	1027018	70	71
maker-Contig_Y1-snap-gene-11.388-mRNA-1	2490	1031389	70	71
maker-Contig_Y1-snap-gene-11.577-mRNA-1	2589	1033956	70	71
maker-Contig_Y1-snap-gene-11.391-mRNA-1	207	1036623	70	71
maker-Contig_Y1-snap-gene-11.397-mRNA-1	729	1036874	70	71
maker-Contig_Y1-snap-gene-11.576-mRNA-1	339	1037655	70	71
maker-Contig_Y1-snap-gene-11.396-mRNA-1	363	1038040	70	71
maker-Contig_Y1-augustus-gene-11.172-mRNA-1	435	1038454	70	71
maker-Contig_Y1-augustus-gene-11.175-mRNA-1	825	1038941	70	71
maker-Contig_Y1-snap-gene-12.96-mRNA-1	1128	1039818	70	71
maker-Contig_Y1-augustus-gene-12.48-mRNA-1	2358	1041007	70	71
maker-Contig_Y1-snap-gene-12.99-mRNA-1	273	1043439	70	71
maker-Contig_Y1-snap-gene-12.125-mRNA-1	621	1043757	70	71
maker-Contig_Y1-augustus-gene-12.52-mRNA-1	1377	1044431	70	71
maker-Contig_Y1-augustus-gene-12.78-mRNA-1	804	1045872	70	71
maker-Contig_Y1-snap-gene-12.102-mRNA-1	1380	1046729	70	71
maker-Contig_Y1-snap-gene-12.105-mRNA-1	3024	1048170	70	71
augustus_masked-Contig_Y1-processed-gene-12.6-mRNA-1	3432	1051292	70	71
maker-Contig_Y1-augustus-gene-12.82-mRNA-1	4023	1054818	70	71
maker-Contig_Y1-augustus-gene-12.60-mRNA-1	417	1058943	70	71
augustus_masked-Contig_Y1-processed-gene-12.19-mRNA-1	825	1059421	70	71
maker-Contig_Y1-augustus-gene-12.61-mRNA-1	222	1060302	70	71
maker-Contig_Y1-snap-gene-12.136-mRNA-1	1305	1060569	70	71
maker-Contig_Y1-snap-gene-12.140-mRNA-1	1146	1061934	70	71
augustus_masked-Contig_Y1-processed-gene-12.10-mRNA-1	861	1063152	70	71
maker-Contig_Y1-snap-gene-12.117-mRNA-1	987	1064067	70	71
maker-Contig_Y1-augustus-gene-12.69-mRNA-1	381	1065113	70	71
maker-Contig_Y1-snap-gene-12.141-mRNA-1	606	1065541	70	71
maker-Contig_Y1-snap-gene-12.120-mRNA-1	585	1066197	70	71
maker-Contig_Y1-augustus-gene-12.74-mRNA-1	231	1066835	70	71
maker-Contig_Y1-augustus-gene-12.92-mRNA-1	600	1067114	70	71
maker-Contig_Y1-snap-gene-12.144-mRNA-1	567	1067764	70	71
maker-Contig_Y1-augustus-gene-13.72-mRNA-1	1407	1068384	70	71
maker-Contig_Y1-snap-gene-13.152-mRNA-1	1998	1069853	70	71
maker-Contig_Y1-augustus-gene-13.95-mRNA-1	975	1071924	70	71
maker-Contig_Y1-augustus-gene-13.96-mRNA-1	939	1072957	70	71
augustus_masked-Contig_Y1-processed-gene-13.1-mRNA-1	537	1073964	70	71
maker-Contig_Y1-snap-gene-13.137-mRNA-1	2010	1074550	70	71
maker-Contig_Y1-augustus-gene-13.97-mRNA-1	411	1076633	70	71
maker-Contig_Y1-augustus-gene-13.80-mRNA-1	432	1077094	70	71
maker-Contig_Y1-augustus-gene-13.82-mRNA-1	393	1077577	70	71
maker-Contig_Y1-augustus-gene-13.99-mRNA-1	2232	1078020	70	71
maker-Contig_Y1-augustus-gene-13.100-mRNA-1	1311	1080329	70	71
maker-Contig_Y1-augustus-gene-13.103-mRNA-1	1977	1081704	70	71
maker-Contig_Y1-snap-gene-13.164-mRNA-1	576	1083751	70	71
augustus_masked-Contig_Y1-processed-gene-13.27-mRNA-1	3651	1084391	70	71
maker-Contig_Y1-snap-gene-13.174-mRNA-1	678	1088136	70	71
maker-Contig_Y1-snap-gene-13.177-mRNA-1	3654	1088865	70	71
maker-Contig_Y1-augustus-gene-13.84-mRNA-1	342	1092616	70	71
maker-Contig_Y1-augustus-gene-13.85-mRNA-1	489	1093007	70	71
maker-Contig_Y1-augustus-gene-13.86-mRNA-1	1371	1093547	70	71
snap_masked-Contig_Y1-processed-gene-13.69-mRNA-1	312	1094989	70	71
maker-Contig_Y1-augustus-gene-14.140-mRNA-1	1560	1095351	70	71
maker-Contig_Y1-snap-gene-14.451-mRNA-1	696	1096975	70	71
maker-Contig_Y1-augustus-gene-14.143-mRNA-1	1560	1097726	70	71
snap_masked-Contig_Y1-processed-gene-14.105-mRNA-1	675	1099361	70	71
maker-Contig_Y1-augustus-gene-14.146-mRNA-1	1560	1100091	70	71
maker-Contig_Y1-augustus-gene-14.252-mRNA-1	699	1101719	70	71
maker-Contig_Y1-augustus-gene-14.254-mRNA-1	1791	1102473	70	71
maker-Contig_Y1-augustus-gene-14.149-mRNA-1	1005	1104335	70	71
maker-Contig_Y1-snap-gene-14.457-mRNA-1	2163	1105396	70	71
maker-Contig_Y1-augustus-gene-14.152-mRNA-1	3111	1107635	70	71
maker-Contig_Y1-augustus-gene-14.156-mRNA-1	1923	1110836	70	71
maker-Contig_Y1-snap-gene-14.337-mRNA-1	249	1112828	70	71
snap_masked-Contig_Y1-processed-gene-14.113-mRNA-1	1545	1113133	70	71
maker-Contig_Y1-augustus-gene-14.161-mRNA-1	1908	1114746	70	71
snap_masked-Contig_Y1-processed-gene-14.114-mRNA-1	237	1116734	70	71
maker-Contig_Y1-snap-gene-14.347-mRNA-1	1341	1117016	70	71
maker-Contig_Y1-snap-gene-14.346-mRNA-1	447	1118418	70	71
maker-Contig_Y1-augustus-gene-14.159-mRNA-1	1869	1118917	70	71
snap_masked-Contig_Y1-processed-gene-14.115-mRNA-1	333	1120865	70	71
maker-Contig_Y1-augustus-gene-14.265-mRNA-1	1731	1121248	70	71
snap_masked-Contig_Y1-processed-gene-14.87-mRNA-1	690	1123055	70	71
maker-Contig_Y1-augustus-gene-14.268-mRNA-1	432	1123800	70	71
snap_masked-Contig_Y1-processed-gene-14.118-mRNA-1	270	1124291	70	71
maker-Contig_Y1-snap-gene-14.475-mRNA-1	159	1124606	70	71
maker-Contig_Y1-snap-gene-14.376-mRNA-1	1590	1124809	70	71
maker-Contig_Y1-augustus-gene-14.271-mRNA-1	432	1126467	70	71
maker-Contig_Y1-snap-gene-14.379-mRNA-1	1656	1126947	70	71
maker-Contig_Y1-augustus-gene-14.273-mRNA-1	432	1128672	70	71
maker-Contig_Y1-augustus-gene-14.182-mRNA-1	564	1129156	70	71
maker-Contig_Y1-augustus-gene-14.275-mRNA-1	432	1129774	70	71
snap_masked-Contig_Y1-processed-gene-14.91-mRNA-1	393	1130264	70	71
maker-Contig_Y1-augustus-gene-14.277-mRNA-1	438	1130708	70	71
maker-Contig_Y1-snap-gene-14.489-mRNA-1	126	1131194	70	71
maker-Contig_Y1-augustus-gene-14.281-mRNA-1	552	1131367	70	71
maker-Contig_Y1-snap-gene-14.384-mRNA-1	501	1131968	70	71
maker-Contig_Y1-snap-gene-14.491-mRNA-1	531	1132518	70	71
maker-Contig_Y1-augustus-gene-14.187-mRNA-1	225	1133102	70	71
maker-Contig_Y1-snap-gene-14.496-mRNA-1	723	1133372	70	71
maker-Contig_Y1-augustus-gene-14.188-mRNA-1	1329	1134151	70	71
maker-Contig_Y1-augustus-gene-14.290-mRNA-1	438	1135544	70	71
maker-Contig_Y1-snap-gene-14.502-mRNA-1	126	1136030	70	71
maker-Contig_Y1-augustus-gene-14.294-mRNA-1	552	1136203	70	71
maker-Contig_Y1-snap-gene-14.398-mRNA-1	501	1136804	70	71
maker-Contig_Y1-snap-gene-14.504-mRNA-1	450	1137354	70	71
maker-Contig_Y1-augustus-gene-14.200-mRNA-1	225	1137856	70	71
maker-Contig_Y1-augustus-gene-14.298-mRNA-1	768	1138130	70	71
maker-Contig_Y1-augustus-gene-14.201-mRNA-1	1329	1138954	70	71
maker-Contig_Y1-augustus-gene-14.304-mRNA-1	465	1140347	70	71
maker-Contig_Y1-snap-gene-14.519-mRNA-1	762	1140860	70	71
maker-Contig_Y1-snap-gene-14.413-mRNA-1	1026	1141674	70	71
maker-Contig_Y1-augustus-gene-14.307-mRNA-1	627	1142760	70	71
maker-Contig_Y1-augustus-gene-14.210-mRNA-1	2004	1143441	70	71
maker-Contig_Y1-augustus-gene-14.215-mRNA-1	1635	1145519	70	71
maker-Contig_Y1-snap-gene-14.424-mRNA-1	1224	1147219	70	71
maker-Contig_Y1-augustus-gene-14.312-mRNA-1	786	1148506	70	71
maker-Contig_Y1-augustus-gene-14.311-mRNA-1	1149	1149349	70	71
maker-Contig_Y1-augustus-gene-14.221-mRNA-1	672	1150560	70	71
maker-Contig_Y1-snap-gene-14.430-mRNA-1	474	1151283	70	71
maker-Contig_Y1-augustus-gene-14.239-mRNA-1	609	1151809	70	71
maker-Contig_Y1-snap-gene-14.532-mRNA-1	1680	1152468	70	71
maker-Contig_Y1-snap-gene-14.428-mRNA-1	468	1154213	70	71
augustus_masked-Contig_Y1-processed-gene-14.34-mRNA-1	1155	1154743	70	71
snap_masked-Contig_Y1-processed-gene-14.103-mRNA-1	216	1155967	70	71
maker-Contig_Y1-snap-gene-14.450-mRNA-1	372	1156228	70	71
maker-Contig_Y1-augustus-gene-15.132-mRNA-1	330	1156651	70	71
maker-Contig_Y1-augustus-gene-15.133-mRNA-1	390	1157031	70	71
maker-Contig_Y1-snap-gene-15.266-mRNA-1	1353	1157468	70	71
augustus_masked-Contig_Y1-processed-gene-15.35-mRNA-1	441	1158896	70	71
maker-Contig_Y1-snap-gene-15.326-mRNA-1	597	1159385	70	71
augustus_masked-Contig_Y1-processed-gene-15.37-mRNA-1	1059	1160046	70	71
maker-Contig_Y1-augustus-gene-15.138-mRNA-1	1476	1161166	70	71
maker-Contig_Y1-snap-gene-15.330-mRNA-1	654	1162705	70	71
augustus_masked-Contig_Y1-processed-gene-15.5-mRNA-1	486	1163423	70	71
augustus_masked-Contig_Y1-processed-gene-15.6-mRNA-1	375	1163970	70	71
maker-Contig_Y1-augustus-gene-15.173-mRNA-1	1239	1164396	70	71
maker-Contig_Y1-augustus-gene-15.140-mRNA-1	1236	1165698	70	71
augustus_masked-Contig_Y1-processed-gene-15.8-mRNA-1	519	1167006	70	71
maker-Contig_Y1-augustus-gene-15.176-mRNA-1	1761	1167578	70	71
maker-Contig_Y1-augustus-gene-15.177-mRNA-1	441	1169410	70	71
maker-Contig_Y1-snap-gene-15.342-mRNA-1	1977	1169899	70	71
maker-Contig_Y1-snap-gene-15.338-mRNA-1	1002	1171946	70	71
maker-Contig_Y1-snap-gene-15.336-mRNA-1	684	1173004	70	71
maker-Contig_Y1-snap-gene-15.354-mRNA-1	1668	1173739	70	71
maker-Contig_Y1-snap-gene-15.341-mRNA-1	1743	1175472	70	71
maker-Contig_Y1-snap-gene-15.335-mRNA-1	318	1177281	70	71
maker-Contig_Y1-augustus-gene-15.185-mRNA-1	738	1177649	70	71
maker-Contig_Y1-snap-gene-15.275-mRNA-1	1356	1178439	70	71
maker-Contig_Y1-augustus-gene-15.142-mRNA-1	1041	1179860	70	71
augustus_masked-Contig_Y1-processed-gene-15.43-mRNA-1	1089	1180971	70	71
maker-Contig_Y1-augustus-gene-15.145-mRNA-1	720	1182121	70	71
maker-Contig_Y1-augustus-gene-15.215-mRNA-1	723	1182897	70	71
maker-Contig_Y1-augustus-gene-15.216-mRNA-1	2199	1183676	70	71
maker-Contig_Y1-augustus-gene-15.221-mRNA-1	303	1185952	70	71
maker-Contig_Y1-snap-gene-15.414-mRNA-1	1305	1186301	70	71
maker-Contig_Y1-snap-gene-15.292-mRNA-1	2091	1187666	70	71
maker-Contig_Y1-snap-gene-15.293-mRNA-1	819	1189828	70	71
maker-Contig_Y1-snap-gene-15.298-mRNA-1	237	1190700	70	71
maker-Contig_Y1-augustus-gene-15.149-mRNA-1	504	1190986	70	71
maker-Contig_Y1-snap-gene-15.295-mRNA-1	3831	1191539	70	71
maker-Contig_Y1-snap-gene-15.294-mRNA-1	462	1195466	70	71
augustus_masked-Contig_Y1-processed-gene-15.48-mRNA-1	1620	1195990	70	71
maker-Contig_Y1-snap-gene-15.296-mRNA-1	828	1197675	70	71
maker-Contig_Y1-augustus-gene-15.244-mRNA-1	1062	1198560	70	71
maker-Contig_Y1-augustus-gene-15.246-mRNA-1	330	1199683	70	71
maker-Contig_Y1-augustus-gene-15.248-mRNA-1	1536	1200063	70	71
maker-Contig_Y1-snap-gene-15.450-mRNA-1	408	1201662	70	71
maker-Contig_Y1-snap-gene-15.452-mRNA-1	1638	1202117	70	71
augustus_masked-Contig_Y1-processed-gene-15.18-mRNA-1	603	1203834	70	71
maker-Contig_Y1-augustus-gene-15.156-mRNA-1	873	1204491	70	71
maker-Contig_Y1-snap-gene-15.453-mRNA-1	921	1205418	70	71
maker-Contig_Y1-augustus-gene-15.159-mRNA-1	744	1206398	70	71
maker-Contig_Y1-augustus-gene-15.258-mRNA-1	471	1207198	70	71
maker-Contig_Y1-snap-gene-15.311-mRNA-1	1572	1207717	70	71
maker-Contig_Y1-snap-gene-15.319-mRNA-1	1269	1209353	70	71
maker-Contig_Y1-augustus-gene-15.167-mRNA-1	885	1210686	70	71
maker-Contig_Y1-augustus-gene-15.168-mRNA-1	885	1211629	70	71
maker-Contig_Y1-snap-gene-15.323-mRNA-1	885	1212568	70	71
maker-Contig_Y1-snap-gene-15.459-mRNA-1	2310	1213507	70	71
maker-Contig_Y1-snap-gene-16.283-mRNA-1	1902	1215891	70	71
maker-Contig_Y1-snap-gene-16.200-mRNA-1	1638	1217862	70	71
maker-Contig_Y1-snap-gene-16.202-mRNA-1	663	1219565	70	71
maker-Contig_Y1-snap-gene-16.285-mRNA-1	1041	1220279	70	71
maker-Contig_Y1-snap-gene-16.206-mRNA-1	873	1221376	70	71
augustus_masked-Contig_Y1-processed-gene-16.19-mRNA-1	1872	1222317	70	71
maker-Contig_Y1-snap-gene-16.210-mRNA-1	291	1224257	70	71
maker-Contig_Y1-augustus-gene-16.104-mRNA-1	504	1224598	70	71
maker-Contig_Y1-augustus-gene-16.143-mRNA-1	1983	1225155	70	71
augustus_masked-Contig_Y1-processed-gene-16.2-mRNA-1	327	1227221	70	71
augustus_masked-Contig_Y1-processed-gene-16.21-mRNA-1	1044	1227608	70	71
maker-Contig_Y1-snap-gene-16.289-mRNA-1	3987	1228708	70	71
maker-Contig_Y1-snap-gene-16.223-mRNA-1	447	1232793	70	71
maker-Contig_Y1-augustus-gene-16.109-mRNA-1	639	1233292	70	71
maker-Contig_Y1-augustus-gene-16.149-mRNA-1	3447	1233986	70	71
maker-Contig_Y1-snap-gene-16.232-mRNA-1	732	1237524	70	71
snap_masked-Contig_Y1-processed-gene-16.49-mRNA-1	2403	1238318	70	71
maker-Contig_Y1-snap-gene-16.299-mRNA-1	1038	1240797	70	71
maker-Contig_Y1-augustus-gene-16.153-mRNA-1	1209	1241895	70	71
maker-Contig_Y1-snap-gene-16.230-mRNA-1	252	1243163	70	71
maker-Contig_Y1-augustus-gene-16.116-mRNA-1	840	1243464	70	71
maker-Contig_Y1-augustus-gene-16.154-mRNA-1	855	1244361	70	71
maker-Contig_Y1-snap-gene-16.236-mRNA-1	444	1245270	70	71
maker-Contig_Y1-augustus-gene-16.161-mRNA-1	303	1245766	70	71
maker-Contig_Y1-augustus-gene-16.162-mRNA-1	450	1246119	70	71
maker-Contig_Y1-snap-gene-16.307-mRNA-1	720	1246617	70	71
maker-Contig_Y1-augustus-gene-16.118-mRNA-1	681	1247393	70	71
augustus_masked-Contig_Y1-processed-gene-16.9-mRNA-1	1254	1248138	70	71
maker-Contig_Y1-snap-gene-16.245-mRNA-1	366	1249451	70	71
maker-Contig_Y1-snap-gene-16.249-mRNA-1	435	1249864	70	71
maker-Contig_Y1-snap-gene-16.248-mRNA-1	192	1250347	70	71
augustus_masked-Contig_Y1-processed-gene-16.10-mRNA-1	363	1250597	70	71
maker-Contig_Y1-snap-gene-16.253-mRNA-1	243	1251007	70	71
maker-Contig_Y1-snap-gene-16.257-mRNA-1	5376	1251295	70	71
snap_masked-Contig_Y1-processed-gene-16.83-mRNA-1	261	1256799	70	71
maker-Contig_Y1-snap-gene-16.310-mRNA-1	2616	1257105	70	71
maker-Contig_Y1-augustus-gene-16.129-mRNA-1	1893	1259804	70	71
maker-Contig_Y1-snap-gene-16.270-mRNA-1	1743	1261766	70	71
maker-Contig_Y1-snap-gene-16.321-mRNA-1	222	1263575	70	71
maker-Contig_Y1-augustus-gene-16.134-mRNA-1	477	1263846	70	71
maker-Contig_Y1-snap-gene-16.318-mRNA-1	3915	1264371	70	71
maker-Contig_Y1-snap-gene-16.274-mRNA-1	192	1268383	70	71
maker-Contig_Y1-snap-gene-16.273-mRNA-1	534	1268619	70	71
maker-Contig_Y1-augustus-gene-16.138-mRNA-1	1905	1269206	70	71
maker-Contig_Y1-snap-gene-16.344-mRNA-1	285	1271180	70	71
snap_masked-Contig_Y1-processed-gene-16.90-mRNA-1	1563	1271521	70	71
augustus_masked-Contig_Y1-processed-gene-16.36-mRNA-1	4065	1273162	70	71
maker-Contig_Y1-snap-gene-16.282-mRNA-1	1989	1277327	70	71
maker-Contig_Y1-augustus-gene-16.185-mRNA-1	993	1279390	70	71
maker-Contig_Y1-augustus-gene-16.187-mRNA-1	207	1280443	70	71
maker-Contig_Y1-augustus-gene-16.189-mRNA-1	207	1280698	70	71
maker-Contig_Y1-snap-gene-16.354-mRNA-1	3414	1280949	70	71
maker-Contig_Y1-augustus-gene-16.193-mRNA-1	249	1284457	70	71
maker-Contig_Y1-augustus-gene-16.194-mRNA-1	1413	1284755	70	71
snap_masked-Contig_Y1-processed-gene-16.95-mRNA-1	315	1286240	70	71
maker-Contig_Y1-snap-gene-16.361-mRNA-1	2046	1286601	70	71
maker-Contig_Y1-augustus-gene-17.172-mRNA-1	6873	1288722	70	71
maker-Contig_Y1-snap-gene-17.235-mRNA-1	915	1295735	70	71
maker-Contig_Y1-augustus-gene-17.171-mRNA-1	978	1296709	70	71
maker-Contig_Y1-snap-gene-17.313-mRNA-1	4428	1297742	70	71
augustus_masked-Contig_Y1-processed-gene-17.1-mRNA-1	789	1302288	70	71
maker-Contig_Y1-augustus-gene-17.97-mRNA-1	927	1303133	70	71
maker-Contig_Y1-augustus-gene-17.101-mRNA-1	3609	1304119	70	71
snap_masked-Contig_Y1-processed-gene-17.77-mRNA-1	483	1307831	70	71
maker-Contig_Y1-augustus-gene-17.103-mRNA-1	1011	1308366	70	71
maker-Contig_Y1-augustus-gene-17.198-mRNA-1	255	1309437	70	71
maker-Contig_Y1-snap-gene-17.317-mRNA-1	417	1309737	70	71
maker-Contig_Y1-snap-gene-17.246-mRNA-1	432	1310201	70	71
maker-Contig_Y1-augustus-gene-17.202-mRNA-1	2013	1310685	70	71
maker-Contig_Y1-augustus-gene-17.106-mRNA-1	255	1312772	70	71
maker-Contig_Y1-snap-gene-17.323-mRNA-1	1305	1313072	70	71
maker-Contig_Y1-augustus-gene-17.207-mRNA-1	2343	1314441	70	71
maker-Contig_Y1-augustus-gene-17.109-mRNA-1	381	1316863	70	71
maker-Contig_Y1-augustus-gene-17.111-mRNA-1	759	1317295	70	71
snap_masked-Contig_Y1-processed-gene-17.53-mRNA-1	255	1318116	70	71
maker-Contig_Y1-snap-gene-17.259-mRNA-1	1176	1318416	70	71
maker-Contig_Y1-augustus-gene-17.123-mRNA-1	375	1319654	70	71
maker-Contig_Y1-augustus-gene-17.124-mRNA-1	1461	1320080	70	71
maker-Contig_Y1-snap-gene-17.275-mRNA-1	1488	1321603	70	71
snap_masked-Contig_Y1-processed-gene-17.59-mRNA-1	1302	1323164	70	71
maker-Contig_Y1-augustus-gene-17.138-mRNA-1	813	1324530	70	71
maker-Contig_Y1-augustus-gene-17.139-mRNA-1	339	1325400	70	71
maker-Contig_Y1-augustus-gene-17.140-mRNA-1	342	1325789	70	71
maker-Contig_Y1-augustus-gene-17.148-mRNA-1	357	1326181	70	71
maker-Contig_Y1-augustus-gene-17.154-mRNA-1	1260	1326589	70	71
maker-Contig_Y1-augustus-gene-17.158-mRNA-1	1083	1327912	70	71
maker-Contig_Y1-augustus-gene-17.159-mRNA-1	342	1329056	70	71
snap_masked-Contig_Y1-processed-gene-17.68-mRNA-1	1095	1329454	70	71
snap_masked-Contig_Y1-processed-gene-17.69-mRNA-1	288	1330616	70	71
maker-Contig_Y1-augustus-gene-17.209-mRNA-1	978	1330954	70	71
maker-Contig_Y1-augustus-gene-17.210-mRNA-1	426	1331991	70	71
maker-Contig_Y1-augustus-gene-17.211-mRNA-1	627	1332469	70	71
maker-Contig_Y1-augustus-gene-17.218-mRNA-1	1500	1333150	70	71
maker-Contig_Y1-augustus-gene-17.219-mRNA-1	684	1334717	70	71
snap_masked-Contig_Y1-processed-gene-17.93-mRNA-1	423	1335462	70	71
maker-Contig_Y1-snap-gene-18.291-mRNA-1	672	1335933	70	71
snap_masked-Contig_Y1-processed-gene-18.60-mRNA-1	1407	1336666	70	71
snap_masked-Contig_Y1-processed-gene-18.61-mRNA-1	234	1338145	70	71
maker-Contig_Y1-snap-gene-18.396-mRNA-1	1014	1338424	70	71
maker-Contig_Y1-snap-gene-18.395-mRNA-1	642	1339494	70	71
maker-Contig_Y1-snap-gene-18.394-mRNA-1	615	1340187	70	71
augustus_masked-Contig_Y1-processed-gene-18.40-mRNA-1	405	1340866	70	71
maker-Contig_Y1-augustus-gene-18.243-mRNA-1	432	1341322	70	71
maker-Contig_Y1-snap-gene-18.402-mRNA-1	1476	1341802	70	71
maker-Contig_Y1-snap-gene-18.405-mRNA-1	2253	1343341	70	71
maker-Contig_Y1-augustus-gene-18.129-mRNA-1	711	1345672	70	71
maker-Contig_Y1-snap-gene-18.408-mRNA-1	471	1346435	70	71
maker-Contig_Y1-augustus-gene-18.248-mRNA-1	1266	1346958	70	71
snap_masked-Contig_Y1-processed-gene-18.66-mRNA-1	198	1348294	70	71
maker-Contig_Y1-augustus-gene-18.250-mRNA-1	2136	1348540	70	71
maker-Contig_Y1-augustus-gene-18.133-mRNA-1	477	1350752	70	71
maker-Contig_Y1-augustus-gene-18.136-mRNA-1	342	1351281	70	71
maker-Contig_Y1-augustus-gene-18.251-mRNA-1	585	1351673	70	71
maker-Contig_Y1-augustus-gene-18.264-mRNA-1	1017	1352312	70	71
maker-Contig_Y1-snap-gene-18.418-mRNA-1	1599	1353385	70	71
maker-Contig_Y1-snap-gene-18.314-mRNA-1	2037	1355048	70	71
maker-Contig_Y1-augustus-gene-18.139-mRNA-1	1734	1357160	70	71
maker-Contig_Y1-snap-gene-18.303-mRNA-1	303	1358960	70	71
maker-Contig_Y1-augustus-gene-18.149-mRNA-1	354	1359313	70	71
maker-Contig_Y1-snap-gene-18.436-mRNA-1	534	1359714	70	71
snap_masked-Contig_Y1-processed-gene-18.72-mRNA-1	255	1360307	70	71
maker-Contig_Y1-augustus-gene-18.153-mRNA-1	7452	1360611	70	71
augustus_masked-Contig_Y1-processed-gene-18.14-mRNA-1	900	1368225	70	71
snap_masked-Contig_Y1-processed-gene-18.75-mRNA-1	1575	1369189	70	71
snap_masked-Contig_Y1-processed-gene-18.78-mRNA-1	216	1370838	70	71
maker-Contig_Y1-snap-gene-18.325-mRNA-1	324	1371099	70	71
maker-Contig_Y1-augustus-gene-18.158-mRNA-1	714	1371473	70	71
maker-Contig_Y1-augustus-gene-18.277-mRNA-1	2031	1372243	70	71
maker-Contig_Y1-augustus-gene-18.163-mRNA-1	1884	1374349	70	71
maker-Contig_Y1-augustus-gene-18.161-mRNA-1	564	1376305	70	71
maker-Contig_Y1-snap-gene-18.442-mRNA-1	909	1376919	70	71
maker-Contig_Y1-augustus-gene-18.162-mRNA-1	213	1377886	70	71
maker-Contig_Y1-augustus-gene-18.173-mRNA-1	648	1378148	70	71
maker-Contig_Y1-snap-gene-18.342-mRNA-1	2493	1378847	70	71
maker-Contig_Y1-augustus-gene-18.177-mRNA-1	213	1381421	70	71
snap_masked-Contig_Y1-processed-gene-18.119-mRNA-1	888	1381690	70	71
snap_masked-Contig_Y1-processed-gene-18.120-mRNA-1	747	1382643	70	71
snap_masked-Contig_Y1-processed-gene-18.86-mRNA-1	699	1383452	70	71
maker-Contig_Y1-augustus-gene-18.183-mRNA-1	924	1384206	70	71
maker-Contig_Y1-augustus-gene-18.184-mRNA-1	1332	1385189	70	71
maker-Contig_Y1-snap-gene-18.371-mRNA-1	792	1386582	70	71
maker-Contig_Y1-augustus-gene-18.208-mRNA-1	642	1387431	70	71
snap_masked-Contig_Y1-processed-gene-18.91-mRNA-1	1278	1388134	70	71
maker-Contig_Y1-augustus-gene-18.228-mRNA-1	957	1389476	70	71
snap_masked-Contig_Y1-processed-gene-18.97-mRNA-1	1368	1390498	70	71
maker-Contig_Y1-snap-gene-18.393-mRNA-1	1506	1391927	70	71
maker-Contig_Y1-augustus-gene-19.95-mRNA-1	1590	1393499	70	71
maker-Contig_Y1-snap-gene-19.130-mRNA-1	3129	1395153	70	71
maker-Contig_Y1-snap-gene-19.162-mRNA-1	279	1398368	70	71
augustus_masked-Contig_Y1-processed-gene-19.14-mRNA-1	891	1398706	70	71
maker-Contig_Y1-augustus-gene-19.67-mRNA-1	981	1399654	70	71
maker-Contig_Y1-augustus-gene-19.99-mRNA-1	303	1400694	70	71
maker-Contig_Y1-snap-gene-19.136-mRNA-1	10098	1401043	70	71
maker-Contig_Y1-augustus-gene-19.70-mRNA-1	378	1411330	70	71
maker-Contig_Y1-snap-gene-19.145-mRNA-1	942	1411755	70	71
maker-Contig_Y1-snap-gene-19.147-mRNA-1	942	1412752	70	71
maker-Contig_Y1-snap-gene-19.149-mRNA-1	423	1413749	70	71
maker-Contig_Y1-augustus-gene-19.84-mRNA-1	489	1414223	70	71
maker-Contig_Y1-augustus-gene-19.101-mRNA-1	1305	1414764	70	71
maker-Contig_Y1-snap-gene-19.171-mRNA-1	756	1416129	70	71
maker-Contig_Y1-snap-gene-19.177-mRNA-1	4221	1416937	70	71
maker-Contig_Y1-augustus-gene-19.109-mRNA-1	2724	1421264	70	71
maker-Contig_Y1-snap-gene-19.184-mRNA-1	1017	1424068	70	71
maker-Contig_Y1-augustus-gene-19.86-mRNA-1	1470	1425144	70	71
augustus_masked-Contig_Y1-processed-gene-19.11-mRNA-1	1548	1426690	70	71
maker-Contig_Y1-augustus-gene-19.115-mRNA-1	312	1428306	70	71
maker-Contig_Y1-augustus-gene-19.116-mRNA-1	5274	1428668	70	71
maker-Contig_Y1-snap-gene-19.157-mRNA-1	3918	1434059	70	71
maker-Contig_Y1-augustus-gene-19.94-mRNA-1	600	1438077	70	71
maker-Contig_Y1-augustus-gene-19.126-mRNA-1	1506	1438731	70	71
snap_masked-Contig_Y1-processed-gene-20.28-mRNA-1	2877	1440310	70	71
snap_masked-Contig_Y1-processed-gene-20.29-mRNA-1	2121	1443280	70	71
maker-Contig_Y1-augustus-gene-20.132-mRNA-1	675	1445477	70	71
maker-Contig_Y1-augustus-gene-20.133-mRNA-1	255	1446207	70	71
maker-Contig_Y1-augustus-gene-20.140-mRNA-1	450	1446511	70	71
maker-Contig_Y1-augustus-gene-20.79-mRNA-1	972	1447012	70	71
maker-Contig_Y1-augustus-gene-20.80-mRNA-1	4131	1448042	70	71
maker-Contig_Y1-augustus-gene-20.85-mRNA-1	1092	1452277	70	71
maker-Contig_Y1-snap-gene-20.244-mRNA-1	573	1453426	70	71
maker-Contig_Y1-augustus-gene-20.87-mRNA-1	1662	1454052	70	71
maker-Contig_Y1-snap-gene-20.254-mRNA-1	507	1455779	70	71
maker-Contig_Y1-augustus-gene-20.146-mRNA-1	1650	1456339	70	71
snap_masked-Contig_Y1-processed-gene-20.55-mRNA-1	216	1458064	70	71
maker-Contig_Y1-augustus-gene-20.89-mRNA-1	4752	1458328	70	71
maker-Contig_Y1-augustus-gene-20.150-mRNA-1	744	1463193	70	71
maker-Contig_Y1-augustus-gene-20.91-mRNA-1	1020	1463992	70	71
maker-Contig_Y1-augustus-gene-20.152-mRNA-1	582	1465072	70	71
maker-Contig_Y1-augustus-gene-20.93-mRNA-1	1164	1465707	70	71
augustus_masked-Contig_Y1-processed-gene-20.10-mRNA-1	210	1466943	70	71
maker-Contig_Y1-augustus-gene-20.154-mRNA-1	2610	1467201	70	71
maker-Contig_Y1-snap-gene-20.195-mRNA-1	243	1469890	70	71
maker-Contig_Y1-augustus-gene-20.158-mRNA-1	411	1470182	70	71
maker-Contig_Y1-augustus-gene-20.159-mRNA-1	267	1470644	70	71
augustus_masked-Contig_Y1-processed-gene-20.12-mRNA-1	1689	1470970	70	71
maker-Contig_Y1-augustus-gene-20.101-mRNA-1	204	1472729	70	71
maker-Contig_Y1-augustus-gene-20.161-mRNA-1	495	1472981	70	71
snap_masked-Contig_Y1-processed-gene-20.65-mRNA-1	408	1473535	70	71
maker-Contig_Y1-augustus-gene-20.103-mRNA-1	3537	1473994	70	71
maker-Contig_Y1-augustus-gene-20.105-mRNA-1	1653	1477627	70	71
maker-Contig_Y1-snap-gene-20.287-mRNA-1	255	1479345	70	71
maker-Contig_Y1-snap-gene-20.288-mRNA-1	540	1479645	70	71
maker-Contig_Y1-snap-gene-20.222-mRNA-1	9018	1480234	70	71
snap_masked-Contig_Y1-processed-gene-21.34-mRNA-1	1605	1489432	70	71
maker-Contig_Y1-augustus-gene-21.129-mRNA-1	420	1491105	70	71
maker-Contig_Y1-snap-gene-21.202-mRNA-1	1464	1491572	70	71
maker-Contig_Y1-snap-gene-21.156-mRNA-1	405	1493098	70	71
maker-Contig_Y1-snap-gene-21.157-mRNA-1	519	1493550	70	71
maker-Contig_Y1-snap-gene-21.158-mRNA-1	222	1494118	70	71
augustus_masked-Contig_Y1-processed-gene-21.20-mRNA-1	216	1494399	70	71
maker-Contig_Y1-snap-gene-21.206-mRNA-1	6480	1494660	70	71
maker-Contig_Y1-augustus-gene-21.132-mRNA-1	366	1501278	70	71
maker-Contig_Y1-snap-gene-21.209-mRNA-1	582	1501691	70	71
maker-Contig_Y1-snap-gene-21.214-mRNA-1	252	1502323	70	71
maker-Contig_Y1-augustus-gene-21.93-mRNA-1	717	1502623	70	71
maker-Contig_Y1-snap-gene-21.164-mRNA-1	324	1503392	70	71
maker-Contig_Y1-augustus-gene-21.139-mRNA-1	1146	1503766	70	71
maker-Contig_Y1-augustus-gene-21.95-mRNA-1	672	1504973	70	71
maker-Contig_Y1-augustus-gene-21.97-mRNA-1	864	1505699	70	71
maker-Contig_Y1-augustus-gene-21.99-mRNA-1	1353	1506620	70	71
maker-Contig_Y1-augustus-gene-21.141-mRNA-1	1293	1508038	70	71
maker-Contig_Y1-snap-gene-21.221-mRNA-1	240	1509391	70	71
snap_masked-Contig_Y1-processed-gene-21.53-mRNA-1	1200	1509686	70	71
maker-Contig_Y1-augustus-gene-21.144-mRNA-1	4410	1510949	70	71
maker-Contig_Y1-augustus-gene-21.102-mRNA-1	234	1515467	70	71
maker-Contig_Y1-augustus-gene-21.103-mRNA-1	1827	1515750	70	71
maker-Contig_Y1-snap-gene-21.224-mRNA-1	297	1517645	70	71
augustus_masked-Contig_Y1-processed-gene-21.28-mRNA-1	783	1518002	70	71
maker-Contig_Y1-augustus-gene-21.104-mRNA-1	858	1518842	70	71
maker-Contig_Y1-snap-gene-21.177-mRNA-1	363	1519754	70	71
maker-Contig_Y1-augustus-gene-21.106-mRNA-1	339	1520168	70	71
maker-Contig_Y1-snap-gene-21.175-mRNA-1	1398	1520553	70	71
maker-Contig_Y1-augustus-gene-21.146-mRNA-1	516	1522016	70	71
maker-Contig_Y1-augustus-gene-21.120-mRNA-1	402	1522585	70	71
maker-Contig_Y1-snap-gene-21.193-mRNA-1	504	1523034	70	71
maker-Contig_Y1-augustus-gene-21.147-mRNA-1	891	1523591	70	71
augustus_masked-Contig_Y1-processed-gene-21.13-mRNA-1	1512	1524550	70	71
maker-Contig_Y1-augustus-gene-21.148-mRNA-1	912	1526129	70	71
maker-Contig_Y1-snap-gene-21.198-mRNA-1	966	1527096	70	71
snap_masked-Contig_Y1-processed-gene-21.66-mRNA-1	561	1528127	70	71
maker-Contig_Y1-snap-gene-21.238-mRNA-1	2100	1528738	70	71
maker-Contig_Y1-snap-gene-22.583-mRNA-1	1080	1530909	70	71
augustus_masked-Contig_Y1-processed-gene-22.1-mRNA-1	3630	1532059	70	71
augustus_masked-Contig_Y1-processed-gene-22.41-mRNA-1	390	1535796	70	71
snap_masked-Contig_Y1-processed-gene-22.84-mRNA-1	636	1536243	70	71
maker-Contig_Y1-augustus-gene-22.200-mRNA-1	246	1536934	70	71
maker-Contig_Y1-augustus-gene-22.201-mRNA-1	531	1537229	70	71
maker-Contig_Y1-snap-gene-22.596-mRNA-1	1902	1537809	70	71
maker-Contig_Y1-snap-gene-22.728-mRNA-1	2757	1539780	70	71
augustus_masked-Contig_Y1-processed-gene-22.48-mRNA-1	567	1542632	70	71
maker-Contig_Y1-snap-gene-22.618-mRNA-1	14814	1543249	70	71
maker-Contig_Y1-snap-gene-22.739-mRNA-1	438	1558316	70	71
maker-Contig_Y1-augustus-gene-22.403-mRNA-1	2157	1558806	70	71
maker-Contig_Y1-snap-gene-22.759-mRNA-1	1599	1561035	70	71
maker-Contig_Y1-snap-gene-22.761-mRNA-1	192	1562698	70	71
maker-Contig_Y1-augustus-gene-22.290-mRNA-1	1236	1562938	70	71
maker-Contig_Y1-augustus-gene-22.409-mRNA-1	534	1564237	70	71
maker-Contig_Y1-augustus-gene-22.411-mRNA-1	2019	1564824	70	71
maker-Contig_Y1-augustus-gene-22.413-mRNA-1	2547	1566917	70	71
snap_masked-Contig_Y1-processed-gene-22.162-mRNA-1	201	1569553	70	71
maker-Contig_Y1-augustus-gene-22.291-mRNA-1	5244	1569802	70	71
maker-Contig_Y1-snap-gene-22.628-mRNA-1	1035	1575162	70	71
augustus_masked-Contig_Y1-processed-gene-22.16-mRNA-1	399	1576267	70	71
augustus_masked-Contig_Y1-processed-gene-22.53-mRNA-1	1983	1576727	70	71
maker-Contig_Y1-snap-gene-22.657-mRNA-1	591	1578780	70	71
maker-Contig_Y1-augustus-gene-22.319-mRNA-1	849	1579425	70	71
maker-Contig_Y1-augustus-gene-22.314-mRNA-1	423	1580332	70	71
maker-Contig_Y1-augustus-gene-22.330-mRNA-1	1281	1580807	70	71
maker-Contig_Y1-snap-gene-22.661-mRNA-1	1017	1582148	70	71
maker-Contig_Y1-augustus-gene-22.334-mRNA-1	732	1583225	70	71
maker-Contig_Y1-snap-gene-22.664-mRNA-1	321	1584009	70	71
snap_masked-Contig_Y1-processed-gene-22.113-mRNA-1	228	1584387	70	71
snap_masked-Contig_Y1-processed-gene-22.114-mRNA-1	744	1584671	70	71
snap_masked-Contig_Y1-processed-gene-22.116-mRNA-1	246	1585478	70	71
augustus_masked-Contig_Y1-processed-gene-22.28-mRNA-1	384	1585783	70	71
augustus_masked-Contig_Y1-processed-gene-22.29-mRNA-1	852	1586228	70	71
maker-Contig_Y1-snap-gene-22.686-mRNA-1	261	1587134	70	71
maker-Contig_Y1-snap-gene-22.685-mRNA-1	462	1587440	70	71
maker-Contig_Y1-snap-gene-22.684-mRNA-1	939	1587950	70	71
maker-Contig_Y1-snap-gene-22.688-mRNA-1	810	1588944	70	71
maker-Contig_Y1-snap-gene-22.776-mRNA-1	426	1589807	70	71
augustus_masked-Contig_Y1-processed-gene-22.55-mRNA-1	585	1590295	70	71
maker-Contig_Y1-augustus-gene-22.423-mRNA-1	2718	1590934	70	71
augustus_masked-Contig_Y1-processed-gene-22.57-mRNA-1	699	1593746	70	71
maker-Contig_Y1-augustus-gene-22.370-mRNA-1	2382	1594500	70	71
augustus_masked-Contig_Y1-processed-gene-22.58-mRNA-1	552	1596972	70	71
augustus_masked-Contig_Y1-processed-gene-22.59-mRNA-1	960	1597587	70	71
maker-Contig_Y1-augustus-gene-22.427-mRNA-1	474	1598606	70	71
augustus_masked-Contig_Y1-processed-gene-22.61-mRNA-1	402	1599142	70	71
maker-Contig_Y1-snap-gene-22.785-mRNA-1	321	1599591	70	71
maker-Contig_Y1-augustus-gene-22.429-mRNA-1	711	1599962	70	71
maker-Contig_Y1-snap-gene-22.798-mRNA-1	2298	1600725	70	71
maker-Contig_Y1-augustus-gene-22.450-mRNA-1	555	1603101	70	71
maker-Contig_Y1-snap-gene-22.804-mRNA-1	321	1603705	70	71
maker-Contig_Y1-augustus-gene-22.451-mRNA-1	732	1604076	70	71
augustus_masked-Contig_Y1-processed-gene-22.67-mRNA-1	1017	1604874	70	71
snap_masked-Contig_Y1-processed-gene-22.178-mRNA-1	1530	1605958	70	71
maker-Contig_Y1-snap-gene-22.811-mRNA-1	453	1607551	70	71
maker-Contig_Y1-augustus-gene-22.455-mRNA-1	849	1608056	70	71
augustus_masked-Contig_Y1-processed-gene-22.70-mRNA-1	354	1608973	70	71
maker-Contig_Y1-snap-gene-22.862-mRNA-1	1707	1609374	70	71
maker-Contig_Y1-snap-gene-22.814-mRNA-1	552	1611147	70	71
maker-Contig_Y1-snap-gene-22.819-mRNA-1	414	1611748	70	71
maker-Contig_Y1-snap-gene-22.816-mRNA-1	1404	1612209	70	71
maker-Contig_Y1-augustus-gene-22.374-mRNA-1	1197	1613679	70	71
maker-Contig_Y1-snap-gene-22.879-mRNA-1	3057	1614935	70	71
maker-Contig_Y1-snap-gene-22.715-mRNA-1	1665	1618077	70	71
maker-Contig_Y1-augustus-gene-22.563-mRNA-1	1659	1619811	70	71
maker-Contig_Y1-augustus-gene-22.565-mRNA-1	561	1621539	70	71
maker-Contig_Y1-snap-gene-22.886-mRNA-1	510	1622150	70	71
maker-Contig_Y1-augustus-gene-22.570-mRNA-1	549	1622713	70	71
maker-Contig_Y1-snap-gene-22.884-mRNA-1	195	1623311	70	71
augustus_masked-Contig_Y1-processed-gene-22.81-mRNA-1	627	1623564	70	71
augustus_masked-Contig_Y1-processed-gene-22.38-mRNA-1	3336	1624255	70	71
maker-Contig_Y1-augustus-gene-22.380-mRNA-1	603	1627684	70	71
maker-Contig_Y1-snap-gene-22.725-mRNA-1	8847	1628337	70	71
augustus_masked-Contig_Y1-processed-gene-23.4-mRNA-1	1515	1637365	70	71
augustus_masked-Contig_Y1-processed-gene-23.5-mRNA-1	477	1638956	70	71
maker-Contig_Y1-augustus-gene-23.178-mRNA-1	3156	1639485	70	71
maker-Contig_Y1-augustus-gene-23.108-mRNA-1	513	1642732	70	71
maker-Contig_Y1-snap-gene-23.323-mRNA-1	555	1643294	70	71
maker-Contig_Y1-augustus-gene-23.111-mRNA-1	1776	1643902	70	71
maker-Contig_Y1-snap-gene-23.325-mRNA-1	597	1645745	70	71
snap_masked-Contig_Y1-processed-gene-23.52-mRNA-1	594	1646402	70	71
maker-Contig_Y1-augustus-gene-23.114-mRNA-1	4197	1647050	70	71
maker-Contig_Y1-augustus-gene-23.187-mRNA-1	453	1651352	70	71
maker-Contig_Y1-augustus-gene-23.189-mRNA-1	348	1651857	70	71
maker-Contig_Y1-augustus-gene-23.191-mRNA-1	630	1652255	70	71
maker-Contig_Y1-augustus-gene-23.194-mRNA-1	345	1652939	70	71
maker-Contig_Y1-snap-gene-23.340-mRNA-1	363	1653330	70	71
maker-Contig_Y1-augustus-gene-23.198-mRNA-1	351	1653744	70	71
maker-Contig_Y1-augustus-gene-23.199-mRNA-1	285	1654146	70	71
maker-Contig_Y1-augustus-gene-23.204-mRNA-1	411	1654481	70	71
maker-Contig_Y1-augustus-gene-23.123-mRNA-1	888	1654943	70	71
maker-Contig_Y1-augustus-gene-23.213-mRNA-1	408	1655889	70	71
maker-Contig_Y1-augustus-gene-23.216-mRNA-1	525	1656348	70	71
augustus_masked-Contig_Y1-processed-gene-23.13-mRNA-1	489	1656936	70	71
maker-Contig_Y1-augustus-gene-23.128-mRNA-1	369	1657477	70	71
maker-Contig_Y1-augustus-gene-23.129-mRNA-1	444	1657897	70	71
maker-Contig_Y1-snap-gene-23.261-mRNA-1	1896	1658389	70	71
maker-Contig_Y1-augustus-gene-23.136-mRNA-1	390	1660358	70	71
maker-Contig_Y1-augustus-gene-23.137-mRNA-1	618	1660799	70	71
maker-Contig_Y1-augustus-gene-23.219-mRNA-1	711	1661471	70	71
maker-Contig_Y1-snap-gene-23.362-mRNA-1	816	1662234	70	71
maker-Contig_Y1-snap-gene-23.361-mRNA-1	1029	1663103	70	71
maker-Contig_Y1-snap-gene-23.288-mRNA-1	576	1664188	70	71
maker-Contig_Y1-snap-gene-23.291-mRNA-1	363	1664814	70	71
maker-Contig_Y1-snap-gene-23.290-mRNA-1	1344	1665224	70	71
maker-Contig_Y1-augustus-gene-23.162-mRNA-1	933	1666633	70	71
maker-Contig_Y1-snap-gene-23.365-mRNA-1	969	1667621	70	71
maker-Contig_Y1-augustus-gene-23.164-mRNA-1	456	1668649	70	71
maker-Contig_Y1-augustus-gene-23.165-mRNA-1	6297	1669157	70	71
maker-Contig_Y1-snap-gene-23.301-mRNA-1	549	1675585	70	71
maker-Contig_Y1-snap-gene-23.300-mRNA-1	465	1676183	70	71
maker-Contig_Y1-snap-gene-23.304-mRNA-1	819	1676696	70	71
maker-Contig_Y1-augustus-gene-23.172-mRNA-1	1461	1677572	70	71
maker-Contig_Y1-snap-gene-23.369-mRNA-1	309	1679095	70	71
augustus_masked-Contig_Y1-processed-gene-23.40-mRNA-1	1941	1679464	70	71
maker-Contig_Y1-augustus-gene-23.230-mRNA-1	3249	1681478	70	71
maker-Contig_Y1-augustus-gene-23.231-mRNA-1	678	1684819	70	71
maker-Contig_Y1-augustus-gene-23.174-mRNA-1	1260	1685552	70	71
snap_masked-Contig_Y1-processed-gene-23.107-mRNA-1	489	1686882	70	71
maker-Contig_Y1-snap-gene-24.501-mRNA-1	1245	1687419	70	71
maker-Contig_Y1-snap-gene-24.698-mRNA-1	3141	1688723	70	71
maker-Contig_Y1-augustus-gene-24.334-mRNA-1	492	1691954	70	71
maker-Contig_Y1-snap-gene-24.507-mRNA-1	1260	1692495	70	71
snap_masked-Contig_Y1-processed-gene-24.101-mRNA-1	1632	1693825	70	71
maker-Contig_Y1-snap-gene-24.712-mRNA-1	582	1695522	70	71
maker-Contig_Y1-augustus-gene-24.347-mRNA-1	366	1696158	70	71
maker-Contig_Y1-augustus-gene-24.143-mRNA-1	231	1696575	70	71
maker-Contig_Y1-snap-gene-24.721-mRNA-1	210	1696851	70	71
maker-Contig_Y1-augustus-gene-24.349-mRNA-1	708	1697109	70	71
maker-Contig_Y1-snap-gene-24.513-mRNA-1	180	1697869	70	71
maker-Contig_Y1-snap-gene-24.520-mRNA-1	2565	1698093	70	71
maker-Contig_Y1-snap-gene-24.725-mRNA-1	462	1700736	70	71
maker-Contig_Y1-snap-gene-24.524-mRNA-1	6384	1701246	70	71
snap_masked-Contig_Y1-processed-gene-24.106-mRNA-1	1416	1707774	70	71
maker-Contig_Y1-augustus-gene-24.351-mRNA-1	366	1709256	70	71
maker-Contig_Y1-augustus-gene-24.181-mRNA-1	231	1709673	70	71
maker-Contig_Y1-snap-gene-24.732-mRNA-1	105	1709949	70	71
maker-Contig_Y1-augustus-gene-24.353-mRNA-1	708	1710101	70	71
maker-Contig_Y1-snap-gene-24.533-mRNA-1	180	1710861	70	71
maker-Contig_Y1-snap-gene-24.532-mRNA-1	4020	1711085	70	71
snap_masked-Contig_Y1-processed-gene-24.109-mRNA-1	1272	1715215	70	71
maker-Contig_Y1-snap-gene-24.551-mRNA-1	1941	1716547	70	71
maker-Contig_Y1-snap-gene-24.739-mRNA-1	705	1718557	70	71
maker-Contig_Y1-snap-gene-24.550-mRNA-1	1389	1719314	70	71
maker-Contig_Y1-snap-gene-24.755-mRNA-1	648	1720764	70	71
maker-Contig_Y1-snap-gene-24.752-mRNA-1	1656	1721463	70	71
maker-Contig_Y1-snap-gene-24.748-mRNA-1	288	1723184	70	71
maker-Contig_Y1-snap-gene-24.734-mRNA-1	309	1723518	70	71
maker-Contig_Y1-augustus-gene-24.196-mRNA-1	447	1723877	70	71
snap_masked-Contig_Y1-processed-gene-24.113-mRNA-1	213	1724383	70	71
maker-Contig_Y1-augustus-gene-24.359-mRNA-1	1560	1724645	70	71
maker-Contig_Y1-augustus-gene-24.199-mRNA-1	1716	1726273	70	71
maker-Contig_Y1-augustus-gene-24.361-mRNA-1	1545	1728059	70	71
maker-Contig_Y1-augustus-gene-24.202-mRNA-1	1008	1729672	70	71
maker-Contig_Y1-snap-gene-24.571-mRNA-1	3150	1730736	70	71
maker-Contig_Y1-augustus-gene-24.364-mRNA-1	378	1733976	70	71
maker-Contig_Y1-snap-gene-24.783-mRNA-1	9234	1734401	70	71
maker-Contig_Y1-augustus-gene-24.206-mRNA-1	1173	1743812	70	71
augustus_masked-Contig_Y1-processed-gene-24.48-mRNA-1	2460	1745057	70	71
maker-Contig_Y1-snap-gene-24.618-mRNA-1	615	1747594	70	71
maker-Contig_Y1-snap-gene-24.617-mRNA-1	960	1748259	70	71
maker-Contig_Y1-snap-gene-24.797-mRNA-1	213	1749274	70	71
maker-Contig_Y1-snap-gene-24.796-mRNA-1	243	1749532	70	71
maker-Contig_Y1-snap-gene-24.799-mRNA-1	1248	1749820	70	71
maker-Contig_Y1-augustus-gene-24.425-mRNA-1	321	1751131	70	71
augustus_masked-Contig_Y1-processed-gene-24.20-mRNA-1	495	1751512	70	71
maker-Contig_Y1-augustus-gene-24.236-mRNA-1	1125	1752060	70	71
maker-Contig_Y1-snap-gene-24.826-mRNA-1	1329	1753243	70	71
maker-Contig_Y1-snap-gene-24.827-mRNA-1	1680	1754632	70	71
maker-Contig_Y1-augustus-gene-24.237-mRNA-1	2919	1756381	70	71
maker-Contig_Y1-snap-gene-24.834-mRNA-1	2676	1759383	70	71
maker-Contig_Y1-augustus-gene-24.238-mRNA-1	297	1762143	70	71
maker-Contig_Y1-augustus-gene-24.239-mRNA-1	456	1762490	70	71
maker-Contig_Y1-augustus-gene-24.437-mRNA-1	1503	1762998	70	71
maker-Contig_Y1-augustus-gene-24.276-mRNA-1	297	1764568	70	71
maker-Contig_Y1-snap-gene-24.830-mRNA-1	2997	1764911	70	71
maker-Contig_Y1-snap-gene-24.622-mRNA-1	1101	1767992	70	71
maker-Contig_Y1-augustus-gene-25.117-mRNA-1	1386	1769154	70	71
maker-Contig_Y1-snap-gene-25.202-mRNA-1	3225	1770601	70	71
maker-Contig_Y1-augustus-gene-25.120-mRNA-1	378	1773918	70	71
maker-Contig_Y1-snap-gene-25.259-mRNA-1	5781	1774343	70	71
maker-Contig_Y1-snap-gene-25.197-mRNA-1	825	1780248	70	71
maker-Contig_Y1-snap-gene-25.249-mRNA-1	4035	1781126	70	71
maker-Contig_Y1-snap-gene-25.279-mRNA-1	300	1785260	70	71
maker-Contig_Y1-augustus-gene-25.176-mRNA-1	786	1785610	70	71
maker-Contig_Y1-augustus-gene-25.107-mRNA-1	1962	1786453	70	71
maker-Contig_Y1-snap-gene-25.287-mRNA-1	894	1788485	70	71
maker-Contig_Y1-augustus-gene-25.180-mRNA-1	1287	1789437	70	71
maker-Contig_Y1-snap-gene-25.230-mRNA-1	1587	1790784	70	71
maker-Contig_Y1-snap-gene-25.291-mRNA-1	786	1792435	70	71
maker-Contig_Y1-augustus-gene-25.182-mRNA-1	231	1793278	70	71
maker-Contig_Y1-snap-gene-25.289-mRNA-1	477	1793554	70	71
snap_masked-Contig_Y1-processed-gene-25.64-mRNA-1	1506	1794089	70	71
maker-Contig_Y1-augustus-gene-25.188-mRNA-1	738	1795662	70	71
maker-Contig_Y1-snap-gene-25.298-mRNA-1	453	1796452	70	71
maker-Contig_Y1-augustus-gene-25.109-mRNA-1	3450	1796957	70	71
maker-Contig_Y1-snap-gene-25.234-mRNA-1	240	1800498	70	71
maker-Contig_Y1-snap-gene-25.302-mRNA-1	738	1800783	70	71
maker-Contig_Y1-augustus-gene-25.111-mRNA-1	405	1801577	70	71
maker-Contig_Y1-snap-gene-25.306-mRNA-1	1137	1802029	70	71
maker-Contig_Y1-augustus-gene-25.113-mRNA-1	576	1803228	70	71
maker-Contig_Y1-augustus-gene-25.115-mRNA-1	741	1803858	70	71
maker-Contig_Y1-snap-gene-26.253-mRNA-1	3789	1804651	70	71
maker-Contig_Y1-augustus-gene-26.134-mRNA-1	2094	1808540	70	71
augustus_masked-Contig_Y1-processed-gene-26.2-mRNA-1	336	1810718	70	71
maker-Contig_Y1-snap-gene-26.206-mRNA-1	471	1811100	70	71
augustus_masked-Contig_Y1-processed-gene-26.4-mRNA-1	2097	1811632	70	71
maker-Contig_Y1-augustus-gene-26.99-mRNA-1	1851	1813803	70	71
maker-Contig_Y1-augustus-gene-26.141-mRNA-1	873	1815726	70	71
maker-Contig_Y1-augustus-gene-26.103-mRNA-1	1938	1816657	70	71
maker-Contig_Y1-augustus-gene-26.142-mRNA-1	2202	1818668	70	71
maker-Contig_Y1-snap-gene-26.272-mRNA-1	876	1820943	70	71
maker-Contig_Y1-augustus-gene-26.152-mRNA-1	1812	1821877	70	71
maker-Contig_Y1-augustus-gene-26.154-mRNA-1	618	1823760	70	71
maker-Contig_Y1-augustus-gene-26.156-mRNA-1	456	1824432	70	71
maker-Contig_Y1-augustus-gene-26.106-mRNA-1	363	1824940	70	71
augustus_masked-Contig_Y1-processed-gene-26.27-mRNA-1	771	1825364	70	71
maker-Contig_Y1-augustus-gene-26.159-mRNA-1	792	1826192	70	71
maker-Contig_Y1-snap-gene-26.283-mRNA-1	354	1827037	70	71
maker-Contig_Y1-augustus-gene-26.107-mRNA-1	1467	1827442	70	71
maker-Contig_Y1-augustus-gene-26.186-mRNA-1	495	1828975	70	71
maker-Contig_Y1-augustus-gene-26.111-mRNA-1	216	1829523	70	71
maker-Contig_Y1-augustus-gene-26.112-mRNA-1	552	1829788	70	71
maker-Contig_Y1-augustus-gene-26.113-mRNA-1	579	1830393	70	71
maker-Contig_Y1-augustus-gene-26.175-mRNA-1	366	1831026	70	71
maker-Contig_Y1-augustus-gene-26.179-mRNA-1	1041	1831443	70	71
maker-Contig_Y1-snap-gene-26.232-mRNA-1	1194	1832540	70	71
maker-Contig_Y1-snap-gene-26.231-mRNA-1	624	1833793	70	71
snap_masked-Contig_Y1-processed-gene-26.59-mRNA-1	303	1834477	70	71
augustus_masked-Contig_Y1-processed-gene-26.31-mRNA-1	978	1834840	70	71
snap_masked-Contig_Y1-processed-gene-26.61-mRNA-1	3603	1835883	70	71
maker-Contig_Y1-snap-gene-26.322-mRNA-1	1419	1839579	70	71
maker-Contig_Y1-snap-gene-26.320-mRNA-1	1419	1841060	70	71
snap_masked-Contig_Y1-processed-gene-26.63-mRNA-1	288	1842551	70	71
augustus_masked-Contig_Y1-processed-gene-26.36-mRNA-1	675	1842899	70	71
maker-Contig_Y1-augustus-gene-26.200-mRNA-1	1503	1843629	70	71
maker-Contig_Y1-snap-gene-26.240-mRNA-1	1101	1845195	70	71
maker-Contig_Y1-augustus-gene-26.202-mRNA-1	1017	1846357	70	71
maker-Contig_Y1-snap-gene-26.248-mRNA-1	1215	1847430	70	71
maker-Contig_Y1-snap-gene-26.332-mRNA-1	1644	1848704	70	71
maker-Contig_Y1-snap-gene-26.251-mRNA-1	639	1850413	70	71
maker-Contig_Y1-snap-gene-26.250-mRNA-1	519	1851103	70	71
maker-Contig_Y1-snap-gene-27.310-mRNA-1	753	1851671	70	71
maker-Contig_Y1-augustus-gene-27.167-mRNA-1	810	1852480	70	71
maker-Contig_Y1-augustus-gene-27.170-mRNA-1	1077	1853347	70	71
maker-Contig_Y1-augustus-gene-27.145-mRNA-1	1506	1854485	70	71
maker-Contig_Y1-augustus-gene-27.172-mRNA-1	1722	1856058	70	71
maker-Contig_Y1-augustus-gene-27.175-mRNA-1	1632	1857850	70	71
maker-Contig_Y1-snap-gene-27.315-mRNA-1	408	1859547	70	71
maker-Contig_Y1-snap-gene-27.314-mRNA-1	453	1860002	70	71
maker-Contig_Y1-augustus-gene-27.178-mRNA-1	1113	1860507	70	71
maker-Contig_Y1-augustus-gene-27.180-mRNA-1	657	1861681	70	71
maker-Contig_Y1-augustus-gene-27.150-mRNA-1	228	1862393	70	71
maker-Contig_Y1-augustus-gene-27.183-mRNA-1	393	1862670	70	71
maker-Contig_Y1-augustus-gene-27.185-mRNA-1	3336	1863114	70	71
maker-Contig_Y1-augustus-gene-27.186-mRNA-1	1644	1866543	70	71
snap_masked-Contig_Y1-processed-gene-27.69-mRNA-1	528	1868262	70	71
maker-Contig_Y1-augustus-gene-27.152-mRNA-1	219	1868843	70	71
maker-Contig_Y1-augustus-gene-27.154-mRNA-1	291	1869111	70	71
maker-Contig_Y1-augustus-gene-27.189-mRNA-1	282	1869452	70	71
maker-Contig_Y1-snap-gene-27.326-mRNA-1	633	1869780	70	71
maker-Contig_Y1-snap-gene-27.372-mRNA-1	2430	1870464	70	71
maker-Contig_Y1-snap-gene-27.378-mRNA-1	2193	1872970	70	71
maker-Contig_Y1-snap-gene-27.377-mRNA-1	1119	1875236	70	71
maker-Contig_Y1-snap-gene-27.381-mRNA-1	1128	1876412	70	71
maker-Contig_Y1-augustus-gene-27.239-mRNA-1	1440	1877602	70	71
maker-Contig_Y1-snap-gene-27.388-mRNA-1	522	1879104	70	71
maker-Contig_Y1-snap-gene-27.391-mRNA-1	1323	1879675	70	71
maker-Contig_Y1-snap-gene-27.401-mRNA-1	729	1881058	70	71
maker-Contig_Y1-augustus-gene-27.293-mRNA-1	903	1881843	70	71
maker-Contig_Y1-augustus-gene-27.156-mRNA-1	1110	1882804	70	71
maker-Contig_Y1-snap-gene-27.328-mRNA-1	657	1883971	70	71
maker-Contig_Y1-snap-gene-27.336-mRNA-1	1014	1884679	70	71
maker-Contig_Y1-snap-gene-27.335-mRNA-1	1245	1885749	70	71
maker-Contig_Y1-snap-gene-27.333-mRNA-1	249	1887053	70	71
maker-Contig_Y1-augustus-gene-27.296-mRNA-1	969	1887351	70	71
maker-Contig_Y1-augustus-gene-27.165-mRNA-1	957	1888379	70	71
augustus_masked-Contig_Y1-processed-gene-27.50-mRNA-1	786	1889405	70	71
maker-Contig_Y1-augustus-gene-27.298-mRNA-1	1002	1890248	70	71
maker-Contig_Y1-augustus-gene-27.301-mRNA-1	1818	1891310	70	71
maker-Contig_Y1-augustus-gene-27.302-mRNA-1	729	1893199	70	71
maker-Contig_Y1-snap-gene-27.417-mRNA-1	366	1893980	70	71
maker-Contig_Y1-augustus-gene-28.215-mRNA-1	273	1894397	70	71
augustus_masked-Contig_Y1-processed-gene-28.1-mRNA-1	1926	1894728	70	71
maker-Contig_Y1-snap-gene-27.423-mRNA-1	369	1896723	70	71
augustus_masked-Contig_Y1-processed-gene-28.2-mRNA-1	729	1897152	70	71
maker-Contig_Y1-snap-gene-27.422-mRNA-1	507	1897933	70	71
maker-Contig_Y1-augustus-gene-27.305-mRNA-1	594	1898493	70	71
maker-Contig_Y1-augustus-gene-28.218-mRNA-1	2640	1899141	70	71
maker-Contig_Y1-augustus-gene-28.459-mRNA-1	2490	1901864	70	71
maker-Contig_Y1-augustus-gene-28.235-mRNA-1	594	1904435	70	71
maker-Contig_Y1-snap-gene-28.883-mRNA-1	1974	1905079	70	71
maker-Contig_Y1-augustus-gene-28.446-mRNA-1	1350	1907127	70	71
maker-Contig_Y1-snap-gene-28.600-mRNA-1	603	1908538	70	71
augustus_masked-Contig_Y1-processed-gene-28.10-mRNA-1	264	1909205	70	71
maker-Contig_Y1-augustus-gene-28.246-mRNA-1	2607	1909518	70	71
maker-Contig_Y1-snap-gene-28.911-mRNA-1	2241	1912204	70	71
maker-Contig_Y1-snap-gene-28.910-mRNA-1	363	1914519	70	71
maker-Contig_Y1-augustus-gene-28.248-mRNA-1	273	1914933	70	71
maker-Contig_Y1-augustus-gene-28.250-mRNA-1	2382	1915255	70	71
maker-Contig_Y1-augustus-gene-28.475-mRNA-1	594	1917717	70	71
maker-Contig_Y1-snap-gene-28.660-mRNA-1	5190	1918361	70	71
maker-Contig_Y1-snap-gene-28.645-mRNA-1	2472	1923667	70	71
augustus_masked-Contig_Y1-processed-gene-28.19-mRNA-1	2529	1926230	70	71
maker-Contig_Y1-snap-gene-28.648-mRNA-1	255	1928837	70	71
maker-Contig_Y1-augustus-gene-28.293-mRNA-1	222	1929141	70	71
maker-Contig_Y1-augustus-gene-28.480-mRNA-1	594	1929412	70	71
maker-Contig_Y1-snap-gene-28.682-mRNA-1	1104	1930056	70	71
maker-Contig_Y1-snap-gene-28.688-mRNA-1	2991	1931217	70	71
augustus_masked-Contig_Y1-processed-gene-28.65-mRNA-1	264	1934306	70	71
maker-Contig_Y1-augustus-gene-28.301-mRNA-1	321	1934619	70	71
maker-Contig_Y1-augustus-gene-28.484-mRNA-1	789	1934990	70	71
maker-Contig_Y1-augustus-gene-28.302-mRNA-1	354	1935836	70	71
maker-Contig_Y1-augustus-gene-28.483-mRNA-1	1044	1936241	70	71
snap_masked-Contig_Y1-processed-gene-28.126-mRNA-1	261	1937352	70	71
maker-Contig_Y1-augustus-gene-28.303-mRNA-1	321	1937662	70	71
maker-Contig_Y1-augustus-gene-28.304-mRNA-1	252	1938033	70	71
maker-Contig_Y1-snap-gene-28.713-mRNA-1	60	1938330	60	61
augustus_masked-Contig_Y1-processed-gene-28.69-mRNA-1	1641	1938446	70	71
maker-Contig_Y1-augustus-gene-28.351-mRNA-1	426	1940156	70	71
maker-Contig_Y1-augustus-gene-28.352-mRNA-1	318	1940634	70	71
maker-Contig_Y1-augustus-gene-28.494-mRNA-1	543	1941002	70	71
maker-Contig_Y1-snap-gene-28.732-mRNA-1	504	1941594	70	71
snap_masked-Contig_Y1-processed-gene-28.183-mRNA-1	600	1942158	70	71
maker-Contig_Y1-snap-gene-28.943-mRNA-1	1116	1942808	70	71
maker-Contig_Y1-augustus-gene-28.496-mRNA-1	486	1943985	70	71
maker-Contig_Y1-snap-gene-28.947-mRNA-1	1422	1944519	70	71
maker-Contig_Y1-augustus-gene-28.500-mRNA-1	486	1946007	70	71
maker-Contig_Y1-snap-gene-28.955-mRNA-1	186	1946541	70	71
maker-Contig_Y1-snap-gene-28.954-mRNA-1	1422	1946771	70	71
maker-Contig_Y1-augustus-gene-28.502-mRNA-1	486	1948259	70	71
maker-Contig_Y1-snap-gene-28.952-mRNA-1	180	1948793	70	71
maker-Contig_Y1-augustus-gene-28.361-mRNA-1	948	1949021	70	71
maker-Contig_Y1-snap-gene-28.737-mRNA-1	4416	1950024	70	71
maker-Contig_Y1-augustus-gene-28.364-mRNA-1	852	1954549	70	71
maker-Contig_Y1-augustus-gene-28.365-mRNA-1	384	1955459	70	71
maker-Contig_Y1-augustus-gene-28.366-mRNA-1	669	1955894	70	71
maker-Contig_Y1-snap-gene-28.963-mRNA-1	483	1956614	70	71
maker-Contig_Y1-augustus-gene-28.370-mRNA-1	669	1957149	70	71
maker-Contig_Y1-augustus-gene-28.505-mRNA-1	1041	1957873	70	71
maker-Contig_Y1-augustus-gene-28.507-mRNA-1	201	1958974	70	71
maker-Contig_Y1-augustus-gene-28.372-mRNA-1	1017	1959223	70	71
maker-Contig_Y1-augustus-gene-28.508-mRNA-1	279	1960300	70	71
maker-Contig_Y1-snap-gene-28.970-mRNA-1	291	1960624	70	71
maker-Contig_Y1-snap-gene-28.747-mRNA-1	726	1960961	70	71
maker-Contig_Y1-augustus-gene-28.374-mRNA-1	1047	1961743	70	71
maker-Contig_Y1-augustus-gene-28.511-mRNA-1	1146	1962850	70	71
snap_masked-Contig_Y1-processed-gene-28.143-mRNA-1	993	1964065	70	71
maker-Contig_Y1-snap-gene-28.766-mRNA-1	867	1965114	70	71
maker-Contig_Y1-augustus-gene-28.513-mRNA-1	5697	1966039	70	71
maker-Contig_Y1-snap-gene-28.990-mRNA-1	591	1971859	70	71
maker-Contig_Y1-snap-gene-28.992-mRNA-1	1146	1972500	70	71
maker-Contig_Y1-snap-gene-28.768-mRNA-1	828	1973704	70	71
maker-Contig_Y1-augustus-gene-28.391-mRNA-1	984	1974589	70	71
maker-Contig_Y1-augustus-gene-28.394-mRNA-1	450	1975633	70	71
maker-Contig_Y1-snap-gene-28.776-mRNA-1	393	1976131	70	71
maker-Contig_Y1-snap-gene-28.787-mRNA-1	1623	1976571	70	71
maker-Contig_Y1-augustus-gene-28.521-mRNA-1	1878	1978263	70	71
maker-Contig_Y1-snap-gene-28.779-mRNA-1	324	1980209	70	71
snap_masked-Contig_Y1-processed-gene-28.200-mRNA-1	954	1980590	70	71
maker-Contig_Y1-augustus-gene-28.413-mRNA-1	7026	1981603	70	71
maker-Contig_Y1-snap-gene-28.826-mRNA-1	240	1988771	70	71
maker-Contig_Y1-snap-gene-28.823-mRNA-1	231	1989056	70	71
maker-Contig_Y1-snap-gene-28.830-mRNA-1	315	1989332	70	71
maker-Contig_Y1-snap-gene-28.829-mRNA-1	540	1989693	70	71
maker-Contig_Y1-snap-gene-28.828-mRNA-1	1617	1990282	70	71
maker-Contig_Y1-snap-gene-28.1007-mRNA-1	2361	1991965	70	71
maker-Contig_Y1-augustus-gene-28.419-mRNA-1	5994	1994405	70	71
maker-Contig_Y1-snap-gene-28.866-mRNA-1	582	2000526	70	71
snap_masked-Contig_Y1-processed-gene-28.204-mRNA-1	609	2001169	70	71
snap_masked-Contig_Y1-processed-gene-28.205-mRNA-1	423	2001839	70	71
maker-Contig_Y1-augustus-gene-28.433-mRNA-1	783	2002314	70	71
maker-Contig_Y1-augustus-gene-28.548-mRNA-1	1500	2003154	70	71
maker-Contig_Y1-snap-gene-28.875-mRNA-1	933	2004717	70	71
maker-Contig_Y1-augustus-gene-28.549-mRNA-1	1983	2005709	70	71
maker-Contig_Y1-augustus-gene-28.550-mRNA-1	240	2007766	70	71
maker-Contig_Y1-snap-gene-28.1027-mRNA-1	381	2008052	70	71
maker-Contig_Y1-snap-gene-28.1034-mRNA-1	1914	2008481	70	71
maker-Contig_Y1-snap-gene-28.1066-mRNA-1	774	2010465	70	71
maker-Contig_Y1-augustus-gene-28.438-mRNA-1	975	2011296	70	71
maker-Contig_Y1-augustus-gene-28.589-mRNA-1	846	2012330	70	71
maker-Contig_Y1-augustus-gene-28.442-mRNA-1	1155	2013234	70	71
maker-Contig_Y1-augustus-gene-28.590-mRNA-1	651	2014451	70	71
maker-Contig_Y1-augustus-gene-28.597-mRNA-1	1251	2015157	70	71
maker-Contig_Y1-augustus-gene-29.84-mRNA-1	243	2016470	70	71
maker-Contig_Y1-snap-gene-29.314-mRNA-1	705	2016758	70	71
maker-Contig_Y1-snap-gene-29.188-mRNA-1	561	2017515	70	71
maker-Contig_Y1-snap-gene-29.192-mRNA-1	3060	2018126	70	71
maker-Contig_Y1-snap-gene-29.209-mRNA-1	426	2021271	70	71
maker-Contig_Y1-snap-gene-29.316-mRNA-1	426	2021745	70	71
maker-Contig_Y1-snap-gene-29.318-mRNA-1	2274	2022219	70	71
maker-Contig_Y1-snap-gene-29.321-mRNA-1	480	2024567	70	71
maker-Contig_Y1-snap-gene-29.228-mRNA-1	843	2025095	70	71
maker-Contig_Y1-augustus-gene-29.100-mRNA-1	240	2025996	70	71
maker-Contig_Y1-snap-gene-29.328-mRNA-1	2808	2026281	70	71
maker-Contig_Y1-snap-gene-29.247-mRNA-1	3246	2029171	70	71
augustus_masked-Contig_Y1-processed-gene-29.26-mRNA-1	1836	2032519	70	71
maker-Contig_Y1-snap-gene-29.260-mRNA-1	5001	2034423	70	71
augustus_masked-Contig_Y1-processed-gene-29.27-mRNA-1	1836	2039551	70	71
maker-Contig_Y1-snap-gene-29.234-mRNA-1	678	2041455	70	71
maker-Contig_Y1-snap-gene-29.338-mRNA-1	6123	2042184	70	71
maker-Contig_Y1-snap-gene-29.331-mRNA-1	408	2048436	70	71
maker-Contig_Y1-snap-gene-29.348-mRNA-1	510	2048891	70	71
maker-Contig_Y1-augustus-gene-29.128-mRNA-1	243	2049454	70	71
maker-Contig_Y1-snap-gene-29.354-mRNA-1	3717	2049742	70	71
maker-Contig_Y1-snap-gene-29.281-mRNA-1	3396	2053554	70	71
snap_masked-Contig_Y1-processed-gene-29.55-mRNA-1	300	2057050	70	71
maker-Contig_Y1-augustus-gene-29.170-mRNA-1	468	2057400	70	71
maker-Contig_Y1-augustus-gene-29.174-mRNA-1	519	2057920	70	71
maker-Contig_Y1-augustus-gene-29.172-mRNA-1	447	2058492	70	71
maker-Contig_Y1-augustus-gene-29.138-mRNA-1	5532	2058991	70	71
maker-Contig_Y1-snap-gene-29.300-mRNA-1	261	2064644	70	71
maker-Contig_Y1-augustus-gene-29.146-mRNA-1	780	2064954	70	71
maker-Contig_Y1-augustus-gene-29.147-mRNA-1	207	2065791	70	71
maker-Contig_Y1-augustus-gene-29.148-mRNA-1	564	2066046	70	71
augustus_masked-Contig_Y1-processed-gene-29.20-mRNA-1	1017	2066674	70	71
maker-Contig_Y1-augustus-gene-29.179-mRNA-1	654	2067751	70	71
maker-Contig_Y1-augustus-gene-29.181-mRNA-1	879	2068460	70	71
maker-Contig_Y1-augustus-gene-29.183-mRNA-1	882	2069397	70	71
maker-Contig_Y1-snap-gene-30.288-mRNA-1	186	2070333	70	71
maker-Contig_Y1-snap-gene-30.395-mRNA-1	297	2070563	70	71
maker-Contig_Y1-snap-gene-30.396-mRNA-1	420	2070906	70	71
maker-Contig_Y1-augustus-gene-30.120-mRNA-1	495	2071377	70	71
maker-Contig_Y1-snap-gene-30.292-mRNA-1	243	2071921	70	71
maker-Contig_Y1-augustus-gene-30.124-mRNA-1	1149	2072213	70	71
maker-Contig_Y1-augustus-gene-30.126-mRNA-1	900	2073424	70	71
maker-Contig_Y1-snap-gene-30.299-mRNA-1	642	2074378	70	71
maker-Contig_Y1-augustus-gene-30.198-mRNA-1	2541	2075075	70	71
maker-Contig_Y1-snap-gene-30.305-mRNA-1	1596	2077694	70	71
maker-Contig_Y1-snap-gene-30.406-mRNA-1	234	2079354	70	71
snap_masked-Contig_Y1-processed-gene-30.87-mRNA-1	1701	2079643	70	71
maker-Contig_Y1-snap-gene-30.314-mRNA-1	1326	2081410	70	71
maker-Contig_Y1-snap-gene-30.410-mRNA-1	318	2082796	70	71
augustus_masked-Contig_Y1-processed-gene-30.30-mRNA-1	1167	2083174	70	71
maker-Contig_Y1-augustus-gene-30.205-mRNA-1	1197	2084403	70	71
maker-Contig_Y1-augustus-gene-30.140-mRNA-1	648	2085663	70	71
augustus_masked-Contig_Y1-processed-gene-30.8-mRNA-1	393	2086375	70	71
maker-Contig_Y1-snap-gene-30.418-mRNA-1	1548	2086815	70	71
maker-Contig_Y1-augustus-gene-30.211-mRNA-1	282	2088431	70	71
maker-Contig_Y1-snap-gene-30.324-mRNA-1	3045	2088759	70	71
maker-Contig_Y1-augustus-gene-30.150-mRNA-1	7821	2091893	70	71
maker-Contig_Y1-augustus-gene-30.220-mRNA-1	444	2099871	70	71
maker-Contig_Y1-augustus-gene-30.155-mRNA-1	450	2100367	70	71
snap_masked-Contig_Y1-processed-gene-30.94-mRNA-1	618	2100875	70	71
maker-Contig_Y1-augustus-gene-30.159-mRNA-1	2022	2101547	70	71
maker-Contig_Y1-augustus-gene-30.225-mRNA-1	1011	2103643	70	71
maker-Contig_Y1-augustus-gene-30.162-mRNA-1	2058	2104714	70	71
maker-Contig_Y1-snap-gene-30.341-mRNA-1	1086	2106843	70	71
maker-Contig_Y1-snap-gene-30.348-mRNA-1	477	2107986	70	71
snap_masked-Contig_Y1-processed-gene-30.66-mRNA-1	339	2108521	70	71
maker-Contig_Y1-snap-gene-30.351-mRNA-1	1719	2108906	70	71
maker-Contig_Y1-snap-gene-30.367-mRNA-1	477	2110691	70	71
snap_masked-Contig_Y1-processed-gene-30.68-mRNA-1	339	2111226	70	71
maker-Contig_Y1-snap-gene-30.366-mRNA-1	1719	2111611	70	71
maker-Contig_Y1-augustus-gene-30.179-mRNA-1	1344	2113400	70	71
maker-Contig_Y1-snap-gene-30.466-mRNA-1	1029	2114805	70	71
augustus_masked-Contig_Y1-processed-gene-30.16-mRNA-1	546	2115904	70	71
maker-Contig_Y1-snap-gene-30.370-mRNA-1	390	2116499	70	71
maker-Contig_Y1-augustus-gene-30.234-mRNA-1	1527	2116940	70	71
maker-Contig_Y1-snap-gene-30.376-mRNA-1	381	2118530	70	71
maker-Contig_Y1-snap-gene-30.472-mRNA-1	228	2118958	70	71
maker-Contig_Y1-augustus-gene-30.182-mRNA-1	210	2119235	70	71
augustus_masked-Contig_Y1-processed-gene-30.17-mRNA-1	312	2119503	70	71
augustus_masked-Contig_Y1-processed-gene-30.38-mRNA-1	399	2119875	70	71
maker-Contig_Y1-augustus-gene-30.237-mRNA-1	642	2120325	70	71
maker-Contig_Y1-snap-gene-30.380-mRNA-1	1821	2121018	70	71
maker-Contig_Y1-snap-gene-30.478-mRNA-1	606	2122907	70	71
maker-Contig_Y1-snap-gene-30.383-mRNA-1	3696	2123563	70	71
maker-Contig_Y1-snap-gene-30.480-mRNA-1	291	2127353	70	71
maker-Contig_Y1-snap-gene-30.382-mRNA-1	294	2127690	70	71
maker-Contig_Y1-snap-gene-30.390-mRNA-1	444	2128030	70	71
maker-Contig_Y1-snap-gene-30.484-mRNA-1	1377	2128522	70	71
snap_masked-Contig_Y1-processed-gene-30.114-mRNA-1	636	2129971	70	71
augustus_masked-Contig_Y1-processed-gene-30.44-mRNA-1	927	2130672	70	71
maker-Contig_Y1-snap-gene-30.503-mRNA-1	267	2131654	70	71
maker-Contig_Y1-snap-gene-30.508-mRNA-1	1377	2131966	70	71
snap_masked-Contig_Y1-processed-gene-30.117-mRNA-1	636	2133415	70	71
snap_masked-Contig_Y1-processed-gene-30.118-mRNA-1	2709	2134113	70	71
maker-Contig_Y1-augustus-gene-30.285-mRNA-1	1518	2136906	70	71
maker-Contig_Y1-augustus-gene-30.192-mRNA-1	1740	2138491	70	71
maker-Contig_Y1-snap-gene-31.165-mRNA-1	1509	2140297	70	71
maker-Contig_Y1-snap-gene-31.140-mRNA-1	1197	2141869	70	71
maker-Contig_Y1-augustus-gene-31.110-mRNA-1	339	2143129	70	71
maker-Contig_Y1-augustus-gene-31.111-mRNA-1	339	2143518	70	71
augustus_masked-Contig_Y1-processed-gene-31.3-mRNA-1	366	2143916	70	71
maker-Contig_Y1-augustus-gene-31.84-mRNA-1	417	2144332	70	71
maker-Contig_Y1-augustus-gene-31.120-mRNA-1	396	2144800	70	71
maker-Contig_Y1-augustus-gene-31.122-mRNA-1	204	2145247	70	71
maker-Contig_Y1-snap-gene-31.148-mRNA-1	801	2145495	70	71
maker-Contig_Y1-snap-gene-31.147-mRNA-1	234	2146349	70	71
maker-Contig_Y1-snap-gene-31.176-mRNA-1	396	2146628	70	71
maker-Contig_Y1-snap-gene-31.175-mRNA-1	2817	2147071	70	71
snap_masked-Contig_Y1-processed-gene-31.38-mRNA-1	216	2149980	70	71
augustus_masked-Contig_Y1-processed-gene-31.6-mRNA-1	780	2150254	70	71
maker-Contig_Y1-snap-gene-31.153-mRNA-1	852	2151087	70	71
snap_masked-Contig_Y1-processed-gene-31.42-mRNA-1	792	2152003	70	71
augustus_masked-Contig_Y1-processed-gene-31.11-mRNA-1	702	2152862	70	71
maker-Contig_Y1-snap-gene-31.179-mRNA-1	1731	2153616	70	71
augustus_masked-Contig_Y1-processed-gene-31.14-mRNA-1	234	2155427	70	71
maker-Contig_Y1-augustus-gene-31.97-mRNA-1	570	2155709	70	71
maker-Contig_Y1-augustus-gene-31.98-mRNA-1	930	2156332	70	71
snap_masked-Contig_Y1-processed-gene-31.55-mRNA-1	267	2157327	70	71
maker-Contig_Y1-augustus-gene-31.105-mRNA-1	1359	2157643	70	71
maker-Contig_Y1-augustus-gene-31.104-mRNA-1	366	2159067	70	71
maker-Contig_Y1-augustus-gene-31.129-mRNA-1	2247	2159484	70	71
maker-Contig_Y1-augustus-gene-31.132-mRNA-1	2931	2161809	70	71
maker-Contig_Y1-snap-gene-31.186-mRNA-1	3009	2164823	70	71
maker-Contig_Y1-snap-gene-31.188-mRNA-1	885	2167916	70	71
maker-Contig_Y1-snap-gene-31.190-mRNA-1	609	2168855	70	71
snap_masked-Contig_Y1-processed-gene-32.100-mRNA-1	186	2169525	70	71
maker-Contig_Y1-augustus-gene-32.146-mRNA-1	456	2169759	70	71
maker-Contig_Y1-augustus-gene-32.234-mRNA-1	2013	2170267	70	71
augustus_masked-Contig_Y1-processed-gene-32.26-mRNA-1	576	2172364	70	71
maker-Contig_Y1-augustus-gene-32.239-mRNA-1	345	2172994	70	71
snap_masked-Contig_Y1-processed-gene-32.103-mRNA-1	183	2173396	70	71
maker-Contig_Y1-augustus-gene-32.249-mRNA-1	243	2173627	70	71
maker-Contig_Y1-snap-gene-32.671-mRNA-1	189	2173915	70	71
maker-Contig_Y1-snap-gene-32.505-mRNA-1	378	2174148	70	71
maker-Contig_Y1-augustus-gene-32.251-mRNA-1	1278	2174577	70	71
maker-Contig_Y1-augustus-gene-32.254-mRNA-1	2325	2175919	70	71
maker-Contig_Y1-snap-gene-32.508-mRNA-1	60	2178319	60	61
snap_masked-Contig_Y1-processed-gene-32.76-mRNA-1	2601	2178431	70	71
augustus_masked-Contig_Y1-processed-gene-32.4-mRNA-1	3204	2181124	70	71
maker-Contig_Y1-augustus-gene-32.260-mRNA-1	834	2184419	70	71
maker-Contig_Y1-augustus-gene-32.261-mRNA-1	453	2185310	70	71
maker-Contig_Y1-augustus-gene-32.161-mRNA-1	1506	2185815	70	71
maker-Contig_Y1-augustus-gene-32.167-mRNA-1	1182	2187388	70	71
augustus_masked-Contig_Y1-processed-gene-32.32-mRNA-1	771	2188642	70	71
maker-Contig_Y1-augustus-gene-32.170-mRNA-1	1023	2189470	70	71
maker-Contig_Y1-snap-gene-32.693-mRNA-1	2682	2190549	70	71
maker-Contig_Y1-snap-gene-32.545-mRNA-1	819	2193311	70	71
maker-Contig_Y1-snap-gene-32.538-mRNA-1	249	2194183	70	71
maker-Contig_Y1-snap-gene-32.702-mRNA-1	192	2194477	70	71
maker-Contig_Y1-snap-gene-32.701-mRNA-1	516	2194713	70	71
maker-Contig_Y1-snap-gene-32.553-mRNA-1	882	2195278	70	71
maker-Contig_Y1-snap-gene-32.715-mRNA-1	1167	2196214	70	71
maker-Contig_Y1-augustus-gene-32.184-mRNA-1	2040	2197443	70	71
maker-Contig_Y1-augustus-gene-32.285-mRNA-1	978	2199558	70	71
maker-Contig_Y1-snap-gene-32.560-mRNA-1	378	2200591	70	71
maker-Contig_Y1-snap-gene-32.565-mRNA-1	1788	2201016	70	71
maker-Contig_Y1-augustus-gene-32.287-mRNA-1	1269	2202875	70	71
maker-Contig_Y1-augustus-gene-32.290-mRNA-1	1563	2204208	70	71
maker-Contig_Y1-snap-gene-32.732-mRNA-1	5262	2205835	70	71
maker-Contig_Y1-snap-gene-32.569-mRNA-1	1167	2211214	70	71
maker-Contig_Y1-augustus-gene-32.300-mRNA-1	666	2212443	70	71
augustus_masked-Contig_Y1-processed-gene-32.15-mRNA-1	1785	2213174	70	71
snap_masked-Contig_Y1-processed-gene-32.89-mRNA-1	690	2215036	70	71
maker-Contig_Y1-snap-gene-32.742-mRNA-1	450	2215777	70	71
maker-Contig_Y1-snap-gene-32.746-mRNA-1	981	2216275	70	71
maker-Contig_Y1-snap-gene-32.748-mRNA-1	249	2217312	70	71
maker-Contig_Y1-snap-gene-32.608-mRNA-1	453	2217606	70	71
maker-Contig_Y1-augustus-gene-32.310-mRNA-1	5883	2218111	70	71
maker-Contig_Y1-snap-gene-32.617-mRNA-1	228	2224120	70	71
maker-Contig_Y1-augustus-gene-32.217-mRNA-1	726	2224397	70	71
maker-Contig_Y1-augustus-gene-32.319-mRNA-1	2010	2225179	70	71
maker-Contig_Y1-augustus-gene-32.220-mRNA-1	1884	2227263	70	71
maker-Contig_Y1-snap-gene-32.775-mRNA-1	705	2229215	70	71
maker-Contig_Y1-snap-gene-32.624-mRNA-1	642	2229972	70	71
maker-Contig_Y1-augustus-gene-32.324-mRNA-1	774	2230669	70	71
maker-Contig_Y1-snap-gene-32.627-mRNA-1	753	2231496	70	71
maker-Contig_Y1-snap-gene-32.779-mRNA-1	1869	2232301	70	71
maker-Contig_Y1-augustus-gene-32.329-mRNA-1	789	2234242	70	71
maker-Contig_Y1-snap-gene-32.791-mRNA-1	666	2235084	70	71
maker-Contig_Y1-snap-gene-32.788-mRNA-1	1767	2235801	70	71
maker-Contig_Y1-snap-gene-32.786-mRNA-1	630	2237635	70	71
maker-Contig_Y1-snap-gene-32.793-mRNA-1	744	2238315	70	71
maker-Contig_Y1-snap-gene-32.790-mRNA-1	1767	2239111	70	71
maker-Contig_Y1-augustus-gene-32.334-mRNA-1	690	2240949	70	71
maker-Contig_Y1-snap-gene-32.885-mRNA-1	1872	2241690	70	71
augustus_masked-Contig_Y1-processed-gene-32.54-mRNA-1	789	2243644	70	71
snap_masked-Contig_Y1-processed-gene-32.131-mRNA-1	975	2244497	70	71
snap_masked-Contig_Y1-processed-gene-32.132-mRNA-1	315	2245538	70	71
maker-Contig_Y1-augustus-gene-32.225-mRNA-1	813	2245903	70	71
maker-Contig_Y1-augustus-gene-32.461-mRNA-1	456	2246773	70	71
maker-Contig_Y1-augustus-gene-32.462-mRNA-1	504	2247281	70	71
maker-Contig_Y1-augustus-gene-32.465-mRNA-1	621	2247838	70	71
maker-Contig_Y1-snap-gene-32.634-mRNA-1	297	2248509	70	71
maker-Contig_Y1-augustus-gene-32.227-mRNA-1	666	2248856	70	71
maker-Contig_Y1-snap-gene-32.923-mRNA-1	1044	2249573	70	71
snap_masked-Contig_Y1-processed-gene-32.137-mRNA-1	324	2250684	70	71
maker-Contig_Y1-snap-gene-32.638-mRNA-1	2223	2251054	70	71
maker-Contig_Y1-augustus-gene-32.473-mRNA-1	828	2253354	70	71
maker-Contig_Y1-snap-gene-32.939-mRNA-1	198	2254235	70	71
maker-Contig_Y1-snap-gene-32.938-mRNA-1	459	2254477	70	71
augustus_masked-Contig_Y1-processed-gene-32.62-mRNA-1	729	2254998	70	71
maker-Contig_Y1-augustus-gene-32.231-mRNA-1	747	2255783	70	71
maker-Contig_Y1-snap-gene-32.955-mRNA-1	1440	2256582	70	71
maker-Contig_Y1-augustus-gene-32.487-mRNA-1	1077	2258088	70	71
maker-Contig_Y1-augustus-gene-32.488-mRNA-1	453	2259226	70	71
maker-Contig_Y1-snap-gene-33.279-mRNA-1	2031	2259727	70	71
maker-Contig_Y1-snap-gene-32.966-mRNA-1	1503	2261829	70	71
maker-Contig_Y1-snap-gene-32.970-mRNA-1	936	2263395	70	71
augustus_masked-Contig_Y1-processed-gene-33.2-mRNA-1	741	2264399	70	71
maker-Contig_Y1-snap-gene-33.442-mRNA-1	7473	2265192	70	71
maker-Contig_Y1-snap-gene-33.281-mRNA-1	903	2272813	70	71
maker-Contig_Y1-augustus-gene-33.224-mRNA-1	1101	2273774	70	71
snap_masked-Contig_Y1-processed-gene-33.41-mRNA-1	183	2274942	70	71
maker-Contig_Y1-augustus-gene-33.93-mRNA-1	1821	2275172	70	71
maker-Contig_Y1-augustus-gene-33.246-mRNA-1	2553	2277065	70	71
maker-Contig_Y1-snap-gene-33.283-mRNA-1	492	2279696	70	71
maker-Contig_Y1-snap-gene-33.476-mRNA-1	1251	2280237	70	71
maker-Contig_Y1-augustus-gene-33.254-mRNA-1	525	2281551	70	71
maker-Contig_Y1-augustus-gene-33.95-mRNA-1	642	2282128	70	71
maker-Contig_Y1-augustus-gene-33.258-mRNA-1	5547	2282825	70	71
maker-Contig_Y1-augustus-gene-33.97-mRNA-1	1578	2288496	70	71
maker-Contig_Y1-augustus-gene-33.100-mRNA-1	351	2290142	70	71
maker-Contig_Y1-snap-gene-33.294-mRNA-1	1068	2290540	70	71
maker-Contig_Y1-augustus-gene-33.105-mRNA-1	345	2291669	70	71
maker-Contig_Y1-snap-gene-33.485-mRNA-1	1080	2292060	70	71
maker-Contig_Y1-snap-gene-33.299-mRNA-1	324	2293197	70	71
augustus_masked-Contig_Y1-processed-gene-33.17-mRNA-1	270	2293581	70	71
maker-Contig_Y1-snap-gene-33.487-mRNA-1	186	2293896	70	71
maker-Contig_Y1-snap-gene-33.298-mRNA-1	1722	2294126	70	71
maker-Contig_Y1-augustus-gene-33.262-mRNA-1	1011	2295918	70	71
maker-Contig_Y1-augustus-gene-33.263-mRNA-1	1305	2296989	70	71
maker-Contig_Y1-snap-gene-33.307-mRNA-1	576	2298354	70	71
snap_masked-Contig_Y1-processed-gene-33.73-mRNA-1	240	2298990	70	71
maker-Contig_Y1-snap-gene-33.497-mRNA-1	1488	2299275	70	71
maker-Contig_Y1-snap-gene-33.500-mRNA-1	1440	2300826	70	71
maker-Contig_Y1-snap-gene-33.508-mRNA-1	1053	2302328	70	71
augustus_masked-Contig_Y1-processed-gene-33.22-mRNA-1	3396	2303452	70	71
maker-Contig_Y1-augustus-gene-33.113-mRNA-1	942	2306942	70	71
maker-Contig_Y1-snap-gene-33.308-mRNA-1	738	2307939	70	71
maker-Contig_Y1-snap-gene-33.327-mRNA-1	1557	2308729	70	71
maker-Contig_Y1-snap-gene-33.335-mRNA-1	984	2310350	70	71
maker-Contig_Y1-snap-gene-33.325-mRNA-1	693	2311390	70	71
maker-Contig_Y1-snap-gene-33.357-mRNA-1	1554	2312134	70	71
maker-Contig_Y1-snap-gene-33.361-mRNA-1	936	2313752	70	71
maker-Contig_Y1-snap-gene-33.365-mRNA-1	1059	2314743	70	71
maker-Contig_Y1-snap-gene-33.364-mRNA-1	1116	2315859	70	71
maker-Contig_Y1-snap-gene-33.366-mRNA-1	489	2317032	70	71
augustus_masked-Contig_Y1-processed-gene-33.27-mRNA-1	603	2317583	70	71
maker-Contig_Y1-snap-gene-33.389-mRNA-1	270	2318236	70	71
maker-Contig_Y1-snap-gene-33.398-mRNA-1	1599	2318551	70	71
maker-Contig_Y1-snap-gene-33.407-mRNA-1	1560	2320214	70	71
maker-Contig_Y1-snap-gene-33.412-mRNA-1	879	2321838	70	71
maker-Contig_Y1-snap-gene-33.416-mRNA-1	879	2322771	70	71
maker-Contig_Y1-snap-gene-33.421-mRNA-1	1524	2323704	70	71
maker-Contig_Y1-snap-gene-33.428-mRNA-1	1122	2325291	70	71
augustus_masked-Contig_Y1-processed-gene-33.32-mRNA-1	879	2326485	70	71
maker-Contig_Y1-augustus-gene-34.90-mRNA-1	393	2327421	70	71
maker-Contig_Y1-snap-gene-34.254-mRNA-1	312	2327861	70	71
maker-Contig_Y1-snap-gene-34.271-mRNA-1	822	2328219	70	71
maker-Contig_Y1-augustus-gene-34.142-mRNA-1	1095	2329098	70	71
maker-Contig_Y1-snap-gene-34.273-mRNA-1	312	2330250	70	71
maker-Contig_Y1-augustus-gene-34.145-mRNA-1	1149	2330612	70	71
maker-Contig_Y1-snap-gene-34.355-mRNA-1	1263	2331819	70	71
maker-Contig_Y1-snap-gene-34.275-mRNA-1	2022	2333142	70	71
maker-Contig_Y1-snap-gene-34.278-mRNA-1	2964	2335234	70	71
maker-Contig_Y1-augustus-gene-34.156-mRNA-1	1047	2338286	70	71
maker-Contig_Y1-augustus-gene-34.157-mRNA-1	3087	2339393	70	71
maker-Contig_Y1-augustus-gene-34.174-mRNA-1	987	2342570	70	71
maker-Contig_Y1-snap-gene-34.284-mRNA-1	468	2343613	70	71
maker-Contig_Y1-augustus-gene-34.101-mRNA-1	1119	2344133	70	71
maker-Contig_Y1-snap-gene-34.406-mRNA-1	210	2345309	70	71
maker-Contig_Y1-augustus-gene-34.175-mRNA-1	609	2345567	70	71
maker-Contig_Y1-snap-gene-34.386-mRNA-1	294	2346226	70	71
maker-Contig_Y1-augustus-gene-34.192-mRNA-1	4461	2346570	70	71
maker-Contig_Y1-snap-gene-34.295-mRNA-1	702	2351136	70	71
maker-Contig_Y1-augustus-gene-34.112-mRNA-1	1419	2351894	70	71
maker-Contig_Y1-snap-gene-34.425-mRNA-1	1122	2353375	70	71
maker-Contig_Y1-snap-gene-34.297-mRNA-1	225	2354555	70	71
maker-Contig_Y1-augustus-gene-34.198-mRNA-1	309	2354829	70	71
maker-Contig_Y1-snap-gene-34.428-mRNA-1	741	2355184	70	71
maker-Contig_Y1-snap-gene-34.431-mRNA-1	621	2355977	70	71
maker-Contig_Y1-snap-gene-34.304-mRNA-1	651	2356648	70	71
maker-Contig_Y1-augustus-gene-34.115-mRNA-1	690	2357354	70	71
maker-Contig_Y1-augustus-gene-34.200-mRNA-1	930	2358099	70	71
maker-Contig_Y1-snap-gene-34.437-mRNA-1	1692	2359084	70	71
maker-Contig_Y1-augustus-gene-34.119-mRNA-1	1407	2360846	70	71
maker-Contig_Y1-augustus-gene-34.210-mRNA-1	375	2362319	70	71
maker-Contig_Y1-snap-gene-34.312-mRNA-1	183	2362741	70	71
maker-Contig_Y1-snap-gene-34.445-mRNA-1	528	2362968	70	71
maker-Contig_Y1-snap-gene-34.314-mRNA-1	1038	2363545	70	71
maker-Contig_Y1-augustus-gene-34.214-mRNA-1	303	2364643	70	71
snap_masked-Contig_Y1-processed-gene-34.77-mRNA-1	360	2365002	70	71
maker-Contig_Y1-snap-gene-34.315-mRNA-1	624	2365409	70	71
maker-Contig_Y1-snap-gene-34.318-mRNA-1	624	2366083	70	71
maker-Contig_Y1-snap-gene-34.321-mRNA-1	300	2366757	70	71
snap_masked-Contig_Y1-processed-gene-34.50-mRNA-1	282	2367113	70	71
augustus_masked-Contig_Y1-processed-gene-34.9-mRNA-1	612	2367454	70	71
maker-Contig_Y1-augustus-gene-34.125-mRNA-1	1371	2368120	70	71
maker-Contig_Y1-augustus-gene-34.131-mRNA-1	1680	2369556	70	71
maker-Contig_Y1-augustus-gene-34.130-mRNA-1	696	2371305	70	71
maker-Contig_Y1-snap-gene-34.459-mRNA-1	3165	2372052	70	71
maker-Contig_Y1-augustus-gene-34.137-mRNA-1	3444	2375308	70	71
maker-Contig_Y1-augustus-gene-34.136-mRNA-1	489	2378847	70	71
maker-Contig_Y1-augustus-gene-34.227-mRNA-1	543	2379388	70	71
maker-Contig_Y1-snap-gene-34.336-mRNA-1	228	2379980	70	71
augustus_masked-Contig_Y1-processed-gene-34.32-mRNA-1	357	2380267	70	71
maker-Contig_Y1-snap-gene-34.471-mRNA-1	1449	2380671	70	71
snap_masked-Contig_Y1-processed-gene-34.56-mRNA-1	327	2382192	70	71
maker-Contig_Y1-augustus-gene-34.233-mRNA-1	564	2382569	70	71
snap_masked-Contig_Y1-processed-gene-34.84-mRNA-1	309	2383193	70	71
maker-Contig_Y1-snap-gene-34.345-mRNA-1	648	2383548	70	71
maker-Contig_Y1-augustus-gene-34.247-mRNA-1	699	2384251	70	71
augustus_masked-Contig_Y1-processed-gene-34.37-mRNA-1	411	2385015	70	71
maker-Contig_Y1-augustus-gene-35.164-mRNA-1	717	2385477	70	71
maker-Contig_Y1-snap-gene-35.274-mRNA-1	1329	2386246	70	71
maker-Contig_Y1-snap-gene-35.307-mRNA-1	1512	2387635	70	71
maker-Contig_Y1-snap-gene-35.273-mRNA-1	1542	2389210	70	71
maker-Contig_Y1-augustus-gene-35.190-mRNA-1	1164	2390820	70	71
maker-Contig_Y1-augustus-gene-35.184-mRNA-1	444	2392046	70	71
maker-Contig_Y1-augustus-gene-35.229-mRNA-1	1497	2392542	70	71
maker-Contig_Y1-snap-gene-35.323-mRNA-1	1641	2394102	70	71
maker-Contig_Y1-snap-gene-35.322-mRNA-1	1590	2395808	70	71
augustus_masked-Contig_Y1-processed-gene-35.31-mRNA-1	1413	2397476	70	71
maker-Contig_Y1-snap-gene-35.284-mRNA-1	207	2398951	70	71
maker-Contig_Y1-augustus-gene-35.133-mRNA-1	582	2399206	70	71
maker-Contig_Y1-augustus-gene-35.135-mRNA-1	648	2399842	70	71
snap_masked-Contig_Y1-processed-gene-35.65-mRNA-1	195	2400551	70	71
augustus_masked-Contig_Y1-processed-gene-35.33-mRNA-1	786	2400804	70	71
augustus_masked-Contig_Y1-processed-gene-35.34-mRNA-1	372	2401657	70	71
maker-Contig_Y1-snap-gene-35.341-mRNA-1	984	2402076	70	71
maker-Contig_Y1-snap-gene-35.344-mRNA-1	3303	2403116	70	71
maker-Contig_Y1-augustus-gene-35.253-mRNA-1	1107	2406512	70	71
maker-Contig_Y1-snap-gene-35.288-mRNA-1	558	2407676	70	71
maker-Contig_Y1-augustus-gene-35.137-mRNA-1	768	2408287	70	71
maker-Contig_Y1-augustus-gene-35.138-mRNA-1	4209	2409111	70	71
maker-Contig_Y1-augustus-gene-35.257-mRNA-1	714	2413426	70	71
maker-Contig_Y1-augustus-gene-35.260-mRNA-1	375	2414196	70	71
maker-Contig_Y1-snap-gene-35.355-mRNA-1	603	2414618	70	71
maker-Contig_Y1-snap-gene-35.363-mRNA-1	396	2415271	70	71
maker-Contig_Y1-snap-gene-35.297-mRNA-1	1734	2415714	70	71
maker-Contig_Y1-augustus-gene-35.145-mRNA-1	1935	2417518	70	71
snap_masked-Contig_Y1-processed-gene-35.76-mRNA-1	513	2419532	70	71
snap_masked-Contig_Y1-processed-gene-35.77-mRNA-1	756	2420104	70	71
maker-Contig_Y1-snap-gene-35.368-mRNA-1	615	2420912	70	71
maker-Contig_Y1-snap-gene-35.365-mRNA-1	393	2421577	70	71
maker-Contig_Y1-snap-gene-35.302-mRNA-1	582	2422017	70	71
maker-Contig_Y1-snap-gene-35.371-mRNA-1	321	2422649	70	71
maker-Contig_Y1-snap-gene-35.305-mRNA-1	432	2423016	70	71
augustus_masked-Contig_Y1-processed-gene-35.44-mRNA-1	2040	2423510	70	71
maker-Contig_Y1-augustus-gene-36.130-mRNA-1	1884	2425625	70	71
maker-Contig_Y1-snap-gene-36.244-mRNA-1	357	2427577	70	71
augustus_masked-Contig_Y1-processed-gene-36.3-mRNA-1	1221	2427994	70	71
maker-Contig_Y1-snap-gene-36.258-mRNA-1	255	2429274	70	71
maker-Contig_Y1-augustus-gene-36.73-mRNA-1	1113	2429577	70	71
maker-Contig_Y1-augustus-gene-36.137-mRNA-1	15348	2430751	70	71
augustus_masked-Contig_Y1-processed-gene-36.23-mRNA-1	9837	2446374	70	71
maker-Contig_Y1-snap-gene-36.300-mRNA-1	4266	2456393	70	71
maker-Contig_Y1-snap-gene-36.201-mRNA-1	261	2460761	70	71
maker-Contig_Y1-snap-gene-36.310-mRNA-1	2802	2461067	70	71
maker-Contig_Y1-snap-gene-36.307-mRNA-1	219	2463951	70	71
maker-Contig_Y1-snap-gene-36.203-mRNA-1	552	2464215	70	71
maker-Contig_Y1-augustus-gene-36.164-mRNA-1	1296	2464820	70	71
maker-Contig_Y1-augustus-gene-36.166-mRNA-1	1839	2466180	70	71
maker-Contig_Y1-augustus-gene-36.79-mRNA-1	204	2468090	70	71
maker-Contig_Y1-augustus-gene-36.86-mRNA-1	4374	2468341	70	71
maker-Contig_Y1-snap-gene-36.319-mRNA-1	663	2472819	70	71
maker-Contig_Y1-augustus-gene-36.169-mRNA-1	4890	2473537	70	71
maker-Contig_Y1-snap-gene-36.322-mRNA-1	1476	2478538	70	71
maker-Contig_Y1-snap-gene-36.324-mRNA-1	1203	2480077	70	71
maker-Contig_Y1-snap-gene-36.323-mRNA-1	252	2481339	70	71
snap_masked-Contig_Y1-processed-gene-36.70-mRNA-1	612	2481646	70	71
snap_masked-Contig_Y1-processed-gene-36.71-mRNA-1	468	2482318	70	71
maker-Contig_Y1-snap-gene-36.331-mRNA-1	861	2482834	70	71
maker-Contig_Y1-snap-gene-36.220-mRNA-1	2415	2483749	70	71
maker-Contig_Y1-snap-gene-36.226-mRNA-1	2436	2486240	70	71
snap_masked-Contig_Y1-processed-gene-36.47-mRNA-1	1275	2488762	70	71
maker-Contig_Y1-snap-gene-36.234-mRNA-1	207	2490097	70	71
snap_masked-Contig_Y1-processed-gene-36.49-mRNA-1	1872	2490358	70	71
maker-Contig_Y1-augustus-gene-36.112-mRNA-1	1473	2492302	70	71
maker-Contig_Y1-augustus-gene-36.113-mRNA-1	1473	2493842	70	71
maker-Contig_Y1-snap-gene-36.241-mRNA-1	2169	2495378	70	71
augustus_masked-Contig_Y1-processed-gene-37.0-mRNA-1	567	2497632	70	71
maker-Contig_Y1-snap-gene-37.271-mRNA-1	1281	2498249	70	71
maker-Contig_Y1-snap-gene-37.270-mRNA-1	204	2499590	70	71
augustus_masked-Contig_Y1-processed-gene-37.2-mRNA-1	1098	2499851	70	71
maker-Contig_Y1-snap-gene-37.280-mRNA-1	2274	2501006	70	71
maker-Contig_Y1-snap-gene-37.285-mRNA-1	864	2503354	70	71
maker-Contig_Y1-snap-gene-37.283-mRNA-1	2394	2504272	70	71
maker-Contig_Y1-snap-gene-37.286-mRNA-1	2448	2506742	70	71
maker-Contig_Y1-snap-gene-37.406-mRNA-1	351	2509266	70	71
maker-Contig_Y1-augustus-gene-37.246-mRNA-1	756	2509668	70	71
maker-Contig_Y1-augustus-gene-37.142-mRNA-1	2412	2510480	70	71
maker-Contig_Y1-augustus-gene-37.143-mRNA-1	2556	2512972	70	71
maker-Contig_Y1-augustus-gene-37.144-mRNA-1	1611	2515610	70	71
maker-Contig_Y1-snap-gene-37.295-mRNA-1	1086	2517286	70	71
maker-Contig_Y1-snap-gene-37.297-mRNA-1	1731	2518429	70	71
maker-Contig_Y1-snap-gene-37.306-mRNA-1	2529	2520226	70	71
maker-Contig_Y1-augustus-gene-37.160-mRNA-1	2556	2522837	70	71
maker-Contig_Y1-snap-gene-37.314-mRNA-1	1578	2525471	70	71
augustus_masked-Contig_Y1-processed-gene-37.17-mRNA-1	879	2527127	70	71
maker-Contig_Y1-snap-gene-37.317-mRNA-1	1197	2528060	70	71
maker-Contig_Y1-snap-gene-37.320-mRNA-1	972	2529316	70	71
maker-Contig_Y1-snap-gene-37.319-mRNA-1	1221	2530343	70	71
maker-Contig_Y1-snap-gene-37.328-mRNA-1	828	2531623	70	71
maker-Contig_Y1-snap-gene-37.327-mRNA-1	1185	2532504	70	71
maker-Contig_Y1-augustus-gene-37.181-mRNA-1	1767	2533751	70	71
snap_masked-Contig_Y1-processed-gene-37.75-mRNA-1	543	2535595	70	71
snap_masked-Contig_Y1-processed-gene-37.76-mRNA-1	783	2536197	70	71
maker-Contig_Y1-snap-gene-37.347-mRNA-1	2466	2537033	70	71
maker-Contig_Y1-snap-gene-37.346-mRNA-1	1017	2539576	70	71
maker-Contig_Y1-snap-gene-37.345-mRNA-1	549	2540649	70	71
augustus_masked-Contig_Y1-processed-gene-37.28-mRNA-1	1932	2541261	70	71
maker-Contig_Y1-augustus-gene-37.195-mRNA-1	1461	2543266	70	71
augustus_masked-Contig_Y1-processed-gene-37.30-mRNA-1	2397	2544803	70	71
maker-Contig_Y1-snap-gene-37.369-mRNA-1	1551	2547276	70	71
maker-Contig_Y1-snap-gene-37.374-mRNA-1	1374	2548891	70	71
maker-Contig_Y1-augustus-gene-37.221-mRNA-1	2922	2550330	70	71
maker-Contig_Y1-snap-gene-37.372-mRNA-1	1701	2553335	70	71
maker-Contig_Y1-snap-gene-37.412-mRNA-1	1512	2555102	70	71
maker-Contig_Y1-snap-gene-37.389-mRNA-1	1167	2556677	70	71
maker-Contig_Y1-snap-gene-37.422-mRNA-1	186	2557902	70	71
maker-Contig_Y1-augustus-gene-37.254-mRNA-1	1674	2558136	70	71
maker-Contig_Y1-snap-gene-37.423-mRNA-1	258	2559875	70	71
maker-Contig_Y1-snap-gene-37.393-mRNA-1	231	2560178	70	71
maker-Contig_Y1-snap-gene-37.397-mRNA-1	291	2560454	70	71
maker-Contig_Y1-augustus-gene-37.257-mRNA-1	1482	2560795	70	71
snap_masked-Contig_Y1-processed-gene-37.111-mRNA-1	222	2562351	70	71
maker-Contig_Y1-augustus-gene-37.239-mRNA-1	684	2562622	70	71
augustus_masked-Contig_Y1-processed-gene-37.39-mRNA-1	864	2563371	70	71
maker-Contig_Y1-snap-gene-37.434-mRNA-1	261	2564289	70	71
maker-Contig_Y1-augustus-gene-37.241-mRNA-1	1368	2564599	70	71
maker-Contig_Y1-augustus-gene-37.260-mRNA-1	234	2566032	70	71
maker-Contig_Y1-augustus-gene-37.243-mRNA-1	1209	2566315	70	71
maker-Contig_Y1-snap-gene-37.439-mRNA-1	192	2567583	70	71
maker-Contig_Y1-snap-gene-37.442-mRNA-1	1131	2567819	70	71
maker-Contig_Y1-snap-gene-37.443-mRNA-1	189	2569008	70	71
maker-Contig_Y1-augustus-gene-37.264-mRNA-1	1278	2569245	70	71
maker-Contig_Y1-augustus-gene-37.265-mRNA-1	576	2570587	70	71
maker-Contig_Y1-snap-gene-37.447-mRNA-1	267	2571213	70	71
augustus_masked-Contig_Y1-processed-gene-37.52-mRNA-1	1035	2571539	70	71
augustus_masked-Contig_Y1-processed-gene-37.44-mRNA-1	741	2572644	70	71
maker-Contig_Y1-snap-gene-37.451-mRNA-1	504	2573437	70	71
maker-Contig_Y1-augustus-gene-37.268-mRNA-1	645	2573994	70	71
snap_masked-Contig_Y1-processed-gene-37.99-mRNA-1	270	2574700	70	71
maker-Contig_Y1-snap-gene-38.118-mRNA-1	1668	2575015	70	71
maker-Contig_Y1-augustus-gene-38.63-mRNA-1	1482	2576751	70	71
maker-Contig_Y1-augustus-gene-38.65-mRNA-1	2322	2578299	70	71
augustus_masked-Contig_Y1-processed-gene-38.3-mRNA-1	2667	2580709	70	71
maker-Contig_Y1-snap-gene-38.170-mRNA-1	531	2583456	70	71
maker-Contig_Y1-augustus-gene-38.77-mRNA-1	417	2584039	70	71
augustus_masked-Contig_Y1-processed-gene-38.5-mRNA-1	663	2584516	70	71
snap_masked-Contig_Y1-processed-gene-38.31-mRNA-1	240	2585240	70	71
maker-Contig_Y1-snap-gene-38.138-mRNA-1	1290	2585525	70	71
maker-Contig_Y1-augustus-gene-38.108-mRNA-1	852	2586879	70	71
maker-Contig_Y1-augustus-gene-38.109-mRNA-1	852	2587789	70	71
maker-Contig_Y1-snap-gene-38.172-mRNA-1	1134	2588695	70	71
snap_masked-Contig_Y1-processed-gene-38.51-mRNA-1	327	2589897	70	71
snap_masked-Contig_Y1-processed-gene-38.52-mRNA-1	372	2590280	70	71
maker-Contig_Y1-augustus-gene-38.80-mRNA-1	1350	2590702	70	71
maker-Contig_Y1-augustus-gene-38.112-mRNA-1	651	2592117	70	71
maker-Contig_Y1-snap-gene-38.143-mRNA-1	231	2592819	70	71
maker-Contig_Y1-snap-gene-38.144-mRNA-1	1305	2593095	70	71
maker-Contig_Y1-snap-gene-38.177-mRNA-1	507	2594460	70	71
maker-Contig_Y1-augustus-gene-38.90-mRNA-1	1464	2595019	70	71
snap_masked-Contig_Y1-processed-gene-38.41-mRNA-1	1419	2596555	70	71
snap_masked-Contig_Y1-processed-gene-38.42-mRNA-1	264	2598046	70	71
maker-Contig_Y1-augustus-gene-38.117-mRNA-1	2421	2598359	70	71
[truncated: 19,524 more rows]
