# Supplementary material for: Single-cell RNA-seq of Drosophila miranda testis reveals the evolution and trajectory of germline sex chromosome regulation
Source: PLoS Biol. 2024 Apr 30;22(4):e3002605. doi: 10.1371/journal.pbio.3002605 (PMC11135767; doi:10.1371/journal.pbio.3002605)
Supplement: S1 Data — (ZIP) [file pbio.3002605.s017.zip › S1_Data/D.miranda_PacBio2.1.gene.slop10k.MSE.wab.intersect]

Contig_AX14	maker	gene	1	19575	.	+	.	ID=maker-Contig_AX14-augustus-gene-0.13;Name=maker-Contig_AX14-augustus-gene-0.13	Contig_AX14	2021	2022	mir_MSE_peak_1	3.28447
Contig_AX14	maker	gene	1	19575	.	+	.	ID=maker-Contig_AX14-augustus-gene-0.13;Name=maker-Contig_AX14-augustus-gene-0.13	Contig_AX14	4927	4928	mir_MSE_peak_2	14.28987
Contig_AX14	maker	gene	1	19575	.	+	.	ID=maker-Contig_AX14-augustus-gene-0.13;Name=maker-Contig_AX14-augustus-gene-0.13	Contig_AX14	5794	5795	mir_MSE_peak_3	6.59110
Contig_AX14	maker	gene	1	19575	.	+	.	ID=maker-Contig_AX14-augustus-gene-0.13;Name=maker-Contig_AX14-augustus-gene-0.13	Contig_AX14	6919	6920	mir_MSE_peak_4	7.72837
Contig_AX14	maker	gene	1	19575	.	+	.	ID=maker-Contig_AX14-augustus-gene-0.13;Name=maker-Contig_AX14-augustus-gene-0.13	Contig_AX14	13120	13121	mir_MSE_peak_5	4.84045
Contig_AX14	maker	gene	1	19575	.	+	.	ID=maker-Contig_AX14-augustus-gene-0.13;Name=maker-Contig_AX14-augustus-gene-0.13	Contig_AX14	14656	14657	mir_MSE_peak_6	8.52107
Contig_AX14	maker	gene	1	19575	.	+	.	ID=maker-Contig_AX14-augustus-gene-0.13;Name=maker-Contig_AX14-augustus-gene-0.13	Contig_AX14	15398	15399	mir_MSE_peak_7	16.76861
Contig_AX14	maker	gene	1	24846	.	-	.	ID=maker-Contig_AX14-snap-gene-0.100;Name=maker-Contig_AX14-snap-gene-0.100	Contig_AX14	2021	2022	mir_MSE_peak_1	3.28447
Contig_AX14	maker	gene	1	24846	.	-	.	ID=maker-Contig_AX14-snap-gene-0.100;Name=maker-Contig_AX14-snap-gene-0.100	Contig_AX14	4927	4928	mir_MSE_peak_2	14.28987
Contig_AX14	maker	gene	1	24846	.	-	.	ID=maker-Contig_AX14-snap-gene-0.100;Name=maker-Contig_AX14-snap-gene-0.100	Contig_AX14	5794	5795	mir_MSE_peak_3	6.59110
Contig_AX14	maker	gene	1	24846	.	-	.	ID=maker-Contig_AX14-snap-gene-0.100;Name=maker-Contig_AX14-snap-gene-0.100	Contig_AX14	6919	6920	mir_MSE_peak_4	7.72837
Contig_AX14	maker	gene	1	24846	.	-	.	ID=maker-Contig_AX14-snap-gene-0.100;Name=maker-Contig_AX14-snap-gene-0.100	Contig_AX14	13120	13121	mir_MSE_peak_5	4.84045
Contig_AX14	maker	gene	1	24846	.	-	.	ID=maker-Contig_AX14-snap-gene-0.100;Name=maker-Contig_AX14-snap-gene-0.100	Contig_AX14	14656	14657	mir_MSE_peak_6	8.52107
Contig_AX14	maker	gene	1	24846	.	-	.	ID=maker-Contig_AX14-snap-gene-0.100;Name=maker-Contig_AX14-snap-gene-0.100	Contig_AX14	15398	15399	mir_MSE_peak_7	16.76861
Contig_AX14	maker	gene	983	22174	.	+	.	ID=maker-Contig_AX14-augustus-gene-0.14;Name=maker-Contig_AX14-augustus-gene-0.14	Contig_AX14	2021	2022	mir_MSE_peak_1	3.28447
Contig_AX14	maker	gene	983	22174	.	+	.	ID=maker-Contig_AX14-augustus-gene-0.14;Name=maker-Contig_AX14-augustus-gene-0.14	Contig_AX14	4927	4928	mir_MSE_peak_2	14.28987
Contig_AX14	maker	gene	983	22174	.	+	.	ID=maker-Contig_AX14-augustus-gene-0.14;Name=maker-Contig_AX14-augustus-gene-0.14	Contig_AX14	5794	5795	mir_MSE_peak_3	6.59110
Contig_AX14	maker	gene	983	22174	.	+	.	ID=maker-Contig_AX14-augustus-gene-0.14;Name=maker-Contig_AX14-augustus-gene-0.14	Contig_AX14	6919	6920	mir_MSE_peak_4	7.72837
Contig_AX14	maker	gene	983	22174	.	+	.	ID=maker-Contig_AX14-augustus-gene-0.14;Name=maker-Contig_AX14-augustus-gene-0.14	Contig_AX14	13120	13121	mir_MSE_peak_5	4.84045
Contig_AX14	maker	gene	983	22174	.	+	.	ID=maker-Contig_AX14-augustus-gene-0.14;Name=maker-Contig_AX14-augustus-gene-0.14	Contig_AX14	14656	14657	mir_MSE_peak_6	8.52107
Contig_AX14	maker	gene	983	22174	.	+	.	ID=maker-Contig_AX14-augustus-gene-0.14;Name=maker-Contig_AX14-augustus-gene-0.14	Contig_AX14	15398	15399	mir_MSE_peak_7	16.76861
Contig_AX14	maker	gene	2262	22510	.	+	.	ID=augustus_masked-Contig_AX14-processed-gene-0.2;Name=augustus_masked-Contig_AX14-processed-gene-0.2	Contig_AX14	4927	4928	mir_MSE_peak_2	14.28987
Contig_AX14	maker	gene	2262	22510	.	+	.	ID=augustus_masked-Contig_AX14-processed-gene-0.2;Name=augustus_masked-Contig_AX14-processed-gene-0.2	Contig_AX14	5794	5795	mir_MSE_peak_3	6.59110
Contig_AX14	maker	gene	2262	22510	.	+	.	ID=augustus_masked-Contig_AX14-processed-gene-0.2;Name=augustus_masked-Contig_AX14-processed-gene-0.2	Contig_AX14	6919	6920	mir_MSE_peak_4	7.72837
Contig_AX14	maker	gene	2262	22510	.	+	.	ID=augustus_masked-Contig_AX14-processed-gene-0.2;Name=augustus_masked-Contig_AX14-processed-gene-0.2	Contig_AX14	13120	13121	mir_MSE_peak_5	4.84045
Contig_AX14	maker	gene	2262	22510	.	+	.	ID=augustus_masked-Contig_AX14-processed-gene-0.2;Name=augustus_masked-Contig_AX14-processed-gene-0.2	Contig_AX14	14656	14657	mir_MSE_peak_6	8.52107
Contig_AX14	maker	gene	2262	22510	.	+	.	ID=augustus_masked-Contig_AX14-processed-gene-0.2;Name=augustus_masked-Contig_AX14-processed-gene-0.2	Contig_AX14	15398	15399	mir_MSE_peak_7	16.76861
Contig_AX14	maker	gene	2561	26429	.	+	.	ID=snap_masked-Contig_AX14-processed-gene-0.9;Name=snap_masked-Contig_AX14-processed-gene-0.9	Contig_AX14	4927	4928	mir_MSE_peak_2	14.28987
Contig_AX14	maker	gene	2561	26429	.	+	.	ID=snap_masked-Contig_AX14-processed-gene-0.9;Name=snap_masked-Contig_AX14-processed-gene-0.9	Contig_AX14	5794	5795	mir_MSE_peak_3	6.59110
Contig_AX14	maker	gene	2561	26429	.	+	.	ID=snap_masked-Contig_AX14-processed-gene-0.9;Name=snap_masked-Contig_AX14-processed-gene-0.9	Contig_AX14	6919	6920	mir_MSE_peak_4	7.72837
Contig_AX14	maker	gene	2561	26429	.	+	.	ID=snap_masked-Contig_AX14-processed-gene-0.9;Name=snap_masked-Contig_AX14-processed-gene-0.9	Contig_AX14	13120	13121	mir_MSE_peak_5	4.84045
Contig_AX14	maker	gene	2561	26429	.	+	.	ID=snap_masked-Contig_AX14-processed-gene-0.9;Name=snap_masked-Contig_AX14-processed-gene-0.9	Contig_AX14	14656	14657	mir_MSE_peak_6	8.52107
Contig_AX14	maker	gene	2561	26429	.	+	.	ID=snap_masked-Contig_AX14-processed-gene-0.9;Name=snap_masked-Contig_AX14-processed-gene-0.9	Contig_AX14	15398	15399	mir_MSE_peak_7	16.76861
Contig_AX14	maker	gene	22406	50192	.	+	.	ID=maker-Contig_AX14-snap-gene-0.87;Name=maker-Contig_AX14-snap-gene-0.87	Contig_AX14	34836	34837	mir_MSE_peak_8	18.84651
Contig_AX14	maker	gene	22406	50192	.	+	.	ID=maker-Contig_AX14-snap-gene-0.87;Name=maker-Contig_AX14-snap-gene-0.87	Contig_AX14	35291	35292	mir_MSE_peak_9	4.84045
Contig_AX14	maker	gene	22406	50192	.	+	.	ID=maker-Contig_AX14-snap-gene-0.87;Name=maker-Contig_AX14-snap-gene-0.87	Contig_AX14	36519	36520	mir_MSE_peak_10	29.75256
Contig_AX14	maker	gene	22406	50192	.	+	.	ID=maker-Contig_AX14-snap-gene-0.87;Name=maker-Contig_AX14-snap-gene-0.87	Contig_AX14	37410	37411	mir_MSE_peak_11	17.79733
Contig_AX14	maker	gene	22406	50192	.	+	.	ID=maker-Contig_AX14-snap-gene-0.87;Name=maker-Contig_AX14-snap-gene-0.87	Contig_AX14	38531	38532	mir_MSE_peak_12	6.59110
Contig_AX14	maker	gene	22406	50192	.	+	.	ID=maker-Contig_AX14-snap-gene-0.87;Name=maker-Contig_AX14-snap-gene-0.87	Contig_AX14	41587	41588	mir_MSE_peak_13	5.17549
Contig_AX14	maker	gene	22406	50192	.	+	.	ID=maker-Contig_AX14-snap-gene-0.87;Name=maker-Contig_AX14-snap-gene-0.87	Contig_AX14	42599	42600	mir_MSE_peak_14	33.51902
Contig_AX14	maker	gene	22406	50192	.	+	.	ID=maker-Contig_AX14-snap-gene-0.87;Name=maker-Contig_AX14-snap-gene-0.87	Contig_AX14	43790	43791	mir_MSE_peak_15	48.47798
Contig_AX14	maker	gene	22406	50192	.	+	.	ID=maker-Contig_AX14-snap-gene-0.87;Name=maker-Contig_AX14-snap-gene-0.87	Contig_AX14	46133	46134	mir_MSE_peak_16	42.84087
Contig_AX14	maker	gene	22406	50192	.	+	.	ID=maker-Contig_AX14-snap-gene-0.87;Name=maker-Contig_AX14-snap-gene-0.87	Contig_AX14	48051	48052	mir_MSE_peak_17	100.23396
Contig_AX14	maker	gene	22406	50192	.	+	.	ID=maker-Contig_AX14-snap-gene-0.87;Name=maker-Contig_AX14-snap-gene-0.87	Contig_AX14	49420	49421	mir_MSE_peak_18	8.52107
Contig_AX14	maker	gene	23849	55649	.	-	.	ID=maker-Contig_AX14-snap-gene-0.105;Name=maker-Contig_AX14-snap-gene-0.105	Contig_AX14	34836	34837	mir_MSE_peak_8	18.84651
Contig_AX14	maker	gene	23849	55649	.	-	.	ID=maker-Contig_AX14-snap-gene-0.105;Name=maker-Contig_AX14-snap-gene-0.105	Contig_AX14	35291	35292	mir_MSE_peak_9	4.84045
Contig_AX14	maker	gene	23849	55649	.	-	.	ID=maker-Contig_AX14-snap-gene-0.105;Name=maker-Contig_AX14-snap-gene-0.105	Contig_AX14	36519	36520	mir_MSE_peak_10	29.75256
Contig_AX14	maker	gene	23849	55649	.	-	.	ID=maker-Contig_AX14-snap-gene-0.105;Name=maker-Contig_AX14-snap-gene-0.105	Contig_AX14	37410	37411	mir_MSE_peak_11	17.79733
Contig_AX14	maker	gene	23849	55649	.	-	.	ID=maker-Contig_AX14-snap-gene-0.105;Name=maker-Contig_AX14-snap-gene-0.105	Contig_AX14	38531	38532	mir_MSE_peak_12	6.59110
Contig_AX14	maker	gene	23849	55649	.	-	.	ID=maker-Contig_AX14-snap-gene-0.105;Name=maker-Contig_AX14-snap-gene-0.105	Contig_AX14	41587	41588	mir_MSE_peak_13	5.17549
Contig_AX14	maker	gene	23849	55649	.	-	.	ID=maker-Contig_AX14-snap-gene-0.105;Name=maker-Contig_AX14-snap-gene-0.105	Contig_AX14	42599	42600	mir_MSE_peak_14	33.51902
Contig_AX14	maker	gene	23849	55649	.	-	.	ID=maker-Contig_AX14-snap-gene-0.105;Name=maker-Contig_AX14-snap-gene-0.105	Contig_AX14	43790	43791	mir_MSE_peak_15	48.47798
Contig_AX14	maker	gene	23849	55649	.	-	.	ID=maker-Contig_AX14-snap-gene-0.105;Name=maker-Contig_AX14-snap-gene-0.105	Contig_AX14	46133	46134	mir_MSE_peak_16	42.84087
Contig_AX14	maker	gene	23849	55649	.	-	.	ID=maker-Contig_AX14-snap-gene-0.105;Name=maker-Contig_AX14-snap-gene-0.105	Contig_AX14	48051	48052	mir_MSE_peak_17	100.23396
Contig_AX14	maker	gene	23849	55649	.	-	.	ID=maker-Contig_AX14-snap-gene-0.105;Name=maker-Contig_AX14-snap-gene-0.105	Contig_AX14	49420	49421	mir_MSE_peak_18	8.52107
Contig_AX14	maker	gene	23849	55649	.	-	.	ID=maker-Contig_AX14-snap-gene-0.105;Name=maker-Contig_AX14-snap-gene-0.105	Contig_AX14	54232	54233	mir_MSE_peak_19	51.37564
Contig_AX14	maker	gene	30595	55649	.	+	.	ID=maker-Contig_AX14-augustus-gene-0.51;Name=maker-Contig_AX14-augustus-gene-0.51	Contig_AX14	34836	34837	mir_MSE_peak_8	18.84651
Contig_AX14	maker	gene	30595	55649	.	+	.	ID=maker-Contig_AX14-augustus-gene-0.51;Name=maker-Contig_AX14-augustus-gene-0.51	Contig_AX14	35291	35292	mir_MSE_peak_9	4.84045
Contig_AX14	maker	gene	30595	55649	.	+	.	ID=maker-Contig_AX14-augustus-gene-0.51;Name=maker-Contig_AX14-augustus-gene-0.51	Contig_AX14	36519	36520	mir_MSE_peak_10	29.75256
Contig_AX14	maker	gene	30595	55649	.	+	.	ID=maker-Contig_AX14-augustus-gene-0.51;Name=maker-Contig_AX14-augustus-gene-0.51	Contig_AX14	37410	37411	mir_MSE_peak_11	17.79733
Contig_AX14	maker	gene	30595	55649	.	+	.	ID=maker-Contig_AX14-augustus-gene-0.51;Name=maker-Contig_AX14-augustus-gene-0.51	Contig_AX14	38531	38532	mir_MSE_peak_12	6.59110
Contig_AX14	maker	gene	30595	55649	.	+	.	ID=maker-Contig_AX14-augustus-gene-0.51;Name=maker-Contig_AX14-augustus-gene-0.51	Contig_AX14	41587	41588	mir_MSE_peak_13	5.17549
Contig_AX14	maker	gene	30595	55649	.	+	.	ID=maker-Contig_AX14-augustus-gene-0.51;Name=maker-Contig_AX14-augustus-gene-0.51	Contig_AX14	42599	42600	mir_MSE_peak_14	33.51902
Contig_AX14	maker	gene	30595	55649	.	+	.	ID=maker-Contig_AX14-augustus-gene-0.51;Name=maker-Contig_AX14-augustus-gene-0.51	Contig_AX14	43790	43791	mir_MSE_peak_15	48.47798
Contig_AX14	maker	gene	30595	55649	.	+	.	ID=maker-Contig_AX14-augustus-gene-0.51;Name=maker-Contig_AX14-augustus-gene-0.51	Contig_AX14	46133	46134	mir_MSE_peak_16	42.84087
Contig_AX14	maker	gene	30595	55649	.	+	.	ID=maker-Contig_AX14-augustus-gene-0.51;Name=maker-Contig_AX14-augustus-gene-0.51	Contig_AX14	48051	48052	mir_MSE_peak_17	100.23396
Contig_AX14	maker	gene	30595	55649	.	+	.	ID=maker-Contig_AX14-augustus-gene-0.51;Name=maker-Contig_AX14-augustus-gene-0.51	Contig_AX14	49420	49421	mir_MSE_peak_18	8.52107
Contig_AX14	maker	gene	30595	55649	.	+	.	ID=maker-Contig_AX14-augustus-gene-0.51;Name=maker-Contig_AX14-augustus-gene-0.51	Contig_AX14	54232	54233	mir_MSE_peak_19	51.37564
Contig_AX_tr1	maker	gene	1	16991	.	-	.	ID=maker-Contig_AX_tr1-snap-gene-0.200;Name=maker-Contig_AX_tr1-snap-gene-0.200	Contig_AX_tr1	1873	1874	mir_MSE_peak_36	8.52107
Contig_AX_tr1	maker	gene	1	16991	.	-	.	ID=maker-Contig_AX_tr1-snap-gene-0.200;Name=maker-Contig_AX_tr1-snap-gene-0.200	Contig_AX_tr1	2399	2400	mir_MSE_peak_37	2.45157
Contig_AX_tr1	maker	gene	1	16991	.	-	.	ID=maker-Contig_AX_tr1-snap-gene-0.200;Name=maker-Contig_AX_tr1-snap-gene-0.200	Contig_AX_tr1	3613	3614	mir_MSE_peak_38	9.75958
Contig_AX_tr1	maker	gene	1	16991	.	-	.	ID=maker-Contig_AX_tr1-snap-gene-0.200;Name=maker-Contig_AX_tr1-snap-gene-0.200	Contig_AX_tr1	5499	5500	mir_MSE_peak_39	7.72837
Contig_AX_tr1	maker	gene	1	16991	.	-	.	ID=maker-Contig_AX_tr1-snap-gene-0.200;Name=maker-Contig_AX_tr1-snap-gene-0.200	Contig_AX_tr1	6838	6839	mir_MSE_peak_40	7.72837
Contig_AX_tr1	maker	gene	1	16991	.	-	.	ID=maker-Contig_AX_tr1-snap-gene-0.200;Name=maker-Contig_AX_tr1-snap-gene-0.200	Contig_AX_tr1	7271	7272	mir_MSE_peak_41	4.51309
Contig_AX_tr1	maker	gene	1	16991	.	-	.	ID=maker-Contig_AX_tr1-snap-gene-0.200;Name=maker-Contig_AX_tr1-snap-gene-0.200	Contig_AX_tr1	9818	9819	mir_MSE_peak_42	14.28987
Contig_AX_tr1	maker	gene	1	16991	.	-	.	ID=maker-Contig_AX_tr1-snap-gene-0.200;Name=maker-Contig_AX_tr1-snap-gene-0.200	Contig_AX_tr1	13310	13311	mir_MSE_peak_43	870.17493
Contig_AX_tr1	maker	gene	1	19050	.	-	.	ID=maker-Contig_AX_tr1-augustus-gene-0.95;Name=maker-Contig_AX_tr1-augustus-gene-0.95	Contig_AX_tr1	1873	1874	mir_MSE_peak_36	8.52107
Contig_AX_tr1	maker	gene	1	19050	.	-	.	ID=maker-Contig_AX_tr1-augustus-gene-0.95;Name=maker-Contig_AX_tr1-augustus-gene-0.95	Contig_AX_tr1	2399	2400	mir_MSE_peak_37	2.45157
Contig_AX_tr1	maker	gene	1	19050	.	-	.	ID=maker-Contig_AX_tr1-augustus-gene-0.95;Name=maker-Contig_AX_tr1-augustus-gene-0.95	Contig_AX_tr1	3613	3614	mir_MSE_peak_38	9.75958
Contig_AX_tr1	maker	gene	1	19050	.	-	.	ID=maker-Contig_AX_tr1-augustus-gene-0.95;Name=maker-Contig_AX_tr1-augustus-gene-0.95	Contig_AX_tr1	5499	5500	mir_MSE_peak_39	7.72837
Contig_AX_tr1	maker	gene	1	19050	.	-	.	ID=maker-Contig_AX_tr1-augustus-gene-0.95;Name=maker-Contig_AX_tr1-augustus-gene-0.95	Contig_AX_tr1	6838	6839	mir_MSE_peak_40	7.72837
Contig_AX_tr1	maker	gene	1	19050	.	-	.	ID=maker-Contig_AX_tr1-augustus-gene-0.95;Name=maker-Contig_AX_tr1-augustus-gene-0.95	Contig_AX_tr1	7271	7272	mir_MSE_peak_41	4.51309
Contig_AX_tr1	maker	gene	1	19050	.	-	.	ID=maker-Contig_AX_tr1-augustus-gene-0.95;Name=maker-Contig_AX_tr1-augustus-gene-0.95	Contig_AX_tr1	9818	9819	mir_MSE_peak_42	14.28987
Contig_AX_tr1	maker	gene	1	19050	.	-	.	ID=maker-Contig_AX_tr1-augustus-gene-0.95;Name=maker-Contig_AX_tr1-augustus-gene-0.95	Contig_AX_tr1	13310	13311	mir_MSE_peak_43	870.17493
Contig_AX_tr1	maker	gene	1	19917	.	-	.	ID=maker-Contig_AX_tr1-augustus-gene-0.76;Name=maker-Contig_AX_tr1-augustus-gene-0.76	Contig_AX_tr1	1873	1874	mir_MSE_peak_36	8.52107
Contig_AX_tr1	maker	gene	1	19917	.	-	.	ID=maker-Contig_AX_tr1-augustus-gene-0.76;Name=maker-Contig_AX_tr1-augustus-gene-0.76	Contig_AX_tr1	2399	2400	mir_MSE_peak_37	2.45157
Contig_AX_tr1	maker	gene	1	19917	.	-	.	ID=maker-Contig_AX_tr1-augustus-gene-0.76;Name=maker-Contig_AX_tr1-augustus-gene-0.76	Contig_AX_tr1	3613	3614	mir_MSE_peak_38	9.75958
Contig_AX_tr1	maker	gene	1	19917	.	-	.	ID=maker-Contig_AX_tr1-augustus-gene-0.76;Name=maker-Contig_AX_tr1-augustus-gene-0.76	Contig_AX_tr1	5499	5500	mir_MSE_peak_39	7.72837
Contig_AX_tr1	maker	gene	1	19917	.	-	.	ID=maker-Contig_AX_tr1-augustus-gene-0.76;Name=maker-Contig_AX_tr1-augustus-gene-0.76	Contig_AX_tr1	6838	6839	mir_MSE_peak_40	7.72837
Contig_AX_tr1	maker	gene	1	19917	.	-	.	ID=maker-Contig_AX_tr1-augustus-gene-0.76;Name=maker-Contig_AX_tr1-augustus-gene-0.76	Contig_AX_tr1	7271	7272	mir_MSE_peak_41	4.51309
Contig_AX_tr1	maker	gene	1	19917	.	-	.	ID=maker-Contig_AX_tr1-augustus-gene-0.76;Name=maker-Contig_AX_tr1-augustus-gene-0.76	Contig_AX_tr1	9818	9819	mir_MSE_peak_42	14.28987
Contig_AX_tr1	maker	gene	1	19917	.	-	.	ID=maker-Contig_AX_tr1-augustus-gene-0.76;Name=maker-Contig_AX_tr1-augustus-gene-0.76	Contig_AX_tr1	13310	13311	mir_MSE_peak_43	870.17493
Contig_AX_tr1	maker	gene	1	19917	.	-	.	ID=maker-Contig_AX_tr1-augustus-gene-0.76;Name=maker-Contig_AX_tr1-augustus-gene-0.76	Contig_AX_tr1	19503	19504	mir_MSE_peak_44	27.32326
Contig_AX_tr1	maker	gene	632	31219	.	+	.	ID=maker-Contig_AX_tr1-augustus-gene-0.24;Name=maker-Contig_AX_tr1-augustus-gene-0.24	Contig_AX_tr1	1873	1874	mir_MSE_peak_36	8.52107
Contig_AX_tr1	maker	gene	632	31219	.	+	.	ID=maker-Contig_AX_tr1-augustus-gene-0.24;Name=maker-Contig_AX_tr1-augustus-gene-0.24	Contig_AX_tr1	2399	2400	mir_MSE_peak_37	2.45157
Contig_AX_tr1	maker	gene	632	31219	.	+	.	ID=maker-Contig_AX_tr1-augustus-gene-0.24;Name=maker-Contig_AX_tr1-augustus-gene-0.24	Contig_AX_tr1	3613	3614	mir_MSE_peak_38	9.75958
Contig_AX_tr1	maker	gene	632	31219	.	+	.	ID=maker-Contig_AX_tr1-augustus-gene-0.24;Name=maker-Contig_AX_tr1-augustus-gene-0.24	Contig_AX_tr1	5499	5500	mir_MSE_peak_39	7.72837
Contig_AX_tr1	maker	gene	632	31219	.	+	.	ID=maker-Contig_AX_tr1-augustus-gene-0.24;Name=maker-Contig_AX_tr1-augustus-gene-0.24	Contig_AX_tr1	6838	6839	mir_MSE_peak_40	7.72837
Contig_AX_tr1	maker	gene	632	31219	.	+	.	ID=maker-Contig_AX_tr1-augustus-gene-0.24;Name=maker-Contig_AX_tr1-augustus-gene-0.24	Contig_AX_tr1	7271	7272	mir_MSE_peak_41	4.51309
Contig_AX_tr1	maker	gene	632	31219	.	+	.	ID=maker-Contig_AX_tr1-augustus-gene-0.24;Name=maker-Contig_AX_tr1-augustus-gene-0.24	Contig_AX_tr1	9818	9819	mir_MSE_peak_42	14.28987
Contig_AX_tr1	maker	gene	632	31219	.	+	.	ID=maker-Contig_AX_tr1-augustus-gene-0.24;Name=maker-Contig_AX_tr1-augustus-gene-0.24	Contig_AX_tr1	13310	13311	mir_MSE_peak_43	870.17493
Contig_AX_tr1	maker	gene	632	31219	.	+	.	ID=maker-Contig_AX_tr1-augustus-gene-0.24;Name=maker-Contig_AX_tr1-augustus-gene-0.24	Contig_AX_tr1	19503	19504	mir_MSE_peak_44	27.32326
Contig_AX_tr1	maker	gene	632	31219	.	+	.	ID=maker-Contig_AX_tr1-augustus-gene-0.24;Name=maker-Contig_AX_tr1-augustus-gene-0.24	Contig_AX_tr1	20800	20801	mir_MSE_peak_45	15.53534
Contig_AX_tr1	maker	gene	632	31219	.	+	.	ID=maker-Contig_AX_tr1-augustus-gene-0.24;Name=maker-Contig_AX_tr1-augustus-gene-0.24	Contig_AX_tr1	22964	22965	mir_MSE_peak_46	5.17549
Contig_AX_tr1	maker	gene	632	31219	.	+	.	ID=maker-Contig_AX_tr1-augustus-gene-0.24;Name=maker-Contig_AX_tr1-augustus-gene-0.24	Contig_AX_tr1	24072	24073	mir_MSE_peak_47	3.57923
Contig_AX_tr1	maker	gene	632	31219	.	+	.	ID=maker-Contig_AX_tr1-augustus-gene-0.24;Name=maker-Contig_AX_tr1-augustus-gene-0.24	Contig_AX_tr1	24834	24835	mir_MSE_peak_48	8.12130
Contig_AX_tr1	maker	gene	632	31219	.	+	.	ID=maker-Contig_AX_tr1-augustus-gene-0.24;Name=maker-Contig_AX_tr1-augustus-gene-0.24	Contig_AX_tr1	26527	26528	mir_MSE_peak_49	11.49999
Contig_AX_tr1	maker	gene	632	31219	.	+	.	ID=maker-Contig_AX_tr1-augustus-gene-0.24;Name=maker-Contig_AX_tr1-augustus-gene-0.24	Contig_AX_tr1	28088	28089	mir_MSE_peak_50	6.45257
Contig_AX_tr1	maker	gene	632	31219	.	+	.	ID=maker-Contig_AX_tr1-augustus-gene-0.24;Name=maker-Contig_AX_tr1-augustus-gene-0.24	Contig_AX_tr1	31019	31020	mir_MSE_peak_51	10.61731
Contig_AX_tr1	maker	gene	15314	40282	.	-	.	ID=maker-Contig_AX_tr1-augustus-gene-0.117;Name=maker-Contig_AX_tr1-augustus-gene-0.117	Contig_AX_tr1	19503	19504	mir_MSE_peak_44	27.32326
Contig_AX_tr1	maker	gene	15314	40282	.	-	.	ID=maker-Contig_AX_tr1-augustus-gene-0.117;Name=maker-Contig_AX_tr1-augustus-gene-0.117	Contig_AX_tr1	20800	20801	mir_MSE_peak_45	15.53534
Contig_AX_tr1	maker	gene	15314	40282	.	-	.	ID=maker-Contig_AX_tr1-augustus-gene-0.117;Name=maker-Contig_AX_tr1-augustus-gene-0.117	Contig_AX_tr1	22964	22965	mir_MSE_peak_46	5.17549
Contig_AX_tr1	maker	gene	15314	40282	.	-	.	ID=maker-Contig_AX_tr1-augustus-gene-0.117;Name=maker-Contig_AX_tr1-augustus-gene-0.117	Contig_AX_tr1	24072	24073	mir_MSE_peak_47	3.57923
Contig_AX_tr1	maker	gene	15314	40282	.	-	.	ID=maker-Contig_AX_tr1-augustus-gene-0.117;Name=maker-Contig_AX_tr1-augustus-gene-0.117	Contig_AX_tr1	24834	24835	mir_MSE_peak_48	8.12130
Contig_AX_tr1	maker	gene	15314	40282	.	-	.	ID=maker-Contig_AX_tr1-augustus-gene-0.117;Name=maker-Contig_AX_tr1-augustus-gene-0.117	Contig_AX_tr1	26527	26528	mir_MSE_peak_49	11.49999
Contig_AX_tr1	maker	gene	15314	40282	.	-	.	ID=maker-Contig_AX_tr1-augustus-gene-0.117;Name=maker-Contig_AX_tr1-augustus-gene-0.117	Contig_AX_tr1	28088	28089	mir_MSE_peak_50	6.45257
Contig_AX_tr1	maker	gene	15314	40282	.	-	.	ID=maker-Contig_AX_tr1-augustus-gene-0.117;Name=maker-Contig_AX_tr1-augustus-gene-0.117	Contig_AX_tr1	31019	31020	mir_MSE_peak_51	10.61731
Contig_AX_tr1	maker	gene	15314	40282	.	-	.	ID=maker-Contig_AX_tr1-augustus-gene-0.117;Name=maker-Contig_AX_tr1-augustus-gene-0.117	Contig_AX_tr1	34351	34352	mir_MSE_peak_52	829.95612
Contig_AX_tr1	maker	gene	15314	40282	.	-	.	ID=maker-Contig_AX_tr1-augustus-gene-0.117;Name=maker-Contig_AX_tr1-augustus-gene-0.117	Contig_AX_tr1	37691	37692	mir_MSE_peak_53	6.22615
Contig_AX_tr1	maker	gene	15314	40282	.	-	.	ID=maker-Contig_AX_tr1-augustus-gene-0.117;Name=maker-Contig_AX_tr1-augustus-gene-0.117	Contig_AX_tr1	38985	38986	mir_MSE_peak_54	41.63340
Contig_AX_tr1	maker	gene	20414	41149	.	-	.	ID=maker-Contig_AX_tr1-augustus-gene-0.116;Name=maker-Contig_AX_tr1-augustus-gene-0.116	Contig_AX_tr1	20800	20801	mir_MSE_peak_45	15.53534
Contig_AX_tr1	maker	gene	20414	41149	.	-	.	ID=maker-Contig_AX_tr1-augustus-gene-0.116;Name=maker-Contig_AX_tr1-augustus-gene-0.116	Contig_AX_tr1	22964	22965	mir_MSE_peak_46	5.17549
Contig_AX_tr1	maker	gene	20414	41149	.	-	.	ID=maker-Contig_AX_tr1-augustus-gene-0.116;Name=maker-Contig_AX_tr1-augustus-gene-0.116	Contig_AX_tr1	24072	24073	mir_MSE_peak_47	3.57923
Contig_AX_tr1	maker	gene	20414	41149	.	-	.	ID=maker-Contig_AX_tr1-augustus-gene-0.116;Name=maker-Contig_AX_tr1-augustus-gene-0.116	Contig_AX_tr1	24834	24835	mir_MSE_peak_48	8.12130
Contig_AX_tr1	maker	gene	20414	41149	.	-	.	ID=maker-Contig_AX_tr1-augustus-gene-0.116;Name=maker-Contig_AX_tr1-augustus-gene-0.116	Contig_AX_tr1	26527	26528	mir_MSE_peak_49	11.49999
Contig_AX_tr1	maker	gene	20414	41149	.	-	.	ID=maker-Contig_AX_tr1-augustus-gene-0.116;Name=maker-Contig_AX_tr1-augustus-gene-0.116	Contig_AX_tr1	28088	28089	mir_MSE_peak_50	6.45257
Contig_AX_tr1	maker	gene	20414	41149	.	-	.	ID=maker-Contig_AX_tr1-augustus-gene-0.116;Name=maker-Contig_AX_tr1-augustus-gene-0.116	Contig_AX_tr1	31019	31020	mir_MSE_peak_51	10.61731
Contig_AX_tr1	maker	gene	20414	41149	.	-	.	ID=maker-Contig_AX_tr1-augustus-gene-0.116;Name=maker-Contig_AX_tr1-augustus-gene-0.116	Contig_AX_tr1	34351	34352	mir_MSE_peak_52	829.95612
Contig_AX_tr1	maker	gene	20414	41149	.	-	.	ID=maker-Contig_AX_tr1-augustus-gene-0.116;Name=maker-Contig_AX_tr1-augustus-gene-0.116	Contig_AX_tr1	37691	37692	mir_MSE_peak_53	6.22615
Contig_AX_tr1	maker	gene	20414	41149	.	-	.	ID=maker-Contig_AX_tr1-augustus-gene-0.116;Name=maker-Contig_AX_tr1-augustus-gene-0.116	Contig_AX_tr1	38985	38986	mir_MSE_peak_54	41.63340
Contig_AX_tr1	maker	gene	20414	41149	.	-	.	ID=maker-Contig_AX_tr1-augustus-gene-0.116;Name=maker-Contig_AX_tr1-augustus-gene-0.116	Contig_AX_tr1	40571	40572	mir_MSE_peak_55	14.33118
Contig_AX_tr1	maker	gene	20414	41149	.	-	.	ID=maker-Contig_AX_tr1-augustus-gene-0.116;Name=maker-Contig_AX_tr1-augustus-gene-0.116	Contig_AX_tr1	41001	41002	mir_MSE_peak_56	9.75958
Contig_AX_tr1	maker	gene	21292	48025	.	+	.	ID=augustus_masked-Contig_AX_tr1-processed-gene-0.1;Name=augustus_masked-Contig_AX_tr1-processed-gene-0.1	Contig_AX_tr1	22964	22965	mir_MSE_peak_46	5.17549
Contig_AX_tr1	maker	gene	21292	48025	.	+	.	ID=augustus_masked-Contig_AX_tr1-processed-gene-0.1;Name=augustus_masked-Contig_AX_tr1-processed-gene-0.1	Contig_AX_tr1	24072	24073	mir_MSE_peak_47	3.57923
Contig_AX_tr1	maker	gene	21292	48025	.	+	.	ID=augustus_masked-Contig_AX_tr1-processed-gene-0.1;Name=augustus_masked-Contig_AX_tr1-processed-gene-0.1	Contig_AX_tr1	24834	24835	mir_MSE_peak_48	8.12130
Contig_AX_tr1	maker	gene	21292	48025	.	+	.	ID=augustus_masked-Contig_AX_tr1-processed-gene-0.1;Name=augustus_masked-Contig_AX_tr1-processed-gene-0.1	Contig_AX_tr1	26527	26528	mir_MSE_peak_49	11.49999
Contig_AX_tr1	maker	gene	21292	48025	.	+	.	ID=augustus_masked-Contig_AX_tr1-processed-gene-0.1;Name=augustus_masked-Contig_AX_tr1-processed-gene-0.1	Contig_AX_tr1	28088	28089	mir_MSE_peak_50	6.45257
Contig_AX_tr1	maker	gene	21292	48025	.	+	.	ID=augustus_masked-Contig_AX_tr1-processed-gene-0.1;Name=augustus_masked-Contig_AX_tr1-processed-gene-0.1	Contig_AX_tr1	31019	31020	mir_MSE_peak_51	10.61731
Contig_AX_tr1	maker	gene	21292	48025	.	+	.	ID=augustus_masked-Contig_AX_tr1-processed-gene-0.1;Name=augustus_masked-Contig_AX_tr1-processed-gene-0.1	Contig_AX_tr1	34351	34352	mir_MSE_peak_52	829.95612
Contig_AX_tr1	maker	gene	21292	48025	.	+	.	ID=augustus_masked-Contig_AX_tr1-processed-gene-0.1;Name=augustus_masked-Contig_AX_tr1-processed-gene-0.1	Contig_AX_tr1	37691	37692	mir_MSE_peak_53	6.22615
Contig_AX_tr1	maker	gene	21292	48025	.	+	.	ID=augustus_masked-Contig_AX_tr1-processed-gene-0.1;Name=augustus_masked-Contig_AX_tr1-processed-gene-0.1	Contig_AX_tr1	38985	38986	mir_MSE_peak_54	41.63340
Contig_AX_tr1	maker	gene	21292	48025	.	+	.	ID=augustus_masked-Contig_AX_tr1-processed-gene-0.1;Name=augustus_masked-Contig_AX_tr1-processed-gene-0.1	Contig_AX_tr1	40571	40572	mir_MSE_peak_55	14.33118
Contig_AX_tr1	maker	gene	21292	48025	.	+	.	ID=augustus_masked-Contig_AX_tr1-processed-gene-0.1;Name=augustus_masked-Contig_AX_tr1-processed-gene-0.1	Contig_AX_tr1	41001	41002	mir_MSE_peak_56	9.75958
Contig_AX_tr1	maker	gene	21292	48025	.	+	.	ID=augustus_masked-Contig_AX_tr1-processed-gene-0.1;Name=augustus_masked-Contig_AX_tr1-processed-gene-0.1	Contig_AX_tr1	41939	41940	mir_MSE_peak_57	6.22615
Contig_AX_tr1	maker	gene	21292	48025	.	+	.	ID=augustus_masked-Contig_AX_tr1-processed-gene-0.1;Name=augustus_masked-Contig_AX_tr1-processed-gene-0.1	Contig_AX_tr1	44709	44710	mir_MSE_peak_58	6.59110
Contig_AX_tr1	maker	gene	21292	48025	.	+	.	ID=augustus_masked-Contig_AX_tr1-processed-gene-0.1;Name=augustus_masked-Contig_AX_tr1-processed-gene-0.1	Contig_AX_tr1	46839	46840	mir_MSE_peak_59	6.22615
Contig_AX_tr1	maker	gene	28082	52839	.	+	.	ID=maker-Contig_AX_tr1-augustus-gene-0.38;Name=maker-Contig_AX_tr1-augustus-gene-0.38	Contig_AX_tr1	28088	28089	mir_MSE_peak_50	6.45257
Contig_AX_tr1	maker	gene	28082	52839	.	+	.	ID=maker-Contig_AX_tr1-augustus-gene-0.38;Name=maker-Contig_AX_tr1-augustus-gene-0.38	Contig_AX_tr1	31019	31020	mir_MSE_peak_51	10.61731
Contig_AX_tr1	maker	gene	28082	52839	.	+	.	ID=maker-Contig_AX_tr1-augustus-gene-0.38;Name=maker-Contig_AX_tr1-augustus-gene-0.38	Contig_AX_tr1	34351	34352	mir_MSE_peak_52	829.95612
Contig_AX_tr1	maker	gene	28082	52839	.	+	.	ID=maker-Contig_AX_tr1-augustus-gene-0.38;Name=maker-Contig_AX_tr1-augustus-gene-0.38	Contig_AX_tr1	37691	37692	mir_MSE_peak_53	6.22615
Contig_AX_tr1	maker	gene	28082	52839	.	+	.	ID=maker-Contig_AX_tr1-augustus-gene-0.38;Name=maker-Contig_AX_tr1-augustus-gene-0.38	Contig_AX_tr1	38985	38986	mir_MSE_peak_54	41.63340
Contig_AX_tr1	maker	gene	28082	52839	.	+	.	ID=maker-Contig_AX_tr1-augustus-gene-0.38;Name=maker-Contig_AX_tr1-augustus-gene-0.38	Contig_AX_tr1	40571	40572	mir_MSE_peak_55	14.33118
Contig_AX_tr1	maker	gene	28082	52839	.	+	.	ID=maker-Contig_AX_tr1-augustus-gene-0.38;Name=maker-Contig_AX_tr1-augustus-gene-0.38	Contig_AX_tr1	41001	41002	mir_MSE_peak_56	9.75958
Contig_AX_tr1	maker	gene	28082	52839	.	+	.	ID=maker-Contig_AX_tr1-augustus-gene-0.38;Name=maker-Contig_AX_tr1-augustus-gene-0.38	Contig_AX_tr1	41939	41940	mir_MSE_peak_57	6.22615
Contig_AX_tr1	maker	gene	28082	52839	.	+	.	ID=maker-Contig_AX_tr1-augustus-gene-0.38;Name=maker-Contig_AX_tr1-augustus-gene-0.38	Contig_AX_tr1	44709	44710	mir_MSE_peak_58	6.59110
Contig_AX_tr1	maker	gene	28082	52839	.	+	.	ID=maker-Contig_AX_tr1-augustus-gene-0.38;Name=maker-Contig_AX_tr1-augustus-gene-0.38	Contig_AX_tr1	46839	46840	mir_MSE_peak_59	6.22615
Contig_AX_tr1	maker	gene	28082	52839	.	+	.	ID=maker-Contig_AX_tr1-augustus-gene-0.38;Name=maker-Contig_AX_tr1-augustus-gene-0.38	Contig_AX_tr1	48486	48487	mir_MSE_peak_60	8.92742
Contig_AX_tr1	maker	gene	28082	52839	.	+	.	ID=maker-Contig_AX_tr1-augustus-gene-0.38;Name=maker-Contig_AX_tr1-augustus-gene-0.38	Contig_AX_tr1	51238	51239	mir_MSE_peak_61	3.88239
Contig_AX_tr1	maker	gene	28082	52839	.	+	.	ID=maker-Contig_AX_tr1-augustus-gene-0.38;Name=maker-Contig_AX_tr1-augustus-gene-0.38	Contig_AX_tr1	52523	52524	mir_MSE_peak_62	3.57923
Contig_AX_tr1	maker	gene	35664	63869	.	-	.	ID=maker-Contig_AX_tr1-snap-gene-0.221;Name=maker-Contig_AX_tr1-snap-gene-0.221	Contig_AX_tr1	37691	37692	mir_MSE_peak_53	6.22615
Contig_AX_tr1	maker	gene	35664	63869	.	-	.	ID=maker-Contig_AX_tr1-snap-gene-0.221;Name=maker-Contig_AX_tr1-snap-gene-0.221	Contig_AX_tr1	38985	38986	mir_MSE_peak_54	41.63340
Contig_AX_tr1	maker	gene	35664	63869	.	-	.	ID=maker-Contig_AX_tr1-snap-gene-0.221;Name=maker-Contig_AX_tr1-snap-gene-0.221	Contig_AX_tr1	40571	40572	mir_MSE_peak_55	14.33118
Contig_AX_tr1	maker	gene	35664	63869	.	-	.	ID=maker-Contig_AX_tr1-snap-gene-0.221;Name=maker-Contig_AX_tr1-snap-gene-0.221	Contig_AX_tr1	41001	41002	mir_MSE_peak_56	9.75958
Contig_AX_tr1	maker	gene	35664	63869	.	-	.	ID=maker-Contig_AX_tr1-snap-gene-0.221;Name=maker-Contig_AX_tr1-snap-gene-0.221	Contig_AX_tr1	41939	41940	mir_MSE_peak_57	6.22615
Contig_AX_tr1	maker	gene	35664	63869	.	-	.	ID=maker-Contig_AX_tr1-snap-gene-0.221;Name=maker-Contig_AX_tr1-snap-gene-0.221	Contig_AX_tr1	44709	44710	mir_MSE_peak_58	6.59110
Contig_AX_tr1	maker	gene	35664	63869	.	-	.	ID=maker-Contig_AX_tr1-snap-gene-0.221;Name=maker-Contig_AX_tr1-snap-gene-0.221	Contig_AX_tr1	46839	46840	mir_MSE_peak_59	6.22615
Contig_AX_tr1	maker	gene	35664	63869	.	-	.	ID=maker-Contig_AX_tr1-snap-gene-0.221;Name=maker-Contig_AX_tr1-snap-gene-0.221	Contig_AX_tr1	48486	48487	mir_MSE_peak_60	8.92742
Contig_AX_tr1	maker	gene	35664	63869	.	-	.	ID=maker-Contig_AX_tr1-snap-gene-0.221;Name=maker-Contig_AX_tr1-snap-gene-0.221	Contig_AX_tr1	51238	51239	mir_MSE_peak_61	3.88239
Contig_AX_tr1	maker	gene	35664	63869	.	-	.	ID=maker-Contig_AX_tr1-snap-gene-0.221;Name=maker-Contig_AX_tr1-snap-gene-0.221	Contig_AX_tr1	52523	52524	mir_MSE_peak_62	3.57923
Contig_AX_tr1	maker	gene	35664	63869	.	-	.	ID=maker-Contig_AX_tr1-snap-gene-0.221;Name=maker-Contig_AX_tr1-snap-gene-0.221	Contig_AX_tr1	54787	54788	mir_MSE_peak_63	872.99298
Contig_AX_tr1	maker	gene	35664	63869	.	-	.	ID=maker-Contig_AX_tr1-snap-gene-0.221;Name=maker-Contig_AX_tr1-snap-gene-0.221	Contig_AX_tr1	60317	60318	mir_MSE_peak_64	22.40870
Contig_AX_tr1	maker	gene	35664	63869	.	-	.	ID=maker-Contig_AX_tr1-snap-gene-0.221;Name=maker-Contig_AX_tr1-snap-gene-0.221	Contig_AX_tr1	60955	60956	mir_MSE_peak_65	24.68797
Contig_AX_tr1	maker	gene	35664	63869	.	-	.	ID=maker-Contig_AX_tr1-snap-gene-0.221;Name=maker-Contig_AX_tr1-snap-gene-0.221	Contig_AX_tr1	62496	62497	mir_MSE_peak_66	17.79733
Contig_AX_tr1	maker	gene	42129	73289	.	+	.	ID=maker-Contig_AX_tr1-augustus-gene-0.54;Name=maker-Contig_AX_tr1-augustus-gene-0.54	Contig_AX_tr1	44709	44710	mir_MSE_peak_58	6.59110
Contig_AX_tr1	maker	gene	42129	73289	.	+	.	ID=maker-Contig_AX_tr1-augustus-gene-0.54;Name=maker-Contig_AX_tr1-augustus-gene-0.54	Contig_AX_tr1	46839	46840	mir_MSE_peak_59	6.22615
Contig_AX_tr1	maker	gene	42129	73289	.	+	.	ID=maker-Contig_AX_tr1-augustus-gene-0.54;Name=maker-Contig_AX_tr1-augustus-gene-0.54	Contig_AX_tr1	48486	48487	mir_MSE_peak_60	8.92742
Contig_AX_tr1	maker	gene	42129	73289	.	+	.	ID=maker-Contig_AX_tr1-augustus-gene-0.54;Name=maker-Contig_AX_tr1-augustus-gene-0.54	Contig_AX_tr1	51238	51239	mir_MSE_peak_61	3.88239
Contig_AX_tr1	maker	gene	42129	73289	.	+	.	ID=maker-Contig_AX_tr1-augustus-gene-0.54;Name=maker-Contig_AX_tr1-augustus-gene-0.54	Contig_AX_tr1	52523	52524	mir_MSE_peak_62	3.57923
Contig_AX_tr1	maker	gene	42129	73289	.	+	.	ID=maker-Contig_AX_tr1-augustus-gene-0.54;Name=maker-Contig_AX_tr1-augustus-gene-0.54	Contig_AX_tr1	54787	54788	mir_MSE_peak_63	872.99298
Contig_AX_tr1	maker	gene	42129	73289	.	+	.	ID=maker-Contig_AX_tr1-augustus-gene-0.54;Name=maker-Contig_AX_tr1-augustus-gene-0.54	Contig_AX_tr1	60317	60318	mir_MSE_peak_64	22.40870
Contig_AX_tr1	maker	gene	42129	73289	.	+	.	ID=maker-Contig_AX_tr1-augustus-gene-0.54;Name=maker-Contig_AX_tr1-augustus-gene-0.54	Contig_AX_tr1	60955	60956	mir_MSE_peak_65	24.68797
Contig_AX_tr1	maker	gene	42129	73289	.	+	.	ID=maker-Contig_AX_tr1-augustus-gene-0.54;Name=maker-Contig_AX_tr1-augustus-gene-0.54	Contig_AX_tr1	62496	62497	mir_MSE_peak_66	17.79733
Contig_AX_tr1	maker	gene	42129	73289	.	+	.	ID=maker-Contig_AX_tr1-augustus-gene-0.54;Name=maker-Contig_AX_tr1-augustus-gene-0.54	Contig_AX_tr1	64640	64641	mir_MSE_peak_67	4.82061
Contig_AX_tr1	maker	gene	42129	73289	.	+	.	ID=maker-Contig_AX_tr1-augustus-gene-0.54;Name=maker-Contig_AX_tr1-augustus-gene-0.54	Contig_AX_tr1	67912	67913	mir_MSE_peak_68	830.11761
Contig_AX_tr1	maker	gene	42129	73289	.	+	.	ID=maker-Contig_AX_tr1-augustus-gene-0.54;Name=maker-Contig_AX_tr1-augustus-gene-0.54	Contig_AX_tr1	70829	70830	mir_MSE_peak_69	83.76646
Contig_AX_tr1	maker	gene	42129	73289	.	+	.	ID=maker-Contig_AX_tr1-augustus-gene-0.54;Name=maker-Contig_AX_tr1-augustus-gene-0.54	Contig_AX_tr1	71813	71814	mir_MSE_peak_70	10.18527
Contig_AX_tr1	maker	gene	42129	73289	.	+	.	ID=maker-Contig_AX_tr1-augustus-gene-0.54;Name=maker-Contig_AX_tr1-augustus-gene-0.54	Contig_AX_tr1	72942	72943	mir_MSE_peak_71	26.72659
Contig_AX_tr1	maker	gene	52884	75856	.	-	.	ID=maker-Contig_AX_tr1-snap-gene-0.228;Name=maker-Contig_AX_tr1-snap-gene-0.228	Contig_AX_tr1	54787	54788	mir_MSE_peak_63	872.99298
Contig_AX_tr1	maker	gene	52884	75856	.	-	.	ID=maker-Contig_AX_tr1-snap-gene-0.228;Name=maker-Contig_AX_tr1-snap-gene-0.228	Contig_AX_tr1	60317	60318	mir_MSE_peak_64	22.40870
Contig_AX_tr1	maker	gene	52884	75856	.	-	.	ID=maker-Contig_AX_tr1-snap-gene-0.228;Name=maker-Contig_AX_tr1-snap-gene-0.228	Contig_AX_tr1	60955	60956	mir_MSE_peak_65	24.68797
Contig_AX_tr1	maker	gene	52884	75856	.	-	.	ID=maker-Contig_AX_tr1-snap-gene-0.228;Name=maker-Contig_AX_tr1-snap-gene-0.228	Contig_AX_tr1	62496	62497	mir_MSE_peak_66	17.79733
Contig_AX_tr1	maker	gene	52884	75856	.	-	.	ID=maker-Contig_AX_tr1-snap-gene-0.228;Name=maker-Contig_AX_tr1-snap-gene-0.228	Contig_AX_tr1	64640	64641	mir_MSE_peak_67	4.82061
Contig_AX_tr1	maker	gene	52884	75856	.	-	.	ID=maker-Contig_AX_tr1-snap-gene-0.228;Name=maker-Contig_AX_tr1-snap-gene-0.228	Contig_AX_tr1	67912	67913	mir_MSE_peak_68	830.11761
Contig_AX_tr1	maker	gene	52884	75856	.	-	.	ID=maker-Contig_AX_tr1-snap-gene-0.228;Name=maker-Contig_AX_tr1-snap-gene-0.228	Contig_AX_tr1	70829	70830	mir_MSE_peak_69	83.76646
Contig_AX_tr1	maker	gene	52884	75856	.	-	.	ID=maker-Contig_AX_tr1-snap-gene-0.228;Name=maker-Contig_AX_tr1-snap-gene-0.228	Contig_AX_tr1	71813	71814	mir_MSE_peak_70	10.18527
Contig_AX_tr1	maker	gene	52884	75856	.	-	.	ID=maker-Contig_AX_tr1-snap-gene-0.228;Name=maker-Contig_AX_tr1-snap-gene-0.228	Contig_AX_tr1	72942	72943	mir_MSE_peak_71	26.72659
Contig_AX_tr1	maker	gene	52884	75856	.	-	.	ID=maker-Contig_AX_tr1-snap-gene-0.228;Name=maker-Contig_AX_tr1-snap-gene-0.228	Contig_AX_tr1	74380	74381	mir_MSE_peak_72	16.74051
Contig_AX_tr1	maker	gene	52884	75856	.	-	.	ID=maker-Contig_AX_tr1-snap-gene-0.228;Name=maker-Contig_AX_tr1-snap-gene-0.228	Contig_AX_tr1	75514	75515	mir_MSE_peak_73	6.22615
Contig_AX_tr1	maker	gene	55637	75856	.	+	.	ID=maker-Contig_AX_tr1-augustus-gene-0.63;Name=maker-Contig_AX_tr1-augustus-gene-0.63	Contig_AX_tr1	60317	60318	mir_MSE_peak_64	22.40870
Contig_AX_tr1	maker	gene	55637	75856	.	+	.	ID=maker-Contig_AX_tr1-augustus-gene-0.63;Name=maker-Contig_AX_tr1-augustus-gene-0.63	Contig_AX_tr1	60955	60956	mir_MSE_peak_65	24.68797
Contig_AX_tr1	maker	gene	55637	75856	.	+	.	ID=maker-Contig_AX_tr1-augustus-gene-0.63;Name=maker-Contig_AX_tr1-augustus-gene-0.63	Contig_AX_tr1	62496	62497	mir_MSE_peak_66	17.79733
Contig_AX_tr1	maker	gene	55637	75856	.	+	.	ID=maker-Contig_AX_tr1-augustus-gene-0.63;Name=maker-Contig_AX_tr1-augustus-gene-0.63	Contig_AX_tr1	64640	64641	mir_MSE_peak_67	4.82061
Contig_AX_tr1	maker	gene	55637	75856	.	+	.	ID=maker-Contig_AX_tr1-augustus-gene-0.63;Name=maker-Contig_AX_tr1-augustus-gene-0.63	Contig_AX_tr1	67912	67913	mir_MSE_peak_68	830.11761
Contig_AX_tr1	maker	gene	55637	75856	.	+	.	ID=maker-Contig_AX_tr1-augustus-gene-0.63;Name=maker-Contig_AX_tr1-augustus-gene-0.63	Contig_AX_tr1	70829	70830	mir_MSE_peak_69	83.76646
Contig_AX_tr1	maker	gene	55637	75856	.	+	.	ID=maker-Contig_AX_tr1-augustus-gene-0.63;Name=maker-Contig_AX_tr1-augustus-gene-0.63	Contig_AX_tr1	71813	71814	mir_MSE_peak_70	10.18527
Contig_AX_tr1	maker	gene	55637	75856	.	+	.	ID=maker-Contig_AX_tr1-augustus-gene-0.63;Name=maker-Contig_AX_tr1-augustus-gene-0.63	Contig_AX_tr1	72942	72943	mir_MSE_peak_71	26.72659
Contig_AX_tr1	maker	gene	55637	75856	.	+	.	ID=maker-Contig_AX_tr1-augustus-gene-0.63;Name=maker-Contig_AX_tr1-augustus-gene-0.63	Contig_AX_tr1	74380	74381	mir_MSE_peak_72	16.74051
Contig_AX_tr1	maker	gene	55637	75856	.	+	.	ID=maker-Contig_AX_tr1-augustus-gene-0.63;Name=maker-Contig_AX_tr1-augustus-gene-0.63	Contig_AX_tr1	75514	75515	mir_MSE_peak_73	6.22615
Contig_AX_tr1	maker	gene	60869	75856	.	+	.	ID=augustus_masked-Contig_AX_tr1-processed-gene-0.5;Name=augustus_masked-Contig_AX_tr1-processed-gene-0.5	Contig_AX_tr1	60955	60956	mir_MSE_peak_65	24.68797
Contig_AX_tr1	maker	gene	60869	75856	.	+	.	ID=augustus_masked-Contig_AX_tr1-processed-gene-0.5;Name=augustus_masked-Contig_AX_tr1-processed-gene-0.5	Contig_AX_tr1	62496	62497	mir_MSE_peak_66	17.79733
Contig_AX_tr1	maker	gene	60869	75856	.	+	.	ID=augustus_masked-Contig_AX_tr1-processed-gene-0.5;Name=augustus_masked-Contig_AX_tr1-processed-gene-0.5	Contig_AX_tr1	64640	64641	mir_MSE_peak_67	4.82061
Contig_AX_tr1	maker	gene	60869	75856	.	+	.	ID=augustus_masked-Contig_AX_tr1-processed-gene-0.5;Name=augustus_masked-Contig_AX_tr1-processed-gene-0.5	Contig_AX_tr1	67912	67913	mir_MSE_peak_68	830.11761
Contig_AX_tr1	maker	gene	60869	75856	.	+	.	ID=augustus_masked-Contig_AX_tr1-processed-gene-0.5;Name=augustus_masked-Contig_AX_tr1-processed-gene-0.5	Contig_AX_tr1	70829	70830	mir_MSE_peak_69	83.76646
Contig_AX_tr1	maker	gene	60869	75856	.	+	.	ID=augustus_masked-Contig_AX_tr1-processed-gene-0.5;Name=augustus_masked-Contig_AX_tr1-processed-gene-0.5	Contig_AX_tr1	71813	71814	mir_MSE_peak_70	10.18527
Contig_AX_tr1	maker	gene	60869	75856	.	+	.	ID=augustus_masked-Contig_AX_tr1-processed-gene-0.5;Name=augustus_masked-Contig_AX_tr1-processed-gene-0.5	Contig_AX_tr1	72942	72943	mir_MSE_peak_71	26.72659
Contig_AX_tr1	maker	gene	60869	75856	.	+	.	ID=augustus_masked-Contig_AX_tr1-processed-gene-0.5;Name=augustus_masked-Contig_AX_tr1-processed-gene-0.5	Contig_AX_tr1	74380	74381	mir_MSE_peak_72	16.74051
Contig_AX_tr1	maker	gene	60869	75856	.	+	.	ID=augustus_masked-Contig_AX_tr1-processed-gene-0.5;Name=augustus_masked-Contig_AX_tr1-processed-gene-0.5	Contig_AX_tr1	75514	75515	mir_MSE_peak_73	6.22615
Contig_Y1	maker	gene	2337696	2361609	.	-	.	ID=maker-Contig_Y1-augustus-gene-2.173;Name=maker-Contig_Y1-augustus-gene-2.173	Contig_Y1	2348656	2348657	mir_MSE_peak_75	73.81482
Contig_Y1	maker	gene	3007000	3036673	.	-	.	ID=maker-Contig_Y1-snap-gene-3.347;Name=maker-Contig_Y1-snap-gene-3.347	Contig_Y1	3018714	3018715	mir_MSE_peak_76	10.18527
Contig_Y1	maker	gene	5697942	5725078	.	+	.	ID=maker-Contig_Y1-augustus-gene-5.262;Name=maker-Contig_Y1-augustus-gene-5.262	Contig_Y1	5699152	5699153	mir_MSE_peak_79	5.51826
Contig_Y1	maker	gene	5697942	5725078	.	+	.	ID=maker-Contig_Y1-augustus-gene-5.262;Name=maker-Contig_Y1-augustus-gene-5.262	Contig_Y1	5704894	5704895	mir_MSE_peak_80	4.68692
Contig_Y1	maker	gene	5697942	5725078	.	+	.	ID=maker-Contig_Y1-augustus-gene-5.262;Name=maker-Contig_Y1-augustus-gene-5.262	Contig_Y1	5705580	5705581	mir_MSE_peak_81	18.84651
Contig_Y1	maker	gene	5697942	5725078	.	+	.	ID=maker-Contig_Y1-augustus-gene-5.262;Name=maker-Contig_Y1-augustus-gene-5.262	Contig_Y1	5707512	5707513	mir_MSE_peak_82	109.22624
Contig_Y1	maker	gene	5706047	5733693	.	-	.	ID=maker-Contig_Y1-snap-gene-5.1020;Name=maker-Contig_Y1-snap-gene-5.1020	Contig_Y1	5707512	5707513	mir_MSE_peak_82	109.22624
Contig_Y1	maker	gene	5889175	5911795	.	+	.	ID=maker-Contig_Y1-augustus-gene-5.285;Name=maker-Contig_Y1-augustus-gene-5.285	Contig_Y1	5909696	5909697	mir_MSE_peak_83	6.59110
Contig_Y1	maker	gene	5889175	5911795	.	+	.	ID=maker-Contig_Y1-augustus-gene-5.285;Name=maker-Contig_Y1-augustus-gene-5.285	Contig_Y1	5910386	5910387	mir_MSE_peak_84	7.34226
Contig_Y1	maker	gene	5892282	5914575	.	-	.	ID=maker-Contig_Y1-augustus-gene-5.634;Name=maker-Contig_Y1-augustus-gene-5.634	Contig_Y1	5909696	5909697	mir_MSE_peak_83	6.59110
Contig_Y1	maker	gene	5892282	5914575	.	-	.	ID=maker-Contig_Y1-augustus-gene-5.634;Name=maker-Contig_Y1-augustus-gene-5.634	Contig_Y1	5910386	5910387	mir_MSE_peak_84	7.34226
Contig_Y1	maker	gene	5896588	5917586	.	+	.	ID=maker-Contig_Y1-snap-gene-5.753;Name=maker-Contig_Y1-snap-gene-5.753	Contig_Y1	5909696	5909697	mir_MSE_peak_83	6.59110
Contig_Y1	maker	gene	5896588	5917586	.	+	.	ID=maker-Contig_Y1-snap-gene-5.753;Name=maker-Contig_Y1-snap-gene-5.753	Contig_Y1	5910386	5910387	mir_MSE_peak_84	7.34226
Contig_Y1	maker	gene	5899828	5920716	.	-	.	ID=maker-Contig_Y1-augustus-gene-5.636;Name=maker-Contig_Y1-augustus-gene-5.636	Contig_Y1	5909696	5909697	mir_MSE_peak_83	6.59110
Contig_Y1	maker	gene	5899828	5920716	.	-	.	ID=maker-Contig_Y1-augustus-gene-5.636;Name=maker-Contig_Y1-augustus-gene-5.636	Contig_Y1	5910386	5910387	mir_MSE_peak_84	7.34226
Contig_Y1	maker	gene	5902259	5923110	.	-	.	ID=maker-Contig_Y1-augustus-gene-5.637;Name=maker-Contig_Y1-augustus-gene-5.637	Contig_Y1	5909696	5909697	mir_MSE_peak_83	6.59110
Contig_Y1	maker	gene	5902259	5923110	.	-	.	ID=maker-Contig_Y1-augustus-gene-5.637;Name=maker-Contig_Y1-augustus-gene-5.637	Contig_Y1	5910386	5910387	mir_MSE_peak_84	7.34226
Contig_Y1	maker	gene	5903933	5925382	.	-	.	ID=maker-Contig_Y1-snap-gene-5.1046;Name=maker-Contig_Y1-snap-gene-5.1046	Contig_Y1	5909696	5909697	mir_MSE_peak_83	6.59110
Contig_Y1	maker	gene	5903933	5925382	.	-	.	ID=maker-Contig_Y1-snap-gene-5.1046;Name=maker-Contig_Y1-snap-gene-5.1046	Contig_Y1	5910386	5910387	mir_MSE_peak_84	7.34226
Contig_Y1	maker	gene	6209510	6231093	.	+	.	ID=maker-Contig_Y1-augustus-gene-6.220;Name=maker-Contig_Y1-augustus-gene-6.220	Contig_Y1	6214755	6214756	mir_MSE_peak_85	8.52107
Contig_Y1	maker	gene	6209510	6231093	.	+	.	ID=maker-Contig_Y1-augustus-gene-6.220;Name=maker-Contig_Y1-augustus-gene-6.220	Contig_Y1	6216477	6216478	mir_MSE_peak_86	174.45837
Contig_Y1	maker	gene	6211297	6232572	.	-	.	ID=snap_masked-Contig_Y1-processed-gene-6.135;Name=snap_masked-Contig_Y1-processed-gene-6.135	Contig_Y1	6214755	6214756	mir_MSE_peak_85	8.52107
Contig_Y1	maker	gene	6211297	6232572	.	-	.	ID=snap_masked-Contig_Y1-processed-gene-6.135;Name=snap_masked-Contig_Y1-processed-gene-6.135	Contig_Y1	6216477	6216478	mir_MSE_peak_86	174.45837
Contig_Y1	maker	gene	6212652	6232891	.	-	.	ID=snap_masked-Contig_Y1-processed-gene-6.137;Name=snap_masked-Contig_Y1-processed-gene-6.137	Contig_Y1	6214755	6214756	mir_MSE_peak_85	8.52107
Contig_Y1	maker	gene	6212652	6232891	.	-	.	ID=snap_masked-Contig_Y1-processed-gene-6.137;Name=snap_masked-Contig_Y1-processed-gene-6.137	Contig_Y1	6216477	6216478	mir_MSE_peak_86	174.45837
Contig_Y1	maker	gene	6215233	6241513	.	+	.	ID=maker-Contig_Y1-snap-gene-6.641;Name=maker-Contig_Y1-snap-gene-6.641	Contig_Y1	6216477	6216478	mir_MSE_peak_86	174.45837
Contig_Y1	maker	gene	6215743	6236609	.	-	.	ID=snap_masked-Contig_Y1-processed-gene-6.138;Name=snap_masked-Contig_Y1-processed-gene-6.138	Contig_Y1	6216477	6216478	mir_MSE_peak_86	174.45837
Contig_Y1	maker	gene	6978658	7000258	.	-	.	ID=maker-Contig_Y1-augustus-gene-7.243;Name=maker-Contig_Y1-augustus-gene-7.243	Contig_Y1	6992536	6992537	mir_MSE_peak_87	14.77485
Contig_Y1	maker	gene	6980794	7002004	.	+	.	ID=augustus_masked-Contig_Y1-processed-gene-7.0;Name=augustus_masked-Contig_Y1-processed-gene-7.0	Contig_Y1	6992536	6992537	mir_MSE_peak_87	14.77485
Contig_Y1	maker	gene	6988020	7015282	.	+	.	ID=maker-Contig_Y1-snap-gene-7.389;Name=maker-Contig_Y1-snap-gene-7.389	Contig_Y1	6992536	6992537	mir_MSE_peak_87	14.77485
Contig_Y1	maker	gene	7067825	7094171	.	+	.	ID=augustus_masked-Contig_Y1-processed-gene-7.6;Name=augustus_masked-Contig_Y1-processed-gene-7.6	Contig_Y1	7068727	7068728	mir_MSE_peak_88	20.45764
Contig_Y1	maker	gene	7191180	7212414	.	+	.	ID=maker-Contig_Y1-augustus-gene-7.187;Name=maker-Contig_Y1-augustus-gene-7.187	Contig_Y1	7203762	7203763	mir_MSE_peak_89	5.86851
Contig_Y1	maker	gene	7192980	7220174	.	+	.	ID=maker-Contig_Y1-augustus-gene-7.192;Name=maker-Contig_Y1-augustus-gene-7.192	Contig_Y1	7203762	7203763	mir_MSE_peak_89	5.86851
Contig_Y1	maker	gene	7197037	7218481	.	-	.	ID=maker-Contig_Y1-augustus-gene-7.263;Name=maker-Contig_Y1-augustus-gene-7.263	Contig_Y1	7203762	7203763	mir_MSE_peak_89	5.86851
Contig_Y1	maker	gene	7200459	7221339	.	-	.	ID=maker-Contig_Y1-augustus-gene-7.264;Name=maker-Contig_Y1-augustus-gene-7.264	Contig_Y1	7203762	7203763	mir_MSE_peak_89	5.86851
Contig_Y1	maker	gene	7201773	7222707	.	-	.	ID=maker-Contig_Y1-snap-gene-7.525;Name=maker-Contig_Y1-snap-gene-7.525	Contig_Y1	7203762	7203763	mir_MSE_peak_89	5.86851
Contig_Y1	maker	gene	8039749	8070877	.	+	.	ID=maker-Contig_Y1-augustus-gene-8.190;Name=maker-Contig_Y1-augustus-gene-8.190	Contig_Y1	8049847	8049848	mir_MSE_peak_90	11.49999
Contig_Y1	maker	gene	8530593	8560769	.	-	.	ID=maker-Contig_Y1-snap-gene-8.600;Name=maker-Contig_Y1-snap-gene-8.600	Contig_Y1	8556923	8556924	mir_MSE_peak_92	3.88239
Contig_Y1	maker	gene	8534121	8557526	.	+	.	ID=maker-Contig_Y1-augustus-gene-8.226;Name=maker-Contig_Y1-augustus-gene-8.226	Contig_Y1	8556923	8556924	mir_MSE_peak_92	3.88239
Contig_Y1	maker	gene	8537626	8558830	.	+	.	ID=maker-Contig_Y1-snap-gene-8.457;Name=maker-Contig_Y1-snap-gene-8.457	Contig_Y1	8556923	8556924	mir_MSE_peak_92	3.88239
Contig_Y1	maker	gene	8540797	8560997	.	-	.	ID=augustus_masked-Contig_Y1-processed-gene-8.60;Name=augustus_masked-Contig_Y1-processed-gene-8.60	Contig_Y1	8556923	8556924	mir_MSE_peak_92	3.88239
Contig_Y1	maker	gene	8556556	8579660	.	+	.	ID=maker-Contig_Y1-augustus-gene-8.259;Name=maker-Contig_Y1-augustus-gene-8.259	Contig_Y1	8556923	8556924	mir_MSE_peak_92	3.88239
Contig_Y1	maker	gene	8648851	8679310	.	-	.	ID=maker-Contig_Y1-snap-gene-8.642;Name=maker-Contig_Y1-snap-gene-8.642	Contig_Y1	8675365	8675366	mir_MSE_peak_93	2.72055
Contig_Y1	maker	gene	8757865	8783889	.	-	.	ID=maker-Contig_Y1-snap-gene-8.690;Name=maker-Contig_Y1-snap-gene-8.690	Contig_Y1	8774324	8774325	mir_MSE_peak_94	69.67958
Contig_Y1	maker	gene	8757865	8783889	.	-	.	ID=maker-Contig_Y1-snap-gene-8.690;Name=maker-Contig_Y1-snap-gene-8.690	Contig_Y1	8778728	8778729	mir_MSE_peak_95	44.22997
Contig_Y1	maker	gene	8764163	8789023	.	-	.	ID=maker-Contig_Y1-snap-gene-8.692;Name=maker-Contig_Y1-snap-gene-8.692	Contig_Y1	8774324	8774325	mir_MSE_peak_94	69.67958
Contig_Y1	maker	gene	8764163	8789023	.	-	.	ID=maker-Contig_Y1-snap-gene-8.692;Name=maker-Contig_Y1-snap-gene-8.692	Contig_Y1	8778728	8778729	mir_MSE_peak_95	44.22997
Contig_Y1	maker	gene	8767792	8789030	.	+	.	ID=maker-Contig_Y1-snap-gene-8.552;Name=maker-Contig_Y1-snap-gene-8.552	Contig_Y1	8774324	8774325	mir_MSE_peak_94	69.67958
Contig_Y1	maker	gene	8767792	8789030	.	+	.	ID=maker-Contig_Y1-snap-gene-8.552;Name=maker-Contig_Y1-snap-gene-8.552	Contig_Y1	8778728	8778729	mir_MSE_peak_95	44.22997
Contig_Y1	maker	gene	8769843	8790293	.	-	.	ID=maker-Contig_Y1-snap-gene-8.688;Name=maker-Contig_Y1-snap-gene-8.688	Contig_Y1	8774324	8774325	mir_MSE_peak_94	69.67958
Contig_Y1	maker	gene	8769843	8790293	.	-	.	ID=maker-Contig_Y1-snap-gene-8.688;Name=maker-Contig_Y1-snap-gene-8.688	Contig_Y1	8778728	8778729	mir_MSE_peak_95	44.22997
Contig_Y1	maker	gene	8770843	8790957	.	-	.	ID=maker-Contig_Y1-snap-gene-8.700;Name=maker-Contig_Y1-snap-gene-8.700	Contig_Y1	8774324	8774325	mir_MSE_peak_94	69.67958
Contig_Y1	maker	gene	8770843	8790957	.	-	.	ID=maker-Contig_Y1-snap-gene-8.700;Name=maker-Contig_Y1-snap-gene-8.700	Contig_Y1	8778728	8778729	mir_MSE_peak_95	44.22997
Contig_Y1	maker	gene	10472587	10504806	.	-	.	ID=augustus_masked-Contig_Y1-processed-gene-10.37;Name=augustus_masked-Contig_Y1-processed-gene-10.37	Contig_Y1	10504281	10504282	mir_MSE_peak_98	208.25522
Contig_Y1	maker	gene	10494692	10514974	.	+	.	ID=maker-Contig_Y1-augustus-gene-10.193;Name=maker-Contig_Y1-augustus-gene-10.193	Contig_Y1	10504281	10504282	mir_MSE_peak_98	208.25522
Contig_Y1	maker	gene	10494859	10516996	.	-	.	ID=maker-Contig_Y1-augustus-gene-10.269;Name=maker-Contig_Y1-augustus-gene-10.269	Contig_Y1	10504281	10504282	mir_MSE_peak_98	208.25522
Contig_Y1	maker	gene	10495340	10516548	.	+	.	ID=maker-Contig_Y1-augustus-gene-10.194;Name=maker-Contig_Y1-augustus-gene-10.194	Contig_Y1	10504281	10504282	mir_MSE_peak_98	208.25522
Contig_Y1	maker	gene	11082725	11104432	.	-	.	ID=maker-Contig_Y1-snap-gene-11.443;Name=maker-Contig_Y1-snap-gene-11.443	Contig_Y1	11104394	11104395	mir_MSE_peak_99	23.23871
Contig_Y1	maker	gene	11084159	11107881	.	+	.	ID=maker-Contig_Y1-augustus-gene-11.133;Name=maker-Contig_Y1-augustus-gene-11.133	Contig_Y1	11104394	11104395	mir_MSE_peak_99	23.23871
Contig_Y1	maker	gene	11084159	11107881	.	+	.	ID=maker-Contig_Y1-augustus-gene-11.133;Name=maker-Contig_Y1-augustus-gene-11.133	Contig_Y1	11105264	11105265	mir_MSE_peak_100	9.75958
Contig_Y1	maker	gene	11085240	11131894	.	-	.	ID=maker-Contig_Y1-snap-gene-11.448;Name=maker-Contig_Y1-snap-gene-11.448	Contig_Y1	11104394	11104395	mir_MSE_peak_99	23.23871
Contig_Y1	maker	gene	11085240	11131894	.	-	.	ID=maker-Contig_Y1-snap-gene-11.448;Name=maker-Contig_Y1-snap-gene-11.448	Contig_Y1	11105264	11105265	mir_MSE_peak_100	9.75958
Contig_Y1	maker	gene	11220835	11243751	.	-	.	ID=maker-Contig_Y1-snap-gene-11.496;Name=maker-Contig_Y1-snap-gene-11.496	Contig_Y1	11243656	11243657	mir_MSE_peak_101	2.19153
Contig_Y1	maker	gene	11223473	11246004	.	+	.	ID=maker-Contig_Y1-augustus-gene-11.145;Name=maker-Contig_Y1-augustus-gene-11.145	Contig_Y1	11243656	11243657	mir_MSE_peak_101	2.19153
Contig_Y1	maker	gene	11224544	11252593	.	-	.	ID=maker-Contig_Y1-augustus-gene-11.252;Name=maker-Contig_Y1-augustus-gene-11.252	Contig_Y1	11243656	11243657	mir_MSE_peak_101	2.19153
Contig_Y1	maker	gene	11230826	11252205	.	+	.	ID=maker-Contig_Y1-snap-gene-11.360;Name=maker-Contig_Y1-snap-gene-11.360	Contig_Y1	11243656	11243657	mir_MSE_peak_101	2.19153
Contig_Y1	maker	gene	11648659	11696745	.	-	.	ID=maker-Contig_Y1-snap-gene-11.568;Name=maker-Contig_Y1-snap-gene-11.568	Contig_Y1	11671152	11671153	mir_MSE_peak_102	112.88271
Contig_Y1	maker	gene	11648659	11696745	.	-	.	ID=maker-Contig_Y1-snap-gene-11.568;Name=maker-Contig_Y1-snap-gene-11.568	Contig_Y1	11671918	11671919	mir_MSE_peak_103	27.32326
Contig_Y1	maker	gene	11648659	11696745	.	-	.	ID=maker-Contig_Y1-snap-gene-11.568;Name=maker-Contig_Y1-snap-gene-11.568	Contig_Y1	11672659	11672660	mir_MSE_peak_104	13.33681
Contig_Y1	maker	gene	11648659	11696745	.	-	.	ID=maker-Contig_Y1-snap-gene-11.568;Name=maker-Contig_Y1-snap-gene-11.568	Contig_Y1	11681583	11681584	mir_MSE_peak_105	144.24945
Contig_Y1	maker	gene	13671300	13692908	.	-	.	ID=maker-Contig_Y1-augustus-gene-13.97;Name=maker-Contig_Y1-augustus-gene-13.97	Contig_Y1	13682475	13682476	mir_MSE_peak_110	16.26216
Contig_Y1	maker	gene	13673939	13694657	.	+	.	ID=maker-Contig_Y1-augustus-gene-13.80;Name=maker-Contig_Y1-augustus-gene-13.80	Contig_Y1	13682475	13682476	mir_MSE_peak_110	16.26216
Contig_Y1	maker	gene	13677223	13698049	.	+	.	ID=maker-Contig_Y1-augustus-gene-13.82;Name=maker-Contig_Y1-augustus-gene-13.82	Contig_Y1	13682475	13682476	mir_MSE_peak_110	16.26216
Contig_Y1	maker	gene	13679419	13702332	.	-	.	ID=maker-Contig_Y1-augustus-gene-13.99;Name=maker-Contig_Y1-augustus-gene-13.99	Contig_Y1	13682475	13682476	mir_MSE_peak_110	16.26216
Contig_Y1	maker	gene	13682461	13704042	.	-	.	ID=maker-Contig_Y1-augustus-gene-13.100;Name=maker-Contig_Y1-augustus-gene-13.100	Contig_Y1	13682475	13682476	mir_MSE_peak_110	16.26216
Contig_Y1	maker	gene	13699241	13721614	.	-	.	ID=maker-Contig_Y1-augustus-gene-13.103;Name=maker-Contig_Y1-augustus-gene-13.103	Contig_Y1	13707576	13707577	mir_MSE_peak_111	9.34031
Contig_Y1	maker	gene	13699241	13721614	.	-	.	ID=maker-Contig_Y1-augustus-gene-13.103;Name=maker-Contig_Y1-augustus-gene-13.103	Contig_Y1	13711107	13711108	mir_MSE_peak_112	23.23871
Contig_Y1	maker	gene	13699241	13721614	.	-	.	ID=maker-Contig_Y1-augustus-gene-13.103;Name=maker-Contig_Y1-augustus-gene-13.103	Contig_Y1	13712170	13712171	mir_MSE_peak_113	251.40172
Contig_Y1	maker	gene	13716122	13737549	.	-	.	ID=maker-Contig_Y1-snap-gene-13.164;Name=maker-Contig_Y1-snap-gene-13.164	Contig_Y1	13726292	13726293	mir_MSE_peak_114	3.57923
Contig_Y1	maker	gene	13716122	13737549	.	-	.	ID=maker-Contig_Y1-snap-gene-13.164;Name=maker-Contig_Y1-snap-gene-13.164	Contig_Y1	13727112	13727113	mir_MSE_peak_115	3.88239
Contig_Y1	maker	gene	13716122	13737549	.	-	.	ID=maker-Contig_Y1-snap-gene-13.164;Name=maker-Contig_Y1-snap-gene-13.164	Contig_Y1	13729799	13729800	mir_MSE_peak_116	8.92742
Contig_Y1	maker	gene	13716122	13737549	.	-	.	ID=maker-Contig_Y1-snap-gene-13.164;Name=maker-Contig_Y1-snap-gene-13.164	Contig_Y1	13731032	13731033	mir_MSE_peak_117	3.57923
Contig_Y1	maker	gene	13716122	13737549	.	-	.	ID=maker-Contig_Y1-snap-gene-13.164;Name=maker-Contig_Y1-snap-gene-13.164	Contig_Y1	13731726	13731727	mir_MSE_peak_118	30.37034
Contig_Y1	maker	gene	13716122	13737549	.	-	.	ID=maker-Contig_Y1-snap-gene-13.164;Name=maker-Contig_Y1-snap-gene-13.164	Contig_Y1	13732761	13732762	mir_MSE_peak_119	87.78439
Contig_Y1	maker	gene	13716122	13737549	.	-	.	ID=maker-Contig_Y1-snap-gene-13.164;Name=maker-Contig_Y1-snap-gene-13.164	Contig_Y1	13735504	13735505	mir_MSE_peak_120	74.88837
Contig_Y1	maker	gene	13718299	13744109	.	-	.	ID=augustus_masked-Contig_Y1-processed-gene-13.27;Name=augustus_masked-Contig_Y1-processed-gene-13.27	Contig_Y1	13726292	13726293	mir_MSE_peak_114	3.57923
Contig_Y1	maker	gene	13718299	13744109	.	-	.	ID=augustus_masked-Contig_Y1-processed-gene-13.27;Name=augustus_masked-Contig_Y1-processed-gene-13.27	Contig_Y1	13727112	13727113	mir_MSE_peak_115	3.88239
Contig_Y1	maker	gene	13718299	13744109	.	-	.	ID=augustus_masked-Contig_Y1-processed-gene-13.27;Name=augustus_masked-Contig_Y1-processed-gene-13.27	Contig_Y1	13729799	13729800	mir_MSE_peak_116	8.92742
Contig_Y1	maker	gene	13718299	13744109	.	-	.	ID=augustus_masked-Contig_Y1-processed-gene-13.27;Name=augustus_masked-Contig_Y1-processed-gene-13.27	Contig_Y1	13731032	13731033	mir_MSE_peak_117	3.57923
Contig_Y1	maker	gene	13718299	13744109	.	-	.	ID=augustus_masked-Contig_Y1-processed-gene-13.27;Name=augustus_masked-Contig_Y1-processed-gene-13.27	Contig_Y1	13731726	13731727	mir_MSE_peak_118	30.37034
Contig_Y1	maker	gene	13718299	13744109	.	-	.	ID=augustus_masked-Contig_Y1-processed-gene-13.27;Name=augustus_masked-Contig_Y1-processed-gene-13.27	Contig_Y1	13732761	13732762	mir_MSE_peak_119	87.78439
Contig_Y1	maker	gene	13718299	13744109	.	-	.	ID=augustus_masked-Contig_Y1-processed-gene-13.27;Name=augustus_masked-Contig_Y1-processed-gene-13.27	Contig_Y1	13735504	13735505	mir_MSE_peak_120	74.88837
Contig_Y1	maker	gene	13718299	13744109	.	-	.	ID=augustus_masked-Contig_Y1-processed-gene-13.27;Name=augustus_masked-Contig_Y1-processed-gene-13.27	Contig_Y1	13740792	13740793	mir_MSE_peak_121	105.00577
Contig_Y1	maker	gene	13736406	13757324	.	-	.	ID=maker-Contig_Y1-snap-gene-13.174;Name=maker-Contig_Y1-snap-gene-13.174	Contig_Y1	13740792	13740793	mir_MSE_peak_121	105.00577
Contig_Y1	maker	gene	13736406	13757324	.	-	.	ID=maker-Contig_Y1-snap-gene-13.174;Name=maker-Contig_Y1-snap-gene-13.174	Contig_Y1	13747118	13747119	mir_MSE_peak_122	127.24313
Contig_Y1	maker	gene	13736406	13757324	.	-	.	ID=maker-Contig_Y1-snap-gene-13.174;Name=maker-Contig_Y1-snap-gene-13.174	Contig_Y1	13749034	13749035	mir_MSE_peak_123	308.36694
Contig_Y1	maker	gene	13736406	13757324	.	-	.	ID=maker-Contig_Y1-snap-gene-13.174;Name=maker-Contig_Y1-snap-gene-13.174	Contig_Y1	13750678	13750679	mir_MSE_peak_124	171.50252
Contig_Y1	maker	gene	13744608	13778234	.	-	.	ID=maker-Contig_Y1-snap-gene-13.177;Name=maker-Contig_Y1-snap-gene-13.177	Contig_Y1	13747118	13747119	mir_MSE_peak_122	127.24313
Contig_Y1	maker	gene	13744608	13778234	.	-	.	ID=maker-Contig_Y1-snap-gene-13.177;Name=maker-Contig_Y1-snap-gene-13.177	Contig_Y1	13749034	13749035	mir_MSE_peak_123	308.36694
Contig_Y1	maker	gene	13744608	13778234	.	-	.	ID=maker-Contig_Y1-snap-gene-13.177;Name=maker-Contig_Y1-snap-gene-13.177	Contig_Y1	13750678	13750679	mir_MSE_peak_124	171.50252
Contig_Y1	maker	gene	13744608	13778234	.	-	.	ID=maker-Contig_Y1-snap-gene-13.177;Name=maker-Contig_Y1-snap-gene-13.177	Contig_Y1	13759052	13759053	mir_MSE_peak_125	390.86841
Contig_Y1	maker	gene	13744608	13778234	.	-	.	ID=maker-Contig_Y1-snap-gene-13.177;Name=maker-Contig_Y1-snap-gene-13.177	Contig_Y1	13761966	13761967	mir_MSE_peak_126	237.38205
Contig_Y1	maker	gene	13744608	13778234	.	-	.	ID=maker-Contig_Y1-snap-gene-13.177;Name=maker-Contig_Y1-snap-gene-13.177	Contig_Y1	13766447	13766448	mir_MSE_peak_127	312.58035
Contig_Y1	maker	gene	13744608	13778234	.	-	.	ID=maker-Contig_Y1-snap-gene-13.177;Name=maker-Contig_Y1-snap-gene-13.177	Contig_Y1	13768448	13768449	mir_MSE_peak_128	161.56705
Contig_Y1	maker	gene	13838067	13859028	.	+	.	ID=maker-Contig_Y1-augustus-gene-13.84;Name=maker-Contig_Y1-augustus-gene-13.84	Contig_Y1	13855913	13855914	mir_MSE_peak_133	18.31942
Contig_Y1	maker	gene	13847457	13868027	.	+	.	ID=maker-Contig_Y1-augustus-gene-13.85;Name=maker-Contig_Y1-augustus-gene-13.85	Contig_Y1	13855913	13855914	mir_MSE_peak_133	18.31942
Contig_Y1	maker	gene	13848335	13871403	.	+	.	ID=maker-Contig_Y1-augustus-gene-13.86;Name=maker-Contig_Y1-augustus-gene-13.86	Contig_Y1	13855913	13855914	mir_MSE_peak_133	18.31942
Contig_Y1	maker	gene	14297142	14321297	.	-	.	ID=snap_masked-Contig_Y1-processed-gene-14.114;Name=snap_masked-Contig_Y1-processed-gene-14.114	Contig_Y1	14316444	14316445	mir_MSE_peak_134	7.72837
Contig_Y1	maker	gene	14297142	14321297	.	-	.	ID=snap_masked-Contig_Y1-processed-gene-14.114;Name=snap_masked-Contig_Y1-processed-gene-14.114	Contig_Y1	14316998	14316999	mir_MSE_peak_135	8.52107
Contig_Y1	maker	gene	14297142	14321297	.	-	.	ID=snap_masked-Contig_Y1-processed-gene-14.114;Name=snap_masked-Contig_Y1-processed-gene-14.114	Contig_Y1	14318415	14318416	mir_MSE_peak_136	13.33681
Contig_Y1	maker	gene	14297142	14321297	.	-	.	ID=snap_masked-Contig_Y1-processed-gene-14.114;Name=snap_masked-Contig_Y1-processed-gene-14.114	Contig_Y1	14319959	14319960	mir_MSE_peak_137	10.18527
Contig_Y1	maker	gene	14297142	14321297	.	-	.	ID=snap_masked-Contig_Y1-processed-gene-14.114;Name=snap_masked-Contig_Y1-processed-gene-14.114	Contig_Y1	14320764	14320765	mir_MSE_peak_138	6.22615
Contig_Y1	maker	gene	14297840	14322967	.	+	.	ID=maker-Contig_Y1-snap-gene-14.347;Name=maker-Contig_Y1-snap-gene-14.347	Contig_Y1	14316444	14316445	mir_MSE_peak_134	7.72837
Contig_Y1	maker	gene	14297840	14322967	.	+	.	ID=maker-Contig_Y1-snap-gene-14.347;Name=maker-Contig_Y1-snap-gene-14.347	Contig_Y1	14316998	14316999	mir_MSE_peak_135	8.52107
Contig_Y1	maker	gene	14297840	14322967	.	+	.	ID=maker-Contig_Y1-snap-gene-14.347;Name=maker-Contig_Y1-snap-gene-14.347	Contig_Y1	14318415	14318416	mir_MSE_peak_136	13.33681
Contig_Y1	maker	gene	14297840	14322967	.	+	.	ID=maker-Contig_Y1-snap-gene-14.347;Name=maker-Contig_Y1-snap-gene-14.347	Contig_Y1	14319959	14319960	mir_MSE_peak_137	10.18527
Contig_Y1	maker	gene	14297840	14322967	.	+	.	ID=maker-Contig_Y1-snap-gene-14.347;Name=maker-Contig_Y1-snap-gene-14.347	Contig_Y1	14320764	14320765	mir_MSE_peak_138	6.22615
Contig_Y1	maker	gene	14302989	14324308	.	+	.	ID=maker-Contig_Y1-snap-gene-14.346;Name=maker-Contig_Y1-snap-gene-14.346	Contig_Y1	14316444	14316445	mir_MSE_peak_134	7.72837
Contig_Y1	maker	gene	14302989	14324308	.	+	.	ID=maker-Contig_Y1-snap-gene-14.346;Name=maker-Contig_Y1-snap-gene-14.346	Contig_Y1	14316998	14316999	mir_MSE_peak_135	8.52107
Contig_Y1	maker	gene	14302989	14324308	.	+	.	ID=maker-Contig_Y1-snap-gene-14.346;Name=maker-Contig_Y1-snap-gene-14.346	Contig_Y1	14318415	14318416	mir_MSE_peak_136	13.33681
Contig_Y1	maker	gene	14302989	14324308	.	+	.	ID=maker-Contig_Y1-snap-gene-14.346;Name=maker-Contig_Y1-snap-gene-14.346	Contig_Y1	14319959	14319960	mir_MSE_peak_137	10.18527
Contig_Y1	maker	gene	14302989	14324308	.	+	.	ID=maker-Contig_Y1-snap-gene-14.346;Name=maker-Contig_Y1-snap-gene-14.346	Contig_Y1	14320764	14320765	mir_MSE_peak_138	6.22615
Contig_Y1	maker	gene	14304435	14327389	.	+	.	ID=maker-Contig_Y1-augustus-gene-14.159;Name=maker-Contig_Y1-augustus-gene-14.159	Contig_Y1	14316444	14316445	mir_MSE_peak_134	7.72837
Contig_Y1	maker	gene	14304435	14327389	.	+	.	ID=maker-Contig_Y1-augustus-gene-14.159;Name=maker-Contig_Y1-augustus-gene-14.159	Contig_Y1	14316998	14316999	mir_MSE_peak_135	8.52107
Contig_Y1	maker	gene	14304435	14327389	.	+	.	ID=maker-Contig_Y1-augustus-gene-14.159;Name=maker-Contig_Y1-augustus-gene-14.159	Contig_Y1	14318415	14318416	mir_MSE_peak_136	13.33681
Contig_Y1	maker	gene	14304435	14327389	.	+	.	ID=maker-Contig_Y1-augustus-gene-14.159;Name=maker-Contig_Y1-augustus-gene-14.159	Contig_Y1	14319959	14319960	mir_MSE_peak_137	10.18527
Contig_Y1	maker	gene	14304435	14327389	.	+	.	ID=maker-Contig_Y1-augustus-gene-14.159;Name=maker-Contig_Y1-augustus-gene-14.159	Contig_Y1	14320764	14320765	mir_MSE_peak_138	6.22615
Contig_Y1	maker	gene	14306545	14328810	.	-	.	ID=snap_masked-Contig_Y1-processed-gene-14.115;Name=snap_masked-Contig_Y1-processed-gene-14.115	Contig_Y1	14316444	14316445	mir_MSE_peak_134	7.72837
Contig_Y1	maker	gene	14306545	14328810	.	-	.	ID=snap_masked-Contig_Y1-processed-gene-14.115;Name=snap_masked-Contig_Y1-processed-gene-14.115	Contig_Y1	14316998	14316999	mir_MSE_peak_135	8.52107
Contig_Y1	maker	gene	14306545	14328810	.	-	.	ID=snap_masked-Contig_Y1-processed-gene-14.115;Name=snap_masked-Contig_Y1-processed-gene-14.115	Contig_Y1	14318415	14318416	mir_MSE_peak_136	13.33681
Contig_Y1	maker	gene	14306545	14328810	.	-	.	ID=snap_masked-Contig_Y1-processed-gene-14.115;Name=snap_masked-Contig_Y1-processed-gene-14.115	Contig_Y1	14319959	14319960	mir_MSE_peak_137	10.18527
Contig_Y1	maker	gene	14306545	14328810	.	-	.	ID=snap_masked-Contig_Y1-processed-gene-14.115;Name=snap_masked-Contig_Y1-processed-gene-14.115	Contig_Y1	14320764	14320765	mir_MSE_peak_138	6.22615
Contig_Y1	maker	gene	14309463	14331745	.	-	.	ID=maker-Contig_Y1-augustus-gene-14.265;Name=maker-Contig_Y1-augustus-gene-14.265	Contig_Y1	14316444	14316445	mir_MSE_peak_134	7.72837
Contig_Y1	maker	gene	14309463	14331745	.	-	.	ID=maker-Contig_Y1-augustus-gene-14.265;Name=maker-Contig_Y1-augustus-gene-14.265	Contig_Y1	14316998	14316999	mir_MSE_peak_135	8.52107
Contig_Y1	maker	gene	14309463	14331745	.	-	.	ID=maker-Contig_Y1-augustus-gene-14.265;Name=maker-Contig_Y1-augustus-gene-14.265	Contig_Y1	14318415	14318416	mir_MSE_peak_136	13.33681
Contig_Y1	maker	gene	14309463	14331745	.	-	.	ID=maker-Contig_Y1-augustus-gene-14.265;Name=maker-Contig_Y1-augustus-gene-14.265	Contig_Y1	14319959	14319960	mir_MSE_peak_137	10.18527
Contig_Y1	maker	gene	14309463	14331745	.	-	.	ID=maker-Contig_Y1-augustus-gene-14.265;Name=maker-Contig_Y1-augustus-gene-14.265	Contig_Y1	14320764	14320765	mir_MSE_peak_138	6.22615
Contig_Y1	maker	gene	14320542	14342262	.	+	.	ID=snap_masked-Contig_Y1-processed-gene-14.87;Name=snap_masked-Contig_Y1-processed-gene-14.87	Contig_Y1	14320764	14320765	mir_MSE_peak_138	6.22615
Contig_Y1	maker	gene	14439298	14622538	.	+	.	ID=snap_masked-Contig_Y1-processed-gene-14.91;Name=snap_masked-Contig_Y1-processed-gene-14.91	Contig_Y1	14470870	14470871	mir_MSE_peak_139	11.49999
Contig_Y1	maker	gene	16282748	16312844	.	+	.	ID=maker-Contig_Y1-snap-gene-16.232;Name=maker-Contig_Y1-snap-gene-16.232	Contig_Y1	16309287	16309288	mir_MSE_peak_141	5.17549
Contig_Y1	maker	gene	16292947	16323188	.	+	.	ID=snap_masked-Contig_Y1-processed-gene-16.49;Name=snap_masked-Contig_Y1-processed-gene-16.49	Contig_Y1	16309287	16309288	mir_MSE_peak_141	5.17549
Contig_Y1	maker	gene	16304568	16325610	.	-	.	ID=maker-Contig_Y1-snap-gene-16.299;Name=maker-Contig_Y1-snap-gene-16.299	Contig_Y1	16309287	16309288	mir_MSE_peak_141	5.17549
Contig_Y1	maker	gene	16305737	16328046	.	-	.	ID=maker-Contig_Y1-augustus-gene-16.153;Name=maker-Contig_Y1-augustus-gene-16.153	Contig_Y1	16309287	16309288	mir_MSE_peak_141	5.17549
Contig_Y1	maker	gene	16305971	16326360	.	+	.	ID=maker-Contig_Y1-snap-gene-16.230;Name=maker-Contig_Y1-snap-gene-16.230	Contig_Y1	16309287	16309288	mir_MSE_peak_141	5.17549
Contig_Y1	maker	gene	16307406	16329545	.	+	.	ID=maker-Contig_Y1-augustus-gene-16.116;Name=maker-Contig_Y1-augustus-gene-16.116	Contig_Y1	16309287	16309288	mir_MSE_peak_141	5.17549
Contig_Y1	maker	gene	16648775	16671603	.	+	.	ID=maker-Contig_Y1-augustus-gene-16.138;Name=maker-Contig_Y1-augustus-gene-16.138	Contig_Y1	16668762	16668763	mir_MSE_peak_142	79.57584
Contig_Y1	maker	gene	16648775	16671603	.	+	.	ID=maker-Contig_Y1-augustus-gene-16.138;Name=maker-Contig_Y1-augustus-gene-16.138	Contig_Y1	16670502	16670503	mir_MSE_peak_143	6.22615
Contig_Y1	maker	gene	16652477	16672772	.	-	.	ID=maker-Contig_Y1-snap-gene-16.344;Name=maker-Contig_Y1-snap-gene-16.344	Contig_Y1	16668762	16668763	mir_MSE_peak_142	79.57584
Contig_Y1	maker	gene	16652477	16672772	.	-	.	ID=maker-Contig_Y1-snap-gene-16.344;Name=maker-Contig_Y1-snap-gene-16.344	Contig_Y1	16670502	16670503	mir_MSE_peak_143	6.22615
Contig_Y1	maker	gene	16658956	16683661	.	-	.	ID=snap_masked-Contig_Y1-processed-gene-16.90;Name=snap_masked-Contig_Y1-processed-gene-16.90	Contig_Y1	16668762	16668763	mir_MSE_peak_142	79.57584
Contig_Y1	maker	gene	16658956	16683661	.	-	.	ID=snap_masked-Contig_Y1-processed-gene-16.90;Name=snap_masked-Contig_Y1-processed-gene-16.90	Contig_Y1	16670502	16670503	mir_MSE_peak_143	6.22615
Contig_Y1	maker	gene	16663799	16696110	.	-	.	ID=augustus_masked-Contig_Y1-processed-gene-16.36;Name=augustus_masked-Contig_Y1-processed-gene-16.36	Contig_Y1	16668762	16668763	mir_MSE_peak_142	79.57584
Contig_Y1	maker	gene	16663799	16696110	.	-	.	ID=augustus_masked-Contig_Y1-processed-gene-16.36;Name=augustus_masked-Contig_Y1-processed-gene-16.36	Contig_Y1	16670502	16670503	mir_MSE_peak_143	6.22615
Contig_Y1	maker	gene	17010540	17036778	.	-	.	ID=maker-Contig_Y1-augustus-gene-17.171;Name=maker-Contig_Y1-augustus-gene-17.171	Contig_Y1	17036514	17036515	mir_MSE_peak_144	14.28987
Contig_Y1	maker	gene	17018253	17044182	.	-	.	ID=maker-Contig_Y1-snap-gene-17.313;Name=maker-Contig_Y1-snap-gene-17.313	Contig_Y1	17036514	17036515	mir_MSE_peak_144	14.28987
Contig_Y1	maker	gene	17018253	17044182	.	-	.	ID=maker-Contig_Y1-snap-gene-17.313;Name=maker-Contig_Y1-snap-gene-17.313	Contig_Y1	17037848	17037849	mir_MSE_peak_145	3.88239
Contig_Y1	maker	gene	17018253	17044182	.	-	.	ID=maker-Contig_Y1-snap-gene-17.313;Name=maker-Contig_Y1-snap-gene-17.313	Contig_Y1	17038748	17038749	mir_MSE_peak_146	12.40667
Contig_Y1	maker	gene	17025518	17046306	.	+	.	ID=augustus_masked-Contig_Y1-processed-gene-17.1;Name=augustus_masked-Contig_Y1-processed-gene-17.1	Contig_Y1	17036514	17036515	mir_MSE_peak_144	14.28987
Contig_Y1	maker	gene	17025518	17046306	.	+	.	ID=augustus_masked-Contig_Y1-processed-gene-17.1;Name=augustus_masked-Contig_Y1-processed-gene-17.1	Contig_Y1	17037848	17037849	mir_MSE_peak_145	3.88239
Contig_Y1	maker	gene	17025518	17046306	.	+	.	ID=augustus_masked-Contig_Y1-processed-gene-17.1;Name=augustus_masked-Contig_Y1-processed-gene-17.1	Contig_Y1	17038748	17038749	mir_MSE_peak_146	12.40667
Contig_Y1	maker	gene	17026331	17047674	.	+	.	ID=maker-Contig_Y1-augustus-gene-17.97;Name=maker-Contig_Y1-augustus-gene-17.97	Contig_Y1	17036514	17036515	mir_MSE_peak_144	14.28987
Contig_Y1	maker	gene	17026331	17047674	.	+	.	ID=maker-Contig_Y1-augustus-gene-17.97;Name=maker-Contig_Y1-augustus-gene-17.97	Contig_Y1	17037848	17037849	mir_MSE_peak_145	3.88239
Contig_Y1	maker	gene	17026331	17047674	.	+	.	ID=maker-Contig_Y1-augustus-gene-17.97;Name=maker-Contig_Y1-augustus-gene-17.97	Contig_Y1	17038748	17038749	mir_MSE_peak_146	12.40667
Contig_Y1	maker	gene	17028847	17056754	.	+	.	ID=maker-Contig_Y1-augustus-gene-17.101;Name=maker-Contig_Y1-augustus-gene-17.101	Contig_Y1	17036514	17036515	mir_MSE_peak_144	14.28987
Contig_Y1	maker	gene	17028847	17056754	.	+	.	ID=maker-Contig_Y1-augustus-gene-17.101;Name=maker-Contig_Y1-augustus-gene-17.101	Contig_Y1	17037848	17037849	mir_MSE_peak_145	3.88239
Contig_Y1	maker	gene	17028847	17056754	.	+	.	ID=maker-Contig_Y1-augustus-gene-17.101;Name=maker-Contig_Y1-augustus-gene-17.101	Contig_Y1	17038748	17038749	mir_MSE_peak_146	12.40667
Contig_Y1	maker	gene	17035294	17059158	.	-	.	ID=snap_masked-Contig_Y1-processed-gene-17.77;Name=snap_masked-Contig_Y1-processed-gene-17.77	Contig_Y1	17036514	17036515	mir_MSE_peak_144	14.28987
Contig_Y1	maker	gene	17035294	17059158	.	-	.	ID=snap_masked-Contig_Y1-processed-gene-17.77;Name=snap_masked-Contig_Y1-processed-gene-17.77	Contig_Y1	17037848	17037849	mir_MSE_peak_145	3.88239
Contig_Y1	maker	gene	17035294	17059158	.	-	.	ID=snap_masked-Contig_Y1-processed-gene-17.77;Name=snap_masked-Contig_Y1-processed-gene-17.77	Contig_Y1	17038748	17038749	mir_MSE_peak_146	12.40667
Contig_Y1	maker	gene	17075088	17095545	.	-	.	ID=maker-Contig_Y1-augustus-gene-17.198;Name=maker-Contig_Y1-augustus-gene-17.198	Contig_Y1	17085101	17085102	mir_MSE_peak_147	17.79733
Contig_Y1	maker	gene	17075088	17095545	.	-	.	ID=maker-Contig_Y1-augustus-gene-17.198;Name=maker-Contig_Y1-augustus-gene-17.198	Contig_Y1	17090689	17090690	mir_MSE_peak_148	3.57923
Contig_Y1	maker	gene	17075088	17095545	.	-	.	ID=maker-Contig_Y1-augustus-gene-17.198;Name=maker-Contig_Y1-augustus-gene-17.198	Contig_Y1	17092950	17092951	mir_MSE_peak_149	18.84651
Contig_Y1	maker	gene	17075611	17096265	.	-	.	ID=maker-Contig_Y1-snap-gene-17.317;Name=maker-Contig_Y1-snap-gene-17.317	Contig_Y1	17085101	17085102	mir_MSE_peak_147	17.79733
Contig_Y1	maker	gene	17075611	17096265	.	-	.	ID=maker-Contig_Y1-snap-gene-17.317;Name=maker-Contig_Y1-snap-gene-17.317	Contig_Y1	17090689	17090690	mir_MSE_peak_148	3.57923
Contig_Y1	maker	gene	17075611	17096265	.	-	.	ID=maker-Contig_Y1-snap-gene-17.317;Name=maker-Contig_Y1-snap-gene-17.317	Contig_Y1	17092950	17092951	mir_MSE_peak_149	18.84651
Contig_Y1	maker	gene	17103433	17124108	.	+	.	ID=maker-Contig_Y1-snap-gene-17.246;Name=maker-Contig_Y1-snap-gene-17.246	Contig_Y1	17114717	17114718	mir_MSE_peak_150	17.79733
Contig_Y1	maker	gene	17103433	17124108	.	+	.	ID=maker-Contig_Y1-snap-gene-17.246;Name=maker-Contig_Y1-snap-gene-17.246	Contig_Y1	17116525	17116526	mir_MSE_peak_151	5.51826
Contig_Y1	maker	gene	17103988	17129355	.	-	.	ID=maker-Contig_Y1-augustus-gene-17.202;Name=maker-Contig_Y1-augustus-gene-17.202	Contig_Y1	17114717	17114718	mir_MSE_peak_150	17.79733
Contig_Y1	maker	gene	17103988	17129355	.	-	.	ID=maker-Contig_Y1-augustus-gene-17.202;Name=maker-Contig_Y1-augustus-gene-17.202	Contig_Y1	17116525	17116526	mir_MSE_peak_151	5.51826
Contig_Y1	maker	gene	17104174	17124631	.	+	.	ID=maker-Contig_Y1-augustus-gene-17.106;Name=maker-Contig_Y1-augustus-gene-17.106	Contig_Y1	17114717	17114718	mir_MSE_peak_150	17.79733
Contig_Y1	maker	gene	17104174	17124631	.	+	.	ID=maker-Contig_Y1-augustus-gene-17.106;Name=maker-Contig_Y1-augustus-gene-17.106	Contig_Y1	17116525	17116526	mir_MSE_peak_151	5.51826
Contig_Y1	maker	gene	18586267	18610232	.	+	.	ID=maker-Contig_Y1-snap-gene-18.325;Name=maker-Contig_Y1-snap-gene-18.325	Contig_Y1	18608522	18608523	mir_MSE_peak_153	7.72837
Contig_Y1	maker	gene	18593485	18615615	.	+	.	ID=maker-Contig_Y1-augustus-gene-18.158;Name=maker-Contig_Y1-augustus-gene-18.158	Contig_Y1	18608522	18608523	mir_MSE_peak_153	7.72837
Contig_Y1	maker	gene	18593485	18615615	.	+	.	ID=maker-Contig_Y1-augustus-gene-18.158;Name=maker-Contig_Y1-augustus-gene-18.158	Contig_Y1	18610274	18610275	mir_MSE_peak_154	8.92742
Contig_Y1	maker	gene	18593485	18615615	.	+	.	ID=maker-Contig_Y1-augustus-gene-18.158;Name=maker-Contig_Y1-augustus-gene-18.158	Contig_Y1	18614994	18614995	mir_MSE_peak_155	13.33681
Contig_Y1	maker	gene	18593509	18617757	.	-	.	ID=maker-Contig_Y1-augustus-gene-18.277;Name=maker-Contig_Y1-augustus-gene-18.277	Contig_Y1	18608522	18608523	mir_MSE_peak_153	7.72837
Contig_Y1	maker	gene	18593509	18617757	.	-	.	ID=maker-Contig_Y1-augustus-gene-18.277;Name=maker-Contig_Y1-augustus-gene-18.277	Contig_Y1	18610274	18610275	mir_MSE_peak_154	8.92742
Contig_Y1	maker	gene	18593509	18617757	.	-	.	ID=maker-Contig_Y1-augustus-gene-18.277;Name=maker-Contig_Y1-augustus-gene-18.277	Contig_Y1	18614994	18614995	mir_MSE_peak_155	13.33681
Contig_Y1	maker	gene	18593509	18617757	.	-	.	ID=maker-Contig_Y1-augustus-gene-18.277;Name=maker-Contig_Y1-augustus-gene-18.277	Contig_Y1	18616401	18616402	mir_MSE_peak_156	3.57923
Contig_Y1	maker	gene	18593509	18617757	.	-	.	ID=maker-Contig_Y1-augustus-gene-18.277;Name=maker-Contig_Y1-augustus-gene-18.277	Contig_Y1	18616955	18616956	mir_MSE_peak_157	9.34031
Contig_Y1	maker	gene	18597137	18619790	.	+	.	ID=maker-Contig_Y1-augustus-gene-18.163;Name=maker-Contig_Y1-augustus-gene-18.163	Contig_Y1	18608522	18608523	mir_MSE_peak_153	7.72837
Contig_Y1	maker	gene	18597137	18619790	.	+	.	ID=maker-Contig_Y1-augustus-gene-18.163;Name=maker-Contig_Y1-augustus-gene-18.163	Contig_Y1	18610274	18610275	mir_MSE_peak_154	8.92742
Contig_Y1	maker	gene	18597137	18619790	.	+	.	ID=maker-Contig_Y1-augustus-gene-18.163;Name=maker-Contig_Y1-augustus-gene-18.163	Contig_Y1	18614994	18614995	mir_MSE_peak_155	13.33681
Contig_Y1	maker	gene	18597137	18619790	.	+	.	ID=maker-Contig_Y1-augustus-gene-18.163;Name=maker-Contig_Y1-augustus-gene-18.163	Contig_Y1	18616401	18616402	mir_MSE_peak_156	3.57923
Contig_Y1	maker	gene	18597137	18619790	.	+	.	ID=maker-Contig_Y1-augustus-gene-18.163;Name=maker-Contig_Y1-augustus-gene-18.163	Contig_Y1	18616955	18616956	mir_MSE_peak_157	9.34031
Contig_Y1	maker	gene	18597137	18619790	.	+	.	ID=maker-Contig_Y1-augustus-gene-18.163;Name=maker-Contig_Y1-augustus-gene-18.163	Contig_Y1	18618500	18618501	mir_MSE_peak_158	46.33892
Contig_Y1	maker	gene	18599892	18621184	.	+	.	ID=maker-Contig_Y1-augustus-gene-18.161;Name=maker-Contig_Y1-augustus-gene-18.161	Contig_Y1	18608522	18608523	mir_MSE_peak_153	7.72837
Contig_Y1	maker	gene	18599892	18621184	.	+	.	ID=maker-Contig_Y1-augustus-gene-18.161;Name=maker-Contig_Y1-augustus-gene-18.161	Contig_Y1	18610274	18610275	mir_MSE_peak_154	8.92742
Contig_Y1	maker	gene	18599892	18621184	.	+	.	ID=maker-Contig_Y1-augustus-gene-18.161;Name=maker-Contig_Y1-augustus-gene-18.161	Contig_Y1	18614994	18614995	mir_MSE_peak_155	13.33681
Contig_Y1	maker	gene	18599892	18621184	.	+	.	ID=maker-Contig_Y1-augustus-gene-18.161;Name=maker-Contig_Y1-augustus-gene-18.161	Contig_Y1	18616401	18616402	mir_MSE_peak_156	3.57923
Contig_Y1	maker	gene	18599892	18621184	.	+	.	ID=maker-Contig_Y1-augustus-gene-18.161;Name=maker-Contig_Y1-augustus-gene-18.161	Contig_Y1	18616955	18616956	mir_MSE_peak_157	9.34031
Contig_Y1	maker	gene	18599892	18621184	.	+	.	ID=maker-Contig_Y1-augustus-gene-18.161;Name=maker-Contig_Y1-augustus-gene-18.161	Contig_Y1	18618500	18618501	mir_MSE_peak_158	46.33892
Contig_Y1	maker	gene	18600434	18627223	.	-	.	ID=maker-Contig_Y1-snap-gene-18.442;Name=maker-Contig_Y1-snap-gene-18.442	Contig_Y1	18608522	18608523	mir_MSE_peak_153	7.72837
Contig_Y1	maker	gene	18600434	18627223	.	-	.	ID=maker-Contig_Y1-snap-gene-18.442;Name=maker-Contig_Y1-snap-gene-18.442	Contig_Y1	18610274	18610275	mir_MSE_peak_154	8.92742
Contig_Y1	maker	gene	18600434	18627223	.	-	.	ID=maker-Contig_Y1-snap-gene-18.442;Name=maker-Contig_Y1-snap-gene-18.442	Contig_Y1	18614994	18614995	mir_MSE_peak_155	13.33681
Contig_Y1	maker	gene	18600434	18627223	.	-	.	ID=maker-Contig_Y1-snap-gene-18.442;Name=maker-Contig_Y1-snap-gene-18.442	Contig_Y1	18616401	18616402	mir_MSE_peak_156	3.57923
Contig_Y1	maker	gene	18600434	18627223	.	-	.	ID=maker-Contig_Y1-snap-gene-18.442;Name=maker-Contig_Y1-snap-gene-18.442	Contig_Y1	18616955	18616956	mir_MSE_peak_157	9.34031
Contig_Y1	maker	gene	18600434	18627223	.	-	.	ID=maker-Contig_Y1-snap-gene-18.442;Name=maker-Contig_Y1-snap-gene-18.442	Contig_Y1	18618500	18618501	mir_MSE_peak_158	46.33892
Contig_Y1	maker	gene	18600434	18627223	.	-	.	ID=maker-Contig_Y1-snap-gene-18.442;Name=maker-Contig_Y1-snap-gene-18.442	Contig_Y1	18621495	18621496	mir_MSE_peak_159	2.99827
Contig_Y1	maker	gene	18600434	18627223	.	-	.	ID=maker-Contig_Y1-snap-gene-18.442;Name=maker-Contig_Y1-snap-gene-18.442	Contig_Y1	18622242	18622243	mir_MSE_peak_160	5.17549
Contig_Y1	maker	gene	18600434	18627223	.	-	.	ID=maker-Contig_Y1-snap-gene-18.442;Name=maker-Contig_Y1-snap-gene-18.442	Contig_Y1	18624318	18624319	mir_MSE_peak_161	4.84045
Contig_Y1	maker	gene	18600434	18627223	.	-	.	ID=maker-Contig_Y1-snap-gene-18.442;Name=maker-Contig_Y1-snap-gene-18.442	Contig_Y1	18625213	18625214	mir_MSE_peak_162	5.51826
Contig_Y1	maker	gene	18601314	18621964	.	+	.	ID=maker-Contig_Y1-augustus-gene-18.162;Name=maker-Contig_Y1-augustus-gene-18.162	Contig_Y1	18608522	18608523	mir_MSE_peak_153	7.72837
Contig_Y1	maker	gene	18601314	18621964	.	+	.	ID=maker-Contig_Y1-augustus-gene-18.162;Name=maker-Contig_Y1-augustus-gene-18.162	Contig_Y1	18610274	18610275	mir_MSE_peak_154	8.92742
Contig_Y1	maker	gene	18601314	18621964	.	+	.	ID=maker-Contig_Y1-augustus-gene-18.162;Name=maker-Contig_Y1-augustus-gene-18.162	Contig_Y1	18614994	18614995	mir_MSE_peak_155	13.33681
Contig_Y1	maker	gene	18601314	18621964	.	+	.	ID=maker-Contig_Y1-augustus-gene-18.162;Name=maker-Contig_Y1-augustus-gene-18.162	Contig_Y1	18616401	18616402	mir_MSE_peak_156	3.57923
Contig_Y1	maker	gene	18601314	18621964	.	+	.	ID=maker-Contig_Y1-augustus-gene-18.162;Name=maker-Contig_Y1-augustus-gene-18.162	Contig_Y1	18616955	18616956	mir_MSE_peak_157	9.34031
Contig_Y1	maker	gene	18601314	18621964	.	+	.	ID=maker-Contig_Y1-augustus-gene-18.162;Name=maker-Contig_Y1-augustus-gene-18.162	Contig_Y1	18618500	18618501	mir_MSE_peak_158	46.33892
Contig_Y1	maker	gene	18601314	18621964	.	+	.	ID=maker-Contig_Y1-augustus-gene-18.162;Name=maker-Contig_Y1-augustus-gene-18.162	Contig_Y1	18621495	18621496	mir_MSE_peak_159	2.99827
Contig_Y1	maker	gene	18603356	18624922	.	+	.	ID=maker-Contig_Y1-augustus-gene-18.173;Name=maker-Contig_Y1-augustus-gene-18.173	Contig_Y1	18608522	18608523	mir_MSE_peak_153	7.72837
Contig_Y1	maker	gene	18603356	18624922	.	+	.	ID=maker-Contig_Y1-augustus-gene-18.173;Name=maker-Contig_Y1-augustus-gene-18.173	Contig_Y1	18610274	18610275	mir_MSE_peak_154	8.92742
Contig_Y1	maker	gene	18603356	18624922	.	+	.	ID=maker-Contig_Y1-augustus-gene-18.173;Name=maker-Contig_Y1-augustus-gene-18.173	Contig_Y1	18614994	18614995	mir_MSE_peak_155	13.33681
Contig_Y1	maker	gene	18603356	18624922	.	+	.	ID=maker-Contig_Y1-augustus-gene-18.173;Name=maker-Contig_Y1-augustus-gene-18.173	Contig_Y1	18616401	18616402	mir_MSE_peak_156	3.57923
Contig_Y1	maker	gene	18603356	18624922	.	+	.	ID=maker-Contig_Y1-augustus-gene-18.173;Name=maker-Contig_Y1-augustus-gene-18.173	Contig_Y1	18616955	18616956	mir_MSE_peak_157	9.34031
Contig_Y1	maker	gene	18603356	18624922	.	+	.	ID=maker-Contig_Y1-augustus-gene-18.173;Name=maker-Contig_Y1-augustus-gene-18.173	Contig_Y1	18618500	18618501	mir_MSE_peak_158	46.33892
Contig_Y1	maker	gene	18603356	18624922	.	+	.	ID=maker-Contig_Y1-augustus-gene-18.173;Name=maker-Contig_Y1-augustus-gene-18.173	Contig_Y1	18621495	18621496	mir_MSE_peak_159	2.99827
Contig_Y1	maker	gene	18603356	18624922	.	+	.	ID=maker-Contig_Y1-augustus-gene-18.173;Name=maker-Contig_Y1-augustus-gene-18.173	Contig_Y1	18622242	18622243	mir_MSE_peak_160	5.17549
Contig_Y1	maker	gene	18603356	18624922	.	+	.	ID=maker-Contig_Y1-augustus-gene-18.173;Name=maker-Contig_Y1-augustus-gene-18.173	Contig_Y1	18624318	18624319	mir_MSE_peak_161	4.84045
Contig_Y1	maker	gene	18612631	18636644	.	+	.	ID=maker-Contig_Y1-snap-gene-18.342;Name=maker-Contig_Y1-snap-gene-18.342	Contig_Y1	18614994	18614995	mir_MSE_peak_155	13.33681
Contig_Y1	maker	gene	18612631	18636644	.	+	.	ID=maker-Contig_Y1-snap-gene-18.342;Name=maker-Contig_Y1-snap-gene-18.342	Contig_Y1	18616401	18616402	mir_MSE_peak_156	3.57923
Contig_Y1	maker	gene	18612631	18636644	.	+	.	ID=maker-Contig_Y1-snap-gene-18.342;Name=maker-Contig_Y1-snap-gene-18.342	Contig_Y1	18616955	18616956	mir_MSE_peak_157	9.34031
Contig_Y1	maker	gene	18612631	18636644	.	+	.	ID=maker-Contig_Y1-snap-gene-18.342;Name=maker-Contig_Y1-snap-gene-18.342	Contig_Y1	18618500	18618501	mir_MSE_peak_158	46.33892
Contig_Y1	maker	gene	18612631	18636644	.	+	.	ID=maker-Contig_Y1-snap-gene-18.342;Name=maker-Contig_Y1-snap-gene-18.342	Contig_Y1	18621495	18621496	mir_MSE_peak_159	2.99827
Contig_Y1	maker	gene	18612631	18636644	.	+	.	ID=maker-Contig_Y1-snap-gene-18.342;Name=maker-Contig_Y1-snap-gene-18.342	Contig_Y1	18622242	18622243	mir_MSE_peak_160	5.17549
Contig_Y1	maker	gene	18612631	18636644	.	+	.	ID=maker-Contig_Y1-snap-gene-18.342;Name=maker-Contig_Y1-snap-gene-18.342	Contig_Y1	18624318	18624319	mir_MSE_peak_161	4.84045
Contig_Y1	maker	gene	18612631	18636644	.	+	.	ID=maker-Contig_Y1-snap-gene-18.342;Name=maker-Contig_Y1-snap-gene-18.342	Contig_Y1	18625213	18625214	mir_MSE_peak_162	5.51826
Contig_Y1	maker	gene	18616774	18637418	.	+	.	ID=maker-Contig_Y1-augustus-gene-18.177;Name=maker-Contig_Y1-augustus-gene-18.177	Contig_Y1	18616955	18616956	mir_MSE_peak_157	9.34031
Contig_Y1	maker	gene	18616774	18637418	.	+	.	ID=maker-Contig_Y1-augustus-gene-18.177;Name=maker-Contig_Y1-augustus-gene-18.177	Contig_Y1	18618500	18618501	mir_MSE_peak_158	46.33892
Contig_Y1	maker	gene	18616774	18637418	.	+	.	ID=maker-Contig_Y1-augustus-gene-18.177;Name=maker-Contig_Y1-augustus-gene-18.177	Contig_Y1	18621495	18621496	mir_MSE_peak_159	2.99827
Contig_Y1	maker	gene	18616774	18637418	.	+	.	ID=maker-Contig_Y1-augustus-gene-18.177;Name=maker-Contig_Y1-augustus-gene-18.177	Contig_Y1	18622242	18622243	mir_MSE_peak_160	5.17549
Contig_Y1	maker	gene	18616774	18637418	.	+	.	ID=maker-Contig_Y1-augustus-gene-18.177;Name=maker-Contig_Y1-augustus-gene-18.177	Contig_Y1	18624318	18624319	mir_MSE_peak_161	4.84045
Contig_Y1	maker	gene	18616774	18637418	.	+	.	ID=maker-Contig_Y1-augustus-gene-18.177;Name=maker-Contig_Y1-augustus-gene-18.177	Contig_Y1	18625213	18625214	mir_MSE_peak_162	5.51826
Contig_Y1	maker	gene	18623134	18644100	.	-	.	ID=snap_masked-Contig_Y1-processed-gene-18.119;Name=snap_masked-Contig_Y1-processed-gene-18.119	Contig_Y1	18624318	18624319	mir_MSE_peak_161	4.84045
Contig_Y1	maker	gene	18623134	18644100	.	-	.	ID=snap_masked-Contig_Y1-processed-gene-18.119;Name=snap_masked-Contig_Y1-processed-gene-18.119	Contig_Y1	18625213	18625214	mir_MSE_peak_162	5.51826
Contig_Y1	maker	gene	18624148	18645157	.	-	.	ID=snap_masked-Contig_Y1-processed-gene-18.120;Name=snap_masked-Contig_Y1-processed-gene-18.120	Contig_Y1	18624318	18624319	mir_MSE_peak_161	4.84045
Contig_Y1	maker	gene	18624148	18645157	.	-	.	ID=snap_masked-Contig_Y1-processed-gene-18.120;Name=snap_masked-Contig_Y1-processed-gene-18.120	Contig_Y1	18625213	18625214	mir_MSE_peak_162	5.51826
Contig_Y1	maker	gene	19601350	19622624	.	-	.	ID=maker-Contig_Y1-snap-gene-19.184;Name=maker-Contig_Y1-snap-gene-19.184	Contig_Y1	19605605	19605606	mir_MSE_peak_167	27.32326
Contig_Y1	maker	gene	20332277	20353487	.	+	.	ID=maker-Contig_Y1-augustus-gene-20.85;Name=maker-Contig_Y1-augustus-gene-20.85	Contig_Y1	20351347	20351348	mir_MSE_peak_168	17.28044
Contig_Y1	maker	gene	20334135	20355090	.	-	.	ID=maker-Contig_Y1-snap-gene-20.244;Name=maker-Contig_Y1-snap-gene-20.244	Contig_Y1	20351347	20351348	mir_MSE_peak_168	17.28044
Contig_Y1	maker	gene	20536960	20557448	.	-	.	ID=maker-Contig_Y1-augustus-gene-20.159;Name=maker-Contig_Y1-augustus-gene-20.159	Contig_Y1	20556707	20556708	mir_MSE_peak_169	27.92426
Contig_Y1	maker	gene	22054693	22084399	.	+	.	ID=augustus_masked-Contig_Y1-processed-gene-22.1;Name=augustus_masked-Contig_Y1-processed-gene-22.1	Contig_Y1	22064101	22064102	mir_MSE_peak_170	5.17549
Contig_Y1	maker	gene	22054693	22084399	.	+	.	ID=augustus_masked-Contig_Y1-processed-gene-22.1;Name=augustus_masked-Contig_Y1-processed-gene-22.1	Contig_Y1	22067383	22067384	mir_MSE_peak_171	12.40667
Contig_Y1	maker	gene	22054693	22084399	.	+	.	ID=augustus_masked-Contig_Y1-processed-gene-22.1;Name=augustus_masked-Contig_Y1-processed-gene-22.1	Contig_Y1	22083493	22083494	mir_MSE_peak_172	17.79733
Contig_Y1	maker	gene	22070892	22091375	.	-	.	ID=augustus_masked-Contig_Y1-processed-gene-22.41;Name=augustus_masked-Contig_Y1-processed-gene-22.41	Contig_Y1	22083493	22083494	mir_MSE_peak_172	17.79733
Contig_Y1	maker	gene	22070892	22091375	.	-	.	ID=augustus_masked-Contig_Y1-processed-gene-22.41;Name=augustus_masked-Contig_Y1-processed-gene-22.41	Contig_Y1	22084587	22084588	mir_MSE_peak_173	48.47798
Contig_Y1	maker	gene	22072399	22093156	.	+	.	ID=snap_masked-Contig_Y1-processed-gene-22.84;Name=snap_masked-Contig_Y1-processed-gene-22.84	Contig_Y1	22083493	22083494	mir_MSE_peak_172	17.79733
Contig_Y1	maker	gene	22072399	22093156	.	+	.	ID=snap_masked-Contig_Y1-processed-gene-22.84;Name=snap_masked-Contig_Y1-processed-gene-22.84	Contig_Y1	22084587	22084588	mir_MSE_peak_173	48.47798
Contig_Y1	maker	gene	22073324	22093682	.	+	.	ID=maker-Contig_Y1-augustus-gene-22.200;Name=maker-Contig_Y1-augustus-gene-22.200	Contig_Y1	22083493	22083494	mir_MSE_peak_172	17.79733
Contig_Y1	maker	gene	22073324	22093682	.	+	.	ID=maker-Contig_Y1-augustus-gene-22.200;Name=maker-Contig_Y1-augustus-gene-22.200	Contig_Y1	22084587	22084588	mir_MSE_peak_173	48.47798
Contig_Y1	maker	gene	22073840	22094443	.	+	.	ID=maker-Contig_Y1-augustus-gene-22.201;Name=maker-Contig_Y1-augustus-gene-22.201	Contig_Y1	22083493	22083494	mir_MSE_peak_172	17.79733
Contig_Y1	maker	gene	22073840	22094443	.	+	.	ID=maker-Contig_Y1-augustus-gene-22.201;Name=maker-Contig_Y1-augustus-gene-22.201	Contig_Y1	22084587	22084588	mir_MSE_peak_173	48.47798
Contig_Y1	maker	gene	22074483	22100216	.	+	.	ID=maker-Contig_Y1-snap-gene-22.596;Name=maker-Contig_Y1-snap-gene-22.596	Contig_Y1	22083493	22083494	mir_MSE_peak_172	17.79733
Contig_Y1	maker	gene	22074483	22100216	.	+	.	ID=maker-Contig_Y1-snap-gene-22.596;Name=maker-Contig_Y1-snap-gene-22.596	Contig_Y1	22084587	22084588	mir_MSE_peak_173	48.47798
Contig_Y1	maker	gene	22074483	22100216	.	+	.	ID=maker-Contig_Y1-snap-gene-22.596;Name=maker-Contig_Y1-snap-gene-22.596	Contig_Y1	22096795	22096796	mir_MSE_peak_174	35.45514
Contig_Y1	maker	gene	22076277	22107562	.	-	.	ID=maker-Contig_Y1-snap-gene-22.728;Name=maker-Contig_Y1-snap-gene-22.728	Contig_Y1	22083493	22083494	mir_MSE_peak_172	17.79733
Contig_Y1	maker	gene	22076277	22107562	.	-	.	ID=maker-Contig_Y1-snap-gene-22.728;Name=maker-Contig_Y1-snap-gene-22.728	Contig_Y1	22084587	22084588	mir_MSE_peak_173	48.47798
Contig_Y1	maker	gene	22076277	22107562	.	-	.	ID=maker-Contig_Y1-snap-gene-22.728;Name=maker-Contig_Y1-snap-gene-22.728	Contig_Y1	22096795	22096796	mir_MSE_peak_174	35.45514
Contig_Y1	maker	gene	22087966	22108532	.	-	.	ID=augustus_masked-Contig_Y1-processed-gene-22.48;Name=augustus_masked-Contig_Y1-processed-gene-22.48	Contig_Y1	22096795	22096796	mir_MSE_peak_174	35.45514
Contig_Y1	maker	gene	22751291	22774991	.	+	.	ID=maker-Contig_Y1-snap-gene-22.715;Name=maker-Contig_Y1-snap-gene-22.715	Contig_Y1	22768480	22768481	mir_MSE_peak_175	6.59110
Contig_Y1	maker	gene	22756457	22779563	.	-	.	ID=maker-Contig_Y1-augustus-gene-22.563;Name=maker-Contig_Y1-augustus-gene-22.563	Contig_Y1	22768480	22768481	mir_MSE_peak_175	6.59110
Contig_Y1	maker	gene	22986344	23017012	.	+	.	ID=maker-Contig_Y1-augustus-gene-23.111;Name=maker-Contig_Y1-augustus-gene-23.111	Contig_Y1	23015334	23015335	mir_MSE_peak_176	10.61731
Contig_Y1	maker	gene	22987866	23019962	.	-	.	ID=snap_masked-Contig_Y1-processed-gene-23.52;Name=snap_masked-Contig_Y1-processed-gene-23.52	Contig_Y1	23015334	23015335	mir_MSE_peak_176	10.61731
Contig_Y1	maker	gene	22997680	23027655	.	+	.	ID=maker-Contig_Y1-augustus-gene-23.114;Name=maker-Contig_Y1-augustus-gene-23.114	Contig_Y1	23015334	23015335	mir_MSE_peak_176	10.61731
Contig_Y1	maker	gene	24099183	24122469	.	+	.	ID=maker-Contig_Y1-snap-gene-24.501;Name=maker-Contig_Y1-snap-gene-24.501	Contig_Y1	24111277	24111278	mir_MSE_peak_177	49.19753
Contig_Y1	maker	gene	24102627	24125964	.	-	.	ID=maker-Contig_Y1-snap-gene-24.698;Name=maker-Contig_Y1-snap-gene-24.698	Contig_Y1	24111277	24111278	mir_MSE_peak_177	49.19753
Contig_Y1	maker	gene	24106057	24126810	.	-	.	ID=maker-Contig_Y1-augustus-gene-24.334;Name=maker-Contig_Y1-augustus-gene-24.334	Contig_Y1	24111277	24111278	mir_MSE_peak_177	49.19753
Contig_Y1	maker	gene	24119724	24143245	.	+	.	ID=maker-Contig_Y1-snap-gene-24.507;Name=maker-Contig_Y1-snap-gene-24.507	Contig_Y1	24132078	24132079	mir_MSE_peak_178	34.16061
Contig_Y1	maker	gene	24122623	24145093	.	-	.	ID=snap_masked-Contig_Y1-processed-gene-24.101;Name=snap_masked-Contig_Y1-processed-gene-24.101	Contig_Y1	24132078	24132079	mir_MSE_peak_178	34.16061
Contig_Y1	maker	gene	24126708	24147551	.	-	.	ID=maker-Contig_Y1-snap-gene-24.712;Name=maker-Contig_Y1-snap-gene-24.712	Contig_Y1	24132078	24132079	mir_MSE_peak_178	34.16061
Contig_Y1	maker	gene	24196969	24233050	.	-	.	ID=maker-Contig_Y1-snap-gene-24.725;Name=maker-Contig_Y1-snap-gene-24.725	Contig_Y1	24222425	24222426	mir_MSE_peak_179	17.79733
Contig_Y1	maker	gene	24196969	24233050	.	-	.	ID=maker-Contig_Y1-snap-gene-24.725;Name=maker-Contig_Y1-snap-gene-24.725	Contig_Y1	24225191	24225192	mir_MSE_peak_180	125.54135
Contig_Y1	maker	gene	24196969	24233050	.	-	.	ID=maker-Contig_Y1-snap-gene-24.725;Name=maker-Contig_Y1-snap-gene-24.725	Contig_Y1	24227368	24227369	mir_MSE_peak_181	11.49999
Contig_Y1	maker	gene	24199496	24235949	.	+	.	ID=maker-Contig_Y1-snap-gene-24.524;Name=maker-Contig_Y1-snap-gene-24.524	Contig_Y1	24222425	24222426	mir_MSE_peak_179	17.79733
Contig_Y1	maker	gene	24199496	24235949	.	+	.	ID=maker-Contig_Y1-snap-gene-24.524;Name=maker-Contig_Y1-snap-gene-24.524	Contig_Y1	24225191	24225192	mir_MSE_peak_180	125.54135
Contig_Y1	maker	gene	24199496	24235949	.	+	.	ID=maker-Contig_Y1-snap-gene-24.524;Name=maker-Contig_Y1-snap-gene-24.524	Contig_Y1	24227368	24227369	mir_MSE_peak_181	11.49999
Contig_Y1	maker	gene	24215818	24251811	.	-	.	ID=snap_masked-Contig_Y1-processed-gene-24.106;Name=snap_masked-Contig_Y1-processed-gene-24.106	Contig_Y1	24222425	24222426	mir_MSE_peak_179	17.79733
Contig_Y1	maker	gene	24215818	24251811	.	-	.	ID=snap_masked-Contig_Y1-processed-gene-24.106;Name=snap_masked-Contig_Y1-processed-gene-24.106	Contig_Y1	24225191	24225192	mir_MSE_peak_180	125.54135
Contig_Y1	maker	gene	24215818	24251811	.	-	.	ID=snap_masked-Contig_Y1-processed-gene-24.106;Name=snap_masked-Contig_Y1-processed-gene-24.106	Contig_Y1	24227368	24227369	mir_MSE_peak_181	11.49999
Contig_Y1	maker	gene	24264123	24284775	.	+	.	ID=maker-Contig_Y1-augustus-gene-24.181;Name=maker-Contig_Y1-augustus-gene-24.181	Contig_Y1	24265161	24265162	mir_MSE_peak_182	20.45764
Contig_Y1	maker	gene	24264916	24285020	.	-	.	ID=maker-Contig_Y1-snap-gene-24.732;Name=maker-Contig_Y1-snap-gene-24.732	Contig_Y1	24265161	24265162	mir_MSE_peak_182	20.45764
Contig_Y1	maker	gene	24265062	24286885	.	-	.	ID=maker-Contig_Y1-augustus-gene-24.353;Name=maker-Contig_Y1-augustus-gene-24.353	Contig_Y1	24265161	24265162	mir_MSE_peak_182	20.45764
Contig_Y1	maker	gene	24272822	24307375	.	+	.	ID=maker-Contig_Y1-snap-gene-24.532;Name=maker-Contig_Y1-snap-gene-24.532	Contig_Y1	24294075	24294076	mir_MSE_peak_183	7.72837
Contig_Y1	maker	gene	24272822	24307375	.	+	.	ID=maker-Contig_Y1-snap-gene-24.532;Name=maker-Contig_Y1-snap-gene-24.532	Contig_Y1	24296661	24296662	mir_MSE_peak_184	22.67311
Contig_Y1	maker	gene	24287244	24312165	.	-	.	ID=snap_masked-Contig_Y1-processed-gene-24.109;Name=snap_masked-Contig_Y1-processed-gene-24.109	Contig_Y1	24294075	24294076	mir_MSE_peak_183	7.72837
Contig_Y1	maker	gene	24287244	24312165	.	-	.	ID=snap_masked-Contig_Y1-processed-gene-24.109;Name=snap_masked-Contig_Y1-processed-gene-24.109	Contig_Y1	24296661	24296662	mir_MSE_peak_184	22.67311
Contig_Y1	maker	gene	24346069	24367185	.	+	.	ID=maker-Contig_Y1-augustus-gene-24.196;Name=maker-Contig_Y1-augustus-gene-24.196	Contig_Y1	24356546	24356547	mir_MSE_peak_185	6.96314
Contig_Y1	maker	gene	24346069	24367185	.	+	.	ID=maker-Contig_Y1-augustus-gene-24.196;Name=maker-Contig_Y1-augustus-gene-24.196	Contig_Y1	24357269	24357270	mir_MSE_peak_186	25.54639
Contig_Y1	maker	gene	24346604	24366816	.	-	.	ID=snap_masked-Contig_Y1-processed-gene-24.113;Name=snap_masked-Contig_Y1-processed-gene-24.113	Contig_Y1	24356546	24356547	mir_MSE_peak_185	6.96314
Contig_Y1	maker	gene	24346604	24366816	.	-	.	ID=snap_masked-Contig_Y1-processed-gene-24.113;Name=snap_masked-Contig_Y1-processed-gene-24.113	Contig_Y1	24357269	24357270	mir_MSE_peak_186	25.54639
Contig_Y1	maker	gene	24347273	24371240	.	-	.	ID=maker-Contig_Y1-augustus-gene-24.359;Name=maker-Contig_Y1-augustus-gene-24.359	Contig_Y1	24356546	24356547	mir_MSE_peak_185	6.96314
Contig_Y1	maker	gene	24347273	24371240	.	-	.	ID=maker-Contig_Y1-augustus-gene-24.359;Name=maker-Contig_Y1-augustus-gene-24.359	Contig_Y1	24357269	24357270	mir_MSE_peak_186	25.54639
Contig_Y1	maker	gene	24895971	24918430	.	-	.	ID=augustus_masked-Contig_Y1-processed-gene-24.48;Name=augustus_masked-Contig_Y1-processed-gene-24.48	Contig_Y1	24907814	24907815	mir_MSE_peak_188	6.22559
Contig_Y1	maker	gene	24895971	24918430	.	-	.	ID=augustus_masked-Contig_Y1-processed-gene-24.48;Name=augustus_masked-Contig_Y1-processed-gene-24.48	Contig_Y1	24908828	24908829	mir_MSE_peak_189	8.52107
Contig_Y1	maker	gene	24895971	24918430	.	-	.	ID=augustus_masked-Contig_Y1-processed-gene-24.48;Name=augustus_masked-Contig_Y1-processed-gene-24.48	Contig_Y1	24909428	24909429	mir_MSE_peak_190	4.51309
Contig_Y1	maker	gene	24898727	24919363	.	+	.	ID=maker-Contig_Y1-snap-gene-24.618;Name=maker-Contig_Y1-snap-gene-24.618	Contig_Y1	24907814	24907815	mir_MSE_peak_188	6.22559
Contig_Y1	maker	gene	24898727	24919363	.	+	.	ID=maker-Contig_Y1-snap-gene-24.618;Name=maker-Contig_Y1-snap-gene-24.618	Contig_Y1	24908828	24908829	mir_MSE_peak_189	8.52107
Contig_Y1	maker	gene	24898727	24919363	.	+	.	ID=maker-Contig_Y1-snap-gene-24.618;Name=maker-Contig_Y1-snap-gene-24.618	Contig_Y1	24909428	24909429	mir_MSE_peak_190	4.51309
Contig_Y1	maker	gene	24899368	24920889	.	+	.	ID=maker-Contig_Y1-snap-gene-24.617;Name=maker-Contig_Y1-snap-gene-24.617	Contig_Y1	24907814	24907815	mir_MSE_peak_188	6.22559
Contig_Y1	maker	gene	24899368	24920889	.	+	.	ID=maker-Contig_Y1-snap-gene-24.617;Name=maker-Contig_Y1-snap-gene-24.617	Contig_Y1	24908828	24908829	mir_MSE_peak_189	8.52107
Contig_Y1	maker	gene	24899368	24920889	.	+	.	ID=maker-Contig_Y1-snap-gene-24.617;Name=maker-Contig_Y1-snap-gene-24.617	Contig_Y1	24909428	24909429	mir_MSE_peak_190	4.51309
Contig_Y1	maker	gene	24900582	24920929	.	-	.	ID=maker-Contig_Y1-snap-gene-24.797;Name=maker-Contig_Y1-snap-gene-24.797	Contig_Y1	24907814	24907815	mir_MSE_peak_188	6.22559
Contig_Y1	maker	gene	24900582	24920929	.	-	.	ID=maker-Contig_Y1-snap-gene-24.797;Name=maker-Contig_Y1-snap-gene-24.797	Contig_Y1	24908828	24908829	mir_MSE_peak_189	8.52107
Contig_Y1	maker	gene	24900582	24920929	.	-	.	ID=maker-Contig_Y1-snap-gene-24.797;Name=maker-Contig_Y1-snap-gene-24.797	Contig_Y1	24909428	24909429	mir_MSE_peak_190	4.51309
Contig_Y1	maker	gene	24901021	24922552	.	-	.	ID=maker-Contig_Y1-snap-gene-24.796;Name=maker-Contig_Y1-snap-gene-24.796	Contig_Y1	24907814	24907815	mir_MSE_peak_188	6.22559
Contig_Y1	maker	gene	24901021	24922552	.	-	.	ID=maker-Contig_Y1-snap-gene-24.796;Name=maker-Contig_Y1-snap-gene-24.796	Contig_Y1	24908828	24908829	mir_MSE_peak_189	8.52107
Contig_Y1	maker	gene	24901021	24922552	.	-	.	ID=maker-Contig_Y1-snap-gene-24.796;Name=maker-Contig_Y1-snap-gene-24.796	Contig_Y1	24909428	24909429	mir_MSE_peak_190	4.51309
Contig_Y1	maker	gene	24902571	24924448	.	-	.	ID=maker-Contig_Y1-snap-gene-24.799;Name=maker-Contig_Y1-snap-gene-24.799	Contig_Y1	24907814	24907815	mir_MSE_peak_188	6.22559
Contig_Y1	maker	gene	24902571	24924448	.	-	.	ID=maker-Contig_Y1-snap-gene-24.799;Name=maker-Contig_Y1-snap-gene-24.799	Contig_Y1	24908828	24908829	mir_MSE_peak_189	8.52107
Contig_Y1	maker	gene	24902571	24924448	.	-	.	ID=maker-Contig_Y1-snap-gene-24.799;Name=maker-Contig_Y1-snap-gene-24.799	Contig_Y1	24909428	24909429	mir_MSE_peak_190	4.51309
Contig_Y1	maker	gene	24904579	24927995	.	-	.	ID=maker-Contig_Y1-augustus-gene-24.425;Name=maker-Contig_Y1-augustus-gene-24.425	Contig_Y1	24907814	24907815	mir_MSE_peak_188	6.22559
Contig_Y1	maker	gene	24904579	24927995	.	-	.	ID=maker-Contig_Y1-augustus-gene-24.425;Name=maker-Contig_Y1-augustus-gene-24.425	Contig_Y1	24908828	24908829	mir_MSE_peak_189	8.52107
Contig_Y1	maker	gene	24904579	24927995	.	-	.	ID=maker-Contig_Y1-augustus-gene-24.425;Name=maker-Contig_Y1-augustus-gene-24.425	Contig_Y1	24909428	24909429	mir_MSE_peak_190	4.51309
Contig_Y1	maker	gene	24905392	24925886	.	+	.	ID=augustus_masked-Contig_Y1-processed-gene-24.20;Name=augustus_masked-Contig_Y1-processed-gene-24.20	Contig_Y1	24907814	24907815	mir_MSE_peak_188	6.22559
Contig_Y1	maker	gene	24905392	24925886	.	+	.	ID=augustus_masked-Contig_Y1-processed-gene-24.20;Name=augustus_masked-Contig_Y1-processed-gene-24.20	Contig_Y1	24908828	24908829	mir_MSE_peak_189	8.52107
Contig_Y1	maker	gene	24905392	24925886	.	+	.	ID=augustus_masked-Contig_Y1-processed-gene-24.20;Name=augustus_masked-Contig_Y1-processed-gene-24.20	Contig_Y1	24909428	24909429	mir_MSE_peak_190	4.51309
Contig_Y1	maker	gene	24906126	24927308	.	+	.	ID=maker-Contig_Y1-augustus-gene-24.236;Name=maker-Contig_Y1-augustus-gene-24.236	Contig_Y1	24907814	24907815	mir_MSE_peak_188	6.22559
Contig_Y1	maker	gene	24906126	24927308	.	+	.	ID=maker-Contig_Y1-augustus-gene-24.236;Name=maker-Contig_Y1-augustus-gene-24.236	Contig_Y1	24908828	24908829	mir_MSE_peak_189	8.52107
Contig_Y1	maker	gene	24906126	24927308	.	+	.	ID=maker-Contig_Y1-augustus-gene-24.236;Name=maker-Contig_Y1-augustus-gene-24.236	Contig_Y1	24909428	24909429	mir_MSE_peak_190	4.51309
Contig_Y1	maker	gene	24919574	24942180	.	-	.	ID=maker-Contig_Y1-snap-gene-24.827;Name=maker-Contig_Y1-snap-gene-24.827	Contig_Y1	24939748	24939749	mir_MSE_peak_191	5.86851
Contig_Y1	maker	gene	24926095	24952090	.	+	.	ID=maker-Contig_Y1-augustus-gene-24.237;Name=maker-Contig_Y1-augustus-gene-24.237	Contig_Y1	24939748	24939749	mir_MSE_peak_191	5.86851
Contig_Y1	maker	gene	24931676	24961317	.	-	.	ID=maker-Contig_Y1-snap-gene-24.834;Name=maker-Contig_Y1-snap-gene-24.834	Contig_Y1	24939748	24939749	mir_MSE_peak_191	5.86851
Contig_Y1	maker	gene	24935085	24955439	.	+	.	ID=maker-Contig_Y1-augustus-gene-24.238;Name=maker-Contig_Y1-augustus-gene-24.238	Contig_Y1	24939748	24939749	mir_MSE_peak_191	5.86851
Contig_Y1	maker	gene	25174648	25200941	.	-	.	ID=maker-Contig_Y1-augustus-gene-25.180;Name=maker-Contig_Y1-augustus-gene-25.180	Contig_Y1	25182663	25182664	mir_MSE_peak_192	58.07849
Contig_Y1	maker	gene	25174648	25200941	.	-	.	ID=maker-Contig_Y1-augustus-gene-25.180;Name=maker-Contig_Y1-augustus-gene-25.180	Contig_Y1	25188765	25188766	mir_MSE_peak_193	5.17549
Contig_Y1	maker	gene	25181538	25207540	.	+	.	ID=maker-Contig_Y1-snap-gene-25.230;Name=maker-Contig_Y1-snap-gene-25.230	Contig_Y1	25182663	25182664	mir_MSE_peak_192	58.07849
Contig_Y1	maker	gene	25181538	25207540	.	+	.	ID=maker-Contig_Y1-snap-gene-25.230;Name=maker-Contig_Y1-snap-gene-25.230	Contig_Y1	25188765	25188766	mir_MSE_peak_193	5.17549
Contig_Y1	maker	gene	26488866	26515334	.	+	.	ID=augustus_masked-Contig_Y1-processed-gene-26.4;Name=augustus_masked-Contig_Y1-processed-gene-26.4	Contig_Y1	26510474	26510475	mir_MSE_peak_194	6.96314
Contig_Y1	maker	gene	26495485	26518443	.	+	.	ID=maker-Contig_Y1-augustus-gene-26.99;Name=maker-Contig_Y1-augustus-gene-26.99	Contig_Y1	26510474	26510475	mir_MSE_peak_194	6.96314
Contig_Y1	maker	gene	26499943	26521286	.	-	.	ID=maker-Contig_Y1-augustus-gene-26.141;Name=maker-Contig_Y1-augustus-gene-26.141	Contig_Y1	26510474	26510475	mir_MSE_peak_194	6.96314
Contig_Y1	maker	gene	26501299	26523624	.	+	.	ID=maker-Contig_Y1-augustus-gene-26.103;Name=maker-Contig_Y1-augustus-gene-26.103	Contig_Y1	26510474	26510475	mir_MSE_peak_194	6.96314
Contig_Y1	maker	gene	26503757	26526333	.	-	.	ID=maker-Contig_Y1-augustus-gene-26.142;Name=maker-Contig_Y1-augustus-gene-26.142	Contig_Y1	26510474	26510475	mir_MSE_peak_194	6.96314
Contig_Y1	maker	gene	26507485	26528504	.	-	.	ID=maker-Contig_Y1-snap-gene-26.272;Name=maker-Contig_Y1-snap-gene-26.272	Contig_Y1	26510474	26510475	mir_MSE_peak_194	6.96314
Contig_Y1	maker	gene	26856019	26884586	.	-	.	ID=maker-Contig_Y1-augustus-gene-26.200;Name=maker-Contig_Y1-augustus-gene-26.200	Contig_Y1	26867016	26867017	mir_MSE_peak_195	9.34031
Contig_Y1	maker	gene	26878829	26903375	.	+	.	ID=maker-Contig_Y1-snap-gene-26.240;Name=maker-Contig_Y1-snap-gene-26.240	Contig_Y1	26889214	26889215	mir_MSE_peak_196	20.45764
Contig_Y1	maker	gene	26878829	26903375	.	+	.	ID=maker-Contig_Y1-snap-gene-26.240;Name=maker-Contig_Y1-snap-gene-26.240	Contig_Y1	26890786	26890787	mir_MSE_peak_197	79.57584
Contig_Y1	maker	gene	26878829	26903375	.	+	.	ID=maker-Contig_Y1-snap-gene-26.240;Name=maker-Contig_Y1-snap-gene-26.240	Contig_Y1	26893952	26893953	mir_MSE_peak_198	65.80750
Contig_Y1	maker	gene	26878829	26903375	.	+	.	ID=maker-Contig_Y1-snap-gene-26.240;Name=maker-Contig_Y1-snap-gene-26.240	Contig_Y1	26894562	26894563	mir_MSE_peak_199	16.26216
Contig_Y1	maker	gene	26878829	26903375	.	+	.	ID=maker-Contig_Y1-snap-gene-26.240;Name=maker-Contig_Y1-snap-gene-26.240	Contig_Y1	26895558	26895559	mir_MSE_peak_200	100.23396
Contig_Y1	maker	gene	26885677	26907743	.	-	.	ID=maker-Contig_Y1-augustus-gene-26.202;Name=maker-Contig_Y1-augustus-gene-26.202	Contig_Y1	26889214	26889215	mir_MSE_peak_196	20.45764
Contig_Y1	maker	gene	26885677	26907743	.	-	.	ID=maker-Contig_Y1-augustus-gene-26.202;Name=maker-Contig_Y1-augustus-gene-26.202	Contig_Y1	26890786	26890787	mir_MSE_peak_197	79.57584
Contig_Y1	maker	gene	26885677	26907743	.	-	.	ID=maker-Contig_Y1-augustus-gene-26.202;Name=maker-Contig_Y1-augustus-gene-26.202	Contig_Y1	26893952	26893953	mir_MSE_peak_198	65.80750
Contig_Y1	maker	gene	26885677	26907743	.	-	.	ID=maker-Contig_Y1-augustus-gene-26.202;Name=maker-Contig_Y1-augustus-gene-26.202	Contig_Y1	26894562	26894563	mir_MSE_peak_199	16.26216
Contig_Y1	maker	gene	26885677	26907743	.	-	.	ID=maker-Contig_Y1-augustus-gene-26.202;Name=maker-Contig_Y1-augustus-gene-26.202	Contig_Y1	26895558	26895559	mir_MSE_peak_200	100.23396
Contig_Y1	maker	gene	26889271	26910712	.	+	.	ID=maker-Contig_Y1-snap-gene-26.248;Name=maker-Contig_Y1-snap-gene-26.248	Contig_Y1	26890786	26890787	mir_MSE_peak_197	79.57584
Contig_Y1	maker	gene	26889271	26910712	.	+	.	ID=maker-Contig_Y1-snap-gene-26.248;Name=maker-Contig_Y1-snap-gene-26.248	Contig_Y1	26893952	26893953	mir_MSE_peak_198	65.80750
Contig_Y1	maker	gene	26889271	26910712	.	+	.	ID=maker-Contig_Y1-snap-gene-26.248;Name=maker-Contig_Y1-snap-gene-26.248	Contig_Y1	26894562	26894563	mir_MSE_peak_199	16.26216
Contig_Y1	maker	gene	26889271	26910712	.	+	.	ID=maker-Contig_Y1-snap-gene-26.248;Name=maker-Contig_Y1-snap-gene-26.248	Contig_Y1	26895558	26895559	mir_MSE_peak_200	100.23396
Contig_Y1	maker	gene	26891618	26914128	.	-	.	ID=maker-Contig_Y1-snap-gene-26.332;Name=maker-Contig_Y1-snap-gene-26.332	Contig_Y1	26893952	26893953	mir_MSE_peak_198	65.80750
Contig_Y1	maker	gene	26891618	26914128	.	-	.	ID=maker-Contig_Y1-snap-gene-26.332;Name=maker-Contig_Y1-snap-gene-26.332	Contig_Y1	26894562	26894563	mir_MSE_peak_199	16.26216
Contig_Y1	maker	gene	26891618	26914128	.	-	.	ID=maker-Contig_Y1-snap-gene-26.332;Name=maker-Contig_Y1-snap-gene-26.332	Contig_Y1	26895558	26895559	mir_MSE_peak_200	100.23396
Contig_Y1	maker	gene	27503565	27542861	.	-	.	ID=maker-Contig_Y1-snap-gene-27.372;Name=maker-Contig_Y1-snap-gene-27.372	Contig_Y1	27539692	27539693	mir_MSE_peak_201	10.61731
Contig_Y1	maker	gene	27533035	27573466	.	-	.	ID=maker-Contig_Y1-snap-gene-27.378;Name=maker-Contig_Y1-snap-gene-27.378	Contig_Y1	27539692	27539693	mir_MSE_peak_201	10.61731
Contig_Y1	maker	gene	28149594	28181988	.	+	.	ID=maker-Contig_Y1-snap-gene-28.688;Name=maker-Contig_Y1-snap-gene-28.688	Contig_Y1	28170691	28170692	mir_MSE_peak_202	10.18527
Contig_Y1	maker	gene	28149594	28181988	.	+	.	ID=maker-Contig_Y1-snap-gene-28.688;Name=maker-Contig_Y1-snap-gene-28.688	Contig_Y1	28171195	28171196	mir_MSE_peak_203	8.52107
Contig_Y1	maker	gene	28149594	28181988	.	+	.	ID=maker-Contig_Y1-snap-gene-28.688;Name=maker-Contig_Y1-snap-gene-28.688	Contig_Y1	28171817	28171818	mir_MSE_peak_204	24.38366
Contig_Y1	maker	gene	28149594	28181988	.	+	.	ID=maker-Contig_Y1-snap-gene-28.688;Name=maker-Contig_Y1-snap-gene-28.688	Contig_Y1	28175303	28175304	mir_MSE_peak_205	94.94391
Contig_Y1	maker	gene	28149594	28181988	.	+	.	ID=maker-Contig_Y1-snap-gene-28.688;Name=maker-Contig_Y1-snap-gene-28.688	Contig_Y1	28180686	28180687	mir_MSE_peak_206	19.91571
Contig_Y1	maker	gene	28156111	28176374	.	-	.	ID=augustus_masked-Contig_Y1-processed-gene-28.65;Name=augustus_masked-Contig_Y1-processed-gene-28.65	Contig_Y1	28170691	28170692	mir_MSE_peak_202	10.18527
Contig_Y1	maker	gene	28156111	28176374	.	-	.	ID=augustus_masked-Contig_Y1-processed-gene-28.65;Name=augustus_masked-Contig_Y1-processed-gene-28.65	Contig_Y1	28171195	28171196	mir_MSE_peak_203	8.52107
Contig_Y1	maker	gene	28156111	28176374	.	-	.	ID=augustus_masked-Contig_Y1-processed-gene-28.65;Name=augustus_masked-Contig_Y1-processed-gene-28.65	Contig_Y1	28171817	28171818	mir_MSE_peak_204	24.38366
Contig_Y1	maker	gene	28156111	28176374	.	-	.	ID=augustus_masked-Contig_Y1-processed-gene-28.65;Name=augustus_masked-Contig_Y1-processed-gene-28.65	Contig_Y1	28175303	28175304	mir_MSE_peak_205	94.94391
Contig_Y1	maker	gene	28163269	28184375	.	+	.	ID=maker-Contig_Y1-augustus-gene-28.301;Name=maker-Contig_Y1-augustus-gene-28.301	Contig_Y1	28170691	28170692	mir_MSE_peak_202	10.18527
Contig_Y1	maker	gene	28163269	28184375	.	+	.	ID=maker-Contig_Y1-augustus-gene-28.301;Name=maker-Contig_Y1-augustus-gene-28.301	Contig_Y1	28171195	28171196	mir_MSE_peak_203	8.52107
Contig_Y1	maker	gene	28163269	28184375	.	+	.	ID=maker-Contig_Y1-augustus-gene-28.301;Name=maker-Contig_Y1-augustus-gene-28.301	Contig_Y1	28171817	28171818	mir_MSE_peak_204	24.38366
Contig_Y1	maker	gene	28163269	28184375	.	+	.	ID=maker-Contig_Y1-augustus-gene-28.301;Name=maker-Contig_Y1-augustus-gene-28.301	Contig_Y1	28175303	28175304	mir_MSE_peak_205	94.94391
Contig_Y1	maker	gene	28163269	28184375	.	+	.	ID=maker-Contig_Y1-augustus-gene-28.301;Name=maker-Contig_Y1-augustus-gene-28.301	Contig_Y1	28180686	28180687	mir_MSE_peak_206	19.91571
Contig_Y1	maker	gene	28163830	28190897	.	-	.	ID=maker-Contig_Y1-augustus-gene-28.484;Name=maker-Contig_Y1-augustus-gene-28.484	Contig_Y1	28170691	28170692	mir_MSE_peak_202	10.18527
Contig_Y1	maker	gene	28163830	28190897	.	-	.	ID=maker-Contig_Y1-augustus-gene-28.484;Name=maker-Contig_Y1-augustus-gene-28.484	Contig_Y1	28171195	28171196	mir_MSE_peak_203	8.52107
Contig_Y1	maker	gene	28163830	28190897	.	-	.	ID=maker-Contig_Y1-augustus-gene-28.484;Name=maker-Contig_Y1-augustus-gene-28.484	Contig_Y1	28171817	28171818	mir_MSE_peak_204	24.38366
Contig_Y1	maker	gene	28163830	28190897	.	-	.	ID=maker-Contig_Y1-augustus-gene-28.484;Name=maker-Contig_Y1-augustus-gene-28.484	Contig_Y1	28175303	28175304	mir_MSE_peak_205	94.94391
Contig_Y1	maker	gene	28163830	28190897	.	-	.	ID=maker-Contig_Y1-augustus-gene-28.484;Name=maker-Contig_Y1-augustus-gene-28.484	Contig_Y1	28180686	28180687	mir_MSE_peak_206	19.91571
Contig_Y1	maker	gene	28163830	28190897	.	-	.	ID=maker-Contig_Y1-augustus-gene-28.484;Name=maker-Contig_Y1-augustus-gene-28.484	Contig_Y1	28186315	28186316	mir_MSE_peak_207	11.95031
Contig_Y1	maker	gene	28174560	28195659	.	+	.	ID=maker-Contig_Y1-augustus-gene-28.302;Name=maker-Contig_Y1-augustus-gene-28.302	Contig_Y1	28175303	28175304	mir_MSE_peak_205	94.94391
Contig_Y1	maker	gene	28174560	28195659	.	+	.	ID=maker-Contig_Y1-augustus-gene-28.302;Name=maker-Contig_Y1-augustus-gene-28.302	Contig_Y1	28180686	28180687	mir_MSE_peak_206	19.91571
Contig_Y1	maker	gene	28174560	28195659	.	+	.	ID=maker-Contig_Y1-augustus-gene-28.302;Name=maker-Contig_Y1-augustus-gene-28.302	Contig_Y1	28186315	28186316	mir_MSE_peak_207	11.95031
Contig_Y1	maker	gene	28174560	28195659	.	+	.	ID=maker-Contig_Y1-augustus-gene-28.302;Name=maker-Contig_Y1-augustus-gene-28.302	Contig_Y1	28193210	28193211	mir_MSE_peak_208	77.09161
Contig_Y1	maker	gene	28175749	28198646	.	-	.	ID=maker-Contig_Y1-augustus-gene-28.483;Name=maker-Contig_Y1-augustus-gene-28.483	Contig_Y1	28180686	28180687	mir_MSE_peak_206	19.91571
Contig_Y1	maker	gene	28175749	28198646	.	-	.	ID=maker-Contig_Y1-augustus-gene-28.483;Name=maker-Contig_Y1-augustus-gene-28.483	Contig_Y1	28186315	28186316	mir_MSE_peak_207	11.95031
Contig_Y1	maker	gene	28175749	28198646	.	-	.	ID=maker-Contig_Y1-augustus-gene-28.483;Name=maker-Contig_Y1-augustus-gene-28.483	Contig_Y1	28193210	28193211	mir_MSE_peak_208	77.09161
Contig_Y1	maker	gene	28175749	28198646	.	-	.	ID=maker-Contig_Y1-augustus-gene-28.483;Name=maker-Contig_Y1-augustus-gene-28.483	Contig_Y1	28196695	28196696	mir_MSE_peak_209	6.22615
Contig_Y1	maker	gene	28178158	28200366	.	+	.	ID=snap_masked-Contig_Y1-processed-gene-28.126;Name=snap_masked-Contig_Y1-processed-gene-28.126	Contig_Y1	28180686	28180687	mir_MSE_peak_206	19.91571
Contig_Y1	maker	gene	28178158	28200366	.	+	.	ID=snap_masked-Contig_Y1-processed-gene-28.126;Name=snap_masked-Contig_Y1-processed-gene-28.126	Contig_Y1	28186315	28186316	mir_MSE_peak_207	11.95031
Contig_Y1	maker	gene	28178158	28200366	.	+	.	ID=snap_masked-Contig_Y1-processed-gene-28.126;Name=snap_masked-Contig_Y1-processed-gene-28.126	Contig_Y1	28193210	28193211	mir_MSE_peak_208	77.09161
Contig_Y1	maker	gene	28178158	28200366	.	+	.	ID=snap_masked-Contig_Y1-processed-gene-28.126;Name=snap_masked-Contig_Y1-processed-gene-28.126	Contig_Y1	28196695	28196696	mir_MSE_peak_209	6.22615
Contig_Y1	maker	gene	28181228	28202334	.	+	.	ID=maker-Contig_Y1-augustus-gene-28.303;Name=maker-Contig_Y1-augustus-gene-28.303	Contig_Y1	28186315	28186316	mir_MSE_peak_207	11.95031
Contig_Y1	maker	gene	28181228	28202334	.	+	.	ID=maker-Contig_Y1-augustus-gene-28.303;Name=maker-Contig_Y1-augustus-gene-28.303	Contig_Y1	28193210	28193211	mir_MSE_peak_208	77.09161
Contig_Y1	maker	gene	28181228	28202334	.	+	.	ID=maker-Contig_Y1-augustus-gene-28.303;Name=maker-Contig_Y1-augustus-gene-28.303	Contig_Y1	28196695	28196696	mir_MSE_peak_209	6.22615
Contig_Y1	maker	gene	28182785	28207061	.	+	.	ID=maker-Contig_Y1-augustus-gene-28.304;Name=maker-Contig_Y1-augustus-gene-28.304	Contig_Y1	28186315	28186316	mir_MSE_peak_207	11.95031
Contig_Y1	maker	gene	28182785	28207061	.	+	.	ID=maker-Contig_Y1-augustus-gene-28.304;Name=maker-Contig_Y1-augustus-gene-28.304	Contig_Y1	28193210	28193211	mir_MSE_peak_208	77.09161
Contig_Y1	maker	gene	28182785	28207061	.	+	.	ID=maker-Contig_Y1-augustus-gene-28.304;Name=maker-Contig_Y1-augustus-gene-28.304	Contig_Y1	28196695	28196696	mir_MSE_peak_209	6.22615
Contig_Y1	maker	gene	28195484	28216206	.	+	.	ID=maker-Contig_Y1-snap-gene-28.713;Name=maker-Contig_Y1-snap-gene-28.713	Contig_Y1	28196695	28196696	mir_MSE_peak_209	6.22615
Contig_Y1	maker	gene	28215055	28238354	.	+	.	ID=maker-Contig_Y1-augustus-gene-28.351;Name=maker-Contig_Y1-augustus-gene-28.351	Contig_Y1	28236264	28236265	mir_MSE_peak_210	17.28044
Contig_Y1	maker	gene	28225896	28247317	.	+	.	ID=maker-Contig_Y1-augustus-gene-28.352;Name=maker-Contig_Y1-augustus-gene-28.352	Contig_Y1	28236264	28236265	mir_MSE_peak_210	17.28044
Contig_Y1	maker	gene	28226686	28247278	.	-	.	ID=maker-Contig_Y1-augustus-gene-28.494;Name=maker-Contig_Y1-augustus-gene-28.494	Contig_Y1	28236264	28236265	mir_MSE_peak_210	17.28044
Contig_Y1	maker	gene	28235405	28259114	.	+	.	ID=maker-Contig_Y1-snap-gene-28.732;Name=maker-Contig_Y1-snap-gene-28.732	Contig_Y1	28236264	28236265	mir_MSE_peak_210	17.28044
Contig_Y1	maker	gene	28235405	28259114	.	+	.	ID=maker-Contig_Y1-snap-gene-28.732;Name=maker-Contig_Y1-snap-gene-28.732	Contig_Y1	28254843	28254844	mir_MSE_peak_211	38.75790
Contig_Y1	maker	gene	28235714	28256313	.	-	.	ID=snap_masked-Contig_Y1-processed-gene-28.183;Name=snap_masked-Contig_Y1-processed-gene-28.183	Contig_Y1	28236264	28236265	mir_MSE_peak_210	17.28044
Contig_Y1	maker	gene	28235714	28256313	.	-	.	ID=snap_masked-Contig_Y1-processed-gene-28.183;Name=snap_masked-Contig_Y1-processed-gene-28.183	Contig_Y1	28254843	28254844	mir_MSE_peak_211	38.75790
Contig_Y1	maker	gene	28240814	28262300	.	-	.	ID=maker-Contig_Y1-snap-gene-28.943;Name=maker-Contig_Y1-snap-gene-28.943	Contig_Y1	28254843	28254844	mir_MSE_peak_211	38.75790
Contig_Y1	maker	gene	28242310	28263069	.	-	.	ID=maker-Contig_Y1-augustus-gene-28.496;Name=maker-Contig_Y1-augustus-gene-28.496	Contig_Y1	28254843	28254844	mir_MSE_peak_211	38.75790
Contig_Y1	maker	gene	28253331	28274937	.	-	.	ID=maker-Contig_Y1-snap-gene-28.947;Name=maker-Contig_Y1-snap-gene-28.947	Contig_Y1	28254843	28254844	mir_MSE_peak_211	38.75790
Contig_Y1	maker	gene	28324122	28347890	.	+	.	ID=snap_masked-Contig_Y1-processed-gene-28.143;Name=snap_masked-Contig_Y1-processed-gene-28.143	Contig_Y1	28344934	28344935	mir_MSE_peak_212	3.57923
Contig_Y1	maker	gene	28327916	28348861	.	+	.	ID=maker-Contig_Y1-snap-gene-28.766;Name=maker-Contig_Y1-snap-gene-28.766	Contig_Y1	28344934	28344935	mir_MSE_peak_212	3.57923
Contig_Y1	maker	gene	28329272	28355749	.	-	.	ID=maker-Contig_Y1-augustus-gene-28.513;Name=maker-Contig_Y1-augustus-gene-28.513	Contig_Y1	28344934	28344935	mir_MSE_peak_212	3.57923
Contig_Y1	maker	gene	28337158	28359169	.	-	.	ID=maker-Contig_Y1-snap-gene-28.990;Name=maker-Contig_Y1-snap-gene-28.990	Contig_Y1	28344934	28344935	mir_MSE_peak_212	3.57923
Contig_Y1	maker	gene	28778868	28815039	.	+	.	ID=maker-Contig_Y1-augustus-gene-28.413;Name=maker-Contig_Y1-augustus-gene-28.413	Contig_Y1	28813451	28813452	mir_MSE_peak_213	18.31942
Contig_Y1	maker	gene	28797862	28818197	.	+	.	ID=maker-Contig_Y1-snap-gene-28.826;Name=maker-Contig_Y1-snap-gene-28.826	Contig_Y1	28813451	28813452	mir_MSE_peak_213	18.31942
Contig_Y1	maker	gene	28799872	28820575	.	+	.	ID=maker-Contig_Y1-snap-gene-28.823;Name=maker-Contig_Y1-snap-gene-28.823	Contig_Y1	28813451	28813452	mir_MSE_peak_213	18.31942
Contig_Y1	maker	gene	28802569	28859458	.	+	.	ID=maker-Contig_Y1-snap-gene-28.830;Name=maker-Contig_Y1-snap-gene-28.830	Contig_Y1	28813451	28813452	mir_MSE_peak_213	18.31942
Contig_Y1	maker	gene	28802569	28859458	.	+	.	ID=maker-Contig_Y1-snap-gene-28.830;Name=maker-Contig_Y1-snap-gene-28.830	Contig_Y1	28849904	28849905	mir_MSE_peak_214	5.17549
Contig_Y1	maker	gene	28839624	28860499	.	+	.	ID=maker-Contig_Y1-snap-gene-28.829;Name=maker-Contig_Y1-snap-gene-28.829	Contig_Y1	28849904	28849905	mir_MSE_peak_214	5.17549
Contig_Y1	maker	gene	28840505	28862184	.	+	.	ID=maker-Contig_Y1-snap-gene-28.828;Name=maker-Contig_Y1-snap-gene-28.828	Contig_Y1	28849904	28849905	mir_MSE_peak_214	5.17549
Contig_Y1	maker	gene	28840505	28862184	.	+	.	ID=maker-Contig_Y1-snap-gene-28.828;Name=maker-Contig_Y1-snap-gene-28.828	Contig_Y1	28860628	28860629	mir_MSE_peak_215	15.26519
Contig_Y1	maker	gene	28840505	28862184	.	+	.	ID=maker-Contig_Y1-snap-gene-28.828;Name=maker-Contig_Y1-snap-gene-28.828	Contig_Y1	28861600	28861601	mir_MSE_peak_216	34.80589
Contig_Y1	maker	gene	28840505	28862184	.	+	.	ID=maker-Contig_Y1-snap-gene-28.828;Name=maker-Contig_Y1-snap-gene-28.828	Contig_Y1	28862129	28862130	mir_MSE_peak_217	40.10457
Contig_Y1	maker	gene	28842191	28865331	.	-	.	ID=maker-Contig_Y1-snap-gene-28.1007;Name=maker-Contig_Y1-snap-gene-28.1007	Contig_Y1	28849904	28849905	mir_MSE_peak_214	5.17549
Contig_Y1	maker	gene	28842191	28865331	.	-	.	ID=maker-Contig_Y1-snap-gene-28.1007;Name=maker-Contig_Y1-snap-gene-28.1007	Contig_Y1	28860628	28860629	mir_MSE_peak_215	15.26519
Contig_Y1	maker	gene	28842191	28865331	.	-	.	ID=maker-Contig_Y1-snap-gene-28.1007;Name=maker-Contig_Y1-snap-gene-28.1007	Contig_Y1	28861600	28861601	mir_MSE_peak_216	34.80589
Contig_Y1	maker	gene	28842191	28865331	.	-	.	ID=maker-Contig_Y1-snap-gene-28.1007;Name=maker-Contig_Y1-snap-gene-28.1007	Contig_Y1	28862129	28862130	mir_MSE_peak_217	40.10457
Contig_Y1	maker	gene	28842191	28865331	.	-	.	ID=maker-Contig_Y1-snap-gene-28.1007;Name=maker-Contig_Y1-snap-gene-28.1007	Contig_Y1	28864437	28864438	mir_MSE_peak_218	21.00437
Contig_Y1	maker	gene	28850197	28877732	.	+	.	ID=maker-Contig_Y1-augustus-gene-28.419;Name=maker-Contig_Y1-augustus-gene-28.419	Contig_Y1	28860628	28860629	mir_MSE_peak_215	15.26519
Contig_Y1	maker	gene	28850197	28877732	.	+	.	ID=maker-Contig_Y1-augustus-gene-28.419;Name=maker-Contig_Y1-augustus-gene-28.419	Contig_Y1	28861600	28861601	mir_MSE_peak_216	34.80589
Contig_Y1	maker	gene	28850197	28877732	.	+	.	ID=maker-Contig_Y1-augustus-gene-28.419;Name=maker-Contig_Y1-augustus-gene-28.419	Contig_Y1	28862129	28862130	mir_MSE_peak_217	40.10457
Contig_Y1	maker	gene	28850197	28877732	.	+	.	ID=maker-Contig_Y1-augustus-gene-28.419;Name=maker-Contig_Y1-augustus-gene-28.419	Contig_Y1	28864437	28864438	mir_MSE_peak_218	21.00437
Contig_Y1	maker	gene	28850197	28877732	.	+	.	ID=maker-Contig_Y1-augustus-gene-28.419;Name=maker-Contig_Y1-augustus-gene-28.419	Contig_Y1	28865385	28865386	mir_MSE_peak_219	7.72837
Contig_Y1	maker	gene	28850197	28877732	.	+	.	ID=maker-Contig_Y1-augustus-gene-28.419;Name=maker-Contig_Y1-augustus-gene-28.419	Contig_Y1	28866962	28866963	mir_MSE_peak_220	16.26216
Contig_Y1	maker	gene	28860966	28885386	.	+	.	ID=maker-Contig_Y1-snap-gene-28.866;Name=maker-Contig_Y1-snap-gene-28.866	Contig_Y1	28861600	28861601	mir_MSE_peak_216	34.80589
Contig_Y1	maker	gene	28860966	28885386	.	+	.	ID=maker-Contig_Y1-snap-gene-28.866;Name=maker-Contig_Y1-snap-gene-28.866	Contig_Y1	28862129	28862130	mir_MSE_peak_217	40.10457
Contig_Y1	maker	gene	28860966	28885386	.	+	.	ID=maker-Contig_Y1-snap-gene-28.866;Name=maker-Contig_Y1-snap-gene-28.866	Contig_Y1	28864437	28864438	mir_MSE_peak_218	21.00437
Contig_Y1	maker	gene	28860966	28885386	.	+	.	ID=maker-Contig_Y1-snap-gene-28.866;Name=maker-Contig_Y1-snap-gene-28.866	Contig_Y1	28865385	28865386	mir_MSE_peak_219	7.72837
Contig_Y1	maker	gene	28860966	28885386	.	+	.	ID=maker-Contig_Y1-snap-gene-28.866;Name=maker-Contig_Y1-snap-gene-28.866	Contig_Y1	28866962	28866963	mir_MSE_peak_220	16.26216
Contig_Y1	maker	gene	28972083	28992607	.	+	.	ID=maker-Contig_Y1-augustus-gene-29.84;Name=maker-Contig_Y1-augustus-gene-29.84	Contig_Y1	28987332	28987333	mir_MSE_peak_222	11.05559
Contig_Y1	maker	gene	28972688	28999542	.	-	.	ID=maker-Contig_Y1-snap-gene-29.314;Name=maker-Contig_Y1-snap-gene-29.314	Contig_Y1	28987332	28987333	mir_MSE_peak_222	11.05559
Contig_Y1	maker	gene	28973995	28994969	.	+	.	ID=maker-Contig_Y1-snap-gene-29.188;Name=maker-Contig_Y1-snap-gene-29.188	Contig_Y1	28987332	28987333	mir_MSE_peak_222	11.05559
Contig_Y1	maker	gene	28975542	28999552	.	+	.	ID=maker-Contig_Y1-snap-gene-29.192;Name=maker-Contig_Y1-snap-gene-29.192	Contig_Y1	28987332	28987333	mir_MSE_peak_222	11.05559
Contig_Y1	maker	gene	28979579	29001754	.	+	.	ID=maker-Contig_Y1-snap-gene-29.209;Name=maker-Contig_Y1-snap-gene-29.209	Contig_Y1	28987332	28987333	mir_MSE_peak_222	11.05559
Contig_Y1	maker	gene	30196966	30224969	.	-	.	ID=maker-Contig_Y1-augustus-gene-30.198;Name=maker-Contig_Y1-augustus-gene-30.198	Contig_Y1	30218272	30218273	mir_MSE_peak_223	4.84045
Contig_Y1	maker	gene	30202650	30231430	.	+	.	ID=maker-Contig_Y1-snap-gene-30.305;Name=maker-Contig_Y1-snap-gene-30.305	Contig_Y1	30218272	30218273	mir_MSE_peak_223	4.84045
Contig_Y1	maker	gene	30207177	30228507	.	-	.	ID=maker-Contig_Y1-snap-gene-30.406;Name=maker-Contig_Y1-snap-gene-30.406	Contig_Y1	30218272	30218273	mir_MSE_peak_223	4.84045
Contig_Y1	maker	gene	30209441	30232760	.	-	.	ID=snap_masked-Contig_Y1-processed-gene-30.87;Name=snap_masked-Contig_Y1-processed-gene-30.87	Contig_Y1	30218272	30218273	mir_MSE_peak_223	4.84045
Contig_Y1	maker	gene	30211976	30233927	.	+	.	ID=maker-Contig_Y1-snap-gene-30.314;Name=maker-Contig_Y1-snap-gene-30.314	Contig_Y1	30218272	30218273	mir_MSE_peak_223	4.84045
Contig_Y1	maker	gene	30212951	30233399	.	-	.	ID=maker-Contig_Y1-snap-gene-30.410;Name=maker-Contig_Y1-snap-gene-30.410	Contig_Y1	30218272	30218273	mir_MSE_peak_223	4.84045
Contig_Y1	maker	gene	30214792	30236019	.	-	.	ID=augustus_masked-Contig_Y1-processed-gene-30.30;Name=augustus_masked-Contig_Y1-processed-gene-30.30	Contig_Y1	30218272	30218273	mir_MSE_peak_223	4.84045
Contig_Y1	maker	gene	30216818	30240339	.	-	.	ID=maker-Contig_Y1-augustus-gene-30.205;Name=maker-Contig_Y1-augustus-gene-30.205	Contig_Y1	30218272	30218273	mir_MSE_peak_223	4.84045
Contig_Y1	maker	gene	30406383	30428090	.	+	.	ID=maker-Contig_Y1-augustus-gene-30.179;Name=maker-Contig_Y1-augustus-gene-30.179	Contig_Y1	30415973	30415974	mir_MSE_peak_224	7.72837
Contig_Y1	maker	gene	30408148	30435868	.	-	.	ID=maker-Contig_Y1-snap-gene-30.466;Name=maker-Contig_Y1-snap-gene-30.466	Contig_Y1	30415973	30415974	mir_MSE_peak_224	7.72837
Contig_Y1	maker	gene	30408211	30428756	.	+	.	ID=augustus_masked-Contig_Y1-processed-gene-30.16;Name=augustus_masked-Contig_Y1-processed-gene-30.16	Contig_Y1	30415973	30415974	mir_MSE_peak_224	7.72837
Contig_Y1	maker	gene	30408774	30430041	.	+	.	ID=maker-Contig_Y1-snap-gene-30.370;Name=maker-Contig_Y1-snap-gene-30.370	Contig_Y1	30415973	30415974	mir_MSE_peak_224	7.72837
Contig_Y1	maker	gene	31766786	31789326	.	-	.	ID=maker-Contig_Y1-augustus-gene-31.129;Name=maker-Contig_Y1-augustus-gene-31.129	Contig_Y1	31778604	31778605	mir_MSE_peak_225	131.64575
Contig_Y1	maker	gene	31766786	31789326	.	-	.	ID=maker-Contig_Y1-augustus-gene-31.129;Name=maker-Contig_Y1-augustus-gene-31.129	Contig_Y1	31780718	31780719	mir_MSE_peak_226	23.23871
Contig_Y1	maker	gene	31766786	31789326	.	-	.	ID=maker-Contig_Y1-augustus-gene-31.129;Name=maker-Contig_Y1-augustus-gene-31.129	Contig_Y1	31781640	31781641	mir_MSE_peak_227	16.26216
Contig_Y1	maker	gene	31766786	31789326	.	-	.	ID=maker-Contig_Y1-augustus-gene-31.129;Name=maker-Contig_Y1-augustus-gene-31.129	Contig_Y1	31782824	31782825	mir_MSE_peak_228	42.15149
Contig_Y1	maker	gene	31766786	31789326	.	-	.	ID=maker-Contig_Y1-augustus-gene-31.129;Name=maker-Contig_Y1-augustus-gene-31.129	Contig_Y1	31784191	31784192	mir_MSE_peak_229	3.57923
Contig_Y1	maker	gene	31766786	31789326	.	-	.	ID=maker-Contig_Y1-augustus-gene-31.129;Name=maker-Contig_Y1-augustus-gene-31.129	Contig_Y1	31784738	31784739	mir_MSE_peak_230	7.72837
Contig_Y1	maker	gene	31766786	31789326	.	-	.	ID=maker-Contig_Y1-augustus-gene-31.129;Name=maker-Contig_Y1-augustus-gene-31.129	Contig_Y1	31787326	31787327	mir_MSE_peak_231	15.76097
Contig_Y1	maker	gene	31769363	31792421	.	-	.	ID=maker-Contig_Y1-augustus-gene-31.132;Name=maker-Contig_Y1-augustus-gene-31.132	Contig_Y1	31778604	31778605	mir_MSE_peak_225	131.64575
Contig_Y1	maker	gene	31769363	31792421	.	-	.	ID=maker-Contig_Y1-augustus-gene-31.132;Name=maker-Contig_Y1-augustus-gene-31.132	Contig_Y1	31780718	31780719	mir_MSE_peak_226	23.23871
Contig_Y1	maker	gene	31769363	31792421	.	-	.	ID=maker-Contig_Y1-augustus-gene-31.132;Name=maker-Contig_Y1-augustus-gene-31.132	Contig_Y1	31781640	31781641	mir_MSE_peak_227	16.26216
Contig_Y1	maker	gene	31769363	31792421	.	-	.	ID=maker-Contig_Y1-augustus-gene-31.132;Name=maker-Contig_Y1-augustus-gene-31.132	Contig_Y1	31782824	31782825	mir_MSE_peak_228	42.15149
Contig_Y1	maker	gene	31769363	31792421	.	-	.	ID=maker-Contig_Y1-augustus-gene-31.132;Name=maker-Contig_Y1-augustus-gene-31.132	Contig_Y1	31784191	31784192	mir_MSE_peak_229	3.57923
Contig_Y1	maker	gene	31769363	31792421	.	-	.	ID=maker-Contig_Y1-augustus-gene-31.132;Name=maker-Contig_Y1-augustus-gene-31.132	Contig_Y1	31784738	31784739	mir_MSE_peak_230	7.72837
Contig_Y1	maker	gene	31769363	31792421	.	-	.	ID=maker-Contig_Y1-augustus-gene-31.132;Name=maker-Contig_Y1-augustus-gene-31.132	Contig_Y1	31787326	31787327	mir_MSE_peak_231	15.76097
Contig_Y1	maker	gene	31772441	31795620	.	-	.	ID=maker-Contig_Y1-snap-gene-31.186;Name=maker-Contig_Y1-snap-gene-31.186	Contig_Y1	31778604	31778605	mir_MSE_peak_225	131.64575
Contig_Y1	maker	gene	31772441	31795620	.	-	.	ID=maker-Contig_Y1-snap-gene-31.186;Name=maker-Contig_Y1-snap-gene-31.186	Contig_Y1	31780718	31780719	mir_MSE_peak_226	23.23871
Contig_Y1	maker	gene	31772441	31795620	.	-	.	ID=maker-Contig_Y1-snap-gene-31.186;Name=maker-Contig_Y1-snap-gene-31.186	Contig_Y1	31781640	31781641	mir_MSE_peak_227	16.26216
Contig_Y1	maker	gene	31772441	31795620	.	-	.	ID=maker-Contig_Y1-snap-gene-31.186;Name=maker-Contig_Y1-snap-gene-31.186	Contig_Y1	31782824	31782825	mir_MSE_peak_228	42.15149
Contig_Y1	maker	gene	31772441	31795620	.	-	.	ID=maker-Contig_Y1-snap-gene-31.186;Name=maker-Contig_Y1-snap-gene-31.186	Contig_Y1	31784191	31784192	mir_MSE_peak_229	3.57923
Contig_Y1	maker	gene	31772441	31795620	.	-	.	ID=maker-Contig_Y1-snap-gene-31.186;Name=maker-Contig_Y1-snap-gene-31.186	Contig_Y1	31784738	31784739	mir_MSE_peak_230	7.72837
Contig_Y1	maker	gene	31772441	31795620	.	-	.	ID=maker-Contig_Y1-snap-gene-31.186;Name=maker-Contig_Y1-snap-gene-31.186	Contig_Y1	31787326	31787327	mir_MSE_peak_231	15.76097
Contig_Y1	maker	gene	31789838	31810780	.	-	.	ID=maker-Contig_Y1-snap-gene-31.188;Name=maker-Contig_Y1-snap-gene-31.188	Contig_Y1	31798688	31798689	mir_MSE_peak_232	47.04865
Contig_Y1	maker	gene	31791127	31811877	.	-	.	ID=maker-Contig_Y1-snap-gene-31.190;Name=maker-Contig_Y1-snap-gene-31.190	Contig_Y1	31798688	31798689	mir_MSE_peak_232	47.04865
Contig_Y1	maker	gene	32014758	32036103	.	+	.	ID=maker-Contig_Y1-augustus-gene-32.146;Name=maker-Contig_Y1-augustus-gene-32.146	Contig_Y1	32026791	32026792	mir_MSE_peak_234	9.75958
Contig_Y1	maker	gene	32014758	32036103	.	+	.	ID=maker-Contig_Y1-augustus-gene-32.146;Name=maker-Contig_Y1-augustus-gene-32.146	Contig_Y1	32028173	32028174	mir_MSE_peak_235	12.40667
Contig_Y1	maker	gene	32015566	32038357	.	-	.	ID=maker-Contig_Y1-augustus-gene-32.234;Name=maker-Contig_Y1-augustus-gene-32.234	Contig_Y1	32026791	32026792	mir_MSE_peak_234	9.75958
Contig_Y1	maker	gene	32015566	32038357	.	-	.	ID=maker-Contig_Y1-augustus-gene-32.234;Name=maker-Contig_Y1-augustus-gene-32.234	Contig_Y1	32028173	32028174	mir_MSE_peak_235	12.40667
Contig_Y1	maker	gene	32018730	32039914	.	-	.	ID=augustus_masked-Contig_Y1-processed-gene-32.26;Name=augustus_masked-Contig_Y1-processed-gene-32.26	Contig_Y1	32026791	32026792	mir_MSE_peak_234	9.75958
Contig_Y1	maker	gene	32018730	32039914	.	-	.	ID=augustus_masked-Contig_Y1-processed-gene-32.26;Name=augustus_masked-Contig_Y1-processed-gene-32.26	Contig_Y1	32028173	32028174	mir_MSE_peak_235	12.40667
Contig_Y1	maker	gene	32020471	32041170	.	-	.	ID=maker-Contig_Y1-augustus-gene-32.239;Name=maker-Contig_Y1-augustus-gene-32.239	Contig_Y1	32026791	32026792	mir_MSE_peak_234	9.75958
Contig_Y1	maker	gene	32020471	32041170	.	-	.	ID=maker-Contig_Y1-augustus-gene-32.239;Name=maker-Contig_Y1-augustus-gene-32.239	Contig_Y1	32028173	32028174	mir_MSE_peak_235	12.40667
Contig_Y1	maker	gene	32090355	32113177	.	-	.	ID=maker-Contig_Y1-augustus-gene-32.254;Name=maker-Contig_Y1-augustus-gene-32.254	Contig_Y1	32102218	32102219	mir_MSE_peak_236	30.99218
Contig_Y1	maker	gene	32093590	32116196	.	+	.	ID=maker-Contig_Y1-snap-gene-32.508;Name=maker-Contig_Y1-snap-gene-32.508	Contig_Y1	32102218	32102219	mir_MSE_peak_236	30.99218
Contig_Y1	maker	gene	32941306	32981961	.	-	.	ID=maker-Contig_Y1-snap-gene-32.966;Name=maker-Contig_Y1-snap-gene-32.966	Contig_Y1	32963611	32963612	mir_MSE_peak_237	16.26216
Contig_Y1	maker	gene	32998703	33032648	.	+	.	ID=snap_masked-Contig_Y1-processed-gene-33.41;Name=snap_masked-Contig_Y1-processed-gene-33.41	Contig_Y1	33029437	33029438	mir_MSE_peak_238	3.88239
Contig_Y1	maker	gene	32998703	33032648	.	+	.	ID=snap_masked-Contig_Y1-processed-gene-33.41;Name=snap_masked-Contig_Y1-processed-gene-33.41	Contig_Y1	33030118	33030119	mir_MSE_peak_239	2.19153
Contig_Y1	maker	gene	32998703	33032648	.	+	.	ID=snap_masked-Contig_Y1-processed-gene-33.41;Name=snap_masked-Contig_Y1-processed-gene-33.41	Contig_Y1	33030596	33030597	mir_MSE_peak_240	7.34226
Contig_Y1	maker	gene	33012911	33035034	.	+	.	ID=maker-Contig_Y1-augustus-gene-33.93;Name=maker-Contig_Y1-augustus-gene-33.93	Contig_Y1	33029437	33029438	mir_MSE_peak_238	3.88239
Contig_Y1	maker	gene	33012911	33035034	.	+	.	ID=maker-Contig_Y1-augustus-gene-33.93;Name=maker-Contig_Y1-augustus-gene-33.93	Contig_Y1	33030118	33030119	mir_MSE_peak_239	2.19153
Contig_Y1	maker	gene	33012911	33035034	.	+	.	ID=maker-Contig_Y1-augustus-gene-33.93;Name=maker-Contig_Y1-augustus-gene-33.93	Contig_Y1	33030596	33030597	mir_MSE_peak_240	7.34226
Contig_Y1	maker	gene	33014678	33041489	.	-	.	ID=maker-Contig_Y1-augustus-gene-33.246;Name=maker-Contig_Y1-augustus-gene-33.246	Contig_Y1	33029437	33029438	mir_MSE_peak_238	3.88239
Contig_Y1	maker	gene	33014678	33041489	.	-	.	ID=maker-Contig_Y1-augustus-gene-33.246;Name=maker-Contig_Y1-augustus-gene-33.246	Contig_Y1	33030118	33030119	mir_MSE_peak_239	2.19153
Contig_Y1	maker	gene	33014678	33041489	.	-	.	ID=maker-Contig_Y1-augustus-gene-33.246;Name=maker-Contig_Y1-augustus-gene-33.246	Contig_Y1	33030596	33030597	mir_MSE_peak_240	7.34226
Contig_Y1	maker	gene	33016036	33039283	.	+	.	ID=maker-Contig_Y1-snap-gene-33.283;Name=maker-Contig_Y1-snap-gene-33.283	Contig_Y1	33029437	33029438	mir_MSE_peak_238	3.88239
Contig_Y1	maker	gene	33016036	33039283	.	+	.	ID=maker-Contig_Y1-snap-gene-33.283;Name=maker-Contig_Y1-snap-gene-33.283	Contig_Y1	33030118	33030119	mir_MSE_peak_239	2.19153
Contig_Y1	maker	gene	33016036	33039283	.	+	.	ID=maker-Contig_Y1-snap-gene-33.283;Name=maker-Contig_Y1-snap-gene-33.283	Contig_Y1	33030596	33030597	mir_MSE_peak_240	7.34226
Contig_Y1	maker	gene	33134336	33170577	.	-	.	ID=maker-Contig_Y1-augustus-gene-33.258;Name=maker-Contig_Y1-augustus-gene-33.258	Contig_Y1	33146495	33146496	mir_MSE_peak_241	2.99827
Contig_Y1	maker	gene	33134336	33170577	.	-	.	ID=maker-Contig_Y1-augustus-gene-33.258;Name=maker-Contig_Y1-augustus-gene-33.258	Contig_Y1	33157614	33157615	mir_MSE_peak_242	2.99827
Contig_Y1	maker	gene	34687392	34708255	.	-	.	ID=maker-Contig_Y1-augustus-gene-34.214;Name=maker-Contig_Y1-augustus-gene-34.214	Contig_Y1	34702191	34702192	mir_MSE_peak_247	79.57584
Contig_Y1	maker	gene	34687392	34708255	.	-	.	ID=maker-Contig_Y1-augustus-gene-34.214;Name=maker-Contig_Y1-augustus-gene-34.214	Contig_Y1	34704027	34704028	mir_MSE_peak_248	3.57923
Contig_Y1	maker	gene	34689485	34728429	.	-	.	ID=snap_masked-Contig_Y1-processed-gene-34.77;Name=snap_masked-Contig_Y1-processed-gene-34.77	Contig_Y1	34702191	34702192	mir_MSE_peak_247	79.57584
Contig_Y1	maker	gene	34689485	34728429	.	-	.	ID=snap_masked-Contig_Y1-processed-gene-34.77;Name=snap_masked-Contig_Y1-processed-gene-34.77	Contig_Y1	34704027	34704028	mir_MSE_peak_248	3.57923
Contig_Y1	maker	gene	34907590	34940137	.	-	.	ID=maker-Contig_Y1-snap-gene-34.459;Name=maker-Contig_Y1-snap-gene-34.459	Contig_Y1	34929587	34929588	mir_MSE_peak_250	40.10457
Contig_Y1	maker	gene	34921079	34945237	.	+	.	ID=maker-Contig_Y1-augustus-gene-34.137;Name=maker-Contig_Y1-augustus-gene-34.137	Contig_Y1	34929587	34929588	mir_MSE_peak_250	40.10457
Contig_Y1	maker	gene	34925650	34946206	.	+	.	ID=maker-Contig_Y1-augustus-gene-34.136;Name=maker-Contig_Y1-augustus-gene-34.136	Contig_Y1	34929587	34929588	mir_MSE_peak_250	40.10457
Contig_Y1	maker	gene	34926684	34947293	.	-	.	ID=maker-Contig_Y1-augustus-gene-34.227;Name=maker-Contig_Y1-augustus-gene-34.227	Contig_Y1	34929587	34929588	mir_MSE_peak_250	40.10457
Contig_Y1	maker	gene	34927223	34947732	.	+	.	ID=maker-Contig_Y1-snap-gene-34.336;Name=maker-Contig_Y1-snap-gene-34.336	Contig_Y1	34929587	34929588	mir_MSE_peak_250	40.10457
Contig_Y1	maker	gene	34927427	34947783	.	-	.	ID=augustus_masked-Contig_Y1-processed-gene-34.32;Name=augustus_masked-Contig_Y1-processed-gene-34.32	Contig_Y1	34929587	34929588	mir_MSE_peak_250	40.10457
Contig_Y1	maker	gene	34927795	34949752	.	-	.	ID=maker-Contig_Y1-snap-gene-34.471;Name=maker-Contig_Y1-snap-gene-34.471	Contig_Y1	34929587	34929588	mir_MSE_peak_250	40.10457
Contig_Y1	maker	gene	35757943	35786135	.	-	.	ID=maker-Contig_Y1-snap-gene-35.344;Name=maker-Contig_Y1-snap-gene-35.344	Contig_Y1	35775630	35775631	mir_MSE_peak_251	2.72055
Contig_Y1	maker	gene	35766292	35793643	.	-	.	ID=maker-Contig_Y1-augustus-gene-35.253;Name=maker-Contig_Y1-augustus-gene-35.253	Contig_Y1	35775630	35775631	mir_MSE_peak_251	2.72055
Contig_Y1	maker	gene	35774589	35795327	.	+	.	ID=maker-Contig_Y1-snap-gene-35.288;Name=maker-Contig_Y1-snap-gene-35.288	Contig_Y1	35775630	35775631	mir_MSE_peak_251	2.72055
Contig_Y1	maker	gene	36721130	36749043	.	-	.	ID=maker-Contig_Y1-snap-gene-36.322;Name=maker-Contig_Y1-snap-gene-36.322	Contig_Y1	36742507	36742508	mir_MSE_peak_254	32.24751
Contig_Y1	maker	gene	36731710	36756197	.	-	.	ID=maker-Contig_Y1-snap-gene-36.324;Name=maker-Contig_Y1-snap-gene-36.324	Contig_Y1	36742507	36742508	mir_MSE_peak_254	32.24751
Contig_Y1	maker	gene	36741308	36769784	.	-	.	ID=maker-Contig_Y1-snap-gene-36.323;Name=maker-Contig_Y1-snap-gene-36.323	Contig_Y1	36742507	36742508	mir_MSE_peak_254	32.24751
Contig_Y1	maker	gene	37219229	37240205	.	+	.	ID=maker-Contig_Y1-snap-gene-37.320;Name=maker-Contig_Y1-snap-gene-37.320	Contig_Y1	37226970	37226971	mir_MSE_peak_255	30.99218
Contig_Y1	maker	gene	37220224	37241535	.	+	.	ID=maker-Contig_Y1-snap-gene-37.319;Name=maker-Contig_Y1-snap-gene-37.319	Contig_Y1	37226970	37226971	mir_MSE_peak_255	30.99218
Contig_Y1	maker	gene	37392783	37414924	.	+	.	ID=maker-Contig_Y1-snap-gene-37.369;Name=maker-Contig_Y1-snap-gene-37.369	Contig_Y1	37396900	37396901	mir_MSE_peak_257	17.28044
Contig_Y1	maker	gene	37392783	37414924	.	+	.	ID=maker-Contig_Y1-snap-gene-37.369;Name=maker-Contig_Y1-snap-gene-37.369	Contig_Y1	37414205	37414206	mir_MSE_peak_258	9.00936
Contig_Y1	maker	gene	37401725	37424547	.	+	.	ID=maker-Contig_Y1-snap-gene-37.374;Name=maker-Contig_Y1-snap-gene-37.374	Contig_Y1	37414205	37414206	mir_MSE_peak_258	9.00936
Contig_Y1	maker	gene	37404863	37428380	.	+	.	ID=maker-Contig_Y1-augustus-gene-37.221;Name=maker-Contig_Y1-augustus-gene-37.221	Contig_Y1	37414205	37414206	mir_MSE_peak_258	9.00936
Contig_Y1	maker	gene	37408464	37432604	.	+	.	ID=maker-Contig_Y1-snap-gene-37.372;Name=maker-Contig_Y1-snap-gene-37.372	Contig_Y1	37414205	37414206	mir_MSE_peak_258	9.00936
Contig_Y1	maker	gene	37413669	37441716	.	-	.	ID=maker-Contig_Y1-snap-gene-37.412;Name=maker-Contig_Y1-snap-gene-37.412	Contig_Y1	37414205	37414206	mir_MSE_peak_258	9.00936
Contig_Y1	maker	gene	37463621	37484599	.	+	.	ID=maker-Contig_Y1-snap-gene-37.397;Name=maker-Contig_Y1-snap-gene-37.397	Contig_Y1	37483789	37483790	mir_MSE_peak_259	16.26216
Contig_Y1	maker	gene	37464157	37487368	.	-	.	ID=maker-Contig_Y1-augustus-gene-37.257;Name=maker-Contig_Y1-augustus-gene-37.257	Contig_Y1	37483789	37483790	mir_MSE_peak_259	16.26216
Contig_Y1	maker	gene	37470090	37490667	.	-	.	ID=snap_masked-Contig_Y1-processed-gene-37.111;Name=snap_masked-Contig_Y1-processed-gene-37.111	Contig_Y1	37483789	37483790	mir_MSE_peak_259	16.26216
Contig_Y1	maker	gene	37472938	37494248	.	+	.	ID=maker-Contig_Y1-augustus-gene-37.239;Name=maker-Contig_Y1-augustus-gene-37.239	Contig_Y1	37483789	37483790	mir_MSE_peak_259	16.26216
Contig_Y1	maker	gene	37474596	37495459	.	+	.	ID=augustus_masked-Contig_Y1-processed-gene-37.39;Name=augustus_masked-Contig_Y1-processed-gene-37.39	Contig_Y1	37483789	37483790	mir_MSE_peak_259	16.26216
Contig_Y1	maker	gene	37479054	37501139	.	-	.	ID=maker-Contig_Y1-snap-gene-37.434;Name=maker-Contig_Y1-snap-gene-37.434	Contig_Y1	37483789	37483790	mir_MSE_peak_259	16.26216
Contig_Y1	maker	gene	37480108	37511383	.	+	.	ID=maker-Contig_Y1-augustus-gene-37.241;Name=maker-Contig_Y1-augustus-gene-37.241	Contig_Y1	37483789	37483790	mir_MSE_peak_259	16.26216
Contig_Y1	maker	gene	39064843	39087939	.	-	.	ID=maker-Contig_Y1-snap-gene-39.441;Name=maker-Contig_Y1-snap-gene-39.441	Contig_Y1	39081817	39081818	mir_MSE_peak_260	12.86885
Contig_Y1	maker	gene	39065630	39088018	.	+	.	ID=maker-Contig_Y1-augustus-gene-39.137;Name=maker-Contig_Y1-augustus-gene-39.137	Contig_Y1	39081817	39081818	mir_MSE_peak_260	12.86885
Contig_Y1	maker	gene	39068098	39088354	.	+	.	ID=maker-Contig_Y1-augustus-gene-39.138;Name=maker-Contig_Y1-augustus-gene-39.138	Contig_Y1	39081817	39081818	mir_MSE_peak_260	12.86885
Contig_Y1	maker	gene	39068402	39090215	.	-	.	ID=maker-Contig_Y1-augustus-gene-39.238;Name=maker-Contig_Y1-augustus-gene-39.238	Contig_Y1	39081817	39081818	mir_MSE_peak_260	12.86885
Contig_Y1	maker	gene	39071711	39092283	.	-	.	ID=augustus_masked-Contig_Y1-processed-gene-39.33;Name=augustus_masked-Contig_Y1-processed-gene-39.33	Contig_Y1	39081817	39081818	mir_MSE_peak_260	12.86885
Contig_Y1	maker	gene	39072532	39093374	.	+	.	ID=augustus_masked-Contig_Y1-processed-gene-39.7;Name=augustus_masked-Contig_Y1-processed-gene-39.7	Contig_Y1	39081817	39081818	mir_MSE_peak_260	12.86885
Contig_Y1	maker	gene	39073510	39106043	.	+	.	ID=maker-Contig_Y1-snap-gene-39.320;Name=maker-Contig_Y1-snap-gene-39.320	Contig_Y1	39081817	39081818	mir_MSE_peak_260	12.86885
Contig_Y1	maker	gene	39074857	39096291	.	-	.	ID=maker-Contig_Y1-augustus-gene-39.239;Name=maker-Contig_Y1-augustus-gene-39.239	Contig_Y1	39081817	39081818	mir_MSE_peak_260	12.86885
Contig_Y1	maker	gene	39086340	39109627	.	+	.	ID=maker-Contig_Y1-snap-gene-39.337;Name=maker-Contig_Y1-snap-gene-39.337	Contig_Y1	39108103	39108104	mir_MSE_peak_261	6.59110
Contig_Y1	maker	gene	39088601	39114744	.	-	.	ID=maker-Contig_Y1-augustus-gene-39.248;Name=maker-Contig_Y1-augustus-gene-39.248	Contig_Y1	39108103	39108104	mir_MSE_peak_261	6.59110
Contig_Y1	maker	gene	39094632	39117864	.	+	.	ID=maker-Contig_Y1-snap-gene-39.378;Name=maker-Contig_Y1-snap-gene-39.378	Contig_Y1	39108103	39108104	mir_MSE_peak_261	6.59110
Contig_Y1	maker	gene	39094802	39118767	.	-	.	ID=maker-Contig_Y1-snap-gene-39.453;Name=maker-Contig_Y1-snap-gene-39.453	Contig_Y1	39108103	39108104	mir_MSE_peak_261	6.59110
Contig_Y1	maker	gene	39103864	39124975	.	+	.	ID=maker-Contig_Y1-snap-gene-39.382;Name=maker-Contig_Y1-snap-gene-39.382	Contig_Y1	39108103	39108104	mir_MSE_peak_261	6.59110
Contig_Y1	maker	gene	39105176	39131520	.	+	.	ID=maker-Contig_Y1-augustus-gene-39.196;Name=maker-Contig_Y1-augustus-gene-39.196	Contig_Y1	39108103	39108104	mir_MSE_peak_261	6.59110
Contig_Y1	maker	gene	39405444	39427925	.	+	.	ID=maker-Contig_Y1-augustus-gene-39.202;Name=maker-Contig_Y1-augustus-gene-39.202	Contig_Y1	39411229	39411230	mir_MSE_peak_263	5.17549
Contig_Y1	maker	gene	39408768	39430270	.	+	.	ID=maker-Contig_Y1-augustus-gene-39.205;Name=maker-Contig_Y1-augustus-gene-39.205	Contig_Y1	39411229	39411230	mir_MSE_peak_263	5.17549
Contig_Y1	maker	gene	39409931	39431721	.	-	.	ID=maker-Contig_Y1-snap-gene-39.466;Name=maker-Contig_Y1-snap-gene-39.466	Contig_Y1	39411229	39411230	mir_MSE_peak_263	5.17549
Contig_Y1	maker	gene	39413430	39440631	.	+	.	ID=maker-Contig_Y1-snap-gene-39.397;Name=maker-Contig_Y1-snap-gene-39.397	Contig_Y1	39437047	39437048	mir_MSE_peak_264	42.84087
Contig_Y1	maker	gene	39413430	39440631	.	+	.	ID=maker-Contig_Y1-snap-gene-39.397;Name=maker-Contig_Y1-snap-gene-39.397	Contig_Y1	39437487	39437488	mir_MSE_peak_265	7.72837
Contig_Y1	maker	gene	39413430	39440631	.	+	.	ID=maker-Contig_Y1-snap-gene-39.397;Name=maker-Contig_Y1-snap-gene-39.397	Contig_Y1	39438034	39438035	mir_MSE_peak_266	56.56770
Contig_Y1	maker	gene	39422847	39445229	.	-	.	ID=maker-Contig_Y1-snap-gene-39.476;Name=maker-Contig_Y1-snap-gene-39.476	Contig_Y1	39437047	39437048	mir_MSE_peak_264	42.84087
Contig_Y1	maker	gene	39422847	39445229	.	-	.	ID=maker-Contig_Y1-snap-gene-39.476;Name=maker-Contig_Y1-snap-gene-39.476	Contig_Y1	39437487	39437488	mir_MSE_peak_265	7.72837
Contig_Y1	maker	gene	39422847	39445229	.	-	.	ID=maker-Contig_Y1-snap-gene-39.476;Name=maker-Contig_Y1-snap-gene-39.476	Contig_Y1	39438034	39438035	mir_MSE_peak_266	56.56770
Contig_Y1	maker	gene	39422987	39443348	.	+	.	ID=maker-Contig_Y1-snap-gene-39.402;Name=maker-Contig_Y1-snap-gene-39.402	Contig_Y1	39437047	39437048	mir_MSE_peak_264	42.84087
Contig_Y1	maker	gene	39422987	39443348	.	+	.	ID=maker-Contig_Y1-snap-gene-39.402;Name=maker-Contig_Y1-snap-gene-39.402	Contig_Y1	39437487	39437488	mir_MSE_peak_265	7.72837
Contig_Y1	maker	gene	39422987	39443348	.	+	.	ID=maker-Contig_Y1-snap-gene-39.402;Name=maker-Contig_Y1-snap-gene-39.402	Contig_Y1	39438034	39438035	mir_MSE_peak_266	56.56770
Contig_Y1	maker	gene	39425364	39449565	.	+	.	ID=maker-Contig_Y1-snap-gene-39.403;Name=maker-Contig_Y1-snap-gene-39.403	Contig_Y1	39437047	39437048	mir_MSE_peak_264	42.84087
Contig_Y1	maker	gene	39425364	39449565	.	+	.	ID=maker-Contig_Y1-snap-gene-39.403;Name=maker-Contig_Y1-snap-gene-39.403	Contig_Y1	39437487	39437488	mir_MSE_peak_265	7.72837
Contig_Y1	maker	gene	39425364	39449565	.	+	.	ID=maker-Contig_Y1-snap-gene-39.403;Name=maker-Contig_Y1-snap-gene-39.403	Contig_Y1	39438034	39438035	mir_MSE_peak_266	56.56770
Contig_Y1	maker	gene	39425364	39449565	.	+	.	ID=maker-Contig_Y1-snap-gene-39.403;Name=maker-Contig_Y1-snap-gene-39.403	Contig_Y1	39446977	39446978	mir_MSE_peak_267	75.44798
Contig_Y1	maker	gene	39427082	39449163	.	-	.	ID=maker-Contig_Y1-augustus-gene-39.267;Name=maker-Contig_Y1-augustus-gene-39.267	Contig_Y1	39437047	39437048	mir_MSE_peak_264	42.84087
Contig_Y1	maker	gene	39427082	39449163	.	-	.	ID=maker-Contig_Y1-augustus-gene-39.267;Name=maker-Contig_Y1-augustus-gene-39.267	Contig_Y1	39437487	39437488	mir_MSE_peak_265	7.72837
Contig_Y1	maker	gene	39427082	39449163	.	-	.	ID=maker-Contig_Y1-augustus-gene-39.267;Name=maker-Contig_Y1-augustus-gene-39.267	Contig_Y1	39438034	39438035	mir_MSE_peak_266	56.56770
Contig_Y1	maker	gene	39427082	39449163	.	-	.	ID=maker-Contig_Y1-augustus-gene-39.267;Name=maker-Contig_Y1-augustus-gene-39.267	Contig_Y1	39446977	39446978	mir_MSE_peak_267	75.44798
Contig_Y1	maker	gene	39431412	39455245	.	+	.	ID=maker-Contig_Y1-snap-gene-39.410;Name=maker-Contig_Y1-snap-gene-39.410	Contig_Y1	39437047	39437048	mir_MSE_peak_264	42.84087
Contig_Y1	maker	gene	39431412	39455245	.	+	.	ID=maker-Contig_Y1-snap-gene-39.410;Name=maker-Contig_Y1-snap-gene-39.410	Contig_Y1	39437487	39437488	mir_MSE_peak_265	7.72837
Contig_Y1	maker	gene	39431412	39455245	.	+	.	ID=maker-Contig_Y1-snap-gene-39.410;Name=maker-Contig_Y1-snap-gene-39.410	Contig_Y1	39438034	39438035	mir_MSE_peak_266	56.56770
Contig_Y1	maker	gene	39431412	39455245	.	+	.	ID=maker-Contig_Y1-snap-gene-39.410;Name=maker-Contig_Y1-snap-gene-39.410	Contig_Y1	39446977	39446978	mir_MSE_peak_267	75.44798
Contig_Y1	maker	gene	39435639	39456214	.	-	.	ID=maker-Contig_Y1-augustus-gene-39.269;Name=maker-Contig_Y1-augustus-gene-39.269	Contig_Y1	39437047	39437048	mir_MSE_peak_264	42.84087
Contig_Y1	maker	gene	39435639	39456214	.	-	.	ID=maker-Contig_Y1-augustus-gene-39.269;Name=maker-Contig_Y1-augustus-gene-39.269	Contig_Y1	39437487	39437488	mir_MSE_peak_265	7.72837
Contig_Y1	maker	gene	39435639	39456214	.	-	.	ID=maker-Contig_Y1-augustus-gene-39.269;Name=maker-Contig_Y1-augustus-gene-39.269	Contig_Y1	39438034	39438035	mir_MSE_peak_266	56.56770
Contig_Y1	maker	gene	39435639	39456214	.	-	.	ID=maker-Contig_Y1-augustus-gene-39.269;Name=maker-Contig_Y1-augustus-gene-39.269	Contig_Y1	39446977	39446978	mir_MSE_peak_267	75.44798
Contig_Y1	maker	gene	39436481	39457472	.	-	.	ID=maker-Contig_Y1-augustus-gene-39.270;Name=maker-Contig_Y1-augustus-gene-39.270	Contig_Y1	39437047	39437048	mir_MSE_peak_264	42.84087
Contig_Y1	maker	gene	39436481	39457472	.	-	.	ID=maker-Contig_Y1-augustus-gene-39.270;Name=maker-Contig_Y1-augustus-gene-39.270	Contig_Y1	39437487	39437488	mir_MSE_peak_265	7.72837
Contig_Y1	maker	gene	39436481	39457472	.	-	.	ID=maker-Contig_Y1-augustus-gene-39.270;Name=maker-Contig_Y1-augustus-gene-39.270	Contig_Y1	39438034	39438035	mir_MSE_peak_266	56.56770
Contig_Y1	maker	gene	39436481	39457472	.	-	.	ID=maker-Contig_Y1-augustus-gene-39.270;Name=maker-Contig_Y1-augustus-gene-39.270	Contig_Y1	39446977	39446978	mir_MSE_peak_267	75.44798
Contig_Y1	maker	gene	39437251	39459558	.	+	.	ID=maker-Contig_Y1-augustus-gene-39.214;Name=maker-Contig_Y1-augustus-gene-39.214	Contig_Y1	39437487	39437488	mir_MSE_peak_265	7.72837
Contig_Y1	maker	gene	39437251	39459558	.	+	.	ID=maker-Contig_Y1-augustus-gene-39.214;Name=maker-Contig_Y1-augustus-gene-39.214	Contig_Y1	39438034	39438035	mir_MSE_peak_266	56.56770
Contig_Y1	maker	gene	39437251	39459558	.	+	.	ID=maker-Contig_Y1-augustus-gene-39.214;Name=maker-Contig_Y1-augustus-gene-39.214	Contig_Y1	39446977	39446978	mir_MSE_peak_267	75.44798
Contig_Y1	maker	gene	39441981	39463601	.	+	.	ID=maker-Contig_Y1-augustus-gene-39.221;Name=maker-Contig_Y1-augustus-gene-39.221	Contig_Y1	39446977	39446978	mir_MSE_peak_267	75.44798
Contig_Y1	maker	gene	40798678	40820146	.	+	.	ID=maker-Contig_Y1-snap-gene-40.510;Name=maker-Contig_Y1-snap-gene-40.510	Contig_Y1	40819460	40819461	mir_MSE_peak_268	6.22615
Contig_Y1	maker	gene	40807993	40830284	.	+	.	ID=maker-Contig_Y1-augustus-gene-40.187;Name=maker-Contig_Y1-augustus-gene-40.187	Contig_Y1	40819460	40819461	mir_MSE_peak_268	6.22615
Contig_Y1	maker	gene	40809691	40830580	.	-	.	ID=maker-Contig_Y1-augustus-gene-40.350;Name=maker-Contig_Y1-augustus-gene-40.350	Contig_Y1	40819460	40819461	mir_MSE_peak_268	6.22615
Contig_Y1	maker	gene	40810611	40832190	.	-	.	ID=maker-Contig_Y1-augustus-gene-40.351;Name=maker-Contig_Y1-augustus-gene-40.351	Contig_Y1	40819460	40819461	mir_MSE_peak_268	6.22615
Contig_Y1	maker	gene	42364928	42386536	.	+	.	ID=maker-Contig_Y1-augustus-gene-42.127;Name=maker-Contig_Y1-augustus-gene-42.127	Contig_Y1	42375847	42375848	mir_MSE_peak_269	30.37034
Contig_Y1	maker	gene	42367204	42397634	.	+	.	ID=maker-Contig_Y1-snap-gene-42.234;Name=maker-Contig_Y1-snap-gene-42.234	Contig_Y1	42375847	42375848	mir_MSE_peak_269	30.37034
Contig_Y1	maker	gene	42591788	42614186	.	+	.	ID=maker-Contig_Y1-augustus-gene-42.140;Name=maker-Contig_Y1-augustus-gene-42.140	Contig_Y1	42603090	42603091	mir_MSE_peak_270	16.76861
Contig_Y1	maker	gene	42591788	42614186	.	+	.	ID=maker-Contig_Y1-augustus-gene-42.140;Name=maker-Contig_Y1-augustus-gene-42.140	Contig_Y1	42604637	42604638	mir_MSE_peak_271	4.27339
Contig_Y1	maker	gene	45858713	45883490	.	-	.	ID=maker-Contig_Y1-snap-gene-45.52;Name=maker-Contig_Y1-snap-gene-45.52	Contig_Y1	45872289	45872290	mir_MSE_peak_272	4.84045
Contig_Y1	maker	gene	49105108	49161396	.	-	.	ID=snap_masked-Contig_Y1-processed-gene-49.28;Name=snap_masked-Contig_Y1-processed-gene-49.28	Contig_Y1	49126618	49126619	mir_MSE_peak_274	3.57923
Contig_Y1	maker	gene	52946051	52976881	.	+	.	ID=maker-Contig_Y1-snap-gene-52.471;Name=maker-Contig_Y1-snap-gene-52.471	Contig_Y1	52946219	52946220	mir_MSE_peak_275	2.19153
Contig_Y2	maker	gene	506554	535134	.	-	.	ID=maker-Contig_Y2-snap-gene-0.506;Name=maker-Contig_Y2-snap-gene-0.506	Contig_Y2	530322	530323	mir_MSE_peak_276	21.00437
Contig_Y2	maker	gene	1134872	1155182	.	-	.	ID=maker-Contig_Y2-snap-gene-1.560;Name=maker-Contig_Y2-snap-gene-1.560	Contig_Y2	1152224	1152225	mir_MSE_peak_279	8.92742
Contig_Y2	maker	gene	1134872	1155182	.	-	.	ID=maker-Contig_Y2-snap-gene-1.560;Name=maker-Contig_Y2-snap-gene-1.560	Contig_Y2	1153405	1153406	mir_MSE_peak_280	88.01831
Contig_Y2	maker	gene	1134872	1155182	.	-	.	ID=maker-Contig_Y2-snap-gene-1.560;Name=maker-Contig_Y2-snap-gene-1.560	Contig_Y2	1154711	1154712	mir_MSE_peak_281	5.17549
Contig_Y2	maker	gene	1138372	1161114	.	+	.	ID=maker-Contig_Y2-augustus-gene-1.185;Name=maker-Contig_Y2-augustus-gene-1.185	Contig_Y2	1152224	1152225	mir_MSE_peak_279	8.92742
Contig_Y2	maker	gene	1138372	1161114	.	+	.	ID=maker-Contig_Y2-augustus-gene-1.185;Name=maker-Contig_Y2-augustus-gene-1.185	Contig_Y2	1153405	1153406	mir_MSE_peak_280	88.01831
Contig_Y2	maker	gene	1138372	1161114	.	+	.	ID=maker-Contig_Y2-augustus-gene-1.185;Name=maker-Contig_Y2-augustus-gene-1.185	Contig_Y2	1154711	1154712	mir_MSE_peak_281	5.17549
Contig_Y2	maker	gene	1143577	1176021	.	-	.	ID=maker-Contig_Y2-augustus-gene-1.277;Name=maker-Contig_Y2-augustus-gene-1.277	Contig_Y2	1152224	1152225	mir_MSE_peak_279	8.92742
Contig_Y2	maker	gene	1143577	1176021	.	-	.	ID=maker-Contig_Y2-augustus-gene-1.277;Name=maker-Contig_Y2-augustus-gene-1.277	Contig_Y2	1153405	1153406	mir_MSE_peak_280	88.01831
Contig_Y2	maker	gene	1143577	1176021	.	-	.	ID=maker-Contig_Y2-augustus-gene-1.277;Name=maker-Contig_Y2-augustus-gene-1.277	Contig_Y2	1154711	1154712	mir_MSE_peak_281	5.17549
Contig_Y2	maker	gene	1143577	1176021	.	-	.	ID=maker-Contig_Y2-augustus-gene-1.277;Name=maker-Contig_Y2-augustus-gene-1.277	Contig_Y2	1168313	1168314	mir_MSE_peak_282	5.17549
Contig_Y2	maker	gene	1245415	1269162	.	-	.	ID=maker-Contig_Y2-augustus-gene-1.280;Name=maker-Contig_Y2-augustus-gene-1.280	Contig_Y2	1259770	1259771	mir_MSE_peak_283	6.45977
Contig_Y2	maker	gene	1245415	1269162	.	-	.	ID=maker-Contig_Y2-augustus-gene-1.280;Name=maker-Contig_Y2-augustus-gene-1.280	Contig_Y2	1260430	1260431	mir_MSE_peak_284	3.94354
Contig_Y2	maker	gene	1245415	1269162	.	-	.	ID=maker-Contig_Y2-augustus-gene-1.280;Name=maker-Contig_Y2-augustus-gene-1.280	Contig_Y2	1261419	1261420	mir_MSE_peak_285	47.04865
Contig_Y2	maker	gene	1246073	1267290	.	+	.	ID=maker-Contig_Y2-snap-gene-1.444;Name=maker-Contig_Y2-snap-gene-1.444	Contig_Y2	1259770	1259771	mir_MSE_peak_283	6.45977
Contig_Y2	maker	gene	1246073	1267290	.	+	.	ID=maker-Contig_Y2-snap-gene-1.444;Name=maker-Contig_Y2-snap-gene-1.444	Contig_Y2	1260430	1260431	mir_MSE_peak_284	3.94354
Contig_Y2	maker	gene	1246073	1267290	.	+	.	ID=maker-Contig_Y2-snap-gene-1.444;Name=maker-Contig_Y2-snap-gene-1.444	Contig_Y2	1261419	1261420	mir_MSE_peak_285	47.04865
Contig_Y2	maker	gene	1247300	1269222	.	+	.	ID=maker-Contig_Y2-snap-gene-1.443;Name=maker-Contig_Y2-snap-gene-1.443	Contig_Y2	1259770	1259771	mir_MSE_peak_283	6.45977
Contig_Y2	maker	gene	1247300	1269222	.	+	.	ID=maker-Contig_Y2-snap-gene-1.443;Name=maker-Contig_Y2-snap-gene-1.443	Contig_Y2	1260430	1260431	mir_MSE_peak_284	3.94354
Contig_Y2	maker	gene	1247300	1269222	.	+	.	ID=maker-Contig_Y2-snap-gene-1.443;Name=maker-Contig_Y2-snap-gene-1.443	Contig_Y2	1261419	1261420	mir_MSE_peak_285	47.04865
Contig_Y2	maker	gene	1250877	1282843	.	-	.	ID=maker-Contig_Y2-augustus-gene-1.284;Name=maker-Contig_Y2-augustus-gene-1.284	Contig_Y2	1259770	1259771	mir_MSE_peak_283	6.45977
Contig_Y2	maker	gene	1250877	1282843	.	-	.	ID=maker-Contig_Y2-augustus-gene-1.284;Name=maker-Contig_Y2-augustus-gene-1.284	Contig_Y2	1260430	1260431	mir_MSE_peak_284	3.94354
Contig_Y2	maker	gene	1250877	1282843	.	-	.	ID=maker-Contig_Y2-augustus-gene-1.284;Name=maker-Contig_Y2-augustus-gene-1.284	Contig_Y2	1261419	1261420	mir_MSE_peak_285	47.04865
Contig_Y2	maker	gene	1880001	1901748	.	+	.	ID=maker-Contig_Y2-augustus-gene-1.247;Name=maker-Contig_Y2-augustus-gene-1.247	Contig_Y2	1887364	1887365	mir_MSE_peak_286	5.86851
Contig_Y2	maker	gene	1880001	1901748	.	+	.	ID=maker-Contig_Y2-augustus-gene-1.247;Name=maker-Contig_Y2-augustus-gene-1.247	Contig_Y2	1888983	1888984	mir_MSE_peak_287	158.15865
Contig_Y2	maker	gene	1880001	1901748	.	+	.	ID=maker-Contig_Y2-augustus-gene-1.247;Name=maker-Contig_Y2-augustus-gene-1.247	Contig_Y2	1890439	1890440	mir_MSE_peak_288	10.18527
Contig_Y2	maker	gene	1880001	1901748	.	+	.	ID=maker-Contig_Y2-augustus-gene-1.247;Name=maker-Contig_Y2-augustus-gene-1.247	Contig_Y2	1891338	1891339	mir_MSE_peak_289	4.51309
Contig_Y2	maker	gene	1880278	1909687	.	-	.	ID=maker-Contig_Y2-augustus-gene-1.411;Name=maker-Contig_Y2-augustus-gene-1.411	Contig_Y2	1887364	1887365	mir_MSE_peak_286	5.86851
Contig_Y2	maker	gene	1880278	1909687	.	-	.	ID=maker-Contig_Y2-augustus-gene-1.411;Name=maker-Contig_Y2-augustus-gene-1.411	Contig_Y2	1888983	1888984	mir_MSE_peak_287	158.15865
Contig_Y2	maker	gene	1880278	1909687	.	-	.	ID=maker-Contig_Y2-augustus-gene-1.411;Name=maker-Contig_Y2-augustus-gene-1.411	Contig_Y2	1890439	1890440	mir_MSE_peak_288	10.18527
Contig_Y2	maker	gene	1880278	1909687	.	-	.	ID=maker-Contig_Y2-augustus-gene-1.411;Name=maker-Contig_Y2-augustus-gene-1.411	Contig_Y2	1891338	1891339	mir_MSE_peak_289	4.51309
Contig_Y2	maker	gene	1880278	1909687	.	-	.	ID=maker-Contig_Y2-augustus-gene-1.411;Name=maker-Contig_Y2-augustus-gene-1.411	Contig_Y2	1907918	1907919	mir_MSE_peak_290	12.86885
Contig_Y2	maker	gene	2778011	2804410	.	-	.	ID=augustus_masked-Contig_Y2-processed-gene-2.43;Name=augustus_masked-Contig_Y2-processed-gene-2.43	Contig_Y2	2795602	2795603	mir_MSE_peak_293	11.49999
Contig_Y2	maker	gene	2778011	2804410	.	-	.	ID=augustus_masked-Contig_Y2-processed-gene-2.43;Name=augustus_masked-Contig_Y2-processed-gene-2.43	Contig_Y2	2796306	2796307	mir_MSE_peak_294	10.61731
Contig_Y2	maker	gene	2782350	2808190	.	+	.	ID=maker-Contig_Y2-augustus-gene-2.143;Name=maker-Contig_Y2-augustus-gene-2.143	Contig_Y2	2795602	2795603	mir_MSE_peak_293	11.49999
Contig_Y2	maker	gene	2782350	2808190	.	+	.	ID=maker-Contig_Y2-augustus-gene-2.143;Name=maker-Contig_Y2-augustus-gene-2.143	Contig_Y2	2796306	2796307	mir_MSE_peak_294	10.61731
Contig_Y2	maker	gene	2790109	2818409	.	+	.	ID=augustus_masked-Contig_Y2-processed-gene-2.14;Name=augustus_masked-Contig_Y2-processed-gene-2.14	Contig_Y2	2795602	2795603	mir_MSE_peak_293	11.49999
Contig_Y2	maker	gene	2790109	2818409	.	+	.	ID=augustus_masked-Contig_Y2-processed-gene-2.14;Name=augustus_masked-Contig_Y2-processed-gene-2.14	Contig_Y2	2796306	2796307	mir_MSE_peak_294	10.61731
Contig_Y2	maker	gene	5827958	5849568	.	+	.	ID=augustus_masked-Contig_Y2-processed-gene-5.21;Name=augustus_masked-Contig_Y2-processed-gene-5.21	Contig_Y2	5844713	5844714	mir_MSE_peak_295	56.56770
Contig_Y2	maker	gene	5829588	5850050	.	+	.	ID=maker-Contig_Y2-snap-gene-5.464;Name=maker-Contig_Y2-snap-gene-5.464	Contig_Y2	5844713	5844714	mir_MSE_peak_295	56.56770
Contig_Y2	maker	gene	5829985	5852489	.	-	.	ID=maker-Contig_Y2-augustus-gene-5.331;Name=maker-Contig_Y2-augustus-gene-5.331	Contig_Y2	5844713	5844714	mir_MSE_peak_295	56.56770
Contig_Y2	maker	gene	5832881	5853229	.	-	.	ID=maker-Contig_Y2-snap-gene-5.578;Name=maker-Contig_Y2-snap-gene-5.578	Contig_Y2	5844713	5844714	mir_MSE_peak_295	56.56770
Contig_Y2	maker	gene	5834390	5855421	.	+	.	ID=maker-Contig_Y2-augustus-gene-5.226;Name=maker-Contig_Y2-augustus-gene-5.226	Contig_Y2	5844713	5844714	mir_MSE_peak_295	56.56770
Contig_Y2	maker	gene	5863794	5884708	.	+	.	ID=maker-Contig_Y2-augustus-gene-5.228;Name=maker-Contig_Y2-augustus-gene-5.228	Contig_Y2	5875237	5875238	mir_MSE_peak_296	6.96314
Contig_Y2	maker	gene	5864453	5886110	.	-	.	ID=maker-Contig_Y2-snap-gene-5.583;Name=maker-Contig_Y2-snap-gene-5.583	Contig_Y2	5875237	5875238	mir_MSE_peak_296	6.96314
Contig_Y2	maker	gene	5864453	5886110	.	-	.	ID=maker-Contig_Y2-snap-gene-5.583;Name=maker-Contig_Y2-snap-gene-5.583	Contig_Y2	5886015	5886016	mir_MSE_peak_297	44.22997
Contig_Y2	maker	gene	5865449	5889500	.	+	.	ID=maker-Contig_Y2-snap-gene-5.469;Name=maker-Contig_Y2-snap-gene-5.469	Contig_Y2	5875237	5875238	mir_MSE_peak_296	6.96314
Contig_Y2	maker	gene	5865449	5889500	.	+	.	ID=maker-Contig_Y2-snap-gene-5.469;Name=maker-Contig_Y2-snap-gene-5.469	Contig_Y2	5886015	5886016	mir_MSE_peak_297	44.22997
Contig_Y2	maker	gene	5865449	5889500	.	+	.	ID=maker-Contig_Y2-snap-gene-5.469;Name=maker-Contig_Y2-snap-gene-5.469	Contig_Y2	5889373	5889374	mir_MSE_peak_298	19.91571
Contig_Y2	maker	gene	5866778	5889500	.	-	.	ID=maker-Contig_Y2-snap-gene-5.586;Name=maker-Contig_Y2-snap-gene-5.586	Contig_Y2	5875237	5875238	mir_MSE_peak_296	6.96314
Contig_Y2	maker	gene	5866778	5889500	.	-	.	ID=maker-Contig_Y2-snap-gene-5.586;Name=maker-Contig_Y2-snap-gene-5.586	Contig_Y2	5886015	5886016	mir_MSE_peak_297	44.22997
Contig_Y2	maker	gene	5866778	5889500	.	-	.	ID=maker-Contig_Y2-snap-gene-5.586;Name=maker-Contig_Y2-snap-gene-5.586	Contig_Y2	5889373	5889374	mir_MSE_peak_298	19.91571
Contig_Y2	maker	gene	5875053	5900685	.	+	.	ID=maker-Contig_Y2-augustus-gene-5.230;Name=maker-Contig_Y2-augustus-gene-5.230	Contig_Y2	5875237	5875238	mir_MSE_peak_296	6.96314
Contig_Y2	maker	gene	5875053	5900685	.	+	.	ID=maker-Contig_Y2-augustus-gene-5.230;Name=maker-Contig_Y2-augustus-gene-5.230	Contig_Y2	5886015	5886016	mir_MSE_peak_297	44.22997
Contig_Y2	maker	gene	5875053	5900685	.	+	.	ID=maker-Contig_Y2-augustus-gene-5.230;Name=maker-Contig_Y2-augustus-gene-5.230	Contig_Y2	5889373	5889374	mir_MSE_peak_298	19.91571
Contig_Y2	maker	gene	5875053	5900685	.	+	.	ID=maker-Contig_Y2-augustus-gene-5.230;Name=maker-Contig_Y2-augustus-gene-5.230	Contig_Y2	5891600	5891601	mir_MSE_peak_299	7.34226
Contig_Y2	maker	gene	5875053	5900685	.	+	.	ID=maker-Contig_Y2-augustus-gene-5.230;Name=maker-Contig_Y2-augustus-gene-5.230	Contig_Y2	5892000	5892001	mir_MSE_peak_300	6.96314
Contig_Y2	maker	gene	5881314	5901910	.	+	.	ID=maker-Contig_Y2-snap-gene-5.473;Name=maker-Contig_Y2-snap-gene-5.473	Contig_Y2	5886015	5886016	mir_MSE_peak_297	44.22997
Contig_Y2	maker	gene	5881314	5901910	.	+	.	ID=maker-Contig_Y2-snap-gene-5.473;Name=maker-Contig_Y2-snap-gene-5.473	Contig_Y2	5889373	5889374	mir_MSE_peak_298	19.91571
Contig_Y2	maker	gene	5881314	5901910	.	+	.	ID=maker-Contig_Y2-snap-gene-5.473;Name=maker-Contig_Y2-snap-gene-5.473	Contig_Y2	5891600	5891601	mir_MSE_peak_299	7.34226
Contig_Y2	maker	gene	5881314	5901910	.	+	.	ID=maker-Contig_Y2-snap-gene-5.473;Name=maker-Contig_Y2-snap-gene-5.473	Contig_Y2	5892000	5892001	mir_MSE_peak_300	6.96314
Contig_Y2	maker	gene	5884449	5905562	.	+	.	ID=maker-Contig_Y2-snap-gene-5.480;Name=maker-Contig_Y2-snap-gene-5.480	Contig_Y2	5886015	5886016	mir_MSE_peak_297	44.22997
Contig_Y2	maker	gene	5884449	5905562	.	+	.	ID=maker-Contig_Y2-snap-gene-5.480;Name=maker-Contig_Y2-snap-gene-5.480	Contig_Y2	5889373	5889374	mir_MSE_peak_298	19.91571
Contig_Y2	maker	gene	5884449	5905562	.	+	.	ID=maker-Contig_Y2-snap-gene-5.480;Name=maker-Contig_Y2-snap-gene-5.480	Contig_Y2	5891600	5891601	mir_MSE_peak_299	7.34226
Contig_Y2	maker	gene	5884449	5905562	.	+	.	ID=maker-Contig_Y2-snap-gene-5.480;Name=maker-Contig_Y2-snap-gene-5.480	Contig_Y2	5892000	5892001	mir_MSE_peak_300	6.96314
Contig_Y2	maker	gene	5885401	5907174	.	-	.	ID=snap_masked-Contig_Y2-processed-gene-5.119;Name=snap_masked-Contig_Y2-processed-gene-5.119	Contig_Y2	5886015	5886016	mir_MSE_peak_297	44.22997
Contig_Y2	maker	gene	5885401	5907174	.	-	.	ID=snap_masked-Contig_Y2-processed-gene-5.119;Name=snap_masked-Contig_Y2-processed-gene-5.119	Contig_Y2	5889373	5889374	mir_MSE_peak_298	19.91571
Contig_Y2	maker	gene	5885401	5907174	.	-	.	ID=snap_masked-Contig_Y2-processed-gene-5.119;Name=snap_masked-Contig_Y2-processed-gene-5.119	Contig_Y2	5891600	5891601	mir_MSE_peak_299	7.34226
Contig_Y2	maker	gene	5885401	5907174	.	-	.	ID=snap_masked-Contig_Y2-processed-gene-5.119;Name=snap_masked-Contig_Y2-processed-gene-5.119	Contig_Y2	5892000	5892001	mir_MSE_peak_300	6.96314
Contig_Y2	maker	gene	5887441	5908751	.	-	.	ID=maker-Contig_Y2-snap-gene-5.595;Name=maker-Contig_Y2-snap-gene-5.595	Contig_Y2	5889373	5889374	mir_MSE_peak_298	19.91571
Contig_Y2	maker	gene	5887441	5908751	.	-	.	ID=maker-Contig_Y2-snap-gene-5.595;Name=maker-Contig_Y2-snap-gene-5.595	Contig_Y2	5891600	5891601	mir_MSE_peak_299	7.34226
Contig_Y2	maker	gene	5887441	5908751	.	-	.	ID=maker-Contig_Y2-snap-gene-5.595;Name=maker-Contig_Y2-snap-gene-5.595	Contig_Y2	5892000	5892001	mir_MSE_peak_300	6.96314
Contig_Y2	maker	gene	5889321	5909797	.	-	.	ID=augustus_masked-Contig_Y2-processed-gene-5.50;Name=augustus_masked-Contig_Y2-processed-gene-5.50	Contig_Y2	5889373	5889374	mir_MSE_peak_298	19.91571
Contig_Y2	maker	gene	5889321	5909797	.	-	.	ID=augustus_masked-Contig_Y2-processed-gene-5.50;Name=augustus_masked-Contig_Y2-processed-gene-5.50	Contig_Y2	5891600	5891601	mir_MSE_peak_299	7.34226
Contig_Y2	maker	gene	5889321	5909797	.	-	.	ID=augustus_masked-Contig_Y2-processed-gene-5.50;Name=augustus_masked-Contig_Y2-processed-gene-5.50	Contig_Y2	5892000	5892001	mir_MSE_peak_300	6.96314
Contig_Y2	maker	gene	5890124	5910786	.	-	.	ID=maker-Contig_Y2-augustus-gene-5.346;Name=maker-Contig_Y2-augustus-gene-5.346	Contig_Y2	5891600	5891601	mir_MSE_peak_299	7.34226
Contig_Y2	maker	gene	5890124	5910786	.	-	.	ID=maker-Contig_Y2-augustus-gene-5.346;Name=maker-Contig_Y2-augustus-gene-5.346	Contig_Y2	5892000	5892001	mir_MSE_peak_300	6.96314
Contig_Y2	maker	gene	5900033	5937181	.	+	.	ID=maker-Contig_Y2-snap-gene-5.485;Name=maker-Contig_Y2-snap-gene-5.485	Contig_Y2	5920655	5920656	mir_MSE_peak_301	28.52954
Contig_Y2	maker	gene	5900033	5937181	.	+	.	ID=maker-Contig_Y2-snap-gene-5.485;Name=maker-Contig_Y2-snap-gene-5.485	Contig_Y2	5926282	5926283	mir_MSE_peak_302	15.26519
Contig_Y2	maker	gene	5900033	5937181	.	+	.	ID=maker-Contig_Y2-snap-gene-5.485;Name=maker-Contig_Y2-snap-gene-5.485	Contig_Y2	5927052	5927053	mir_MSE_peak_303	22.11214
Contig_Y2	maker	gene	5900860	5925511	.	-	.	ID=maker-Contig_Y2-snap-gene-5.615;Name=maker-Contig_Y2-snap-gene-5.615	Contig_Y2	5920655	5920656	mir_MSE_peak_301	28.52954
Contig_Y2	maker	gene	5915866	5936911	.	-	.	ID=maker-Contig_Y2-snap-gene-5.612;Name=maker-Contig_Y2-snap-gene-5.612	Contig_Y2	5920655	5920656	mir_MSE_peak_301	28.52954
Contig_Y2	maker	gene	5915866	5936911	.	-	.	ID=maker-Contig_Y2-snap-gene-5.612;Name=maker-Contig_Y2-snap-gene-5.612	Contig_Y2	5926282	5926283	mir_MSE_peak_302	15.26519
Contig_Y2	maker	gene	5915866	5936911	.	-	.	ID=maker-Contig_Y2-snap-gene-5.612;Name=maker-Contig_Y2-snap-gene-5.612	Contig_Y2	5927052	5927053	mir_MSE_peak_303	22.11214
Contig_Y2	maker	gene	5926143	5948248	.	-	.	ID=snap_masked-Contig_Y2-processed-gene-5.125;Name=snap_masked-Contig_Y2-processed-gene-5.125	Contig_Y2	5926282	5926283	mir_MSE_peak_302	15.26519
Contig_Y2	maker	gene	5926143	5948248	.	-	.	ID=snap_masked-Contig_Y2-processed-gene-5.125;Name=snap_masked-Contig_Y2-processed-gene-5.125	Contig_Y2	5927052	5927053	mir_MSE_peak_303	22.11214
Contig_Y2	maker	gene	5973579	5995178	.	+	.	ID=maker-Contig_Y2-augustus-gene-6.119;Name=maker-Contig_Y2-augustus-gene-6.119	Contig_Y2	5991377	5991378	mir_MSE_peak_304	59.60116
Contig_Y2	maker	gene	5973579	5995178	.	+	.	ID=maker-Contig_Y2-augustus-gene-6.119;Name=maker-Contig_Y2-augustus-gene-6.119	Contig_Y2	5992526	5992527	mir_MSE_peak_305	30.37034
Contig_Y2	maker	gene	5974558	5994800	.	-	.	ID=snap_masked-Contig_Y2-processed-gene-6.49;Name=snap_masked-Contig_Y2-processed-gene-6.49	Contig_Y2	5991377	5991378	mir_MSE_peak_304	59.60116
Contig_Y2	maker	gene	5974558	5994800	.	-	.	ID=snap_masked-Contig_Y2-processed-gene-6.49;Name=snap_masked-Contig_Y2-processed-gene-6.49	Contig_Y2	5992526	5992527	mir_MSE_peak_305	30.37034
Contig_Y2	maker	gene	5980267	6000774	.	-	.	ID=maker-Contig_Y2-snap-gene-6.376;Name=maker-Contig_Y2-snap-gene-6.376	Contig_Y2	5991377	5991378	mir_MSE_peak_304	59.60116
Contig_Y2	maker	gene	5980267	6000774	.	-	.	ID=maker-Contig_Y2-snap-gene-6.376;Name=maker-Contig_Y2-snap-gene-6.376	Contig_Y2	5992526	5992527	mir_MSE_peak_305	30.37034
Contig_Y2	maker	gene	5981945	6007179	.	-	.	ID=maker-Contig_Y2-augustus-gene-6.174;Name=maker-Contig_Y2-augustus-gene-6.174	Contig_Y2	5991377	5991378	mir_MSE_peak_304	59.60116
Contig_Y2	maker	gene	5981945	6007179	.	-	.	ID=maker-Contig_Y2-augustus-gene-6.174;Name=maker-Contig_Y2-augustus-gene-6.174	Contig_Y2	5992526	5992527	mir_MSE_peak_305	30.37034
Contig_Y2	maker	gene	6577802	6600877	.	-	.	ID=maker-Contig_Y2-snap-gene-6.459;Name=maker-Contig_Y2-snap-gene-6.459	Contig_Y2	6600660	6600661	mir_MSE_peak_306	5.17549
Contig_Y2	maker	gene	6581110	6602281	.	+	.	ID=snap_masked-Contig_Y2-processed-gene-6.71;Name=snap_masked-Contig_Y2-processed-gene-6.71	Contig_Y2	6600660	6600661	mir_MSE_peak_306	5.17549
Contig_Y2	maker	gene	6586840	6609310	.	-	.	ID=maker-Contig_Y2-augustus-gene-6.249;Name=maker-Contig_Y2-augustus-gene-6.249	Contig_Y2	6600660	6600661	mir_MSE_peak_306	5.17549
Contig_Y2	maker	gene	6590339	6614281	.	+	.	ID=maker-Contig_Y2-augustus-gene-6.145;Name=maker-Contig_Y2-augustus-gene-6.145	Contig_Y2	6600660	6600661	mir_MSE_peak_306	5.17549
Contig_Y2	maker	gene	6593578	6614873	.	-	.	ID=maker-Contig_Y2-augustus-gene-6.251;Name=maker-Contig_Y2-augustus-gene-6.251	Contig_Y2	6600660	6600661	mir_MSE_peak_306	5.17549
Contig_Y2	maker	gene	6594658	6617267	.	+	.	ID=augustus_masked-Contig_Y2-processed-gene-6.14;Name=augustus_masked-Contig_Y2-processed-gene-6.14	Contig_Y2	6600660	6600661	mir_MSE_peak_306	5.17549
Contig_Y2	maker	gene	6597358	6617947	.	-	.	ID=maker-Contig_Y2-snap-gene-6.468;Name=maker-Contig_Y2-snap-gene-6.468	Contig_Y2	6600660	6600661	mir_MSE_peak_306	5.17549
Contig_Y2	maker	gene	6598910	6619892	.	-	.	ID=maker-Contig_Y2-augustus-gene-6.258;Name=maker-Contig_Y2-augustus-gene-6.258	Contig_Y2	6600660	6600661	mir_MSE_peak_306	5.17549
Contig_Y2	maker	gene	7075955	7099625	.	+	.	ID=maker-Contig_Y2-snap-gene-7.332;Name=maker-Contig_Y2-snap-gene-7.332	Contig_Y2	7099586	7099587	mir_MSE_peak_308	36.76518
Contig_Y2	maker	gene	7081475	7102230	.	+	.	ID=maker-Contig_Y2-augustus-gene-7.156;Name=maker-Contig_Y2-augustus-gene-7.156	Contig_Y2	7099586	7099587	mir_MSE_peak_308	36.76518
Contig_Y2	maker	gene	7081475	7102230	.	+	.	ID=maker-Contig_Y2-augustus-gene-7.156;Name=maker-Contig_Y2-augustus-gene-7.156	Contig_Y2	7100299	7100300	mir_MSE_peak_309	14.28987
Contig_Y2	maker	gene	7088092	7117179	.	-	.	ID=snap_masked-Contig_Y2-processed-gene-7.110;Name=snap_masked-Contig_Y2-processed-gene-7.110	Contig_Y2	7099586	7099587	mir_MSE_peak_308	36.76518
Contig_Y2	maker	gene	7088092	7117179	.	-	.	ID=snap_masked-Contig_Y2-processed-gene-7.110;Name=snap_masked-Contig_Y2-processed-gene-7.110	Contig_Y2	7100299	7100300	mir_MSE_peak_309	14.28987
Contig_Y2	maker	gene	7088092	7117179	.	-	.	ID=snap_masked-Contig_Y2-processed-gene-7.110;Name=snap_masked-Contig_Y2-processed-gene-7.110	Contig_Y2	7107133	7107134	mir_MSE_peak_310	17.08887
Contig_Y2	maker	gene	7099424	7120559	.	-	.	ID=maker-Contig_Y2-augustus-gene-7.219;Name=maker-Contig_Y2-augustus-gene-7.219	Contig_Y2	7099586	7099587	mir_MSE_peak_308	36.76518
Contig_Y2	maker	gene	7099424	7120559	.	-	.	ID=maker-Contig_Y2-augustus-gene-7.219;Name=maker-Contig_Y2-augustus-gene-7.219	Contig_Y2	7100299	7100300	mir_MSE_peak_309	14.28987
Contig_Y2	maker	gene	7099424	7120559	.	-	.	ID=maker-Contig_Y2-augustus-gene-7.219;Name=maker-Contig_Y2-augustus-gene-7.219	Contig_Y2	7107133	7107134	mir_MSE_peak_310	17.08887
Contig_Y2	maker	gene	7101128	7123327	.	+	.	ID=maker-Contig_Y2-augustus-gene-7.158;Name=maker-Contig_Y2-augustus-gene-7.158	Contig_Y2	7107133	7107134	mir_MSE_peak_310	17.08887
Contig_Y2	maker	gene	7103610	7124539	.	+	.	ID=maker-Contig_Y2-snap-gene-7.338;Name=maker-Contig_Y2-snap-gene-7.338	Contig_Y2	7107133	7107134	mir_MSE_peak_310	17.08887
Contig_Y2	maker	gene	7104249	7128794	.	-	.	ID=maker-Contig_Y2-snap-gene-7.415;Name=maker-Contig_Y2-snap-gene-7.415	Contig_Y2	7107133	7107134	mir_MSE_peak_310	17.08887
Contig_Y2	maker	gene	7106896	7128464	.	+	.	ID=maker-Contig_Y2-augustus-gene-7.168;Name=maker-Contig_Y2-augustus-gene-7.168	Contig_Y2	7107133	7107134	mir_MSE_peak_310	17.08887
Contig_Y2	maker	gene	7686766	7714754	.	+	.	ID=snap_masked-Contig_Y2-processed-gene-7.98;Name=snap_masked-Contig_Y2-processed-gene-7.98	Contig_Y2	7702977	7702978	mir_MSE_peak_311	7.34226
Contig_Y2	maker	gene	7686766	7714754	.	+	.	ID=snap_masked-Contig_Y2-processed-gene-7.98;Name=snap_masked-Contig_Y2-processed-gene-7.98	Contig_Y2	7704055	7704056	mir_MSE_peak_312	11.05559
Contig_Y2	maker	gene	7686766	7714754	.	+	.	ID=snap_masked-Contig_Y2-processed-gene-7.98;Name=snap_masked-Contig_Y2-processed-gene-7.98	Contig_Y2	7705940	7705941	mir_MSE_peak_313	20.45764
Contig_Y2	maker	gene	7686766	7714754	.	+	.	ID=snap_masked-Contig_Y2-processed-gene-7.98;Name=snap_masked-Contig_Y2-processed-gene-7.98	Contig_Y2	7706455	7706456	mir_MSE_peak_314	96.69820
Contig_Y2	maker	gene	7686766	7714754	.	+	.	ID=snap_masked-Contig_Y2-processed-gene-7.98;Name=snap_masked-Contig_Y2-processed-gene-7.98	Contig_Y2	7709682	7709683	mir_MSE_peak_315	38.75790
Contig_Y2	maker	gene	7686766	7714754	.	+	.	ID=snap_masked-Contig_Y2-processed-gene-7.98;Name=snap_masked-Contig_Y2-processed-gene-7.98	Contig_Y2	7710661	7710662	mir_MSE_peak_316	41.46557
Contig_Y2	maker	gene	7686766	7714754	.	+	.	ID=snap_masked-Contig_Y2-processed-gene-7.98;Name=snap_masked-Contig_Y2-processed-gene-7.98	Contig_Y2	7711642	7711643	mir_MSE_peak_317	45.63264
Contig_Y2	maker	gene	7699682	7721631	.	+	.	ID=maker-Contig_Y2-snap-gene-7.392;Name=maker-Contig_Y2-snap-gene-7.392	Contig_Y2	7702977	7702978	mir_MSE_peak_311	7.34226
Contig_Y2	maker	gene	7699682	7721631	.	+	.	ID=maker-Contig_Y2-snap-gene-7.392;Name=maker-Contig_Y2-snap-gene-7.392	Contig_Y2	7704055	7704056	mir_MSE_peak_312	11.05559
Contig_Y2	maker	gene	7699682	7721631	.	+	.	ID=maker-Contig_Y2-snap-gene-7.392;Name=maker-Contig_Y2-snap-gene-7.392	Contig_Y2	7705940	7705941	mir_MSE_peak_313	20.45764
Contig_Y2	maker	gene	7699682	7721631	.	+	.	ID=maker-Contig_Y2-snap-gene-7.392;Name=maker-Contig_Y2-snap-gene-7.392	Contig_Y2	7706455	7706456	mir_MSE_peak_314	96.69820
Contig_Y2	maker	gene	7699682	7721631	.	+	.	ID=maker-Contig_Y2-snap-gene-7.392;Name=maker-Contig_Y2-snap-gene-7.392	Contig_Y2	7709682	7709683	mir_MSE_peak_315	38.75790
Contig_Y2	maker	gene	7699682	7721631	.	+	.	ID=maker-Contig_Y2-snap-gene-7.392;Name=maker-Contig_Y2-snap-gene-7.392	Contig_Y2	7710661	7710662	mir_MSE_peak_316	41.46557
Contig_Y2	maker	gene	7699682	7721631	.	+	.	ID=maker-Contig_Y2-snap-gene-7.392;Name=maker-Contig_Y2-snap-gene-7.392	Contig_Y2	7711642	7711643	mir_MSE_peak_317	45.63264
Contig_Y2	maker	gene	7699682	7721631	.	+	.	ID=maker-Contig_Y2-snap-gene-7.392;Name=maker-Contig_Y2-snap-gene-7.392	Contig_Y2	7715813	7715814	mir_MSE_peak_318	11.05559
Contig_Y2	maker	gene	7706642	7735272	.	-	.	ID=maker-Contig_Y2-augustus-gene-7.317;Name=maker-Contig_Y2-augustus-gene-7.317	Contig_Y2	7709682	7709683	mir_MSE_peak_315	38.75790
Contig_Y2	maker	gene	7706642	7735272	.	-	.	ID=maker-Contig_Y2-augustus-gene-7.317;Name=maker-Contig_Y2-augustus-gene-7.317	Contig_Y2	7710661	7710662	mir_MSE_peak_316	41.46557
Contig_Y2	maker	gene	7706642	7735272	.	-	.	ID=maker-Contig_Y2-augustus-gene-7.317;Name=maker-Contig_Y2-augustus-gene-7.317	Contig_Y2	7711642	7711643	mir_MSE_peak_317	45.63264
Contig_Y2	maker	gene	7706642	7735272	.	-	.	ID=maker-Contig_Y2-augustus-gene-7.317;Name=maker-Contig_Y2-augustus-gene-7.317	Contig_Y2	7715813	7715814	mir_MSE_peak_318	11.05559
Contig_Y2	maker	gene	8270318	8293128	.	-	.	ID=maker-Contig_Y2-augustus-gene-8.381;Name=maker-Contig_Y2-augustus-gene-8.381	Contig_Y2	8281869	8281870	mir_MSE_peak_319	10.61731
Contig_Y2	maker	gene	8273825	8294815	.	-	.	ID=maker-Contig_Y2-snap-gene-8.652;Name=maker-Contig_Y2-snap-gene-8.652	Contig_Y2	8281869	8281870	mir_MSE_peak_319	10.61731
Contig_Y2	maker	gene	8274821	8301913	.	-	.	ID=maker-Contig_Y2-snap-gene-8.655;Name=maker-Contig_Y2-snap-gene-8.655	Contig_Y2	8281869	8281870	mir_MSE_peak_319	10.61731
Contig_Y2	maker	gene	8277667	8302325	.	+	.	ID=maker-Contig_Y2-snap-gene-8.486;Name=maker-Contig_Y2-snap-gene-8.486	Contig_Y2	8281869	8281870	mir_MSE_peak_319	10.61731
Contig_Y2	maker	gene	8466490	8487194	.	+	.	ID=maker-Contig_Y2-snap-gene-8.505;Name=maker-Contig_Y2-snap-gene-8.505	Contig_Y2	8468720	8468721	mir_MSE_peak_322	71.38460
Contig_Y2	maker	gene	8466490	8487194	.	+	.	ID=maker-Contig_Y2-snap-gene-8.505;Name=maker-Contig_Y2-snap-gene-8.505	Contig_Y2	8487118	8487119	mir_MSE_peak_323	19.91571
Contig_Y2	maker	gene	8467234	8488275	.	+	.	ID=maker-Contig_Y2-snap-gene-8.504;Name=maker-Contig_Y2-snap-gene-8.504	Contig_Y2	8468720	8468721	mir_MSE_peak_322	71.38460
Contig_Y2	maker	gene	8467234	8488275	.	+	.	ID=maker-Contig_Y2-snap-gene-8.504;Name=maker-Contig_Y2-snap-gene-8.504	Contig_Y2	8487118	8487119	mir_MSE_peak_323	19.91571
Contig_Y2	maker	gene	8468972	8490609	.	+	.	ID=maker-Contig_Y2-augustus-gene-8.215;Name=maker-Contig_Y2-augustus-gene-8.215	Contig_Y2	8487118	8487119	mir_MSE_peak_323	19.91571
Contig_Y2	maker	gene	8572659	8599711	.	+	.	ID=maker-Contig_Y2-snap-gene-8.548;Name=maker-Contig_Y2-snap-gene-8.548	Contig_Y2	8579422	8579423	mir_MSE_peak_333	35.45514
Contig_Y2	maker	gene	8891342	8919352	.	+	.	ID=maker-Contig_Y2-augustus-gene-8.269;Name=maker-Contig_Y2-augustus-gene-8.269	Contig_Y2	8904152	8904153	mir_MSE_peak_334	8.12130
Contig_Y2	maker	gene	8891342	8919352	.	+	.	ID=maker-Contig_Y2-augustus-gene-8.269;Name=maker-Contig_Y2-augustus-gene-8.269	Contig_Y2	8905650	8905651	mir_MSE_peak_335	4.51309
Contig_Y2	maker	gene	8891342	8919352	.	+	.	ID=maker-Contig_Y2-augustus-gene-8.269;Name=maker-Contig_Y2-augustus-gene-8.269	Contig_Y2	8906255	8906256	mir_MSE_peak_336	5.17549
Contig_Y2	maker	gene	8891342	8919352	.	+	.	ID=maker-Contig_Y2-augustus-gene-8.269;Name=maker-Contig_Y2-augustus-gene-8.269	Contig_Y2	8908132	8908133	mir_MSE_peak_337	13.33681
Contig_Y2	maker	gene	8898551	8919063	.	-	.	ID=augustus_masked-Contig_Y2-processed-gene-8.47;Name=augustus_masked-Contig_Y2-processed-gene-8.47	Contig_Y2	8904152	8904153	mir_MSE_peak_334	8.12130
Contig_Y2	maker	gene	8898551	8919063	.	-	.	ID=augustus_masked-Contig_Y2-processed-gene-8.47;Name=augustus_masked-Contig_Y2-processed-gene-8.47	Contig_Y2	8905650	8905651	mir_MSE_peak_335	4.51309
Contig_Y2	maker	gene	8898551	8919063	.	-	.	ID=augustus_masked-Contig_Y2-processed-gene-8.47;Name=augustus_masked-Contig_Y2-processed-gene-8.47	Contig_Y2	8906255	8906256	mir_MSE_peak_336	5.17549
Contig_Y2	maker	gene	8898551	8919063	.	-	.	ID=augustus_masked-Contig_Y2-processed-gene-8.47;Name=augustus_masked-Contig_Y2-processed-gene-8.47	Contig_Y2	8908132	8908133	mir_MSE_peak_337	13.33681
Contig_Y2	maker	gene	8900348	8923014	.	+	.	ID=snap_masked-Contig_Y2-processed-gene-8.80;Name=snap_masked-Contig_Y2-processed-gene-8.80	Contig_Y2	8904152	8904153	mir_MSE_peak_334	8.12130
Contig_Y2	maker	gene	8900348	8923014	.	+	.	ID=snap_masked-Contig_Y2-processed-gene-8.80;Name=snap_masked-Contig_Y2-processed-gene-8.80	Contig_Y2	8905650	8905651	mir_MSE_peak_335	4.51309
Contig_Y2	maker	gene	8900348	8923014	.	+	.	ID=snap_masked-Contig_Y2-processed-gene-8.80;Name=snap_masked-Contig_Y2-processed-gene-8.80	Contig_Y2	8906255	8906256	mir_MSE_peak_336	5.17549
Contig_Y2	maker	gene	8900348	8923014	.	+	.	ID=snap_masked-Contig_Y2-processed-gene-8.80;Name=snap_masked-Contig_Y2-processed-gene-8.80	Contig_Y2	8908132	8908133	mir_MSE_peak_337	13.33681
Contig_Y2	maker	gene	8903750	8924109	.	+	.	ID=maker-Contig_Y2-snap-gene-8.575;Name=maker-Contig_Y2-snap-gene-8.575	Contig_Y2	8904152	8904153	mir_MSE_peak_334	8.12130
Contig_Y2	maker	gene	8903750	8924109	.	+	.	ID=maker-Contig_Y2-snap-gene-8.575;Name=maker-Contig_Y2-snap-gene-8.575	Contig_Y2	8905650	8905651	mir_MSE_peak_335	4.51309
Contig_Y2	maker	gene	8903750	8924109	.	+	.	ID=maker-Contig_Y2-snap-gene-8.575;Name=maker-Contig_Y2-snap-gene-8.575	Contig_Y2	8906255	8906256	mir_MSE_peak_336	5.17549
Contig_Y2	maker	gene	8903750	8924109	.	+	.	ID=maker-Contig_Y2-snap-gene-8.575;Name=maker-Contig_Y2-snap-gene-8.575	Contig_Y2	8908132	8908133	mir_MSE_peak_337	13.33681
Contig_Y2	maker	gene	8905443	8936950	.	-	.	ID=maker-Contig_Y2-snap-gene-8.682;Name=maker-Contig_Y2-snap-gene-8.682	Contig_Y2	8905650	8905651	mir_MSE_peak_335	4.51309
Contig_Y2	maker	gene	8905443	8936950	.	-	.	ID=maker-Contig_Y2-snap-gene-8.682;Name=maker-Contig_Y2-snap-gene-8.682	Contig_Y2	8906255	8906256	mir_MSE_peak_336	5.17549
Contig_Y2	maker	gene	8905443	8936950	.	-	.	ID=maker-Contig_Y2-snap-gene-8.682;Name=maker-Contig_Y2-snap-gene-8.682	Contig_Y2	8908132	8908133	mir_MSE_peak_337	13.33681
Contig_Y2	maker	gene	8906268	8928902	.	+	.	ID=maker-Contig_Y2-augustus-gene-8.285;Name=maker-Contig_Y2-augustus-gene-8.285	Contig_Y2	8908132	8908133	mir_MSE_peak_337	13.33681
Contig_Y2	maker	gene	10428290	10449614	.	+	.	ID=maker-Contig_Y2-augustus-gene-10.238;Name=maker-Contig_Y2-augustus-gene-10.238	Contig_Y2	10445760	10445761	mir_MSE_peak_338	11.95031
Contig_Y2	maker	gene	10429215	10449614	.	-	.	ID=augustus_masked-Contig_Y2-processed-gene-10.74;Name=augustus_masked-Contig_Y2-processed-gene-10.74	Contig_Y2	10445760	10445761	mir_MSE_peak_338	11.95031
Contig_Y2	maker	gene	10432066	10453553	.	+	.	ID=maker-Contig_Y2-augustus-gene-10.241;Name=maker-Contig_Y2-augustus-gene-10.241	Contig_Y2	10445760	10445761	mir_MSE_peak_338	11.95031
Contig_Y2	maker	gene	10451284	10472851	.	+	.	ID=maker-Contig_Y2-snap-gene-10.608;Name=maker-Contig_Y2-snap-gene-10.608	Contig_Y2	10462702	10462703	mir_MSE_peak_339	21.55587
Contig_Y2	maker	gene	10451284	10472851	.	+	.	ID=maker-Contig_Y2-snap-gene-10.608;Name=maker-Contig_Y2-snap-gene-10.608	Contig_Y2	10463846	10463847	mir_MSE_peak_340	13.81054
Contig_Y2	maker	gene	10451284	10472851	.	+	.	ID=maker-Contig_Y2-snap-gene-10.608;Name=maker-Contig_Y2-snap-gene-10.608	Contig_Y2	10464433	10464434	mir_MSE_peak_341	11.49999
Contig_Y2	maker	gene	10451284	10472851	.	+	.	ID=maker-Contig_Y2-snap-gene-10.608;Name=maker-Contig_Y2-snap-gene-10.608	Contig_Y2	10465278	10465279	mir_MSE_peak_342	6.59110
Contig_Y2	maker	gene	10451284	10472851	.	+	.	ID=maker-Contig_Y2-snap-gene-10.608;Name=maker-Contig_Y2-snap-gene-10.608	Contig_Y2	10466741	10466742	mir_MSE_peak_343	54.32404
Contig_Y2	maker	gene	10457882	10478856	.	-	.	ID=maker-Contig_Y2-augustus-gene-10.504;Name=maker-Contig_Y2-augustus-gene-10.504	Contig_Y2	10462702	10462703	mir_MSE_peak_339	21.55587
Contig_Y2	maker	gene	10457882	10478856	.	-	.	ID=maker-Contig_Y2-augustus-gene-10.504;Name=maker-Contig_Y2-augustus-gene-10.504	Contig_Y2	10463846	10463847	mir_MSE_peak_340	13.81054
Contig_Y2	maker	gene	10457882	10478856	.	-	.	ID=maker-Contig_Y2-augustus-gene-10.504;Name=maker-Contig_Y2-augustus-gene-10.504	Contig_Y2	10464433	10464434	mir_MSE_peak_341	11.49999
Contig_Y2	maker	gene	10457882	10478856	.	-	.	ID=maker-Contig_Y2-augustus-gene-10.504;Name=maker-Contig_Y2-augustus-gene-10.504	Contig_Y2	10465278	10465279	mir_MSE_peak_342	6.59110
Contig_Y2	maker	gene	10457882	10478856	.	-	.	ID=maker-Contig_Y2-augustus-gene-10.504;Name=maker-Contig_Y2-augustus-gene-10.504	Contig_Y2	10466741	10466742	mir_MSE_peak_343	54.32404
Contig_Y2	maker	gene	10461347	10482730	.	+	.	ID=snap_masked-Contig_Y2-processed-gene-10.118;Name=snap_masked-Contig_Y2-processed-gene-10.118	Contig_Y2	10462702	10462703	mir_MSE_peak_339	21.55587
Contig_Y2	maker	gene	10461347	10482730	.	+	.	ID=snap_masked-Contig_Y2-processed-gene-10.118;Name=snap_masked-Contig_Y2-processed-gene-10.118	Contig_Y2	10463846	10463847	mir_MSE_peak_340	13.81054
Contig_Y2	maker	gene	10461347	10482730	.	+	.	ID=snap_masked-Contig_Y2-processed-gene-10.118;Name=snap_masked-Contig_Y2-processed-gene-10.118	Contig_Y2	10464433	10464434	mir_MSE_peak_341	11.49999
Contig_Y2	maker	gene	10461347	10482730	.	+	.	ID=snap_masked-Contig_Y2-processed-gene-10.118;Name=snap_masked-Contig_Y2-processed-gene-10.118	Contig_Y2	10465278	10465279	mir_MSE_peak_342	6.59110
Contig_Y2	maker	gene	10461347	10482730	.	+	.	ID=snap_masked-Contig_Y2-processed-gene-10.118;Name=snap_masked-Contig_Y2-processed-gene-10.118	Contig_Y2	10466741	10466742	mir_MSE_peak_343	54.32404
Contig_Y2	maker	gene	10462890	10483417	.	-	.	ID=maker-Contig_Y2-snap-gene-10.950;Name=maker-Contig_Y2-snap-gene-10.950	Contig_Y2	10463846	10463847	mir_MSE_peak_340	13.81054
Contig_Y2	maker	gene	10462890	10483417	.	-	.	ID=maker-Contig_Y2-snap-gene-10.950;Name=maker-Contig_Y2-snap-gene-10.950	Contig_Y2	10464433	10464434	mir_MSE_peak_341	11.49999
Contig_Y2	maker	gene	10462890	10483417	.	-	.	ID=maker-Contig_Y2-snap-gene-10.950;Name=maker-Contig_Y2-snap-gene-10.950	Contig_Y2	10465278	10465279	mir_MSE_peak_342	6.59110
Contig_Y2	maker	gene	10462890	10483417	.	-	.	ID=maker-Contig_Y2-snap-gene-10.950;Name=maker-Contig_Y2-snap-gene-10.950	Contig_Y2	10466741	10466742	mir_MSE_peak_343	54.32404
Contig_Y2	maker	gene	10465045	10492865	.	+	.	ID=maker-Contig_Y2-snap-gene-10.612;Name=maker-Contig_Y2-snap-gene-10.612	Contig_Y2	10465278	10465279	mir_MSE_peak_342	6.59110
Contig_Y2	maker	gene	10465045	10492865	.	+	.	ID=maker-Contig_Y2-snap-gene-10.612;Name=maker-Contig_Y2-snap-gene-10.612	Contig_Y2	10466741	10466742	mir_MSE_peak_343	54.32404
Contig_Y2	maker	gene	10610828	10631389	.	+	.	ID=maker-Contig_Y2-augustus-gene-10.260;Name=maker-Contig_Y2-augustus-gene-10.260	Contig_Y2	10624182	10624183	mir_MSE_peak_344	7.34226
Contig_Y2	maker	gene	10610828	10631389	.	+	.	ID=maker-Contig_Y2-augustus-gene-10.260;Name=maker-Contig_Y2-augustus-gene-10.260	Contig_Y2	10625020	10625021	mir_MSE_peak_345	8.12130
Contig_Y2	maker	gene	10610828	10631389	.	+	.	ID=maker-Contig_Y2-augustus-gene-10.260;Name=maker-Contig_Y2-augustus-gene-10.260	Contig_Y2	10626172	10626173	mir_MSE_peak_346	4.51309
Contig_Y2	maker	gene	10610828	10631389	.	+	.	ID=maker-Contig_Y2-augustus-gene-10.260;Name=maker-Contig_Y2-augustus-gene-10.260	Contig_Y2	10627346	10627347	mir_MSE_peak_347	71.38460
Contig_Y2	maker	gene	10613910	10640161	.	-	.	ID=maker-Contig_Y2-snap-gene-10.964;Name=maker-Contig_Y2-snap-gene-10.964	Contig_Y2	10624182	10624183	mir_MSE_peak_344	7.34226
Contig_Y2	maker	gene	10613910	10640161	.	-	.	ID=maker-Contig_Y2-snap-gene-10.964;Name=maker-Contig_Y2-snap-gene-10.964	Contig_Y2	10625020	10625021	mir_MSE_peak_345	8.12130
Contig_Y2	maker	gene	10613910	10640161	.	-	.	ID=maker-Contig_Y2-snap-gene-10.964;Name=maker-Contig_Y2-snap-gene-10.964	Contig_Y2	10626172	10626173	mir_MSE_peak_346	4.51309
Contig_Y2	maker	gene	10613910	10640161	.	-	.	ID=maker-Contig_Y2-snap-gene-10.964;Name=maker-Contig_Y2-snap-gene-10.964	Contig_Y2	10627346	10627347	mir_MSE_peak_347	71.38460
Contig_Y2	maker	gene	10613910	10640161	.	-	.	ID=maker-Contig_Y2-snap-gene-10.964;Name=maker-Contig_Y2-snap-gene-10.964	Contig_Y2	10631771	10631772	mir_MSE_peak_348	22.11214
Contig_Y2	maker	gene	10613910	10640161	.	-	.	ID=maker-Contig_Y2-snap-gene-10.964;Name=maker-Contig_Y2-snap-gene-10.964	Contig_Y2	10635986	10635987	mir_MSE_peak_349	22.67311
Contig_Y2	maker	gene	10613910	10640161	.	-	.	ID=maker-Contig_Y2-snap-gene-10.964;Name=maker-Contig_Y2-snap-gene-10.964	Contig_Y2	10637355	10637356	mir_MSE_peak_350	314.27795
Contig_Y2	maker	gene	10616625	10640161	.	+	.	ID=maker-Contig_Y2-augustus-gene-10.262;Name=maker-Contig_Y2-augustus-gene-10.262	Contig_Y2	10624182	10624183	mir_MSE_peak_344	7.34226
Contig_Y2	maker	gene	10616625	10640161	.	+	.	ID=maker-Contig_Y2-augustus-gene-10.262;Name=maker-Contig_Y2-augustus-gene-10.262	Contig_Y2	10625020	10625021	mir_MSE_peak_345	8.12130
Contig_Y2	maker	gene	10616625	10640161	.	+	.	ID=maker-Contig_Y2-augustus-gene-10.262;Name=maker-Contig_Y2-augustus-gene-10.262	Contig_Y2	10626172	10626173	mir_MSE_peak_346	4.51309
Contig_Y2	maker	gene	10616625	10640161	.	+	.	ID=maker-Contig_Y2-augustus-gene-10.262;Name=maker-Contig_Y2-augustus-gene-10.262	Contig_Y2	10627346	10627347	mir_MSE_peak_347	71.38460
Contig_Y2	maker	gene	10616625	10640161	.	+	.	ID=maker-Contig_Y2-augustus-gene-10.262;Name=maker-Contig_Y2-augustus-gene-10.262	Contig_Y2	10631771	10631772	mir_MSE_peak_348	22.11214
Contig_Y2	maker	gene	10616625	10640161	.	+	.	ID=maker-Contig_Y2-augustus-gene-10.262;Name=maker-Contig_Y2-augustus-gene-10.262	Contig_Y2	10635986	10635987	mir_MSE_peak_349	22.67311
Contig_Y2	maker	gene	10616625	10640161	.	+	.	ID=maker-Contig_Y2-augustus-gene-10.262;Name=maker-Contig_Y2-augustus-gene-10.262	Contig_Y2	10637355	10637356	mir_MSE_peak_350	314.27795
Contig_Y2	maker	gene	10621364	10643154	.	-	.	ID=maker-Contig_Y2-augustus-gene-10.514;Name=maker-Contig_Y2-augustus-gene-10.514	Contig_Y2	10624182	10624183	mir_MSE_peak_344	7.34226
Contig_Y2	maker	gene	10621364	10643154	.	-	.	ID=maker-Contig_Y2-augustus-gene-10.514;Name=maker-Contig_Y2-augustus-gene-10.514	Contig_Y2	10625020	10625021	mir_MSE_peak_345	8.12130
Contig_Y2	maker	gene	10621364	10643154	.	-	.	ID=maker-Contig_Y2-augustus-gene-10.514;Name=maker-Contig_Y2-augustus-gene-10.514	Contig_Y2	10626172	10626173	mir_MSE_peak_346	4.51309
Contig_Y2	maker	gene	10621364	10643154	.	-	.	ID=maker-Contig_Y2-augustus-gene-10.514;Name=maker-Contig_Y2-augustus-gene-10.514	Contig_Y2	10627346	10627347	mir_MSE_peak_347	71.38460
Contig_Y2	maker	gene	10621364	10643154	.	-	.	ID=maker-Contig_Y2-augustus-gene-10.514;Name=maker-Contig_Y2-augustus-gene-10.514	Contig_Y2	10631771	10631772	mir_MSE_peak_348	22.11214
Contig_Y2	maker	gene	10621364	10643154	.	-	.	ID=maker-Contig_Y2-augustus-gene-10.514;Name=maker-Contig_Y2-augustus-gene-10.514	Contig_Y2	10635986	10635987	mir_MSE_peak_349	22.67311
Contig_Y2	maker	gene	10621364	10643154	.	-	.	ID=maker-Contig_Y2-augustus-gene-10.514;Name=maker-Contig_Y2-augustus-gene-10.514	Contig_Y2	10637355	10637356	mir_MSE_peak_350	314.27795
Contig_Y2	maker	gene	10621499	10641815	.	+	.	ID=maker-Contig_Y2-snap-gene-10.635;Name=maker-Contig_Y2-snap-gene-10.635	Contig_Y2	10624182	10624183	mir_MSE_peak_344	7.34226
Contig_Y2	maker	gene	10621499	10641815	.	+	.	ID=maker-Contig_Y2-snap-gene-10.635;Name=maker-Contig_Y2-snap-gene-10.635	Contig_Y2	10625020	10625021	mir_MSE_peak_345	8.12130
Contig_Y2	maker	gene	10621499	10641815	.	+	.	ID=maker-Contig_Y2-snap-gene-10.635;Name=maker-Contig_Y2-snap-gene-10.635	Contig_Y2	10626172	10626173	mir_MSE_peak_346	4.51309
Contig_Y2	maker	gene	10621499	10641815	.	+	.	ID=maker-Contig_Y2-snap-gene-10.635;Name=maker-Contig_Y2-snap-gene-10.635	Contig_Y2	10627346	10627347	mir_MSE_peak_347	71.38460
Contig_Y2	maker	gene	10621499	10641815	.	+	.	ID=maker-Contig_Y2-snap-gene-10.635;Name=maker-Contig_Y2-snap-gene-10.635	Contig_Y2	10631771	10631772	mir_MSE_peak_348	22.11214
Contig_Y2	maker	gene	10621499	10641815	.	+	.	ID=maker-Contig_Y2-snap-gene-10.635;Name=maker-Contig_Y2-snap-gene-10.635	Contig_Y2	10635986	10635987	mir_MSE_peak_349	22.67311
Contig_Y2	maker	gene	10621499	10641815	.	+	.	ID=maker-Contig_Y2-snap-gene-10.635;Name=maker-Contig_Y2-snap-gene-10.635	Contig_Y2	10637355	10637356	mir_MSE_peak_350	314.27795
Contig_Y2	maker	gene	10623191	10643684	.	-	.	ID=maker-Contig_Y2-snap-gene-10.967;Name=maker-Contig_Y2-snap-gene-10.967	Contig_Y2	10624182	10624183	mir_MSE_peak_344	7.34226
Contig_Y2	maker	gene	10623191	10643684	.	-	.	ID=maker-Contig_Y2-snap-gene-10.967;Name=maker-Contig_Y2-snap-gene-10.967	Contig_Y2	10625020	10625021	mir_MSE_peak_345	8.12130
Contig_Y2	maker	gene	10623191	10643684	.	-	.	ID=maker-Contig_Y2-snap-gene-10.967;Name=maker-Contig_Y2-snap-gene-10.967	Contig_Y2	10626172	10626173	mir_MSE_peak_346	4.51309
Contig_Y2	maker	gene	10623191	10643684	.	-	.	ID=maker-Contig_Y2-snap-gene-10.967;Name=maker-Contig_Y2-snap-gene-10.967	Contig_Y2	10627346	10627347	mir_MSE_peak_347	71.38460
Contig_Y2	maker	gene	10623191	10643684	.	-	.	ID=maker-Contig_Y2-snap-gene-10.967;Name=maker-Contig_Y2-snap-gene-10.967	Contig_Y2	10631771	10631772	mir_MSE_peak_348	22.11214
Contig_Y2	maker	gene	10623191	10643684	.	-	.	ID=maker-Contig_Y2-snap-gene-10.967;Name=maker-Contig_Y2-snap-gene-10.967	Contig_Y2	10635986	10635987	mir_MSE_peak_349	22.67311
Contig_Y2	maker	gene	10623191	10643684	.	-	.	ID=maker-Contig_Y2-snap-gene-10.967;Name=maker-Contig_Y2-snap-gene-10.967	Contig_Y2	10637355	10637356	mir_MSE_peak_350	314.27795
Contig_Y2	maker	gene	10952807	10974235	.	+	.	ID=maker-Contig_Y2-augustus-gene-10.322;Name=maker-Contig_Y2-augustus-gene-10.322	Contig_Y2	10970599	10970600	mir_MSE_peak_351	13.81054
Contig_Y2	maker	gene	10955308	10976610	.	+	.	ID=maker-Contig_Y2-augustus-gene-10.325;Name=maker-Contig_Y2-augustus-gene-10.325	Contig_Y2	10970599	10970600	mir_MSE_peak_351	13.81054
Contig_Y2	maker	gene	10956933	10977778	.	+	.	ID=maker-Contig_Y2-augustus-gene-10.326;Name=maker-Contig_Y2-augustus-gene-10.326	Contig_Y2	10970599	10970600	mir_MSE_peak_351	13.81054
Contig_Y2	maker	gene	10963588	10983966	.	-	.	ID=augustus_masked-Contig_Y2-processed-gene-11.0;Name=augustus_masked-Contig_Y2-processed-gene-11.0	Contig_Y2	10970599	10970600	mir_MSE_peak_351	13.81054
Contig_Y2	maker	gene	10964730	10989775	.	+	.	ID=maker-Contig_Y2-snap-gene-10.722;Name=maker-Contig_Y2-snap-gene-10.722	Contig_Y2	10970599	10970600	mir_MSE_peak_351	13.81054
Contig_Y2	maker	gene	10968991	10991163	.	-	.	ID=maker-Contig_Y2-augustus-gene-11.388;Name=maker-Contig_Y2-augustus-gene-11.388	Contig_Y2	10970599	10970600	mir_MSE_peak_351	13.81054
Contig_Y2	maker	gene	11304049	11329978	.	-	.	ID=maker-Contig_Y2-augustus-gene-11.466;Name=maker-Contig_Y2-augustus-gene-11.466	Contig_Y2	11328125	11328126	mir_MSE_peak_352	3.28447
Contig_Y2	maker	gene	11314673	11349056	.	+	.	ID=maker-Contig_Y2-snap-gene-11.626;Name=maker-Contig_Y2-snap-gene-11.626	Contig_Y2	11328125	11328126	mir_MSE_peak_352	3.28447
Contig_Y2	maker	gene	11314673	11349056	.	+	.	ID=maker-Contig_Y2-snap-gene-11.626;Name=maker-Contig_Y2-snap-gene-11.626	Contig_Y2	11336914	11336915	mir_MSE_peak_353	3.57923
Contig_Y2	maker	gene	11314673	11349056	.	+	.	ID=maker-Contig_Y2-snap-gene-11.626;Name=maker-Contig_Y2-snap-gene-11.626	Contig_Y2	11338651	11338652	mir_MSE_peak_354	17.79733
Contig_Y2	maker	gene	11315272	11337348	.	-	.	ID=maker-Contig_Y2-augustus-gene-11.474;Name=maker-Contig_Y2-augustus-gene-11.474	Contig_Y2	11328125	11328126	mir_MSE_peak_352	3.28447
Contig_Y2	maker	gene	11315272	11337348	.	-	.	ID=maker-Contig_Y2-augustus-gene-11.474;Name=maker-Contig_Y2-augustus-gene-11.474	Contig_Y2	11336914	11336915	mir_MSE_peak_353	3.57923
Contig_Y2	maker	gene	11332169	11357267	.	+	.	ID=maker-Contig_Y2-augustus-gene-11.283;Name=maker-Contig_Y2-augustus-gene-11.283	Contig_Y2	11336914	11336915	mir_MSE_peak_353	3.57923
Contig_Y2	maker	gene	11332169	11357267	.	+	.	ID=maker-Contig_Y2-augustus-gene-11.283;Name=maker-Contig_Y2-augustus-gene-11.283	Contig_Y2	11338651	11338652	mir_MSE_peak_354	17.79733
Contig_Y2	maker	gene	11337438	11358481	.	+	.	ID=augustus_masked-Contig_Y2-processed-gene-11.21;Name=augustus_masked-Contig_Y2-processed-gene-11.21	Contig_Y2	11338651	11338652	mir_MSE_peak_354	17.79733
Contig_Y2	maker	gene	12866517	12898119	.	-	.	ID=maker-Contig_Y2-augustus-gene-12.173;Name=maker-Contig_Y2-augustus-gene-12.173	Contig_Y2	12876210	12876211	mir_MSE_peak_358	8.92742
Contig_Y2	maker	gene	12866517	12898119	.	-	.	ID=maker-Contig_Y2-augustus-gene-12.173;Name=maker-Contig_Y2-augustus-gene-12.173	Contig_Y2	12879713	12879714	mir_MSE_peak_359	62.68149
Contig_Y2	maker	gene	13406515	13427763	.	-	.	ID=maker-Contig_Y2-augustus-gene-13.134;Name=maker-Contig_Y2-augustus-gene-13.134	Contig_Y2	13417312	13417313	mir_MSE_peak_361	13.33681
Contig_Y2	maker	gene	13406515	13427763	.	-	.	ID=maker-Contig_Y2-augustus-gene-13.134;Name=maker-Contig_Y2-augustus-gene-13.134	Contig_Y2	13425519	13425520	mir_MSE_peak_362	66.59605
Contig_Y2	maker	gene	13413421	13443117	.	+	.	ID=maker-Contig_Y2-snap-gene-13.210;Name=maker-Contig_Y2-snap-gene-13.210	Contig_Y2	13417312	13417313	mir_MSE_peak_361	13.33681
Contig_Y2	maker	gene	13413421	13443117	.	+	.	ID=maker-Contig_Y2-snap-gene-13.210;Name=maker-Contig_Y2-snap-gene-13.210	Contig_Y2	13425519	13425520	mir_MSE_peak_362	66.59605
Contig_Y2	maker	gene	13413421	13443117	.	+	.	ID=maker-Contig_Y2-snap-gene-13.210;Name=maker-Contig_Y2-snap-gene-13.210	Contig_Y2	13429024	13429025	mir_MSE_peak_363	49.92033
Contig_Y2	maker	gene	13413421	13443117	.	+	.	ID=maker-Contig_Y2-snap-gene-13.210;Name=maker-Contig_Y2-snap-gene-13.210	Contig_Y2	13431399	13431400	mir_MSE_peak_364	10.18527
Contig_Y2	maker	gene	13413421	13443117	.	+	.	ID=maker-Contig_Y2-snap-gene-13.210;Name=maker-Contig_Y2-snap-gene-13.210	Contig_Y2	13432073	13432074	mir_MSE_peak_365	3.88239
Contig_Y2	maker	gene	13423662	13447997	.	+	.	ID=maker-Contig_Y2-snap-gene-13.213;Name=maker-Contig_Y2-snap-gene-13.213	Contig_Y2	13425519	13425520	mir_MSE_peak_362	66.59605
Contig_Y2	maker	gene	13423662	13447997	.	+	.	ID=maker-Contig_Y2-snap-gene-13.213;Name=maker-Contig_Y2-snap-gene-13.213	Contig_Y2	13429024	13429025	mir_MSE_peak_363	49.92033
Contig_Y2	maker	gene	13423662	13447997	.	+	.	ID=maker-Contig_Y2-snap-gene-13.213;Name=maker-Contig_Y2-snap-gene-13.213	Contig_Y2	13431399	13431400	mir_MSE_peak_364	10.18527
Contig_Y2	maker	gene	13423662	13447997	.	+	.	ID=maker-Contig_Y2-snap-gene-13.213;Name=maker-Contig_Y2-snap-gene-13.213	Contig_Y2	13432073	13432074	mir_MSE_peak_365	3.88239
Contig_Y2	maker	gene	13840987	13864979	.	-	.	ID=maker-Contig_Y2-snap-gene-13.291;Name=maker-Contig_Y2-snap-gene-13.291	Contig_Y2	13858109	13858110	mir_MSE_peak_370	31.61778
Contig_Y2	maker	gene	13845025	13865603	.	-	.	ID=maker-Contig_Y2-snap-gene-13.319;Name=maker-Contig_Y2-snap-gene-13.319	Contig_Y2	13858109	13858110	mir_MSE_peak_370	31.61778
Contig_Y2	maker	gene	13846081	13867693	.	-	.	ID=maker-Contig_Y2-snap-gene-13.301;Name=maker-Contig_Y2-snap-gene-13.301	Contig_Y2	13858109	13858110	mir_MSE_peak_370	31.61778
Contig_Y2	maker	gene	13847778	13868660	.	-	.	ID=maker-Contig_Y2-augustus-gene-13.161;Name=maker-Contig_Y2-augustus-gene-13.161	Contig_Y2	13858109	13858110	mir_MSE_peak_370	31.61778
Contig_Y2	maker	gene	13914130	13940635	.	-	.	ID=maker-Contig_Y2-snap-gene-13.345;Name=maker-Contig_Y2-snap-gene-13.345	Contig_Y2	13930071	13930072	mir_MSE_peak_371	60.36689
Contig_Y2	maker	gene	13914130	13940635	.	-	.	ID=maker-Contig_Y2-snap-gene-13.345;Name=maker-Contig_Y2-snap-gene-13.345	Contig_Y2	13931919	13931920	mir_MSE_peak_372	6.96314
Contig_Y2	maker	gene	13925780	13951343	.	+	.	ID=augustus_masked-Contig_Y2-processed-gene-13.17;Name=augustus_masked-Contig_Y2-processed-gene-13.17	Contig_Y2	13930071	13930072	mir_MSE_peak_371	60.36689
Contig_Y2	maker	gene	13925780	13951343	.	+	.	ID=augustus_masked-Contig_Y2-processed-gene-13.17;Name=augustus_masked-Contig_Y2-processed-gene-13.17	Contig_Y2	13931919	13931920	mir_MSE_peak_372	6.96314
Contig_Y2	maker	gene	14598768	14631832	.	-	.	ID=maker-Contig_Y2-snap-gene-14.441;Name=maker-Contig_Y2-snap-gene-14.441	Contig_Y2	14602217	14602218	mir_MSE_peak_373	13.81054
Contig_Y2	maker	gene	14598768	14631832	.	-	.	ID=maker-Contig_Y2-snap-gene-14.441;Name=maker-Contig_Y2-snap-gene-14.441	Contig_Y2	14607624	14607625	mir_MSE_peak_374	11.49999
Contig_Y2	maker	gene	14768357	14793061	.	+	.	ID=augustus_masked-Contig_Y2-processed-gene-14.13;Name=augustus_masked-Contig_Y2-processed-gene-14.13	Contig_Y2	14789694	14789695	mir_MSE_peak_375	22.11214
Contig_Y2	maker	gene	14768357	14793061	.	+	.	ID=augustus_masked-Contig_Y2-processed-gene-14.13;Name=augustus_masked-Contig_Y2-processed-gene-14.13	Contig_Y2	14791699	14791700	mir_MSE_peak_376	4.84045
Contig_Y2	maker	gene	14780170	14802556	.	+	.	ID=maker-Contig_Y2-augustus-gene-14.164;Name=maker-Contig_Y2-augustus-gene-14.164	Contig_Y2	14789694	14789695	mir_MSE_peak_375	22.11214
Contig_Y2	maker	gene	14780170	14802556	.	+	.	ID=maker-Contig_Y2-augustus-gene-14.164;Name=maker-Contig_Y2-augustus-gene-14.164	Contig_Y2	14791699	14791700	mir_MSE_peak_376	4.84045
Contig_Y2	maker	gene	14780170	14802556	.	+	.	ID=maker-Contig_Y2-augustus-gene-14.164;Name=maker-Contig_Y2-augustus-gene-14.164	Contig_Y2	14795833	14795834	mir_MSE_peak_377	14.77485
Contig_Y2	maker	gene	14781552	14803528	.	-	.	ID=maker-Contig_Y2-augustus-gene-14.281;Name=maker-Contig_Y2-augustus-gene-14.281	Contig_Y2	14789694	14789695	mir_MSE_peak_375	22.11214
Contig_Y2	maker	gene	14781552	14803528	.	-	.	ID=maker-Contig_Y2-augustus-gene-14.281;Name=maker-Contig_Y2-augustus-gene-14.281	Contig_Y2	14791699	14791700	mir_MSE_peak_376	4.84045
Contig_Y2	maker	gene	14781552	14803528	.	-	.	ID=maker-Contig_Y2-augustus-gene-14.281;Name=maker-Contig_Y2-augustus-gene-14.281	Contig_Y2	14795833	14795834	mir_MSE_peak_377	14.77485
Contig_Y2	maker	gene	14796847	14830745	.	-	.	ID=maker-Contig_Y2-snap-gene-14.458;Name=maker-Contig_Y2-snap-gene-14.458	Contig_Y2	14810048	14810049	mir_MSE_peak_378	35.45514
Contig_Y2	maker	gene	14797080	14829161	.	+	.	ID=maker-Contig_Y2-snap-gene-14.344;Name=maker-Contig_Y2-snap-gene-14.344	Contig_Y2	14810048	14810049	mir_MSE_peak_378	35.45514
Contig_Y2	maker	gene	14829034	14850993	.	+	.	ID=maker-Contig_Y2-augustus-gene-14.183;Name=maker-Contig_Y2-augustus-gene-14.183	Contig_Y2	14841678	14841679	mir_MSE_peak_379	8.92742
Contig_Y2	maker	gene	14831191	14853942	.	+	.	ID=maker-Contig_Y2-augustus-gene-14.185;Name=maker-Contig_Y2-augustus-gene-14.185	Contig_Y2	14841678	14841679	mir_MSE_peak_379	8.92742
Contig_Y2	maker	gene	14834007	14858009	.	-	.	ID=augustus_masked-Contig_Y2-processed-gene-14.49;Name=augustus_masked-Contig_Y2-processed-gene-14.49	Contig_Y2	14841678	14841679	mir_MSE_peak_379	8.92742
Contig_Y2	maker	gene	14837951	14862830	.	+	.	ID=maker-Contig_Y2-augustus-gene-14.186;Name=maker-Contig_Y2-augustus-gene-14.186	Contig_Y2	14841678	14841679	mir_MSE_peak_379	8.92742
Contig_Y2	maker	gene	15349041	15370212	.	-	.	ID=maker-Contig_Y2-snap-gene-15.799;Name=maker-Contig_Y2-snap-gene-15.799	Contig_Y2	15364251	15364252	mir_MSE_peak_380	8.12130
Contig_Y2	maker	gene	15350220	15372534	.	-	.	ID=maker-Contig_Y2-snap-gene-15.801;Name=maker-Contig_Y2-snap-gene-15.801	Contig_Y2	15364251	15364252	mir_MSE_peak_380	8.12130
Contig_Y2	maker	gene	15353636	15373926	.	-	.	ID=augustus_masked-Contig_Y2-processed-gene-15.60;Name=augustus_masked-Contig_Y2-processed-gene-15.60	Contig_Y2	15364251	15364252	mir_MSE_peak_380	8.12130
Contig_Y2	maker	gene	15356319	15381709	.	-	.	ID=augustus_masked-Contig_Y2-processed-gene-15.61;Name=augustus_masked-Contig_Y2-processed-gene-15.61	Contig_Y2	15364251	15364252	mir_MSE_peak_380	8.12130
Contig_Y2	maker	gene	15659707	15680446	.	+	.	ID=maker-Contig_Y2-augustus-gene-15.269;Name=maker-Contig_Y2-augustus-gene-15.269	Contig_Y2	15670266	15670267	mir_MSE_peak_381	6.96314
Contig_Y2	maker	gene	15659707	15680446	.	+	.	ID=maker-Contig_Y2-augustus-gene-15.269;Name=maker-Contig_Y2-augustus-gene-15.269	Contig_Y2	15674926	15674927	mir_MSE_peak_382	19.91571
Contig_Y2	maker	gene	15659707	15680446	.	+	.	ID=maker-Contig_Y2-augustus-gene-15.269;Name=maker-Contig_Y2-augustus-gene-15.269	Contig_Y2	15678478	15678479	mir_MSE_peak_383	61.13550
Contig_Y2	maker	gene	15659707	15680446	.	+	.	ID=maker-Contig_Y2-augustus-gene-15.269;Name=maker-Contig_Y2-augustus-gene-15.269	Contig_Y2	15679891	15679892	mir_MSE_peak_384	4.84045
Contig_Y2	maker	gene	15660750	15683757	.	-	.	ID=maker-Contig_Y2-augustus-gene-15.463;Name=maker-Contig_Y2-augustus-gene-15.463	Contig_Y2	15670266	15670267	mir_MSE_peak_381	6.96314
Contig_Y2	maker	gene	15660750	15683757	.	-	.	ID=maker-Contig_Y2-augustus-gene-15.463;Name=maker-Contig_Y2-augustus-gene-15.463	Contig_Y2	15674926	15674927	mir_MSE_peak_382	19.91571
Contig_Y2	maker	gene	15660750	15683757	.	-	.	ID=maker-Contig_Y2-augustus-gene-15.463;Name=maker-Contig_Y2-augustus-gene-15.463	Contig_Y2	15678478	15678479	mir_MSE_peak_383	61.13550
Contig_Y2	maker	gene	15660750	15683757	.	-	.	ID=maker-Contig_Y2-augustus-gene-15.463;Name=maker-Contig_Y2-augustus-gene-15.463	Contig_Y2	15679891	15679892	mir_MSE_peak_384	4.84045
Contig_Y2	maker	gene	15662588	15690256	.	+	.	ID=maker-Contig_Y2-augustus-gene-15.270;Name=maker-Contig_Y2-augustus-gene-15.270	Contig_Y2	15670266	15670267	mir_MSE_peak_381	6.96314
Contig_Y2	maker	gene	15662588	15690256	.	+	.	ID=maker-Contig_Y2-augustus-gene-15.270;Name=maker-Contig_Y2-augustus-gene-15.270	Contig_Y2	15674926	15674927	mir_MSE_peak_382	19.91571
Contig_Y2	maker	gene	15662588	15690256	.	+	.	ID=maker-Contig_Y2-augustus-gene-15.270;Name=maker-Contig_Y2-augustus-gene-15.270	Contig_Y2	15678478	15678479	mir_MSE_peak_383	61.13550
Contig_Y2	maker	gene	15662588	15690256	.	+	.	ID=maker-Contig_Y2-augustus-gene-15.270;Name=maker-Contig_Y2-augustus-gene-15.270	Contig_Y2	15679891	15679892	mir_MSE_peak_384	4.84045
Contig_Y2	maker	gene	15662588	15690256	.	+	.	ID=maker-Contig_Y2-augustus-gene-15.270;Name=maker-Contig_Y2-augustus-gene-15.270	Contig_Y2	15685638	15685639	mir_MSE_peak_385	19.37865
Contig_Y2	maker	gene	15662588	15690256	.	+	.	ID=maker-Contig_Y2-augustus-gene-15.270;Name=maker-Contig_Y2-augustus-gene-15.270	Contig_Y2	15686097	15686098	mir_MSE_peak_386	28.52954
Contig_Y2	maker	gene	15664181	15684749	.	-	.	ID=maker-Contig_Y2-snap-gene-15.844;Name=maker-Contig_Y2-snap-gene-15.844	Contig_Y2	15670266	15670267	mir_MSE_peak_381	6.96314
Contig_Y2	maker	gene	15664181	15684749	.	-	.	ID=maker-Contig_Y2-snap-gene-15.844;Name=maker-Contig_Y2-snap-gene-15.844	Contig_Y2	15674926	15674927	mir_MSE_peak_382	19.91571
Contig_Y2	maker	gene	15664181	15684749	.	-	.	ID=maker-Contig_Y2-snap-gene-15.844;Name=maker-Contig_Y2-snap-gene-15.844	Contig_Y2	15678478	15678479	mir_MSE_peak_383	61.13550
Contig_Y2	maker	gene	15664181	15684749	.	-	.	ID=maker-Contig_Y2-snap-gene-15.844;Name=maker-Contig_Y2-snap-gene-15.844	Contig_Y2	15679891	15679892	mir_MSE_peak_384	4.84045
Contig_Y2	maker	gene	15664768	15689137	.	-	.	ID=maker-Contig_Y2-snap-gene-15.846;Name=maker-Contig_Y2-snap-gene-15.846	Contig_Y2	15670266	15670267	mir_MSE_peak_381	6.96314
Contig_Y2	maker	gene	15664768	15689137	.	-	.	ID=maker-Contig_Y2-snap-gene-15.846;Name=maker-Contig_Y2-snap-gene-15.846	Contig_Y2	15674926	15674927	mir_MSE_peak_382	19.91571
Contig_Y2	maker	gene	15664768	15689137	.	-	.	ID=maker-Contig_Y2-snap-gene-15.846;Name=maker-Contig_Y2-snap-gene-15.846	Contig_Y2	15678478	15678479	mir_MSE_peak_383	61.13550
Contig_Y2	maker	gene	15664768	15689137	.	-	.	ID=maker-Contig_Y2-snap-gene-15.846;Name=maker-Contig_Y2-snap-gene-15.846	Contig_Y2	15679891	15679892	mir_MSE_peak_384	4.84045
Contig_Y2	maker	gene	15664768	15689137	.	-	.	ID=maker-Contig_Y2-snap-gene-15.846;Name=maker-Contig_Y2-snap-gene-15.846	Contig_Y2	15685638	15685639	mir_MSE_peak_385	19.37865
Contig_Y2	maker	gene	15664768	15689137	.	-	.	ID=maker-Contig_Y2-snap-gene-15.846;Name=maker-Contig_Y2-snap-gene-15.846	Contig_Y2	15686097	15686098	mir_MSE_peak_386	28.52954
Contig_Y2	maker	gene	15669336	15689590	.	-	.	ID=snap_masked-Contig_Y2-processed-gene-15.166;Name=snap_masked-Contig_Y2-processed-gene-15.166	Contig_Y2	15670266	15670267	mir_MSE_peak_381	6.96314
Contig_Y2	maker	gene	15669336	15689590	.	-	.	ID=snap_masked-Contig_Y2-processed-gene-15.166;Name=snap_masked-Contig_Y2-processed-gene-15.166	Contig_Y2	15674926	15674927	mir_MSE_peak_382	19.91571
Contig_Y2	maker	gene	15669336	15689590	.	-	.	ID=snap_masked-Contig_Y2-processed-gene-15.166;Name=snap_masked-Contig_Y2-processed-gene-15.166	Contig_Y2	15678478	15678479	mir_MSE_peak_383	61.13550
Contig_Y2	maker	gene	15669336	15689590	.	-	.	ID=snap_masked-Contig_Y2-processed-gene-15.166;Name=snap_masked-Contig_Y2-processed-gene-15.166	Contig_Y2	15679891	15679892	mir_MSE_peak_384	4.84045
Contig_Y2	maker	gene	15669336	15689590	.	-	.	ID=snap_masked-Contig_Y2-processed-gene-15.166;Name=snap_masked-Contig_Y2-processed-gene-15.166	Contig_Y2	15685638	15685639	mir_MSE_peak_385	19.37865
Contig_Y2	maker	gene	15669336	15689590	.	-	.	ID=snap_masked-Contig_Y2-processed-gene-15.166;Name=snap_masked-Contig_Y2-processed-gene-15.166	Contig_Y2	15686097	15686098	mir_MSE_peak_386	28.52954
Contig_Y2	maker	gene	15669601	15690103	.	-	.	ID=snap_masked-Contig_Y2-processed-gene-15.167;Name=snap_masked-Contig_Y2-processed-gene-15.167	Contig_Y2	15670266	15670267	mir_MSE_peak_381	6.96314
Contig_Y2	maker	gene	15669601	15690103	.	-	.	ID=snap_masked-Contig_Y2-processed-gene-15.167;Name=snap_masked-Contig_Y2-processed-gene-15.167	Contig_Y2	15674926	15674927	mir_MSE_peak_382	19.91571
Contig_Y2	maker	gene	15669601	15690103	.	-	.	ID=snap_masked-Contig_Y2-processed-gene-15.167;Name=snap_masked-Contig_Y2-processed-gene-15.167	Contig_Y2	15678478	15678479	mir_MSE_peak_383	61.13550
Contig_Y2	maker	gene	15669601	15690103	.	-	.	ID=snap_masked-Contig_Y2-processed-gene-15.167;Name=snap_masked-Contig_Y2-processed-gene-15.167	Contig_Y2	15679891	15679892	mir_MSE_peak_384	4.84045
Contig_Y2	maker	gene	15669601	15690103	.	-	.	ID=snap_masked-Contig_Y2-processed-gene-15.167;Name=snap_masked-Contig_Y2-processed-gene-15.167	Contig_Y2	15685638	15685639	mir_MSE_peak_385	19.37865
Contig_Y2	maker	gene	15669601	15690103	.	-	.	ID=snap_masked-Contig_Y2-processed-gene-15.167;Name=snap_masked-Contig_Y2-processed-gene-15.167	Contig_Y2	15686097	15686098	mir_MSE_peak_386	28.52954
Contig_Y2	maker	gene	15670489	15691522	.	+	.	ID=maker-Contig_Y2-snap-gene-15.598;Name=maker-Contig_Y2-snap-gene-15.598	Contig_Y2	15674926	15674927	mir_MSE_peak_382	19.91571
Contig_Y2	maker	gene	15670489	15691522	.	+	.	ID=maker-Contig_Y2-snap-gene-15.598;Name=maker-Contig_Y2-snap-gene-15.598	Contig_Y2	15678478	15678479	mir_MSE_peak_383	61.13550
Contig_Y2	maker	gene	15670489	15691522	.	+	.	ID=maker-Contig_Y2-snap-gene-15.598;Name=maker-Contig_Y2-snap-gene-15.598	Contig_Y2	15679891	15679892	mir_MSE_peak_384	4.84045
Contig_Y2	maker	gene	15670489	15691522	.	+	.	ID=maker-Contig_Y2-snap-gene-15.598;Name=maker-Contig_Y2-snap-gene-15.598	Contig_Y2	15685638	15685639	mir_MSE_peak_385	19.37865
Contig_Y2	maker	gene	15670489	15691522	.	+	.	ID=maker-Contig_Y2-snap-gene-15.598;Name=maker-Contig_Y2-snap-gene-15.598	Contig_Y2	15686097	15686098	mir_MSE_peak_386	28.52954
Contig_Y2	maker	gene	15671680	15692442	.	+	.	ID=maker-Contig_Y2-augustus-gene-15.271;Name=maker-Contig_Y2-augustus-gene-15.271	Contig_Y2	15674926	15674927	mir_MSE_peak_382	19.91571
Contig_Y2	maker	gene	15671680	15692442	.	+	.	ID=maker-Contig_Y2-augustus-gene-15.271;Name=maker-Contig_Y2-augustus-gene-15.271	Contig_Y2	15678478	15678479	mir_MSE_peak_383	61.13550
Contig_Y2	maker	gene	15671680	15692442	.	+	.	ID=maker-Contig_Y2-augustus-gene-15.271;Name=maker-Contig_Y2-augustus-gene-15.271	Contig_Y2	15679891	15679892	mir_MSE_peak_384	4.84045
Contig_Y2	maker	gene	15671680	15692442	.	+	.	ID=maker-Contig_Y2-augustus-gene-15.271;Name=maker-Contig_Y2-augustus-gene-15.271	Contig_Y2	15685638	15685639	mir_MSE_peak_385	19.37865
Contig_Y2	maker	gene	15671680	15692442	.	+	.	ID=maker-Contig_Y2-augustus-gene-15.271;Name=maker-Contig_Y2-augustus-gene-15.271	Contig_Y2	15686097	15686098	mir_MSE_peak_386	28.52954
Contig_Y2	maker	gene	15673611	15698674	.	+	.	ID=maker-Contig_Y2-snap-gene-15.623;Name=maker-Contig_Y2-snap-gene-15.623	Contig_Y2	15674926	15674927	mir_MSE_peak_382	19.91571
Contig_Y2	maker	gene	15673611	15698674	.	+	.	ID=maker-Contig_Y2-snap-gene-15.623;Name=maker-Contig_Y2-snap-gene-15.623	Contig_Y2	15678478	15678479	mir_MSE_peak_383	61.13550
Contig_Y2	maker	gene	15673611	15698674	.	+	.	ID=maker-Contig_Y2-snap-gene-15.623;Name=maker-Contig_Y2-snap-gene-15.623	Contig_Y2	15679891	15679892	mir_MSE_peak_384	4.84045
Contig_Y2	maker	gene	15673611	15698674	.	+	.	ID=maker-Contig_Y2-snap-gene-15.623;Name=maker-Contig_Y2-snap-gene-15.623	Contig_Y2	15685638	15685639	mir_MSE_peak_385	19.37865
Contig_Y2	maker	gene	15673611	15698674	.	+	.	ID=maker-Contig_Y2-snap-gene-15.623;Name=maker-Contig_Y2-snap-gene-15.623	Contig_Y2	15686097	15686098	mir_MSE_peak_386	28.52954
Contig_Y2	maker	gene	16355686	16396303	.	+	.	ID=maker-Contig_Y2-augustus-gene-16.115;Name=maker-Contig_Y2-augustus-gene-16.115	Contig_Y2	16385184	16385185	mir_MSE_peak_387	10.18527
Contig_Y2	maker	gene	16377030	16398091	.	+	.	ID=maker-Contig_Y2-augustus-gene-16.117;Name=maker-Contig_Y2-augustus-gene-16.117	Contig_Y2	16385184	16385185	mir_MSE_peak_387	10.18527
Contig_Y2	maker	gene	16378493	16400740	.	+	.	ID=maker-Contig_Y2-augustus-gene-16.118;Name=maker-Contig_Y2-augustus-gene-16.118	Contig_Y2	16385184	16385185	mir_MSE_peak_387	10.18527
Contig_Y2	maker	gene	16380981	16401470	.	+	.	ID=maker-Contig_Y2-augustus-gene-16.119;Name=maker-Contig_Y2-augustus-gene-16.119	Contig_Y2	16385184	16385185	mir_MSE_peak_387	10.18527
Contig_Y2	maker	gene	16981813	17004221	.	+	.	ID=maker-Contig_Y2-augustus-gene-17.202;Name=maker-Contig_Y2-augustus-gene-17.202	Contig_Y2	16999014	16999015	mir_MSE_peak_388	3.57923
Contig_Y2	maker	gene	16984014	17006656	.	-	.	ID=maker-Contig_Y2-augustus-gene-17.593;Name=maker-Contig_Y2-augustus-gene-17.593	Contig_Y2	16999014	16999015	mir_MSE_peak_388	3.57923
Contig_Y2	maker	gene	16987831	17008602	.	+	.	ID=maker-Contig_Y2-augustus-gene-17.204;Name=maker-Contig_Y2-augustus-gene-17.204	Contig_Y2	16999014	16999015	mir_MSE_peak_388	3.57923
Contig_Y2	maker	gene	16988608	17009421	.	+	.	ID=maker-Contig_Y2-augustus-gene-17.205;Name=maker-Contig_Y2-augustus-gene-17.205	Contig_Y2	16999014	16999015	mir_MSE_peak_388	3.57923
Contig_Y2	maker	gene	18179628	18201636	.	-	.	ID=maker-Contig_Y2-augustus-gene-18.348;Name=maker-Contig_Y2-augustus-gene-18.348	Contig_Y2	18190082	18190083	mir_MSE_peak_389	14.77485
Contig_Y2	maker	gene	18181086	18205519	.	+	.	ID=maker-Contig_Y2-snap-gene-18.600;Name=maker-Contig_Y2-snap-gene-18.600	Contig_Y2	18190082	18190083	mir_MSE_peak_389	14.77485
Contig_Y2	maker	gene	18349003	18370077	.	+	.	ID=maker-Contig_Y2-augustus-gene-18.190;Name=maker-Contig_Y2-augustus-gene-18.190	Contig_Y2	18365497	18365498	mir_MSE_peak_390	8.52107
Contig_Y2	maker	gene	18349003	18370077	.	+	.	ID=maker-Contig_Y2-augustus-gene-18.190;Name=maker-Contig_Y2-augustus-gene-18.190	Contig_Y2	18365813	18365814	mir_MSE_peak_391	14.28987
Contig_Y2	maker	gene	18349830	18376836	.	-	.	ID=maker-Contig_Y2-snap-gene-18.819;Name=maker-Contig_Y2-snap-gene-18.819	Contig_Y2	18365497	18365498	mir_MSE_peak_390	8.52107
Contig_Y2	maker	gene	18349830	18376836	.	-	.	ID=maker-Contig_Y2-snap-gene-18.819;Name=maker-Contig_Y2-snap-gene-18.819	Contig_Y2	18365813	18365814	mir_MSE_peak_391	14.28987
Contig_Y2	maker	gene	18350983	18377760	.	+	.	ID=maker-Contig_Y2-snap-gene-18.613;Name=maker-Contig_Y2-snap-gene-18.613	Contig_Y2	18365497	18365498	mir_MSE_peak_390	8.52107
Contig_Y2	maker	gene	18350983	18377760	.	+	.	ID=maker-Contig_Y2-snap-gene-18.613;Name=maker-Contig_Y2-snap-gene-18.613	Contig_Y2	18365813	18365814	mir_MSE_peak_391	14.28987
Contig_Y2	maker	gene	18358799	18382697	.	-	.	ID=maker-Contig_Y2-augustus-gene-18.370;Name=maker-Contig_Y2-augustus-gene-18.370	Contig_Y2	18365497	18365498	mir_MSE_peak_390	8.52107
Contig_Y2	maker	gene	18358799	18382697	.	-	.	ID=maker-Contig_Y2-augustus-gene-18.370;Name=maker-Contig_Y2-augustus-gene-18.370	Contig_Y2	18365813	18365814	mir_MSE_peak_391	14.28987
Contig_Y2	maker	gene	18625695	18646663	.	-	.	ID=maker-Contig_Y2-snap-gene-18.870;Name=maker-Contig_Y2-snap-gene-18.870	Contig_Y2	18628121	18628122	mir_MSE_peak_392	15.76097
Contig_Y2	maker	gene	18627161	18649376	.	-	.	ID=maker-Contig_Y2-augustus-gene-18.409;Name=maker-Contig_Y2-augustus-gene-18.409	Contig_Y2	18628121	18628122	mir_MSE_peak_392	15.76097
Contig_Y2	maker	gene	18805117	18826028	.	+	.	ID=maker-Contig_Y2-snap-gene-18.705;Name=maker-Contig_Y2-snap-gene-18.705	Contig_Y2	18817916	18817917	mir_MSE_peak_393	3.28447
Contig_Y2	maker	gene	18805117	18826028	.	+	.	ID=maker-Contig_Y2-snap-gene-18.705;Name=maker-Contig_Y2-snap-gene-18.705	Contig_Y2	18818842	18818843	mir_MSE_peak_394	8.12130
Contig_Y2	maker	gene	18805117	18826028	.	+	.	ID=maker-Contig_Y2-snap-gene-18.705;Name=maker-Contig_Y2-snap-gene-18.705	Contig_Y2	18823880	18823881	mir_MSE_peak_395	6.59110
Contig_Y2	maker	gene	18805117	18826028	.	+	.	ID=maker-Contig_Y2-snap-gene-18.705;Name=maker-Contig_Y2-snap-gene-18.705	Contig_Y2	18824744	18824745	mir_MSE_peak_396	5.86851
Contig_Y2	maker	gene	18808452	18829435	.	-	.	ID=maker-Contig_Y2-augustus-gene-18.542;Name=maker-Contig_Y2-augustus-gene-18.542	Contig_Y2	18817916	18817917	mir_MSE_peak_393	3.28447
Contig_Y2	maker	gene	18808452	18829435	.	-	.	ID=maker-Contig_Y2-augustus-gene-18.542;Name=maker-Contig_Y2-augustus-gene-18.542	Contig_Y2	18818842	18818843	mir_MSE_peak_394	8.12130
Contig_Y2	maker	gene	18808452	18829435	.	-	.	ID=maker-Contig_Y2-augustus-gene-18.542;Name=maker-Contig_Y2-augustus-gene-18.542	Contig_Y2	18823880	18823881	mir_MSE_peak_395	6.59110
Contig_Y2	maker	gene	18808452	18829435	.	-	.	ID=maker-Contig_Y2-augustus-gene-18.542;Name=maker-Contig_Y2-augustus-gene-18.542	Contig_Y2	18824744	18824745	mir_MSE_peak_396	5.86851
Contig_Y2	maker	gene	18808452	18829435	.	-	.	ID=maker-Contig_Y2-augustus-gene-18.542;Name=maker-Contig_Y2-augustus-gene-18.542	Contig_Y2	18826301	18826302	mir_MSE_peak_397	2.45157
Contig_Y2	maker	gene	18808750	18829125	.	+	.	ID=maker-Contig_Y2-snap-gene-18.706;Name=maker-Contig_Y2-snap-gene-18.706	Contig_Y2	18817916	18817917	mir_MSE_peak_393	3.28447
Contig_Y2	maker	gene	18808750	18829125	.	+	.	ID=maker-Contig_Y2-snap-gene-18.706;Name=maker-Contig_Y2-snap-gene-18.706	Contig_Y2	18818842	18818843	mir_MSE_peak_394	8.12130
Contig_Y2	maker	gene	18808750	18829125	.	+	.	ID=maker-Contig_Y2-snap-gene-18.706;Name=maker-Contig_Y2-snap-gene-18.706	Contig_Y2	18823880	18823881	mir_MSE_peak_395	6.59110
Contig_Y2	maker	gene	18808750	18829125	.	+	.	ID=maker-Contig_Y2-snap-gene-18.706;Name=maker-Contig_Y2-snap-gene-18.706	Contig_Y2	18824744	18824745	mir_MSE_peak_396	5.86851
Contig_Y2	maker	gene	18808750	18829125	.	+	.	ID=maker-Contig_Y2-snap-gene-18.706;Name=maker-Contig_Y2-snap-gene-18.706	Contig_Y2	18826301	18826302	mir_MSE_peak_397	2.45157
Contig_Y2	maker	gene	18810757	18832482	.	+	.	ID=maker-Contig_Y2-snap-gene-18.713;Name=maker-Contig_Y2-snap-gene-18.713	Contig_Y2	18817916	18817917	mir_MSE_peak_393	3.28447
Contig_Y2	maker	gene	18810757	18832482	.	+	.	ID=maker-Contig_Y2-snap-gene-18.713;Name=maker-Contig_Y2-snap-gene-18.713	Contig_Y2	18818842	18818843	mir_MSE_peak_394	8.12130
Contig_Y2	maker	gene	18810757	18832482	.	+	.	ID=maker-Contig_Y2-snap-gene-18.713;Name=maker-Contig_Y2-snap-gene-18.713	Contig_Y2	18823880	18823881	mir_MSE_peak_395	6.59110
Contig_Y2	maker	gene	18810757	18832482	.	+	.	ID=maker-Contig_Y2-snap-gene-18.713;Name=maker-Contig_Y2-snap-gene-18.713	Contig_Y2	18824744	18824745	mir_MSE_peak_396	5.86851
Contig_Y2	maker	gene	18810757	18832482	.	+	.	ID=maker-Contig_Y2-snap-gene-18.713;Name=maker-Contig_Y2-snap-gene-18.713	Contig_Y2	18826301	18826302	mir_MSE_peak_397	2.45157
Contig_Y2	maker	gene	18810757	18832482	.	+	.	ID=maker-Contig_Y2-snap-gene-18.713;Name=maker-Contig_Y2-snap-gene-18.713	Contig_Y2	18829440	18829441	mir_MSE_peak_398	18.31942
Contig_Y2	maker	gene	18810757	18832482	.	+	.	ID=maker-Contig_Y2-snap-gene-18.713;Name=maker-Contig_Y2-snap-gene-18.713	Contig_Y2	18831731	18831732	mir_MSE_peak_399	3.57923
Contig_Y2	maker	gene	18811618	18842035	.	-	.	ID=maker-Contig_Y2-augustus-gene-18.545;Name=maker-Contig_Y2-augustus-gene-18.545	Contig_Y2	18817916	18817917	mir_MSE_peak_393	3.28447
Contig_Y2	maker	gene	18811618	18842035	.	-	.	ID=maker-Contig_Y2-augustus-gene-18.545;Name=maker-Contig_Y2-augustus-gene-18.545	Contig_Y2	18818842	18818843	mir_MSE_peak_394	8.12130
Contig_Y2	maker	gene	18811618	18842035	.	-	.	ID=maker-Contig_Y2-augustus-gene-18.545;Name=maker-Contig_Y2-augustus-gene-18.545	Contig_Y2	18823880	18823881	mir_MSE_peak_395	6.59110
Contig_Y2	maker	gene	18811618	18842035	.	-	.	ID=maker-Contig_Y2-augustus-gene-18.545;Name=maker-Contig_Y2-augustus-gene-18.545	Contig_Y2	18824744	18824745	mir_MSE_peak_396	5.86851
Contig_Y2	maker	gene	18811618	18842035	.	-	.	ID=maker-Contig_Y2-augustus-gene-18.545;Name=maker-Contig_Y2-augustus-gene-18.545	Contig_Y2	18826301	18826302	mir_MSE_peak_397	2.45157
Contig_Y2	maker	gene	18811618	18842035	.	-	.	ID=maker-Contig_Y2-augustus-gene-18.545;Name=maker-Contig_Y2-augustus-gene-18.545	Contig_Y2	18829440	18829441	mir_MSE_peak_398	18.31942
Contig_Y2	maker	gene	18811618	18842035	.	-	.	ID=maker-Contig_Y2-augustus-gene-18.545;Name=maker-Contig_Y2-augustus-gene-18.545	Contig_Y2	18831731	18831732	mir_MSE_peak_399	3.57923
Contig_Y2	maker	gene	18812504	18832812	.	+	.	ID=maker-Contig_Y2-snap-gene-18.714;Name=maker-Contig_Y2-snap-gene-18.714	Contig_Y2	18817916	18817917	mir_MSE_peak_393	3.28447
Contig_Y2	maker	gene	18812504	18832812	.	+	.	ID=maker-Contig_Y2-snap-gene-18.714;Name=maker-Contig_Y2-snap-gene-18.714	Contig_Y2	18818842	18818843	mir_MSE_peak_394	8.12130
Contig_Y2	maker	gene	18812504	18832812	.	+	.	ID=maker-Contig_Y2-snap-gene-18.714;Name=maker-Contig_Y2-snap-gene-18.714	Contig_Y2	18823880	18823881	mir_MSE_peak_395	6.59110
Contig_Y2	maker	gene	18812504	18832812	.	+	.	ID=maker-Contig_Y2-snap-gene-18.714;Name=maker-Contig_Y2-snap-gene-18.714	Contig_Y2	18824744	18824745	mir_MSE_peak_396	5.86851
Contig_Y2	maker	gene	18812504	18832812	.	+	.	ID=maker-Contig_Y2-snap-gene-18.714;Name=maker-Contig_Y2-snap-gene-18.714	Contig_Y2	18826301	18826302	mir_MSE_peak_397	2.45157
Contig_Y2	maker	gene	18812504	18832812	.	+	.	ID=maker-Contig_Y2-snap-gene-18.714;Name=maker-Contig_Y2-snap-gene-18.714	Contig_Y2	18829440	18829441	mir_MSE_peak_398	18.31942
Contig_Y2	maker	gene	18812504	18832812	.	+	.	ID=maker-Contig_Y2-snap-gene-18.714;Name=maker-Contig_Y2-snap-gene-18.714	Contig_Y2	18831731	18831732	mir_MSE_peak_399	3.57923
Contig_Y2	maker	gene	18826822	18849372	.	-	.	ID=maker-Contig_Y2-augustus-gene-18.546;Name=maker-Contig_Y2-augustus-gene-18.546	Contig_Y2	18829440	18829441	mir_MSE_peak_398	18.31942
Contig_Y2	maker	gene	18826822	18849372	.	-	.	ID=maker-Contig_Y2-augustus-gene-18.546;Name=maker-Contig_Y2-augustus-gene-18.546	Contig_Y2	18831731	18831732	mir_MSE_peak_399	3.57923
Contig_Y2	maker	gene	18906219	18933738	.	-	.	ID=maker-Contig_Y2-snap-gene-18.1097;Name=maker-Contig_Y2-snap-gene-18.1097	Contig_Y2	18930688	18930689	mir_MSE_peak_400	18.84651
Contig_Y2	maker	gene	18909971	18933738	.	+	.	ID=maker-Contig_Y2-augustus-gene-18.293;Name=maker-Contig_Y2-augustus-gene-18.293	Contig_Y2	18930688	18930689	mir_MSE_peak_400	18.84651
Contig_Y2	maker	gene	18921245	18943146	.	+	.	ID=maker-Contig_Y2-snap-gene-18.746;Name=maker-Contig_Y2-snap-gene-18.746	Contig_Y2	18930688	18930689	mir_MSE_peak_400	18.84651
Contig_Y2	maker	gene	18923165	18946161	.	+	.	ID=maker-Contig_Y2-snap-gene-18.745;Name=maker-Contig_Y2-snap-gene-18.745	Contig_Y2	18930688	18930689	mir_MSE_peak_400	18.84651
Contig_Y2	maker	gene	18979044	19003098	.	+	.	ID=maker-Contig_Y2-snap-gene-19.611;Name=maker-Contig_Y2-snap-gene-19.611	Contig_Y2	19001188	19001189	mir_MSE_peak_401	2.99827
Contig_Y2	maker	gene	18989632	19011350	.	+	.	ID=maker-Contig_Y2-augustus-gene-19.217;Name=maker-Contig_Y2-augustus-gene-19.217	Contig_Y2	19001188	19001189	mir_MSE_peak_401	2.99827
Contig_Y2	maker	gene	18989995	19011632	.	-	.	ID=maker-Contig_Y2-augustus-gene-19.404;Name=maker-Contig_Y2-augustus-gene-19.404	Contig_Y2	19001188	19001189	mir_MSE_peak_401	2.99827
Contig_Y2	maker	gene	18991847	19012732	.	+	.	ID=maker-Contig_Y2-augustus-gene-19.219;Name=maker-Contig_Y2-augustus-gene-19.219	Contig_Y2	19001188	19001189	mir_MSE_peak_401	2.99827
Contig_Y2	maker	gene	18993112	19014640	.	-	.	ID=maker-Contig_Y2-augustus-gene-19.405;Name=maker-Contig_Y2-augustus-gene-19.405	Contig_Y2	19001188	19001189	mir_MSE_peak_401	2.99827
Contig_Y2	maker	gene	18995491	19024258	.	+	.	ID=augustus_masked-Contig_Y2-processed-gene-19.2;Name=augustus_masked-Contig_Y2-processed-gene-19.2	Contig_Y2	19001188	19001189	mir_MSE_peak_401	2.99827
Contig_Y2	maker	gene	19615647	19637384	.	-	.	ID=maker-Contig_Y2-augustus-gene-19.584;Name=maker-Contig_Y2-augustus-gene-19.584	Contig_Y2	19627752	19627753	mir_MSE_peak_402	27.92426
Contig_Y2	maker	gene	19615647	19637384	.	-	.	ID=maker-Contig_Y2-augustus-gene-19.584;Name=maker-Contig_Y2-augustus-gene-19.584	Contig_Y2	19630154	19630155	mir_MSE_peak_403	1.94068
Contig_Y2	maker	gene	19615647	19637384	.	-	.	ID=maker-Contig_Y2-augustus-gene-19.584;Name=maker-Contig_Y2-augustus-gene-19.584	Contig_Y2	19631462	19631463	mir_MSE_peak_404	167.27588
Contig_Y2	maker	gene	19615785	19636574	.	+	.	ID=maker-Contig_Y2-snap-gene-19.835;Name=maker-Contig_Y2-snap-gene-19.835	Contig_Y2	19627752	19627753	mir_MSE_peak_402	27.92426
Contig_Y2	maker	gene	19615785	19636574	.	+	.	ID=maker-Contig_Y2-snap-gene-19.835;Name=maker-Contig_Y2-snap-gene-19.835	Contig_Y2	19630154	19630155	mir_MSE_peak_403	1.94068
Contig_Y2	maker	gene	19615785	19636574	.	+	.	ID=maker-Contig_Y2-snap-gene-19.835;Name=maker-Contig_Y2-snap-gene-19.835	Contig_Y2	19631462	19631463	mir_MSE_peak_404	167.27588
Contig_Y2	maker	gene	19617452	19643619	.	+	.	ID=maker-Contig_Y2-snap-gene-19.836;Name=maker-Contig_Y2-snap-gene-19.836	Contig_Y2	19627752	19627753	mir_MSE_peak_402	27.92426
Contig_Y2	maker	gene	19617452	19643619	.	+	.	ID=maker-Contig_Y2-snap-gene-19.836;Name=maker-Contig_Y2-snap-gene-19.836	Contig_Y2	19630154	19630155	mir_MSE_peak_403	1.94068
Contig_Y2	maker	gene	19617452	19643619	.	+	.	ID=maker-Contig_Y2-snap-gene-19.836;Name=maker-Contig_Y2-snap-gene-19.836	Contig_Y2	19631462	19631463	mir_MSE_peak_404	167.27588
Contig_Y2	maker	gene	19617471	19638532	.	-	.	ID=maker-Contig_Y2-augustus-gene-19.585;Name=maker-Contig_Y2-augustus-gene-19.585	Contig_Y2	19627752	19627753	mir_MSE_peak_402	27.92426
Contig_Y2	maker	gene	19617471	19638532	.	-	.	ID=maker-Contig_Y2-augustus-gene-19.585;Name=maker-Contig_Y2-augustus-gene-19.585	Contig_Y2	19630154	19630155	mir_MSE_peak_403	1.94068
Contig_Y2	maker	gene	19617471	19638532	.	-	.	ID=maker-Contig_Y2-augustus-gene-19.585;Name=maker-Contig_Y2-augustus-gene-19.585	Contig_Y2	19631462	19631463	mir_MSE_peak_404	167.27588
Contig_Y2	maker	gene	19633765	19655032	.	+	.	ID=maker-Contig_Y2-augustus-gene-19.335;Name=maker-Contig_Y2-augustus-gene-19.335	Contig_Y2	19644677	19644678	mir_MSE_peak_405	91.46256
Contig_Y2	maker	gene	19644166	19670555	.	+	.	ID=maker-Contig_Y2-augustus-gene-19.336;Name=maker-Contig_Y2-augustus-gene-19.336	Contig_Y2	19644677	19644678	mir_MSE_peak_405	91.46256
Contig_Y2	maker	gene	19898016	19929696	.	+	.	ID=maker-Contig_Y2-snap-gene-19.866;Name=maker-Contig_Y2-snap-gene-19.866	Contig_Y2	19921467	19921468	mir_MSE_peak_406	18.20019
Contig_Y2	maker	gene	19898016	19929696	.	+	.	ID=maker-Contig_Y2-snap-gene-19.866;Name=maker-Contig_Y2-snap-gene-19.866	Contig_Y2	19922080	19922081	mir_MSE_peak_407	8.92742
Contig_Y2	maker	gene	19909968	19932181	.	+	.	ID=maker-Contig_Y2-snap-gene-19.865;Name=maker-Contig_Y2-snap-gene-19.865	Contig_Y2	19921467	19921468	mir_MSE_peak_406	18.20019
Contig_Y2	maker	gene	19909968	19932181	.	+	.	ID=maker-Contig_Y2-snap-gene-19.865;Name=maker-Contig_Y2-snap-gene-19.865	Contig_Y2	19922080	19922081	mir_MSE_peak_407	8.92742
Contig_Y2	maker	gene	21752979	21775768	.	+	.	ID=snap_masked-Contig_Y2-processed-gene-21.124;Name=snap_masked-Contig_Y2-processed-gene-21.124	Contig_Y2	21759972	21759973	mir_MSE_peak_409	23.80892
Contig_Y2	maker	gene	21756113	21776334	.	+	.	ID=augustus_masked-Contig_Y2-processed-gene-21.33;Name=augustus_masked-Contig_Y2-processed-gene-21.33	Contig_Y2	21759972	21759973	mir_MSE_peak_409	23.80892
Contig_Y2	maker	gene	21759877	21781468	.	-	.	ID=maker-Contig_Y2-snap-gene-21.636;Name=maker-Contig_Y2-snap-gene-21.636	Contig_Y2	21759972	21759973	mir_MSE_peak_409	23.80892
Contig_Y2	maker	gene	22428992	22449066	.	+	.	ID=maker-Contig_Y2-snap-gene-22.270;Name=maker-Contig_Y2-snap-gene-22.270	Contig_Y2	22441973	22441974	mir_MSE_peak_410	20.45764
Contig_Y2	maker	gene	22430440	22451103	.	+	.	ID=maker-Contig_Y2-snap-gene-22.272;Name=maker-Contig_Y2-snap-gene-22.272	Contig_Y2	22441973	22441974	mir_MSE_peak_410	20.45764
Contig_Y2	maker	gene	22431193	22454311	.	+	.	ID=maker-Contig_Y2-snap-gene-22.271;Name=maker-Contig_Y2-snap-gene-22.271	Contig_Y2	22441973	22441974	mir_MSE_peak_410	20.45764
Contig_Y2	maker	gene	22501863	22524630	.	+	.	ID=maker-Contig_Y2-augustus-gene-22.135;Name=maker-Contig_Y2-augustus-gene-22.135	Contig_Y2	22520428	22520429	mir_MSE_peak_411	9.34031
Contig_Y2	maker	gene	22506032	22537604	.	+	.	ID=augustus_masked-Contig_Y2-processed-gene-22.12;Name=augustus_masked-Contig_Y2-processed-gene-22.12	Contig_Y2	22520428	22520429	mir_MSE_peak_411	9.34031
Contig_Y2	maker	gene	22506032	22537604	.	+	.	ID=augustus_masked-Contig_Y2-processed-gene-22.12;Name=augustus_masked-Contig_Y2-processed-gene-22.12	Contig_Y2	22525467	22525468	mir_MSE_peak_412	88.87581
Contig_Y2	maker	gene	22506032	22537604	.	+	.	ID=augustus_masked-Contig_Y2-processed-gene-22.12;Name=augustus_masked-Contig_Y2-processed-gene-22.12	Contig_Y2	22526788	22526789	mir_MSE_peak_413	20.45764
Contig_Y2	maker	gene	22506032	22537604	.	+	.	ID=augustus_masked-Contig_Y2-processed-gene-22.12;Name=augustus_masked-Contig_Y2-processed-gene-22.12	Contig_Y2	22527448	22527449	mir_MSE_peak_414	17.28044
Contig_Y2	maker	gene	22517258	22538068	.	-	.	ID=maker-Contig_Y2-snap-gene-22.387;Name=maker-Contig_Y2-snap-gene-22.387	Contig_Y2	22520428	22520429	mir_MSE_peak_411	9.34031
Contig_Y2	maker	gene	22517258	22538068	.	-	.	ID=maker-Contig_Y2-snap-gene-22.387;Name=maker-Contig_Y2-snap-gene-22.387	Contig_Y2	22525467	22525468	mir_MSE_peak_412	88.87581
Contig_Y2	maker	gene	22517258	22538068	.	-	.	ID=maker-Contig_Y2-snap-gene-22.387;Name=maker-Contig_Y2-snap-gene-22.387	Contig_Y2	22526788	22526789	mir_MSE_peak_413	20.45764
Contig_Y2	maker	gene	22517258	22538068	.	-	.	ID=maker-Contig_Y2-snap-gene-22.387;Name=maker-Contig_Y2-snap-gene-22.387	Contig_Y2	22527448	22527449	mir_MSE_peak_414	17.28044
Contig_Y2	maker	gene	22518084	22540362	.	-	.	ID=maker-Contig_Y2-augustus-gene-22.209;Name=maker-Contig_Y2-augustus-gene-22.209	Contig_Y2	22520428	22520429	mir_MSE_peak_411	9.34031
Contig_Y2	maker	gene	22518084	22540362	.	-	.	ID=maker-Contig_Y2-augustus-gene-22.209;Name=maker-Contig_Y2-augustus-gene-22.209	Contig_Y2	22525467	22525468	mir_MSE_peak_412	88.87581
Contig_Y2	maker	gene	22518084	22540362	.	-	.	ID=maker-Contig_Y2-augustus-gene-22.209;Name=maker-Contig_Y2-augustus-gene-22.209	Contig_Y2	22526788	22526789	mir_MSE_peak_413	20.45764
Contig_Y2	maker	gene	22518084	22540362	.	-	.	ID=maker-Contig_Y2-augustus-gene-22.209;Name=maker-Contig_Y2-augustus-gene-22.209	Contig_Y2	22527448	22527449	mir_MSE_peak_414	17.28044
Contig_Y2	maker	gene	22521295	22543886	.	-	.	ID=maker-Contig_Y2-augustus-gene-22.225;Name=maker-Contig_Y2-augustus-gene-22.225	Contig_Y2	22525467	22525468	mir_MSE_peak_412	88.87581
Contig_Y2	maker	gene	22521295	22543886	.	-	.	ID=maker-Contig_Y2-augustus-gene-22.225;Name=maker-Contig_Y2-augustus-gene-22.225	Contig_Y2	22526788	22526789	mir_MSE_peak_413	20.45764
Contig_Y2	maker	gene	22521295	22543886	.	-	.	ID=maker-Contig_Y2-augustus-gene-22.225;Name=maker-Contig_Y2-augustus-gene-22.225	Contig_Y2	22527448	22527449	mir_MSE_peak_414	17.28044
Contig_Y2	maker	gene	22524503	22545415	.	-	.	ID=maker-Contig_Y2-snap-gene-22.386;Name=maker-Contig_Y2-snap-gene-22.386	Contig_Y2	22525467	22525468	mir_MSE_peak_412	88.87581
Contig_Y2	maker	gene	22524503	22545415	.	-	.	ID=maker-Contig_Y2-snap-gene-22.386;Name=maker-Contig_Y2-snap-gene-22.386	Contig_Y2	22526788	22526789	mir_MSE_peak_413	20.45764
Contig_Y2	maker	gene	22524503	22545415	.	-	.	ID=maker-Contig_Y2-snap-gene-22.386;Name=maker-Contig_Y2-snap-gene-22.386	Contig_Y2	22527448	22527449	mir_MSE_peak_414	17.28044
Contig_Y2	maker	gene	22526042	22551124	.	-	.	ID=maker-Contig_Y2-snap-gene-22.382;Name=maker-Contig_Y2-snap-gene-22.382	Contig_Y2	22526788	22526789	mir_MSE_peak_413	20.45764
Contig_Y2	maker	gene	22526042	22551124	.	-	.	ID=maker-Contig_Y2-snap-gene-22.382;Name=maker-Contig_Y2-snap-gene-22.382	Contig_Y2	22527448	22527449	mir_MSE_peak_414	17.28044
Contig_Y2	maker	gene	22548777	22570728	.	+	.	ID=maker-Contig_Y2-snap-gene-22.308;Name=maker-Contig_Y2-snap-gene-22.308	Contig_Y2	22569287	22569288	mir_MSE_peak_415	35.45514
Contig_Y2	maker	gene	22556457	22578068	.	-	.	ID=maker-Contig_Y2-snap-gene-22.421;Name=maker-Contig_Y2-snap-gene-22.421	Contig_Y2	22569287	22569288	mir_MSE_peak_415	35.45514
Contig_Y2	maker	gene	22556457	22578068	.	-	.	ID=maker-Contig_Y2-snap-gene-22.421;Name=maker-Contig_Y2-snap-gene-22.421	Contig_Y2	22571833	22571834	mir_MSE_peak_416	9.34031
Contig_Y2	maker	gene	22556457	22578068	.	-	.	ID=maker-Contig_Y2-snap-gene-22.421;Name=maker-Contig_Y2-snap-gene-22.421	Contig_Y2	22572632	22572633	mir_MSE_peak_417	39.42945
Contig_Y2	maker	gene	22565602	22592409	.	-	.	ID=maker-Contig_Y2-snap-gene-22.426;Name=maker-Contig_Y2-snap-gene-22.426	Contig_Y2	22569287	22569288	mir_MSE_peak_415	35.45514
Contig_Y2	maker	gene	22565602	22592409	.	-	.	ID=maker-Contig_Y2-snap-gene-22.426;Name=maker-Contig_Y2-snap-gene-22.426	Contig_Y2	22571833	22571834	mir_MSE_peak_416	9.34031
Contig_Y2	maker	gene	22565602	22592409	.	-	.	ID=maker-Contig_Y2-snap-gene-22.426;Name=maker-Contig_Y2-snap-gene-22.426	Contig_Y2	22572632	22572633	mir_MSE_peak_417	39.42945
Contig_Y2	maker	gene	22565602	22592409	.	-	.	ID=maker-Contig_Y2-snap-gene-22.426;Name=maker-Contig_Y2-snap-gene-22.426	Contig_Y2	22578324	22578325	mir_MSE_peak_418	58.07849
Contig_Y2	maker	gene	22565602	22592409	.	-	.	ID=maker-Contig_Y2-snap-gene-22.426;Name=maker-Contig_Y2-snap-gene-22.426	Contig_Y2	22581998	22581999	mir_MSE_peak_419	8.92742
Contig_Y2	maker	gene	22565602	22592409	.	-	.	ID=maker-Contig_Y2-snap-gene-22.426;Name=maker-Contig_Y2-snap-gene-22.426	Contig_Y2	22584189	22584190	mir_MSE_peak_420	7.34226
Contig_Y2	maker	gene	22565602	22592409	.	-	.	ID=maker-Contig_Y2-snap-gene-22.426;Name=maker-Contig_Y2-snap-gene-22.426	Contig_Y2	22584709	22584710	mir_MSE_peak_421	4.19386
Contig_Y2	maker	gene	22568587	22591177	.	+	.	ID=maker-Contig_Y2-augustus-gene-22.161;Name=maker-Contig_Y2-augustus-gene-22.161	Contig_Y2	22569287	22569288	mir_MSE_peak_415	35.45514
Contig_Y2	maker	gene	22568587	22591177	.	+	.	ID=maker-Contig_Y2-augustus-gene-22.161;Name=maker-Contig_Y2-augustus-gene-22.161	Contig_Y2	22571833	22571834	mir_MSE_peak_416	9.34031
Contig_Y2	maker	gene	22568587	22591177	.	+	.	ID=maker-Contig_Y2-augustus-gene-22.161;Name=maker-Contig_Y2-augustus-gene-22.161	Contig_Y2	22572632	22572633	mir_MSE_peak_417	39.42945
Contig_Y2	maker	gene	22568587	22591177	.	+	.	ID=maker-Contig_Y2-augustus-gene-22.161;Name=maker-Contig_Y2-augustus-gene-22.161	Contig_Y2	22578324	22578325	mir_MSE_peak_418	58.07849
Contig_Y2	maker	gene	22568587	22591177	.	+	.	ID=maker-Contig_Y2-augustus-gene-22.161;Name=maker-Contig_Y2-augustus-gene-22.161	Contig_Y2	22581998	22581999	mir_MSE_peak_419	8.92742
Contig_Y2	maker	gene	22568587	22591177	.	+	.	ID=maker-Contig_Y2-augustus-gene-22.161;Name=maker-Contig_Y2-augustus-gene-22.161	Contig_Y2	22584189	22584190	mir_MSE_peak_420	7.34226
Contig_Y2	maker	gene	22568587	22591177	.	+	.	ID=maker-Contig_Y2-augustus-gene-22.161;Name=maker-Contig_Y2-augustus-gene-22.161	Contig_Y2	22584709	22584710	mir_MSE_peak_421	4.19386
Contig_Y2	maker	gene	22571441	22592435	.	+	.	ID=maker-Contig_Y2-augustus-gene-22.162;Name=maker-Contig_Y2-augustus-gene-22.162	Contig_Y2	22571833	22571834	mir_MSE_peak_416	9.34031
Contig_Y2	maker	gene	22571441	22592435	.	+	.	ID=maker-Contig_Y2-augustus-gene-22.162;Name=maker-Contig_Y2-augustus-gene-22.162	Contig_Y2	22572632	22572633	mir_MSE_peak_417	39.42945
Contig_Y2	maker	gene	22571441	22592435	.	+	.	ID=maker-Contig_Y2-augustus-gene-22.162;Name=maker-Contig_Y2-augustus-gene-22.162	Contig_Y2	22578324	22578325	mir_MSE_peak_418	58.07849
Contig_Y2	maker	gene	22571441	22592435	.	+	.	ID=maker-Contig_Y2-augustus-gene-22.162;Name=maker-Contig_Y2-augustus-gene-22.162	Contig_Y2	22581998	22581999	mir_MSE_peak_419	8.92742
Contig_Y2	maker	gene	22571441	22592435	.	+	.	ID=maker-Contig_Y2-augustus-gene-22.162;Name=maker-Contig_Y2-augustus-gene-22.162	Contig_Y2	22584189	22584190	mir_MSE_peak_420	7.34226
Contig_Y2	maker	gene	22571441	22592435	.	+	.	ID=maker-Contig_Y2-augustus-gene-22.162;Name=maker-Contig_Y2-augustus-gene-22.162	Contig_Y2	22584709	22584710	mir_MSE_peak_421	4.19386
Contig_Y2	maker	gene	22573362	22596885	.	+	.	ID=maker-Contig_Y2-augustus-gene-22.170;Name=maker-Contig_Y2-augustus-gene-22.170	Contig_Y2	22578324	22578325	mir_MSE_peak_418	58.07849
Contig_Y2	maker	gene	22573362	22596885	.	+	.	ID=maker-Contig_Y2-augustus-gene-22.170;Name=maker-Contig_Y2-augustus-gene-22.170	Contig_Y2	22581998	22581999	mir_MSE_peak_419	8.92742
Contig_Y2	maker	gene	22573362	22596885	.	+	.	ID=maker-Contig_Y2-augustus-gene-22.170;Name=maker-Contig_Y2-augustus-gene-22.170	Contig_Y2	22584189	22584190	mir_MSE_peak_420	7.34226
Contig_Y2	maker	gene	22573362	22596885	.	+	.	ID=maker-Contig_Y2-augustus-gene-22.170;Name=maker-Contig_Y2-augustus-gene-22.170	Contig_Y2	22584709	22584710	mir_MSE_peak_421	4.19386
Contig_Y2	maker	gene	22580245	22601026	.	+	.	ID=maker-Contig_Y2-augustus-gene-22.172;Name=maker-Contig_Y2-augustus-gene-22.172	Contig_Y2	22581998	22581999	mir_MSE_peak_419	8.92742
Contig_Y2	maker	gene	22580245	22601026	.	+	.	ID=maker-Contig_Y2-augustus-gene-22.172;Name=maker-Contig_Y2-augustus-gene-22.172	Contig_Y2	22584189	22584190	mir_MSE_peak_420	7.34226
Contig_Y2	maker	gene	22580245	22601026	.	+	.	ID=maker-Contig_Y2-augustus-gene-22.172;Name=maker-Contig_Y2-augustus-gene-22.172	Contig_Y2	22584709	22584710	mir_MSE_peak_421	4.19386
Contig_Y2	maker	gene	22581679	22602869	.	+	.	ID=maker-Contig_Y2-augustus-gene-22.173;Name=maker-Contig_Y2-augustus-gene-22.173	Contig_Y2	22581998	22581999	mir_MSE_peak_419	8.92742
Contig_Y2	maker	gene	22581679	22602869	.	+	.	ID=maker-Contig_Y2-augustus-gene-22.173;Name=maker-Contig_Y2-augustus-gene-22.173	Contig_Y2	22584189	22584190	mir_MSE_peak_420	7.34226
Contig_Y2	maker	gene	22581679	22602869	.	+	.	ID=maker-Contig_Y2-augustus-gene-22.173;Name=maker-Contig_Y2-augustus-gene-22.173	Contig_Y2	22584709	22584710	mir_MSE_peak_421	4.19386
Contig_Y2	maker	gene	22581679	22602869	.	+	.	ID=maker-Contig_Y2-augustus-gene-22.173;Name=maker-Contig_Y2-augustus-gene-22.173	Contig_Y2	22601185	22601186	mir_MSE_peak_422	18.31942
Contig_Y2	maker	gene	22581679	22602869	.	+	.	ID=maker-Contig_Y2-augustus-gene-22.173;Name=maker-Contig_Y2-augustus-gene-22.173	Contig_Y2	22602643	22602644	mir_MSE_peak_423	13.33681
Contig_Y2	maker	gene	22582797	22607920	.	-	.	ID=maker-Contig_Y2-augustus-gene-22.247;Name=maker-Contig_Y2-augustus-gene-22.247	Contig_Y2	22584189	22584190	mir_MSE_peak_420	7.34226
Contig_Y2	maker	gene	22582797	22607920	.	-	.	ID=maker-Contig_Y2-augustus-gene-22.247;Name=maker-Contig_Y2-augustus-gene-22.247	Contig_Y2	22584709	22584710	mir_MSE_peak_421	4.19386
Contig_Y2	maker	gene	22582797	22607920	.	-	.	ID=maker-Contig_Y2-augustus-gene-22.247;Name=maker-Contig_Y2-augustus-gene-22.247	Contig_Y2	22601185	22601186	mir_MSE_peak_422	18.31942
Contig_Y2	maker	gene	22582797	22607920	.	-	.	ID=maker-Contig_Y2-augustus-gene-22.247;Name=maker-Contig_Y2-augustus-gene-22.247	Contig_Y2	22602643	22602644	mir_MSE_peak_423	13.33681
Contig_Y2	maker	gene	22582797	22607920	.	-	.	ID=maker-Contig_Y2-augustus-gene-22.247;Name=maker-Contig_Y2-augustus-gene-22.247	Contig_Y2	22603522	22603523	mir_MSE_peak_424	8.52107
Contig_Y2	maker	gene	22582797	22607920	.	-	.	ID=maker-Contig_Y2-augustus-gene-22.247;Name=maker-Contig_Y2-augustus-gene-22.247	Contig_Y2	22607670	22607671	mir_MSE_peak_425	7.72837
Contig_Y2	maker	gene	22593853	22616740	.	+	.	ID=maker-Contig_Y2-augustus-gene-22.174;Name=maker-Contig_Y2-augustus-gene-22.174	Contig_Y2	22601185	22601186	mir_MSE_peak_422	18.31942
Contig_Y2	maker	gene	22593853	22616740	.	+	.	ID=maker-Contig_Y2-augustus-gene-22.174;Name=maker-Contig_Y2-augustus-gene-22.174	Contig_Y2	22602643	22602644	mir_MSE_peak_423	13.33681
Contig_Y2	maker	gene	22593853	22616740	.	+	.	ID=maker-Contig_Y2-augustus-gene-22.174;Name=maker-Contig_Y2-augustus-gene-22.174	Contig_Y2	22603522	22603523	mir_MSE_peak_424	8.52107
Contig_Y2	maker	gene	22593853	22616740	.	+	.	ID=maker-Contig_Y2-augustus-gene-22.174;Name=maker-Contig_Y2-augustus-gene-22.174	Contig_Y2	22607670	22607671	mir_MSE_peak_425	7.72837
Contig_Y2	maker	gene	22593853	22616740	.	+	.	ID=maker-Contig_Y2-augustus-gene-22.174;Name=maker-Contig_Y2-augustus-gene-22.174	Contig_Y2	22609058	22609059	mir_MSE_peak_426	12.86885
Contig_Y2	maker	gene	22593853	22616740	.	+	.	ID=maker-Contig_Y2-augustus-gene-22.174;Name=maker-Contig_Y2-augustus-gene-22.174	Contig_Y2	22616427	22616428	mir_MSE_peak_427	8.12130
Contig_Y2	maker	gene	22599310	22630229	.	-	.	ID=maker-Contig_Y2-snap-gene-22.432;Name=maker-Contig_Y2-snap-gene-22.432	Contig_Y2	22601185	22601186	mir_MSE_peak_422	18.31942
Contig_Y2	maker	gene	22599310	22630229	.	-	.	ID=maker-Contig_Y2-snap-gene-22.432;Name=maker-Contig_Y2-snap-gene-22.432	Contig_Y2	22602643	22602644	mir_MSE_peak_423	13.33681
Contig_Y2	maker	gene	22599310	22630229	.	-	.	ID=maker-Contig_Y2-snap-gene-22.432;Name=maker-Contig_Y2-snap-gene-22.432	Contig_Y2	22603522	22603523	mir_MSE_peak_424	8.52107
Contig_Y2	maker	gene	22599310	22630229	.	-	.	ID=maker-Contig_Y2-snap-gene-22.432;Name=maker-Contig_Y2-snap-gene-22.432	Contig_Y2	22607670	22607671	mir_MSE_peak_425	7.72837
Contig_Y2	maker	gene	22599310	22630229	.	-	.	ID=maker-Contig_Y2-snap-gene-22.432;Name=maker-Contig_Y2-snap-gene-22.432	Contig_Y2	22609058	22609059	mir_MSE_peak_426	12.86885
Contig_Y2	maker	gene	22599310	22630229	.	-	.	ID=maker-Contig_Y2-snap-gene-22.432;Name=maker-Contig_Y2-snap-gene-22.432	Contig_Y2	22616427	22616428	mir_MSE_peak_427	8.12130
Contig_Y2	maker	gene	22599310	22630229	.	-	.	ID=maker-Contig_Y2-snap-gene-22.432;Name=maker-Contig_Y2-snap-gene-22.432	Contig_Y2	22617273	22617274	mir_MSE_peak_428	28.52954
Contig_Y2	maker	gene	22599310	22630229	.	-	.	ID=maker-Contig_Y2-snap-gene-22.432;Name=maker-Contig_Y2-snap-gene-22.432	Contig_Y2	22619082	22619083	mir_MSE_peak_429	28.52954
Contig_Y2	maker	gene	22599310	22630229	.	-	.	ID=maker-Contig_Y2-snap-gene-22.432;Name=maker-Contig_Y2-snap-gene-22.432	Contig_Y2	22620125	22620126	mir_MSE_peak_430	8.12130
Contig_Y2	maker	gene	22599310	22630229	.	-	.	ID=maker-Contig_Y2-snap-gene-22.432;Name=maker-Contig_Y2-snap-gene-22.432	Contig_Y2	22621450	22621451	mir_MSE_peak_431	23.80892
Contig_Y2	maker	gene	22599310	22630229	.	-	.	ID=maker-Contig_Y2-snap-gene-22.432;Name=maker-Contig_Y2-snap-gene-22.432	Contig_Y2	22624559	22624560	mir_MSE_peak_432	2.45157
Contig_Y2	maker	gene	22599310	22630229	.	-	.	ID=maker-Contig_Y2-snap-gene-22.432;Name=maker-Contig_Y2-snap-gene-22.432	Contig_Y2	22626737	22626738	mir_MSE_peak_433	27.32326
Contig_Y2	maker	gene	22611712	22646552	.	+	.	ID=maker-Contig_Y2-augustus-gene-22.177;Name=maker-Contig_Y2-augustus-gene-22.177	Contig_Y2	22616427	22616428	mir_MSE_peak_427	8.12130
Contig_Y2	maker	gene	22611712	22646552	.	+	.	ID=maker-Contig_Y2-augustus-gene-22.177;Name=maker-Contig_Y2-augustus-gene-22.177	Contig_Y2	22617273	22617274	mir_MSE_peak_428	28.52954
Contig_Y2	maker	gene	22611712	22646552	.	+	.	ID=maker-Contig_Y2-augustus-gene-22.177;Name=maker-Contig_Y2-augustus-gene-22.177	Contig_Y2	22619082	22619083	mir_MSE_peak_429	28.52954
Contig_Y2	maker	gene	22611712	22646552	.	+	.	ID=maker-Contig_Y2-augustus-gene-22.177;Name=maker-Contig_Y2-augustus-gene-22.177	Contig_Y2	22620125	22620126	mir_MSE_peak_430	8.12130
Contig_Y2	maker	gene	22611712	22646552	.	+	.	ID=maker-Contig_Y2-augustus-gene-22.177;Name=maker-Contig_Y2-augustus-gene-22.177	Contig_Y2	22621450	22621451	mir_MSE_peak_431	23.80892
Contig_Y2	maker	gene	22611712	22646552	.	+	.	ID=maker-Contig_Y2-augustus-gene-22.177;Name=maker-Contig_Y2-augustus-gene-22.177	Contig_Y2	22624559	22624560	mir_MSE_peak_432	2.45157
Contig_Y2	maker	gene	22611712	22646552	.	+	.	ID=maker-Contig_Y2-augustus-gene-22.177;Name=maker-Contig_Y2-augustus-gene-22.177	Contig_Y2	22626737	22626738	mir_MSE_peak_433	27.32326
Contig_Y2	maker	gene	22611712	22646552	.	+	.	ID=maker-Contig_Y2-augustus-gene-22.177;Name=maker-Contig_Y2-augustus-gene-22.177	Contig_Y2	22631983	22631984	mir_MSE_peak_434	36.10826
Contig_Y2	maker	gene	22611712	22646552	.	+	.	ID=maker-Contig_Y2-augustus-gene-22.177;Name=maker-Contig_Y2-augustus-gene-22.177	Contig_Y2	22635836	22635837	mir_MSE_peak_435	4.19386
Contig_Y2	maker	gene	22611712	22646552	.	+	.	ID=maker-Contig_Y2-augustus-gene-22.177;Name=maker-Contig_Y2-augustus-gene-22.177	Contig_Y2	22637295	22637296	mir_MSE_peak_436	48.47798
Contig_Y2	maker	gene	22611712	22646552	.	+	.	ID=maker-Contig_Y2-augustus-gene-22.177;Name=maker-Contig_Y2-augustus-gene-22.177	Contig_Y2	22638445	22638446	mir_MSE_peak_437	8.92742
Contig_Y2	maker	gene	22611712	22646552	.	+	.	ID=maker-Contig_Y2-augustus-gene-22.177;Name=maker-Contig_Y2-augustus-gene-22.177	Contig_Y2	22639743	22639744	mir_MSE_peak_438	2.72055
Contig_Y2	maker	gene	22611712	22646552	.	+	.	ID=maker-Contig_Y2-augustus-gene-22.177;Name=maker-Contig_Y2-augustus-gene-22.177	Contig_Y2	22642955	22642956	mir_MSE_peak_439	94.94391
Contig_Y2	maker	gene	22615772	22637312	.	-	.	ID=maker-Contig_Y2-snap-gene-22.433;Name=maker-Contig_Y2-snap-gene-22.433	Contig_Y2	22616427	22616428	mir_MSE_peak_427	8.12130
Contig_Y2	maker	gene	22615772	22637312	.	-	.	ID=maker-Contig_Y2-snap-gene-22.433;Name=maker-Contig_Y2-snap-gene-22.433	Contig_Y2	22617273	22617274	mir_MSE_peak_428	28.52954
Contig_Y2	maker	gene	22615772	22637312	.	-	.	ID=maker-Contig_Y2-snap-gene-22.433;Name=maker-Contig_Y2-snap-gene-22.433	Contig_Y2	22619082	22619083	mir_MSE_peak_429	28.52954
Contig_Y2	maker	gene	22615772	22637312	.	-	.	ID=maker-Contig_Y2-snap-gene-22.433;Name=maker-Contig_Y2-snap-gene-22.433	Contig_Y2	22620125	22620126	mir_MSE_peak_430	8.12130
Contig_Y2	maker	gene	22615772	22637312	.	-	.	ID=maker-Contig_Y2-snap-gene-22.433;Name=maker-Contig_Y2-snap-gene-22.433	Contig_Y2	22621450	22621451	mir_MSE_peak_431	23.80892
Contig_Y2	maker	gene	22615772	22637312	.	-	.	ID=maker-Contig_Y2-snap-gene-22.433;Name=maker-Contig_Y2-snap-gene-22.433	Contig_Y2	22624559	22624560	mir_MSE_peak_432	2.45157
Contig_Y2	maker	gene	22615772	22637312	.	-	.	ID=maker-Contig_Y2-snap-gene-22.433;Name=maker-Contig_Y2-snap-gene-22.433	Contig_Y2	22626737	22626738	mir_MSE_peak_433	27.32326
Contig_Y2	maker	gene	22615772	22637312	.	-	.	ID=maker-Contig_Y2-snap-gene-22.433;Name=maker-Contig_Y2-snap-gene-22.433	Contig_Y2	22631983	22631984	mir_MSE_peak_434	36.10826
Contig_Y2	maker	gene	22615772	22637312	.	-	.	ID=maker-Contig_Y2-snap-gene-22.433;Name=maker-Contig_Y2-snap-gene-22.433	Contig_Y2	22635836	22635837	mir_MSE_peak_435	4.19386
Contig_Y2	maker	gene	22615772	22637312	.	-	.	ID=maker-Contig_Y2-snap-gene-22.433;Name=maker-Contig_Y2-snap-gene-22.433	Contig_Y2	22637295	22637296	mir_MSE_peak_436	48.47798
Contig_Y2	maker	gene	22655047	22681729	.	+	.	ID=maker-Contig_Y2-snap-gene-22.341;Name=maker-Contig_Y2-snap-gene-22.341	Contig_Y2	22659726	22659727	mir_MSE_peak_441	9.34031
Contig_Y2	maker	gene	22655047	22681729	.	+	.	ID=maker-Contig_Y2-snap-gene-22.341;Name=maker-Contig_Y2-snap-gene-22.341	Contig_Y2	22660633	22660634	mir_MSE_peak_442	8.52107
Contig_Y2	maker	gene	22655047	22681729	.	+	.	ID=maker-Contig_Y2-snap-gene-22.341;Name=maker-Contig_Y2-snap-gene-22.341	Contig_Y2	22661081	22661082	mir_MSE_peak_443	8.12130
Contig_Y2	maker	gene	22655047	22681729	.	+	.	ID=maker-Contig_Y2-snap-gene-22.341;Name=maker-Contig_Y2-snap-gene-22.341	Contig_Y2	22662618	22662619	mir_MSE_peak_444	10.18527
Contig_Y2	maker	gene	22655047	22681729	.	+	.	ID=maker-Contig_Y2-snap-gene-22.341;Name=maker-Contig_Y2-snap-gene-22.341	Contig_Y2	22663671	22663672	mir_MSE_peak_445	15.26519
Contig_Y2	maker	gene	22655047	22681729	.	+	.	ID=maker-Contig_Y2-snap-gene-22.341;Name=maker-Contig_Y2-snap-gene-22.341	Contig_Y2	22664494	22664495	mir_MSE_peak_446	6.96314
Contig_Y2	maker	gene	22655047	22681729	.	+	.	ID=maker-Contig_Y2-snap-gene-22.341;Name=maker-Contig_Y2-snap-gene-22.341	Contig_Y2	22666130	22666131	mir_MSE_peak_447	10.61731
Contig_Y2	maker	gene	22655047	22681729	.	+	.	ID=maker-Contig_Y2-snap-gene-22.341;Name=maker-Contig_Y2-snap-gene-22.341	Contig_Y2	22667727	22667728	mir_MSE_peak_448	9.75958
Contig_Y2	maker	gene	22655047	22681729	.	+	.	ID=maker-Contig_Y2-snap-gene-22.341;Name=maker-Contig_Y2-snap-gene-22.341	Contig_Y2	22668584	22668585	mir_MSE_peak_449	7.72837
Contig_Y2	maker	gene	22714571	22749146	.	+	.	ID=augustus_masked-Contig_Y2-processed-gene-22.23;Name=augustus_masked-Contig_Y2-processed-gene-22.23	Contig_Y2	22722126	22722127	mir_MSE_peak_458	5.86851
Contig_Y2	maker	gene	22714571	22749146	.	+	.	ID=augustus_masked-Contig_Y2-processed-gene-22.23;Name=augustus_masked-Contig_Y2-processed-gene-22.23	Contig_Y2	22722851	22722852	mir_MSE_peak_459	4.84045
Contig_Y2	maker	gene	22714571	22749146	.	+	.	ID=augustus_masked-Contig_Y2-processed-gene-22.23;Name=augustus_masked-Contig_Y2-processed-gene-22.23	Contig_Y2	22723525	22723526	mir_MSE_peak_460	7.34226
Contig_Y2	maker	gene	22714571	22749146	.	+	.	ID=augustus_masked-Contig_Y2-processed-gene-22.23;Name=augustus_masked-Contig_Y2-processed-gene-22.23	Contig_Y2	22734212	22734213	mir_MSE_peak_461	12.40667
Contig_Y2	maker	gene	22748761	22774858	.	+	.	ID=maker-Contig_Y2-snap-gene-22.344;Name=maker-Contig_Y2-snap-gene-22.344	Contig_Y2	22758903	22758904	mir_MSE_peak_462	2.72055
Contig_Y2	maker	gene	22973330	23000847	.	+	.	ID=maker-Contig_Y2-snap-gene-23.278;Name=maker-Contig_Y2-snap-gene-23.278	Contig_Y2	22983329	22983330	mir_MSE_peak_464	8.52107
Contig_Y2	maker	gene	22980865	23002254	.	+	.	ID=maker-Contig_Y2-snap-gene-23.292;Name=maker-Contig_Y2-snap-gene-23.292	Contig_Y2	22983329	22983330	mir_MSE_peak_464	8.52107
Contig_Y2	maker	gene	24166239	24189905	.	+	.	ID=maker-Contig_Y2-snap-gene-24.121;Name=maker-Contig_Y2-snap-gene-24.121	Contig_Y2	24177179	24177180	mir_MSE_peak_465	14.28987
Contig_Y2	maker	gene	24166239	24189905	.	+	.	ID=maker-Contig_Y2-snap-gene-24.121;Name=maker-Contig_Y2-snap-gene-24.121	Contig_Y2	24178686	24178687	mir_MSE_peak_466	325.08011
Contig_Y2	maker	gene	24169981	24190400	.	+	.	ID=snap_masked-Contig_Y2-processed-gene-24.21;Name=snap_masked-Contig_Y2-processed-gene-24.21	Contig_Y2	24177179	24177180	mir_MSE_peak_465	14.28987
Contig_Y2	maker	gene	24169981	24190400	.	+	.	ID=snap_masked-Contig_Y2-processed-gene-24.21;Name=snap_masked-Contig_Y2-processed-gene-24.21	Contig_Y2	24178686	24178687	mir_MSE_peak_466	325.08011
Contig_Y2	maker	gene	24169981	24190400	.	+	.	ID=snap_masked-Contig_Y2-processed-gene-24.21;Name=snap_masked-Contig_Y2-processed-gene-24.21	Contig_Y2	24190080	24190081	mir_MSE_peak_467	29.75256
Contig_Y2	maker	gene	24172231	24202435	.	+	.	ID=maker-Contig_Y2-snap-gene-24.125;Name=maker-Contig_Y2-snap-gene-24.125	Contig_Y2	24177179	24177180	mir_MSE_peak_465	14.28987
Contig_Y2	maker	gene	24172231	24202435	.	+	.	ID=maker-Contig_Y2-snap-gene-24.125;Name=maker-Contig_Y2-snap-gene-24.125	Contig_Y2	24178686	24178687	mir_MSE_peak_466	325.08011
Contig_Y2	maker	gene	24172231	24202435	.	+	.	ID=maker-Contig_Y2-snap-gene-24.125;Name=maker-Contig_Y2-snap-gene-24.125	Contig_Y2	24190080	24190081	mir_MSE_peak_467	29.75256
Contig_Y2	maker	gene	24187335	24211910	.	-	.	ID=maker-Contig_Y2-snap-gene-24.152;Name=maker-Contig_Y2-snap-gene-24.152	Contig_Y2	24190080	24190081	mir_MSE_peak_467	29.75256
Contig_Y2	maker	gene	24863175	24887732	.	-	.	ID=maker-Contig_Y2-augustus-gene-24.116;Name=maker-Contig_Y2-augustus-gene-24.116	Contig_Y2	24884661	24884662	mir_MSE_peak_468	11.49999
Contig_Y2	maker	gene	24863175	24887732	.	-	.	ID=maker-Contig_Y2-augustus-gene-24.116;Name=maker-Contig_Y2-augustus-gene-24.116	Contig_Y2	24886439	24886440	mir_MSE_peak_469	11.95031
Contig_Y2	maker	gene	24871335	24892695	.	+	.	ID=maker-Contig_Y2-augustus-gene-24.84;Name=maker-Contig_Y2-augustus-gene-24.84	Contig_Y2	24884661	24884662	mir_MSE_peak_468	11.49999
Contig_Y2	maker	gene	24871335	24892695	.	+	.	ID=maker-Contig_Y2-augustus-gene-24.84;Name=maker-Contig_Y2-augustus-gene-24.84	Contig_Y2	24886439	24886440	mir_MSE_peak_469	11.95031
Contig_Y2	maker	gene	24872784	24893137	.	-	.	ID=maker-Contig_Y2-snap-gene-24.174;Name=maker-Contig_Y2-snap-gene-24.174	Contig_Y2	24884661	24884662	mir_MSE_peak_468	11.49999
Contig_Y2	maker	gene	24872784	24893137	.	-	.	ID=maker-Contig_Y2-snap-gene-24.174;Name=maker-Contig_Y2-snap-gene-24.174	Contig_Y2	24886439	24886440	mir_MSE_peak_469	11.95031
Contig_Y2	maker	gene	24873535	24894332	.	+	.	ID=maker-Contig_Y2-augustus-gene-24.85;Name=maker-Contig_Y2-augustus-gene-24.85	Contig_Y2	24884661	24884662	mir_MSE_peak_468	11.49999
Contig_Y2	maker	gene	24873535	24894332	.	+	.	ID=maker-Contig_Y2-augustus-gene-24.85;Name=maker-Contig_Y2-augustus-gene-24.85	Contig_Y2	24886439	24886440	mir_MSE_peak_469	11.95031
Contig_Y2	maker	gene	25009419	25030679	.	+	.	ID=maker-Contig_Y2-augustus-gene-25.130;Name=maker-Contig_Y2-augustus-gene-25.130	Contig_Y2	25026692	25026693	mir_MSE_peak_470	8.92742
Contig_Y2	maker	gene	25010603	25035614	.	-	.	ID=maker-Contig_Y2-augustus-gene-25.197;Name=maker-Contig_Y2-augustus-gene-25.197	Contig_Y2	25026692	25026693	mir_MSE_peak_470	8.92742
Contig_Y2	maker	gene	25016017	25037817	.	+	.	ID=maker-Contig_Y2-augustus-gene-25.132;Name=maker-Contig_Y2-augustus-gene-25.132	Contig_Y2	25026692	25026693	mir_MSE_peak_470	8.92742
Contig_Y2	maker	gene	25275290	25297291	.	-	.	ID=maker-Contig_Y2-augustus-gene-25.232;Name=maker-Contig_Y2-augustus-gene-25.232	Contig_Y2	25285759	25285760	mir_MSE_peak_471	49.92033
Contig_Y2	maker	gene	25323177	25344147	.	-	.	ID=maker-Contig_Y2-snap-gene-25.379;Name=maker-Contig_Y2-snap-gene-25.379	Contig_Y2	25338788	25338789	mir_MSE_peak_472	29.13896
Contig_Y2	maker	gene	25324229	25344724	.	-	.	ID=maker-Contig_Y2-augustus-gene-25.237;Name=maker-Contig_Y2-augustus-gene-25.237	Contig_Y2	25338788	25338789	mir_MSE_peak_472	29.13896
Contig_Y2	maker	gene	25327855	25353246	.	-	.	ID=maker-Contig_Y2-augustus-gene-25.238;Name=maker-Contig_Y2-augustus-gene-25.238	Contig_Y2	25338788	25338789	mir_MSE_peak_472	29.13896
Contig_Y2	maker	gene	25606629	25633507	.	+	.	ID=maker-Contig_Y2-augustus-gene-25.183;Name=maker-Contig_Y2-augustus-gene-25.183	Contig_Y2	25608661	25608662	mir_MSE_peak_473	10.61529
Contig_Y2	maker	gene	26150512	26172070	.	+	.	ID=maker-Contig_Y2-augustus-gene-26.110;Name=maker-Contig_Y2-augustus-gene-26.110	Contig_Y2	26152751	26152752	mir_MSE_peak_475	17.79733
Contig_Y2	maker	gene	26150512	26172070	.	+	.	ID=maker-Contig_Y2-augustus-gene-26.110;Name=maker-Contig_Y2-augustus-gene-26.110	Contig_Y2	26157954	26157955	mir_MSE_peak_476	6.96314
Contig_Y2	maker	gene	26150512	26172070	.	+	.	ID=maker-Contig_Y2-augustus-gene-26.110;Name=maker-Contig_Y2-augustus-gene-26.110	Contig_Y2	26167407	26167408	mir_MSE_peak_477	24.96282
Contig_Y2	maker	gene	26151037	26184538	.	-	.	ID=maker-Contig_Y2-augustus-gene-26.175;Name=maker-Contig_Y2-augustus-gene-26.175	Contig_Y2	26152751	26152752	mir_MSE_peak_475	17.79733
Contig_Y2	maker	gene	26151037	26184538	.	-	.	ID=maker-Contig_Y2-augustus-gene-26.175;Name=maker-Contig_Y2-augustus-gene-26.175	Contig_Y2	26157954	26157955	mir_MSE_peak_476	6.96314
Contig_Y2	maker	gene	26151037	26184538	.	-	.	ID=maker-Contig_Y2-augustus-gene-26.175;Name=maker-Contig_Y2-augustus-gene-26.175	Contig_Y2	26167407	26167408	mir_MSE_peak_477	24.96282
Contig_Y2	maker	gene	26402836	26430311	.	+	.	ID=maker-Contig_Y2-augustus-gene-26.113;Name=maker-Contig_Y2-augustus-gene-26.113	Contig_Y2	26427959	26427960	mir_MSE_peak_480	6.59110
Contig_Y2	maker	gene	26402836	26430311	.	+	.	ID=maker-Contig_Y2-augustus-gene-26.113;Name=maker-Contig_Y2-augustus-gene-26.113	Contig_Y2	26429285	26429286	mir_MSE_peak_481	6.96314
Contig_Y2	maker	gene	26411569	26437777	.	-	.	ID=maker-Contig_Y2-snap-gene-26.268;Name=maker-Contig_Y2-snap-gene-26.268	Contig_Y2	26427959	26427960	mir_MSE_peak_480	6.59110
Contig_Y2	maker	gene	26411569	26437777	.	-	.	ID=maker-Contig_Y2-snap-gene-26.268;Name=maker-Contig_Y2-snap-gene-26.268	Contig_Y2	26429285	26429286	mir_MSE_peak_481	6.96314
Contig_Y2	maker	gene	26411569	26437777	.	-	.	ID=maker-Contig_Y2-snap-gene-26.268;Name=maker-Contig_Y2-snap-gene-26.268	Contig_Y2	26430404	26430405	mir_MSE_peak_482	99.34674
Contig_Y2	maker	gene	26411569	26437777	.	-	.	ID=maker-Contig_Y2-snap-gene-26.268;Name=maker-Contig_Y2-snap-gene-26.268	Contig_Y2	26431118	26431119	mir_MSE_peak_483	71.38460
Contig_Y2	maker	gene	26414071	26437656	.	+	.	ID=maker-Contig_Y2-augustus-gene-26.119;Name=maker-Contig_Y2-augustus-gene-26.119	Contig_Y2	26427959	26427960	mir_MSE_peak_480	6.59110
Contig_Y2	maker	gene	26414071	26437656	.	+	.	ID=maker-Contig_Y2-augustus-gene-26.119;Name=maker-Contig_Y2-augustus-gene-26.119	Contig_Y2	26429285	26429286	mir_MSE_peak_481	6.96314
Contig_Y2	maker	gene	26414071	26437656	.	+	.	ID=maker-Contig_Y2-augustus-gene-26.119;Name=maker-Contig_Y2-augustus-gene-26.119	Contig_Y2	26430404	26430405	mir_MSE_peak_482	99.34674
Contig_Y2	maker	gene	26414071	26437656	.	+	.	ID=maker-Contig_Y2-augustus-gene-26.119;Name=maker-Contig_Y2-augustus-gene-26.119	Contig_Y2	26431118	26431119	mir_MSE_peak_483	71.38460
Contig_Y2	maker	gene	26418226	26442092	.	-	.	ID=maker-Contig_Y2-augustus-gene-26.183;Name=maker-Contig_Y2-augustus-gene-26.183	Contig_Y2	26427959	26427960	mir_MSE_peak_480	6.59110
Contig_Y2	maker	gene	26418226	26442092	.	-	.	ID=maker-Contig_Y2-augustus-gene-26.183;Name=maker-Contig_Y2-augustus-gene-26.183	Contig_Y2	26429285	26429286	mir_MSE_peak_481	6.96314
Contig_Y2	maker	gene	26418226	26442092	.	-	.	ID=maker-Contig_Y2-augustus-gene-26.183;Name=maker-Contig_Y2-augustus-gene-26.183	Contig_Y2	26430404	26430405	mir_MSE_peak_482	99.34674
Contig_Y2	maker	gene	26418226	26442092	.	-	.	ID=maker-Contig_Y2-augustus-gene-26.183;Name=maker-Contig_Y2-augustus-gene-26.183	Contig_Y2	26431118	26431119	mir_MSE_peak_483	71.38460
Contig_Y2	maker	gene	26453941	26485351	.	-	.	ID=maker-Contig_Y2-snap-gene-26.278;Name=maker-Contig_Y2-snap-gene-26.278	Contig_Y2	26465767	26465768	mir_MSE_peak_484	11.95031
Contig_Y2	maker	gene	26453941	26485351	.	-	.	ID=maker-Contig_Y2-snap-gene-26.278;Name=maker-Contig_Y2-snap-gene-26.278	Contig_Y2	26473417	26473418	mir_MSE_peak_485	4.51309
Contig_Y2	maker	gene	26453941	26485351	.	-	.	ID=maker-Contig_Y2-snap-gene-26.278;Name=maker-Contig_Y2-snap-gene-26.278	Contig_Y2	26475004	26475005	mir_MSE_peak_486	17.79733
Contig_Y2	maker	gene	26459591	26480138	.	+	.	ID=maker-Contig_Y2-augustus-gene-26.122;Name=maker-Contig_Y2-augustus-gene-26.122	Contig_Y2	26465767	26465768	mir_MSE_peak_484	11.95031
Contig_Y2	maker	gene	26459591	26480138	.	+	.	ID=maker-Contig_Y2-augustus-gene-26.122;Name=maker-Contig_Y2-augustus-gene-26.122	Contig_Y2	26473417	26473418	mir_MSE_peak_485	4.51309
Contig_Y2	maker	gene	26459591	26480138	.	+	.	ID=maker-Contig_Y2-augustus-gene-26.122;Name=maker-Contig_Y2-augustus-gene-26.122	Contig_Y2	26475004	26475005	mir_MSE_peak_486	17.79733
Contig_Y2	maker	gene	26460311	26481404	.	+	.	ID=maker-Contig_Y2-augustus-gene-26.123;Name=maker-Contig_Y2-augustus-gene-26.123	Contig_Y2	26465767	26465768	mir_MSE_peak_484	11.95031
Contig_Y2	maker	gene	26460311	26481404	.	+	.	ID=maker-Contig_Y2-augustus-gene-26.123;Name=maker-Contig_Y2-augustus-gene-26.123	Contig_Y2	26473417	26473418	mir_MSE_peak_485	4.51309
Contig_Y2	maker	gene	26460311	26481404	.	+	.	ID=maker-Contig_Y2-augustus-gene-26.123;Name=maker-Contig_Y2-augustus-gene-26.123	Contig_Y2	26475004	26475005	mir_MSE_peak_486	17.79733
Contig_Y2	maker	gene	26466145	26499666	.	-	.	ID=maker-Contig_Y2-snap-gene-26.284;Name=maker-Contig_Y2-snap-gene-26.284	Contig_Y2	26473417	26473418	mir_MSE_peak_485	4.51309
Contig_Y2	maker	gene	26466145	26499666	.	-	.	ID=maker-Contig_Y2-snap-gene-26.284;Name=maker-Contig_Y2-snap-gene-26.284	Contig_Y2	26475004	26475005	mir_MSE_peak_486	17.79733
Contig_Y2	maker	gene	26470562	26491109	.	+	.	ID=maker-Contig_Y2-augustus-gene-26.129;Name=maker-Contig_Y2-augustus-gene-26.129	Contig_Y2	26473417	26473418	mir_MSE_peak_485	4.51309
Contig_Y2	maker	gene	26470562	26491109	.	+	.	ID=maker-Contig_Y2-augustus-gene-26.129;Name=maker-Contig_Y2-augustus-gene-26.129	Contig_Y2	26475004	26475005	mir_MSE_peak_486	17.79733
Contig_Y2	maker	gene	26471282	26492164	.	+	.	ID=maker-Contig_Y2-augustus-gene-26.130;Name=maker-Contig_Y2-augustus-gene-26.130	Contig_Y2	26473417	26473418	mir_MSE_peak_485	4.51309
Contig_Y2	maker	gene	26471282	26492164	.	+	.	ID=maker-Contig_Y2-augustus-gene-26.130;Name=maker-Contig_Y2-augustus-gene-26.130	Contig_Y2	26475004	26475005	mir_MSE_peak_486	17.79733
Contig_Y2	maker	gene	26787758	26830558	.	+	.	ID=maker-Contig_Y2-snap-gene-26.248;Name=maker-Contig_Y2-snap-gene-26.248	Contig_Y2	26806025	26806026	mir_MSE_peak_487	10.61731
Contig_Y2	maker	gene	27794362	27817414	.	+	.	ID=maker-Contig_Y2-augustus-gene-27.165;Name=maker-Contig_Y2-augustus-gene-27.165	Contig_Y2	27798946	27798947	mir_MSE_peak_489	3.57923
Contig_Y2	maker	gene	27797857	27818610	.	+	.	ID=maker-Contig_Y2-snap-gene-27.357;Name=maker-Contig_Y2-snap-gene-27.357	Contig_Y2	27798946	27798947	mir_MSE_peak_489	3.57923
Contig_Y2	maker	gene	27798908	27819912	.	+	.	ID=maker-Contig_Y2-augustus-gene-27.167;Name=maker-Contig_Y2-augustus-gene-27.167	Contig_Y2	27798946	27798947	mir_MSE_peak_489	3.57923
Contig_Y2	maker	gene	28130525	28150934	.	+	.	ID=maker-Contig_Y2-augustus-gene-28.212;Name=maker-Contig_Y2-augustus-gene-28.212	Contig_Y2	28141384	28141385	mir_MSE_peak_490	29.13896
Contig_Y2	maker	gene	28130944	28151521	.	+	.	ID=maker-Contig_Y2-augustus-gene-28.211;Name=maker-Contig_Y2-augustus-gene-28.211	Contig_Y2	28141384	28141385	mir_MSE_peak_490	29.13896
Contig_Y2	maker	gene	28134948	28160425	.	-	.	ID=maker-Contig_Y2-augustus-gene-28.432;Name=maker-Contig_Y2-augustus-gene-28.432	Contig_Y2	28141384	28141385	mir_MSE_peak_490	29.13896
Contig_Y2	maker	gene	28176742	28198262	.	+	.	ID=maker-Contig_Y2-augustus-gene-28.216;Name=maker-Contig_Y2-augustus-gene-28.216	Contig_Y2	28187395	28187396	mir_MSE_peak_491	11.05559
Contig_Y2	maker	gene	28176742	28198262	.	+	.	ID=maker-Contig_Y2-augustus-gene-28.216;Name=maker-Contig_Y2-augustus-gene-28.216	Contig_Y2	28191762	28191763	mir_MSE_peak_492	6.96314
Contig_Y2	maker	gene	28178787	28199008	.	+	.	ID=snap_masked-Contig_Y2-processed-gene-28.91;Name=snap_masked-Contig_Y2-processed-gene-28.91	Contig_Y2	28187395	28187396	mir_MSE_peak_491	11.05559
Contig_Y2	maker	gene	28178787	28199008	.	+	.	ID=snap_masked-Contig_Y2-processed-gene-28.91;Name=snap_masked-Contig_Y2-processed-gene-28.91	Contig_Y2	28191762	28191763	mir_MSE_peak_492	6.96314
Contig_Y2	maker	gene	28179075	28199389	.	+	.	ID=maker-Contig_Y2-snap-gene-28.566;Name=maker-Contig_Y2-snap-gene-28.566	Contig_Y2	28187395	28187396	mir_MSE_peak_491	11.05559
Contig_Y2	maker	gene	28179075	28199389	.	+	.	ID=maker-Contig_Y2-snap-gene-28.566;Name=maker-Contig_Y2-snap-gene-28.566	Contig_Y2	28191762	28191763	mir_MSE_peak_492	6.96314
Contig_Y2	maker	gene	28179500	28199991	.	+	.	ID=maker-Contig_Y2-snap-gene-28.564;Name=maker-Contig_Y2-snap-gene-28.564	Contig_Y2	28187395	28187396	mir_MSE_peak_491	11.05559
Contig_Y2	maker	gene	28179500	28199991	.	+	.	ID=maker-Contig_Y2-snap-gene-28.564;Name=maker-Contig_Y2-snap-gene-28.564	Contig_Y2	28191762	28191763	mir_MSE_peak_492	6.96314
Contig_Y2	maker	gene	28180197	28200767	.	+	.	ID=maker-Contig_Y2-snap-gene-28.565;Name=maker-Contig_Y2-snap-gene-28.565	Contig_Y2	28187395	28187396	mir_MSE_peak_491	11.05559
Contig_Y2	maker	gene	28180197	28200767	.	+	.	ID=maker-Contig_Y2-snap-gene-28.565;Name=maker-Contig_Y2-snap-gene-28.565	Contig_Y2	28191762	28191763	mir_MSE_peak_492	6.96314
Contig_Y2	maker	gene	28180810	28202684	.	-	.	ID=maker-Contig_Y2-augustus-gene-28.434;Name=maker-Contig_Y2-augustus-gene-28.434	Contig_Y2	28187395	28187396	mir_MSE_peak_491	11.05559
Contig_Y2	maker	gene	28180810	28202684	.	-	.	ID=maker-Contig_Y2-augustus-gene-28.434;Name=maker-Contig_Y2-augustus-gene-28.434	Contig_Y2	28191762	28191763	mir_MSE_peak_492	6.96314
Contig_Y2	maker	gene	31180634	31208814	.	-	.	ID=maker-Contig_Y2-augustus-gene-31.170;Name=maker-Contig_Y2-augustus-gene-31.170	Contig_Y2	31203430	31203431	mir_MSE_peak_494	58.07849
Contig_Y2	maker	gene	31337475	31360068	.	-	.	ID=maker-Contig_Y2-snap-gene-31.326;Name=maker-Contig_Y2-snap-gene-31.326	Contig_Y2	31347988	31347989	mir_MSE_peak_495	5.69351
Contig_Y2	maker	gene	31337475	31360068	.	-	.	ID=maker-Contig_Y2-snap-gene-31.326;Name=maker-Contig_Y2-snap-gene-31.326	Contig_Y2	31349693	31349694	mir_MSE_peak_496	7.57745
Contig_Y2	maker	gene	31340737	31361096	.	-	.	ID=maker-Contig_Y2-snap-gene-31.327;Name=maker-Contig_Y2-snap-gene-31.327	Contig_Y2	31347988	31347989	mir_MSE_peak_495	5.69351
Contig_Y2	maker	gene	31340737	31361096	.	-	.	ID=maker-Contig_Y2-snap-gene-31.327;Name=maker-Contig_Y2-snap-gene-31.327	Contig_Y2	31349693	31349694	mir_MSE_peak_496	7.57745
Contig_Y2	maker	gene	31691147	31714066	.	-	.	ID=maker-Contig_Y2-augustus-gene-31.196;Name=maker-Contig_Y2-augustus-gene-31.196	Contig_Y2	31713874	31713875	mir_MSE_peak_497	7.34226
Contig_Y2	maker	gene	31710012	31735034	.	+	.	ID=maker-Contig_Y2-augustus-gene-31.136;Name=maker-Contig_Y2-augustus-gene-31.136	Contig_Y2	31713874	31713875	mir_MSE_peak_497	7.34226
Contig_Y2	maker	gene	31710012	31735034	.	+	.	ID=maker-Contig_Y2-augustus-gene-31.136;Name=maker-Contig_Y2-augustus-gene-31.136	Contig_Y2	31714555	31714556	mir_MSE_peak_498	2.19153
Contig_Y2	maker	gene	32547483	32569564	.	+	.	ID=maker-Contig_Y2-augustus-gene-32.98;Name=maker-Contig_Y2-augustus-gene-32.98	Contig_Y2	32565226	32565227	mir_MSE_peak_500	8.94842
Contig_Y2	maker	gene	32550768	32577420	.	+	.	ID=augustus_masked-Contig_Y2-processed-gene-32.8;Name=augustus_masked-Contig_Y2-processed-gene-32.8	Contig_Y2	32565226	32565227	mir_MSE_peak_500	8.94842
Contig_Y2	maker	gene	32881400	32902414	.	+	.	ID=maker-Contig_Y2-snap-gene-32.233;Name=maker-Contig_Y2-snap-gene-32.233	Contig_Y2	32899838	32899839	mir_MSE_peak_501	2.45157
Contig_Y2	maker	gene	32881400	32902414	.	+	.	ID=maker-Contig_Y2-snap-gene-32.233;Name=maker-Contig_Y2-snap-gene-32.233	Contig_Y2	32900435	32900436	mir_MSE_peak_502	9.34031
Contig_Y2	maker	gene	32882448	32904189	.	+	.	ID=maker-Contig_Y2-augustus-gene-32.135;Name=maker-Contig_Y2-augustus-gene-32.135	Contig_Y2	32899838	32899839	mir_MSE_peak_501	2.45157
Contig_Y2	maker	gene	32882448	32904189	.	+	.	ID=maker-Contig_Y2-augustus-gene-32.135;Name=maker-Contig_Y2-augustus-gene-32.135	Contig_Y2	32900435	32900436	mir_MSE_peak_502	9.34031
Contig_Y2	maker	gene	32912675	32943779	.	+	.	ID=maker-Contig_Y2-snap-gene-32.238;Name=maker-Contig_Y2-snap-gene-32.238	Contig_Y2	32938370	32938371	mir_MSE_peak_503	17.28044
Contig_Y2	maker	gene	32912675	32943779	.	+	.	ID=maker-Contig_Y2-snap-gene-32.238;Name=maker-Contig_Y2-snap-gene-32.238	Contig_Y2	32939067	32939068	mir_MSE_peak_504	17.28044
Contig_Y2	maker	gene	32912675	32943779	.	+	.	ID=maker-Contig_Y2-snap-gene-32.238;Name=maker-Contig_Y2-snap-gene-32.238	Contig_Y2	32939806	32939807	mir_MSE_peak_505	12.86885
Contig_Y2	maker	gene	32912675	32943779	.	+	.	ID=maker-Contig_Y2-snap-gene-32.238;Name=maker-Contig_Y2-snap-gene-32.238	Contig_Y2	32940490	32940491	mir_MSE_peak_506	8.92742
Contig_Y2	maker	gene	32912675	32943779	.	+	.	ID=maker-Contig_Y2-snap-gene-32.238;Name=maker-Contig_Y2-snap-gene-32.238	Contig_Y2	32940888	32940889	mir_MSE_peak_507	11.05559
Contig_Y2	maker	gene	32924460	32950858	.	+	.	ID=snap_masked-Contig_Y2-processed-gene-32.63;Name=snap_masked-Contig_Y2-processed-gene-32.63	Contig_Y2	32938370	32938371	mir_MSE_peak_503	17.28044
Contig_Y2	maker	gene	32924460	32950858	.	+	.	ID=snap_masked-Contig_Y2-processed-gene-32.63;Name=snap_masked-Contig_Y2-processed-gene-32.63	Contig_Y2	32939067	32939068	mir_MSE_peak_504	17.28044
Contig_Y2	maker	gene	32924460	32950858	.	+	.	ID=snap_masked-Contig_Y2-processed-gene-32.63;Name=snap_masked-Contig_Y2-processed-gene-32.63	Contig_Y2	32939806	32939807	mir_MSE_peak_505	12.86885
Contig_Y2	maker	gene	32924460	32950858	.	+	.	ID=snap_masked-Contig_Y2-processed-gene-32.63;Name=snap_masked-Contig_Y2-processed-gene-32.63	Contig_Y2	32940490	32940491	mir_MSE_peak_506	8.92742
Contig_Y2	maker	gene	32924460	32950858	.	+	.	ID=snap_masked-Contig_Y2-processed-gene-32.63;Name=snap_masked-Contig_Y2-processed-gene-32.63	Contig_Y2	32940888	32940889	mir_MSE_peak_507	11.05559
Contig_Y2	maker	gene	32933286	32955061	.	+	.	ID=maker-Contig_Y2-snap-gene-32.243;Name=maker-Contig_Y2-snap-gene-32.243	Contig_Y2	32938370	32938371	mir_MSE_peak_503	17.28044
Contig_Y2	maker	gene	32933286	32955061	.	+	.	ID=maker-Contig_Y2-snap-gene-32.243;Name=maker-Contig_Y2-snap-gene-32.243	Contig_Y2	32939067	32939068	mir_MSE_peak_504	17.28044
Contig_Y2	maker	gene	32933286	32955061	.	+	.	ID=maker-Contig_Y2-snap-gene-32.243;Name=maker-Contig_Y2-snap-gene-32.243	Contig_Y2	32939806	32939807	mir_MSE_peak_505	12.86885
Contig_Y2	maker	gene	32933286	32955061	.	+	.	ID=maker-Contig_Y2-snap-gene-32.243;Name=maker-Contig_Y2-snap-gene-32.243	Contig_Y2	32940490	32940491	mir_MSE_peak_506	8.92742
Contig_Y2	maker	gene	32933286	32955061	.	+	.	ID=maker-Contig_Y2-snap-gene-32.243;Name=maker-Contig_Y2-snap-gene-32.243	Contig_Y2	32940888	32940889	mir_MSE_peak_507	11.05559
Contig_Y2	maker	gene	32935604	32957108	.	+	.	ID=maker-Contig_Y2-snap-gene-32.248;Name=maker-Contig_Y2-snap-gene-32.248	Contig_Y2	32938370	32938371	mir_MSE_peak_503	17.28044
Contig_Y2	maker	gene	32935604	32957108	.	+	.	ID=maker-Contig_Y2-snap-gene-32.248;Name=maker-Contig_Y2-snap-gene-32.248	Contig_Y2	32939067	32939068	mir_MSE_peak_504	17.28044
Contig_Y2	maker	gene	32935604	32957108	.	+	.	ID=maker-Contig_Y2-snap-gene-32.248;Name=maker-Contig_Y2-snap-gene-32.248	Contig_Y2	32939806	32939807	mir_MSE_peak_505	12.86885
Contig_Y2	maker	gene	32935604	32957108	.	+	.	ID=maker-Contig_Y2-snap-gene-32.248;Name=maker-Contig_Y2-snap-gene-32.248	Contig_Y2	32940490	32940491	mir_MSE_peak_506	8.92742
Contig_Y2	maker	gene	32935604	32957108	.	+	.	ID=maker-Contig_Y2-snap-gene-32.248;Name=maker-Contig_Y2-snap-gene-32.248	Contig_Y2	32940888	32940889	mir_MSE_peak_507	11.05559
Contig_Y2	maker	gene	32937240	32968095	.	+	.	ID=maker-Contig_Y2-snap-gene-32.249;Name=maker-Contig_Y2-snap-gene-32.249	Contig_Y2	32938370	32938371	mir_MSE_peak_503	17.28044
Contig_Y2	maker	gene	32937240	32968095	.	+	.	ID=maker-Contig_Y2-snap-gene-32.249;Name=maker-Contig_Y2-snap-gene-32.249	Contig_Y2	32939067	32939068	mir_MSE_peak_504	17.28044
Contig_Y2	maker	gene	32937240	32968095	.	+	.	ID=maker-Contig_Y2-snap-gene-32.249;Name=maker-Contig_Y2-snap-gene-32.249	Contig_Y2	32939806	32939807	mir_MSE_peak_505	12.86885
Contig_Y2	maker	gene	32937240	32968095	.	+	.	ID=maker-Contig_Y2-snap-gene-32.249;Name=maker-Contig_Y2-snap-gene-32.249	Contig_Y2	32940490	32940491	mir_MSE_peak_506	8.92742
Contig_Y2	maker	gene	32937240	32968095	.	+	.	ID=maker-Contig_Y2-snap-gene-32.249;Name=maker-Contig_Y2-snap-gene-32.249	Contig_Y2	32940888	32940889	mir_MSE_peak_507	11.05559
Contig_Y2	maker	gene	33600265	33624733	.	-	.	ID=maker-Contig_Y2-snap-gene-33.650;Name=maker-Contig_Y2-snap-gene-33.650	Contig_Y2	33613990	33613991	mir_MSE_peak_508	2.99827
Contig_Y2	maker	gene	33605881	33627963	.	-	.	ID=maker-Contig_Y2-augustus-gene-33.306;Name=maker-Contig_Y2-augustus-gene-33.306	Contig_Y2	33613990	33613991	mir_MSE_peak_508	2.99827
Contig_Y2	maker	gene	33605881	33627963	.	-	.	ID=maker-Contig_Y2-augustus-gene-33.306;Name=maker-Contig_Y2-augustus-gene-33.306	Contig_Y2	33625377	33625378	mir_MSE_peak_509	11.95031
Contig_Y2	maker	gene	33611016	33631288	.	-	.	ID=snap_masked-Contig_Y2-processed-gene-33.142;Name=snap_masked-Contig_Y2-processed-gene-33.142	Contig_Y2	33613990	33613991	mir_MSE_peak_508	2.99827
Contig_Y2	maker	gene	33611016	33631288	.	-	.	ID=snap_masked-Contig_Y2-processed-gene-33.142;Name=snap_masked-Contig_Y2-processed-gene-33.142	Contig_Y2	33625377	33625378	mir_MSE_peak_509	11.95031
Contig_Y2	maker	gene	33611016	33631288	.	-	.	ID=snap_masked-Contig_Y2-processed-gene-33.142;Name=snap_masked-Contig_Y2-processed-gene-33.142	Contig_Y2	33628502	33628503	mir_MSE_peak_510	2.99827
Contig_Y2	maker	gene	33611299	33633402	.	-	.	ID=maker-Contig_Y2-augustus-gene-33.308;Name=maker-Contig_Y2-augustus-gene-33.308	Contig_Y2	33613990	33613991	mir_MSE_peak_508	2.99827
Contig_Y2	maker	gene	33611299	33633402	.	-	.	ID=maker-Contig_Y2-augustus-gene-33.308;Name=maker-Contig_Y2-augustus-gene-33.308	Contig_Y2	33625377	33625378	mir_MSE_peak_509	11.95031
Contig_Y2	maker	gene	33611299	33633402	.	-	.	ID=maker-Contig_Y2-augustus-gene-33.308;Name=maker-Contig_Y2-augustus-gene-33.308	Contig_Y2	33628502	33628503	mir_MSE_peak_510	2.99827
Contig_Y2	maker	gene	33614804	33635076	.	-	.	ID=augustus_masked-Contig_Y2-processed-gene-33.55;Name=augustus_masked-Contig_Y2-processed-gene-33.55	Contig_Y2	33625377	33625378	mir_MSE_peak_509	11.95031
Contig_Y2	maker	gene	33614804	33635076	.	-	.	ID=augustus_masked-Contig_Y2-processed-gene-33.55;Name=augustus_masked-Contig_Y2-processed-gene-33.55	Contig_Y2	33628502	33628503	mir_MSE_peak_510	2.99827
Contig_Y2	maker	gene	33615087	33635738	.	-	.	ID=maker-Contig_Y2-snap-gene-33.657;Name=maker-Contig_Y2-snap-gene-33.657	Contig_Y2	33625377	33625378	mir_MSE_peak_509	11.95031
Contig_Y2	maker	gene	33615087	33635738	.	-	.	ID=maker-Contig_Y2-snap-gene-33.657;Name=maker-Contig_Y2-snap-gene-33.657	Contig_Y2	33628502	33628503	mir_MSE_peak_510	2.99827
Contig_Y2	maker	gene	33615740	33639411	.	-	.	ID=maker-Contig_Y2-snap-gene-33.656;Name=maker-Contig_Y2-snap-gene-33.656	Contig_Y2	33625377	33625378	mir_MSE_peak_509	11.95031
Contig_Y2	maker	gene	33615740	33639411	.	-	.	ID=maker-Contig_Y2-snap-gene-33.656;Name=maker-Contig_Y2-snap-gene-33.656	Contig_Y2	33628502	33628503	mir_MSE_peak_510	2.99827
Contig_Y2	maker	gene	33615740	33639411	.	-	.	ID=maker-Contig_Y2-snap-gene-33.656;Name=maker-Contig_Y2-snap-gene-33.656	Contig_Y2	33636870	33636871	mir_MSE_peak_511	4.84045
Contig_Y2	maker	gene	33615740	33639411	.	-	.	ID=maker-Contig_Y2-snap-gene-33.656;Name=maker-Contig_Y2-snap-gene-33.656	Contig_Y2	33638195	33638196	mir_MSE_peak_512	10.18527
Contig_Y2	maker	gene	33620645	33644367	.	-	.	ID=maker-Contig_Y2-augustus-gene-33.326;Name=maker-Contig_Y2-augustus-gene-33.326	Contig_Y2	33625377	33625378	mir_MSE_peak_509	11.95031
Contig_Y2	maker	gene	33620645	33644367	.	-	.	ID=maker-Contig_Y2-augustus-gene-33.326;Name=maker-Contig_Y2-augustus-gene-33.326	Contig_Y2	33628502	33628503	mir_MSE_peak_510	2.99827
Contig_Y2	maker	gene	33620645	33644367	.	-	.	ID=maker-Contig_Y2-augustus-gene-33.326;Name=maker-Contig_Y2-augustus-gene-33.326	Contig_Y2	33636870	33636871	mir_MSE_peak_511	4.84045
Contig_Y2	maker	gene	33620645	33644367	.	-	.	ID=maker-Contig_Y2-augustus-gene-33.326;Name=maker-Contig_Y2-augustus-gene-33.326	Contig_Y2	33638195	33638196	mir_MSE_peak_512	10.18527
Contig_Y2	maker	gene	33627530	33648489	.	-	.	ID=maker-Contig_Y2-snap-gene-33.675;Name=maker-Contig_Y2-snap-gene-33.675	Contig_Y2	33628502	33628503	mir_MSE_peak_510	2.99827
Contig_Y2	maker	gene	33627530	33648489	.	-	.	ID=maker-Contig_Y2-snap-gene-33.675;Name=maker-Contig_Y2-snap-gene-33.675	Contig_Y2	33636870	33636871	mir_MSE_peak_511	4.84045
Contig_Y2	maker	gene	33627530	33648489	.	-	.	ID=maker-Contig_Y2-snap-gene-33.675;Name=maker-Contig_Y2-snap-gene-33.675	Contig_Y2	33638195	33638196	mir_MSE_peak_512	10.18527
Contig_Y2	maker	gene	33628491	33652164	.	-	.	ID=maker-Contig_Y2-snap-gene-33.678;Name=maker-Contig_Y2-snap-gene-33.678	Contig_Y2	33628502	33628503	mir_MSE_peak_510	2.99827
Contig_Y2	maker	gene	33628491	33652164	.	-	.	ID=maker-Contig_Y2-snap-gene-33.678;Name=maker-Contig_Y2-snap-gene-33.678	Contig_Y2	33636870	33636871	mir_MSE_peak_511	4.84045
Contig_Y2	maker	gene	33628491	33652164	.	-	.	ID=maker-Contig_Y2-snap-gene-33.678;Name=maker-Contig_Y2-snap-gene-33.678	Contig_Y2	33638195	33638196	mir_MSE_peak_512	10.18527
Contig_Y2	maker	gene	33628491	33652164	.	-	.	ID=maker-Contig_Y2-snap-gene-33.678;Name=maker-Contig_Y2-snap-gene-33.678	Contig_Y2	33649845	33649846	mir_MSE_peak_513	3.57923
Contig_Y2	maker	gene	33633156	33655280	.	-	.	ID=maker-Contig_Y2-augustus-gene-33.334;Name=maker-Contig_Y2-augustus-gene-33.334	Contig_Y2	33636870	33636871	mir_MSE_peak_511	4.84045
Contig_Y2	maker	gene	33633156	33655280	.	-	.	ID=maker-Contig_Y2-augustus-gene-33.334;Name=maker-Contig_Y2-augustus-gene-33.334	Contig_Y2	33638195	33638196	mir_MSE_peak_512	10.18527
Contig_Y2	maker	gene	33633156	33655280	.	-	.	ID=maker-Contig_Y2-augustus-gene-33.334;Name=maker-Contig_Y2-augustus-gene-33.334	Contig_Y2	33649845	33649846	mir_MSE_peak_513	3.57923
Contig_Y2	maker	gene	33633156	33655280	.	-	.	ID=maker-Contig_Y2-augustus-gene-33.334;Name=maker-Contig_Y2-augustus-gene-33.334	Contig_Y2	33652861	33652862	mir_MSE_peak_514	3.57923
Contig_Y2	maker	gene	33633156	33655280	.	-	.	ID=maker-Contig_Y2-augustus-gene-33.334;Name=maker-Contig_Y2-augustus-gene-33.334	Contig_Y2	33653425	33653426	mir_MSE_peak_515	6.22615
Contig_Y2	maker	gene	33635967	33665110	.	+	.	ID=maker-Contig_Y2-snap-gene-33.555;Name=maker-Contig_Y2-snap-gene-33.555	Contig_Y2	33636870	33636871	mir_MSE_peak_511	4.84045
Contig_Y2	maker	gene	33635967	33665110	.	+	.	ID=maker-Contig_Y2-snap-gene-33.555;Name=maker-Contig_Y2-snap-gene-33.555	Contig_Y2	33638195	33638196	mir_MSE_peak_512	10.18527
Contig_Y2	maker	gene	33635967	33665110	.	+	.	ID=maker-Contig_Y2-snap-gene-33.555;Name=maker-Contig_Y2-snap-gene-33.555	Contig_Y2	33649845	33649846	mir_MSE_peak_513	3.57923
Contig_Y2	maker	gene	33635967	33665110	.	+	.	ID=maker-Contig_Y2-snap-gene-33.555;Name=maker-Contig_Y2-snap-gene-33.555	Contig_Y2	33652861	33652862	mir_MSE_peak_514	3.57923
Contig_Y2	maker	gene	33635967	33665110	.	+	.	ID=maker-Contig_Y2-snap-gene-33.555;Name=maker-Contig_Y2-snap-gene-33.555	Contig_Y2	33653425	33653426	mir_MSE_peak_515	6.22615
Contig_Y2	maker	gene	33638862	33659134	.	-	.	ID=snap_masked-Contig_Y2-processed-gene-33.149;Name=snap_masked-Contig_Y2-processed-gene-33.149	Contig_Y2	33649845	33649846	mir_MSE_peak_513	3.57923
Contig_Y2	maker	gene	33638862	33659134	.	-	.	ID=snap_masked-Contig_Y2-processed-gene-33.149;Name=snap_masked-Contig_Y2-processed-gene-33.149	Contig_Y2	33652861	33652862	mir_MSE_peak_514	3.57923
Contig_Y2	maker	gene	33638862	33659134	.	-	.	ID=snap_masked-Contig_Y2-processed-gene-33.149;Name=snap_masked-Contig_Y2-processed-gene-33.149	Contig_Y2	33653425	33653426	mir_MSE_peak_515	6.22615
Contig_Y2	maker	gene	33639145	33662483	.	-	.	ID=maker-Contig_Y2-snap-gene-33.695;Name=maker-Contig_Y2-snap-gene-33.695	Contig_Y2	33649845	33649846	mir_MSE_peak_513	3.57923
Contig_Y2	maker	gene	33639145	33662483	.	-	.	ID=maker-Contig_Y2-snap-gene-33.695;Name=maker-Contig_Y2-snap-gene-33.695	Contig_Y2	33652861	33652862	mir_MSE_peak_514	3.57923
Contig_Y2	maker	gene	33639145	33662483	.	-	.	ID=maker-Contig_Y2-snap-gene-33.695;Name=maker-Contig_Y2-snap-gene-33.695	Contig_Y2	33653425	33653426	mir_MSE_peak_515	6.22615
Contig_Y2	maker	gene	33642725	33665110	.	-	.	ID=maker-Contig_Y2-augustus-gene-33.336;Name=maker-Contig_Y2-augustus-gene-33.336	Contig_Y2	33649845	33649846	mir_MSE_peak_513	3.57923
Contig_Y2	maker	gene	33642725	33665110	.	-	.	ID=maker-Contig_Y2-augustus-gene-33.336;Name=maker-Contig_Y2-augustus-gene-33.336	Contig_Y2	33652861	33652862	mir_MSE_peak_514	3.57923
Contig_Y2	maker	gene	33642725	33665110	.	-	.	ID=maker-Contig_Y2-augustus-gene-33.336;Name=maker-Contig_Y2-augustus-gene-33.336	Contig_Y2	33653425	33653426	mir_MSE_peak_515	6.22615
Contig_Y2	maker	gene	33646819	33667091	.	-	.	ID=snap_masked-Contig_Y2-processed-gene-33.152;Name=snap_masked-Contig_Y2-processed-gene-33.152	Contig_Y2	33649845	33649846	mir_MSE_peak_513	3.57923
Contig_Y2	maker	gene	33646819	33667091	.	-	.	ID=snap_masked-Contig_Y2-processed-gene-33.152;Name=snap_masked-Contig_Y2-processed-gene-33.152	Contig_Y2	33652861	33652862	mir_MSE_peak_514	3.57923
Contig_Y2	maker	gene	33646819	33667091	.	-	.	ID=snap_masked-Contig_Y2-processed-gene-33.152;Name=snap_masked-Contig_Y2-processed-gene-33.152	Contig_Y2	33653425	33653426	mir_MSE_peak_515	6.22615
Contig_Y2	maker	gene	33646819	33667091	.	-	.	ID=snap_masked-Contig_Y2-processed-gene-33.152;Name=snap_masked-Contig_Y2-processed-gene-33.152	Contig_Y2	33665122	33665123	mir_MSE_peak_516	8.12130
Contig_Y2	maker	gene	33647102	33675736	.	-	.	ID=maker-Contig_Y2-snap-gene-33.688;Name=maker-Contig_Y2-snap-gene-33.688	Contig_Y2	33649845	33649846	mir_MSE_peak_513	3.57923
Contig_Y2	maker	gene	33647102	33675736	.	-	.	ID=maker-Contig_Y2-snap-gene-33.688;Name=maker-Contig_Y2-snap-gene-33.688	Contig_Y2	33652861	33652862	mir_MSE_peak_514	3.57923
Contig_Y2	maker	gene	33647102	33675736	.	-	.	ID=maker-Contig_Y2-snap-gene-33.688;Name=maker-Contig_Y2-snap-gene-33.688	Contig_Y2	33653425	33653426	mir_MSE_peak_515	6.22615
Contig_Y2	maker	gene	33647102	33675736	.	-	.	ID=maker-Contig_Y2-snap-gene-33.688;Name=maker-Contig_Y2-snap-gene-33.688	Contig_Y2	33665122	33665123	mir_MSE_peak_516	8.12130
Contig_Y2	maker	gene	33647102	33675736	.	-	.	ID=maker-Contig_Y2-snap-gene-33.688;Name=maker-Contig_Y2-snap-gene-33.688	Contig_Y2	33672110	33672111	mir_MSE_peak_517	4.51309
Contig_Y2	maker	gene	33647102	33675736	.	-	.	ID=maker-Contig_Y2-snap-gene-33.688;Name=maker-Contig_Y2-snap-gene-33.688	Contig_Y2	33672665	33672666	mir_MSE_peak_518	8.12130
Contig_Y2	maker	gene	33656754	33678702	.	-	.	ID=maker-Contig_Y2-augustus-gene-33.374;Name=maker-Contig_Y2-augustus-gene-33.374	Contig_Y2	33665122	33665123	mir_MSE_peak_516	8.12130
Contig_Y2	maker	gene	33656754	33678702	.	-	.	ID=maker-Contig_Y2-augustus-gene-33.374;Name=maker-Contig_Y2-augustus-gene-33.374	Contig_Y2	33672110	33672111	mir_MSE_peak_517	4.51309
Contig_Y2	maker	gene	33656754	33678702	.	-	.	ID=maker-Contig_Y2-augustus-gene-33.374;Name=maker-Contig_Y2-augustus-gene-33.374	Contig_Y2	33672665	33672666	mir_MSE_peak_518	8.12130
Contig_Y2	maker	gene	33656754	33678702	.	-	.	ID=maker-Contig_Y2-augustus-gene-33.374;Name=maker-Contig_Y2-augustus-gene-33.374	Contig_Y2	33676302	33676303	mir_MSE_peak_519	11.05559
Contig_Y2	maker	gene	33656754	33678702	.	-	.	ID=maker-Contig_Y2-augustus-gene-33.374;Name=maker-Contig_Y2-augustus-gene-33.374	Contig_Y2	33678078	33678079	mir_MSE_peak_520	32.24751
Contig_Y2	maker	gene	33662738	33684293	.	-	.	ID=maker-Contig_Y2-snap-gene-33.739;Name=maker-Contig_Y2-snap-gene-33.739	Contig_Y2	33665122	33665123	mir_MSE_peak_516	8.12130
Contig_Y2	maker	gene	33662738	33684293	.	-	.	ID=maker-Contig_Y2-snap-gene-33.739;Name=maker-Contig_Y2-snap-gene-33.739	Contig_Y2	33672110	33672111	mir_MSE_peak_517	4.51309
Contig_Y2	maker	gene	33662738	33684293	.	-	.	ID=maker-Contig_Y2-snap-gene-33.739;Name=maker-Contig_Y2-snap-gene-33.739	Contig_Y2	33672665	33672666	mir_MSE_peak_518	8.12130
Contig_Y2	maker	gene	33662738	33684293	.	-	.	ID=maker-Contig_Y2-snap-gene-33.739;Name=maker-Contig_Y2-snap-gene-33.739	Contig_Y2	33676302	33676303	mir_MSE_peak_519	11.05559
Contig_Y2	maker	gene	33662738	33684293	.	-	.	ID=maker-Contig_Y2-snap-gene-33.739;Name=maker-Contig_Y2-snap-gene-33.739	Contig_Y2	33678078	33678079	mir_MSE_peak_520	32.24751
Contig_Y2	maker	gene	33662738	33684293	.	-	.	ID=maker-Contig_Y2-snap-gene-33.739;Name=maker-Contig_Y2-snap-gene-33.739	Contig_Y2	33679296	33679297	mir_MSE_peak_521	36.76518
Contig_Y2	maker	gene	33662738	33684293	.	-	.	ID=maker-Contig_Y2-snap-gene-33.739;Name=maker-Contig_Y2-snap-gene-33.739	Contig_Y2	33680676	33680677	mir_MSE_peak_522	11.95031
Contig_Y2	maker	gene	33664481	33686555	.	-	.	ID=maker-Contig_Y2-augustus-gene-33.376;Name=maker-Contig_Y2-augustus-gene-33.376	Contig_Y2	33665122	33665123	mir_MSE_peak_516	8.12130
Contig_Y2	maker	gene	33664481	33686555	.	-	.	ID=maker-Contig_Y2-augustus-gene-33.376;Name=maker-Contig_Y2-augustus-gene-33.376	Contig_Y2	33672110	33672111	mir_MSE_peak_517	4.51309
Contig_Y2	maker	gene	33664481	33686555	.	-	.	ID=maker-Contig_Y2-augustus-gene-33.376;Name=maker-Contig_Y2-augustus-gene-33.376	Contig_Y2	33672665	33672666	mir_MSE_peak_518	8.12130
Contig_Y2	maker	gene	33664481	33686555	.	-	.	ID=maker-Contig_Y2-augustus-gene-33.376;Name=maker-Contig_Y2-augustus-gene-33.376	Contig_Y2	33676302	33676303	mir_MSE_peak_519	11.05559
Contig_Y2	maker	gene	33664481	33686555	.	-	.	ID=maker-Contig_Y2-augustus-gene-33.376;Name=maker-Contig_Y2-augustus-gene-33.376	Contig_Y2	33678078	33678079	mir_MSE_peak_520	32.24751
Contig_Y2	maker	gene	33664481	33686555	.	-	.	ID=maker-Contig_Y2-augustus-gene-33.376;Name=maker-Contig_Y2-augustus-gene-33.376	Contig_Y2	33679296	33679297	mir_MSE_peak_521	36.76518
Contig_Y2	maker	gene	33664481	33686555	.	-	.	ID=maker-Contig_Y2-augustus-gene-33.376;Name=maker-Contig_Y2-augustus-gene-33.376	Contig_Y2	33680676	33680677	mir_MSE_peak_522	11.95031
Contig_Y2	maker	gene	33668073	33690928	.	-	.	ID=maker-Contig_Y2-snap-gene-33.733;Name=maker-Contig_Y2-snap-gene-33.733	Contig_Y2	33672110	33672111	mir_MSE_peak_517	4.51309
Contig_Y2	maker	gene	33668073	33690928	.	-	.	ID=maker-Contig_Y2-snap-gene-33.733;Name=maker-Contig_Y2-snap-gene-33.733	Contig_Y2	33672665	33672666	mir_MSE_peak_518	8.12130
Contig_Y2	maker	gene	33668073	33690928	.	-	.	ID=maker-Contig_Y2-snap-gene-33.733;Name=maker-Contig_Y2-snap-gene-33.733	Contig_Y2	33676302	33676303	mir_MSE_peak_519	11.05559
Contig_Y2	maker	gene	33668073	33690928	.	-	.	ID=maker-Contig_Y2-snap-gene-33.733;Name=maker-Contig_Y2-snap-gene-33.733	Contig_Y2	33678078	33678079	mir_MSE_peak_520	32.24751
Contig_Y2	maker	gene	33668073	33690928	.	-	.	ID=maker-Contig_Y2-snap-gene-33.733;Name=maker-Contig_Y2-snap-gene-33.733	Contig_Y2	33679296	33679297	mir_MSE_peak_521	36.76518
Contig_Y2	maker	gene	33668073	33690928	.	-	.	ID=maker-Contig_Y2-snap-gene-33.733;Name=maker-Contig_Y2-snap-gene-33.733	Contig_Y2	33680676	33680677	mir_MSE_peak_522	11.95031
Contig_Y2	maker	gene	33670931	33692692	.	-	.	ID=maker-Contig_Y2-snap-gene-33.729;Name=maker-Contig_Y2-snap-gene-33.729	Contig_Y2	33672110	33672111	mir_MSE_peak_517	4.51309
Contig_Y2	maker	gene	33670931	33692692	.	-	.	ID=maker-Contig_Y2-snap-gene-33.729;Name=maker-Contig_Y2-snap-gene-33.729	Contig_Y2	33672665	33672666	mir_MSE_peak_518	8.12130
Contig_Y2	maker	gene	33670931	33692692	.	-	.	ID=maker-Contig_Y2-snap-gene-33.729;Name=maker-Contig_Y2-snap-gene-33.729	Contig_Y2	33676302	33676303	mir_MSE_peak_519	11.05559
Contig_Y2	maker	gene	33670931	33692692	.	-	.	ID=maker-Contig_Y2-snap-gene-33.729;Name=maker-Contig_Y2-snap-gene-33.729	Contig_Y2	33678078	33678079	mir_MSE_peak_520	32.24751
Contig_Y2	maker	gene	33670931	33692692	.	-	.	ID=maker-Contig_Y2-snap-gene-33.729;Name=maker-Contig_Y2-snap-gene-33.729	Contig_Y2	33679296	33679297	mir_MSE_peak_521	36.76518
Contig_Y2	maker	gene	33670931	33692692	.	-	.	ID=maker-Contig_Y2-snap-gene-33.729;Name=maker-Contig_Y2-snap-gene-33.729	Contig_Y2	33680676	33680677	mir_MSE_peak_522	11.95031
Contig_Y2	maker	gene	33736322	33758383	.	-	.	ID=maker-Contig_Y2-snap-gene-33.781;Name=maker-Contig_Y2-snap-gene-33.781	Contig_Y2	33756239	33756240	mir_MSE_peak_523	14.77485
Contig_Y2	maker	gene	33738469	33766542	.	-	.	ID=maker-Contig_Y2-snap-gene-33.782;Name=maker-Contig_Y2-snap-gene-33.782	Contig_Y2	33756239	33756240	mir_MSE_peak_523	14.77485
Contig_Y2	maker	gene	33747855	33780100	.	+	.	ID=maker-Contig_Y2-augustus-gene-33.220;Name=maker-Contig_Y2-augustus-gene-33.220	Contig_Y2	33756239	33756240	mir_MSE_peak_523	14.77485
Contig_Y2	maker	gene	33747860	33769783	.	-	.	ID=maker-Contig_Y2-augustus-gene-33.426;Name=maker-Contig_Y2-augustus-gene-33.426	Contig_Y2	33756239	33756240	mir_MSE_peak_523	14.77485
Contig_Y2	maker	gene	34484011	34523406	.	-	.	ID=snap_masked-Contig_Y2-processed-gene-34.101;Name=snap_masked-Contig_Y2-processed-gene-34.101	Contig_Y2	34495808	34495809	mir_MSE_peak_525	100.23396
Contig_Y2	maker	gene	34484011	34523406	.	-	.	ID=snap_masked-Contig_Y2-processed-gene-34.101;Name=snap_masked-Contig_Y2-processed-gene-34.101	Contig_Y2	34514708	34514709	mir_MSE_peak_526	2.45157
Contig_Y2	maker	gene	34487384	34508007	.	+	.	ID=maker-Contig_Y2-snap-gene-34.290;Name=maker-Contig_Y2-snap-gene-34.290	Contig_Y2	34495808	34495809	mir_MSE_peak_525	100.23396
Contig_Y2	maker	gene	34489354	34510341	.	+	.	ID=maker-Contig_Y2-snap-gene-34.295;Name=maker-Contig_Y2-snap-gene-34.295	Contig_Y2	34495808	34495809	mir_MSE_peak_525	100.23396
Contig_Y2	maker	gene	34493045	34526659	.	+	.	ID=maker-Contig_Y2-snap-gene-34.296;Name=maker-Contig_Y2-snap-gene-34.296	Contig_Y2	34495808	34495809	mir_MSE_peak_525	100.23396
Contig_Y2	maker	gene	34493045	34526659	.	+	.	ID=maker-Contig_Y2-snap-gene-34.296;Name=maker-Contig_Y2-snap-gene-34.296	Contig_Y2	34514708	34514709	mir_MSE_peak_526	2.45157
Contig_Y2	maker	gene	35211181	35238857	.	-	.	ID=maker-Contig_Y2-augustus-gene-35.165;Name=maker-Contig_Y2-augustus-gene-35.165	Contig_Y2	35224590	35224591	mir_MSE_peak_528	11.05559
Contig_Y2	maker	gene	35528500	35558813	.	-	.	ID=maker-Contig_Y2-augustus-gene-35.185;Name=maker-Contig_Y2-augustus-gene-35.185	Contig_Y2	35552763	35552764	mir_MSE_peak_529	39.42945
Contig_Y2	maker	gene	35544366	35565986	.	+	.	ID=maker-Contig_Y2-snap-gene-35.231;Name=maker-Contig_Y2-snap-gene-35.231	Contig_Y2	35552763	35552764	mir_MSE_peak_529	39.42945
Contig_Y3	maker	gene	7115401	7136233	.	+	.	ID=maker-Contig_Y3-augustus-gene-7.150;Name=maker-Contig_Y3-augustus-gene-7.150	Contig_Y3	7117943	7117944	mir_MSE_peak_533	33.69204
Contig_Y3	maker	gene	7117522	7138328	.	-	.	ID=maker-Contig_Y3-augustus-gene-7.225;Name=maker-Contig_Y3-augustus-gene-7.225	Contig_Y3	7117943	7117944	mir_MSE_peak_533	33.69204
Contig_Y4	maker	gene	5482	25859	.	+	.	ID=snap_masked-Contig_Y4-processed-gene-0.62;Name=snap_masked-Contig_Y4-processed-gene-0.62	Contig_Y4	16128	16129	mir_MSE_peak_535	99.34674
Contig_Y4	maker	gene	5880	26524	.	+	.	ID=augustus_masked-Contig_Y4-processed-gene-0.1;Name=augustus_masked-Contig_Y4-processed-gene-0.1	Contig_Y4	16128	16129	mir_MSE_peak_535	99.34674
Contig_Y4	maker	gene	788338	808589	.	+	.	ID=augustus_masked-Contig_Y4-processed-gene-0.21;Name=augustus_masked-Contig_Y4-processed-gene-0.21	Contig_Y4	798875	798876	mir_MSE_peak_537	126.88190
Contig_Y4	maker	gene	788610	809254	.	+	.	ID=augustus_masked-Contig_Y4-processed-gene-0.22;Name=augustus_masked-Contig_Y4-processed-gene-0.22	Contig_Y4	798875	798876	mir_MSE_peak_537	126.88190
Contig_Y5	maker	gene	190285	210869	.	+	.	ID=maker-Contig_Y5-snap-gene-0.567;Name=maker-Contig_Y5-snap-gene-0.567	Contig_Y5	210149	210150	mir_MSE_peak_540	8.92742
Contig_Y5	maker	gene	200756	222297	.	+	.	ID=augustus_masked-Contig_Y5-processed-gene-0.2;Name=augustus_masked-Contig_Y5-processed-gene-0.2	Contig_Y5	210149	210150	mir_MSE_peak_540	8.92742
Contig_Y5	maker	gene	200756	222297	.	+	.	ID=augustus_masked-Contig_Y5-processed-gene-0.2;Name=augustus_masked-Contig_Y5-processed-gene-0.2	Contig_Y5	211209	211210	mir_MSE_peak_541	6.22615
Contig_Y5	maker	gene	200756	222297	.	+	.	ID=augustus_masked-Contig_Y5-processed-gene-0.2;Name=augustus_masked-Contig_Y5-processed-gene-0.2	Contig_Y5	212240	212241	mir_MSE_peak_542	4.19386
Contig_Y5	maker	gene	204320	226999	.	-	.	ID=maker-Contig_Y5-snap-gene-0.808;Name=maker-Contig_Y5-snap-gene-0.808	Contig_Y5	210149	210150	mir_MSE_peak_540	8.92742
Contig_Y5	maker	gene	204320	226999	.	-	.	ID=maker-Contig_Y5-snap-gene-0.808;Name=maker-Contig_Y5-snap-gene-0.808	Contig_Y5	211209	211210	mir_MSE_peak_541	6.22615
Contig_Y5	maker	gene	204320	226999	.	-	.	ID=maker-Contig_Y5-snap-gene-0.808;Name=maker-Contig_Y5-snap-gene-0.808	Contig_Y5	212240	212241	mir_MSE_peak_542	4.19386
Contig_Y5	maker	gene	205576	230651	.	+	.	ID=snap_masked-Contig_Y5-processed-gene-0.72;Name=snap_masked-Contig_Y5-processed-gene-0.72	Contig_Y5	210149	210150	mir_MSE_peak_540	8.92742
Contig_Y5	maker	gene	205576	230651	.	+	.	ID=snap_masked-Contig_Y5-processed-gene-0.72;Name=snap_masked-Contig_Y5-processed-gene-0.72	Contig_Y5	211209	211210	mir_MSE_peak_541	6.22615
Contig_Y5	maker	gene	205576	230651	.	+	.	ID=snap_masked-Contig_Y5-processed-gene-0.72;Name=snap_masked-Contig_Y5-processed-gene-0.72	Contig_Y5	212240	212241	mir_MSE_peak_542	4.19386
Contig_Y5	maker	gene	211180	231694	.	+	.	ID=maker-Contig_Y5-snap-gene-0.573;Name=maker-Contig_Y5-snap-gene-0.573	Contig_Y5	211209	211210	mir_MSE_peak_541	6.22615
Contig_Y5	maker	gene	211180	231694	.	+	.	ID=maker-Contig_Y5-snap-gene-0.573;Name=maker-Contig_Y5-snap-gene-0.573	Contig_Y5	212240	212241	mir_MSE_peak_542	4.19386
Contig_Y5	maker	gene	400314	421040	.	+	.	ID=maker-Contig_Y5-augustus-gene-0.209;Name=maker-Contig_Y5-augustus-gene-0.209	Contig_Y5	420769	420770	mir_MSE_peak_544	3.88239
Contig_Y5	maker	gene	402700	423786	.	+	.	ID=maker-Contig_Y5-snap-gene-0.605;Name=maker-Contig_Y5-snap-gene-0.605	Contig_Y5	420769	420770	mir_MSE_peak_544	3.88239
Contig_Y5	maker	gene	405663	428493	.	+	.	ID=maker-Contig_Y5-augustus-gene-0.216;Name=maker-Contig_Y5-augustus-gene-0.216	Contig_Y5	420769	420770	mir_MSE_peak_544	3.88239
Contig_Y5	maker	gene	408828	429471	.	-	.	ID=maker-Contig_Y5-augustus-gene-0.346;Name=maker-Contig_Y5-augustus-gene-0.346	Contig_Y5	420769	420770	mir_MSE_peak_544	3.88239
Contig_Y5	maker	gene	408828	429471	.	-	.	ID=maker-Contig_Y5-augustus-gene-0.346;Name=maker-Contig_Y5-augustus-gene-0.346	Contig_Y5	428658	428659	mir_MSE_peak_545	13.81054
Contig_Y5	maker	gene	408828	429471	.	-	.	ID=maker-Contig_Y5-augustus-gene-0.346;Name=maker-Contig_Y5-augustus-gene-0.346	Contig_Y5	429207	429208	mir_MSE_peak_546	11.49999
Contig_Y5	maker	gene	409936	431944	.	+	.	ID=maker-Contig_Y5-augustus-gene-0.221;Name=maker-Contig_Y5-augustus-gene-0.221	Contig_Y5	420769	420770	mir_MSE_peak_544	3.88239
Contig_Y5	maker	gene	409936	431944	.	+	.	ID=maker-Contig_Y5-augustus-gene-0.221;Name=maker-Contig_Y5-augustus-gene-0.221	Contig_Y5	428658	428659	mir_MSE_peak_545	13.81054
Contig_Y5	maker	gene	409936	431944	.	+	.	ID=maker-Contig_Y5-augustus-gene-0.221;Name=maker-Contig_Y5-augustus-gene-0.221	Contig_Y5	429207	429208	mir_MSE_peak_546	11.49999
Contig_Y5	maker	gene	409936	431944	.	+	.	ID=maker-Contig_Y5-augustus-gene-0.221;Name=maker-Contig_Y5-augustus-gene-0.221	Contig_Y5	430580	430581	mir_MSE_peak_547	8.12130
Contig_Y5	maker	gene	409936	431944	.	+	.	ID=maker-Contig_Y5-augustus-gene-0.221;Name=maker-Contig_Y5-augustus-gene-0.221	Contig_Y5	431875	431876	mir_MSE_peak_548	5.51826
Contig_Y5	maker	gene	409943	440680	.	-	.	ID=maker-Contig_Y5-snap-gene-0.852;Name=maker-Contig_Y5-snap-gene-0.852	Contig_Y5	420769	420770	mir_MSE_peak_544	3.88239
Contig_Y5	maker	gene	409943	440680	.	-	.	ID=maker-Contig_Y5-snap-gene-0.852;Name=maker-Contig_Y5-snap-gene-0.852	Contig_Y5	428658	428659	mir_MSE_peak_545	13.81054
Contig_Y5	maker	gene	409943	440680	.	-	.	ID=maker-Contig_Y5-snap-gene-0.852;Name=maker-Contig_Y5-snap-gene-0.852	Contig_Y5	429207	429208	mir_MSE_peak_546	11.49999
Contig_Y5	maker	gene	409943	440680	.	-	.	ID=maker-Contig_Y5-snap-gene-0.852;Name=maker-Contig_Y5-snap-gene-0.852	Contig_Y5	430580	430581	mir_MSE_peak_547	8.12130
Contig_Y5	maker	gene	409943	440680	.	-	.	ID=maker-Contig_Y5-snap-gene-0.852;Name=maker-Contig_Y5-snap-gene-0.852	Contig_Y5	431875	431876	mir_MSE_peak_548	5.51826
Contig_Y5	maker	gene	409943	440680	.	-	.	ID=maker-Contig_Y5-snap-gene-0.852;Name=maker-Contig_Y5-snap-gene-0.852	Contig_Y5	432439	432440	mir_MSE_peak_549	4.19386
Contig_Y5	maker	gene	420731	453253	.	-	.	ID=maker-Contig_Y5-snap-gene-0.845;Name=maker-Contig_Y5-snap-gene-0.845	Contig_Y5	420769	420770	mir_MSE_peak_544	3.88239
Contig_Y5	maker	gene	420731	453253	.	-	.	ID=maker-Contig_Y5-snap-gene-0.845;Name=maker-Contig_Y5-snap-gene-0.845	Contig_Y5	428658	428659	mir_MSE_peak_545	13.81054
Contig_Y5	maker	gene	420731	453253	.	-	.	ID=maker-Contig_Y5-snap-gene-0.845;Name=maker-Contig_Y5-snap-gene-0.845	Contig_Y5	429207	429208	mir_MSE_peak_546	11.49999
Contig_Y5	maker	gene	420731	453253	.	-	.	ID=maker-Contig_Y5-snap-gene-0.845;Name=maker-Contig_Y5-snap-gene-0.845	Contig_Y5	430580	430581	mir_MSE_peak_547	8.12130
Contig_Y5	maker	gene	420731	453253	.	-	.	ID=maker-Contig_Y5-snap-gene-0.845;Name=maker-Contig_Y5-snap-gene-0.845	Contig_Y5	431875	431876	mir_MSE_peak_548	5.51826
Contig_Y5	maker	gene	420731	453253	.	-	.	ID=maker-Contig_Y5-snap-gene-0.845;Name=maker-Contig_Y5-snap-gene-0.845	Contig_Y5	432439	432440	mir_MSE_peak_549	4.19386
Contig_Y53	maker	gene	1	15213	.	+	.	ID=maker-Contig_Y53-augustus-gene-0.2;Name=maker-Contig_Y53-augustus-gene-0.2	Contig_Y53	1229	1230	mir_MSE_peak_550	5.86851
Contig_Y53	maker	gene	1	15213	.	+	.	ID=maker-Contig_Y53-augustus-gene-0.2;Name=maker-Contig_Y53-augustus-gene-0.2	Contig_Y53	3725	3726	mir_MSE_peak_551	5.51826
MullerA	maker	gene	417882	438773	.	-	.	ID=maker-MullerA-snap-gene-0.345;Name=maker-MullerA-snap-gene-0.345	MullerA	425538	425539	mir_MSE_peak_553	13.81015
MullerA	maker	gene	417882	438773	.	-	.	ID=maker-MullerA-snap-gene-0.345;Name=maker-MullerA-snap-gene-0.345	MullerA	427568	427569	mir_MSE_peak_554	4.54548
MullerA	maker	gene	417882	438773	.	-	.	ID=maker-MullerA-snap-gene-0.345;Name=maker-MullerA-snap-gene-0.345	MullerA	428128	428129	mir_MSE_peak_555	19.05977
MullerA	maker	gene	417882	438773	.	-	.	ID=maker-MullerA-snap-gene-0.345;Name=maker-MullerA-snap-gene-0.345	MullerA	434277	434278	mir_MSE_peak_556	88.87581
MullerA	maker	gene	458443	480543	.	-	.	ID=maker-MullerA-snap-gene-0.347;Name=maker-MullerA-snap-gene-0.347	MullerA	468449	468450	mir_MSE_peak_557	5.00745
MullerA	maker	gene	458443	480543	.	-	.	ID=maker-MullerA-snap-gene-0.347;Name=maker-MullerA-snap-gene-0.347	MullerA	468978	468979	mir_MSE_peak_558	8.08904
MullerA	maker	gene	458443	480543	.	-	.	ID=maker-MullerA-snap-gene-0.347;Name=maker-MullerA-snap-gene-0.347	MullerA	474090	474091	mir_MSE_peak_559	1209.35510
MullerA	maker	gene	460185	492735	.	+	.	ID=maker-MullerA-augustus-gene-0.127;Name=maker-MullerA-augustus-gene-0.127	MullerA	468449	468450	mir_MSE_peak_557	5.00745
MullerA	maker	gene	460185	492735	.	+	.	ID=maker-MullerA-augustus-gene-0.127;Name=maker-MullerA-augustus-gene-0.127	MullerA	468978	468979	mir_MSE_peak_558	8.08904
MullerA	maker	gene	460185	492735	.	+	.	ID=maker-MullerA-augustus-gene-0.127;Name=maker-MullerA-augustus-gene-0.127	MullerA	474090	474091	mir_MSE_peak_559	1209.35510
MullerA	maker	gene	460185	492735	.	+	.	ID=maker-MullerA-augustus-gene-0.127;Name=maker-MullerA-augustus-gene-0.127	MullerA	486069	486070	mir_MSE_peak_560	4.51309
MullerA	maker	gene	460185	492735	.	+	.	ID=maker-MullerA-augustus-gene-0.127;Name=maker-MullerA-augustus-gene-0.127	MullerA	487108	487109	mir_MSE_peak_561	5.17549
MullerA	maker	gene	460185	492735	.	+	.	ID=maker-MullerA-augustus-gene-0.127;Name=maker-MullerA-augustus-gene-0.127	MullerA	489061	489062	mir_MSE_peak_562	5.51826
MullerA	maker	gene	460185	492735	.	+	.	ID=maker-MullerA-augustus-gene-0.127;Name=maker-MullerA-augustus-gene-0.127	MullerA	491000	491001	mir_MSE_peak_563	6.96314
MullerA	maker	gene	460185	492735	.	+	.	ID=maker-MullerA-augustus-gene-0.127;Name=maker-MullerA-augustus-gene-0.127	MullerA	492411	492412	mir_MSE_peak_564	2.65167
MullerA	maker	gene	471980	492761	.	-	.	ID=maker-MullerA-augustus-gene-0.178;Name=maker-MullerA-augustus-gene-0.178	MullerA	474090	474091	mir_MSE_peak_559	1209.35510
MullerA	maker	gene	471980	492761	.	-	.	ID=maker-MullerA-augustus-gene-0.178;Name=maker-MullerA-augustus-gene-0.178	MullerA	486069	486070	mir_MSE_peak_560	4.51309
MullerA	maker	gene	471980	492761	.	-	.	ID=maker-MullerA-augustus-gene-0.178;Name=maker-MullerA-augustus-gene-0.178	MullerA	487108	487109	mir_MSE_peak_561	5.17549
MullerA	maker	gene	471980	492761	.	-	.	ID=maker-MullerA-augustus-gene-0.178;Name=maker-MullerA-augustus-gene-0.178	MullerA	489061	489062	mir_MSE_peak_562	5.51826
MullerA	maker	gene	471980	492761	.	-	.	ID=maker-MullerA-augustus-gene-0.178;Name=maker-MullerA-augustus-gene-0.178	MullerA	491000	491001	mir_MSE_peak_563	6.96314
MullerA	maker	gene	471980	492761	.	-	.	ID=maker-MullerA-augustus-gene-0.178;Name=maker-MullerA-augustus-gene-0.178	MullerA	492411	492412	mir_MSE_peak_564	2.65167
MullerA	maker	gene	473510	495988	.	-	.	ID=maker-MullerA-augustus-gene-0.182;Name=maker-MullerA-augustus-gene-0.182	MullerA	474090	474091	mir_MSE_peak_559	1209.35510
MullerA	maker	gene	473510	495988	.	-	.	ID=maker-MullerA-augustus-gene-0.182;Name=maker-MullerA-augustus-gene-0.182	MullerA	486069	486070	mir_MSE_peak_560	4.51309
MullerA	maker	gene	473510	495988	.	-	.	ID=maker-MullerA-augustus-gene-0.182;Name=maker-MullerA-augustus-gene-0.182	MullerA	487108	487109	mir_MSE_peak_561	5.17549
MullerA	maker	gene	473510	495988	.	-	.	ID=maker-MullerA-augustus-gene-0.182;Name=maker-MullerA-augustus-gene-0.182	MullerA	489061	489062	mir_MSE_peak_562	5.51826
MullerA	maker	gene	473510	495988	.	-	.	ID=maker-MullerA-augustus-gene-0.182;Name=maker-MullerA-augustus-gene-0.182	MullerA	491000	491001	mir_MSE_peak_563	6.96314
MullerA	maker	gene	473510	495988	.	-	.	ID=maker-MullerA-augustus-gene-0.182;Name=maker-MullerA-augustus-gene-0.182	MullerA	492411	492412	mir_MSE_peak_564	2.65167
MullerA	maker	gene	473510	495988	.	-	.	ID=maker-MullerA-augustus-gene-0.182;Name=maker-MullerA-augustus-gene-0.182	MullerA	494499	494500	mir_MSE_peak_565	25.80908
MullerA	maker	gene	483740	506769	.	+	.	ID=maker-MullerA-augustus-gene-0.131;Name=maker-MullerA-augustus-gene-0.131	MullerA	486069	486070	mir_MSE_peak_560	4.51309
MullerA	maker	gene	483740	506769	.	+	.	ID=maker-MullerA-augustus-gene-0.131;Name=maker-MullerA-augustus-gene-0.131	MullerA	487108	487109	mir_MSE_peak_561	5.17549
MullerA	maker	gene	483740	506769	.	+	.	ID=maker-MullerA-augustus-gene-0.131;Name=maker-MullerA-augustus-gene-0.131	MullerA	489061	489062	mir_MSE_peak_562	5.51826
MullerA	maker	gene	483740	506769	.	+	.	ID=maker-MullerA-augustus-gene-0.131;Name=maker-MullerA-augustus-gene-0.131	MullerA	491000	491001	mir_MSE_peak_563	6.96314
MullerA	maker	gene	483740	506769	.	+	.	ID=maker-MullerA-augustus-gene-0.131;Name=maker-MullerA-augustus-gene-0.131	MullerA	492411	492412	mir_MSE_peak_564	2.65167
MullerA	maker	gene	483740	506769	.	+	.	ID=maker-MullerA-augustus-gene-0.131;Name=maker-MullerA-augustus-gene-0.131	MullerA	494499	494500	mir_MSE_peak_565	25.80908
MullerA	maker	gene	487523	512809	.	-	.	ID=maker-MullerA-snap-gene-0.365;Name=maker-MullerA-snap-gene-0.365	MullerA	489061	489062	mir_MSE_peak_562	5.51826
MullerA	maker	gene	487523	512809	.	-	.	ID=maker-MullerA-snap-gene-0.365;Name=maker-MullerA-snap-gene-0.365	MullerA	491000	491001	mir_MSE_peak_563	6.96314
MullerA	maker	gene	487523	512809	.	-	.	ID=maker-MullerA-snap-gene-0.365;Name=maker-MullerA-snap-gene-0.365	MullerA	492411	492412	mir_MSE_peak_564	2.65167
MullerA	maker	gene	487523	512809	.	-	.	ID=maker-MullerA-snap-gene-0.365;Name=maker-MullerA-snap-gene-0.365	MullerA	494499	494500	mir_MSE_peak_565	25.80908
MullerA	maker	gene	487523	512809	.	-	.	ID=maker-MullerA-snap-gene-0.365;Name=maker-MullerA-snap-gene-0.365	MullerA	506919	506920	mir_MSE_peak_566	11.51280
MullerA	maker	gene	487523	512809	.	-	.	ID=maker-MullerA-snap-gene-0.365;Name=maker-MullerA-snap-gene-0.365	MullerA	508210	508211	mir_MSE_peak_567	2.66317
MullerA	maker	gene	487523	512809	.	-	.	ID=maker-MullerA-snap-gene-0.365;Name=maker-MullerA-snap-gene-0.365	MullerA	508820	508821	mir_MSE_peak_568	6.06163
MullerA	maker	gene	487523	512809	.	-	.	ID=maker-MullerA-snap-gene-0.365;Name=maker-MullerA-snap-gene-0.365	MullerA	509817	509818	mir_MSE_peak_569	7.39514
MullerA	maker	gene	487523	512809	.	-	.	ID=maker-MullerA-snap-gene-0.365;Name=maker-MullerA-snap-gene-0.365	MullerA	510334	510335	mir_MSE_peak_570	2.83194
MullerA	maker	gene	487523	512809	.	-	.	ID=maker-MullerA-snap-gene-0.365;Name=maker-MullerA-snap-gene-0.365	MullerA	512037	512038	mir_MSE_peak_571	15.03444
MullerA	maker	gene	497744	530804	.	+	.	ID=maker-MullerA-snap-gene-0.258;Name=maker-MullerA-snap-gene-0.258	MullerA	506919	506920	mir_MSE_peak_566	11.51280
MullerA	maker	gene	497744	530804	.	+	.	ID=maker-MullerA-snap-gene-0.258;Name=maker-MullerA-snap-gene-0.258	MullerA	508210	508211	mir_MSE_peak_567	2.66317
MullerA	maker	gene	497744	530804	.	+	.	ID=maker-MullerA-snap-gene-0.258;Name=maker-MullerA-snap-gene-0.258	MullerA	508820	508821	mir_MSE_peak_568	6.06163
MullerA	maker	gene	497744	530804	.	+	.	ID=maker-MullerA-snap-gene-0.258;Name=maker-MullerA-snap-gene-0.258	MullerA	509817	509818	mir_MSE_peak_569	7.39514
MullerA	maker	gene	497744	530804	.	+	.	ID=maker-MullerA-snap-gene-0.258;Name=maker-MullerA-snap-gene-0.258	MullerA	510334	510335	mir_MSE_peak_570	2.83194
MullerA	maker	gene	497744	530804	.	+	.	ID=maker-MullerA-snap-gene-0.258;Name=maker-MullerA-snap-gene-0.258	MullerA	512037	512038	mir_MSE_peak_571	15.03444
MullerA	maker	gene	497744	530804	.	+	.	ID=maker-MullerA-snap-gene-0.258;Name=maker-MullerA-snap-gene-0.258	MullerA	515605	515606	mir_MSE_peak_572	53.55627
MullerA	maker	gene	497744	530804	.	+	.	ID=maker-MullerA-snap-gene-0.258;Name=maker-MullerA-snap-gene-0.258	MullerA	517883	517884	mir_MSE_peak_573	4.51309
MullerA	maker	gene	497744	530804	.	+	.	ID=maker-MullerA-snap-gene-0.258;Name=maker-MullerA-snap-gene-0.258	MullerA	519591	519592	mir_MSE_peak_574	8.92742
MullerA	maker	gene	497744	530804	.	+	.	ID=maker-MullerA-snap-gene-0.258;Name=maker-MullerA-snap-gene-0.258	MullerA	520610	520611	mir_MSE_peak_575	6.73021
MullerA	maker	gene	497744	530804	.	+	.	ID=maker-MullerA-snap-gene-0.258;Name=maker-MullerA-snap-gene-0.258	MullerA	524079	524080	mir_MSE_peak_576	9.75958
MullerA	maker	gene	497744	530804	.	+	.	ID=maker-MullerA-snap-gene-0.258;Name=maker-MullerA-snap-gene-0.258	MullerA	528341	528342	mir_MSE_peak_577	38.28306
MullerA	maker	gene	497744	530804	.	+	.	ID=maker-MullerA-snap-gene-0.258;Name=maker-MullerA-snap-gene-0.258	MullerA	529328	529329	mir_MSE_peak_578	13.33681
MullerA	maker	gene	515377	538051	.	+	.	ID=maker-MullerA-augustus-gene-0.135;Name=maker-MullerA-augustus-gene-0.135	MullerA	515605	515606	mir_MSE_peak_572	53.55627
MullerA	maker	gene	515377	538051	.	+	.	ID=maker-MullerA-augustus-gene-0.135;Name=maker-MullerA-augustus-gene-0.135	MullerA	517883	517884	mir_MSE_peak_573	4.51309
MullerA	maker	gene	515377	538051	.	+	.	ID=maker-MullerA-augustus-gene-0.135;Name=maker-MullerA-augustus-gene-0.135	MullerA	519591	519592	mir_MSE_peak_574	8.92742
MullerA	maker	gene	515377	538051	.	+	.	ID=maker-MullerA-augustus-gene-0.135;Name=maker-MullerA-augustus-gene-0.135	MullerA	520610	520611	mir_MSE_peak_575	6.73021
MullerA	maker	gene	515377	538051	.	+	.	ID=maker-MullerA-augustus-gene-0.135;Name=maker-MullerA-augustus-gene-0.135	MullerA	524079	524080	mir_MSE_peak_576	9.75958
MullerA	maker	gene	515377	538051	.	+	.	ID=maker-MullerA-augustus-gene-0.135;Name=maker-MullerA-augustus-gene-0.135	MullerA	528341	528342	mir_MSE_peak_577	38.28306
MullerA	maker	gene	515377	538051	.	+	.	ID=maker-MullerA-augustus-gene-0.135;Name=maker-MullerA-augustus-gene-0.135	MullerA	529328	529329	mir_MSE_peak_578	13.33681
MullerA	maker	gene	515377	538051	.	+	.	ID=maker-MullerA-augustus-gene-0.135;Name=maker-MullerA-augustus-gene-0.135	MullerA	532083	532084	mir_MSE_peak_579	18.07564
MullerA	maker	gene	516681	542716	.	-	.	ID=maker-MullerA-augustus-gene-0.187;Name=maker-MullerA-augustus-gene-0.187	MullerA	517883	517884	mir_MSE_peak_573	4.51309
MullerA	maker	gene	516681	542716	.	-	.	ID=maker-MullerA-augustus-gene-0.187;Name=maker-MullerA-augustus-gene-0.187	MullerA	519591	519592	mir_MSE_peak_574	8.92742
MullerA	maker	gene	516681	542716	.	-	.	ID=maker-MullerA-augustus-gene-0.187;Name=maker-MullerA-augustus-gene-0.187	MullerA	520610	520611	mir_MSE_peak_575	6.73021
MullerA	maker	gene	516681	542716	.	-	.	ID=maker-MullerA-augustus-gene-0.187;Name=maker-MullerA-augustus-gene-0.187	MullerA	524079	524080	mir_MSE_peak_576	9.75958
MullerA	maker	gene	516681	542716	.	-	.	ID=maker-MullerA-augustus-gene-0.187;Name=maker-MullerA-augustus-gene-0.187	MullerA	528341	528342	mir_MSE_peak_577	38.28306
MullerA	maker	gene	516681	542716	.	-	.	ID=maker-MullerA-augustus-gene-0.187;Name=maker-MullerA-augustus-gene-0.187	MullerA	529328	529329	mir_MSE_peak_578	13.33681
MullerA	maker	gene	516681	542716	.	-	.	ID=maker-MullerA-augustus-gene-0.187;Name=maker-MullerA-augustus-gene-0.187	MullerA	532083	532084	mir_MSE_peak_579	18.07564
MullerA	maker	gene	529205	549759	.	+	.	ID=augustus_masked-MullerA-processed-gene-0.4;Name=augustus_masked-MullerA-processed-gene-0.4	MullerA	529328	529329	mir_MSE_peak_578	13.33681
MullerA	maker	gene	529205	549759	.	+	.	ID=augustus_masked-MullerA-processed-gene-0.4;Name=augustus_masked-MullerA-processed-gene-0.4	MullerA	532083	532084	mir_MSE_peak_579	18.07564
MullerA	maker	gene	531270	557098	.	-	.	ID=maker-MullerA-augustus-gene-0.190;Name=maker-MullerA-augustus-gene-0.190	MullerA	532083	532084	mir_MSE_peak_579	18.07564
MullerA	maker	gene	629092	653643	.	+	.	ID=maker-MullerA-augustus-gene-0.137;Name=maker-MullerA-augustus-gene-0.137	MullerA	648139	648140	mir_MSE_peak_580	5.98387
MullerA	maker	gene	629092	653643	.	+	.	ID=maker-MullerA-augustus-gene-0.137;Name=maker-MullerA-augustus-gene-0.137	MullerA	648572	648573	mir_MSE_peak_581	17.95515
MullerA	maker	gene	629092	653643	.	+	.	ID=maker-MullerA-augustus-gene-0.137;Name=maker-MullerA-augustus-gene-0.137	MullerA	653185	653186	mir_MSE_peak_582	3.28447
MullerA	maker	gene	642481	664861	.	-	.	ID=maker-MullerA-augustus-gene-0.193;Name=maker-MullerA-augustus-gene-0.193	MullerA	648139	648140	mir_MSE_peak_580	5.98387
MullerA	maker	gene	642481	664861	.	-	.	ID=maker-MullerA-augustus-gene-0.193;Name=maker-MullerA-augustus-gene-0.193	MullerA	648572	648573	mir_MSE_peak_581	17.95515
MullerA	maker	gene	642481	664861	.	-	.	ID=maker-MullerA-augustus-gene-0.193;Name=maker-MullerA-augustus-gene-0.193	MullerA	653185	653186	mir_MSE_peak_582	3.28447
MullerA	maker	gene	666886	697592	.	+	.	ID=maker-MullerA-augustus-gene-0.140;Name=maker-MullerA-augustus-gene-0.140	MullerA	682308	682309	mir_MSE_peak_583	11.95031
MullerA	maker	gene	666886	697592	.	+	.	ID=maker-MullerA-augustus-gene-0.140;Name=maker-MullerA-augustus-gene-0.140	MullerA	685949	685950	mir_MSE_peak_584	31.61778
MullerA	maker	gene	666886	697592	.	+	.	ID=maker-MullerA-augustus-gene-0.140;Name=maker-MullerA-augustus-gene-0.140	MullerA	694705	694706	mir_MSE_peak_585	5.86851
MullerA	maker	gene	666886	697592	.	+	.	ID=maker-MullerA-augustus-gene-0.140;Name=maker-MullerA-augustus-gene-0.140	MullerA	695440	695441	mir_MSE_peak_586	6.22615
MullerA	maker	gene	666886	697592	.	+	.	ID=maker-MullerA-augustus-gene-0.140;Name=maker-MullerA-augustus-gene-0.140	MullerA	696084	696085	mir_MSE_peak_587	13.18810
MullerA	maker	gene	694101	714379	.	+	.	ID=snap_masked-MullerA-processed-gene-0.71;Name=snap_masked-MullerA-processed-gene-0.71	MullerA	694705	694706	mir_MSE_peak_585	5.86851
MullerA	maker	gene	694101	714379	.	+	.	ID=snap_masked-MullerA-processed-gene-0.71;Name=snap_masked-MullerA-processed-gene-0.71	MullerA	695440	695441	mir_MSE_peak_586	6.22615
MullerA	maker	gene	694101	714379	.	+	.	ID=snap_masked-MullerA-processed-gene-0.71;Name=snap_masked-MullerA-processed-gene-0.71	MullerA	696084	696085	mir_MSE_peak_587	13.18810
MullerA	maker	gene	694101	714379	.	+	.	ID=snap_masked-MullerA-processed-gene-0.71;Name=snap_masked-MullerA-processed-gene-0.71	MullerA	699160	699161	mir_MSE_peak_588	5.86851
MullerA	maker	gene	694101	714379	.	+	.	ID=snap_masked-MullerA-processed-gene-0.71;Name=snap_masked-MullerA-processed-gene-0.71	MullerA	699730	699731	mir_MSE_peak_589	1.73246
MullerA	maker	gene	694101	714379	.	+	.	ID=snap_masked-MullerA-processed-gene-0.71;Name=snap_masked-MullerA-processed-gene-0.71	MullerA	700178	700179	mir_MSE_peak_590	17.26930
MullerA	maker	gene	694101	714379	.	+	.	ID=snap_masked-MullerA-processed-gene-0.71;Name=snap_masked-MullerA-processed-gene-0.71	MullerA	704661	704662	mir_MSE_peak_591	1.33385
MullerA	maker	gene	694101	714379	.	+	.	ID=snap_masked-MullerA-processed-gene-0.71;Name=snap_masked-MullerA-processed-gene-0.71	MullerA	706109	706110	mir_MSE_peak_592	8.02640
MullerA	maker	gene	694101	714379	.	+	.	ID=snap_masked-MullerA-processed-gene-0.71;Name=snap_masked-MullerA-processed-gene-0.71	MullerA	706532	706533	mir_MSE_peak_593	3.28008
MullerA	maker	gene	694101	714379	.	+	.	ID=snap_masked-MullerA-processed-gene-0.71;Name=snap_masked-MullerA-processed-gene-0.71	MullerA	707725	707726	mir_MSE_peak_594	2.58951
MullerA	maker	gene	694752	717316	.	+	.	ID=maker-MullerA-augustus-gene-0.142;Name=maker-MullerA-augustus-gene-0.142	MullerA	695440	695441	mir_MSE_peak_586	6.22615
MullerA	maker	gene	694752	717316	.	+	.	ID=maker-MullerA-augustus-gene-0.142;Name=maker-MullerA-augustus-gene-0.142	MullerA	696084	696085	mir_MSE_peak_587	13.18810
MullerA	maker	gene	694752	717316	.	+	.	ID=maker-MullerA-augustus-gene-0.142;Name=maker-MullerA-augustus-gene-0.142	MullerA	699160	699161	mir_MSE_peak_588	5.86851
MullerA	maker	gene	694752	717316	.	+	.	ID=maker-MullerA-augustus-gene-0.142;Name=maker-MullerA-augustus-gene-0.142	MullerA	699730	699731	mir_MSE_peak_589	1.73246
MullerA	maker	gene	694752	717316	.	+	.	ID=maker-MullerA-augustus-gene-0.142;Name=maker-MullerA-augustus-gene-0.142	MullerA	700178	700179	mir_MSE_peak_590	17.26930
MullerA	maker	gene	694752	717316	.	+	.	ID=maker-MullerA-augustus-gene-0.142;Name=maker-MullerA-augustus-gene-0.142	MullerA	704661	704662	mir_MSE_peak_591	1.33385
MullerA	maker	gene	694752	717316	.	+	.	ID=maker-MullerA-augustus-gene-0.142;Name=maker-MullerA-augustus-gene-0.142	MullerA	706109	706110	mir_MSE_peak_592	8.02640
MullerA	maker	gene	694752	717316	.	+	.	ID=maker-MullerA-augustus-gene-0.142;Name=maker-MullerA-augustus-gene-0.142	MullerA	706532	706533	mir_MSE_peak_593	3.28008
MullerA	maker	gene	694752	717316	.	+	.	ID=maker-MullerA-augustus-gene-0.142;Name=maker-MullerA-augustus-gene-0.142	MullerA	707725	707726	mir_MSE_peak_594	2.58951
MullerA	maker	gene	697683	718869	.	-	.	ID=maker-MullerA-augustus-gene-0.195;Name=maker-MullerA-augustus-gene-0.195	MullerA	699160	699161	mir_MSE_peak_588	5.86851
MullerA	maker	gene	697683	718869	.	-	.	ID=maker-MullerA-augustus-gene-0.195;Name=maker-MullerA-augustus-gene-0.195	MullerA	699730	699731	mir_MSE_peak_589	1.73246
MullerA	maker	gene	697683	718869	.	-	.	ID=maker-MullerA-augustus-gene-0.195;Name=maker-MullerA-augustus-gene-0.195	MullerA	700178	700179	mir_MSE_peak_590	17.26930
MullerA	maker	gene	697683	718869	.	-	.	ID=maker-MullerA-augustus-gene-0.195;Name=maker-MullerA-augustus-gene-0.195	MullerA	704661	704662	mir_MSE_peak_591	1.33385
MullerA	maker	gene	697683	718869	.	-	.	ID=maker-MullerA-augustus-gene-0.195;Name=maker-MullerA-augustus-gene-0.195	MullerA	706109	706110	mir_MSE_peak_592	8.02640
MullerA	maker	gene	697683	718869	.	-	.	ID=maker-MullerA-augustus-gene-0.195;Name=maker-MullerA-augustus-gene-0.195	MullerA	706532	706533	mir_MSE_peak_593	3.28008
MullerA	maker	gene	697683	718869	.	-	.	ID=maker-MullerA-augustus-gene-0.195;Name=maker-MullerA-augustus-gene-0.195	MullerA	707725	707726	mir_MSE_peak_594	2.58951
MullerA	maker	gene	697942	718178	.	+	.	ID=snap_masked-MullerA-processed-gene-0.73;Name=snap_masked-MullerA-processed-gene-0.73	MullerA	699160	699161	mir_MSE_peak_588	5.86851
MullerA	maker	gene	697942	718178	.	+	.	ID=snap_masked-MullerA-processed-gene-0.73;Name=snap_masked-MullerA-processed-gene-0.73	MullerA	699730	699731	mir_MSE_peak_589	1.73246
MullerA	maker	gene	697942	718178	.	+	.	ID=snap_masked-MullerA-processed-gene-0.73;Name=snap_masked-MullerA-processed-gene-0.73	MullerA	700178	700179	mir_MSE_peak_590	17.26930
MullerA	maker	gene	697942	718178	.	+	.	ID=snap_masked-MullerA-processed-gene-0.73;Name=snap_masked-MullerA-processed-gene-0.73	MullerA	704661	704662	mir_MSE_peak_591	1.33385
MullerA	maker	gene	697942	718178	.	+	.	ID=snap_masked-MullerA-processed-gene-0.73;Name=snap_masked-MullerA-processed-gene-0.73	MullerA	706109	706110	mir_MSE_peak_592	8.02640
MullerA	maker	gene	697942	718178	.	+	.	ID=snap_masked-MullerA-processed-gene-0.73;Name=snap_masked-MullerA-processed-gene-0.73	MullerA	706532	706533	mir_MSE_peak_593	3.28008
MullerA	maker	gene	697942	718178	.	+	.	ID=snap_masked-MullerA-processed-gene-0.73;Name=snap_masked-MullerA-processed-gene-0.73	MullerA	707725	707726	mir_MSE_peak_594	2.58951
MullerA	maker	gene	698245	718772	.	+	.	ID=maker-MullerA-snap-gene-0.267;Name=maker-MullerA-snap-gene-0.267	MullerA	699160	699161	mir_MSE_peak_588	5.86851
MullerA	maker	gene	698245	718772	.	+	.	ID=maker-MullerA-snap-gene-0.267;Name=maker-MullerA-snap-gene-0.267	MullerA	699730	699731	mir_MSE_peak_589	1.73246
MullerA	maker	gene	698245	718772	.	+	.	ID=maker-MullerA-snap-gene-0.267;Name=maker-MullerA-snap-gene-0.267	MullerA	700178	700179	mir_MSE_peak_590	17.26930
MullerA	maker	gene	698245	718772	.	+	.	ID=maker-MullerA-snap-gene-0.267;Name=maker-MullerA-snap-gene-0.267	MullerA	704661	704662	mir_MSE_peak_591	1.33385
MullerA	maker	gene	698245	718772	.	+	.	ID=maker-MullerA-snap-gene-0.267;Name=maker-MullerA-snap-gene-0.267	MullerA	706109	706110	mir_MSE_peak_592	8.02640
MullerA	maker	gene	698245	718772	.	+	.	ID=maker-MullerA-snap-gene-0.267;Name=maker-MullerA-snap-gene-0.267	MullerA	706532	706533	mir_MSE_peak_593	3.28008
MullerA	maker	gene	698245	718772	.	+	.	ID=maker-MullerA-snap-gene-0.267;Name=maker-MullerA-snap-gene-0.267	MullerA	707725	707726	mir_MSE_peak_594	2.58951
MullerA	maker	gene	728580	759059	.	-	.	ID=maker-MullerA-augustus-gene-0.198;Name=maker-MullerA-augustus-gene-0.198	MullerA	738031	738032	mir_MSE_peak_595	4.31109
MullerA	maker	gene	728580	759059	.	-	.	ID=maker-MullerA-augustus-gene-0.198;Name=maker-MullerA-augustus-gene-0.198	MullerA	738711	738712	mir_MSE_peak_596	6.59110
MullerA	maker	gene	728580	759059	.	-	.	ID=maker-MullerA-augustus-gene-0.198;Name=maker-MullerA-augustus-gene-0.198	MullerA	739672	739673	mir_MSE_peak_597	91.46256
MullerA	maker	gene	728580	759059	.	-	.	ID=maker-MullerA-augustus-gene-0.198;Name=maker-MullerA-augustus-gene-0.198	MullerA	746055	746056	mir_MSE_peak_598	23.23871
MullerA	maker	gene	777301	798254	.	+	.	ID=augustus_masked-MullerA-processed-gene-0.10;Name=augustus_masked-MullerA-processed-gene-0.10	MullerA	788303	788304	mir_MSE_peak_599	3.85006
MullerA	maker	gene	777301	798254	.	+	.	ID=augustus_masked-MullerA-processed-gene-0.10;Name=augustus_masked-MullerA-processed-gene-0.10	MullerA	790378	790379	mir_MSE_peak_600	1.50924
MullerA	maker	gene	777301	798254	.	+	.	ID=augustus_masked-MullerA-processed-gene-0.10;Name=augustus_masked-MullerA-processed-gene-0.10	MullerA	794072	794073	mir_MSE_peak_601	376.60287
MullerA	maker	gene	777879	801997	.	-	.	ID=maker-MullerA-snap-gene-0.383;Name=maker-MullerA-snap-gene-0.383	MullerA	788303	788304	mir_MSE_peak_599	3.85006
MullerA	maker	gene	777879	801997	.	-	.	ID=maker-MullerA-snap-gene-0.383;Name=maker-MullerA-snap-gene-0.383	MullerA	790378	790379	mir_MSE_peak_600	1.50924
MullerA	maker	gene	777879	801997	.	-	.	ID=maker-MullerA-snap-gene-0.383;Name=maker-MullerA-snap-gene-0.383	MullerA	794072	794073	mir_MSE_peak_601	376.60287
MullerA	maker	gene	781671	805680	.	+	.	ID=maker-MullerA-augustus-gene-0.145;Name=maker-MullerA-augustus-gene-0.145	MullerA	788303	788304	mir_MSE_peak_599	3.85006
MullerA	maker	gene	781671	805680	.	+	.	ID=maker-MullerA-augustus-gene-0.145;Name=maker-MullerA-augustus-gene-0.145	MullerA	790378	790379	mir_MSE_peak_600	1.50924
MullerA	maker	gene	781671	805680	.	+	.	ID=maker-MullerA-augustus-gene-0.145;Name=maker-MullerA-augustus-gene-0.145	MullerA	794072	794073	mir_MSE_peak_601	376.60287
MullerA	maker	gene	786971	808050	.	+	.	ID=augustus_masked-MullerA-processed-gene-0.12;Name=augustus_masked-MullerA-processed-gene-0.12	MullerA	788303	788304	mir_MSE_peak_599	3.85006
MullerA	maker	gene	786971	808050	.	+	.	ID=augustus_masked-MullerA-processed-gene-0.12;Name=augustus_masked-MullerA-processed-gene-0.12	MullerA	790378	790379	mir_MSE_peak_600	1.50924
MullerA	maker	gene	786971	808050	.	+	.	ID=augustus_masked-MullerA-processed-gene-0.12;Name=augustus_masked-MullerA-processed-gene-0.12	MullerA	794072	794073	mir_MSE_peak_601	376.60287
MullerA	maker	gene	788360	810416	.	+	.	ID=maker-MullerA-augustus-gene-0.146;Name=maker-MullerA-augustus-gene-0.146	MullerA	790378	790379	mir_MSE_peak_600	1.50924
MullerA	maker	gene	788360	810416	.	+	.	ID=maker-MullerA-augustus-gene-0.146;Name=maker-MullerA-augustus-gene-0.146	MullerA	794072	794073	mir_MSE_peak_601	376.60287
MullerA	maker	gene	788360	810416	.	+	.	ID=maker-MullerA-augustus-gene-0.146;Name=maker-MullerA-augustus-gene-0.146	MullerA	808628	808629	mir_MSE_peak_602	27.37086
MullerA	maker	gene	789126	811461	.	-	.	ID=maker-MullerA-augustus-gene-0.200;Name=maker-MullerA-augustus-gene-0.200	MullerA	790378	790379	mir_MSE_peak_600	1.50924
MullerA	maker	gene	789126	811461	.	-	.	ID=maker-MullerA-augustus-gene-0.200;Name=maker-MullerA-augustus-gene-0.200	MullerA	794072	794073	mir_MSE_peak_601	376.60287
MullerA	maker	gene	789126	811461	.	-	.	ID=maker-MullerA-augustus-gene-0.200;Name=maker-MullerA-augustus-gene-0.200	MullerA	808628	808629	mir_MSE_peak_602	27.37086
MullerA	maker	gene	793745	814068	.	-	.	ID=maker-MullerA-snap-gene-0.384;Name=maker-MullerA-snap-gene-0.384	MullerA	794072	794073	mir_MSE_peak_601	376.60287
MullerA	maker	gene	793745	814068	.	-	.	ID=maker-MullerA-snap-gene-0.384;Name=maker-MullerA-snap-gene-0.384	MullerA	808628	808629	mir_MSE_peak_602	27.37086
MullerA	maker	gene	794188	817757	.	-	.	ID=maker-MullerA-augustus-gene-0.202;Name=maker-MullerA-augustus-gene-0.202	MullerA	808628	808629	mir_MSE_peak_602	27.37086
MullerA	maker	gene	794188	817757	.	-	.	ID=maker-MullerA-augustus-gene-0.202;Name=maker-MullerA-augustus-gene-0.202	MullerA	814801	814802	mir_MSE_peak_603	134.68045
MullerA	maker	gene	798423	819273	.	+	.	ID=maker-MullerA-augustus-gene-0.155;Name=maker-MullerA-augustus-gene-0.155	MullerA	808628	808629	mir_MSE_peak_602	27.37086
MullerA	maker	gene	798423	819273	.	+	.	ID=maker-MullerA-augustus-gene-0.155;Name=maker-MullerA-augustus-gene-0.155	MullerA	814801	814802	mir_MSE_peak_603	134.68045
MullerA	maker	gene	798423	819273	.	+	.	ID=maker-MullerA-augustus-gene-0.155;Name=maker-MullerA-augustus-gene-0.155	MullerA	818074	818075	mir_MSE_peak_604	31.13600
MullerA	maker	gene	798423	819273	.	+	.	ID=maker-MullerA-augustus-gene-0.155;Name=maker-MullerA-augustus-gene-0.155	MullerA	819005	819006	mir_MSE_peak_605	58.51395
MullerA	maker	gene	799698	822145	.	-	.	ID=augustus_masked-MullerA-processed-gene-0.47;Name=augustus_masked-MullerA-processed-gene-0.47	MullerA	808628	808629	mir_MSE_peak_602	27.37086
MullerA	maker	gene	799698	822145	.	-	.	ID=augustus_masked-MullerA-processed-gene-0.47;Name=augustus_masked-MullerA-processed-gene-0.47	MullerA	814801	814802	mir_MSE_peak_603	134.68045
MullerA	maker	gene	799698	822145	.	-	.	ID=augustus_masked-MullerA-processed-gene-0.47;Name=augustus_masked-MullerA-processed-gene-0.47	MullerA	818074	818075	mir_MSE_peak_604	31.13600
MullerA	maker	gene	799698	822145	.	-	.	ID=augustus_masked-MullerA-processed-gene-0.47;Name=augustus_masked-MullerA-processed-gene-0.47	MullerA	819005	819006	mir_MSE_peak_605	58.51395
MullerA	maker	gene	802815	828664	.	+	.	ID=maker-MullerA-augustus-gene-0.157;Name=maker-MullerA-augustus-gene-0.157	MullerA	808628	808629	mir_MSE_peak_602	27.37086
MullerA	maker	gene	802815	828664	.	+	.	ID=maker-MullerA-augustus-gene-0.157;Name=maker-MullerA-augustus-gene-0.157	MullerA	814801	814802	mir_MSE_peak_603	134.68045
MullerA	maker	gene	802815	828664	.	+	.	ID=maker-MullerA-augustus-gene-0.157;Name=maker-MullerA-augustus-gene-0.157	MullerA	818074	818075	mir_MSE_peak_604	31.13600
MullerA	maker	gene	802815	828664	.	+	.	ID=maker-MullerA-augustus-gene-0.157;Name=maker-MullerA-augustus-gene-0.157	MullerA	819005	819006	mir_MSE_peak_605	58.51395
MullerA	maker	gene	802815	828664	.	+	.	ID=maker-MullerA-augustus-gene-0.157;Name=maker-MullerA-augustus-gene-0.157	MullerA	828215	828216	mir_MSE_peak_606	308.63440
MullerA	maker	gene	804559	832162	.	-	.	ID=maker-MullerA-augustus-gene-0.209;Name=maker-MullerA-augustus-gene-0.209	MullerA	808628	808629	mir_MSE_peak_602	27.37086
MullerA	maker	gene	804559	832162	.	-	.	ID=maker-MullerA-augustus-gene-0.209;Name=maker-MullerA-augustus-gene-0.209	MullerA	814801	814802	mir_MSE_peak_603	134.68045
MullerA	maker	gene	804559	832162	.	-	.	ID=maker-MullerA-augustus-gene-0.209;Name=maker-MullerA-augustus-gene-0.209	MullerA	818074	818075	mir_MSE_peak_604	31.13600
MullerA	maker	gene	804559	832162	.	-	.	ID=maker-MullerA-augustus-gene-0.209;Name=maker-MullerA-augustus-gene-0.209	MullerA	819005	819006	mir_MSE_peak_605	58.51395
MullerA	maker	gene	804559	832162	.	-	.	ID=maker-MullerA-augustus-gene-0.209;Name=maker-MullerA-augustus-gene-0.209	MullerA	828215	828216	mir_MSE_peak_606	308.63440
MullerA	maker	gene	811716	835376	.	+	.	ID=maker-MullerA-snap-gene-0.294;Name=maker-MullerA-snap-gene-0.294	MullerA	814801	814802	mir_MSE_peak_603	134.68045
MullerA	maker	gene	811716	835376	.	+	.	ID=maker-MullerA-snap-gene-0.294;Name=maker-MullerA-snap-gene-0.294	MullerA	818074	818075	mir_MSE_peak_604	31.13600
MullerA	maker	gene	811716	835376	.	+	.	ID=maker-MullerA-snap-gene-0.294;Name=maker-MullerA-snap-gene-0.294	MullerA	819005	819006	mir_MSE_peak_605	58.51395
MullerA	maker	gene	811716	835376	.	+	.	ID=maker-MullerA-snap-gene-0.294;Name=maker-MullerA-snap-gene-0.294	MullerA	828215	828216	mir_MSE_peak_606	308.63440
MullerA	maker	gene	811716	835376	.	+	.	ID=maker-MullerA-snap-gene-0.294;Name=maker-MullerA-snap-gene-0.294	MullerA	833698	833699	mir_MSE_peak_607	41.73824
MullerA	maker	gene	815488	835982	.	+	.	ID=augustus_masked-MullerA-processed-gene-0.16;Name=augustus_masked-MullerA-processed-gene-0.16	MullerA	818074	818075	mir_MSE_peak_604	31.13600
MullerA	maker	gene	815488	835982	.	+	.	ID=augustus_masked-MullerA-processed-gene-0.16;Name=augustus_masked-MullerA-processed-gene-0.16	MullerA	819005	819006	mir_MSE_peak_605	58.51395
MullerA	maker	gene	815488	835982	.	+	.	ID=augustus_masked-MullerA-processed-gene-0.16;Name=augustus_masked-MullerA-processed-gene-0.16	MullerA	828215	828216	mir_MSE_peak_606	308.63440
MullerA	maker	gene	815488	835982	.	+	.	ID=augustus_masked-MullerA-processed-gene-0.16;Name=augustus_masked-MullerA-processed-gene-0.16	MullerA	833698	833699	mir_MSE_peak_607	41.73824
MullerA	maker	gene	816742	840261	.	-	.	ID=maker-MullerA-augustus-gene-0.230;Name=maker-MullerA-augustus-gene-0.230	MullerA	818074	818075	mir_MSE_peak_604	31.13600
MullerA	maker	gene	816742	840261	.	-	.	ID=maker-MullerA-augustus-gene-0.230;Name=maker-MullerA-augustus-gene-0.230	MullerA	819005	819006	mir_MSE_peak_605	58.51395
MullerA	maker	gene	816742	840261	.	-	.	ID=maker-MullerA-augustus-gene-0.230;Name=maker-MullerA-augustus-gene-0.230	MullerA	828215	828216	mir_MSE_peak_606	308.63440
MullerA	maker	gene	816742	840261	.	-	.	ID=maker-MullerA-augustus-gene-0.230;Name=maker-MullerA-augustus-gene-0.230	MullerA	833698	833699	mir_MSE_peak_607	41.73824
MullerA	maker	gene	816742	840261	.	-	.	ID=maker-MullerA-augustus-gene-0.230;Name=maker-MullerA-augustus-gene-0.230	MullerA	837246	837247	mir_MSE_peak_608	16.26216
MullerA	maker	gene	816742	840261	.	-	.	ID=maker-MullerA-augustus-gene-0.230;Name=maker-MullerA-augustus-gene-0.230	MullerA	838066	838067	mir_MSE_peak_609	1.94068
MullerA	maker	gene	816742	840261	.	-	.	ID=maker-MullerA-augustus-gene-0.230;Name=maker-MullerA-augustus-gene-0.230	MullerA	838699	838700	mir_MSE_peak_610	7.61183
MullerA	maker	gene	821215	843042	.	-	.	ID=maker-MullerA-augustus-gene-0.231;Name=maker-MullerA-augustus-gene-0.231	MullerA	828215	828216	mir_MSE_peak_606	308.63440
MullerA	maker	gene	821215	843042	.	-	.	ID=maker-MullerA-augustus-gene-0.231;Name=maker-MullerA-augustus-gene-0.231	MullerA	833698	833699	mir_MSE_peak_607	41.73824
MullerA	maker	gene	821215	843042	.	-	.	ID=maker-MullerA-augustus-gene-0.231;Name=maker-MullerA-augustus-gene-0.231	MullerA	837246	837247	mir_MSE_peak_608	16.26216
MullerA	maker	gene	821215	843042	.	-	.	ID=maker-MullerA-augustus-gene-0.231;Name=maker-MullerA-augustus-gene-0.231	MullerA	838066	838067	mir_MSE_peak_609	1.94068
MullerA	maker	gene	821215	843042	.	-	.	ID=maker-MullerA-augustus-gene-0.231;Name=maker-MullerA-augustus-gene-0.231	MullerA	838699	838700	mir_MSE_peak_610	7.61183
MullerA	maker	gene	823182	844106	.	+	.	ID=maker-MullerA-augustus-gene-0.162;Name=maker-MullerA-augustus-gene-0.162	MullerA	828215	828216	mir_MSE_peak_606	308.63440
MullerA	maker	gene	823182	844106	.	+	.	ID=maker-MullerA-augustus-gene-0.162;Name=maker-MullerA-augustus-gene-0.162	MullerA	833698	833699	mir_MSE_peak_607	41.73824
MullerA	maker	gene	823182	844106	.	+	.	ID=maker-MullerA-augustus-gene-0.162;Name=maker-MullerA-augustus-gene-0.162	MullerA	837246	837247	mir_MSE_peak_608	16.26216
MullerA	maker	gene	823182	844106	.	+	.	ID=maker-MullerA-augustus-gene-0.162;Name=maker-MullerA-augustus-gene-0.162	MullerA	838066	838067	mir_MSE_peak_609	1.94068
MullerA	maker	gene	823182	844106	.	+	.	ID=maker-MullerA-augustus-gene-0.162;Name=maker-MullerA-augustus-gene-0.162	MullerA	838699	838700	mir_MSE_peak_610	7.61183
MullerA	maker	gene	826825	853896	.	-	.	ID=maker-MullerA-snap-gene-0.405;Name=maker-MullerA-snap-gene-0.405	MullerA	828215	828216	mir_MSE_peak_606	308.63440
MullerA	maker	gene	826825	853896	.	-	.	ID=maker-MullerA-snap-gene-0.405;Name=maker-MullerA-snap-gene-0.405	MullerA	833698	833699	mir_MSE_peak_607	41.73824
MullerA	maker	gene	826825	853896	.	-	.	ID=maker-MullerA-snap-gene-0.405;Name=maker-MullerA-snap-gene-0.405	MullerA	837246	837247	mir_MSE_peak_608	16.26216
MullerA	maker	gene	826825	853896	.	-	.	ID=maker-MullerA-snap-gene-0.405;Name=maker-MullerA-snap-gene-0.405	MullerA	838066	838067	mir_MSE_peak_609	1.94068
MullerA	maker	gene	826825	853896	.	-	.	ID=maker-MullerA-snap-gene-0.405;Name=maker-MullerA-snap-gene-0.405	MullerA	838699	838700	mir_MSE_peak_610	7.61183
MullerA	maker	gene	886664	908758	.	-	.	ID=maker-MullerA-augustus-gene-0.240;Name=maker-MullerA-augustus-gene-0.240	MullerA	901706	901707	mir_MSE_peak_611	943.07202
MullerA	maker	gene	889204	910484	.	-	.	ID=augustus_masked-MullerA-processed-gene-0.54;Name=augustus_masked-MullerA-processed-gene-0.54	MullerA	901706	901707	mir_MSE_peak_611	943.07202
MullerA	maker	gene	889204	910484	.	-	.	ID=augustus_masked-MullerA-processed-gene-0.54;Name=augustus_masked-MullerA-processed-gene-0.54	MullerA	909865	909866	mir_MSE_peak_612	13.39245
MullerA	maker	gene	889204	910484	.	-	.	ID=augustus_masked-MullerA-processed-gene-0.54;Name=augustus_masked-MullerA-processed-gene-0.54	MullerA	910412	910413	mir_MSE_peak_613	5.51199
MullerA	maker	gene	890765	914758	.	-	.	ID=maker-MullerA-augustus-gene-0.241;Name=maker-MullerA-augustus-gene-0.241	MullerA	901706	901707	mir_MSE_peak_611	943.07202
MullerA	maker	gene	890765	914758	.	-	.	ID=maker-MullerA-augustus-gene-0.241;Name=maker-MullerA-augustus-gene-0.241	MullerA	909865	909866	mir_MSE_peak_612	13.39245
MullerA	maker	gene	890765	914758	.	-	.	ID=maker-MullerA-augustus-gene-0.241;Name=maker-MullerA-augustus-gene-0.241	MullerA	910412	910413	mir_MSE_peak_613	5.51199
MullerA	maker	gene	890765	914758	.	-	.	ID=maker-MullerA-augustus-gene-0.241;Name=maker-MullerA-augustus-gene-0.241	MullerA	911291	911292	mir_MSE_peak_614	5.62323
MullerA	maker	gene	890904	911297	.	+	.	ID=maker-MullerA-augustus-gene-0.164;Name=maker-MullerA-augustus-gene-0.164	MullerA	901706	901707	mir_MSE_peak_611	943.07202
MullerA	maker	gene	890904	911297	.	+	.	ID=maker-MullerA-augustus-gene-0.164;Name=maker-MullerA-augustus-gene-0.164	MullerA	909865	909866	mir_MSE_peak_612	13.39245
MullerA	maker	gene	890904	911297	.	+	.	ID=maker-MullerA-augustus-gene-0.164;Name=maker-MullerA-augustus-gene-0.164	MullerA	910412	910413	mir_MSE_peak_613	5.51199
MullerA	maker	gene	890904	911297	.	+	.	ID=maker-MullerA-augustus-gene-0.164;Name=maker-MullerA-augustus-gene-0.164	MullerA	911291	911292	mir_MSE_peak_614	5.62323
MullerA	maker	gene	895234	921311	.	-	.	ID=maker-MullerA-snap-gene-0.437;Name=maker-MullerA-snap-gene-0.437	MullerA	901706	901707	mir_MSE_peak_611	943.07202
MullerA	maker	gene	895234	921311	.	-	.	ID=maker-MullerA-snap-gene-0.437;Name=maker-MullerA-snap-gene-0.437	MullerA	909865	909866	mir_MSE_peak_612	13.39245
MullerA	maker	gene	895234	921311	.	-	.	ID=maker-MullerA-snap-gene-0.437;Name=maker-MullerA-snap-gene-0.437	MullerA	910412	910413	mir_MSE_peak_613	5.51199
MullerA	maker	gene	895234	921311	.	-	.	ID=maker-MullerA-snap-gene-0.437;Name=maker-MullerA-snap-gene-0.437	MullerA	911291	911292	mir_MSE_peak_614	5.62323
MullerA	maker	gene	897640	918494	.	+	.	ID=augustus_masked-MullerA-processed-gene-0.21;Name=augustus_masked-MullerA-processed-gene-0.21	MullerA	901706	901707	mir_MSE_peak_611	943.07202
MullerA	maker	gene	897640	918494	.	+	.	ID=augustus_masked-MullerA-processed-gene-0.21;Name=augustus_masked-MullerA-processed-gene-0.21	MullerA	909865	909866	mir_MSE_peak_612	13.39245
MullerA	maker	gene	897640	918494	.	+	.	ID=augustus_masked-MullerA-processed-gene-0.21;Name=augustus_masked-MullerA-processed-gene-0.21	MullerA	910412	910413	mir_MSE_peak_613	5.51199
MullerA	maker	gene	897640	918494	.	+	.	ID=augustus_masked-MullerA-processed-gene-0.21;Name=augustus_masked-MullerA-processed-gene-0.21	MullerA	911291	911292	mir_MSE_peak_614	5.62323
MullerA	maker	gene	903104	925850	.	+	.	ID=maker-MullerA-augustus-gene-0.166;Name=maker-MullerA-augustus-gene-0.166	MullerA	909865	909866	mir_MSE_peak_612	13.39245
MullerA	maker	gene	903104	925850	.	+	.	ID=maker-MullerA-augustus-gene-0.166;Name=maker-MullerA-augustus-gene-0.166	MullerA	910412	910413	mir_MSE_peak_613	5.51199
MullerA	maker	gene	903104	925850	.	+	.	ID=maker-MullerA-augustus-gene-0.166;Name=maker-MullerA-augustus-gene-0.166	MullerA	911291	911292	mir_MSE_peak_614	5.62323
MullerA	maker	gene	910548	934484	.	+	.	ID=snap_masked-MullerA-processed-gene-0.88;Name=snap_masked-MullerA-processed-gene-0.88	MullerA	911291	911292	mir_MSE_peak_614	5.62323
MullerA	maker	gene	910549	936465	.	-	.	ID=maker-MullerA-augustus-gene-0.246;Name=maker-MullerA-augustus-gene-0.246	MullerA	911291	911292	mir_MSE_peak_614	5.62323
MullerA	maker	gene	1048765	1072822	.	+	.	ID=maker-MullerA-augustus-gene-1.209;Name=maker-MullerA-augustus-gene-1.209	MullerA	1060047	1060048	mir_MSE_peak_615	36.83736
MullerA	maker	gene	1048765	1072822	.	+	.	ID=maker-MullerA-augustus-gene-1.209;Name=maker-MullerA-augustus-gene-1.209	MullerA	1068575	1068576	mir_MSE_peak_616	198.35507
MullerA	maker	gene	1053102	1079860	.	+	.	ID=maker-MullerA-augustus-gene-1.214;Name=maker-MullerA-augustus-gene-1.214	MullerA	1060047	1060048	mir_MSE_peak_615	36.83736
MullerA	maker	gene	1053102	1079860	.	+	.	ID=maker-MullerA-augustus-gene-1.214;Name=maker-MullerA-augustus-gene-1.214	MullerA	1068575	1068576	mir_MSE_peak_616	198.35507
MullerA	maker	gene	1053102	1079860	.	+	.	ID=maker-MullerA-augustus-gene-1.214;Name=maker-MullerA-augustus-gene-1.214	MullerA	1072935	1072936	mir_MSE_peak_617	250.51076
MullerA	maker	gene	1062569	1093489	.	-	.	ID=maker-MullerA-augustus-gene-1.354;Name=maker-MullerA-augustus-gene-1.354	MullerA	1068575	1068576	mir_MSE_peak_616	198.35507
MullerA	maker	gene	1062569	1093489	.	-	.	ID=maker-MullerA-augustus-gene-1.354;Name=maker-MullerA-augustus-gene-1.354	MullerA	1072935	1072936	mir_MSE_peak_617	250.51076
MullerA	maker	gene	1062569	1093489	.	-	.	ID=maker-MullerA-augustus-gene-1.354;Name=maker-MullerA-augustus-gene-1.354	MullerA	1083855	1083856	mir_MSE_peak_618	11.58508
MullerA	maker	gene	1062569	1093489	.	-	.	ID=maker-MullerA-augustus-gene-1.354;Name=maker-MullerA-augustus-gene-1.354	MullerA	1085973	1085974	mir_MSE_peak_619	5.72912
MullerA	maker	gene	1062569	1093489	.	-	.	ID=maker-MullerA-augustus-gene-1.354;Name=maker-MullerA-augustus-gene-1.354	MullerA	1087503	1087504	mir_MSE_peak_620	21.91787
MullerA	maker	gene	1065001	1086910	.	+	.	ID=maker-MullerA-augustus-gene-1.219;Name=maker-MullerA-augustus-gene-1.219	MullerA	1068575	1068576	mir_MSE_peak_616	198.35507
MullerA	maker	gene	1065001	1086910	.	+	.	ID=maker-MullerA-augustus-gene-1.219;Name=maker-MullerA-augustus-gene-1.219	MullerA	1072935	1072936	mir_MSE_peak_617	250.51076
MullerA	maker	gene	1065001	1086910	.	+	.	ID=maker-MullerA-augustus-gene-1.219;Name=maker-MullerA-augustus-gene-1.219	MullerA	1083855	1083856	mir_MSE_peak_618	11.58508
MullerA	maker	gene	1065001	1086910	.	+	.	ID=maker-MullerA-augustus-gene-1.219;Name=maker-MullerA-augustus-gene-1.219	MullerA	1085973	1085974	mir_MSE_peak_619	5.72912
MullerA	maker	gene	1069092	1093647	.	+	.	ID=maker-MullerA-augustus-gene-1.232;Name=maker-MullerA-augustus-gene-1.232	MullerA	1072935	1072936	mir_MSE_peak_617	250.51076
MullerA	maker	gene	1069092	1093647	.	+	.	ID=maker-MullerA-augustus-gene-1.232;Name=maker-MullerA-augustus-gene-1.232	MullerA	1083855	1083856	mir_MSE_peak_618	11.58508
MullerA	maker	gene	1069092	1093647	.	+	.	ID=maker-MullerA-augustus-gene-1.232;Name=maker-MullerA-augustus-gene-1.232	MullerA	1085973	1085974	mir_MSE_peak_619	5.72912
MullerA	maker	gene	1069092	1093647	.	+	.	ID=maker-MullerA-augustus-gene-1.232;Name=maker-MullerA-augustus-gene-1.232	MullerA	1087503	1087504	mir_MSE_peak_620	21.91787
MullerA	maker	gene	1073909	1095572	.	+	.	ID=maker-MullerA-augustus-gene-1.221;Name=maker-MullerA-augustus-gene-1.221	MullerA	1083855	1083856	mir_MSE_peak_618	11.58508
MullerA	maker	gene	1073909	1095572	.	+	.	ID=maker-MullerA-augustus-gene-1.221;Name=maker-MullerA-augustus-gene-1.221	MullerA	1085973	1085974	mir_MSE_peak_619	5.72912
MullerA	maker	gene	1073909	1095572	.	+	.	ID=maker-MullerA-augustus-gene-1.221;Name=maker-MullerA-augustus-gene-1.221	MullerA	1087503	1087504	mir_MSE_peak_620	21.91787
MullerA	maker	gene	1075870	1098717	.	+	.	ID=maker-MullerA-augustus-gene-1.222;Name=maker-MullerA-augustus-gene-1.222	MullerA	1083855	1083856	mir_MSE_peak_618	11.58508
MullerA	maker	gene	1075870	1098717	.	+	.	ID=maker-MullerA-augustus-gene-1.222;Name=maker-MullerA-augustus-gene-1.222	MullerA	1085973	1085974	mir_MSE_peak_619	5.72912
MullerA	maker	gene	1075870	1098717	.	+	.	ID=maker-MullerA-augustus-gene-1.222;Name=maker-MullerA-augustus-gene-1.222	MullerA	1087503	1087504	mir_MSE_peak_620	21.91787
MullerA	maker	gene	1079245	1101561	.	+	.	ID=maker-MullerA-augustus-gene-1.243;Name=maker-MullerA-augustus-gene-1.243	MullerA	1083855	1083856	mir_MSE_peak_618	11.58508
MullerA	maker	gene	1079245	1101561	.	+	.	ID=maker-MullerA-augustus-gene-1.243;Name=maker-MullerA-augustus-gene-1.243	MullerA	1085973	1085974	mir_MSE_peak_619	5.72912
MullerA	maker	gene	1079245	1101561	.	+	.	ID=maker-MullerA-augustus-gene-1.243;Name=maker-MullerA-augustus-gene-1.243	MullerA	1087503	1087504	mir_MSE_peak_620	21.91787
MullerA	maker	gene	1082690	1103924	.	-	.	ID=maker-MullerA-augustus-gene-1.356;Name=maker-MullerA-augustus-gene-1.356	MullerA	1083855	1083856	mir_MSE_peak_618	11.58508
MullerA	maker	gene	1082690	1103924	.	-	.	ID=maker-MullerA-augustus-gene-1.356;Name=maker-MullerA-augustus-gene-1.356	MullerA	1085973	1085974	mir_MSE_peak_619	5.72912
MullerA	maker	gene	1082690	1103924	.	-	.	ID=maker-MullerA-augustus-gene-1.356;Name=maker-MullerA-augustus-gene-1.356	MullerA	1087503	1087504	mir_MSE_peak_620	21.91787
MullerA	maker	gene	1082690	1103924	.	-	.	ID=maker-MullerA-augustus-gene-1.356;Name=maker-MullerA-augustus-gene-1.356	MullerA	1103572	1103573	mir_MSE_peak_621	1329.44788
MullerA	maker	gene	1084182	1106711	.	-	.	ID=maker-MullerA-augustus-gene-1.357;Name=maker-MullerA-augustus-gene-1.357	MullerA	1085973	1085974	mir_MSE_peak_619	5.72912
MullerA	maker	gene	1084182	1106711	.	-	.	ID=maker-MullerA-augustus-gene-1.357;Name=maker-MullerA-augustus-gene-1.357	MullerA	1087503	1087504	mir_MSE_peak_620	21.91787
MullerA	maker	gene	1084182	1106711	.	-	.	ID=maker-MullerA-augustus-gene-1.357;Name=maker-MullerA-augustus-gene-1.357	MullerA	1103572	1103573	mir_MSE_peak_621	1329.44788
MullerA	maker	gene	1087080	1110960	.	+	.	ID=maker-MullerA-augustus-gene-1.245;Name=maker-MullerA-augustus-gene-1.245	MullerA	1087503	1087504	mir_MSE_peak_620	21.91787
MullerA	maker	gene	1087080	1110960	.	+	.	ID=maker-MullerA-augustus-gene-1.245;Name=maker-MullerA-augustus-gene-1.245	MullerA	1103572	1103573	mir_MSE_peak_621	1329.44788
MullerA	maker	gene	1090852	1125922	.	-	.	ID=maker-MullerA-augustus-gene-1.360;Name=maker-MullerA-augustus-gene-1.360	MullerA	1103572	1103573	mir_MSE_peak_621	1329.44788
MullerA	maker	gene	1090852	1125922	.	-	.	ID=maker-MullerA-augustus-gene-1.360;Name=maker-MullerA-augustus-gene-1.360	MullerA	1117959	1117960	mir_MSE_peak_622	3.74907
MullerA	maker	gene	1090852	1125922	.	-	.	ID=maker-MullerA-augustus-gene-1.360;Name=maker-MullerA-augustus-gene-1.360	MullerA	1118743	1118744	mir_MSE_peak_623	3.64045
MullerA	maker	gene	1090852	1125922	.	-	.	ID=maker-MullerA-augustus-gene-1.360;Name=maker-MullerA-augustus-gene-1.360	MullerA	1119665	1119666	mir_MSE_peak_624	3.08155
MullerA	maker	gene	1091797	1114755	.	+	.	ID=maker-MullerA-snap-gene-1.568;Name=maker-MullerA-snap-gene-1.568	MullerA	1103572	1103573	mir_MSE_peak_621	1329.44788
MullerA	maker	gene	1106370	1127060	.	-	.	ID=maker-MullerA-augustus-gene-1.362;Name=maker-MullerA-augustus-gene-1.362	MullerA	1117959	1117960	mir_MSE_peak_622	3.74907
MullerA	maker	gene	1106370	1127060	.	-	.	ID=maker-MullerA-augustus-gene-1.362;Name=maker-MullerA-augustus-gene-1.362	MullerA	1118743	1118744	mir_MSE_peak_623	3.64045
MullerA	maker	gene	1106370	1127060	.	-	.	ID=maker-MullerA-augustus-gene-1.362;Name=maker-MullerA-augustus-gene-1.362	MullerA	1119665	1119666	mir_MSE_peak_624	3.08155
MullerA	maker	gene	1107975	1139590	.	+	.	ID=maker-MullerA-augustus-gene-1.248;Name=maker-MullerA-augustus-gene-1.248	MullerA	1117959	1117960	mir_MSE_peak_622	3.74907
MullerA	maker	gene	1107975	1139590	.	+	.	ID=maker-MullerA-augustus-gene-1.248;Name=maker-MullerA-augustus-gene-1.248	MullerA	1118743	1118744	mir_MSE_peak_623	3.64045
MullerA	maker	gene	1107975	1139590	.	+	.	ID=maker-MullerA-augustus-gene-1.248;Name=maker-MullerA-augustus-gene-1.248	MullerA	1119665	1119666	mir_MSE_peak_624	3.08155
MullerA	maker	gene	1107975	1139590	.	+	.	ID=maker-MullerA-augustus-gene-1.248;Name=maker-MullerA-augustus-gene-1.248	MullerA	1128443	1128444	mir_MSE_peak_625	11.49775
MullerA	maker	gene	1107975	1139590	.	+	.	ID=maker-MullerA-augustus-gene-1.248;Name=maker-MullerA-augustus-gene-1.248	MullerA	1129396	1129397	mir_MSE_peak_626	3.88239
MullerA	maker	gene	1121502	1142619	.	+	.	ID=maker-MullerA-augustus-gene-1.250;Name=maker-MullerA-augustus-gene-1.250	MullerA	1128443	1128444	mir_MSE_peak_625	11.49775
MullerA	maker	gene	1121502	1142619	.	+	.	ID=maker-MullerA-augustus-gene-1.250;Name=maker-MullerA-augustus-gene-1.250	MullerA	1129396	1129397	mir_MSE_peak_626	3.88239
MullerA	maker	gene	1125767	1151196	.	+	.	ID=maker-MullerA-augustus-gene-1.251;Name=maker-MullerA-augustus-gene-1.251	MullerA	1128443	1128444	mir_MSE_peak_625	11.49775
MullerA	maker	gene	1125767	1151196	.	+	.	ID=maker-MullerA-augustus-gene-1.251;Name=maker-MullerA-augustus-gene-1.251	MullerA	1129396	1129397	mir_MSE_peak_626	3.88239
MullerA	maker	gene	1169857	1190291	.	-	.	ID=augustus_masked-MullerA-processed-gene-1.55;Name=augustus_masked-MullerA-processed-gene-1.55	MullerA	1186577	1186578	mir_MSE_peak_627	9.10150
MullerA	maker	gene	1173406	1193986	.	-	.	ID=maker-MullerA-augustus-gene-1.367;Name=maker-MullerA-augustus-gene-1.367	MullerA	1186577	1186578	mir_MSE_peak_627	9.10150
MullerA	maker	gene	1173406	1193986	.	-	.	ID=maker-MullerA-augustus-gene-1.367;Name=maker-MullerA-augustus-gene-1.367	MullerA	1192537	1192538	mir_MSE_peak_628	20.10676
MullerA	maker	gene	1176200	1196596	.	-	.	ID=augustus_masked-MullerA-processed-gene-1.57;Name=augustus_masked-MullerA-processed-gene-1.57	MullerA	1186577	1186578	mir_MSE_peak_627	9.10150
MullerA	maker	gene	1176200	1196596	.	-	.	ID=augustus_masked-MullerA-processed-gene-1.57;Name=augustus_masked-MullerA-processed-gene-1.57	MullerA	1192537	1192538	mir_MSE_peak_628	20.10676
MullerA	maker	gene	1176200	1196596	.	-	.	ID=augustus_masked-MullerA-processed-gene-1.57;Name=augustus_masked-MullerA-processed-gene-1.57	MullerA	1194322	1194323	mir_MSE_peak_629	6.23641
MullerA	maker	gene	1176200	1196596	.	-	.	ID=augustus_masked-MullerA-processed-gene-1.57;Name=augustus_masked-MullerA-processed-gene-1.57	MullerA	1196480	1196481	mir_MSE_peak_630	3.49080
MullerA	maker	gene	1176637	1198344	.	+	.	ID=maker-MullerA-augustus-gene-1.256;Name=maker-MullerA-augustus-gene-1.256	MullerA	1186577	1186578	mir_MSE_peak_627	9.10150
MullerA	maker	gene	1176637	1198344	.	+	.	ID=maker-MullerA-augustus-gene-1.256;Name=maker-MullerA-augustus-gene-1.256	MullerA	1192537	1192538	mir_MSE_peak_628	20.10676
MullerA	maker	gene	1176637	1198344	.	+	.	ID=maker-MullerA-augustus-gene-1.256;Name=maker-MullerA-augustus-gene-1.256	MullerA	1194322	1194323	mir_MSE_peak_629	6.23641
MullerA	maker	gene	1176637	1198344	.	+	.	ID=maker-MullerA-augustus-gene-1.256;Name=maker-MullerA-augustus-gene-1.256	MullerA	1196480	1196481	mir_MSE_peak_630	3.49080
MullerA	maker	gene	1176637	1198344	.	+	.	ID=maker-MullerA-augustus-gene-1.256;Name=maker-MullerA-augustus-gene-1.256	MullerA	1197319	1197320	mir_MSE_peak_631	5.55635
MullerA	maker	gene	1177708	1199849	.	-	.	ID=maker-MullerA-augustus-gene-1.368;Name=maker-MullerA-augustus-gene-1.368	MullerA	1186577	1186578	mir_MSE_peak_627	9.10150
MullerA	maker	gene	1177708	1199849	.	-	.	ID=maker-MullerA-augustus-gene-1.368;Name=maker-MullerA-augustus-gene-1.368	MullerA	1192537	1192538	mir_MSE_peak_628	20.10676
MullerA	maker	gene	1177708	1199849	.	-	.	ID=maker-MullerA-augustus-gene-1.368;Name=maker-MullerA-augustus-gene-1.368	MullerA	1194322	1194323	mir_MSE_peak_629	6.23641
MullerA	maker	gene	1177708	1199849	.	-	.	ID=maker-MullerA-augustus-gene-1.368;Name=maker-MullerA-augustus-gene-1.368	MullerA	1196480	1196481	mir_MSE_peak_630	3.49080
MullerA	maker	gene	1177708	1199849	.	-	.	ID=maker-MullerA-augustus-gene-1.368;Name=maker-MullerA-augustus-gene-1.368	MullerA	1197319	1197320	mir_MSE_peak_631	5.55635
MullerA	maker	gene	1177708	1199849	.	-	.	ID=maker-MullerA-augustus-gene-1.368;Name=maker-MullerA-augustus-gene-1.368	MullerA	1198850	1198851	mir_MSE_peak_632	10.17939
MullerA	maker	gene	1177708	1199849	.	-	.	ID=maker-MullerA-augustus-gene-1.368;Name=maker-MullerA-augustus-gene-1.368	MullerA	1199834	1199835	mir_MSE_peak_633	7.87056
MullerA	maker	gene	1180288	1201981	.	-	.	ID=maker-MullerA-augustus-gene-1.373;Name=maker-MullerA-augustus-gene-1.373	MullerA	1186577	1186578	mir_MSE_peak_627	9.10150
MullerA	maker	gene	1180288	1201981	.	-	.	ID=maker-MullerA-augustus-gene-1.373;Name=maker-MullerA-augustus-gene-1.373	MullerA	1192537	1192538	mir_MSE_peak_628	20.10676
MullerA	maker	gene	1180288	1201981	.	-	.	ID=maker-MullerA-augustus-gene-1.373;Name=maker-MullerA-augustus-gene-1.373	MullerA	1194322	1194323	mir_MSE_peak_629	6.23641
MullerA	maker	gene	1180288	1201981	.	-	.	ID=maker-MullerA-augustus-gene-1.373;Name=maker-MullerA-augustus-gene-1.373	MullerA	1196480	1196481	mir_MSE_peak_630	3.49080
MullerA	maker	gene	1180288	1201981	.	-	.	ID=maker-MullerA-augustus-gene-1.373;Name=maker-MullerA-augustus-gene-1.373	MullerA	1197319	1197320	mir_MSE_peak_631	5.55635
MullerA	maker	gene	1180288	1201981	.	-	.	ID=maker-MullerA-augustus-gene-1.373;Name=maker-MullerA-augustus-gene-1.373	MullerA	1198850	1198851	mir_MSE_peak_632	10.17939
MullerA	maker	gene	1180288	1201981	.	-	.	ID=maker-MullerA-augustus-gene-1.373;Name=maker-MullerA-augustus-gene-1.373	MullerA	1199834	1199835	mir_MSE_peak_633	7.87056
MullerA	maker	gene	1180288	1201981	.	-	.	ID=maker-MullerA-augustus-gene-1.373;Name=maker-MullerA-augustus-gene-1.373	MullerA	1200578	1200579	mir_MSE_peak_634	6.91837
MullerA	maker	gene	1182437	1204908	.	-	.	ID=maker-MullerA-augustus-gene-1.382;Name=maker-MullerA-augustus-gene-1.382	MullerA	1186577	1186578	mir_MSE_peak_627	9.10150
MullerA	maker	gene	1182437	1204908	.	-	.	ID=maker-MullerA-augustus-gene-1.382;Name=maker-MullerA-augustus-gene-1.382	MullerA	1192537	1192538	mir_MSE_peak_628	20.10676
MullerA	maker	gene	1182437	1204908	.	-	.	ID=maker-MullerA-augustus-gene-1.382;Name=maker-MullerA-augustus-gene-1.382	MullerA	1194322	1194323	mir_MSE_peak_629	6.23641
MullerA	maker	gene	1182437	1204908	.	-	.	ID=maker-MullerA-augustus-gene-1.382;Name=maker-MullerA-augustus-gene-1.382	MullerA	1196480	1196481	mir_MSE_peak_630	3.49080
MullerA	maker	gene	1182437	1204908	.	-	.	ID=maker-MullerA-augustus-gene-1.382;Name=maker-MullerA-augustus-gene-1.382	MullerA	1197319	1197320	mir_MSE_peak_631	5.55635
MullerA	maker	gene	1182437	1204908	.	-	.	ID=maker-MullerA-augustus-gene-1.382;Name=maker-MullerA-augustus-gene-1.382	MullerA	1198850	1198851	mir_MSE_peak_632	10.17939
MullerA	maker	gene	1182437	1204908	.	-	.	ID=maker-MullerA-augustus-gene-1.382;Name=maker-MullerA-augustus-gene-1.382	MullerA	1199834	1199835	mir_MSE_peak_633	7.87056
MullerA	maker	gene	1182437	1204908	.	-	.	ID=maker-MullerA-augustus-gene-1.382;Name=maker-MullerA-augustus-gene-1.382	MullerA	1200578	1200579	mir_MSE_peak_634	6.91837
MullerA	maker	gene	1182437	1204908	.	-	.	ID=maker-MullerA-augustus-gene-1.382;Name=maker-MullerA-augustus-gene-1.382	MullerA	1202314	1202315	mir_MSE_peak_635	11.86930
MullerA	maker	gene	1185911	1207744	.	+	.	ID=maker-MullerA-augustus-gene-1.261;Name=maker-MullerA-augustus-gene-1.261	MullerA	1186577	1186578	mir_MSE_peak_627	9.10150
MullerA	maker	gene	1185911	1207744	.	+	.	ID=maker-MullerA-augustus-gene-1.261;Name=maker-MullerA-augustus-gene-1.261	MullerA	1192537	1192538	mir_MSE_peak_628	20.10676
MullerA	maker	gene	1185911	1207744	.	+	.	ID=maker-MullerA-augustus-gene-1.261;Name=maker-MullerA-augustus-gene-1.261	MullerA	1194322	1194323	mir_MSE_peak_629	6.23641
MullerA	maker	gene	1185911	1207744	.	+	.	ID=maker-MullerA-augustus-gene-1.261;Name=maker-MullerA-augustus-gene-1.261	MullerA	1196480	1196481	mir_MSE_peak_630	3.49080
MullerA	maker	gene	1185911	1207744	.	+	.	ID=maker-MullerA-augustus-gene-1.261;Name=maker-MullerA-augustus-gene-1.261	MullerA	1197319	1197320	mir_MSE_peak_631	5.55635
MullerA	maker	gene	1185911	1207744	.	+	.	ID=maker-MullerA-augustus-gene-1.261;Name=maker-MullerA-augustus-gene-1.261	MullerA	1198850	1198851	mir_MSE_peak_632	10.17939
MullerA	maker	gene	1185911	1207744	.	+	.	ID=maker-MullerA-augustus-gene-1.261;Name=maker-MullerA-augustus-gene-1.261	MullerA	1199834	1199835	mir_MSE_peak_633	7.87056
MullerA	maker	gene	1185911	1207744	.	+	.	ID=maker-MullerA-augustus-gene-1.261;Name=maker-MullerA-augustus-gene-1.261	MullerA	1200578	1200579	mir_MSE_peak_634	6.91837
MullerA	maker	gene	1185911	1207744	.	+	.	ID=maker-MullerA-augustus-gene-1.261;Name=maker-MullerA-augustus-gene-1.261	MullerA	1202314	1202315	mir_MSE_peak_635	11.86930
MullerA	maker	gene	1187411	1208351	.	-	.	ID=maker-MullerA-augustus-gene-1.391;Name=maker-MullerA-augustus-gene-1.391	MullerA	1192537	1192538	mir_MSE_peak_628	20.10676
MullerA	maker	gene	1187411	1208351	.	-	.	ID=maker-MullerA-augustus-gene-1.391;Name=maker-MullerA-augustus-gene-1.391	MullerA	1194322	1194323	mir_MSE_peak_629	6.23641
MullerA	maker	gene	1187411	1208351	.	-	.	ID=maker-MullerA-augustus-gene-1.391;Name=maker-MullerA-augustus-gene-1.391	MullerA	1196480	1196481	mir_MSE_peak_630	3.49080
MullerA	maker	gene	1187411	1208351	.	-	.	ID=maker-MullerA-augustus-gene-1.391;Name=maker-MullerA-augustus-gene-1.391	MullerA	1197319	1197320	mir_MSE_peak_631	5.55635
MullerA	maker	gene	1187411	1208351	.	-	.	ID=maker-MullerA-augustus-gene-1.391;Name=maker-MullerA-augustus-gene-1.391	MullerA	1198850	1198851	mir_MSE_peak_632	10.17939
MullerA	maker	gene	1187411	1208351	.	-	.	ID=maker-MullerA-augustus-gene-1.391;Name=maker-MullerA-augustus-gene-1.391	MullerA	1199834	1199835	mir_MSE_peak_633	7.87056
MullerA	maker	gene	1187411	1208351	.	-	.	ID=maker-MullerA-augustus-gene-1.391;Name=maker-MullerA-augustus-gene-1.391	MullerA	1200578	1200579	mir_MSE_peak_634	6.91837
MullerA	maker	gene	1187411	1208351	.	-	.	ID=maker-MullerA-augustus-gene-1.391;Name=maker-MullerA-augustus-gene-1.391	MullerA	1202314	1202315	mir_MSE_peak_635	11.86930
MullerA	maker	gene	1188610	1209427	.	+	.	ID=maker-MullerA-augustus-gene-1.262;Name=maker-MullerA-augustus-gene-1.262	MullerA	1192537	1192538	mir_MSE_peak_628	20.10676
MullerA	maker	gene	1188610	1209427	.	+	.	ID=maker-MullerA-augustus-gene-1.262;Name=maker-MullerA-augustus-gene-1.262	MullerA	1194322	1194323	mir_MSE_peak_629	6.23641
MullerA	maker	gene	1188610	1209427	.	+	.	ID=maker-MullerA-augustus-gene-1.262;Name=maker-MullerA-augustus-gene-1.262	MullerA	1196480	1196481	mir_MSE_peak_630	3.49080
MullerA	maker	gene	1188610	1209427	.	+	.	ID=maker-MullerA-augustus-gene-1.262;Name=maker-MullerA-augustus-gene-1.262	MullerA	1197319	1197320	mir_MSE_peak_631	5.55635
MullerA	maker	gene	1188610	1209427	.	+	.	ID=maker-MullerA-augustus-gene-1.262;Name=maker-MullerA-augustus-gene-1.262	MullerA	1198850	1198851	mir_MSE_peak_632	10.17939
MullerA	maker	gene	1188610	1209427	.	+	.	ID=maker-MullerA-augustus-gene-1.262;Name=maker-MullerA-augustus-gene-1.262	MullerA	1199834	1199835	mir_MSE_peak_633	7.87056
MullerA	maker	gene	1188610	1209427	.	+	.	ID=maker-MullerA-augustus-gene-1.262;Name=maker-MullerA-augustus-gene-1.262	MullerA	1200578	1200579	mir_MSE_peak_634	6.91837
MullerA	maker	gene	1188610	1209427	.	+	.	ID=maker-MullerA-augustus-gene-1.262;Name=maker-MullerA-augustus-gene-1.262	MullerA	1202314	1202315	mir_MSE_peak_635	11.86930
MullerA	maker	gene	1188966	1209307	.	-	.	ID=maker-MullerA-snap-gene-1.796;Name=maker-MullerA-snap-gene-1.796	MullerA	1192537	1192538	mir_MSE_peak_628	20.10676
MullerA	maker	gene	1188966	1209307	.	-	.	ID=maker-MullerA-snap-gene-1.796;Name=maker-MullerA-snap-gene-1.796	MullerA	1194322	1194323	mir_MSE_peak_629	6.23641
MullerA	maker	gene	1188966	1209307	.	-	.	ID=maker-MullerA-snap-gene-1.796;Name=maker-MullerA-snap-gene-1.796	MullerA	1196480	1196481	mir_MSE_peak_630	3.49080
MullerA	maker	gene	1188966	1209307	.	-	.	ID=maker-MullerA-snap-gene-1.796;Name=maker-MullerA-snap-gene-1.796	MullerA	1197319	1197320	mir_MSE_peak_631	5.55635
MullerA	maker	gene	1188966	1209307	.	-	.	ID=maker-MullerA-snap-gene-1.796;Name=maker-MullerA-snap-gene-1.796	MullerA	1198850	1198851	mir_MSE_peak_632	10.17939
MullerA	maker	gene	1188966	1209307	.	-	.	ID=maker-MullerA-snap-gene-1.796;Name=maker-MullerA-snap-gene-1.796	MullerA	1199834	1199835	mir_MSE_peak_633	7.87056
MullerA	maker	gene	1188966	1209307	.	-	.	ID=maker-MullerA-snap-gene-1.796;Name=maker-MullerA-snap-gene-1.796	MullerA	1200578	1200579	mir_MSE_peak_634	6.91837
MullerA	maker	gene	1188966	1209307	.	-	.	ID=maker-MullerA-snap-gene-1.796;Name=maker-MullerA-snap-gene-1.796	MullerA	1202314	1202315	mir_MSE_peak_635	11.86930
MullerA	maker	gene	1189994	1210635	.	-	.	ID=augustus_masked-MullerA-processed-gene-1.61;Name=augustus_masked-MullerA-processed-gene-1.61	MullerA	1192537	1192538	mir_MSE_peak_628	20.10676
MullerA	maker	gene	1189994	1210635	.	-	.	ID=augustus_masked-MullerA-processed-gene-1.61;Name=augustus_masked-MullerA-processed-gene-1.61	MullerA	1194322	1194323	mir_MSE_peak_629	6.23641
MullerA	maker	gene	1189994	1210635	.	-	.	ID=augustus_masked-MullerA-processed-gene-1.61;Name=augustus_masked-MullerA-processed-gene-1.61	MullerA	1196480	1196481	mir_MSE_peak_630	3.49080
MullerA	maker	gene	1189994	1210635	.	-	.	ID=augustus_masked-MullerA-processed-gene-1.61;Name=augustus_masked-MullerA-processed-gene-1.61	MullerA	1197319	1197320	mir_MSE_peak_631	5.55635
MullerA	maker	gene	1189994	1210635	.	-	.	ID=augustus_masked-MullerA-processed-gene-1.61;Name=augustus_masked-MullerA-processed-gene-1.61	MullerA	1198850	1198851	mir_MSE_peak_632	10.17939
MullerA	maker	gene	1189994	1210635	.	-	.	ID=augustus_masked-MullerA-processed-gene-1.61;Name=augustus_masked-MullerA-processed-gene-1.61	MullerA	1199834	1199835	mir_MSE_peak_633	7.87056
MullerA	maker	gene	1189994	1210635	.	-	.	ID=augustus_masked-MullerA-processed-gene-1.61;Name=augustus_masked-MullerA-processed-gene-1.61	MullerA	1200578	1200579	mir_MSE_peak_634	6.91837
MullerA	maker	gene	1189994	1210635	.	-	.	ID=augustus_masked-MullerA-processed-gene-1.61;Name=augustus_masked-MullerA-processed-gene-1.61	MullerA	1202314	1202315	mir_MSE_peak_635	11.86930
MullerA	maker	gene	1191434	1222494	.	+	.	ID=maker-MullerA-augustus-gene-1.263;Name=maker-MullerA-augustus-gene-1.263	MullerA	1192537	1192538	mir_MSE_peak_628	20.10676
MullerA	maker	gene	1191434	1222494	.	+	.	ID=maker-MullerA-augustus-gene-1.263;Name=maker-MullerA-augustus-gene-1.263	MullerA	1194322	1194323	mir_MSE_peak_629	6.23641
MullerA	maker	gene	1191434	1222494	.	+	.	ID=maker-MullerA-augustus-gene-1.263;Name=maker-MullerA-augustus-gene-1.263	MullerA	1196480	1196481	mir_MSE_peak_630	3.49080
MullerA	maker	gene	1191434	1222494	.	+	.	ID=maker-MullerA-augustus-gene-1.263;Name=maker-MullerA-augustus-gene-1.263	MullerA	1197319	1197320	mir_MSE_peak_631	5.55635
MullerA	maker	gene	1191434	1222494	.	+	.	ID=maker-MullerA-augustus-gene-1.263;Name=maker-MullerA-augustus-gene-1.263	MullerA	1198850	1198851	mir_MSE_peak_632	10.17939
MullerA	maker	gene	1191434	1222494	.	+	.	ID=maker-MullerA-augustus-gene-1.263;Name=maker-MullerA-augustus-gene-1.263	MullerA	1199834	1199835	mir_MSE_peak_633	7.87056
MullerA	maker	gene	1191434	1222494	.	+	.	ID=maker-MullerA-augustus-gene-1.263;Name=maker-MullerA-augustus-gene-1.263	MullerA	1200578	1200579	mir_MSE_peak_634	6.91837
MullerA	maker	gene	1191434	1222494	.	+	.	ID=maker-MullerA-augustus-gene-1.263;Name=maker-MullerA-augustus-gene-1.263	MullerA	1202314	1202315	mir_MSE_peak_635	11.86930
MullerA	maker	gene	1193450	1214004	.	-	.	ID=augustus_masked-MullerA-processed-gene-1.62;Name=augustus_masked-MullerA-processed-gene-1.62	MullerA	1194322	1194323	mir_MSE_peak_629	6.23641
MullerA	maker	gene	1193450	1214004	.	-	.	ID=augustus_masked-MullerA-processed-gene-1.62;Name=augustus_masked-MullerA-processed-gene-1.62	MullerA	1196480	1196481	mir_MSE_peak_630	3.49080
MullerA	maker	gene	1193450	1214004	.	-	.	ID=augustus_masked-MullerA-processed-gene-1.62;Name=augustus_masked-MullerA-processed-gene-1.62	MullerA	1197319	1197320	mir_MSE_peak_631	5.55635
MullerA	maker	gene	1193450	1214004	.	-	.	ID=augustus_masked-MullerA-processed-gene-1.62;Name=augustus_masked-MullerA-processed-gene-1.62	MullerA	1198850	1198851	mir_MSE_peak_632	10.17939
MullerA	maker	gene	1193450	1214004	.	-	.	ID=augustus_masked-MullerA-processed-gene-1.62;Name=augustus_masked-MullerA-processed-gene-1.62	MullerA	1199834	1199835	mir_MSE_peak_633	7.87056
MullerA	maker	gene	1193450	1214004	.	-	.	ID=augustus_masked-MullerA-processed-gene-1.62;Name=augustus_masked-MullerA-processed-gene-1.62	MullerA	1200578	1200579	mir_MSE_peak_634	6.91837
MullerA	maker	gene	1193450	1214004	.	-	.	ID=augustus_masked-MullerA-processed-gene-1.62;Name=augustus_masked-MullerA-processed-gene-1.62	MullerA	1202314	1202315	mir_MSE_peak_635	11.86930
MullerA	maker	gene	1228299	1261554	.	+	.	ID=snap_masked-MullerA-processed-gene-1.108;Name=snap_masked-MullerA-processed-gene-1.108	MullerA	1252091	1252092	mir_MSE_peak_636	8.89656
MullerA	maker	gene	1241909	1262994	.	+	.	ID=snap_masked-MullerA-processed-gene-1.109;Name=snap_masked-MullerA-processed-gene-1.109	MullerA	1252091	1252092	mir_MSE_peak_636	8.89656
MullerA	maker	gene	1546555	1578755	.	-	.	ID=maker-MullerA-snap-gene-1.808;Name=maker-MullerA-snap-gene-1.808	MullerA	1557733	1557734	mir_MSE_peak_637	2.72055
MullerA	maker	gene	1546555	1578755	.	-	.	ID=maker-MullerA-snap-gene-1.808;Name=maker-MullerA-snap-gene-1.808	MullerA	1565768	1565769	mir_MSE_peak_638	5.36373
MullerA	maker	gene	1546555	1578755	.	-	.	ID=maker-MullerA-snap-gene-1.808;Name=maker-MullerA-snap-gene-1.808	MullerA	1568624	1568625	mir_MSE_peak_639	68.89362
MullerA	maker	gene	1546555	1578755	.	-	.	ID=maker-MullerA-snap-gene-1.808;Name=maker-MullerA-snap-gene-1.808	MullerA	1569676	1569677	mir_MSE_peak_640	6.58537
[truncated: 26,458 more rows]
