# Supplementary material for: Single-cell RNA-seq of Drosophila miranda testis reveals the evolution and trajectory of germline sex chromosome regulation
Source: PLoS Biol. 2024 Apr 30;22(4):e3002605. doi: 10.1371/journal.pbio.3002605 (PMC11135767; doi:10.1371/journal.pbio.3002605)
Supplement: S1 Data — (ZIP) [file pbio.3002605.s017.zip › S1_Data/Dmir.ribo.Starpri.fc]

# Program:featureCounts v2.0.3; Command:"featureCounts" "-T" "24" "-M" "-a" "../ref/D.miranda_PacBio2.1.all.gtf" "-G" "../ref/D.miranda_PacBio2.1.fasta" "Dmir.MSH22.maleadult.ribo.pri.sort.bam" "Dmir.MSH22.malelarva.ribo.pri.sort.bam" "-o" "Dmir.ribo.Starpri.fc"
Geneid	Chr	Start	End	Strand	Length	Dmir.MSH22.maleadult.ribo.pri.sort.bam	Dmir.MSH22.malelarva.ribo.pri.sort.bam
maker-Contig_AX1-snap-gene-0.167	Contig_AX1;Contig_AX1	22277;23171	22937;23397	+;+	888	0	0
maker-Contig_AX1-snap-gene-0.174	Contig_AX1;Contig_AX1	37849;38750	38509;39055	+;+	967	0	0
augustus_masked-Contig_AX1-processed-gene-0.4	Contig_AX1	44746	45417	+	672	0	0
maker-Contig_AX1-snap-gene-0.172	Contig_AX1;Contig_AX1	54762;55642	55422;55946	+;+	966	0	0
maker-Contig_AX1-snap-gene-0.181	Contig_AX1;Contig_AX1	65042;65950	65702;66126	+;+	838	0	1
maker-Contig_AX1-snap-gene-0.183	Contig_AX1;Contig_AX1;Contig_AX1	75079;75359;75971	75348;75737;76315	+;+;+	994	0	0
maker-Contig_AX1-snap-gene-0.186	Contig_AX1;Contig_AX1;Contig_AX1;Contig_AX1	90459;90832;90993;98498	90476;90963;91055;99085	+;+;+;+	801	0	1
augustus_masked-Contig_AX1-processed-gene-0.12	Contig_AX1;Contig_AX1;Contig_AX1;Contig_AX1	99111;99357;99627;99840	99294;99526;99770;100034	+;+;+;+	693	0	3
maker-Contig_AX1-snap-gene-0.215	Contig_AX1;Contig_AX1;Contig_AX1;Contig_AX1;Contig_AX1;Contig_AX1;Contig_AX1;Contig_AX1;Contig_AX1	106181;106768;107064;107892;116469;116967;120072;120913;121411	106407;106992;107830;107948;116897;117155;120851;121341;121683	+;+;+;+;+;+;+;+;+	3376	0	0
maker-Contig_AX1-augustus-gene-0.66	Contig_AX1;Contig_AX1;Contig_AX1;Contig_AX1;Contig_AX1	128996;129455;129751;130592;131090	129094;129679;130530;131020;131284	+;+;+;+;+	1728	2	5
maker-Contig_AX1-augustus-gene-0.67	Contig_AX1;Contig_AX1;Contig_AX1;Contig_AX1;Contig_AX1	137312;137771;138067;138908;139406	137410;137995;138846;139336;139600	+;+;+;+;+	1728	0	0
maker-Contig_AX1-augustus-gene-0.68	Contig_AX1;Contig_AX1;Contig_AX1;Contig_AX1;Contig_AX1	141560;142262;142558;143399;143897	141902;142486;143337;143827;144091	+;+;+;+;+	1972	0	7
maker-Contig_AX1-snap-gene-0.262	Contig_AX1;Contig_AX1;Contig_AX1;Contig_AX1;Contig_AX1;Contig_AX1	151504;152271;152566;153407;153905;157156	151909;152495;153345;153835;154020;157168	+;+;+;+;+;+	1969	0	0
maker-Contig_AX1-snap-gene-0.266	Contig_AX1;Contig_AX1;Contig_AX1;Contig_AX1;Contig_AX1;Contig_AX1;Contig_AX1;Contig_AX1	170005;171440;177248;177787;177956;178532;183321;183519	170083;171516;177427;177941;178010;178857;183407;183750	+;+;+;+;+;+;+;+	1191	0	0
maker-Contig_AX14-augustus-gene-0.13	Contig_AX14;Contig_AX14;Contig_AX14;Contig_AX14;Contig_AX14;Contig_AX14;Contig_AX14;Contig_AX14;Contig_AX14	434;1463;1631;4583;4912;6567;7176;8537;9320	1178;1555;2701;4843;6510;7097;8471;8700;9575	+;+;+;+;+;+;+;+;+	6016	1	27
maker-Contig_AX14-snap-gene-0.100	Contig_AX14;Contig_AX14;Contig_AX14	5856;7206;13843	6330;7724;14846	-;-;-	1998	0	0
maker-Contig_AX14-augustus-gene-0.14	Contig_AX14;Contig_AX14;Contig_AX14	10983;11448;11876	11163;11802;12174	+;+;+	835	0	0
augustus_masked-Contig_AX14-processed-gene-0.2	Contig_AX14	12262	12510	+	249	0	0
snap_masked-Contig_AX14-processed-gene-0.9	Contig_AX14;Contig_AX14;Contig_AX14;Contig_AX14;Contig_AX14;Contig_AX14	12561;12824;13431;13645;14793;15576	12768;13353;13565;14727;14956;16429	+;+;+;+;+;+	2974	0	15
maker-Contig_AX14-snap-gene-0.87	Contig_AX14;Contig_AX14;Contig_AX14;Contig_AX14;Contig_AX14;Contig_AX14;Contig_AX14;Contig_AX14	32406;33439;33607;36709;37318;37977;38678;39344	33154;33531;36651;37239;37950;38612;38772;40192	+;+;+;+;+;+;+;+	6631	8	124
maker-Contig_AX14-snap-gene-0.105	Contig_AX14;Contig_AX14;Contig_AX14	33849;36867;45965	33905;37866;46838	-;-;-	1931	0	0
maker-Contig_AX14-augustus-gene-0.51	Contig_AX14;Contig_AX14;Contig_AX14;Contig_AX14;Contig_AX14;Contig_AX14;Contig_AX14	40595;41681;41849;44946;45554;46915;47698	41396;41777;44889;45476;46849;47078;47884	+;+;+;+;+;+;+	6118	8	3
snap_masked-Contig_AX17-processed-gene-0.2	Contig_AX17;Contig_AX17	20108;20509	20155;21381	+;+	921	1	3
maker-Contig_AX22-augustus-gene-0.8	Contig_AX22;Contig_AX22	16759;17451	17353;17570	-;-	715	0	0
maker-Contig_AX22-snap-gene-0.12	Contig_AX22;Contig_AX22	20585;21811	21418;21816	-;-	840	0	0
maker-Contig_AX23-snap-gene-0.5	Contig_AX23;Contig_AX23	1271;1416	1387;1676	+;+	378	0	0
maker-Contig_AX23-snap-gene-0.4	Contig_AX23;Contig_AX23	1686;1970	1958;2191	+;+	495	0	0
maker-Contig_AX23-snap-gene-0.8	Contig_AX23;Contig_AX23;Contig_AX23	2310;2837;3074	2780;3016;3180	-;-;-	758	0	0
maker-Contig_AX3-augustus-gene-0.1	Contig_AX3;Contig_AX3	379651;379879	379818;380514	-;-	804	0	0
maker-Contig_AX30-snap-gene-0.4	Contig_AX30;Contig_AX30	4302;7371	4459;7971	+;+	759	0	3
maker-Contig_AX5-snap-gene-0.27	Contig_AX5;Contig_AX5;Contig_AX5;Contig_AX5	365;567;890;1191	499;825;1158;1614	+;+;+;+	1087	0	0
maker-Contig_AX5-snap-gene-0.45	Contig_AX5;Contig_AX5;Contig_AX5;Contig_AX5;Contig_AX5;Contig_AX5;Contig_AX5;Contig_AX5	875;1144;2917;3110;3874;4145;4537;4854	982;1613;3043;3856;4136;4451;4734;5006	-;-;-;-;-;-;-;-	2373	0	1
maker-Contig_AX5-snap-gene-0.30	Contig_AX5;Contig_AX5	14555;14882	14827;14893	+;+	285	0	0
maker-Contig_AX5-augustus-gene-0.14	Contig_AX5;Contig_AX5	14895;15245	15160;15563	+;+	585	0	0
maker-Contig_AX5-augustus-gene-0.22	Contig_AX5;Contig_AX5;Contig_AX5;Contig_AX5;Contig_AX5	16829;17162;17331;18543;18886	16980;17274;18400;18827;18984	-;-;-;-;-	1719	1	0
maker-Contig_AX5-snap-gene-0.37	Contig_AX5;Contig_AX5	30131;30470	30415;30481	+;+	297	0	0
maker-Contig_AX5-snap-gene-0.36	Contig_AX5;Contig_AX5	30483;30758	30746;31195	+;+	702	0	0
maker-Contig_AX5-augustus-gene-0.17	Contig_AX5;Contig_AX5	34329;34918	34850;35018	+;+	623	0	0
augustus_masked-Contig_AX5-processed-gene-0.4	Contig_AX5;Contig_AX5	40287;40595	40430;40675	+;+	225	0	0
maker-Contig_AX5-snap-gene-0.43	Contig_AX5;Contig_AX5	40814;40962	40902;41235	+;+	363	0	0
augustus_masked-Contig_AX7-processed-gene-0.0	Contig_AX7	16330	16602	-	273	0	0
augustus_masked-Contig_AX7-processed-gene-0.1	Contig_AX7;Contig_AX7	49535;53625	49638;53856	-;-	336	0	0
snap_masked-Contig_AX7-processed-gene-0.5	Contig_AX7;Contig_AX7	107171;107183	107178;107414	-;-	240	0	0
maker-Contig_AX_tr1-snap-gene-0.200	Contig_AX_tr1;Contig_AX_tr1;Contig_AX_tr1;Contig_AX_tr1;Contig_AX_tr1	4561;4906;5475;6243;6404	4839;5411;5609;6323;6991	-;-;-;-;-	1589	0	2
maker-Contig_AX_tr1-augustus-gene-0.95	Contig_AX_tr1;Contig_AX_tr1	7101;7311	7238;9050	-;-	1878	0	1
maker-Contig_AX_tr1-augustus-gene-0.76	Contig_AX_tr1;Contig_AX_tr1	9182;9865	9692;9917	-;-	564	0	1
maker-Contig_AX_tr1-augustus-gene-0.24	Contig_AX_tr1;Contig_AX_tr1;Contig_AX_tr1;Contig_AX_tr1;Contig_AX_tr1;Contig_AX_tr1;Contig_AX_tr1	10632;14417;14828;17080;17259;17455;18966	11279;14751;17001;17191;17387;18883;21219	+;+;+;+;+;+;+	7081	20	118
maker-Contig_AX_tr1-augustus-gene-0.117	Contig_AX_tr1;Contig_AX_tr1;Contig_AX_tr1;Contig_AX_tr1;Contig_AX_tr1;Contig_AX_tr1;Contig_AX_tr1	25314;26117;26704;27459;27635;28344;28543	26050;26640;26838;27554;28275;28470;30282	-;-;-;-;-;-;-	4000	1	9
maker-Contig_AX_tr1-augustus-gene-0.116	Contig_AX_tr1;Contig_AX_tr1	30414;31097	30924;31149	-;-	564	0	2
augustus_masked-Contig_AX_tr1-processed-gene-0.1	Contig_AX_tr1;Contig_AX_tr1;Contig_AX_tr1;Contig_AX_tr1	31292;32358;35455;35866	31329;32500;35789;38025	+;+;+;+	2676	12	70
maker-Contig_AX_tr1-augustus-gene-0.38	Contig_AX_tr1;Contig_AX_tr1;Contig_AX_tr1;Contig_AX_tr1	38082;38296;38492;40003	38228;38424;39920;42839	+;+;+;+	4542	29	82
maker-Contig_AX_tr1-snap-gene-0.221	Contig_AX_tr1;Contig_AX_tr1;Contig_AX_tr1;Contig_AX_tr1;Contig_AX_tr1;Contig_AX_tr1;Contig_AX_tr1;Contig_AX_tr1;Contig_AX_tr1;Contig_AX_tr1;Contig_AX_tr1;Contig_AX_tr1;Contig_AX_tr1	45664;46460;47047;47802;47978;48687;48886;49353;50711;50953;53029;53282;53848	46393;46983;47181;47897;48618;48813;49296;50627;50908;51190;53210;53364;53869	-;-;-;-;-;-;-;-;-;-;-;-;-	4662	4	17
maker-Contig_AX_tr1-augustus-gene-0.54	Contig_AX_tr1;Contig_AX_tr1;Contig_AX_tr1;Contig_AX_tr1;Contig_AX_tr1;Contig_AX_tr1;Contig_AX_tr1	52129;55898;56309;58561;58740;58936;60447	52760;56232;58482;58672;58868;60364;63289	+;+;+;+;+;+;+	7654	19	114
maker-Contig_AX_tr1-snap-gene-0.228	Contig_AX_tr1;Contig_AX_tr1;Contig_AX_tr1	62884;64004;66331	62957;64485;66512	-;-;-	738	0	0
maker-Contig_AX_tr1-augustus-gene-0.63	Contig_AX_tr1;Contig_AX_tr1;Contig_AX_tr1	65637;69018;69428	66062;69352;70052	+;+;+	1386	0	22
augustus_masked-Contig_AX_tr1-processed-gene-0.5	Contig_AX_tr1;Contig_AX_tr1;Contig_AX_tr1;Contig_AX_tr1;Contig_AX_tr1;Contig_AX_tr1;Contig_AX_tr1	70869;71531;71710;71906;72684;73434;73960	71452;71642;71838;72633;73319;73918;74546	+;+;+;+;+;+;+	3261	22	78
snap_masked-Contig_AX_tr2-processed-gene-0.0	Contig_AX_tr2;Contig_AX_tr2	9618;10037	9948;10230	+;+	525	0	0
maker-Contig_AX_tr2-snap-gene-0.2	Contig_AX_tr2;Contig_AX_tr2	20553;24923	20867;25350	+;+	743	13	20
maker-Contig_AX_tr2-snap-gene-0.7	Contig_AX_tr2;Contig_AX_tr2	33596;33986	33923;34286	-;-	629	1	10
maker-Contig_Y1-augustus-gene-0.131	Contig_Y1;Contig_Y1;Contig_Y1	21608;22896;23435	22845;23367;23587	+;+;+	1863	0	0
maker-Contig_Y1-augustus-gene-0.209	Contig_Y1;Contig_Y1;Contig_Y1;Contig_Y1	24584;25610;25952;26078	25544;25897;26052;26216	-;-;-;-	1489	0	0
maker-Contig_Y1-augustus-gene-0.134	Contig_Y1;Contig_Y1;Contig_Y1	65976;66512;67640	66456;67572;67792	+;+;+	1695	0	1
maker-Contig_Y1-snap-gene-0.451	Contig_Y1;Contig_Y1;Contig_Y1;Contig_Y1;Contig_Y1	68707;74125;74550;74963;75468	69294;74532;74850;75187;75511	-;-;-;-;-	1566	1	0
augustus_masked-Contig_Y1-processed-gene-0.2	Contig_Y1	144933	145988	+	1056	0	0
maker-Contig_Y1-augustus-gene-0.137	Contig_Y1;Contig_Y1	145989;146886	146818;147038	+;+	983	0	0
maker-Contig_Y1-snap-gene-0.453	Contig_Y1;Contig_Y1;Contig_Y1	148310;149096;149312	149030;149270;149360	-;-;-	945	0	1
maker-Contig_Y1-augustus-gene-0.139	Contig_Y1;Contig_Y1	186929;188868	188800;188972	+;+	1977	0	0
maker-Contig_Y1-snap-gene-0.364	Contig_Y1;Contig_Y1;Contig_Y1	189346;190273;190817	189387;190620;190924	+;+;+	498	0	0
augustus_masked-Contig_Y1-processed-gene-0.26	Contig_Y1;Contig_Y1;Contig_Y1	190267;190975;191314	190909;191259;191557	-;-;-	1172	1	0
maker-Contig_Y1-snap-gene-0.370	Contig_Y1;Contig_Y1	205012;205312	205280;205495	+;+	453	0	0
maker-Contig_Y1-augustus-gene-0.142	Contig_Y1;Contig_Y1;Contig_Y1	214440;214956;216368	214870;216300;216472	+;+;+	1881	2	0
augustus_masked-Contig_Y1-processed-gene-0.27	Contig_Y1	217776	218489	-	714	0	0
snap_masked-Contig_Y1-processed-gene-0.93	Contig_Y1;Contig_Y1;Contig_Y1;Contig_Y1;Contig_Y1	218586;233796;234515;235058;235327	218856;234316;234688;235234;235431	-;-;-;-;-	1248	0	0
maker-Contig_Y1-augustus-gene-0.145	Contig_Y1;Contig_Y1	233882;235827	235759;235931	+;+	1983	0	0
maker-Contig_Y1-snap-gene-0.463	Contig_Y1;Contig_Y1;Contig_Y1	236909;238011;238576	237945;238294;238619	-;-;-	1365	1	1
augustus_masked-Contig_Y1-processed-gene-0.7	Contig_Y1;Contig_Y1;Contig_Y1	248929;249239;249872	249068;249818;250471	+;+;+	1320	0	0
maker-Contig_Y1-augustus-gene-0.148	Contig_Y1;Contig_Y1	250520;250956	250888;251108	+;+	522	0	0
maker-Contig_Y1-augustus-gene-0.223	Contig_Y1;Contig_Y1	253510;254311	254161;254576	-;-	918	0	0
maker-Contig_Y1-snap-gene-0.470	Contig_Y1;Contig_Y1	297562;298475	298347;298798	-;-	1110	0	0
maker-Contig_Y1-snap-gene-0.469	Contig_Y1;Contig_Y1;Contig_Y1;Contig_Y1;Contig_Y1;Contig_Y1;Contig_Y1;Contig_Y1	298887;299637;300144;300221;300456;301093;301869;301995	299621;299813;300154;300395;301013;301794;301932;302098	-;-;-;-;-;-;-;-	2526	0	0
maker-Contig_Y1-snap-gene-0.468	Contig_Y1;Contig_Y1	302248;303910	302470;303948	-;-	262	0	0
maker-Contig_Y1-snap-gene-0.486	Contig_Y1;Contig_Y1	311486;311734	311663;312257	-;-	702	0	0
maker-Contig_Y1-snap-gene-0.387	Contig_Y1;Contig_Y1;Contig_Y1;Contig_Y1;Contig_Y1;Contig_Y1;Contig_Y1;Contig_Y1;Contig_Y1;Contig_Y1;Contig_Y1;Contig_Y1;Contig_Y1;Contig_Y1;Contig_Y1;Contig_Y1;Contig_Y1;Contig_Y1;Contig_Y1;Contig_Y1	319603;321559;321708;321955;322293;322670;323452;324070;329335;329882;330117;330735;331044;334501;334650;334898;335236;335845;336993;337302	319734;321624;321838;322132;322603;323372;324009;324188;329602;330037;330674;330909;331225;334566;334780;335075;335546;336295;337167;339950	+;+;+;+;+;+;+;+;+;+;+;+;+;+;+;+;+;+;+;+	7498	5	2
maker-Contig_Y1-snap-gene-0.487	Contig_Y1;Contig_Y1;Contig_Y1;Contig_Y1;Contig_Y1	365151;365763;366101;366332;367004	365756;366034;366269;366904;367081	-;-;-;-;-	1698	0	2
augustus_masked-Contig_Y1-processed-gene-0.12	Contig_Y1;Contig_Y1	369198;370268	369756;370593	+;+	885	0	0
augustus_masked-Contig_Y1-processed-gene-0.14	Contig_Y1;Contig_Y1;Contig_Y1	389810;390880;400274	390368;391182;400875	+;+;+	1464	0	0
maker-Contig_Y1-snap-gene-0.394	Contig_Y1;Contig_Y1	400917;400994	400962;401220	+;+	273	0	0
maker-Contig_Y1-snap-gene-0.495	Contig_Y1;Contig_Y1	401762;402291	401775;403257	-;-	981	0	2
maker-Contig_Y1-snap-gene-0.494	Contig_Y1;Contig_Y1	403279;403400	403392;403942	-;-	657	0	0
maker-Contig_Y1-snap-gene-0.407	Contig_Y1;Contig_Y1	403507;403783	403708;403900	+;+	320	0	0
augustus_masked-Contig_Y1-processed-gene-0.38	Contig_Y1;Contig_Y1;Contig_Y1;Contig_Y1;Contig_Y1;Contig_Y1;Contig_Y1;Contig_Y1;Contig_Y1;Contig_Y1;Contig_Y1;Contig_Y1;Contig_Y1;Contig_Y1;Contig_Y1;Contig_Y1;Contig_Y1;Contig_Y1;Contig_Y1;Contig_Y1;Contig_Y1;Contig_Y1;Contig_Y1;Contig_Y1;Contig_Y1	404194;405327;405603;406149;407225;407697;407990;410065;410974;411523;411791;411868;412103;412740;413093;413592;414063;416178;416477;417348;417896;418164;418241;418476;419113	405260;405501;405877;406813;407535;407826;408039;410655;411450;411717;411801;412042;412660;413017;413361;413902;414193;416412;417239;417823;418090;418174;418415;419033;419382	-;-;-;-;-;-;-;-;-;-;-;-;-;-;-;-;-;-;-;-;-;-;-;-;-	8352	0	1
maker-Contig_Y1-snap-gene-0.406	Contig_Y1;Contig_Y1	415688;423152	416785;423269	+;+	1216	0	0
snap_masked-Contig_Y1-processed-gene-0.111	Contig_Y1;Contig_Y1;Contig_Y1;Contig_Y1	419437;419882;420353;420647	419815;420192;420530;420654	-;-;-;-	876	1	0
snap_masked-Contig_Y1-processed-gene-0.112	Contig_Y1;Contig_Y1	422396;422769	422761;423467	-;-	1065	0	3
augustus_masked-Contig_Y1-processed-gene-0.40	Contig_Y1;Contig_Y1;Contig_Y1;Contig_Y1;Contig_Y1;Contig_Y1	423601;424189;424457;424534;424769;425406	424116;424383;424467;424708;425326;425675	-;-;-;-;-;-	1725	0	0
augustus_masked-Contig_Y1-processed-gene-0.41	Contig_Y1;Contig_Y1;Contig_Y1	425731;426176;426745	426109;426486;426904	-;-;-	850	0	1
snap_masked-Contig_Y1-processed-gene-0.76	Contig_Y1;Contig_Y1	433526;452853	433890;452967	+;+	480	0	0
snap_masked-Contig_Y1-processed-gene-0.114	Contig_Y1	454143	455990	-	1848	0	0
snap_masked-Contig_Y1-processed-gene-0.115	Contig_Y1;Contig_Y1	456124;456712	456696;456879	-;-	741	0	1
maker-Contig_Y1-augustus-gene-0.295	Contig_Y1;Contig_Y1;Contig_Y1;Contig_Y1;Contig_Y1;Contig_Y1;Contig_Y1;Contig_Y1;Contig_Y1	456971;457057;457292;457929;458698;459169;460540;460742;460947	456990;457231;457849;458631;459008;459358;460658;460807;461218	-;-;-;-;-;-;-;-;-	2414	0	0
maker-Contig_Y1-snap-gene-0.587	Contig_Y1;Contig_Y1	463494;463742	463671;464265	-;-	702	0	0
snap_masked-Contig_Y1-processed-gene-0.77	Contig_Y1;Contig_Y1;Contig_Y1;Contig_Y1;Contig_Y1;Contig_Y1;Contig_Y1	472360;473133;473471;473848;474630;475248;475557	473016;473310;473781;474550;475187;475422;477967	+;+;+;+;+;+;+	4993	1	5
maker-Contig_Y1-augustus-gene-0.303	Contig_Y1;Contig_Y1;Contig_Y1;Contig_Y1	508578;509175;509683;515485	509119;509622;509968;515573	-;-;-;-	1365	1	0
maker-Contig_Y1-snap-gene-0.604	Contig_Y1;Contig_Y1;Contig_Y1;Contig_Y1;Contig_Y1;Contig_Y1;Contig_Y1;Contig_Y1;Contig_Y1;Contig_Y1;Contig_Y1	533561;533737;534047;540566;540832;546158;546468;546875;553673;553939;554476	533714;533987;534286;540773;540987;546408;546816;547221;553880;554366;554598	-;-;-;-;-;-;-;-;-;-;-	2715	0	0
maker-Contig_Y1-snap-gene-0.616	Contig_Y1;Contig_Y1;Contig_Y1;Contig_Y1	566452;575659;576167;581988	567012;576106;576495;582059	-;-;-;-	1410	0	0
maker-Contig_Y1-snap-gene-0.617	Contig_Y1;Contig_Y1;Contig_Y1;Contig_Y1	586181;593278;593786;593927	586729;593725;593884;594045	-;-;-;-	1215	0	0
maker-Contig_Y1-snap-gene-0.624	Contig_Y1;Contig_Y1;Contig_Y1	603163;603822;604357	603762;604215;604859	-;-;-	1497	0	0
maker-Contig_Y1-snap-gene-0.422	Contig_Y1;Contig_Y1;Contig_Y1;Contig_Y1;Contig_Y1;Contig_Y1;Contig_Y1	607373;607509;608057;608561;613214;613428;613940	607444;607996;608504;609066;613369;613502;614531	+;+;+;+;+;+;+	2337	1	7
maker-Contig_Y1-snap-gene-0.421	Contig_Y1;Contig_Y1;Contig_Y1;Contig_Y1;Contig_Y1;Contig_Y1	617662;618967;619506;620010;624596;624743	617733;619445;619953;620515;624686;625174	+;+;+;+;+;+	2028	0	1
maker-Contig_Y1-augustus-gene-0.202	Contig_Y1;Contig_Y1;Contig_Y1;Contig_Y1	638450;638586;639134;639638	638521;639073;639581;640200	+;+;+;+	1571	0	1
maker-Contig_Y1-snap-gene-0.627	Contig_Y1;Contig_Y1;Contig_Y1;Contig_Y1;Contig_Y1;Contig_Y1	697516;697849;698063;698215;698438;699414	697777;697995;698158;698384;698815;699951	-;-;-;-;-;-	1591	2	0
snap_masked-Contig_Y1-processed-gene-0.128	Contig_Y1	757543	757890	-	348	0	0
snap_masked-Contig_Y1-processed-gene-0.129	Contig_Y1;Contig_Y1	758415;760379	758431;760565	-;-	204	0	0
maker-Contig_Y1-augustus-gene-0.206	Contig_Y1;Contig_Y1;Contig_Y1;Contig_Y1;Contig_Y1;Contig_Y1;Contig_Y1;Contig_Y1	862144;862559;862734;862965;863971;864297;864809;865410	862503;862669;862898;863084;864033;864749;865345;865820	+;+;+;+;+;+;+;+	2220	31	0
snap_masked-Contig_Y1-processed-gene-0.130	Contig_Y1;Contig_Y1;Contig_Y1	864805;884854;885350	864900;885344;885866	-;-;-	1104	0	0
snap_masked-Contig_Y1-processed-gene-1.48	Contig_Y1	987016	987231	-	216	0	0
snap_masked-Contig_Y1-processed-gene-1.49	Contig_Y1	997177	997392	-	216	0	0
augustus_masked-Contig_Y1-processed-gene-1.24	Contig_Y1	1016713	1016919	-	207	0	0
maker-Contig_Y1-snap-gene-1.176	Contig_Y1;Contig_Y1;Contig_Y1	1146580;1147072;1154725	1147011;1147100;1154935	+;+;+	672	0	0
augustus_masked-Contig_Y1-processed-gene-1.25	Contig_Y1	1230715	1232292	-	1578	1	0
augustus_masked-Contig_Y1-processed-gene-1.2	Contig_Y1;Contig_Y1;Contig_Y1	1255397;1255625;1256005	1255570;1255883;1256882	+;+;+	1311	1	2
maker-Contig_Y1-snap-gene-1.179	Contig_Y1;Contig_Y1	1276034;1276365	1276325;1276612	+;+	540	0	0
maker-Contig_Y1-augustus-gene-1.138	Contig_Y1;Contig_Y1	1363462;1363764	1363703;1363941	-;-	420	0	0
maker-Contig_Y1-snap-gene-1.216	Contig_Y1;Contig_Y1	1364038;1364740	1364661;1365845	-;-	1730	12	0
maker-Contig_Y1-augustus-gene-1.139	Contig_Y1;Contig_Y1	1365898;1366572	1366543;1367524	-;-	1599	6	0
maker-Contig_Y1-snap-gene-1.222	Contig_Y1;Contig_Y1	1460970;1462606	1461490;1462738	-;-	654	0	0
augustus_masked-Contig_Y1-processed-gene-1.4	Contig_Y1;Contig_Y1	1602746;1602910	1602862;1603170	+;+	378	3	0
snap_masked-Contig_Y1-processed-gene-1.89	Contig_Y1;Contig_Y1;Contig_Y1	1603008;1603622;1607962	1603067;1603745;1608035	-;-;-	258	0	0
maker-Contig_Y1-augustus-gene-1.142	Contig_Y1	1613314	1613412	-	99	0	0
snap_masked-Contig_Y1-processed-gene-1.90	Contig_Y1;Contig_Y1;Contig_Y1	1613418;1628589;1630278	1613468;1628749;1630317	-;-;-	252	0	0
maker-Contig_Y1-snap-gene-1.180	Contig_Y1;Contig_Y1	1633005;1633241	1633236;1633302	+;+	294	0	0
maker-Contig_Y1-snap-gene-1.181	Contig_Y1;Contig_Y1	1638039;1638275	1638270;1638336	+;+	294	0	0
maker-Contig_Y1-snap-gene-1.223	Contig_Y1;Contig_Y1;Contig_Y1	1681009;1681378;1682006	1681203;1681988;1682408	-;-;-	1209	6	0
snap_masked-Contig_Y1-processed-gene-1.94	Contig_Y1;Contig_Y1	1776701;1776993	1776961;1777064	-;-	333	0	0
snap_masked-Contig_Y1-processed-gene-1.95	Contig_Y1;Contig_Y1	1778912;1779593	1779510;1779815	-;-	822	0	0
snap_masked-Contig_Y1-processed-gene-1.96	Contig_Y1;Contig_Y1	1780571;1780863	1780831;1780934	-;-	333	0	0
maker-Contig_Y1-snap-gene-1.182	Contig_Y1;Contig_Y1;Contig_Y1	1783107;1786306;1793033	1783169;1786614;1793317	+;+;+	657	0	0
augustus_masked-Contig_Y1-processed-gene-1.36	Contig_Y1;Contig_Y1;Contig_Y1	1786296;1786856;1786976	1786792;1786889;1787368	-;-;-	924	1	0
maker-Contig_Y1-augustus-gene-1.151	Contig_Y1;Contig_Y1;Contig_Y1	1787955;1788260;1788622	1788215;1788552;1788665	-;-;-	598	0	0
augustus_masked-Contig_Y1-processed-gene-1.5	Contig_Y1	1794081	1795664	+	1584	1	0
maker-Contig_Y1-snap-gene-1.246	Contig_Y1;Contig_Y1;Contig_Y1	1797668;1803551;1803865	1798159;1803754;1804002	-;-;-	834	0	0
augustus_masked-Contig_Y1-processed-gene-1.7	Contig_Y1	1797983	1799398	+	1416	5	0
augustus_masked-Contig_Y1-processed-gene-1.8	Contig_Y1	1803206	1804789	+	1584	1	0
maker-Contig_Y1-augustus-gene-1.119	Contig_Y1;Contig_Y1	1808961;1809413	1809269;1810228	+;+	1125	4	2
maker-Contig_Y1-snap-gene-1.244	Contig_Y1;Contig_Y1	1809659;1815451	1810408;1815518	-;-	818	0	0
augustus_masked-Contig_Y1-processed-gene-1.10	Contig_Y1	1810301	1810543	+	243	0	0
augustus_masked-Contig_Y1-processed-gene-1.11	Contig_Y1	1814722	1814979	+	258	0	0
maker-Contig_Y1-snap-gene-1.197	Contig_Y1;Contig_Y1	1814995;1821504	1815238;1822657	+;+	1398	1	2
maker-Contig_Y1-snap-gene-1.242	Contig_Y1;Contig_Y1	1815531;1822429	1815860;1822847	-;-	749	0	0
augustus_masked-Contig_Y1-processed-gene-1.14	Contig_Y1;Contig_Y1	1832005;1832458	1832397;1833588	+;+	1524	3	0
maker-Contig_Y1-snap-gene-1.205	Contig_Y1;Contig_Y1	1838304;1839811	1839714;1839839	+;+	1440	20	1
maker-Contig_Y1-augustus-gene-1.129	Contig_Y1;Contig_Y1	1844393;1845332	1845284;1845975	+;+	1536	7	0
augustus_masked-Contig_Y1-processed-gene-1.17	Contig_Y1	1850725	1852308	+	1584	1	0
augustus_masked-Contig_Y1-processed-gene-1.18	Contig_Y1	1856956	1858539	+	1584	0	0
augustus_masked-Contig_Y1-processed-gene-1.21	Contig_Y1	1873519	1875102	+	1584	3	0
augustus_masked-Contig_Y1-processed-gene-1.22	Contig_Y1	1877232	1878815	+	1584	6	2
augustus_masked-Contig_Y1-processed-gene-1.39	Contig_Y1;Contig_Y1	1886865;1887859	1887800;1888443	-;-	1521	4	0
snap_masked-Contig_Y1-processed-gene-1.78	Contig_Y1;Contig_Y1;Contig_Y1;Contig_Y1	1887652;1888099;1890702;1891054	1887789;1888419;1891034;1891383	+;+;+;+	1122	0	0
maker-Contig_Y1-augustus-gene-1.161	Contig_Y1;Contig_Y1	1890609;1891603	1891544;1892187	-;-	1521	3	0
augustus_masked-Contig_Y1-processed-gene-1.41	Contig_Y1	1894568	1896151	-	1584	1	0
maker-Contig_Y1-snap-gene-1.259	Contig_Y1;Contig_Y1;Contig_Y1;Contig_Y1;Contig_Y1	1898448;1899515;1904707;1905794;1906263	1898803;1899842;1904725;1906184;1907373	-;-;-;-;-	2205	4	0
augustus_masked-Contig_Y1-processed-gene-1.45	Contig_Y1	1929517	1930389	-	873	3	0
augustus_masked-Contig_Y1-processed-gene-1.46	Contig_Y1	1957426	1958946	-	1521	0	0
snap_masked-Contig_Y1-processed-gene-1.117	Contig_Y1;Contig_Y1;Contig_Y1	1962816;1962941;1963346	1962844;1963305;1964358	-;-;-	1407	1	0
maker-Contig_Y1-snap-gene-2.268	Contig_Y1;Contig_Y1;Contig_Y1;Contig_Y1;Contig_Y1	1980083;1981242;1984661;1985714;1989941	1980095;1981372;1985182;1986013;1990303	-;-;-;-;-	1329	0	0
maker-Contig_Y1-snap-gene-2.205	Contig_Y1;Contig_Y1;Contig_Y1	1985543;1990310;1999635	1985857;1990666;1999754	+;+;+	792	0	0
augustus_masked-Contig_Y1-processed-gene-2.3	Contig_Y1	1990334	1990654	-	321	0	0
maker-Contig_Y1-snap-gene-2.269	Contig_Y1;Contig_Y1	2006857;2014974	2008113;2015440	-;-	1724	0	0
maker-Contig_Y1-snap-gene-2.207	Contig_Y1;Contig_Y1	2007644;2014929	2007781;2015440	+;+	650	0	0
maker-Contig_Y1-augustus-gene-2.142	Contig_Y1;Contig_Y1;Contig_Y1;Contig_Y1;Contig_Y1;Contig_Y1;Contig_Y1;Contig_Y1	2023847;2024281;2033967;2034756;2039623;2040141;2044236;2044963	2024200;2025394;2034709;2035164;2040099;2040794;2044917;2045650	-;-;-;-;-;-;-;-	5121	2	1
maker-Contig_Y1-augustus-gene-2.143	Contig_Y1;Contig_Y1	2052661;2053650	2053621;2054170	-;-	1482	8	0
maker-Contig_Y1-snap-gene-2.271	Contig_Y1;Contig_Y1;Contig_Y1	2058136;2058572;2058991	2058453;2058962;2059511	-;-;-	1230	0	1
maker-Contig_Y1-snap-gene-2.279	Contig_Y1;Contig_Y1;Contig_Y1	2075463;2075884;2082087	2075867;2077050;2082386	-;-;-	1872	1	0
snap_masked-Contig_Y1-processed-gene-2.86	Contig_Y1;Contig_Y1	2102019;2102431	2102414;2103603	-;-	1569	1	0
maker-Contig_Y1-snap-gene-2.281	Contig_Y1;Contig_Y1;Contig_Y1	2118550;2119850;2125218	2119686;2120110;2125517	-;-;-	1698	2	1
augustus_masked-Contig_Y1-processed-gene-2.28	Contig_Y1	2135464	2137047	-	1584	0	0
maker-Contig_Y1-snap-gene-2.217	Contig_Y1;Contig_Y1;Contig_Y1	2234251;2234531;2239383	2234277;2234776;2239445	+;+;+	336	0	2
maker-Contig_Y1-snap-gene-2.216	Contig_Y1;Contig_Y1;Contig_Y1;Contig_Y1;Contig_Y1;Contig_Y1;Contig_Y1;Contig_Y1;Contig_Y1;Contig_Y1	2239655;2239910;2240109;2240410;2240680;2241247;2241499;2241766;2242235;2242630	2239846;2240050;2240253;2240611;2241184;2241425;2241706;2242176;2242547;2242820	+;+;+;+;+;+;+;+;+;+	2487	5	35
maker-Contig_Y1-augustus-gene-2.106	Contig_Y1;Contig_Y1;Contig_Y1;Contig_Y1;Contig_Y1;Contig_Y1;Contig_Y1;Contig_Y1;Contig_Y1;Contig_Y1;Contig_Y1;Contig_Y1	2242976;2243424;2243709;2244334;2244514;2245739;2246248;2246575;2246803;2247243;2247434;2247749	2243281;2243651;2244275;2244445;2245678;2246189;2246521;2246743;2247178;2247365;2247692;2248199	+;+;+;+;+;+;+;+;+;+;+;+	4481	7	23
maker-Contig_Y1-snap-gene-2.284	Contig_Y1;Contig_Y1;Contig_Y1	2246346;2246585;2246903	2246477;2246734;2247147	-;-;-	527	0	0
maker-Contig_Y1-augustus-gene-2.112	Contig_Y1;Contig_Y1	2253781;2253950	2253891;2255635	+;+	1797	11	26
snap_masked-Contig_Y1-processed-gene-2.90	Contig_Y1;Contig_Y1	2254611;2254834	2254634;2255022	-;-	213	0	0
maker-Contig_Y1-snap-gene-2.227	Contig_Y1;Contig_Y1;Contig_Y1;Contig_Y1	2268211;2268436;2268674;2268881	2268353;2268545;2268824;2269029	+;+;+;+	553	10	8
maker-Contig_Y1-snap-gene-2.228	Contig_Y1;Contig_Y1;Contig_Y1;Contig_Y1;Contig_Y1;Contig_Y1	2269056;2269659;2269867;2270138;2270291;2270478	2269602;2269795;2270056;2270185;2270399;2270623	+;+;+;+;+;+	1177	7	2
maker-Contig_Y1-augustus-gene-2.163	Contig_Y1;Contig_Y1;Contig_Y1;Contig_Y1;Contig_Y1;Contig_Y1;Contig_Y1	2282951;2283423;2283657;2283746;2284046;2284245;2284490	2283365;2283579;2283670;2283980;2284181;2284431;2284626	-;-;-;-;-;-;-	1281	10	33
maker-Contig_Y1-augustus-gene-2.162	Contig_Y1;Contig_Y1;Contig_Y1;Contig_Y1	2285572;2286263;2286440;2286542	2285745;2286378;2286479;2286652	-;-;-;-	441	5	17
maker-Contig_Y1-augustus-gene-2.118	Contig_Y1;Contig_Y1;Contig_Y1;Contig_Y1	2289028;2290386;2290628;2290986	2289952;2290563;2290926;2291578	+;+;+;+	1995	98	329
maker-Contig_Y1-augustus-gene-2.119	Contig_Y1;Contig_Y1	2291964;2292056	2292002;2292457	+;+	441	2	0
maker-Contig_Y1-snap-gene-2.295	Contig_Y1;Contig_Y1;Contig_Y1	2292509;2292775;2293839	2292671;2292838;2293958	-;-;-	347	18	37
augustus_masked-Contig_Y1-processed-gene-2.34	Contig_Y1	2311800	2312207	-	408	147	36
maker-Contig_Y1-augustus-gene-2.173	Contig_Y1;Contig_Y1;Contig_Y1;Contig_Y1;Contig_Y1;Contig_Y1;Contig_Y1	2347696;2349261;2349523;2350602;2350820;2351013;2351599	2349203;2349454;2349640;2350750;2350946;2351390;2351609	-;-;-;-;-;-;-	2485	12	34
maker-Contig_Y1-augustus-gene-2.124	Contig_Y1;Contig_Y1	2404055;2404334	2404263;2405176	+;+	1052	0	5
maker-Contig_Y1-snap-gene-2.307	Contig_Y1;Contig_Y1;Contig_Y1;Contig_Y1;Contig_Y1;Contig_Y1	2531670;2532320;2532534;2533269;2539982;2540152	2532257;2532463;2532929;2534879;2540143;2540496	-;-;-;-;-;-	3246	12	146
maker-Contig_Y1-augustus-gene-2.176	Contig_Y1;Contig_Y1;Contig_Y1;Contig_Y1	2542914;2543385;2543808;2545975	2543165;2543739;2543961;2546768	-;-;-;-	1555	24	76
augustus_masked-Contig_Y1-processed-gene-2.40	Contig_Y1;Contig_Y1	2555735;2556201	2556139;2556644	-;-	849	39	47
maker-Contig_Y1-snap-gene-2.317	Contig_Y1;Contig_Y1;Contig_Y1;Contig_Y1;Contig_Y1;Contig_Y1;Contig_Y1	2581478;2583666;2584082;2584525;2584767;2585094;2585860	2583597;2584015;2584215;2584695;2585020;2585433;2585931	-;-;-;-;-;-;-	3441	5	10
maker-Contig_Y1-augustus-gene-2.191	Contig_Y1;Contig_Y1;Contig_Y1;Contig_Y1;Contig_Y1;Contig_Y1;Contig_Y1;Contig_Y1;Contig_Y1;Contig_Y1;Contig_Y1	2586215;2586523;2587624;2588007;2588219;2588490;2588707;2589338;2589640;2593086;2593616	2586413;2586699;2587768;2588152;2588411;2588631;2588793;2589435;2589691;2593232;2593868	-;-;-;-;-;-;-;-;-;-;-	1639	4	8
maker-Contig_Y1-augustus-gene-2.189	Contig_Y1;Contig_Y1;Contig_Y1	2598782;2599110;2599995	2599005;2599894;2600179	-;-;-	1194	20	20
maker-Contig_Y1-snap-gene-2.324	Contig_Y1;Contig_Y1;Contig_Y1	2706417;2707137;2708003	2707100;2707983;2708181	-;-;-	1710	0	2
maker-Contig_Y1-snap-gene-2.243	Contig_Y1;Contig_Y1	2706750;2707142	2706960;2707398	+;+	468	0	0
maker-Contig_Y1-augustus-gene-2.126	Contig_Y1;Contig_Y1;Contig_Y1	2715687;2716177;2716686	2715867;2716613;2717458	+;+;+	1391	156	51
maker-Contig_Y1-augustus-gene-2.199	Contig_Y1;Contig_Y1	2716178;2717519	2717462;2717672	-;-	1439	17	25
maker-Contig_Y1-augustus-gene-2.200	Contig_Y1;Contig_Y1;Contig_Y1	2717920;2718033;2718228	2717963;2718171;2718482	-;-;-	438	50	156
maker-Contig_Y1-snap-gene-2.249	Contig_Y1;Contig_Y1	2718487;2719373	2718494;2719544	+;+	180	0	41
maker-Contig_Y1-augustus-gene-2.130	Contig_Y1;Contig_Y1;Contig_Y1;Contig_Y1;Contig_Y1	2729537;2730418;2731355;2731765;2732626	2729715;2730637;2731693;2732351;2733422	+;+;+;+;+	2122	37	86
maker-Contig_Y1-snap-gene-2.257	Contig_Y1;Contig_Y1;Contig_Y1;Contig_Y1	2733463;2733669;2735254;2735429	2733472;2735126;2735366;2735641	+;+;+;+	1794	13	28
maker-Contig_Y1-augustus-gene-2.135	Contig_Y1;Contig_Y1;Contig_Y1;Contig_Y1;Contig_Y1;Contig_Y1	2908135;2917362;2918077;2918220;2919656;2920480	2909719;2917648;2918149;2919367;2920325;2921889	+;+;+;+;+;+	5173	3	3
maker-Contig_Y1-snap-gene-3.347	Contig_Y1;Contig_Y1;Contig_Y1;Contig_Y1;Contig_Y1;Contig_Y1;Contig_Y1	3017000;3017882;3018676;3019034;3019527;3026384;3026560	3017821;3018088;3018969;3019447;3019793;3026530;3026673	-;-;-;-;-;-;-	2265	99	305
maker-Contig_Y1-augustus-gene-3.197	Contig_Y1;Contig_Y1;Contig_Y1;Contig_Y1;Contig_Y1;Contig_Y1;Contig_Y1;Contig_Y1	3052363;3052543;3052745;3053143;3053307;3053449;3053679;3054209	3052488;3052685;3053085;3053256;3053386;3053623;3053922;3054587	-;-;-;-;-;-;-;-	1602	0	0
maker-Contig_Y1-snap-gene-3.351	Contig_Y1;Contig_Y1;Contig_Y1	3055596;3056138;3057051	3055694;3056322;3057075	-;-;-	309	1	9
maker-Contig_Y1-snap-gene-3.350	Contig_Y1;Contig_Y1;Contig_Y1;Contig_Y1	3057469;3057616;3057810;3058249	3057562;3057749;3058144;3058516	-;-;-;-	831	0	2
maker-Contig_Y1-snap-gene-3.265	Contig_Y1;Contig_Y1;Contig_Y1;Contig_Y1;Contig_Y1;Contig_Y1;Contig_Y1;Contig_Y1;Contig_Y1;Contig_Y1;Contig_Y1;Contig_Y1;Contig_Y1;Contig_Y1	3058066;3063182;3063558;3064183;3064327;3064637;3064758;3065004;3065279;3066774;3066997;3068114;3068602;3068891	3058116;3063546;3064056;3064252;3064515;3064690;3064966;3065243;3065599;3066919;3067078;3068569;3068823;3069133	+;+;+;+;+;+;+;+;+;+;+;+;+;+	3147	5	42
maker-Contig_Y1-snap-gene-3.349	Contig_Y1;Contig_Y1	3058574;3058762	3058701;3059167	-;-	534	0	0
maker-Contig_Y1-snap-gene-3.353	Contig_Y1;Contig_Y1;Contig_Y1;Contig_Y1	3059999;3060195;3060389;3060787	3060071;3060328;3060713;3061226	-;-;-;-	972	0	1
snap_masked-Contig_Y1-processed-gene-3.48	Contig_Y1;Contig_Y1;Contig_Y1	3127378;3127413;3127671	3127386;3127659;3128824	+;+;+	1410	5	0
maker-Contig_Y1-augustus-gene-3.132	Contig_Y1;Contig_Y1;Contig_Y1;Contig_Y1;Contig_Y1;Contig_Y1	3132295;3134553;3135142;3138149;3144769;3144976	3132316;3134689;3135251;3138342;3144898;3145051	+;+;+;+;+;+	669	0	0
maker-Contig_Y1-augustus-gene-3.133	Contig_Y1;Contig_Y1	3149071;3149371	3149313;3149850	+;+	723	0	3
maker-Contig_Y1-snap-gene-3.371	Contig_Y1;Contig_Y1;Contig_Y1;Contig_Y1;Contig_Y1;Contig_Y1;Contig_Y1;Contig_Y1;Contig_Y1;Contig_Y1;Contig_Y1;Contig_Y1;Contig_Y1;Contig_Y1;Contig_Y1	3150960;3152303;3153074;3155018;3155423;3155880;3156700;3159012;3160082;3160693;3161352;3161680;3165272;3166237;3167612	3151936;3152454;3154655;3155281;3155689;3156016;3158514;3159836;3160199;3161004;3161609;3162134;3165345;3166298;3167728	-;-;-;-;-;-;-;-;-;-;-;-;-;-;-	7415	14	54
maker-Contig_Y1-augustus-gene-3.214	Contig_Y1;Contig_Y1;Contig_Y1	3174584;3174820;3175067	3174763;3174996;3175306	-;-;-	597	7	1
maker-Contig_Y1-augustus-gene-3.135	Contig_Y1;Contig_Y1;Contig_Y1	3178619;3178991;3179232	3178931;3179167;3179515	+;+;+	774	3	0
maker-Contig_Y1-augustus-gene-3.216	Contig_Y1;Contig_Y1;Contig_Y1;Contig_Y1	3272201;3272967;3278092;3278409	3272907;3273794;3278349;3279435	-;-;-;-	2820	1	7
maker-Contig_Y1-snap-gene-3.380	Contig_Y1;Contig_Y1;Contig_Y1	3359264;3359510;3359852	3359438;3359831;3360072	-;-;-	718	2	2
maker-Contig_Y1-snap-gene-3.383	Contig_Y1;Contig_Y1	3362115;3362881	3362821;3363964	-;-	1791	0	0
maker-Contig_Y1-snap-gene-3.382	Contig_Y1;Contig_Y1;Contig_Y1	3368401;3369502;3369945	3369433;3369888;3370854	-;-;-	2330	19	166
augustus_masked-Contig_Y1-processed-gene-3.34	Contig_Y1;Contig_Y1;Contig_Y1;Contig_Y1	3388354;3388714;3388954;3397086	3388640;3388729;3389857;3397427	-;-;-;-	1549	12	4
maker-Contig_Y1-augustus-gene-3.137	Contig_Y1;Contig_Y1;Contig_Y1;Contig_Y1;Contig_Y1	3468554;3469335;3469509;3469820;3470068	3469040;3469385;3469762;3469990;3470259	+;+;+;+;+	1155	5	22
snap_masked-Contig_Y1-processed-gene-3.56	Contig_Y1;Contig_Y1	3472496;3472566	3472557;3473178	+;+	675	19	24
snap_masked-Contig_Y1-processed-gene-3.57	Contig_Y1;Contig_Y1;Contig_Y1;Contig_Y1;Contig_Y1	3473621;3476464;3476714;3476947;3477213	3473680;3476643;3476875;3477141;3477594	+;+;+;+;+	979	107	250
maker-Contig_Y1-augustus-gene-3.139	Contig_Y1;Contig_Y1;Contig_Y1	3478486;3478583;3478810	3478518;3478747;3479064	+;+;+	453	9	141
augustus_masked-Contig_Y1-processed-gene-3.7	Contig_Y1;Contig_Y1;Contig_Y1;Contig_Y1;Contig_Y1	3482091;3482260;3482497;3484443;3484688	3482197;3482440;3482937;3484634;3485125	+;+;+;+;+	1359	13	196
maker-Contig_Y1-snap-gene-3.390	Contig_Y1;Contig_Y1	3483074;3484049	3483995;3484348	-;-	1222	0	0
maker-Contig_Y1-snap-gene-3.280	Contig_Y1;Contig_Y1;Contig_Y1	3485332;3485502;3485813	3485391;3485684;3485932	+;+;+	363	2	0
augustus_masked-Contig_Y1-processed-gene-3.8	Contig_Y1;Contig_Y1;Contig_Y1;Contig_Y1	3487634;3488249;3488474;3488734	3488185;3488410;3488671;3488906	+;+;+;+	1085	52	180
maker-Contig_Y1-snap-gene-3.392	Contig_Y1;Contig_Y1	3487939;3488569	3488176;3488667	-;-	337	0	0
maker-Contig_Y1-augustus-gene-3.229	Contig_Y1;Contig_Y1;Contig_Y1	3504899;3505783;3506295	3505664;3506201;3506662	-;-;-	1553	1	0
maker-Contig_Y1-augustus-gene-3.155	Contig_Y1;Contig_Y1	3504982;3505095	3505016;3506662	+;+	1603	0	0
maker-Contig_Y1-snap-gene-3.301	Contig_Y1;Contig_Y1;Contig_Y1	3509575;3510596;3517574	3509709;3510681;3517855	+;+;+	503	105	273
maker-Contig_Y1-snap-gene-3.298	Contig_Y1;Contig_Y1;Contig_Y1	3517859;3518005;3518258	3517912;3518196;3519105	+;+;+	1094	49	260
maker-Contig_Y1-snap-gene-3.398	Contig_Y1;Contig_Y1;Contig_Y1	3529615;3530039;3534559	3529944;3530075;3534596	-;-;-	405	0	0
maker-Contig_Y1-snap-gene-3.304	Contig_Y1;Contig_Y1;Contig_Y1	3530440;3531647;3531935	3531502;3531878;3532455	+;+;+	1816	0	0
maker-Contig_Y1-augustus-gene-3.162	Contig_Y1;Contig_Y1;Contig_Y1;Contig_Y1	3534432;3535414;3535614;3536022	3534618;3535545;3535949;3536314	+;+;+;+	948	2	16
maker-Contig_Y1-augustus-gene-3.167	Contig_Y1;Contig_Y1;Contig_Y1;Contig_Y1;Contig_Y1	3536750;3537118;3537351;3537570;3537891	3537062;3537291;3537506;3537764;3537962	+;+;+;+;+	910	6	3
maker-Contig_Y1-augustus-gene-3.168	Contig_Y1;Contig_Y1;Contig_Y1;Contig_Y1;Contig_Y1	3538271;3539390;3539624;3539845;3540108	3538290;3539561;3539779;3540042;3540179	+;+;+;+;+	618	0	1
maker-Contig_Y1-snap-gene-3.403	Contig_Y1;Contig_Y1;Contig_Y1	3540272;3540495;3540692	3540436;3540670;3540719	-;-;-	369	0	41
maker-Contig_Y1-augustus-gene-3.233	Contig_Y1;Contig_Y1;Contig_Y1;Contig_Y1;Contig_Y1;Contig_Y1	3541296;3541657;3541976;3543299;3543525;3543777	3541632;3541914;3543234;3543465;3543687;3544232	-;-;-;-;-;-	2640	7	29
maker-Contig_Y1-snap-gene-3.411	Contig_Y1;Contig_Y1;Contig_Y1;Contig_Y1;Contig_Y1;Contig_Y1	3554647;3555265;3555517;3555741;3555850;3555975	3555202;3555462;3555669;3555829;3555907;3556222	-;-;-;-;-;-	1302	2	3
maker-Contig_Y1-augustus-gene-3.177	Contig_Y1;Contig_Y1;Contig_Y1;Contig_Y1	3558680;3558937;3559160;3559414	3558881;3559095;3559348;3559461	+;+;+;+	598	1	0
maker-Contig_Y1-augustus-gene-3.244	Contig_Y1;Contig_Y1	3591419;3592537	3592469;3593307	-;-	1822	13	0
maker-Contig_Y1-augustus-gene-3.246	Contig_Y1;Contig_Y1;Contig_Y1;Contig_Y1	3614600;3615008;3615203;3616190	3614924;3615143;3616125;3616522	-;-;-;-	1717	4	2
maker-Contig_Y1-augustus-gene-3.181	Contig_Y1;Contig_Y1;Contig_Y1;Contig_Y1;Contig_Y1;Contig_Y1	3683893;3685149;3685889;3691066;3691390;3692886	3684462;3685262;3686017;3691269;3692774;3693030	+;+;+;+;+;+	2547	0	21
maker-Contig_Y1-snap-gene-3.420	Contig_Y1;Contig_Y1	3693555;3693790	3693721;3694081	-;-	459	0	16
maker-Contig_Y1-snap-gene-3.419	Contig_Y1;Contig_Y1;Contig_Y1	3694276;3694492;3694673	3694428;3694638;3694969	-;-;-	597	4	21
snap_masked-Contig_Y1-processed-gene-3.77	Contig_Y1;Contig_Y1	3774841;3775165	3775107;3775433	+;+	536	4	0
maker-Contig_Y1-augustus-gene-3.188	Contig_Y1;Contig_Y1	3777110;3778765	3777218;3779561	+;+	906	1	48
maker-Contig_Y1-augustus-gene-3.189	Contig_Y1;Contig_Y1;Contig_Y1	3779710;3779918;3786273	3779854;3780048;3786757	+;+;+	761	0	12
maker-Contig_Y1-augustus-gene-3.251	Contig_Y1;Contig_Y1;Contig_Y1	3786269;3786509;3786742	3786448;3786682;3786870	-;-;-	483	0	0
maker-Contig_Y1-snap-gene-3.430	Contig_Y1;Contig_Y1;Contig_Y1;Contig_Y1;Contig_Y1	3789213;3789548;3789774;3790488;3790931	3789472;3789692;3790475;3790654;3791104	-;-;-;-;-	1448	35	30
maker-Contig_Y1-snap-gene-3.429	Contig_Y1;Contig_Y1;Contig_Y1;Contig_Y1	3791219;3791545;3791761;3791989	3791469;3791680;3791967;3792675	-;-;-;-	1281	6	6
maker-Contig_Y1-augustus-gene-3.263	Contig_Y1;Contig_Y1;Contig_Y1	3793888;3794225;3795602	3794140;3795538;3795762	-;-;-	1728	216	105
snap_masked-Contig_Y1-processed-gene-3.83	Contig_Y1;Contig_Y1;Contig_Y1;Contig_Y1;Contig_Y1	3927956;3928438;3928654;3928926;3930380	3928033;3928566;3928857;3930373;3930605	+;+;+;+;+	2085	2	8
maker-Contig_Y1-augustus-gene-4.115	Contig_Y1;Contig_Y1;Contig_Y1;Contig_Y1;Contig_Y1	3991756;3992889;3993129;3993292;3993620	3991971;3992990;3993228;3993562;3994007	-;-;-;-;-	1077	36	173
augustus_masked-Contig_Y1-processed-gene-4.2	Contig_Y1	3996693	3996923	-	231	6	23
augustus_masked-Contig_Y1-processed-gene-4.4	Contig_Y1	4022560	4023036	+	477	4	10
augustus_masked-Contig_Y1-processed-gene-4.5	Contig_Y1	4051840	4052316	+	477	1	11
maker-Contig_Y1-snap-gene-4.149	Contig_Y1;Contig_Y1	4052814;4053564	4052913;4053718	+;+	255	0	0
maker-Contig_Y1-snap-gene-4.191	Contig_Y1;Contig_Y1	4105600;4106084	4106073;4107520	-;-	1911	0	1
augustus_masked-Contig_Y1-processed-gene-4.18	Contig_Y1	4110688	4112637	-	1950	0	1
maker-Contig_Y1-augustus-gene-4.119	Contig_Y1;Contig_Y1;Contig_Y1;Contig_Y1	4123361;4126098;4126457;4127801	4126041;4126393;4127715;4129139	-;-;-;-	5575	2	28
maker-Contig_Y1-augustus-gene-4.75	Contig_Y1;Contig_Y1;Contig_Y1;Contig_Y1;Contig_Y1;Contig_Y1;Contig_Y1	4138781;4139040;4139263;4139610;4140333;4140486;4141632	4138970;4139208;4139546;4140268;4140435;4140921;4141648	+;+;+;+;+;+;+	1858	6	34
maker-Contig_Y1-snap-gene-4.151	Contig_Y1;Contig_Y1;Contig_Y1;Contig_Y1;Contig_Y1;Contig_Y1	4268871;4269132;4269355;4269796;4270316;4278424	4269062;4269300;4269784;4270245;4270412;4278894	+;+;+;+;+;+	1809	3	18
maker-Contig_Y1-augustus-gene-4.81	Contig_Y1;Contig_Y1;Contig_Y1;Contig_Y1;Contig_Y1	4296654;4296904;4297980;4298138;4299285	4296849;4297909;4298076;4298576;4299292	+;+;+;+;+	1746	1	9
maker-Contig_Y1-snap-gene-4.158	Contig_Y1;Contig_Y1;Contig_Y1	4357942;4358071;4358257	4357963;4358190;4358738	+;+;+	624	0	0
maker-Contig_Y1-snap-gene-4.194	Contig_Y1;Contig_Y1	4359349;4359521	4359492;4359754	-;-	378	0	0
maker-Contig_Y1-augustus-gene-4.87	Contig_Y1;Contig_Y1;Contig_Y1;Contig_Y1;Contig_Y1	4367270;4367532;4368861;4369019;4369740	4367461;4368790;4368957;4369676;4369973	+;+;+;+;+	2440	0	25
maker-Contig_Y1-snap-gene-4.168	Contig_Y1;Contig_Y1;Contig_Y1;Contig_Y1	4421669;4422565;4423864;4424022	4422494;4423793;4423960;4424525	+;+;+;+	2656	6	35
maker-Contig_Y1-augustus-gene-4.100	Contig_Y1;Contig_Y1;Contig_Y1	4461609;4461862;4462105	4461791;4462030;4462796	+;+;+	1044	0	2
maker-Contig_Y1-snap-gene-4.173	Contig_Y1;Contig_Y1;Contig_Y1;Contig_Y1	4462905;4463160;4463318;4463545	4463089;4463256;4463529;4463755	+;+;+;+	705	0	3
maker-Contig_Y1-augustus-gene-4.105	Contig_Y1;Contig_Y1;Contig_Y1;Contig_Y1;Contig_Y1	4543536;4543786;4545085;4545243;4545964	4543718;4545014;4545181;4545900;4546197	+;+;+;+;+	2401	7	34
maker-Contig_Y1-augustus-gene-4.109	Contig_Y1;Contig_Y1;Contig_Y1;Contig_Y1;Contig_Y1;Contig_Y1;Contig_Y1;Contig_Y1	4630758;4632523;4633326;4633544;4633720;4634460;4634685;4634903	4632487;4633250;4633489;4633666;4634388;4634620;4634826;4635772	+;+;+;+;+;+;+;+	4587	8	13
maker-Contig_Y1-augustus-gene-4.112	Contig_Y1;Contig_Y1;Contig_Y1;Contig_Y1;Contig_Y1	4655765;4656246;4656490;4656830;4657155	4655987;4656425;4656765;4657087;4657752	+;+;+;+;+	1535	0	0
maker-Contig_Y1-snap-gene-4.196	Contig_Y1;Contig_Y1;Contig_Y1;Contig_Y1	4657846;4658376;4660094;4661302	4657955;4658522;4660426;4661406	-;-;-;-	695	0	0
augustus_masked-Contig_Y1-processed-gene-4.21	Contig_Y1;Contig_Y1;Contig_Y1;Contig_Y1;Contig_Y1;Contig_Y1	4698863;4699108;4699341;4699990;4700875;4709146	4699032;4699288;4699651;4700139;4701042;4709290	-;-;-;-;-;-	1125	10	23
maker-Contig_Y1-snap-gene-4.203	Contig_Y1;Contig_Y1;Contig_Y1;Contig_Y1;Contig_Y1;Contig_Y1;Contig_Y1;Contig_Y1;Contig_Y1;Contig_Y1	4720483;4720807;4721050;4721226;4721973;4722199;4722286;4723489;4727498;4728233	4720732;4720983;4721158;4721909;4722128;4722280;4723424;4723608;4727780;4728415	-;-;-;-;-;-;-;-;-;-	3183	12	50
maker-Contig_Y1-snap-gene-4.201	Contig_Y1;Contig_Y1;Contig_Y1;Contig_Y1;Contig_Y1;Contig_Y1;Contig_Y1;Contig_Y1;Contig_Y1;Contig_Y1	4728659;4729017;4729621;4730033;4730419;4730823;4731229;4731867;4732322;4732702	4728924;4729304;4729866;4730320;4730743;4731103;4731516;4732214;4732609;4732891	-;-;-;-;-;-;-;-;-;-	2808	0	1
maker-Contig_Y1-snap-gene-4.199	Contig_Y1;Contig_Y1	4733072;4733504	4733397;4733741	-;-	564	0	0
maker-Contig_Y1-snap-gene-4.205	Contig_Y1;Contig_Y1;Contig_Y1;Contig_Y1;Contig_Y1;Contig_Y1;Contig_Y1;Contig_Y1;Contig_Y1;Contig_Y1	4735124;4735440;4742329;4743549;4744213;4744607;4745015;4745451;4745850;4746296	4735266;4735739;4742613;4743839;4744503;4744897;4745305;4745741;4746140;4746428	-;-;-;-;-;-;-;-;-;-	2607	1	5
maker-Contig_Y1-snap-gene-4.202	Contig_Y1;Contig_Y1;Contig_Y1;Contig_Y1;Contig_Y1	4746515;4747754;4747984;4748983;4749101	4746807;4747915;4748876;4749065;4749283	-;-;-;-;-	1614	4	48
maker-Contig_Y1-snap-gene-4.222	Contig_Y1;Contig_Y1;Contig_Y1;Contig_Y1;Contig_Y1;Contig_Y1;Contig_Y1;Contig_Y1;Contig_Y1;Contig_Y1;Contig_Y1;Contig_Y1;Contig_Y1;Contig_Y1;Contig_Y1;Contig_Y1;Contig_Y1;Contig_Y1;Contig_Y1	4751348;4751502;4751803;4752258;4752465;4753344;4753750;4754100;4754315;4754537;4754874;4755104;4755274;4755855;4756085;4756286;4756691;4763208;4765923	4751487;4751655;4751912;4752367;4752588;4753360;4753876;4754261;4754451;4754647;4755036;4755199;4755296;4755965;4756195;4756396;4756814;4763357;4765980	-;-;-;-;-;-;-;-;-;-;-;-;-;-;-;-;-;-;-	2139	1	1
maker-Contig_Y1-snap-gene-4.224	Contig_Y1;Contig_Y1;Contig_Y1	4766122;4770006;4779405	4766318;4770350;4779453	-;-;-	591	0	11
maker-Contig_Y1-snap-gene-4.247	Contig_Y1;Contig_Y1;Contig_Y1;Contig_Y1;Contig_Y1;Contig_Y1;Contig_Y1	4816759;4817748;4818734;4819575;4819721;4819946;4820716	4817458;4818697;4819387;4819715;4819880;4820654;4821564	-;-;-;-;-;-;-	4163	1	12
maker-Contig_Y1-augustus-gene-4.147	Contig_Y1;Contig_Y1;Contig_Y1	4838596;4838859;4839135	4838793;4839077;4839314	-;-;-	597	0	0
maker-Contig_Y1-snap-gene-4.250	Contig_Y1;Contig_Y1;Contig_Y1	4854033;4854412;4854719	4854391;4854661;4854979	-;-;-	870	0	0
maker-Contig_Y1-snap-gene-5.759	Contig_Y1;Contig_Y1;Contig_Y1	4988561;4988864;4989089	4988821;4989031;4989364	-;-;-	705	0	0
maker-Contig_Y1-snap-gene-5.760	Contig_Y1;Contig_Y1;Contig_Y1;Contig_Y1	4990489;4990693;4990992;4991231	4990669;4990949;4991159;4991443	-;-;-;-	819	3	0
maker-Contig_Y1-snap-gene-5.658	Contig_Y1;Contig_Y1;Contig_Y1	4992909;4993002;4998947	4992971;4993370;4999238	+;+;+	724	1	0
snap_masked-Contig_Y1-processed-gene-5.88	Contig_Y1;Contig_Y1;Contig_Y1;Contig_Y1;Contig_Y1;Contig_Y1	5021466;5021641;5022517;5023056;5024094;5024509	5021573;5022455;5022990;5024019;5024447;5024895	+;+;+;+;+;+	3102	29	119
maker-Contig_Y1-snap-gene-5.761	Contig_Y1;Contig_Y1;Contig_Y1;Contig_Y1;Contig_Y1;Contig_Y1;Contig_Y1;Contig_Y1;Contig_Y1	5024909;5025060;5026485;5026608;5026807;5027022;5027254;5027632;5027748	5024971;5025297;5026542;5026748;5026950;5027184;5027386;5027686;5027901	-;-;-;-;-;-;-;-;-	1149	1	0
maker-Contig_Y1-augustus-gene-5.294	Contig_Y1;Contig_Y1;Contig_Y1;Contig_Y1;Contig_Y1	5035445;5035934;5036541;5036695;5037007	5035867;5036483;5036628;5036906;5037185	-;-;-;-;-	1452	10	52
maker-Contig_Y1-snap-gene-5.665	Contig_Y1;Contig_Y1	5048999;5049215	5049152;5049426	+;+	366	14	0
maker-Contig_Y1-snap-gene-5.663	Contig_Y1;Contig_Y1;Contig_Y1	5049718;5050239;5052262	5049760;5050367;5053768	+;+;+	1679	15	40
snap_masked-Contig_Y1-processed-gene-5.91	Contig_Y1;Contig_Y1	5066201;5081324	5066321;5081481	+;+	279	0	0
maker-Contig_Y1-augustus-gene-5.189	Contig_Y1;Contig_Y1;Contig_Y1;Contig_Y1;Contig_Y1	5088704;5088958;5089292;5091901;5092265	5088865;5089168;5089419;5092005;5092324	+;+;+;+;+	666	3	3
maker-Contig_Y1-augustus-gene-5.296	Contig_Y1;Contig_Y1	5105978;5106457	5106390;5106582	-;-	539	1	0
maker-Contig_Y1-augustus-gene-5.194	Contig_Y1;Contig_Y1;Contig_Y1;Contig_Y1;Contig_Y1;Contig_Y1;Contig_Y1	5143697;5144805;5145162;5145468;5145642;5146294;5146396	5144700;5145108;5145394;5145588;5145695;5146341;5146407	+;+;+;+;+;+;+	1776	0	1
snap_masked-Contig_Y1-processed-gene-5.130	Contig_Y1;Contig_Y1;Contig_Y1	5144521;5146690;5147048	5144688;5146883;5147840	-;-;-	1155	1	0
maker-Contig_Y1-augustus-gene-5.298	Contig_Y1;Contig_Y1	5157005;5157185	5157114;5157353	-;-	279	0	0
maker-Contig_Y1-snap-gene-5.768	Contig_Y1;Contig_Y1;Contig_Y1;Contig_Y1	5174814;5174994;5175223;5176379	5174923;5175147;5175389;5176409	-;-;-;-	462	0	0
maker-Contig_Y1-snap-gene-5.767	Contig_Y1;Contig_Y1;Contig_Y1	5181694;5181871;5182100	5181800;5182024;5182264	-;-;-	426	0	0
maker-Contig_Y1-augustus-gene-5.197	Contig_Y1;Contig_Y1;Contig_Y1;Contig_Y1;Contig_Y1;Contig_Y1;Contig_Y1;Contig_Y1;Contig_Y1;Contig_Y1	5225480;5225923;5226328;5226640;5226820;5236841;5237282;5237685;5237991;5238171	5225861;5226274;5226566;5226766;5226921;5237220;5237633;5237917;5238117;5238556	+;+;+;+;+;+;+;+;+;+	2680	2	0
snap_masked-Contig_Y1-processed-gene-5.96	Contig_Y1;Contig_Y1;Contig_Y1;Contig_Y1;Contig_Y1;Contig_Y1;Contig_Y1;Contig_Y1	5249023;5250039;5252157;5257116;5257415;5257585;5257725;5258259	5249755;5252095;5252507;5257341;5257530;5257670;5258234;5259390	+;+;+;+;+;+;+;+	5211	4	19
maker-Contig_Y1-snap-gene-5.770	Contig_Y1;Contig_Y1	5258086;5258345	5258319;5259259	-;-	1149	0	0
maker-Contig_Y1-snap-gene-5.783	Contig_Y1;Contig_Y1;Contig_Y1	5283511;5295263;5295953	5286356;5295462;5296163	-;-;-	3257	3	2
augustus_masked-Contig_Y1-processed-gene-5.12	Contig_Y1	5284493	5285368	+	876	0	0
augustus_masked-Contig_Y1-processed-gene-5.13	Contig_Y1;Contig_Y1;Contig_Y1	5286232;5286598;5287003	5286536;5286949;5287260	+;+;+	915	1	0
maker-Contig_Y1-augustus-gene-5.231	Contig_Y1;Contig_Y1;Contig_Y1;Contig_Y1;Contig_Y1	5293716;5294048;5294331;5294523;5294663	5293994;5294190;5294431;5294608;5294734	+;+;+;+;+	681	0	0
maker-Contig_Y1-augustus-gene-5.237	Contig_Y1;Contig_Y1;Contig_Y1;Contig_Y1;Contig_Y1;Contig_Y1;Contig_Y1	5300213;5300284;5300724;5301129;5301412;5301612;5301744	5300228;5300662;5301075;5301271;5301538;5301689;5301815	+;+;+;+;+;+;+	1167	0	0
maker-Contig_Y1-snap-gene-5.692	Contig_Y1;Contig_Y1;Contig_Y1	5303268;5306372;5307175	5303374;5306379;5308076	+;+;+	1017	0	7
maker-Contig_Y1-snap-gene-5.701	Contig_Y1;Contig_Y1;Contig_Y1;Contig_Y1;Contig_Y1;Contig_Y1	5308529;5308855;5309296;5309701;5310150;5310304	5308564;5309234;5309647;5309928;5310249;5311965	+;+;+;+;+;+	2758	1	1
augustus_masked-Contig_Y1-processed-gene-5.45	Contig_Y1;Contig_Y1	5310660;5311600	5310913;5311810	-;-	465	0	0
maker-Contig_Y1-augustus-gene-5.244	Contig_Y1;Contig_Y1;Contig_Y1	5322885;5323608;5327311	5323526;5323790;5327595	+;+;+	1110	17	134
maker-Contig_Y1-snap-gene-5.807	Contig_Y1;Contig_Y1;Contig_Y1;Contig_Y1;Contig_Y1;Contig_Y1;Contig_Y1;Contig_Y1	5330639;5330884;5331214;5331364;5334653;5335031;5337626;5337843	5330825;5331056;5331306;5331608;5334802;5335068;5337784;5338174	-;-;-;-;-;-;-;-	1377	2	9
maker-Contig_Y1-snap-gene-5.806	Contig_Y1;Contig_Y1;Contig_Y1	5338178;5338361;5339379	5338303;5338605;5339385	-;-;-	378	0	1
maker-Contig_Y1-snap-gene-5.801	Contig_Y1;Contig_Y1;Contig_Y1	5339537;5339703;5346985	5339632;5339855;5347059	-;-;-	324	1	11
snap_masked-Contig_Y1-processed-gene-5.151	Contig_Y1;Contig_Y1;Contig_Y1;Contig_Y1;Contig_Y1;Contig_Y1;Contig_Y1;Contig_Y1;Contig_Y1	5350417;5350724;5351188;5351394;5351660;5351905;5352235;5352385;5352689	5350626;5351113;5351324;5351586;5351846;5352077;5352327;5352629;5352971	-;-;-;-;-;-;-;-;-	1911	2	7
maker-Contig_Y1-augustus-gene-5.324	Contig_Y1;Contig_Y1;Contig_Y1;Contig_Y1;Contig_Y1;Contig_Y1;Contig_Y1;Contig_Y1;Contig_Y1	5355146;5355453;5355917;5356123;5356389;5356634;5356899;5357114;5357418	5355388;5355842;5356053;5356315;5356575;5356834;5357056;5357358;5357727	-;-;-;-;-;-;-;-;-	2064	0	8
maker-Contig_Y1-snap-gene-5.794	Contig_Y1;Contig_Y1;Contig_Y1	5358057;5362766;5363189	5358398;5363010;5363351	-;-;-	750	6	7
maker-Contig_Y1-snap-gene-5.869	Contig_Y1;Contig_Y1;Contig_Y1;Contig_Y1;Contig_Y1;Contig_Y1;Contig_Y1	5363432;5364103;5365061;5365345;5368266;5369083;5369201	5363491;5364255;5365270;5365743;5368421;5369141;5369510	-;-;-;-;-;-;-	1347	0	0
maker-Contig_Y1-snap-gene-5.912	Contig_Y1;Contig_Y1;Contig_Y1	5372413;5372519;5372822	5372464;5372762;5373608	-;-;-	1083	6	15
maker-Contig_Y1-augustus-gene-5.562	Contig_Y1;Contig_Y1;Contig_Y1;Contig_Y1;Contig_Y1;Contig_Y1;Contig_Y1;Contig_Y1;Contig_Y1;Contig_Y1;Contig_Y1;Contig_Y1	5375619;5376641;5377296;5377432;5378330;5378525;5379074;5379565;5380081;5380510;5380714;5383330	5376576;5376829;5377372;5378262;5378453;5379005;5379509;5380013;5380421;5380655;5380786;5383458	-;-;-;-;-;-;-;-;-;-;-;-	4234	15	84
maker-Contig_Y1-snap-gene-5.706	Contig_Y1;Contig_Y1;Contig_Y1	5385075;5385349;5386971	5385273;5386904;5387309	+;+;+	2094	2	29
maker-Contig_Y1-snap-gene-5.951	Contig_Y1;Contig_Y1;Contig_Y1	5385335;5386240;5386693	5385765;5386536;5386918	-;-;-	954	0	0
maker-Contig_Y1-augustus-gene-5.557	Contig_Y1;Contig_Y1;Contig_Y1	5386976;5387621;5387844	5387554;5387788;5388183	-;-;-	1087	3	11
maker-Contig_Y1-augustus-gene-5.558	Contig_Y1;Contig_Y1;Contig_Y1	5388360;5389043;5389194	5388981;5389128;5389313	-;-;-	828	0	13
maker-Contig_Y1-augustus-gene-5.248	Contig_Y1;Contig_Y1	5434940;5435997	5435917;5437478	+;+	2460	7	64
maker-Contig_Y1-augustus-gene-5.250	Contig_Y1;Contig_Y1;Contig_Y1;Contig_Y1;Contig_Y1;Contig_Y1	5444399;5444869;5445305;5445787;5445997;5446336	5444758;5445077;5445706;5445920;5446067;5447924	+;+;+;+;+;+	2765	44	195
snap_masked-Contig_Y1-processed-gene-5.164	Contig_Y1;Contig_Y1	5445335;5447221	5445527;5447225	-;-	198	0	0
maker-Contig_Y1-augustus-gene-5.571	Contig_Y1;Contig_Y1	5447338;5447796	5447727;5448071	-;-	666	0	0
maker-Contig_Y1-snap-gene-5.967	Contig_Y1;Contig_Y1;Contig_Y1;Contig_Y1;Contig_Y1;Contig_Y1;Contig_Y1	5449230;5451139;5451306;5451889;5453036;5453232;5453491	5449949;5451242;5451802;5452952;5453164;5453401;5453822	-;-;-;-;-;-;-	3016	28	103
maker-Contig_Y1-snap-gene-5.970	Contig_Y1;Contig_Y1;Contig_Y1;Contig_Y1	5493394;5493694;5499154;5505668	5493620;5496053;5499224;5506234	-;-;-;-	3225	67	114
maker-Contig_Y1-snap-gene-5.974	Contig_Y1;Contig_Y1;Contig_Y1;Contig_Y1;Contig_Y1	5507388;5507745;5507917;5508112;5508313	5507688;5507855;5508003;5508238;5508450	-;-;-;-;-	764	32	25
maker-Contig_Y1-augustus-gene-5.583	Contig_Y1;Contig_Y1;Contig_Y1	5514437;5514976;5515215	5514919;5515156;5515321	-;-;-	771	0	0
maker-Contig_Y1-augustus-gene-5.585	Contig_Y1;Contig_Y1;Contig_Y1	5522388;5522877;5523082	5522821;5523019;5523201	-;-;-	697	2	19
maker-Contig_Y1-augustus-gene-5.586	Contig_Y1;Contig_Y1;Contig_Y1;Contig_Y1;Contig_Y1	5523437;5523790;5523995;5524281;5524878	5523734;5523932;5524213;5524751;5525112	-;-;-;-;-	1366	19	80
maker-Contig_Y1-augustus-gene-5.253	Contig_Y1;Contig_Y1;Contig_Y1	5525259;5525798;5525975	5525395;5525908;5526443	+;+;+	717	79	84
maker-Contig_Y1-snap-gene-5.988	Contig_Y1;Contig_Y1;Contig_Y1;Contig_Y1;Contig_Y1;Contig_Y1;Contig_Y1;Contig_Y1;Contig_Y1;Contig_Y1	5528303;5528603;5528894;5529422;5529856;5530691;5531021;5531721;5535114;5540158	5528533;5528828;5529366;5529850;5530618;5530959;5531660;5533242;5535195;5540439	-;-;-;-;-;-;-;-;-;-	4917	19	56
maker-Contig_Y1-augustus-gene-5.601	Contig_Y1;Contig_Y1;Contig_Y1;Contig_Y1;Contig_Y1;Contig_Y1	5541258;5541686;5542034;5542827;5543094;5543441	5541626;5541971;5542737;5543035;5543374;5543656	-;-;-;-;-;-	2065	97	195
augustus_masked-Contig_Y1-processed-gene-5.25	Contig_Y1	5553702	5554160	+	459	0	0
maker-Contig_Y1-snap-gene-5.995	Contig_Y1;Contig_Y1;Contig_Y1;Contig_Y1	5554220;5555016;5556207;5559076	5554933;5555168;5556413;5559261	-;-;-;-	1260	21	296
maker-Contig_Y1-augustus-gene-5.256	Contig_Y1;Contig_Y1;Contig_Y1;Contig_Y1;Contig_Y1;Contig_Y1	5644878;5645315;5645775;5646408;5646648;5647754	5645240;5645711;5646345;5646589;5647685;5647894	+;+;+;+;+;+	2692	37	119
augustus_masked-Contig_Y1-processed-gene-5.75	Contig_Y1;Contig_Y1;Contig_Y1	5647775;5648696;5648843	5648637;5648769;5650252	-;-;-	2347	0	0
maker-Contig_Y1-snap-gene-5.715	Contig_Y1;Contig_Y1	5648014;5648691	5648196;5650252	+;+	1745	0	0
maker-Contig_Y1-augustus-gene-5.258	Contig_Y1;Contig_Y1;Contig_Y1;Contig_Y1;Contig_Y1	5658277;5663317;5663539;5663809;5665237	5658836;5663478;5663738;5665170;5666112	+;+;+;+;+	3160	31	70
maker-Contig_Y1-augustus-gene-5.259	Contig_Y1;Contig_Y1	5667594;5668470	5668412;5668735	+;+	1085	8	0
maker-Contig_Y1-augustus-gene-5.611	Contig_Y1;Contig_Y1;Contig_Y1;Contig_Y1;Contig_Y1;Contig_Y1	5672625;5674095;5674467;5674935;5675170;5675538	5674026;5674399;5674902;5675099;5675279;5675820	-;-;-;-;-;-	2701	2	4
maker-Contig_Y1-snap-gene-5.1000	Contig_Y1;Contig_Y1	5678387;5679084	5678416;5679275	-;-	222	0	0
augustus_masked-Contig_Y1-processed-gene-5.77	Contig_Y1	5679992	5680426	-	435	0	0
maker-Contig_Y1-snap-gene-5.1003	Contig_Y1;Contig_Y1;Contig_Y1;Contig_Y1	5680467;5680681;5680887;5681013	5680469;5680728;5680995;5681557	-;-;-;-	705	0	2
maker-Contig_Y1-augustus-gene-5.262	Contig_Y1;Contig_Y1;Contig_Y1;Contig_Y1;Contig_Y1;Contig_Y1;Contig_Y1	5707942;5709228;5712226;5712485;5713278;5713448;5713744	5708349;5712166;5712424;5713217;5713386;5713681;5715078	+;+;+;+;+;+;+	5957	22	83
maker-Contig_Y1-snap-gene-5.1020	Contig_Y1;Contig_Y1;Contig_Y1;Contig_Y1;Contig_Y1;Contig_Y1;Contig_Y1	5716047;5717345;5718604;5721291;5721564;5722660;5722812	5717281;5718586;5721136;5721510;5722600;5722749;5723693	-;-;-;-;-;-;-	7239	32	115
maker-Contig_Y1-augustus-gene-5.264	Contig_Y1;Contig_Y1;Contig_Y1;Contig_Y1	5728863;5730222;5730805;5731134	5729583;5730440;5731087;5732805	+;+;+;+	2895	3	14
maker-Contig_Y1-snap-gene-5.725	Contig_Y1;Contig_Y1;Contig_Y1;Contig_Y1;Contig_Y1;Contig_Y1	5732815;5734053;5734388;5735157;5735409;5735564	5733981;5734146;5734771;5735342;5735502;5735991	+;+;+;+;+;+	2353	3	6
maker-Contig_Y1-augustus-gene-5.268	Contig_Y1;Contig_Y1;Contig_Y1;Contig_Y1;Contig_Y1;Contig_Y1;Contig_Y1;Contig_Y1;Contig_Y1;Contig_Y1;Contig_Y1	5740849;5742204;5742808;5743137;5746142;5746477;5746974;5747246;5747498;5747653;5747906	5741565;5742422;5743079;5746070;5746418;5746905;5747180;5747431;5747591;5747846;5748358	+;+;+;+;+;+;+;+;+;+;+	5982	7	39
maker-Contig_Y1-augustus-gene-5.273	Contig_Y1;Contig_Y1;Contig_Y1;Contig_Y1;Contig_Y1;Contig_Y1;Contig_Y1;Contig_Y1;Contig_Y1;Contig_Y1;Contig_Y1;Contig_Y1	5753402;5754766;5755370;5755699;5758530;5758697;5759032;5759529;5759801;5760053;5760208;5760461	5754129;5754984;5755641;5758461;5758625;5758973;5759460;5759735;5759986;5760146;5760401;5761021	+;+;+;+;+;+;+;+;+;+;+;+	6026	11	41
maker-Contig_Y1-augustus-gene-5.278	Contig_Y1;Contig_Y1;Contig_Y1;Contig_Y1;Contig_Y1;Contig_Y1;Contig_Y1;Contig_Y1;Contig_Y1;Contig_Y1;Contig_Y1	5765966;5767329;5767933;5768262;5771267;5771602;5772099;5772371;5772623;5772778;5773031	5766693;5767547;5768204;5771195;5771543;5772030;5772305;5772556;5772716;5772971;5773486	+;+;+;+;+;+;+;+;+;+;+	5996	4	41
maker-Contig_Y1-augustus-gene-5.617	Contig_Y1;Contig_Y1;Contig_Y1;Contig_Y1;Contig_Y1	5775769;5777727;5778056;5778414;5778769	5777666;5777980;5778355;5778563;5778798	-;-;-;-;-	2632	10	42
maker-Contig_Y1-augustus-gene-5.282	Contig_Y1;Contig_Y1;Contig_Y1;Contig_Y1;Contig_Y1;Contig_Y1;Contig_Y1	5783279;5783623;5784120;5784392;5784644;5784799;5785052	5783564;5784051;5784326;5784577;5784737;5784992;5785507	+;+;+;+;+;+;+	1852	1	10
maker-Contig_Y1-augustus-gene-5.620	Contig_Y1;Contig_Y1;Contig_Y1;Contig_Y1;Contig_Y1;Contig_Y1;Contig_Y1;Contig_Y1;Contig_Y1;Contig_Y1;Contig_Y1;Contig_Y1	5787077;5789553;5789882;5790240;5790514;5790953;5791403;5791632;5791858;5792091;5792386;5793214	5789492;5789806;5790181;5790389;5790872;5791347;5791561;5791777;5792034;5792325;5792570;5793469	-;-;-;-;-;-;-;-;-;-;-;-	5032	47	146
maker-Contig_Y1-snap-gene-5.1031	Contig_Y1;Contig_Y1;Contig_Y1;Contig_Y1;Contig_Y1	5799682;5801206;5801801;5802563;5809253	5801114;5801710;5802425;5802676;5809259	-;-;-;-;-	2684	18	44
maker-Contig_Y1-snap-gene-5.747	Contig_Y1;Contig_Y1	5809804;5810543	5810428;5810892	+;+	975	0	0
maker-Contig_Y1-snap-gene-5.746	Contig_Y1;Contig_Y1;Contig_Y1	5810903;5813460;5814870	5811360;5813878;5815090	+;+;+	1098	14	8
maker-Contig_Y1-snap-gene-5.1036	Contig_Y1;Contig_Y1;Contig_Y1;Contig_Y1;Contig_Y1;Contig_Y1	5814184;5814830;5815142;5817334;5817604;5818254	5814707;5815069;5815291;5817493;5817742;5818325	-;-;-;-;-;-	1285	603	455
maker-Contig_Y1-augustus-gene-5.628	Contig_Y1;Contig_Y1;Contig_Y1	5822376;5822942;5823840	5822873;5823198;5823923	-;-;-	839	6	9
maker-Contig_Y1-augustus-gene-5.631	Contig_Y1;Contig_Y1	5825103;5826626	5825375;5826751	-;-	399	1	18
maker-Contig_Y1-snap-gene-5.1040	Contig_Y1;Contig_Y1;Contig_Y1	5826767;5826953;5827681	5826868;5827144;5827773	-;-;-	387	16	42
maker-Contig_Y1-augustus-gene-5.285	Contig_Y1;Contig_Y1;Contig_Y1;Contig_Y1;Contig_Y1	5899175;5900348;5901037;5901497;5901607	5900143;5900439;5901192;5901549;5901795	+;+;+;+;+	1459	39	145
maker-Contig_Y1-augustus-gene-5.634	Contig_Y1;Contig_Y1;Contig_Y1;Contig_Y1	5902282;5902848;5903038;5904166	5902503;5902965;5903175;5904575	-;-;-;-	888	52	191
maker-Contig_Y1-snap-gene-5.753	Contig_Y1;Contig_Y1;Contig_Y1	5906588;5906760;5907342	5906659;5906863;5907586	+;+;+	421	85	565
maker-Contig_Y1-augustus-gene-5.636	Contig_Y1;Contig_Y1;Contig_Y1;Contig_Y1	5909828;5910239;5910481;5910680	5910185;5910419;5910554;5910716	-;-;-;-	650	58	462
maker-Contig_Y1-augustus-gene-5.637	Contig_Y1;Contig_Y1;Contig_Y1	5912259;5912397;5912905	5912330;5912598;5913110	-;-;-	480	213	1271
maker-Contig_Y1-snap-gene-5.1046	Contig_Y1;Contig_Y1;Contig_Y1	5913933;5914373;5914651	5914231;5914538;5915382	-;-;-	1197	0	0
maker-Contig_Y1-snap-gene-5.1070	Contig_Y1;Contig_Y1;Contig_Y1;Contig_Y1;Contig_Y1;Contig_Y1;Contig_Y1;Contig_Y1;Contig_Y1;Contig_Y1;Contig_Y1;Contig_Y1	5948315;5959106;5959666;5959846;5960102;5960297;5960559;5960759;5961123;5961374;5961961;5962995	5949211;5959609;5959760;5960039;5960244;5960487;5960677;5960879;5961275;5961476;5962838;5963597	-;-;-;-;-;-;-;-;-;-;-;-	4001	2	1
maker-Contig_Y1-snap-gene-5.756	Contig_Y1;Contig_Y1;Contig_Y1;Contig_Y1;Contig_Y1;Contig_Y1	5961961;5963612;5964030;5964276;5964675;5965090	5963550;5963679;5964145;5964469;5965032;5965279	+;+;+;+;+;+	2516	67	79
maker-Contig_Y1-snap-gene-6.586	Contig_Y1;Contig_Y1	5969885;5970063	5970009;5970984	+;+	1047	0	1
maker-Contig_Y1-augustus-gene-5.656	Contig_Y1;Contig_Y1;Contig_Y1;Contig_Y1	5971160;5971410;5971626;5971865	5971338;5971569;5971806;5971971	-;-;-;-	627	0	0
maker-Contig_Y1-augustus-gene-6.186	Contig_Y1;Contig_Y1;Contig_Y1	5979670;5980276;5980467	5979924;5980381;5980767	+;+;+	662	0	0
maker-Contig_Y1-augustus-gene-6.300	Contig_Y1;Contig_Y1;Contig_Y1	5979734;5984903;5985938	5984841;5985882;5987294	-;-;-	7445	16	99
maker-Contig_Y1-augustus-gene-6.187	Contig_Y1;Contig_Y1;Contig_Y1;Contig_Y1	5994218;5994577;5994789;5995013	5994522;5994716;5994954;5995147	+;+;+;+	746	4	6
augustus_masked-Contig_Y1-processed-gene-6.2	Contig_Y1	5995383	5997002	-	1620	6	32
maker-Contig_Y1-snap-gene-6.590	Contig_Y1;Contig_Y1	5995693;5996863	5995959;5996955	+;+	360	0	0
augustus_masked-Contig_Y1-processed-gene-6.3	Contig_Y1	6004773	6006416	+	1644	17	123
maker-Contig_Y1-snap-gene-6.594	Contig_Y1;Contig_Y1	6007300;6007644	6007564;6007839	+;+	461	11	8
maker-Contig_Y1-augustus-gene-6.193	Contig_Y1;Contig_Y1	6009809;6012104	6009996;6012314	+;+	399	19	65
maker-Contig_Y1-snap-gene-6.735	Contig_Y1;Contig_Y1	6013042;6014070	6013552;6014075	-;-	517	2290	53
maker-Contig_Y1-snap-gene-6.736	Contig_Y1;Contig_Y1;Contig_Y1;Contig_Y1	6014844;6015122;6015351;6015870	6015059;6015289;6015572;6016042	-;-;-;-	779	161	84
maker-Contig_Y1-augustus-gene-6.195	Contig_Y1;Contig_Y1;Contig_Y1;Contig_Y1;Contig_Y1;Contig_Y1;Contig_Y1	6079534;6080201;6080450;6080826;6081065;6081264;6081442	6079914;6080369;6080766;6081011;6081196;6081377;6082733	+;+;+;+;+;+;+	2591	17	63
maker-Contig_Y1-augustus-gene-6.310	Contig_Y1;Contig_Y1;Contig_Y1;Contig_Y1	6081267;6082827;6083816;6084066	6082744;6083754;6084008;6084376	-;-;-;-	2910	26	6
maker-Contig_Y1-snap-gene-6.603	Contig_Y1;Contig_Y1;Contig_Y1;Contig_Y1;Contig_Y1;Contig_Y1;Contig_Y1;Contig_Y1;Contig_Y1;Contig_Y1;Contig_Y1	6084198;6084857;6084955;6085136;6085442;6085628;6085751;6085950;6086085;6086403;6086529	6084227;6084893;6085068;6085392;6085566;6085691;6085880;6086005;6086381;6086470;6087405	+;+;+;+;+;+;+;+;+;+;+	2055	2	2
maker-Contig_Y1-augustus-gene-6.311	Contig_Y1;Contig_Y1;Contig_Y1	6085185;6086335;6086422	6085365;6086366;6087479	-;-;-	1271	0	0
maker-Contig_Y1-augustus-gene-6.202	Contig_Y1;Contig_Y1;Contig_Y1;Contig_Y1;Contig_Y1;Contig_Y1;Contig_Y1;Contig_Y1;Contig_Y1;Contig_Y1;Contig_Y1;Contig_Y1;Contig_Y1;Contig_Y1;Contig_Y1;Contig_Y1;Contig_Y1;Contig_Y1;Contig_Y1;Contig_Y1;Contig_Y1;Contig_Y1;Contig_Y1;Contig_Y1;Contig_Y1;Contig_Y1;Contig_Y1;Contig_Y1;Contig_Y1;Contig_Y1;Contig_Y1;Contig_Y1;Contig_Y1;Contig_Y1;Contig_Y1	6104373;6105718;6105947;6106138;6106362;6112981;6114483;6116104;6117109;6117467;6117775;6117980;6118230;6118856;6119777;6119939;6120296;6121198;6121429;6121653;6121704;6121904;6122336;6122653;6123001;6124054;6124413;6124658;6124886;6125093;6125347;6125660;6126317;6127073;6127270	6104846;6105839;6106078;6106308;6106527;6113073;6115626;6116487;6117411;6117709;6117910;6118164;6118790;6119716;6119882;6120120;6120370;6121364;6121535;6121660;6121841;6122272;6122592;6122945;6123993;6124355;6124594;6124827;6125026;6125278;6125584;6126241;6126798;6127205;6128682	+;+;+;+;+;+;+;+;+;+;+;+;+;+;+;+;+;+;+;+;+;+;+;+;+;+;+;+;+;+;+;+;+;+;+	11499	221	190
maker-Contig_Y1-snap-gene-6.606	Contig_Y1;Contig_Y1;Contig_Y1	6128704;6129011;6129185	6128921;6129116;6129319	+;+;+	459	1	7
maker-Contig_Y1-snap-gene-6.627	Contig_Y1;Contig_Y1;Contig_Y1;Contig_Y1;Contig_Y1;Contig_Y1;Contig_Y1	6131949;6132540;6132740;6134788;6135045;6135244;6135544	6132068;6132682;6132923;6134988;6135173;6135467;6136580	+;+;+;+;+;+;+	2038	3	23
maker-Contig_Y1-snap-gene-6.750	Contig_Y1;Contig_Y1;Contig_Y1	6135246;6136658;6139535	6136587;6139288;6139639	-;-;-	4078	9	2
maker-Contig_Y1-augustus-gene-6.212	Contig_Y1;Contig_Y1;Contig_Y1;Contig_Y1;Contig_Y1;Contig_Y1;Contig_Y1;Contig_Y1;Contig_Y1	6141073;6141893;6142014;6143265;6144471;6144680;6144788;6145206;6146522	6141404;6141950;6142101;6143337;6144603;6144728;6145126;6145430;6148497	+;+;+;+;+;+;+;+;+	3273	66	103
augustus_masked-Contig_Y1-processed-gene-6.33	Contig_Y1	6143424	6143981	-	558	28	0
maker-Contig_Y1-snap-gene-6.754	Contig_Y1;Contig_Y1;Contig_Y1	6147008;6147395;6151055	6147376;6148498;6151486	-;-;-	1905	4	69
maker-Contig_Y1-snap-gene-6.753	Contig_Y1;Contig_Y1	6152229;6153730	6152287;6153874	-;-	204	0	3
augustus_masked-Contig_Y1-processed-gene-6.6	Contig_Y1;Contig_Y1;Contig_Y1;Contig_Y1	6175340;6175505;6175742;6175960	6175446;6175685;6175901;6176237	+;+;+;+	726	0	0
maker-Contig_Y1-snap-gene-6.764	Contig_Y1;Contig_Y1	6176848;6177110	6176991;6177253	-;-	288	0	2
maker-Contig_Y1-augustus-gene-6.220	Contig_Y1;Contig_Y1	6219510;6220598	6220536;6221093	+;+	1523	16	44
snap_masked-Contig_Y1-processed-gene-6.135	Contig_Y1;Contig_Y1;Contig_Y1;Contig_Y1	6221297;6221865;6222170;6222503	6221809;6222106;6222433;6222572	-;-;-;-	1089	3	2
snap_masked-Contig_Y1-processed-gene-6.137	Contig_Y1	6222652	6222891	-	240	0	2
maker-Contig_Y1-snap-gene-6.641	Contig_Y1;Contig_Y1;Contig_Y1;Contig_Y1;Contig_Y1;Contig_Y1	6225233;6227191;6227449;6228023;6230358;6230748	6225426;6227337;6227959;6228415;6230549;6231513	+;+;+;+;+;+	2203	5	6
snap_masked-Contig_Y1-processed-gene-6.138	Contig_Y1	6225743	6226609	-	867	3	10
maker-Contig_Y1-snap-gene-6.766	Contig_Y1;Contig_Y1;Contig_Y1;Contig_Y1	6228573;6228706;6229191;6229390	6228624;6229113;6229282;6229588	-;-;-;-	751	19	50
maker-Contig_Y1-snap-gene-6.776	Contig_Y1;Contig_Y1	6231116;6231614	6231324;6233275	-;-	1871	40	23
maker-Contig_Y1-augustus-gene-6.223	Contig_Y1;Contig_Y1;Contig_Y1;Contig_Y1;Contig_Y1;Contig_Y1;Contig_Y1	6238254;6238690;6238969;6239219;6239399;6239515;6240041	6238625;6238897;6239155;6239335;6239458;6239983;6240352	+;+;+;+;+;+;+	1725	170	0
maker-Contig_Y1-snap-gene-6.652	Contig_Y1;Contig_Y1;Contig_Y1;Contig_Y1	6247957;6248162;6248441;6248932	6248097;6248409;6248921;6249390	+;+;+;+	1329	1	2
maker-Contig_Y1-snap-gene-6.778	Contig_Y1;Contig_Y1;Contig_Y1;Contig_Y1;Contig_Y1	6275412;6275736;6276182;6276544;6276683	6275600;6276158;6276444;6276653;6276786	-;-;-;-;-	1089	0	1
maker-Contig_Y1-snap-gene-6.780	Contig_Y1;Contig_Y1;Contig_Y1	6316215;6316541;6317316	6316404;6317265;6317595	-;-;-	1195	0	1
maker-Contig_Y1-snap-gene-6.782	Contig_Y1;Contig_Y1;Contig_Y1;Contig_Y1	6328879;6329205;6329980;6330155	6329068;6329929;6330096;6330260	-;-;-;-	1138	0	0
maker-Contig_Y1-snap-gene-6.784	Contig_Y1;Contig_Y1;Contig_Y1;Contig_Y1	6351821;6352147;6352922;6353380	6352010;6352871;6353137;6353458	-;-;-;-	1210	0	0
maker-Contig_Y1-snap-gene-6.786	Contig_Y1;Contig_Y1;Contig_Y1;Contig_Y1	6390170;6390496;6391271;6391446	6390359;6391220;6391387;6391551	-;-;-;-	1138	0	0
maker-Contig_Y1-snap-gene-6.789	Contig_Y1;Contig_Y1	6412285;6412610	6412474;6413092	-;-	673	0	0
maker-Contig_Y1-snap-gene-6.788	Contig_Y1;Contig_Y1	6413096;6413427	6413376;6413571	-;-	426	0	1
maker-Contig_Y1-augustus-gene-6.327	Contig_Y1;Contig_Y1	6417566;6418534	6418430;6418714	-;-	1046	2	1
maker-Contig_Y1-snap-gene-6.795	Contig_Y1;Contig_Y1	6420720;6421040	6420976;6421489	-;-	707	0	0
maker-Contig_Y1-augustus-gene-6.329	Contig_Y1;Contig_Y1	6421738;6422329	6421884;6422388	-;-	207	0	0
maker-Contig_Y1-augustus-gene-6.331	Contig_Y1;Contig_Y1;Contig_Y1	6423131;6423364;6423736	6423310;6423684;6423816	-;-;-	582	0	0
maker-Contig_Y1-augustus-gene-6.333	Contig_Y1;Contig_Y1	6429974;6430299	6430232;6430525	-;-	486	3	257
maker-Contig_Y1-augustus-gene-6.334	Contig_Y1;Contig_Y1	6432764;6433200	6433138;6433385	-;-	561	0	117
maker-Contig_Y1-augustus-gene-6.335	Contig_Y1;Contig_Y1	6434530;6434966	6434904;6435151	-;-	561	0	83
maker-Contig_Y1-snap-gene-6.800	Contig_Y1;Contig_Y1;Contig_Y1	6439005;6440780;6441946	6439968;6440907;6442033	-;-;-	1180	821	2
snap_masked-Contig_Y1-processed-gene-6.147	Contig_Y1;Contig_Y1;Contig_Y1;Contig_Y1;Contig_Y1;Contig_Y1	6445681;6447054;6447262;6447488;6447888;6448153	6445692;6447209;6447427;6447735;6448107;6448250	-;-;-;-;-;-	900	0	0
maker-Contig_Y1-snap-gene-6.656	Contig_Y1;Contig_Y1;Contig_Y1;Contig_Y1	6449190;6449267;6449409;6449759	6449204;6449382;6449687;6449816	+;+;+;+	468	0	0
augustus_masked-Contig_Y1-processed-gene-6.48	Contig_Y1	6467625	6467834	-	210	0	16
augustus_masked-Contig_Y1-processed-gene-6.49	Contig_Y1;Contig_Y1	6495097;6496401	6495162;6496787	-;-	453	10	5
maker-Contig_Y1-snap-gene-6.821	Contig_Y1;Contig_Y1;Contig_Y1	6500274;6500591;6501172	6500524;6501108;6501335	-;-;-	933	68	5
maker-Contig_Y1-snap-gene-6.823	Contig_Y1;Contig_Y1;Contig_Y1	6501882;6502303;6503451	6502169;6502503;6503501	-;-;-	540	0	0
snap_masked-Contig_Y1-processed-gene-6.152	Contig_Y1;Contig_Y1;Contig_Y1;Contig_Y1	6504368;6504847;6505396;6505600	6504610;6505338;6505539;6506011	-;-;-;-	1291	0	5
maker-Contig_Y1-snap-gene-6.866	Contig_Y1;Contig_Y1;Contig_Y1;Contig_Y1;Contig_Y1;Contig_Y1;Contig_Y1;Contig_Y1;Contig_Y1;Contig_Y1;Contig_Y1;Contig_Y1;Contig_Y1;Contig_Y1;Contig_Y1;Contig_Y1;Contig_Y1;Contig_Y1;Contig_Y1;Contig_Y1;Contig_Y1;Contig_Y1;Contig_Y1	6510432;6510739;6511223;6511448;6511687;6511954;6512147;6512331;6512529;6512707;6514284;6514504;6514972;6515063;6515287;6515532;6515767;6516205;6516385;6516630;6516770;6516996;6517576	6510661;6511170;6511382;6511598;6511941;6512070;6512265;6512451;6512638;6513420;6514437;6514932;6515007;6515206;6515471;6515712;6516150;6516317;6516505;6516714;6516944;6517512;6517596	-;-;-;-;-;-;-;-;-;-;-;-;-;-;-;-;-;-;-;-;-;-;-	4954	2	23
maker-Contig_Y1-augustus-gene-6.364	Contig_Y1;Contig_Y1;Contig_Y1;Contig_Y1;Contig_Y1;Contig_Y1;Contig_Y1;Contig_Y1;Contig_Y1;Contig_Y1;Contig_Y1;Contig_Y1	6518050;6518276;6518730;6518928;6519177;6519400;6519841;6520056;6520239;6520365;6520511;6520999	6518217;6518668;6518873;6519076;6519345;6519783;6519995;6520176;6520305;6520449;6520940;6521028	-;-;-;-;-;-;-;-;-;-;-;-	2295	2	4
maker-Contig_Y1-augustus-gene-6.365	Contig_Y1;Contig_Y1;Contig_Y1;Contig_Y1;Contig_Y1;Contig_Y1;Contig_Y1	6521064;6521141;6521411;6521631;6521971;6522113;6522339	6521084;6521350;6521565;6521751;6522055;6522287;6522468	-;-;-;-;-;-;-	897	0	2
snap_masked-Contig_Y1-processed-gene-6.157	Contig_Y1;Contig_Y1	6522569;6522916	6522853;6522936	-;-	306	0	2
augustus_masked-Contig_Y1-processed-gene-6.56	Contig_Y1;Contig_Y1;Contig_Y1;Contig_Y1	6523710;6526270;6530643;6531206	6526205;6529677;6531068;6531313	-;-;-;-	6438	11	36
snap_masked-Contig_Y1-processed-gene-6.160	Contig_Y1;Contig_Y1;Contig_Y1;Contig_Y1;Contig_Y1	6532108;6532319;6532528;6532725;6532877	6532257;6532473;6532648;6532809;6533521	-;-;-;-;-	1156	1	5
maker-Contig_Y1-snap-gene-6.657	Contig_Y1;Contig_Y1	6564728;6565629	6565559;6565841	+;+	1045	0	0
snap_masked-Contig_Y1-processed-gene-6.161	Contig_Y1;Contig_Y1;Contig_Y1;Contig_Y1	6589116;6589677;6589886;6590014	6589613;6589823;6589955;6590108	-;-;-;-	810	1	0
snap_masked-Contig_Y1-processed-gene-6.162	Contig_Y1;Contig_Y1;Contig_Y1;Contig_Y1;Contig_Y1;Contig_Y1;Contig_Y1;Contig_Y1;Contig_Y1;Contig_Y1;Contig_Y1;Contig_Y1;Contig_Y1;Contig_Y1;Contig_Y1	6590395;6590728;6590954;6591295;6592411;6592663;6592880;6593013;6593367;6593551;6593858;6594008;6594219;6594371;6595127	6590673;6590882;6591062;6591948;6592605;6592809;6592949;6593296;6593540;6593748;6593970;6594155;6594303;6595062;6595195	-;-;-;-;-;-;-;-;-;-;-;-;-;-;-	3372	2	514
maker-Contig_Y1-snap-gene-6.950	Contig_Y1;Contig_Y1;Contig_Y1;Contig_Y1;Contig_Y1;Contig_Y1;Contig_Y1;Contig_Y1;Contig_Y1;Contig_Y1;Contig_Y1	6595563;6596016;6596571;6596661;6596775;6597203;6597644;6597760;6597883;6598070;6598224	6595945;6596504;6596635;6596718;6597107;6597586;6597719;6597805;6597982;6598154;6598516	-;-;-;-;-;-;-;-;-;-;-	2312	4	10
maker-Contig_Y1-augustus-gene-6.519	Contig_Y1;Contig_Y1	6598520;6598980	6598912;6599116	-;-	530	5	7
maker-Contig_Y1-snap-gene-6.980	Contig_Y1;Contig_Y1	6601431;6601666	6601589;6601818	-;-	312	0	1
maker-Contig_Y1-snap-gene-6.979	Contig_Y1;Contig_Y1;Contig_Y1;Contig_Y1	6601833;6601970;6602302;6602378	6601910;6602113;6602327;6602942	-;-;-;-	813	2	0
maker-Contig_Y1-snap-gene-6.661	Contig_Y1;Contig_Y1;Contig_Y1;Contig_Y1;Contig_Y1;Contig_Y1;Contig_Y1;Contig_Y1;Contig_Y1;Contig_Y1;Contig_Y1;Contig_Y1	6622664;6633684;6634088;6634412;6634560;6634742;6634957;6635408;6635656;6636050;6636315;6636520	6622693;6633996;6634352;6634496;6634680;6634896;6635340;6635588;6635981;6636261;6636483;6636765	+;+;+;+;+;+;+;+;+;+;+;+	2487	18	79
snap_masked-Contig_Y1-processed-gene-6.166	Contig_Y1	6637010	6637216	-	207	0	7
maker-Contig_Y1-snap-gene-6.986	Contig_Y1;Contig_Y1	6639389;6642035	6639907;6642055	-;-	540	2	21
maker-Contig_Y1-augustus-gene-6.554	Contig_Y1;Contig_Y1;Contig_Y1;Contig_Y1;Contig_Y1;Contig_Y1;Contig_Y1;Contig_Y1;Contig_Y1;Contig_Y1	6643135;6643362;6643518;6643772;6643931;6644093;6644489;6644737;6645184;6645606	6643302;6643454;6643662;6643874;6644030;6644421;6644669;6645120;6645544;6646015	-;-;-;-;-;-;-;-;-;-	2274	27	81
maker-Contig_Y1-augustus-gene-6.564	Contig_Y1;Contig_Y1;Contig_Y1;Contig_Y1;Contig_Y1	6646085;6647074;6647890;6648083;6648248	6646273;6647283;6648062;6648178;6648574	-;-;-;-;-	995	11	54
maker-Contig_Y1-snap-gene-6.1024	Contig_Y1;Contig_Y1;Contig_Y1;Contig_Y1;Contig_Y1;Contig_Y1;Contig_Y1;Contig_Y1;Contig_Y1;Contig_Y1	6780672;6781687;6782677;6783012;6783229;6783484;6783600;6783704;6784622;6789669	6781488;6782587;6782940;6783133;6783403;6783591;6783652;6784034;6784833;6789716	-;-;-;-;-;-;-;-;-;-	3031	2	3
maker-Contig_Y1-augustus-gene-6.575	Contig_Y1;Contig_Y1;Contig_Y1;Contig_Y1;Contig_Y1;Contig_Y1	6791844;6792042;6792377;6792592;6792849;6793072	6791946;6792305;6792523;6792768;6793018;6793179	-;-;-;-;-;-	969	0	1
snap_masked-Contig_Y1-processed-gene-6.109	Contig_Y1;Contig_Y1	6798466;6835825	6798507;6836166	+;+	384	0	5
maker-Contig_Y1-snap-gene-6.681	Contig_Y1;Contig_Y1;Contig_Y1;Contig_Y1;Contig_Y1;Contig_Y1;Contig_Y1;Contig_Y1;Contig_Y1;Contig_Y1;Contig_Y1;Contig_Y1;Contig_Y1	6838464;6838822;6838978;6839181;6840604;6840970;6846844;6847221;6848003;6848660;6848862;6848894;6849101	6838682;6838887;6839064;6839348;6840914;6841672;6847154;6847923;6848560;6848795;6848872;6848956;6850543	+;+;+;+;+;+;+;+;+;+;+;+;+	4779	0	0
augustus_masked-Contig_Y1-processed-gene-6.17	Contig_Y1	6850568	6851947	+	1380	1	0
maker-Contig_Y1-augustus-gene-6.244	Contig_Y1;Contig_Y1;Contig_Y1;Contig_Y1;Contig_Y1;Contig_Y1;Contig_Y1	6862148;6862524;6862901;6863236;6863457;6864075;6864316	6862363;6862834;6863176;6863377;6864014;6864249;6865775	+;+;+;+;+;+;+	3138	2	0
snap_masked-Contig_Y1-processed-gene-6.116	Contig_Y1;Contig_Y1;Contig_Y1	6880605;6882982;6883319	6880636;6883159;6883462	+;+;+	354	0	0
maker-Contig_Y1-augustus-gene-6.250	Contig_Y1;Contig_Y1;Contig_Y1;Contig_Y1;Contig_Y1	6883625;6883696;6884475;6885093;6885325	6883629;6884395;6885032;6885267;6886193	+;+;+;+;+	2307	0	2
maker-Contig_Y1-snap-gene-6.688	Contig_Y1;Contig_Y1	6886269;6887045	6887032;6887504	+;+	1224	0	0
augustus_masked-Contig_Y1-processed-gene-6.22	Contig_Y1	6887517	6888410	+	894	0	0
maker-Contig_Y1-snap-gene-6.1025	Contig_Y1;Contig_Y1	6901979;6902227	6902156;6902942	-;-	894	0	0
snap_masked-Contig_Y1-processed-gene-6.120	Contig_Y1;Contig_Y1;Contig_Y1;Contig_Y1;Contig_Y1	6911238;6911601;6911750;6911997;6912335	6911380;6911666;6911884;6912174;6912460	+;+;+;+;+	648	2	9
maker-Contig_Y1-augustus-gene-6.271	Contig_Y1;Contig_Y1;Contig_Y1;Contig_Y1;Contig_Y1	6912464;6912679;6913461;6914079;6914320	6912612;6913381;6914018;6914253;6914363	+;+;+;+;+	1629	1	1
maker-Contig_Y1-snap-gene-6.701	Contig_Y1	6914499	6917873	+	3375	0	0
augustus_masked-Contig_Y1-processed-gene-6.75	Contig_Y1;Contig_Y1	6918508;6918756	6918685;6918811	-;-	234	0	0
snap_masked-Contig_Y1-processed-gene-6.122	Contig_Y1;Contig_Y1	6918922;6921265	6919050;6921336	+;+	201	0	0
maker-Contig_Y1-snap-gene-6.696	Contig_Y1;Contig_Y1;Contig_Y1;Contig_Y1;Contig_Y1;Contig_Y1;Contig_Y1;Contig_Y1;Contig_Y1	6921541;6921661;6921999;6922376;6922455;6923220;6923683;6923924;6924163	6921548;6921838;6922301;6922431;6923076;6923642;6923857;6924112;6926930	+;+;+;+;+;+;+;+;+	4722	0	4
augustus_masked-Contig_Y1-processed-gene-6.77	Contig_Y1;Contig_Y1	6928021;6928267	6928198;6928661	-;-	573	0	0
maker-Contig_Y1-snap-gene-6.722	Contig_Y1;Contig_Y1;Contig_Y1;Contig_Y1;Contig_Y1;Contig_Y1;Contig_Y1;Contig_Y1	6937211;6937987;6938325;6938702;6938966;6939470;6940177;6940304	6937874;6938164;6938635;6938955;6939390;6940027;6940237;6943580	+;+;+;+;+;+;+;+	5728	0	3
maker-Contig_Y1-augustus-gene-6.290	Contig_Y1;Contig_Y1;Contig_Y1;Contig_Y1;Contig_Y1;Contig_Y1;Contig_Y1	6953567;6953930;6954079;6954902;6955251;6955628;6956410	6953790;6953995;6954197;6955089;6955561;6956330;6956871	+;+;+;+;+;+;+	2073	1	2
snap_masked-Contig_Y1-processed-gene-6.129	Contig_Y1;Contig_Y1;Contig_Y1;Contig_Y1;Contig_Y1;Contig_Y1	6957010;6957269;6957325;6957710;6957903;6959361	6957202;6957279;6957660;6957850;6959258;6960269	+;+;+;+;+;+	2946	0	3
maker-Contig_Y1-snap-gene-6.1030	Contig_Y1;Contig_Y1;Contig_Y1;Contig_Y1	6969174;6970266;6970722;6970953	6970205;6970717;6970869;6971168	-;-;-;-	1848	0	17
maker-Contig_Y1-augustus-gene-7.243	Contig_Y1;Contig_Y1	6988658;6989420	6989353;6990258	-;-	1535	47	95
augustus_masked-Contig_Y1-processed-gene-7.0	Contig_Y1;Contig_Y1;Contig_Y1	6990794;6990930;6991389	6990868;6991120;6992004	+;+;+	882	2	18
maker-Contig_Y1-snap-gene-7.389	Contig_Y1;Contig_Y1;Contig_Y1;Contig_Y1;Contig_Y1;Contig_Y1;Contig_Y1	6998020;6999056;6999423;7000012;7000745;7001615;7003961	6998988;6999360;6999947;7000102;7001553;7001982;7005282	+;+;+;+;+;+;+	4389	33	219
snap_masked-Contig_Y1-processed-gene-7.100	Contig_Y1	7005734	7005967	-	234	0	0
maker-Contig_Y1-snap-gene-7.502	Contig_Y1;Contig_Y1;Contig_Y1	7005989;7006217;7006889	7006212;7006564;7006898	-;-;-	582	0	0
maker-Contig_Y1-augustus-gene-7.246	Contig_Y1;Contig_Y1;Contig_Y1;Contig_Y1;Contig_Y1	7007099;7007307;7008422;7009150;7009441	7007244;7008168;7008911;7009316;7009778	-;-;-;-;-	2003	8	11
augustus_masked-Contig_Y1-processed-gene-7.4	Contig_Y1;Contig_Y1;Contig_Y1;Contig_Y1;Contig_Y1;Contig_Y1;Contig_Y1	7010030;7010249;7010579;7010900;7010965;7011212;7011445	7010185;7010519;7010804;7010907;7011146;7011355;7012478	+;+;+;+;+;+;+	2021	1	16
maker-Contig_Y1-snap-gene-7.401	Contig_Y1;Contig_Y1	7028070;7028332	7028303;7028475	+;+	378	0	1
maker-Contig_Y1-snap-gene-7.507	Contig_Y1;Contig_Y1;Contig_Y1	7029085;7029633;7029860	7029566;7029752;7029881	-;-;-	624	0	0
maker-Contig_Y1-augustus-gene-7.159	Contig_Y1;Contig_Y1;Contig_Y1	7034265;7034430;7034667	7034371;7034610;7035134	+;+;+	756	0	0
maker-Contig_Y1-snap-gene-7.509	Contig_Y1;Contig_Y1	7035253;7036228	7036174;7036347	-;-	1042	3	8
augustus_masked-Contig_Y1-processed-gene-7.6	Contig_Y1;Contig_Y1	7077825;7083453	7077852;7084171	+;+	747	1	0
snap_masked-Contig_Y1-processed-gene-7.105	Contig_Y1;Contig_Y1;Contig_Y1;Contig_Y1	7141444;7142622;7143506;7151980	7142561;7143422;7143724;7152935	-;-;-;-	3094	2	49
maker-Contig_Y1-snap-gene-7.511	Contig_Y1;Contig_Y1;Contig_Y1	7153266;7154029;7154503	7153962;7154479;7154573	-;-;-	1219	3	16
snap_masked-Contig_Y1-processed-gene-7.70	Contig_Y1;Contig_Y1	7153340;7153580	7153549;7153840	+;+	471	0	0
maker-Contig_Y1-snap-gene-7.407	Contig_Y1;Contig_Y1;Contig_Y1;Contig_Y1	7155397;7155533;7155944;7156042	7155471;7155703;7156037;7156607	+;+;+;+	906	3	13
maker-Contig_Y1-snap-gene-7.414	Contig_Y1;Contig_Y1;Contig_Y1;Contig_Y1;Contig_Y1;Contig_Y1;Contig_Y1;Contig_Y1	7157328;7157695;7158234;7158601;7159190;7159924;7160794;7163154	7157648;7158166;7158538;7159125;7159280;7160732;7161161;7164456	+;+;+;+;+;+;+;+	4194	18	120
augustus_masked-Contig_Y1-processed-gene-7.33	Contig_Y1;Contig_Y1	7161655;7161931	7161744;7162869	-;-	1029	0	0
maker-Contig_Y1-snap-gene-7.517	Contig_Y1;Contig_Y1;Contig_Y1;Contig_Y1	7164189;7164619;7164884;7165138	7164199;7164879;7165040;7165332	-;-;-;-	624	0	0
maker-Contig_Y1-snap-gene-7.520	Contig_Y1;Contig_Y1;Contig_Y1;Contig_Y1;Contig_Y1;Contig_Y1	7165766;7165974;7166945;7167537;7167817;7168082	7165911;7166835;7167515;7167649;7168050;7168324	-;-;-;-;-;-	2169	24	25
augustus_masked-Contig_Y1-processed-gene-7.10	Contig_Y1;Contig_Y1;Contig_Y1;Contig_Y1;Contig_Y1;Contig_Y1	7168698;7168917;7169247;7169568;7169633;7170114	7168853;7169187;7169472;7169575;7169814;7171151	+;+;+;+;+;+	1881	2	9
maker-Contig_Y1-augustus-gene-7.187	Contig_Y1;Contig_Y1;Contig_Y1	7201180;7201316;7201775	7201254;7201506;7202414	+;+;+	906	12	100
maker-Contig_Y1-augustus-gene-7.192	Contig_Y1;Contig_Y1;Contig_Y1;Contig_Y1;Contig_Y1;Contig_Y1;Contig_Y1	7202980;7204384;7204948;7205682;7206552;7206793;7208895	7204321;7204883;7205038;7206490;7206746;7206902;7210174	+;+;+;+;+;+;+	4327	5	72
maker-Contig_Y1-augustus-gene-7.263	Contig_Y1;Contig_Y1	7207037;7207672	7207477;7208481	-;-	1251	0	0
maker-Contig_Y1-augustus-gene-7.264	Contig_Y1;Contig_Y1;Contig_Y1	7210459;7210972;7211152	7210886;7211078;7211339	-;-;-	723	0	0
maker-Contig_Y1-snap-gene-7.525	Contig_Y1;Contig_Y1;Contig_Y1	7211773;7211981;7212575	7211918;7212361;7212707	-;-;-	660	0	0
maker-Contig_Y1-augustus-gene-7.272	Contig_Y1;Contig_Y1	7271204;7281111	7272235;7281306	-;-	1228	58	14
augustus_masked-Contig_Y1-processed-gene-7.41	Contig_Y1;Contig_Y1	7322473;7323370	7322480;7323670	-;-	309	0	0
snap_masked-Contig_Y1-processed-gene-7.81	Contig_Y1;Contig_Y1;Contig_Y1	7323426;7325253;7357664	7323500;7325403;7357674	+;+;+	237	0	0
maker-Contig_Y1-snap-gene-7.539	Contig_Y1;Contig_Y1	7404031;7404271	7404234;7404993	-;-	927	3	10
maker-Contig_Y1-snap-gene-7.538	Contig_Y1;Contig_Y1;Contig_Y1;Contig_Y1;Contig_Y1;Contig_Y1;Contig_Y1;Contig_Y1;Contig_Y1;Contig_Y1	7405000;7405115;7405353;7405718;7414702;7415978;7423516;7423754;7424147;7424843	7405043;7405292;7405415;7405806;7414879;7416072;7423693;7423816;7424281;7426344	-;-;-;-;-;-;-;-;-;-	2525	3	18
maker-Contig_Y1-augustus-gene-7.195	Contig_Y1;Contig_Y1;Contig_Y1	7405511;7406097;7406266	7406025;7406208;7406994	+;+;+	1356	16	62
maker-Contig_Y1-snap-gene-7.441	Contig_Y1;Contig_Y1;Contig_Y1;Contig_Y1;Contig_Y1;Contig_Y1;Contig_Y1;Contig_Y1;Contig_Y1	7407889;7412562;7415084;7415623;7415792;7423898;7424437;7424606;7425225	7407919;7412616;7415551;7415734;7416510;7424365;7424548;7425164;7426344	+;+;+;+;+;+;+;+;+	3644	14	53
maker-Contig_Y1-snap-gene-7.457	Contig_Y1;Contig_Y1;Contig_Y1;Contig_Y1	7436587;7436837;7437403;7437603	7436793;7437286;7437541;7437712	+;+;+;+	906	0	3
maker-Contig_Y1-augustus-gene-7.288	Contig_Y1;Contig_Y1	7437776;7438943	7438874;7439335	-;-	1492	1	4
maker-Contig_Y1-augustus-gene-7.213	Contig_Y1	7438050	7439387	+	1338	0	0
augustus_masked-Contig_Y1-processed-gene-7.46	Contig_Y1	7445170	7445928	-	759	2	0
maker-Contig_Y1-augustus-gene-7.217	Contig_Y1;Contig_Y1;Contig_Y1	7446699;7447046;7447754	7446819;7447684;7451579	+;+;+	4586	61	399
maker-Contig_Y1-augustus-gene-7.334	Contig_Y1;Contig_Y1;Contig_Y1;Contig_Y1	7451423;7451653;7451913;7452559	7451588;7451852;7451993;7452723	-;-;-;-	612	4	1
maker-Contig_Y1-augustus-gene-7.335	Contig_Y1;Contig_Y1;Contig_Y1;Contig_Y1;Contig_Y1;Contig_Y1;Contig_Y1;Contig_Y1	7454190;7454541;7454826;7455219;7455858;7456104;7456573;7456995	7454443;7454739;7455166;7455458;7456039;7456509;7456858;7457096	-;-;-;-;-;-;-;-	2010	5	11
maker-Contig_Y1-augustus-gene-7.220	Contig_Y1;Contig_Y1	7455859;7458125	7458051;7458775	+;+	2844	37	151
maker-Contig_Y1-augustus-gene-7.292	Contig_Y1;Contig_Y1;Contig_Y1;Contig_Y1;Contig_Y1;Contig_Y1;Contig_Y1;Contig_Y1;Contig_Y1;Contig_Y1	7459331;7459545;7459747;7460165;7461091;7461584;7461819;7462194;7465990;7467406	7459465;7459679;7460094;7461034;7461519;7461754;7462121;7465927;7466278;7467504	-;-;-;-;-;-;-;-;-;-	6513	869	235
maker-Contig_Y1-augustus-gene-7.317	Contig_Y1;Contig_Y1;Contig_Y1;Contig_Y1;Contig_Y1;Contig_Y1	7467528;7467979;7468607;7469072;7469269;7469754	7467771;7468291;7468713;7469193;7469606;7469895	-;-;-;-;-;-	1266	146	35
snap_masked-Contig_Y1-processed-gene-7.88	Contig_Y1;Contig_Y1;Contig_Y1	7473035;7473569;7474192	7473086;7473757;7474202	+;+;+	252	7	0
maker-Contig_Y1-augustus-gene-7.222	Contig_Y1;Contig_Y1;Contig_Y1;Contig_Y1;Contig_Y1	7475762;7475930;7476421;7476693;7478426	7475872;7476367;7476629;7477312;7478521	+;+;+;+;+	1474	15	71
maker-Contig_Y1-snap-gene-7.659	Contig_Y1;Contig_Y1;Contig_Y1;Contig_Y1	7505592;7507498;7507789;7508503	7506597;7507712;7508098;7508596	-;-;-;-	1625	0	0
maker-Contig_Y1-snap-gene-7.661	Contig_Y1;Contig_Y1;Contig_Y1	7510595;7511301;7511707	7511291;7511511;7511752	-;-;-	954	0	0
snap_masked-Contig_Y1-processed-gene-7.91	Contig_Y1;Contig_Y1;Contig_Y1;Contig_Y1;Contig_Y1	7513490;7513845;7514037;7514195;7514386	7513762;7513975;7514177;7514330;7514484	+;+;+;+;+	780	1	8
maker-Contig_Y1-augustus-gene-7.226	Contig_Y1;Contig_Y1	7514551;7514696	7514634;7514844	+;+	233	2	3
augustus_masked-Contig_Y1-processed-gene-7.53	Contig_Y1;Contig_Y1;Contig_Y1;Contig_Y1;Contig_Y1;Contig_Y1;Contig_Y1;Contig_Y1	7633994;7636097;7636498;7636739;7636996;7637347;7637648;7638415	7635890;7636449;7636661;7636919;7637285;7637569;7638206;7639218	-;-;-;-;-;-;-;-	4471	14	25
maker-Contig_Y1-augustus-gene-7.229	Contig_Y1;Contig_Y1	7670654;7670882	7670778;7671122	+;+	366	0	0
maker-Contig_Y1-augustus-gene-7.231	Contig_Y1;Contig_Y1;Contig_Y1;Contig_Y1	7685938;7688115;7688296;7695272	7686963;7688233;7688545;7696659	+;+;+;+	2783	2	7
maker-Contig_Y1-snap-gene-7.665	Contig_Y1;Contig_Y1;Contig_Y1;Contig_Y1;Contig_Y1	7722759;7724358;7724554;7724986;7725736	7724284;7724486;7724892;7725712;7726205	-;-;-;-;-	3191	3	3
augustus_masked-Contig_Y1-processed-gene-7.24	Contig_Y1	7727907	7728386	+	480	0	0
maker-Contig_Y1-augustus-gene-7.359	Contig_Y1;Contig_Y1;Contig_Y1;Contig_Y1	7836273;7836741;7836957;7837281	7836685;7836897;7837225;7837284	-;-;-;-	843	21	11
maker-Contig_Y1-snap-gene-7.479	Contig_Y1;Contig_Y1;Contig_Y1;Contig_Y1;Contig_Y1;Contig_Y1;Contig_Y1;Contig_Y1;Contig_Y1;Contig_Y1	7837862;7839352;7839788;7840028;7841521;7842130;7842326;7842567;7842745;7844327	7837874;7839731;7839962;7841451;7841954;7842222;7842430;7842673;7843250;7844368	+;+;+;+;+;+;+;+;+;+	3279	173	1042
snap_masked-Contig_Y1-processed-gene-7.96	Contig_Y1;Contig_Y1;Contig_Y1;Contig_Y1;Contig_Y1	7844408;7844542;7844730;7845052;7847734	7844461;7844667;7844981;7845420;7847832	+;+;+;+;+	900	86	389
augustus_masked-Contig_Y1-processed-gene-7.56	Contig_Y1	7848993	7849628	-	636	58	214
augustus_masked-Contig_Y1-processed-gene-7.57	Contig_Y1	7854223	7854858	-	636	34	101
maker-Contig_Y1-augustus-gene-7.369	Contig_Y1;Contig_Y1;Contig_Y1;Contig_Y1;Contig_Y1	7865169;7865655;7865887;7866339;7866479	7865590;7865830;7866116;7866416;7866656	-;-;-;-;-	1084	15	34
maker-Contig_Y1-snap-gene-7.680	Contig_Y1;Contig_Y1;Contig_Y1;Contig_Y1;Contig_Y1	7868172;7868715;7868985;7869667;7870176	7868701;7868919;7869590;7870109;7870665	-;-;-;-;-	2274	30	61
maker-Contig_Y1-snap-gene-7.679	Contig_Y1;Contig_Y1;Contig_Y1;Contig_Y1;Contig_Y1;Contig_Y1	7870742;7871788;7872157;7872290;7872560;7880942	7871720;7872033;7872228;7872483;7872696;7881147	-;-;-;-;-;-	1834	10	39
augustus_masked-Contig_Y1-processed-gene-7.60	Contig_Y1	7886253	7886915	-	663	1	22
maker-Contig_Y1-snap-gene-7.700	Contig_Y1;Contig_Y1;Contig_Y1;Contig_Y1;Contig_Y1;Contig_Y1;Contig_Y1	7886960;7890212;7890364;7890760;7891152;7897722;7898505	7887325;7890352;7890494;7891138;7891454;7898113;7899236	-;-;-;-;-;-;-	2444	54	398
maker-Contig_Y1-augustus-gene-7.239	Contig_Y1;Contig_Y1;Contig_Y1;Contig_Y1	7905750;7906459;7906912;7907137	7906007;7906850;7907073;7907571	+;+;+;+	1247	76	553
maker-Contig_Y1-snap-gene-8.581	Contig_Y1;Contig_Y1;Contig_Y1;Contig_Y1;Contig_Y1	7968837;7970026;7972564;7978601;7980585	7970008;7972445;7972767;7978691;7981482	-;-;-;-;-	4785	5	51
maker-Contig_Y1-augustus-gene-8.313	Contig_Y1;Contig_Y1;Contig_Y1	8008781;8008978;8009201	8008911;8009134;8009328	-;-;-	416	0	0
maker-Contig_Y1-snap-gene-8.585	Contig_Y1;Contig_Y1	8024570;8024890	8024806;8025150	-;-	498	0	0
maker-Contig_Y1-augustus-gene-8.190	Contig_Y1;Contig_Y1;Contig_Y1;Contig_Y1;Contig_Y1;Contig_Y1;Contig_Y1	8049749;8053184;8053473;8053831;8054101;8054550;8060537	8050398;8053392;8053569;8054004;8054341;8058321;8060877	+;+;+;+;+;+;+	5484	5	23
maker-Contig_Y1-augustus-gene-8.315	Contig_Y1;Contig_Y1;Contig_Y1	8241017;8241303;8247409	8241221;8241507;8247533	-;-;-	535	160	1479
maker-Contig_Y1-augustus-gene-8.317	Contig_Y1;Contig_Y1	8248793;8249053	8248975;8249271	-;-	402	10	12
snap_masked-Contig_Y1-processed-gene-8.90	Contig_Y1;Contig_Y1;Contig_Y1;Contig_Y1;Contig_Y1;Contig_Y1;Contig_Y1	8410567;8410924;8413980;8415957;8420461;8422515;8428021	8410635;8412379;8413986;8416774;8420467;8423317;8428054	+;+;+;+;+;+;+	3194	2	5
maker-Contig_Y1-augustus-gene-8.319	Contig_Y1;Contig_Y1;Contig_Y1	8429844;8430469;8430773	8430407;8430674;8431044	-;-;-	1042	1	4
maker-Contig_Y1-augustus-gene-8.321	Contig_Y1;Contig_Y1	8452896;8453386	8453287;8453464	-;-	471	0	0
maker-Contig_Y1-snap-gene-8.592	Contig_Y1;Contig_Y1;Contig_Y1;Contig_Y1	8455053;8455192;8455502;8455883	8455125;8455424;8455774;8456953	-;-;-;-	1650	2	0
maker-Contig_Y1-augustus-gene-8.203	Contig_Y1;Contig_Y1;Contig_Y1;Contig_Y1;Contig_Y1;Contig_Y1;Contig_Y1	8460843;8461255;8461441;8462317;8462469;8462742;8463070	8461103;8461374;8462258;8462389;8462687;8463020;8463996	+;+;+;+;+;+;+	2697	0	2
maker-Contig_Y1-snap-gene-8.433	Contig_Y1;Contig_Y1	8464096;8464488	8464107;8464961	+;+	486	0	0
maker-Contig_Y1-snap-gene-8.431	Contig_Y1;Contig_Y1	8465289;8465487	8465372;8465735	+;+	333	0	0
maker-Contig_Y1-snap-gene-8.452	Contig_Y1;Contig_Y1;Contig_Y1;Contig_Y1;Contig_Y1	8466039;8467697;8468039;8468282;8473011	8466329;8467942;8468215;8469091;8473490	+;+;+;+;+	2004	0	0
maker-Contig_Y1-augustus-gene-8.327	Contig_Y1;Contig_Y1;Contig_Y1;Contig_Y1	8471131;8471694;8472155;8472465	8471631;8472087;8472387;8474614	-;-;-;-	3278	2	0
maker-Contig_Y1-augustus-gene-8.205	Contig_Y1;Contig_Y1;Contig_Y1	8474361;8474718;8474961	8474621;8474894;8475194	+;+;+	672	0	0
maker-Contig_Y1-snap-gene-8.446	Contig_Y1;Contig_Y1;Contig_Y1;Contig_Y1;Contig_Y1;Contig_Y1	8475249;8475852;8482372;8482641;8483664;8484398	8475311;8476652;8482605;8482729;8484333;8484736	+;+;+;+;+;+	2196	0	0
maker-Contig_Y1-snap-gene-8.440	Contig_Y1;Contig_Y1;Contig_Y1;Contig_Y1	8484836;8490006;8491616;8492759	8484858;8491551;8491759;8493259	+;+;+;+	2214	0	0
snap_masked-Contig_Y1-processed-gene-8.102	Contig_Y1;Contig_Y1;Contig_Y1	8520033;8520251;8520892	8520229;8520352;8520907	+;+;+	315	0	0
maker-Contig_Y1-augustus-gene-8.239	Contig_Y1;Contig_Y1;Contig_Y1	8521230;8521546;8521828	8521490;8521761;8522394	+;+;+	1044	2	1
snap_masked-Contig_Y1-processed-gene-8.104	Contig_Y1;Contig_Y1;Contig_Y1;Contig_Y1;Contig_Y1	8522398;8522704;8523526;8523871;8524259	8522645;8523503;8523809;8524194;8524852	+;+;+;+;+	2250	2	0
maker-Contig_Y1-augustus-gene-8.225	Contig_Y1;Contig_Y1;Contig_Y1;Contig_Y1;Contig_Y1;Contig_Y1;Contig_Y1	8536549;8537002;8537284;8538163;8539074;8539756;8539984	8536946;8537217;8538104;8538979;8539691;8539919;8540002	+;+;+;+;+;+;+	3053	0	0
maker-Contig_Y1-snap-gene-8.600	Contig_Y1;Contig_Y1;Contig_Y1;Contig_Y1;Contig_Y1;Contig_Y1;Contig_Y1;Contig_Y1;Contig_Y1	8540593;8541165;8541626;8541936;8548375;8548887;8549348;8549658;8550482	8541102;8541558;8541858;8542196;8548824;8549280;8549580;8550443;8550769	-;-;-;-;-;-;-;-;-	3549	0	0
maker-Contig_Y1-augustus-gene-8.226	Contig_Y1;Contig_Y1;Contig_Y1;Contig_Y1;Contig_Y1;Contig_Y1	8544121;8544437;8544719;8545595;8546465;8547188	8544381;8544652;8545536;8546394;8547123;8547526	+;+;+;+;+;+	3093	0	0
maker-Contig_Y1-snap-gene-8.457	Contig_Y1;Contig_Y1	8547626;8548330	8547637;8548830	+;+	513	0	0
augustus_masked-Contig_Y1-processed-gene-8.60	Contig_Y1	8550797	8550997	-	201	0	0
maker-Contig_Y1-augustus-gene-8.259	Contig_Y1;Contig_Y1;Contig_Y1;Contig_Y1;Contig_Y1	8566556;8567110;8567973;8568273;8568729	8567071;8567895;8568205;8568666;8569660	+;+;+;+;+	2861	0	0
maker-Contig_Y1-snap-gene-8.609	Contig_Y1;Contig_Y1	8568723;8576675	8569223;8576716	-;-	543	0	0
augustus_masked-Contig_Y1-processed-gene-8.18	Contig_Y1	8573844	8574044	+	201	0	0
maker-Contig_Y1-snap-gene-8.500	Contig_Y1;Contig_Y1;Contig_Y1;Contig_Y1;Contig_Y1;Contig_Y1	8574072;8582323;8582664;8582964;8583124;8583420	8575043;8582586;8582896;8583108;8583357;8583929	+;+;+;+;+;+	2358	0	0
maker-Contig_Y1-snap-gene-8.612	Contig_Y1;Contig_Y1;Contig_Y1;Contig_Y1;Contig_Y1;Contig_Y1;Contig_Y1;Contig_Y1;Contig_Y1;Contig_Y1;Contig_Y1	8577365;8577768;8578475;8579350;8580234;8585530;8585940;8586754;8587638;8587829;8588840	8577703;8578403;8579291;8580167;8580410;8585917;8586695;8587571;8587812;8588667;8588986	-;-;-;-;-;-;-;-;-;-;-	5910	0	1
maker-Contig_Y1-snap-gene-8.508	Contig_Y1;Contig_Y1;Contig_Y1;Contig_Y1;Contig_Y1;Contig_Y1;Contig_Y1	8589509;8590003;8590246;8591122;8619917;8620217;8620670	8589906;8590179;8591063;8591803;8620149;8620607;8621077	+;+;+;+;+;+;+	3107	0	4
maker-Contig_Y1-snap-gene-8.624	Contig_Y1;Contig_Y1;Contig_Y1;Contig_Y1;Contig_Y1;Contig_Y1;Contig_Y1	8629466;8630165;8630834;8631709;8640109;8640376;8647574	8630059;8630725;8631650;8632526;8640279;8640621;8647822	-;-;-;-;-;-;-	3456	0	0
augustus_masked-Contig_Y1-processed-gene-8.26	Contig_Y1	8641069	8641269	+	201	0	0
snap_masked-Contig_Y1-processed-gene-8.120	Contig_Y1;Contig_Y1;Contig_Y1	8641387;8641890;8642564	8641830;8642486;8642800	+;+;+	1278	0	0
maker-Contig_Y1-snap-gene-8.513	Contig_Y1;Contig_Y1;Contig_Y1;Contig_Y1;Contig_Y1	8648483;8648809;8649690;8649990;8650446	8648770;8649519;8649922;8650383;8650952	+;+;+;+;+	2133	0	0
maker-Contig_Y1-snap-gene-8.621	Contig_Y1;Contig_Y1	8657875;8658740	8658339;8658751	-;-	477	0	0
maker-Contig_Y1-snap-gene-8.642	Contig_Y1;Contig_Y1;Contig_Y1;Contig_Y1;Contig_Y1;Contig_Y1	8658851;8659254;8659983;8667897;8668777;8669050	8659189;8659960;8660782;8668714;8668953;8669310	-;-;-;-;-;-	3102	1	7
maker-Contig_Y1-snap-gene-8.516	Contig_Y1;Contig_Y1;Contig_Y1	8695848;8696515;8698445	8696468;8696931;8698585	+;+;+	1179	0	0
maker-Contig_Y1-snap-gene-8.525	Contig_Y1;Contig_Y1;Contig_Y1;Contig_Y1;Contig_Y1;Contig_Y1;Contig_Y1	8698613;8698939;8699309;8699469;8699819;8700118;8700571	8698900;8699286;8699455;8699741;8700051;8700508;8701080	+;+;+;+;+;+;+	2190	0	0
maker-Contig_Y1-augustus-gene-8.380	Contig_Y1;Contig_Y1;Contig_Y1;Contig_Y1;Contig_Y1;Contig_Y1;Contig_Y1	8701860;8702221;8703160;8703813;8704169;8704671;8704944	8702156;8703114;8703754;8704095;8704604;8704847;8705204	-;-;-;-;-;-;-	2943	0	1
augustus_masked-Contig_Y1-processed-gene-8.36	Contig_Y1	8705865	8706692	+	828	0	0
maker-Contig_Y1-snap-gene-8.519	Contig_Y1;Contig_Y1;Contig_Y1;Contig_Y1;Contig_Y1	8706710;8707144;8707438;8707598;8707894	8707066;8707370;8707582;8707831;8708022	+;+;+;+;+	1092	2	0
maker-Contig_Y1-snap-gene-8.665	Contig_Y1;Contig_Y1;Contig_Y1;Contig_Y1	8708417;8708790;8709510;8714749	8708725;8709487;8710309;8714771	-;-;-;-	1830	0	0
maker-Contig_Y1-augustus-gene-8.284	Contig_Y1;Contig_Y1;Contig_Y1;Contig_Y1;Contig_Y1;Contig_Y1;Contig_Y1	8711975;8712090;8712527;8713002;8713148;8713448;8713901	8712043;8712467;8712916;8713070;8713380;8713838;8714374	+;+;+;+;+;+;+	2004	0	0
maker-Contig_Y1-snap-gene-8.662	Contig_Y1;Contig_Y1;Contig_Y1	8715070;8715275;8716247	8715210;8716176;8716781	-;-;-	1578	0	0
maker-Contig_Y1-snap-gene-8.659	Contig_Y1;Contig_Y1;Contig_Y1;Contig_Y1	8716798;8716863;8717747;8718020	8716804;8717680;8717923;8718361	-;-;-;-	1344	1	3
maker-Contig_Y1-augustus-gene-8.293	Contig_Y1;Contig_Y1;Contig_Y1;Contig_Y1;Contig_Y1;Contig_Y1;Contig_Y1	8742704;8743133;8743425;8744301;8745935;8746588;8747164	8743085;8743358;8744242;8745870;8746504;8746749;8747376	+;+;+;+;+;+;+	3941	1	10
maker-Contig_Y1-augustus-gene-8.392	Contig_Y1;Contig_Y1	8747963;8748512	8748442;8750096	-;-	2065	3	41
maker-Contig_Y1-snap-gene-8.690	Contig_Y1;Contig_Y1;Contig_Y1;Contig_Y1;Contig_Y1;Contig_Y1;Contig_Y1;Contig_Y1	8767865;8770082;8770373;8770734;8771141;8772291;8772766;8773886	8769865;8770310;8770722;8771075;8771434;8772678;8772835;8773889	-;-;-;-;-;-;-;-	3678	5	65
maker-Contig_Y1-snap-gene-8.692	Contig_Y1;Contig_Y1;Contig_Y1;Contig_Y1;Contig_Y1;Contig_Y1;Contig_Y1;Contig_Y1;Contig_Y1;Contig_Y1;Contig_Y1;Contig_Y1	8774163;8774598;8774975;8775972;8776298;8776443;8776581;8776775;8776962;8777756;8778415;8778796	8774535;8774916;8775907;8776246;8776407;8776518;8776719;8776896;8777516;8778305;8778715;8779023	-;-;-;-;-;-;-;-;-;-;-;-	3981	74	532
maker-Contig_Y1-snap-gene-8.552	Contig_Y1;Contig_Y1;Contig_Y1	8777792;8778230;8778403	8778154;8778326;8779030	+;+;+	1088	0	0
maker-Contig_Y1-snap-gene-8.688	Contig_Y1;Contig_Y1	8779843;8780053	8779982;8780293	-;-	381	1	0
maker-Contig_Y1-snap-gene-8.700	Contig_Y1	8780843	8780957	-	115	0	0
snap_masked-Contig_Y1-processed-gene-8.133	Contig_Y1;Contig_Y1	8788792;8809391	8788930;8809761	+;+	510	0	0
maker-Contig_Y1-augustus-gene-8.408	Contig_Y1;Contig_Y1	8809306;8809651	8809587;8809828	-;-	460	0	0
maker-Contig_Y1-snap-gene-8.554	Contig_Y1;Contig_Y1;Contig_Y1	8810836;8811633;8811812	8811117;8811761;8812163	+;+;+	763	18	55
augustus_masked-Contig_Y1-processed-gene-8.40	Contig_Y1;Contig_Y1;Contig_Y1;Contig_Y1;Contig_Y1;Contig_Y1;Contig_Y1	8818408;8818977;8819249;8819342;8820731;8821168;8821450	8818920;8819181;8819312;8820004;8820998;8821366;8822316	+;+;+;+;+;+;+	2779	136	161
maker-Contig_Y1-augustus-gene-8.298	Contig_Y1;Contig_Y1;Contig_Y1;Contig_Y1	8822894;8823214;8823480;8823750	8823163;8823380;8823690;8824806	+;+;+;+	1705	46	41
maker-Contig_Y1-augustus-gene-8.309	Contig_Y1;Contig_Y1	8860239;8860399	8860337;8861054	+;+	755	2	13
augustus_masked-Contig_Y1-processed-gene-8.79	Contig_Y1	8861118	8862071	-	954	2	5
maker-Contig_Y1-snap-gene-8.579	Contig_Y1;Contig_Y1	8867016;8867606	8867189;8868187	+;+	756	0	0
maker-Contig_Y1-snap-gene-8.712	Contig_Y1;Contig_Y1;Contig_Y1;Contig_Y1;Contig_Y1;Contig_Y1	8954397;8954598;8954827;8955169;8955272;8955386	8954527;8954751;8954993;8955201;8955328;8955472	-;-;-;-;-;-	629	0	0
augustus_masked-Contig_Y1-processed-gene-9.15	Contig_Y1	9069761	9072466	-	2706	9	3
augustus_masked-Contig_Y1-processed-gene-9.16	Contig_Y1;Contig_Y1	9083598;9085273	9085115;9086301	-;-	2547	2	1
augustus_masked-Contig_Y1-processed-gene-9.1	Contig_Y1;Contig_Y1;Contig_Y1	9101817;9102965;9104261	9102845;9104198;9104520	+;+;+	2523	2	0
augustus_masked-Contig_Y1-processed-gene-9.2	Contig_Y1	9137236	9137994	+	759	1	0
maker-Contig_Y1-augustus-gene-9.92	Contig_Y1;Contig_Y1;Contig_Y1;Contig_Y1	9333723;9334768;9335532;9336930	9334596;9335453;9336857;9337546	-;-;-;-	3503	0	8
snap_masked-Contig_Y1-processed-gene-9.52	Contig_Y1;Contig_Y1	9337610;9338872	9338115;9338962	-;-	597	0	1
augustus_masked-Contig_Y1-processed-gene-9.3	Contig_Y1	9352600	9352971	+	372	3	5
maker-Contig_Y1-augustus-gene-9.70	Contig_Y1;Contig_Y1;Contig_Y1;Contig_Y1;Contig_Y1	9353035;9353724;9355128;9355985;9356238	9353651;9355049;9355813;9356200;9356897	+;+;+;+;+	3505	3	25
augustus_masked-Contig_Y1-processed-gene-9.19	Contig_Y1;Contig_Y1;Contig_Y1;Contig_Y1;Contig_Y1	9407878;9408526;9409205;9409990;9410435	9408461;9409141;9409369;9410373;9410579	-;-;-;-;-	1894	25	104
maker-Contig_Y1-snap-gene-9.107	Contig_Y1;Contig_Y1;Contig_Y1;Contig_Y1;Contig_Y1	9411408;9411859;9412384;9413478;9413930	9411794;9412322;9413472;9413863;9414861	+;+;+;+;+	3258	22	46
maker-Contig_Y1-augustus-gene-9.73	Contig_Y1;Contig_Y1	9417642;9417947	9417754;9418592	+;+	759	0	0
snap_masked-Contig_Y1-processed-gene-9.37	Contig_Y1;Contig_Y1;Contig_Y1;Contig_Y1;Contig_Y1;Contig_Y1;Contig_Y1;Contig_Y1;Contig_Y1;Contig_Y1;Contig_Y1;Contig_Y1;Contig_Y1;Contig_Y1;Contig_Y1	9442615;9444580;9444781;9445175;9449518;9452144;9458893;9459095;9463754;9464169;9475839;9476819;9478174;9479063;9479213	9442916;9444681;9445117;9445442;9449658;9452279;9459035;9460798;9464163;9464489;9476117;9477580;9478333;9479139;9479460	+;+;+;+;+;+;+;+;+;+;+;+;+;+;+	5390	74	121
maker-Contig_Y1-augustus-gene-9.100	Contig_Y1;Contig_Y1	9512095;9517229	9512350;9517278	-;-	306	0	0
augustus_masked-Contig_Y1-processed-gene-9.22	Contig_Y1	9527282	9527512	-	231	0	0
maker-Contig_Y1-augustus-gene-9.102	Contig_Y1;Contig_Y1	9527738;9527873	9527820;9528017	-;-	228	0	0
maker-Contig_Y1-augustus-gene-9.84	Contig_Y1;Contig_Y1;Contig_Y1	9631204;9631384;9631690	9631321;9631623;9632240	+;+;+	909	5	31
augustus_masked-Contig_Y1-processed-gene-9.24	Contig_Y1	9691924	9692493	-	570	1	0
maker-Contig_Y1-snap-gene-9.117	Contig_Y1;Contig_Y1;Contig_Y1;Contig_Y1	9692951;9697611;9697748;9702142	9693412;9697684;9697935;9703002	+;+;+;+	1585	11	19
maker-Contig_Y1-augustus-gene-9.88	Contig_Y1;Contig_Y1;Contig_Y1	9739280;9740566;9740703	9739348;9740639;9742203	+;+;+	1644	45	26
maker-Contig_Y1-augustus-gene-10.256	Contig_Y1;Contig_Y1	9846405;9851623	9847019;9852237	-;-	1230	0	0
snap_masked-Contig_Y1-processed-gene-10.69	Contig_Y1;Contig_Y1;Contig_Y1;Contig_Y1	9969268;9969746;9980624;9991223	9969293;9969928;9980687;9991282	-;-;-;-	333	0	0
maker-Contig_Y1-augustus-gene-10.145	Contig_Y1;Contig_Y1;Contig_Y1	10255782;10259880;10261588	10256580;10260731;10264130	+;+;+	4194	4	5
maker-Contig_Y1-snap-gene-10.366	Contig_Y1;Contig_Y1;Contig_Y1;Contig_Y1;Contig_Y1;Contig_Y1;Contig_Y1;Contig_Y1	10272452;10273182;10273686;10273848;10274207;10274482;10274826;10275255	10273101;10273536;10273747;10274139;10274423;10274669;10275192;10277238	+;+;+;+;+;+;+;+	4115	1	6
maker-Contig_Y1-augustus-gene-10.149	Contig_Y1;Contig_Y1;Contig_Y1;Contig_Y1	10277621;10278741;10278984;10279412	10277749;10278928;10279348;10279575	+;+;+;+	846	7	56
maker-Contig_Y1-augustus-gene-10.150	Contig_Y1;Contig_Y1;Contig_Y1;Contig_Y1;Contig_Y1;Contig_Y1;Contig_Y1	10279942;10280471;10280615;10281266;10281808;10282018;10282411	10280199;10280546;10280969;10281736;10281951;10282182;10282756	+;+;+;+;+;+;+	1815	46	263
maker-Contig_Y1-augustus-gene-10.172	Contig_Y1;Contig_Y1	10284460;10285241	10285174;10286022	+;+	1497	9	27
maker-Contig_Y1-augustus-gene-10.173	Contig_Y1;Contig_Y1;Contig_Y1;Contig_Y1;Contig_Y1	10292717;10293858;10294075;10296182;10296406	10292905;10293960;10296111;10296327;10299769	+;+;+;+;+	5839	454	2745
maker-Contig_Y1-snap-gene-10.457	Contig_Y1;Contig_Y1;Contig_Y1;Contig_Y1;Contig_Y1;Contig_Y1;Contig_Y1;Contig_Y1	10300925;10302256;10302500;10302637;10302910;10303732;10304010;10319410	10301251;10302441;10302575;10302784;10303005;10303832;10304188;10319623	-;-;-;-;-;-;-;-	1327	71	150
maker-Contig_Y1-augustus-gene-10.177	Contig_Y1;Contig_Y1;Contig_Y1;Contig_Y1;Contig_Y1;Contig_Y1;Contig_Y1	10375554;10376156;10376447;10376625;10377018;10377244;10379920	10376083;10376277;10376553;10376871;10377180;10377373;10381444	+;+;+;+;+;+;+	2824	23	167
maker-Contig_Y1-augustus-gene-10.259	Contig_Y1;Contig_Y1	10387824;10389371	10389304;10390335	-;-	2446	4	17
maker-Contig_Y1-snap-gene-10.461	Contig_Y1;Contig_Y1	10409886;10410274	10410168;10410371	-;-	381	1	9
maker-Contig_Y1-augustus-gene-10.181	Contig_Y1;Contig_Y1	10431010;10431175	10431124;10431597	+;+	538	0	0
maker-Contig_Y1-augustus-gene-10.183	Contig_Y1;Contig_Y1	10447710;10447875	10447824;10448301	+;+	542	0	0
maker-Contig_Y1-augustus-gene-10.185	Contig_Y1;Contig_Y1	10464121;10464286	10464235;10464680	+;+	510	0	1
maker-Contig_Y1-augustus-gene-10.187	Contig_Y1;Contig_Y1	10473798;10473963	10473912;10474066	+;+	219	0	2
augustus_masked-Contig_Y1-processed-gene-10.16	Contig_Y1;Contig_Y1;Contig_Y1;Contig_Y1	10481640;10481924;10482244;10484910	10481653;10482188;10482481;10484956	+;+;+;+	564	2	6
augustus_masked-Contig_Y1-processed-gene-10.37	Contig_Y1;Contig_Y1;Contig_Y1;Contig_Y1;Contig_Y1;Contig_Y1;Contig_Y1;Contig_Y1	10482587;10483929;10485892;10486289;10486813;10487056;10487287;10494408	10483090;10485811;10486224;10486636;10486983;10487224;10487510;10494806	-;-;-;-;-;-;-;-	4031	60	353
maker-Contig_Y1-snap-gene-10.389	Contig_Y1;Contig_Y1;Contig_Y1	10488695;10488839;10489727	10488710;10488987;10489989	+;+;+	428	727	4
maker-Contig_Y1-augustus-gene-10.193	Contig_Y1;Contig_Y1	10504692;10504858	10504775;10504974	+;+	201	194	17
maker-Contig_Y1-augustus-gene-10.269	Contig_Y1;Contig_Y1;Contig_Y1	10504859;10506394;10506633	10506335;10506561;10506996	-;-;-	2009	36	49
maker-Contig_Y1-augustus-gene-10.194	Contig_Y1;Contig_Y1;Contig_Y1	10505340;10505491;10505684	10505432;10505633;10506548	+;+;+	1101	0	0
augustus_masked-Contig_Y1-processed-gene-10.40	Contig_Y1	10560939	10561214	-	276	2	14
maker-Contig_Y1-augustus-gene-10.198	Contig_Y1;Contig_Y1;Contig_Y1;Contig_Y1;Contig_Y1	10561944;10562209;10563641;10563876;10564100	10562145;10562595;10563800;10564029;10564209	+;+;+;+;+	1013	0	0
maker-Contig_Y1-snap-gene-10.400	Contig_Y1;Contig_Y1;Contig_Y1;Contig_Y1;Contig_Y1;Contig_Y1;Contig_Y1;Contig_Y1;Contig_Y1;Contig_Y1;Contig_Y1	10564394;10566189;10571752;10571977;10572595;10572893;10573325;10573493;10573828;10574034;10574247	10564453;10566287;10571911;10572485;10572712;10573192;10573419;10573770;10573962;10574176;10574463	+;+;+;+;+;+;+;+;+;+;+	2114	13	83
snap_masked-Contig_Y1-processed-gene-10.112	Contig_Y1;Contig_Y1	10574936;10575921	10575406;10576271	-;-	822	0	11
maker-Contig_Y1-snap-gene-10.476	Contig_Y1;Contig_Y1;Contig_Y1	10580895;10588834;10589747	10581646;10589478;10589798	-;-;-	1449	0	1
maker-Contig_Y1-augustus-gene-10.272	Contig_Y1;Contig_Y1	10590096;10590521	10590458;10590538	-;-	381	1	0
maker-Contig_Y1-augustus-gene-10.279	Contig_Y1;Contig_Y1;Contig_Y1;Contig_Y1;Contig_Y1	10591689;10591884;10592365;10592690;10598072	10591822;10592302;10592635;10592762;10598217	-;-;-;-;-	1043	0	13
maker-Contig_Y1-augustus-gene-10.203	Contig_Y1;Contig_Y1;Contig_Y1	10619318;10620329;10620738	10620271;10620673;10621478	+;+;+	2040	0	2
snap_masked-Contig_Y1-processed-gene-10.89	Contig_Y1;Contig_Y1	10624855;10625855	10625460;10626013	+;+	765	1	9
augustus_masked-Contig_Y1-processed-gene-10.44	Contig_Y1;Contig_Y1;Contig_Y1;Contig_Y1;Contig_Y1;Contig_Y1	10626030;10627475;10627901;10628048;10629293;10629891	10626113;10627845;10627946;10628385;10629826;10630005	-;-;-;-;-;-	1488	2	2
maker-Contig_Y1-snap-gene-10.408	Contig_Y1;Contig_Y1	10628583;10628901	10628587;10633411	+;+	4516	5	8
maker-Contig_Y1-augustus-gene-10.287	Contig_Y1;Contig_Y1	10630552;10630762	10630700;10631320	-;-	708	0	0
maker-Contig_Y1-snap-gene-10.489	Contig_Y1;Contig_Y1;Contig_Y1;Contig_Y1;Contig_Y1	10632341;10632536;10633044;10633471;10633617	10632474;10632954;10633416;10633543;10633774	-;-;-;-;-	1157	2	2
maker-Contig_Y1-augustus-gene-10.205	Contig_Y1;Contig_Y1;Contig_Y1;Contig_Y1	10651930;10652504;10652709;10653118	10652125;10652651;10653053;10653529	+;+;+;+	1101	0	1
maker-Contig_Y1-augustus-gene-10.297	Contig_Y1;Contig_Y1;Contig_Y1;Contig_Y1;Contig_Y1;Contig_Y1;Contig_Y1;Contig_Y1	10653788;10654275;10654708;10655747;10655984;10656241;10656930;10657598	10654159;10654563;10655672;10655925;10656169;10656864;10657477;10658417	-;-;-;-;-;-;-;-	3983	42	124
snap_masked-Contig_Y1-processed-gene-10.91	Contig_Y1;Contig_Y1;Contig_Y1;Contig_Y1;Contig_Y1;Contig_Y1	10657598;10658755;10658986;10659471;10659766;10660663	10658420;10658921;10659408;10659746;10659898;10661453	+;+;+;+;+;+	2613	2	18
maker-Contig_Y1-augustus-gene-10.299	Contig_Y1;Contig_Y1	10665394;10666912	10666853;10667017	-;-	1566	11	60
maker-Contig_Y1-snap-gene-10.509	Contig_Y1;Contig_Y1	10682136;10683561	10682303;10683917	-;-	525	0	5
maker-Contig_Y1-snap-gene-10.416	Contig_Y1;Contig_Y1	10682325;10684159	10682331;10684526	+;+	375	0	11
maker-Contig_Y1-snap-gene-10.415	Contig_Y1;Contig_Y1;Contig_Y1;Contig_Y1;Contig_Y1;Contig_Y1;Contig_Y1;Contig_Y1	10684537;10684636;10687819;10688340;10688619;10693670;10693936;10694337	10684560;10684716;10688280;10688565;10688984;10693882;10694093;10694966	+;+;+;+;+;+;+;+	2160	41	119
maker-Contig_Y1-snap-gene-10.506	Contig_Y1;Contig_Y1;Contig_Y1;Contig_Y1	10684612;10685844;10686265;10686691	10684652;10686211;10686475;10687150	-;-;-;-	1080	0	0
maker-Contig_Y1-snap-gene-10.511	Contig_Y1;Contig_Y1	10691536;10692002	10691900;10692461	-;-	825	1	3
maker-Contig_Y1-snap-gene-10.507	Contig_Y1;Contig_Y1	10696822;10697288	10697225;10697747	-;-	864	0	7
maker-Contig_Y1-augustus-gene-10.212	Contig_Y1;Contig_Y1;Contig_Y1	10698287;10698422;10698714	10698346;10698669;10698714	+;+;+	309	5	35
augustus_masked-Contig_Y1-processed-gene-10.24	Contig_Y1;Contig_Y1;Contig_Y1;Contig_Y1	10698880;10698942;10699255;10699515	10698882;10699114;10699462;10700204	+;+;+;+	1074	11	18
maker-Contig_Y1-snap-gene-10.508	Contig_Y1;Contig_Y1	10700309;10701222	10701163;10701920	-;-	1554	0	1
snap_masked-Contig_Y1-processed-gene-10.124	Contig_Y1;Contig_Y1	10701927;10775801	10702784;10775809	-;-	867	0	0
maker-Contig_Y1-snap-gene-10.433	Contig_Y1;Contig_Y1;Contig_Y1;Contig_Y1;Contig_Y1	10783151;10783314;10784055;10784239;10785644	10783258;10783940;10784180;10785588;10786871	+;+;+;+;+	3439	1	10
maker-Contig_Y1-snap-gene-10.519	Contig_Y1;Contig_Y1	10795554;10797341	10796060;10797484	-;-	651	0	5
maker-Contig_Y1-snap-gene-10.518	Contig_Y1;Contig_Y1	10800589;10802142	10800699;10802234	-;-	204	0	3
maker-Contig_Y1-snap-gene-10.439	Contig_Y1;Contig_Y1;Contig_Y1;Contig_Y1;Contig_Y1	10804242;10807630;10808058;10808560;10808839	10804319;10807993;10808500;10808785;10809449	+;+;+;+;+	1722	5	15
maker-Contig_Y1-snap-gene-10.438	Contig_Y1;Contig_Y1	10809512;10809843	10809719;10810219	+;+	585	3	1
maker-Contig_Y1-snap-gene-10.437	Contig_Y1;Contig_Y1;Contig_Y1;Contig_Y1;Contig_Y1	10810245;10810295;10810655;10810945;10811444	10810256;10810471;10810837;10811308;10811577	+;+;+;+;+	870	1	1
maker-Contig_Y1-augustus-gene-10.305	Contig_Y1;Contig_Y1;Contig_Y1	10822180;10822659;10822963	10822543;10822808;10823141	-;-;-	693	0	2
maker-Contig_Y1-augustus-gene-10.310	Contig_Y1;Contig_Y1;Contig_Y1;Contig_Y1;Contig_Y1;Contig_Y1	10843328;10844776;10844979;10845481;10847008;10847454	10844713;10844922;10845418;10846142;10847171;10847660	-;-;-;-;-;-	3006	10	53
snap_masked-Contig_Y1-processed-gene-10.129	Contig_Y1;Contig_Y1	10856811;10857882	10857656;10858568	-;-	1533	0	1
maker-Contig_Y1-snap-gene-10.446	Contig_Y1;Contig_Y1;Contig_Y1;Contig_Y1;Contig_Y1;Contig_Y1;Contig_Y1;Contig_Y1	10857720;10865272;10865808;10866140;10866285;10866805;10867084;10868058	10857794;10865393;10866092;10866216;10866728;10867030;10867325;10868848	+;+;+;+;+;+;+;+	2262	0	7
snap_masked-Contig_Y1-processed-gene-10.130	Contig_Y1;Contig_Y1;Contig_Y1	10858580;10863608;10864182	10858952;10864020;10864298	-;-;-	903	0	4
maker-Contig_Y1-snap-gene-10.534	Contig_Y1;Contig_Y1	10866434;10866743	10866669;10866794	-;-	288	0	0
maker-Contig_Y1-snap-gene-10.543	Contig_Y1;Contig_Y1	10871174;10872234	10871415;10872336	-;-	345	0	0
maker-Contig_Y1-snap-gene-10.452	Contig_Y1;Contig_Y1;Contig_Y1;Contig_Y1	10872056;10872219;10873146;10874551	10872163;10873087;10874495;10875787	+;+;+;+	3564	0	4
maker-Contig_Y1-snap-gene-10.542	Contig_Y1;Contig_Y1;Contig_Y1;Contig_Y1	10873143;10876223;10877087;10877542	10876164;10877035;10877427;10878114	-;-;-;-	4749	8	2
maker-Contig_Y1-augustus-gene-10.323	Contig_Y1;Contig_Y1;Contig_Y1;Contig_Y1;Contig_Y1	10878125;10878779;10880063;10880711;10880997	10878599;10879598;10880469;10880842;10881328	-;-;-;-;-	2166	2	5
snap_masked-Contig_Y1-processed-gene-10.142	Contig_Y1;Contig_Y1;Contig_Y1	10959608;10963907;10964473	10959771;10963946;10964580	-;-;-	312	0	0
augustus_masked-Contig_Y1-processed-gene-10.64	Contig_Y1;Contig_Y1;Contig_Y1;Contig_Y1;Contig_Y1	10965363;10965651;10965854;10966365;10967879	10965588;10965797;10966302;10966969;10968108	-;-;-;-;-	1657	20	137
maker-Contig_Y1-augustus-gene-10.342	Contig_Y1;Contig_Y1;Contig_Y1;Contig_Y1	10972301;10973189;10974202;10975540	10973121;10974133;10974829;10975554	-;-;-;-	2409	1	2
maker-Contig_Y1-augustus-gene-11.120	Contig_Y1;Contig_Y1;Contig_Y1;Contig_Y1	10975598;10976476;10977713;10977965	10976417;10977657;10977888;10979301	+;+;+;+	3515	1	2
maker-Contig_Y1-snap-gene-11.406	Contig_Y1;Contig_Y1;Contig_Y1;Contig_Y1;Contig_Y1;Contig_Y1;Contig_Y1;Contig_Y1;Contig_Y1	10976849;10979388;10979722;10980849;10981939;10982130;10983244;10983895;10984181	10979329;10979686;10980782;10981759;10982117;10982764;10983650;10984026;10984470	-;-;-;-;-;-;-;-;-	6395	13	13
maker-Contig_Y1-augustus-gene-11.186	Contig_Y1;Contig_Y1;Contig_Y1;Contig_Y1;Contig_Y1	10995770;10996332;10996535;10997025;10998554	10996269;10996478;10996962;10997686;10998704	-;-;-;-;-	1888	5	56
snap_masked-Contig_Y1-processed-gene-11.78	Contig_Y1;Contig_Y1;Contig_Y1	11004374;11009834;11010123	11004475;11010095;11010163	-;-;-	405	0	4
maker-Contig_Y1-snap-gene-11.418	Contig_Y1;Contig_Y1;Contig_Y1;Contig_Y1;Contig_Y1	11010606;11011500;11011605;11011934;11014075	11011457;11011558;11011904;11013256;11014177	-;-;-;-;-	2637	0	2
maker-Contig_Y1-augustus-gene-11.125	Contig_Y1;Contig_Y1	11013965;11014060	11014008;11014564	+;+	549	0	0
maker-Contig_Y1-augustus-gene-11.124	Contig_Y1;Contig_Y1;Contig_Y1	11014643;11014987;11016392	11014928;11016336;11017618	+;+;+	2863	0	1
maker-Contig_Y1-snap-gene-11.419	Contig_Y1;Contig_Y1;Contig_Y1;Contig_Y1;Contig_Y1;Contig_Y1;Contig_Y1	11014984;11018063;11020484;11021783;11022305;11022609;11023774	11018004;11018812;11021303;11022189;11022454;11022891;11023888	-;-;-;-;-;-;-	5546	5	2
maker-Contig_Y1-augustus-gene-11.202	Contig_Y1;Contig_Y1;Contig_Y1;Contig_Y1;Contig_Y1;Contig_Y1;Contig_Y1;Contig_Y1;Contig_Y1	11043690;11046446;11046649;11047160;11053311;11053690;11053893;11054404;11083674	11046383;11046592;11047097;11047821;11053627;11053836;11054341;11055098;11083806	-;-;-;-;-;-;-;-;-	5693	15	100
maker-Contig_Y1-snap-gene-11.334	Contig_Y1;Contig_Y1;Contig_Y1;Contig_Y1;Contig_Y1	11044708;11053424;11053908;11054149;11054588	11046122;11053658;11054022;11054560;11054803	+;+;+;+;+	2393	0	0
maker-Contig_Y1-snap-gene-11.443	Contig_Y1;Contig_Y1;Contig_Y1;Contig_Y1	11092725;11093026;11093361;11094299	11093020;11093279;11093558;11094432	-;-;-;-	882	0	1
maker-Contig_Y1-augustus-gene-11.133	Contig_Y1;Contig_Y1;Contig_Y1;Contig_Y1	11094159;11094322;11095242;11096647	11094266;11095183;11096591;11097881	+;+;+;+	3555	0	4
maker-Contig_Y1-snap-gene-11.448	Contig_Y1;Contig_Y1;Contig_Y1;Contig_Y1;Contig_Y1;Contig_Y1;Contig_Y1;Contig_Y1;Contig_Y1;Contig_Y1	11095240;11098317;11099184;11099578;11100236;11100861;11102166;11102817;11103103;11121750	11098258;11099152;11099546;11100209;11100681;11101686;11102572;11102948;11103385;11121894	-;-;-;-;-;-;-;-;-;-	7089	11	11
maker-Contig_Y1-snap-gene-11.450	Contig_Y1;Contig_Y1;Contig_Y1	11131843;11132040;11132658	11132028;11132111;11132783	-;-;-	384	0	0
maker-Contig_Y1-augustus-gene-11.217	Contig_Y1;Contig_Y1;Contig_Y1;Contig_Y1	11135756;11136965;11137168;11137617	11136902;11137111;11137457;11137658	-;-;-;-	1626	0	4
maker-Contig_Y1-snap-gene-11.452	Contig_Y1;Contig_Y1	11137760;11140371	11138277;11140407	-;-	555	3	15
maker-Contig_Y1-augustus-gene-11.221	Contig_Y1;Contig_Y1;Contig_Y1;Contig_Y1;Contig_Y1	11151602;11152482;11152926;11153547;11154609	11152429;11152856;11153459;11154200;11154644	-;-;-;-;-	2427	1	0
maker-Contig_Y1-augustus-gene-11.222	Contig_Y1;Contig_Y1	11155796;11158861	11158802;11161034	-;-	5181	2	6
maker-Contig_Y1-snap-gene-11.342	Contig_Y1;Contig_Y1	11158868;11160105	11159981;11160285	+;+	1295	0	0
maker-Contig_Y1-augustus-gene-11.223	Contig_Y1;Contig_Y1;Contig_Y1;Contig_Y1;Contig_Y1;Contig_Y1	11161055;11161370;11162662;11163268;11163554;11164263	11161190;11162117;11163023;11163496;11163769;11164593	-;-;-;-;-;-	2022	2	2
maker-Contig_Y1-augustus-gene-11.245	Contig_Y1;Contig_Y1;Contig_Y1;Contig_Y1;Contig_Y1;Contig_Y1;Contig_Y1;Contig_Y1	11174658;11176501;11176704;11177215;11177698;11178742;11179188;11179386	11176438;11176647;11177152;11177646;11177876;11178905;11179322;11179830	-;-;-;-;-;-;-;-	3732	15	132
maker-Contig_Y1-snap-gene-11.496	Contig_Y1;Contig_Y1;Contig_Y1;Contig_Y1	11230835;11231078;11231183;11233649	11231035;11231136;11232829;11233751	-;-;-;-	2010	0	0
maker-Contig_Y1-augustus-gene-11.145	Contig_Y1;Contig_Y1;Contig_Y1	11233473;11234547;11235952	11234488;11235896;11236004	+;+;+	2419	1	0
maker-Contig_Y1-augustus-gene-11.252	Contig_Y1;Contig_Y1;Contig_Y1;Contig_Y1;Contig_Y1;Contig_Y1;Contig_Y1	11234544;11237620;11239568;11240121;11241417;11242068;11242354	11237561;11239514;11239945;11240872;11241823;11242199;11242593	-;-;-;-;-;-;-	6822	8	6
maker-Contig_Y1-snap-gene-11.360	Contig_Y1;Contig_Y1;Contig_Y1	11240826;11241402;11242089	11240895;11241715;11242205	+;+;+	501	0	0
maker-Contig_Y1-snap-gene-11.504	Contig_Y1;Contig_Y1;Contig_Y1;Contig_Y1;Contig_Y1;Contig_Y1;Contig_Y1;Contig_Y1	11311069;11312180;11312464;11312667;11312961;11313116;11313288;11315742	11311249;11312401;11312610;11312956;11313053;11313269;11313777;11316094	-;-;-;-;-;-;-;-	1930	9	61
snap_masked-Contig_Y1-processed-gene-11.101	Contig_Y1;Contig_Y1;Contig_Y1;Contig_Y1;Contig_Y1	11323663;11324744;11325772;11325997;11327130	11324517;11325724;11325981;11326310;11327232	-;-;-;-;-	2463	0	2
maker-Contig_Y1-snap-gene-11.366	Contig_Y1;Contig_Y1;Contig_Y1;Contig_Y1	11326954;11327115;11327979;11329633	11327059;11327920;11329328;11330094	+;+;+;+	2724	0	0
maker-Contig_Y1-augustus-gene-11.266	Contig_Y1;Contig_Y1;Contig_Y1;Contig_Y1;Contig_Y1;Contig_Y1	11327976;11331064;11333590;11334872;11335547;11335833	11331005;11333414;11334419;11335302;11335678;11336164	-;-;-;-;-;-	7106	4	15
maker-Contig_Y1-augustus-gene-11.272	Contig_Y1;Contig_Y1;Contig_Y1;Contig_Y1;Contig_Y1	11352794;11354529;11354732;11355574;11356506	11354466;11354675;11355480;11355641;11356659	-;-;-;-;-	2791	1	29
maker-Contig_Y1-snap-gene-11.520	Contig_Y1;Contig_Y1;Contig_Y1;Contig_Y1	11366494;11367391;11367496;11369962	11367348;11367449;11369142;11370064	-;-;-;-	2664	1	3
maker-Contig_Y1-snap-gene-11.369	Contig_Y1;Contig_Y1;Contig_Y1;Contig_Y1	11369789;11369947;11370874;11372279	11369891;11370815;11372223;11372331	+;+;+;+	2375	0	1
augustus_masked-Contig_Y1-processed-gene-11.43	Contig_Y1	11372793	11373263	-	471	9	253
maker-Contig_Y1-augustus-gene-11.277	Contig_Y1;Contig_Y1;Contig_Y1;Contig_Y1;Contig_Y1	11373703;11374502;11375360;11375849;11376131	11374443;11375300;11375786;11376078;11376506	-;-;-;-;-	2573	2	8
maker-Contig_Y1-augustus-gene-11.283	Contig_Y1;Contig_Y1	11376527;11376842	11376662;11377668	-;-	963	0	0
maker-Contig_Y1-augustus-gene-11.279	Contig_Y1;Contig_Y1;Contig_Y1;Contig_Y1;Contig_Y1	11378189;11378821;11379107;11394089;11394239	11378576;11378952;11379344;11394191;11394670	-;-;-;-;-	1293	0	1
maker-Contig_Y1-snap-gene-11.375	Contig_Y1;Contig_Y1;Contig_Y1	11395418;11395582;11396509	11395525;11396450;11396870	+;+;+	1339	0	0
maker-Contig_Y1-augustus-gene-11.155	Contig_Y1;Contig_Y1	11396929;11397915	11397859;11399112	+;+	2129	0	0
maker-Contig_Y1-augustus-gene-11.287	Contig_Y1;Contig_Y1;Contig_Y1;Contig_Y1;Contig_Y1;Contig_Y1;Contig_Y1;Contig_Y1;Contig_Y1;Contig_Y1;Contig_Y1;Contig_Y1;Contig_Y1	11398753;11399560;11400418;11400906;11401188;11401886;11403221;11403869;11404155;11411565;11412142;11412428;11414233	11399501;11400358;11400844;11401135;11401720;11402741;11403624;11404000;11404477;11411898;11412273;11412665;11414251	-;-;-;-;-;-;-;-;-;-;-;-;-	5176	8	8
snap_masked-Contig_Y1-processed-gene-11.110	Contig_Y1;Contig_Y1;Contig_Y1;Contig_Y1;Contig_Y1;Contig_Y1;Contig_Y1;Contig_Y1	11460502;11460906;11462386;11462589;11462792;11463070;11464583;11465209	11460866;11462323;11462532;11462779;11463007;11463665;11464856;11465646	-;-;-;-;-;-;-;-	3645	22	142
snap_masked-Contig_Y1-processed-gene-11.111	Contig_Y1;Contig_Y1;Contig_Y1;Contig_Y1;Contig_Y1;Contig_Y1;Contig_Y1	11482290;11483132;11484934;11485667;11486975;11487644;11487912	11483073;11484902;11485487;11486495;11487532;11487757;11488243	-;-;-;-;-;-;-	4942	3	3
maker-Contig_Y1-snap-gene-11.557	Contig_Y1;Contig_Y1	11557972;11558092	11558080;11558165	-;-	183	0	0
maker-Contig_Y1-augustus-gene-11.309	Contig_Y1;Contig_Y1;Contig_Y1;Contig_Y1;Contig_Y1	11630017;11630224;11631714;11631917;11632428	11630184;11631651;11631860;11632365;11632742	-;-;-;-;-	2507	2	13
maker-Contig_Y1-snap-gene-11.568	Contig_Y1;Contig_Y1;Contig_Y1;Contig_Y1;Contig_Y1;Contig_Y1;Contig_Y1;Contig_Y1;Contig_Y1;Contig_Y1;Contig_Y1;Contig_Y1;Contig_Y1;Contig_Y1;Contig_Y1;Contig_Y1;Contig_Y1;Contig_Y1;Contig_Y1;Contig_Y1;Contig_Y1	11658659;11664471;11670176;11670993;11671606;11671725;11671904;11672351;11673984;11674387;11681401;11682470;11682876;11683017;11683926;11684086;11684308;11685538;11685686;11685881;11686734	11659243;11664557;11670752;11671432;11671662;11671841;11672296;11672945;11674057;11674553;11682394;11682803;11682953;11683204;11684023;11684247;11684534;11685594;11685814;11685931;11686745	-;-;-;-;-;-;-;-;-;-;-;-;-;-;-;-;-;-;-;-;-	5422	14	178
maker-Contig_Y1-snap-gene-11.388	Contig_Y1;Contig_Y1;Contig_Y1;Contig_Y1	11925208;11925875;11927185;11927844	11925861;11926801;11927784;11928336	+;+;+;+	2674	11	15
maker-Contig_Y1-snap-gene-11.577	Contig_Y1;Contig_Y1;Contig_Y1;Contig_Y1;Contig_Y1;Contig_Y1;Contig_Y1;Contig_Y1;Contig_Y1;Contig_Y1;Contig_Y1;Contig_Y1;Contig_Y1	11928589;11930489;11930685;11930867;11931041;11931378;11931554;11931954;11932319;11932693;11932972;11933116;11933279	11930427;11930626;11930807;11930970;11931369;11931488;11931892;11932211;11932639;11932951;11933067;11933214;11933428	-;-;-;-;-;-;-;-;-;-;-;-;-	4166	2	6
maker-Contig_Y1-snap-gene-11.391	Contig_Y1;Contig_Y1	11934559;11934756	11934686;11934876	+;+	249	0	1
maker-Contig_Y1-snap-gene-11.397	Contig_Y1;Contig_Y1	11934916;11935493	11935430;11935706	+;+	729	0	0
maker-Contig_Y1-snap-gene-11.576	Contig_Y1;Contig_Y1;Contig_Y1;Contig_Y1	11935566;11935742;11940157;11940742	11935700;11935843;11940243;11940756	-;-;-;-	339	0	0
maker-Contig_Y1-snap-gene-11.396	Contig_Y1;Contig_Y1;Contig_Y1;Contig_Y1	11938396;11938687;11939435;11939593	11938632;11939378;11939532;11939728	+;+;+;+	1163	1	6
maker-Contig_Y1-augustus-gene-11.172	Contig_Y1;Contig_Y1;Contig_Y1	11939759;11939898;11940161	11939835;11940097;11940395	+;+;+	512	2	1
maker-Contig_Y1-augustus-gene-11.175	Contig_Y1;Contig_Y1;Contig_Y1	11945375;11945631;11945805	11945467;11945742;11946424	+;+;+	825	0	0
maker-Contig_Y1-snap-gene-12.96	Contig_Y1;Contig_Y1	11975839;11977287	11976921;11977331	+;+	1128	8	24
maker-Contig_Y1-augustus-gene-12.48	Contig_Y1;Contig_Y1;Contig_Y1;Contig_Y1;Contig_Y1;Contig_Y1;Contig_Y1;Contig_Y1	11994053;11995544;11996549;11998687;11998881;11999147;11999326;11999517	11995429;11995548;11996733;11998799;11999064;11999261;11999453;11999767	+;+;+;+;+;+;+;+	2358	29	189
maker-Contig_Y1-snap-gene-12.99	Contig_Y1;Contig_Y1;Contig_Y1;Contig_Y1;Contig_Y1;Contig_Y1	12008625;12010881;12013017;12020933;12023354;12023545	12009014;12010969;12013140;12023284;12023472;12025637	+;+;+;+;+;+	5167	5	18
maker-Contig_Y1-snap-gene-12.125	Contig_Y1;Contig_Y1;Contig_Y1;Contig_Y1;Contig_Y1	12026175;12026808;12026994;12027452;12027557	12026748;12026839;12027362;12027531;12027578	-;-;-;-;-	1077	12	57
maker-Contig_Y1-augustus-gene-12.52	Contig_Y1;Contig_Y1	12153510;12155292	12154220;12155957	+;+	1377	9	38
maker-Contig_Y1-augustus-gene-12.78	Contig_Y1;Contig_Y1;Contig_Y1	12156003;12156917;12157309	12156860;12157180;12157430	-;-;-	1244	28	25
maker-Contig_Y1-snap-gene-12.102	Contig_Y1;Contig_Y1;Contig_Y1;Contig_Y1;Contig_Y1;Contig_Y1;Contig_Y1	12157828;12157925;12158193;12158742;12159219;12159695;12160758	12157839;12158136;12158349;12159155;12159320;12159904;12161030	+;+;+;+;+;+;+	1380	16	67
maker-Contig_Y1-snap-gene-12.105	Contig_Y1;Contig_Y1;Contig_Y1;Contig_Y1;Contig_Y1;Contig_Y1	12201271;12202272;12204008;12206212;12206485;12206840	12201560;12202535;12206157;12206421;12206774;12208875	+;+;+;+;+;+	5240	19	51
augustus_masked-Contig_Y1-processed-gene-12.6	Contig_Y1;Contig_Y1;Contig_Y1;Contig_Y1;Contig_Y1	12240510;12240816;12242023;12243649;12244218	12240747;12241795;12243586;12243884;12244631	+;+;+;+;+	3432	0	1
maker-Contig_Y1-augustus-gene-12.82	Contig_Y1;Contig_Y1;Contig_Y1;Contig_Y1;Contig_Y1;Contig_Y1	12245142;12246451;12249196;12249656;12250082;12250292	12246393;12249137;12249590;12249849;12250228;12251356	-;-;-;-;-;-	5740	8	50
maker-Contig_Y1-augustus-gene-12.60	Contig_Y1;Contig_Y1;Contig_Y1	12251762;12251979;12254671	12251919;12252283;12254700	+;+;+	493	6	20
augustus_masked-Contig_Y1-processed-gene-12.19	Contig_Y1;Contig_Y1;Contig_Y1;Contig_Y1	12254562;12255408;12255672;12256393	12255346;12255608;12255921;12256436	-;-;-;-	1280	2	1
maker-Contig_Y1-augustus-gene-12.61	Contig_Y1;Contig_Y1	12256499;12258143	12256533;12258464	+;+	357	1	6
maker-Contig_Y1-snap-gene-12.136	Contig_Y1;Contig_Y1;Contig_Y1;Contig_Y1;Contig_Y1	12265132;12265262;12265522;12265786;12268731	12265232;12265460;12265722;12266035;12269631	-;-;-;-;-	1652	2	1
maker-Contig_Y1-snap-gene-12.140	Contig_Y1;Contig_Y1	12274297;12274736	12274512;12275665	-;-	1146	0	0
augustus_masked-Contig_Y1-processed-gene-12.10	Contig_Y1;Contig_Y1	12465831;12466270	12466202;12466758	+;+	861	160	1544
maker-Contig_Y1-snap-gene-12.117	Contig_Y1;Contig_Y1;Contig_Y1	12467658;12467876;12468075	12467837;12468016;12468740	+;+;+	987	13	830
maker-Contig_Y1-augustus-gene-12.69	Contig_Y1;Contig_Y1	12469336;12469797	12469737;12470031	+;+	637	0	0
maker-Contig_Y1-snap-gene-12.141	Contig_Y1;Contig_Y1;Contig_Y1;Contig_Y1	12470036;12470290;12470606;12470789	12470233;12470517;12470722;12470851	-;-;-;-	606	0	3
maker-Contig_Y1-snap-gene-12.120	Contig_Y1;Contig_Y1;Contig_Y1;Contig_Y1;Contig_Y1	12471596;12471775;12472039;12472174;12472354	12471695;12471935;12472102;12472277;12472558	+;+;+;+;+	634	2	416
maker-Contig_Y1-augustus-gene-12.74	Contig_Y1;Contig_Y1	12493135;12493361	12493275;12493788	+;+	569	1	7
maker-Contig_Y1-augustus-gene-12.92	Contig_Y1;Contig_Y1;Contig_Y1	12648423;12648728;12649103	12648656;12649039;12649202	-;-;-	646	84	251
maker-Contig_Y1-snap-gene-12.144	Contig_Y1;Contig_Y1;Contig_Y1	12656114;12656380;12656511	12656314;12656496;12656759	-;-;-	567	11	201
maker-Contig_Y1-augustus-gene-13.72	Contig_Y1;Contig_Y1;Contig_Y1;Contig_Y1;Contig_Y1;Contig_Y1;Contig_Y1;Contig_Y1;Contig_Y1;Contig_Y1	13012529;13030500;13031006;13031976;13032221;13033369;13033614;13034762;13035007;13035872	13012711;13030601;13031114;13032152;13032334;13033545;13033727;13034938;13035120;13036366	+;+;+;+;+;+;+;+;+;+	1762	1	3
maker-Contig_Y1-snap-gene-13.152	Contig_Y1;Contig_Y1;Contig_Y1;Contig_Y1	13108439;13108950;13109545;13110754	13108887;13109306;13110717;13111183	-;-;-;-	2409	0	0
maker-Contig_Y1-augustus-gene-13.95	Contig_Y1;Contig_Y1	13571445;13572363	13572306;13572475	-;-	975	1	1
maker-Contig_Y1-augustus-gene-13.96	Contig_Y1;Contig_Y1	13583107;13583989	13583932;13584101	-;-	939	2	1
augustus_masked-Contig_Y1-processed-gene-13.1	Contig_Y1	13612918	13613454	+	537	0	0
maker-Contig_Y1-snap-gene-13.137	Contig_Y1;Contig_Y1;Contig_Y1;Contig_Y1;Contig_Y1;Contig_Y1;Contig_Y1	13620792;13621303;13621546;13621588;13621956;13622636;13622954	13621213;13621537;13621582;13621895;13622577;13622888;13623303	+;+;+;+;+;+;+	2227	11	151
maker-Contig_Y1-augustus-gene-13.97	Contig_Y1;Contig_Y1;Contig_Y1	13681300;13682604;13682790	13682539;13682707;13682908	-;-;-	1463	24	65
maker-Contig_Y1-augustus-gene-13.80	Contig_Y1;Contig_Y1;Contig_Y1	13683939;13684188;13684393	13684124;13684336;13684657	+;+;+	600	40	53
maker-Contig_Y1-augustus-gene-13.82	Contig_Y1;Contig_Y1	13687223;13687485	13687409;13688049	+;+	752	1	157
maker-Contig_Y1-augustus-gene-13.99	Contig_Y1;Contig_Y1;Contig_Y1;Contig_Y1;Contig_Y1;Contig_Y1	13689419;13689950;13690376;13691521;13691775;13692107	13689894;13690319;13691459;13691701;13692039;13692332	-;-;-;-;-;-	2602	0	1
maker-Contig_Y1-augustus-gene-13.100	Contig_Y1;Contig_Y1;Contig_Y1;Contig_Y1;Contig_Y1	13692461;13692735;13692959;13693365;13693882	13692670;13692881;13693298;13693817;13694042	-;-;-;-;-	1311	0	1
maker-Contig_Y1-augustus-gene-13.103	Contig_Y1;Contig_Y1	13709241;13710203	13710138;13711614	-;-	2310	39	151
maker-Contig_Y1-snap-gene-13.164	Contig_Y1;Contig_Y1;Contig_Y1	13726122;13726267;13727098	13726200;13726486;13727549	-;-;-	751	14	21
augustus_masked-Contig_Y1-processed-gene-13.27	Contig_Y1;Contig_Y1;Contig_Y1;Contig_Y1;Contig_Y1;Contig_Y1;Contig_Y1;Contig_Y1;Contig_Y1;Contig_Y1;Contig_Y1;Contig_Y1;Contig_Y1;Contig_Y1	13728299;13729240;13729606;13729932;13730077;13730270;13731170;13731326;13731655;13732469;13732707;13732975;13733420;13733862	13729176;13729530;13729871;13730011;13730213;13731109;13731263;13731589;13732396;13732637;13732914;13733360;13733546;13734109	-;-;-;-;-;-;-;-;-;-;-;-;-;-	4730	16	102
maker-Contig_Y1-snap-gene-13.174	Contig_Y1;Contig_Y1;Contig_Y1	13746406;13746677;13747122	13746616;13747062;13747324	-;-;-	800	5	31
maker-Contig_Y1-snap-gene-13.177	Contig_Y1;Contig_Y1;Contig_Y1;Contig_Y1;Contig_Y1;Contig_Y1;Contig_Y1;Contig_Y1;Contig_Y1;Contig_Y1;Contig_Y1;Contig_Y1;Contig_Y1;Contig_Y1;Contig_Y1;Contig_Y1	13754608;13755287;13755526;13756058;13759024;13759295;13759563;13760008;13762978;13763429;13763558;13763796;13764064;13764509;13767473;13768066	13754964;13755465;13755911;13756092;13759225;13759502;13759948;13760134;13763384;13763460;13763726;13764003;13764449;13764635;13767779;13768234	-;-;-;-;-;-;-;-;-;-;-;-;-;-;-;-	3685	11	47
maker-Contig_Y1-augustus-gene-13.84	Contig_Y1;Contig_Y1	13848067;13848806	13848741;13849028	+;+	898	0	1
maker-Contig_Y1-augustus-gene-13.85	Contig_Y1;Contig_Y1	13857457;13857904	13857821;13858027	+;+	489	0	1
maker-Contig_Y1-augustus-gene-13.86	Contig_Y1;Contig_Y1;Contig_Y1;Contig_Y1	13858335;13859574;13859970;13860533	13858506;13859895;13860463;13861403	+;+;+;+	1859	2	24
snap_masked-Contig_Y1-processed-gene-13.69	Contig_Y1;Contig_Y1;Contig_Y1	13869973;13871603;13876010	13871071;13871690;13876203	-;-;-	1381	1	1
maker-Contig_Y1-augustus-gene-14.140	Contig_Y1;Contig_Y1;Contig_Y1	14067035;14067874;14068807	14067811;14068743;14069474	+;+;+	2315	10	30
maker-Contig_Y1-snap-gene-14.451	Contig_Y1;Contig_Y1;Contig_Y1;Contig_Y1	14068823;14069485;14069641;14069871	14069418;14069587;14069815;14070095	-;-;-;-	1099	3	2
maker-Contig_Y1-augustus-gene-14.143	Contig_Y1;Contig_Y1;Contig_Y1	14082633;14083472;14084405	14083409;14084341;14085072	+;+;+	2315	55	115
snap_masked-Contig_Y1-processed-gene-14.105	Contig_Y1;Contig_Y1;Contig_Y1;Contig_Y1	14084724;14085083;14085238;14085468	14084996;14085184;14085412;14085692	-;-;-;-	775	0	1
maker-Contig_Y1-augustus-gene-14.146	Contig_Y1;Contig_Y1;Contig_Y1	14116102;14116941;14117874	14116878;14117810;14118543	+;+;+	2317	24	41
maker-Contig_Y1-augustus-gene-14.252	Contig_Y1;Contig_Y1;Contig_Y1;Contig_Y1	14117890;14118550;14118709;14118939	14118487;14118655;14118883;14119163	-;-;-;-	1104	3	20
maker-Contig_Y1-augustus-gene-14.254	Contig_Y1;Contig_Y1;Contig_Y1;Contig_Y1	14191132;14191930;14193363;14193582	14191862;14193295;14193491;14194774	-;-;-;-	3419	7	18
maker-Contig_Y1-augustus-gene-14.149	Contig_Y1;Contig_Y1;Contig_Y1	14193602;14194647;14194853	14194444;14194772;14195658	+;+;+	1775	2	15
maker-Contig_Y1-snap-gene-14.457	Contig_Y1;Contig_Y1;Contig_Y1;Contig_Y1;Contig_Y1;Contig_Y1;Contig_Y1;Contig_Y1	14196345;14196565;14196740;14196907;14197084;14197447;14198668;14199421	14196502;14196640;14196793;14197012;14197388;14198597;14198776;14200766	-;-;-;-;-;-;-;-	3305	73	307
maker-Contig_Y1-augustus-gene-14.152	Contig_Y1;Contig_Y1;Contig_Y1;Contig_Y1;Contig_Y1	14205138;14205595;14207187;14207435;14208585	14205336;14207119;14207359;14208515;14209748	+;+;+;+;+	4142	6	49
maker-Contig_Y1-augustus-gene-14.156	Contig_Y1;Contig_Y1;Contig_Y1;Contig_Y1;Contig_Y1;Contig_Y1	14210803;14211490;14213457;14213999;14215098;14215474	14210970;14211674;14213929;14215028;14215408;14217330	+;+;+;+;+;+	4024	325	1913
maker-Contig_Y1-snap-gene-14.337	Contig_Y1;Contig_Y1	14217482;14218126	14218056;14218603	+;+	1053	106	170
snap_masked-Contig_Y1-processed-gene-14.113	Contig_Y1;Contig_Y1	14301193;14305111	14302619;14305228	-;-	1545	16	46
maker-Contig_Y1-augustus-gene-14.161	Contig_Y1;Contig_Y1	14303513;14304627	14304567;14305765	+;+	2194	12	29
snap_masked-Contig_Y1-processed-gene-14.114	Contig_Y1;Contig_Y1;Contig_Y1	14307142;14307740;14309968	14307276;14308018;14311297	-;-;-	1744	51	238
maker-Contig_Y1-snap-gene-14.347	Contig_Y1;Contig_Y1	14307840;14311641	14307853;14312967	+;+	1341	2	6
maker-Contig_Y1-snap-gene-14.346	Contig_Y1;Contig_Y1	14312989;14314287	14313413;14314308	+;+	447	2	3
maker-Contig_Y1-augustus-gene-14.159	Contig_Y1;Contig_Y1;Contig_Y1;Contig_Y1	14314435;14315364;14315615;14316202	14315305;14315550;14315751;14317389	+;+;+;+	2383	15	43
snap_masked-Contig_Y1-processed-gene-14.115	Contig_Y1;Contig_Y1	14316545;14318786	14316852;14318810	-;-	333	0	0
maker-Contig_Y1-augustus-gene-14.265	Contig_Y1;Contig_Y1;Contig_Y1;Contig_Y1;Contig_Y1;Contig_Y1	14319463;14319595;14319845;14320255;14321184;14321464	14319532;14319785;14320190;14321118;14321416;14321745	-;-;-;-;-;-	1986	4	11
snap_masked-Contig_Y1-processed-gene-14.87	Contig_Y1;Contig_Y1	14330542;14331502	14331049;14332262	+;+	1269	0	0
maker-Contig_Y1-augustus-gene-14.268	Contig_Y1;Contig_Y1	14332834;14333376	14333305;14333551	-;-	648	0	0
snap_masked-Contig_Y1-processed-gene-14.118	Contig_Y1;Contig_Y1;Contig_Y1	14333928;14335132;14335312	14333939;14335232;14335468	-;-;-	270	0	0
maker-Contig_Y1-snap-gene-14.475	Contig_Y1	14335494	14335691	-	198	1	2
maker-Contig_Y1-snap-gene-14.376	Contig_Y1;Contig_Y1;Contig_Y1;Contig_Y1;Contig_Y1	14385225;14385406;14385715;14386310;14386729	14385382;14385586;14386276;14386659;14387556	+;+;+;+;+	2079	0	0
maker-Contig_Y1-augustus-gene-14.271	Contig_Y1;Contig_Y1	14388153;14388695	14388624;14389106	-;-	884	3	0
maker-Contig_Y1-snap-gene-14.379	Contig_Y1;Contig_Y1;Contig_Y1	14408243;14409243;14409662	14409209;14409592;14410699	+;+;+	2355	0	0
maker-Contig_Y1-augustus-gene-14.273	Contig_Y1;Contig_Y1	14411087;14411629	14411558;14412040	-;-	884	2	0
maker-Contig_Y1-augustus-gene-14.182	Contig_Y1;Contig_Y1;Contig_Y1;Contig_Y1	14444537;14445522;14445635;14445840	14445448;14445582;14445796;14445914	+;+;+;+	1210	0	0
maker-Contig_Y1-augustus-gene-14.275	Contig_Y1;Contig_Y1	14446899;14447441	14447370;14447733	-;-	765	4	0
snap_masked-Contig_Y1-processed-gene-14.91	Contig_Y1;Contig_Y1;Contig_Y1;Contig_Y1;Contig_Y1	14449298;14469224;14604807;14612361;14612488	14449426;14469311;14604875;14612416;14612538	+;+;+;+;+	393	0	0
maker-Contig_Y1-augustus-gene-14.277	Contig_Y1;Contig_Y1;Contig_Y1;Contig_Y1	14647084;14647320;14647556;14647701	14647255;14647482;14647647;14647865	-;-;-;-	592	12	0
maker-Contig_Y1-snap-gene-14.489	Contig_Y1;Contig_Y1	14648268;14648553	14648465;14648613	-;-	259	5	2
maker-Contig_Y1-augustus-gene-14.281	Contig_Y1;Contig_Y1;Contig_Y1;Contig_Y1;Contig_Y1;Contig_Y1	14650046;14651041;14651208;14651354;14651685;14651840	14650981;14651151;14651288;14651454;14651778;14651986	-;-;-;-;-;-	1470	0	1
maker-Contig_Y1-snap-gene-14.384	Contig_Y1;Contig_Y1	14650090;14650291	14650159;14650721	+;+	501	0	0
maker-Contig_Y1-snap-gene-14.491	Contig_Y1;Contig_Y1;Contig_Y1	14652933;14652970;14653466	14652952;14653439;14653506	-;-;-	531	0	0
maker-Contig_Y1-augustus-gene-14.187	Contig_Y1;Contig_Y1	14678478;14678732	14678648;14678878	+;+	318	18	41
maker-Contig_Y1-snap-gene-14.496	Contig_Y1;Contig_Y1;Contig_Y1;Contig_Y1	14678740;14679513;14679941;14681888	14679438;14679853;14680174;14681940	-;-;-;-	1327	2	9
maker-Contig_Y1-augustus-gene-14.188	Contig_Y1;Contig_Y1;Contig_Y1;Contig_Y1;Contig_Y1;Contig_Y1;Contig_Y1;Contig_Y1;Contig_Y1;Contig_Y1	14681351;14685053;14685270;14685401;14685536;14685667;14686065;14686376;14686530;14686676	14681435;14685201;14685336;14685465;14685594;14685994;14686300;14686458;14686613;14687311	+;+;+;+;+;+;+;+;+;+	1792	9	39
maker-Contig_Y1-augustus-gene-14.290	Contig_Y1;Contig_Y1;Contig_Y1;Contig_Y1	14721730;14721966;14722202;14722347	14721901;14722128;14722293;14722511	-;-;-;-	592	7	0
maker-Contig_Y1-snap-gene-14.502	Contig_Y1;Contig_Y1	14722914;14723199	14723111;14723259	-;-	259	0	0
maker-Contig_Y1-augustus-gene-14.294	Contig_Y1;Contig_Y1;Contig_Y1;Contig_Y1;Contig_Y1;Contig_Y1	14724692;14725687;14725854;14726000;14726331;14726486	14725627;14725797;14725934;14726100;14726424;14726625	-;-;-;-;-;-	1463	2	2
maker-Contig_Y1-snap-gene-14.398	Contig_Y1;Contig_Y1	14724736;14724937	14724805;14725367	+;+	501	0	0
maker-Contig_Y1-snap-gene-14.504	Contig_Y1;Contig_Y1	14727571;14727608	14727590;14728037	-;-	450	0	0
maker-Contig_Y1-augustus-gene-14.200	Contig_Y1;Contig_Y1	14753082;14753335	14753252;14753481	+;+	318	0	0
maker-Contig_Y1-augustus-gene-14.298	Contig_Y1;Contig_Y1;Contig_Y1;Contig_Y1;Contig_Y1	14753096;14753321;14753641;14754116;14754545	14753233;14753618;14754041;14754480;14754852	-;-;-;-;-	1510	1	11
maker-Contig_Y1-augustus-gene-14.201	Contig_Y1;Contig_Y1;Contig_Y1;Contig_Y1;Contig_Y1;Contig_Y1;Contig_Y1;Contig_Y1;Contig_Y1;Contig_Y1	14755957;14759660;14759877;14760008;14760143;14760274;14760672;14760983;14761137;14761283	14756041;14759808;14759943;14760072;14760201;14760601;14760907;14761065;14761220;14761918	+;+;+;+;+;+;+;+;+;+	1792	16	80
maker-Contig_Y1-augustus-gene-14.304	Contig_Y1;Contig_Y1	14767601;14768207	14768061;14768249	-;-	504	3	7
maker-Contig_Y1-snap-gene-14.519	Contig_Y1;Contig_Y1	14768279;14768458	14768399;14769765	-;-	1429	13	21
maker-Contig_Y1-snap-gene-14.413	Contig_Y1;Contig_Y1;Contig_Y1	14772200;14772378;14772792	14772324;14772776;14773299	+;+;+	1032	0	0
maker-Contig_Y1-augustus-gene-14.307	Contig_Y1;Contig_Y1;Contig_Y1	14773391;14773939;14774178	14773882;14774119;14774284	-;-;-	780	0	0
maker-Contig_Y1-augustus-gene-14.210	Contig_Y1;Contig_Y1;Contig_Y1;Contig_Y1	14782984;14783216;14783556;14784696	14783097;14783500;14784631;14785583	+;+;+;+	2363	2	7
maker-Contig_Y1-augustus-gene-14.215	Contig_Y1;Contig_Y1;Contig_Y1;Contig_Y1;Contig_Y1;Contig_Y1	14786864;14787046;14788371;14789120;14789425;14789959	14786913;14787166;14789054;14789362;14789889;14790260	+;+;+;+;+;+	1865	171	152
maker-Contig_Y1-snap-gene-14.424	Contig_Y1;Contig_Y1;Contig_Y1;Contig_Y1;Contig_Y1	14793874;14800799;14806787;14809245;14809534	14793987;14801161;14807107;14809472;14810123	+;+;+;+;+	1616	2	6
maker-Contig_Y1-augustus-gene-14.312	Contig_Y1;Contig_Y1;Contig_Y1;Contig_Y1	14801433;14801659;14801877;14802244	14801599;14801817;14802172;14802448	-;-;-;-	827	1	6
maker-Contig_Y1-augustus-gene-14.311	Contig_Y1;Contig_Y1;Contig_Y1;Contig_Y1;Contig_Y1	14807138;14807591;14807809;14808176;14808716	14807531;14807749;14808104;14808644;14808925	-;-;-;-;-	1528	5	15
maker-Contig_Y1-augustus-gene-14.221	Contig_Y1;Contig_Y1	14810600;14810932	14810823;14811523	+;+	816	93	730
maker-Contig_Y1-snap-gene-14.430	Contig_Y1;Contig_Y1;Contig_Y1;Contig_Y1	14811864;14813395;14813628;14814355	14811945;14813553;14814334;14814528	+;+;+;+	1122	71	201
maker-Contig_Y1-augustus-gene-14.239	Contig_Y1;Contig_Y1;Contig_Y1	14814591;14815195;14815371	14814895;14815301;14815567	+;+;+	609	13	0
maker-Contig_Y1-snap-gene-14.532	Contig_Y1;Contig_Y1;Contig_Y1;Contig_Y1;Contig_Y1	14815384;14818481;14818653;14819157;14820006	14818134;14818572;14819087;14819994;14820200	-;-;-;-;-	4311	1	0
maker-Contig_Y1-snap-gene-14.428	Contig_Y1;Contig_Y1;Contig_Y1	14815839;14816260;14816465	14815917;14816376;14818109	+;+;+	1841	0	0
augustus_masked-Contig_Y1-processed-gene-14.34	Contig_Y1;Contig_Y1;Contig_Y1;Contig_Y1;Contig_Y1;Contig_Y1	14825050;14825287;14825401;14825580;14825775;14826119	14825161;14825340;14825508;14825713;14826054;14826971	+;+;+;+;+;+	1541	0	0
snap_masked-Contig_Y1-processed-gene-14.103	Contig_Y1;Contig_Y1;Contig_Y1	14915619;14915889;14916144	14915640;14916083;14916267	+;+;+	341	1	0
maker-Contig_Y1-snap-gene-14.450	Contig_Y1;Contig_Y1	14946295;14946511	14946451;14946751	+;+	398	1	0
maker-Contig_Y1-augustus-gene-15.132	Contig_Y1;Contig_Y1;Contig_Y1;Contig_Y1	15147583;15148470;15149417;15149633	15148286;15148598;15149573;15149642	+;+;+;+	1000	0	4
maker-Contig_Y1-augustus-gene-15.133	Contig_Y1;Contig_Y1	15149712;15151153	15149960;15151293	+;+	390	0	0
maker-Contig_Y1-snap-gene-15.266	Contig_Y1;Contig_Y1;Contig_Y1;Contig_Y1;Contig_Y1	15158427;15158585;15159222;15159490;15159963	15158440;15159151;15159399;15159905;15160140	+;+;+;+;+	1353	3	0
augustus_masked-Contig_Y1-processed-gene-15.35	Contig_Y1	15160646	15161086	-	441	1	0
maker-Contig_Y1-snap-gene-15.326	Contig_Y1;Contig_Y1	15162163;15166311	15162632;15166437	-;-	597	0	1
augustus_masked-Contig_Y1-processed-gene-15.37	Contig_Y1	15166631	15167689	-	1059	0	1
maker-Contig_Y1-augustus-gene-15.138	Contig_Y1;Contig_Y1	15207589;15207741	15207665;15209139	+;+	1476	1	1
maker-Contig_Y1-snap-gene-15.330	Contig_Y1;Contig_Y1;Contig_Y1	15208443;15211233;15211527	15208943;15211349;15211562	-;-;-	654	0	0
augustus_masked-Contig_Y1-processed-gene-15.5	Contig_Y1	15209428	15209913	+	486	0	0
augustus_masked-Contig_Y1-processed-gene-15.6	Contig_Y1	15211065	15211439	+	375	0	0
maker-Contig_Y1-augustus-gene-15.173	Contig_Y1;Contig_Y1;Contig_Y1;Contig_Y1;Contig_Y1	15211903;15212265;15212639;15212887;15213570	15212048;15212547;15212816;15213507;15213580	-;-;-;-;-	1239	0	0
maker-Contig_Y1-augustus-gene-15.140	Contig_Y1;Contig_Y1;Contig_Y1	15223344;15223496;15224231	15223420;15224159;15224725	+;+;+	1236	0	1
augustus_masked-Contig_Y1-processed-gene-15.8	Contig_Y1;Contig_Y1	15224759;15225276	15224885;15225667	+;+	519	0	0
maker-Contig_Y1-augustus-gene-15.176	Contig_Y1;Contig_Y1;Contig_Y1;Contig_Y1;Contig_Y1;Contig_Y1;Contig_Y1;Contig_Y1	15226171;15226404;15226913;15227161;15227480;15229671;15230068;15230268	15226343;15226821;15227090;15227414;15227708;15229999;15230201;15230313	-;-;-;-;-;-;-;-	1761	1	4
maker-Contig_Y1-augustus-gene-15.177	Contig_Y1;Contig_Y1	15231971;15232506	15232384;15232532	-;-	441	0	0
maker-Contig_Y1-snap-gene-15.342	Contig_Y1;Contig_Y1;Contig_Y1	15232701;15234566;15234766	15234497;15234699;15234811	-;-;-	1977	1	2
maker-Contig_Y1-snap-gene-15.338	Contig_Y1;Contig_Y1	15234830;15235643	15235603;15235870	-;-	1002	0	1
maker-Contig_Y1-snap-gene-15.336	Contig_Y1;Contig_Y1;Contig_Y1	15236298;15236801;15237140	15236615;15237110;15237195	-;-;-	684	0	1
maker-Contig_Y1-snap-gene-15.354	Contig_Y1;Contig_Y1;Contig_Y1;Contig_Y1;Contig_Y1	15247370;15247833;15248609;15249006;15249206	15247797;15248563;15248937;15249139;15249251	-;-;-;-;-	1668	1	9
maker-Contig_Y1-snap-gene-15.341	Contig_Y1;Contig_Y1;Contig_Y1;Contig_Y1	15249270;15249932;15250931;15251755	15249858;15250236;15251650;15251883	-;-;-;-	1743	2	2
maker-Contig_Y1-snap-gene-15.335	Contig_Y1;Contig_Y1	15251953;15252278	15252230;15252317	-;-	318	0	0
maker-Contig_Y1-augustus-gene-15.185	Contig_Y1;Contig_Y1	15252369;15252648	15252590;15253238	-;-	813	1	4
maker-Contig_Y1-snap-gene-15.275	Contig_Y1;Contig_Y1	15253208;15253533	15253216;15254879	+;+	1356	7	18
maker-Contig_Y1-augustus-gene-15.142	Contig_Y1;Contig_Y1	15255159;15255832	15255778;15256252	+;+	1041	20	140
augustus_masked-Contig_Y1-processed-gene-15.43	Contig_Y1	15256386	15257474	-	1089	16	9
maker-Contig_Y1-augustus-gene-15.145	Contig_Y1;Contig_Y1;Contig_Y1;Contig_Y1;Contig_Y1;Contig_Y1;Contig_Y1	15330977;15331189;15331367;15333473;15333686;15333981;15334115	15331127;15331274;15331456;15333559;15333826;15334036;15334223	+;+;+;+;+;+;+	720	98	34
maker-Contig_Y1-augustus-gene-15.215	Contig_Y1;Contig_Y1;Contig_Y1	15381109;15381769;15382337	15381709;15382188;15382386	-;-;-	1071	11	0
maker-Contig_Y1-augustus-gene-15.216	Contig_Y1;Contig_Y1;Contig_Y1;Contig_Y1	15382489;15383413;15383852;15384176	15383337;15383778;15383962;15385048	-;-;-;-	2199	8	2
maker-Contig_Y1-augustus-gene-15.221	Contig_Y1;Contig_Y1	15385067;15385302	15385246;15385424	-;-	303	2	0
maker-Contig_Y1-snap-gene-15.414	Contig_Y1;Contig_Y1;Contig_Y1	15385583;15386545;15386972	15386504;15386834;15387161	-;-;-	1402	23	145
maker-Contig_Y1-snap-gene-15.292	Contig_Y1;Contig_Y1;Contig_Y1;Contig_Y1;Contig_Y1;Contig_Y1;Contig_Y1	15389458;15395309;15399795;15399933;15400396;15400840;15401374	15392218;15395795;15399867;15400337;15400540;15401313;15401547	+;+;+;+;+;+;+	4519	51	101
maker-Contig_Y1-snap-gene-15.293	Contig_Y1;Contig_Y1;Contig_Y1;Contig_Y1	15415126;15415404;15415802;15415944	15415333;15415519;15415876;15416364	+;+;+;+	820	6	22
maker-Contig_Y1-snap-gene-15.298	Contig_Y1;Contig_Y1;Contig_Y1	15417000;15417284;15417418	15417011;15417375;15417550	+;+;+	237	0	0
maker-Contig_Y1-augustus-gene-15.149	Contig_Y1;Contig_Y1	15417559;15417854	15417796;15418413	+;+	798	0	0
maker-Contig_Y1-snap-gene-15.295	Contig_Y1;Contig_Y1;Contig_Y1;Contig_Y1;Contig_Y1;Contig_Y1;Contig_Y1;Contig_Y1;Contig_Y1;Contig_Y1;Contig_Y1;Contig_Y1	15418636;15419540;15419680;15420039;15421030;15421283;15421968;15422189;15422510;15422727;15422936;15423134	15419475;15419628;15419854;15420971;15421078;15421912;15422117;15422450;15422662;15422774;15423071;15423499	+;+;+;+;+;+;+;+;+;+;+;+	3831	48	26
maker-Contig_Y1-snap-gene-15.294	Contig_Y1;Contig_Y1;Contig_Y1	15423551;15423625;15424098	15423565;15423815;15424353	+;+;+	462	0	1
augustus_masked-Contig_Y1-processed-gene-15.48	Contig_Y1;Contig_Y1;Contig_Y1;Contig_Y1;Contig_Y1;Contig_Y1;Contig_Y1;Contig_Y1;Contig_Y1	15424111;15425542;15426000;15426169;15426336;15426518;15427191;15429117;15429646	15425085;15425932;15426096;15426211;15426420;15426588;15427611;15429315;15429737	-;-;-;-;-;-;-;-;-	2374	1	3
maker-Contig_Y1-snap-gene-15.296	Contig_Y1;Contig_Y1;Contig_Y1;Contig_Y1	15424893;15425576;15427197;15460656	15424990;15425724;15427620;15460812	+;+;+;+	828	0	0
maker-Contig_Y1-augustus-gene-15.244	Contig_Y1;Contig_Y1;Contig_Y1;Contig_Y1;Contig_Y1;Contig_Y1;Contig_Y1	15460525;15460882;15461064;15461244;15461488;15461762;15462037	15460791;15460992;15461189;15461419;15461705;15461947;15462306	-;-;-;-;-;-;-	1354	2	5
maker-Contig_Y1-augustus-gene-15.246	Contig_Y1;Contig_Y1;Contig_Y1	15585093;15585650;15587846	15585552;15585723;15587863	-;-;-	552	2	0
maker-Contig_Y1-augustus-gene-15.248	Contig_Y1;Contig_Y1;Contig_Y1;Contig_Y1;Contig_Y1;Contig_Y1;Contig_Y1	15593439;15596888;15597100;15597412;15597642;15597842;15598439	15596801;15597038;15597343;15597558;15597745;15598369;15598679	-;-;-;-;-;-;-	4778	1	46
maker-Contig_Y1-snap-gene-15.450	Contig_Y1;Contig_Y1;Contig_Y1	15667743;15668211;15675066	15667988;15668266;15675171	-;-;-	408	0	1
maker-Contig_Y1-snap-gene-15.452	Contig_Y1;Contig_Y1	15688571;15692493	15689926;15692774	-;-	1638	0	0
augustus_masked-Contig_Y1-processed-gene-15.18	Contig_Y1;Contig_Y1	15712105;15712421	15712240;15712995	+;+	711	1	0
maker-Contig_Y1-augustus-gene-15.156	Contig_Y1;Contig_Y1;Contig_Y1	15713074;15713306;15713435	15713172;15713359;15714210	+;+;+	929	0	0
maker-Contig_Y1-snap-gene-15.453	Contig_Y1;Contig_Y1;Contig_Y1;Contig_Y1;Contig_Y1	15732840;15733338;15733734;15733942;15734528	15733255;15733670;15733878;15734076;15734541	-;-;-;-;-	1043	0	0
maker-Contig_Y1-augustus-gene-15.159	Contig_Y1;Contig_Y1;Contig_Y1;Contig_Y1;Contig_Y1	15734409;15734648;15734875;15735077;15735280	15734586;15734798;15735021;15735214;15735471	+;+;+;+;+	806	0	0
maker-Contig_Y1-augustus-gene-15.258	Contig_Y1;Contig_Y1;Contig_Y1;Contig_Y1	15735291;15737352;15737946;15738347	15736289;15737683;15738002;15738487	-;-;-;-	1529	110	533
maker-Contig_Y1-snap-gene-15.311	Contig_Y1;Contig_Y1;Contig_Y1;Contig_Y1;Contig_Y1;Contig_Y1	15739882;15740060;15740740;15740830;15741036;15741407	15740033;15740723;15740770;15740972;15741338;15742221	+;+;+;+;+;+	2108	0	0
maker-Contig_Y1-snap-gene-15.319	Contig_Y1;Contig_Y1;Contig_Y1;Contig_Y1;Contig_Y1	15743485;15745015;15745647;15746184;15746746	15743659;15745582;15745682;15746613;15747416	+;+;+;+;+	1880	0	1
maker-Contig_Y1-augustus-gene-15.167	Contig_Y1;Contig_Y1	15749366;15750166	15750033;15750382	+;+	885	0	0
maker-Contig_Y1-augustus-gene-15.168	Contig_Y1;Contig_Y1	15751603;15752403	15752270;15752619	+;+	885	0	0
maker-Contig_Y1-snap-gene-15.323	Contig_Y1;Contig_Y1	15789138;15789316	15789262;15790081	+;+	891	2	2
maker-Contig_Y1-snap-gene-15.459	Contig_Y1;Contig_Y1;Contig_Y1	15817046;15820317;15822148	15819573;15822080;15822628	-;-;-	4773	8	39
maker-Contig_Y1-snap-gene-16.283	Contig_Y1;Contig_Y1;Contig_Y1;Contig_Y1;Contig_Y1;Contig_Y1;Contig_Y1;Contig_Y1;Contig_Y1;Contig_Y1	16005643;16005800;16006020;16006305;16008590;16008870;16009279;16016234;16016560;16018387	16005717;16005941;16006238;16006429;16008782;16009202;16009412;16016481;16016782;16018631	-;-;-;-;-;-;-;-;-;-	1937	9	46
maker-Contig_Y1-snap-gene-16.200	Contig_Y1;Contig_Y1;Contig_Y1;Contig_Y1;Contig_Y1	16026904;16027119;16027264;16028191;16028579	16026917;16027184;16028176;16028520;16028893	+;+;+;+;+	1638	2	10
maker-Contig_Y1-snap-gene-16.202	Contig_Y1;Contig_Y1;Contig_Y1	16057090;16057259;16057496	16057196;16057439;16057975	+;+;+	768	0	0
maker-Contig_Y1-snap-gene-16.285	Contig_Y1;Contig_Y1	16058073;16059048	16058994;16059347	-;-	1222	3	4
maker-Contig_Y1-snap-gene-16.206	Contig_Y1;Contig_Y1;Contig_Y1;Contig_Y1	16073566;16075840;16076514;16077053	16073579;16076434;16076605;16077224	+;+;+;+	873	0	0
augustus_masked-Contig_Y1-processed-gene-16.19	Contig_Y1;Contig_Y1	16073673;16075868	16073771;16077640	-;-	1872	6	20
maker-Contig_Y1-snap-gene-16.210	Contig_Y1;Contig_Y1	16086815;16087789	16087094;16088110	+;+	602	4	7
maker-Contig_Y1-augustus-gene-16.104	Contig_Y1;Contig_Y1;Contig_Y1	16088330;16088497;16088942	16088445;16088877;16089024	+;+;+	580	2	1
maker-Contig_Y1-augustus-gene-16.143	Contig_Y1;Contig_Y1;Contig_Y1;Contig_Y1	16090201;16090561;16091271;16095491	16090492;16091205;16092307;16095499	-;-;-;-	1983	18	88
augustus_masked-Contig_Y1-processed-gene-16.2	Contig_Y1;Contig_Y1	16131564;16134204	16133707;16134671	+;+	2612	16	88
augustus_masked-Contig_Y1-processed-gene-16.21	Contig_Y1	16132087	16133130	-	1044	0	0
maker-Contig_Y1-snap-gene-16.289	Contig_Y1;Contig_Y1;Contig_Y1;Contig_Y1;Contig_Y1;Contig_Y1;Contig_Y1;Contig_Y1	16134942;16135967;16136311;16136790;16137131;16137289;16137516;16140209	16135898;16136139;16136647;16137068;16137262;16137455;16139974;16140530	-;-;-;-;-;-;-;-	4826	4	22
maker-Contig_Y1-snap-gene-16.223	Contig_Y1;Contig_Y1;Contig_Y1;Contig_Y1;Contig_Y1	16211464;16211632;16211879;16213281;16214130	16211555;16211673;16212010;16213395;16214475	+;+;+;+;+	727	120	880
maker-Contig_Y1-augustus-gene-16.109	Contig_Y1;Contig_Y1;Contig_Y1	16214983;16215177;16215347	16215109;16215286;16215800	+;+;+	691	1	4
maker-Contig_Y1-augustus-gene-16.149	Contig_Y1;Contig_Y1;Contig_Y1;Contig_Y1;Contig_Y1;Contig_Y1;Contig_Y1	16215182;16218147;16218442;16219045;16219421;16219569;16219929	16218080;16218316;16219001;16219353;16219504;16219904;16219955	-;-;-;-;-;-;-	4385	4	2
maker-Contig_Y1-snap-gene-16.232	Contig_Y1;Contig_Y1;Contig_Y1;Contig_Y1;Contig_Y1;Contig_Y1	16292748;16293457;16297834;16298040;16298270;16302808	16292960;16293598;16297976;16298209;16298463;16302844	+;+;+;+;+;+	899	0	2
snap_masked-Contig_Y1-processed-gene-16.49	Contig_Y1;Contig_Y1;Contig_Y1;Contig_Y1;Contig_Y1;Contig_Y1;Contig_Y1;Contig_Y1;Contig_Y1	16302947;16303489;16307852;16308058;16308288;16310598;16310721;16312329;16312580	16302992;16303630;16307994;16308227;16308482;16310708;16311509;16312526;16313188	+;+;+;+;+;+;+;+;+	2403	5	3
maker-Contig_Y1-snap-gene-16.299	Contig_Y1;Contig_Y1	16314568;16315360	16315354;16315610	-;-	1038	0	0
maker-Contig_Y1-augustus-gene-16.153	Contig_Y1;Contig_Y1;Contig_Y1;Contig_Y1	16315737;16317407;16317721;16317868	16316542;16317664;16317805;16318046	-;-;-;-	1328	10	19
maker-Contig_Y1-snap-gene-16.230	Contig_Y1;Contig_Y1	16315971;16316177	16316038;16316360	+;+	252	0	0
maker-Contig_Y1-augustus-gene-16.116	Contig_Y1;Contig_Y1;Contig_Y1	16317406;16318572;16319046	16318507;16318705;16319545	+;+;+	1736	44	28
maker-Contig_Y1-augustus-gene-16.154	Contig_Y1;Contig_Y1;Contig_Y1	16319749;16320260;16320640	16320206;16320558;16320919	-;-;-	1037	3	22
maker-Contig_Y1-snap-gene-16.236	Contig_Y1;Contig_Y1;Contig_Y1	16321227;16321807;16321998	16321340;16321910;16322223	+;+;+	444	0	0
maker-Contig_Y1-augustus-gene-16.161	Contig_Y1;Contig_Y1	16322546;16322879	16322820;16322906	-;-	303	0	1
maker-Contig_Y1-augustus-gene-16.162	Contig_Y1;Contig_Y1	16330464;16331271	16331100;16331314	-;-	681	190	1122
maker-Contig_Y1-snap-gene-16.307	Contig_Y1;Contig_Y1;Contig_Y1;Contig_Y1	16334071;16334364;16334817;16335697	16334331;16334739;16335635;16336297	-;-;-;-	2057	3	2
maker-Contig_Y1-augustus-gene-16.118	Contig_Y1;Contig_Y1;Contig_Y1;Contig_Y1	16338204;16343325;16343640;16343897	16338363;16343604;16343828;16344066	+;+;+;+	799	132	166
augustus_masked-Contig_Y1-processed-gene-16.9	Contig_Y1	16490797	16492050	+	1254	0	0
maker-Contig_Y1-snap-gene-16.245	Contig_Y1;Contig_Y1	16493186;16494365	16493525;16494390	+;+	366	0	0
maker-Contig_Y1-snap-gene-16.249	Contig_Y1;Contig_Y1	16529652;16532900	16529966;16533019	+;+	435	0	0
maker-Contig_Y1-snap-gene-16.248	Contig_Y1;Contig_Y1	16533632;16534546	16533736;16534632	+;+	192	0	0
augustus_masked-Contig_Y1-processed-gene-16.10	Contig_Y1;Contig_Y1;Contig_Y1	16537891;16538666;16544590	16537927;16538858;16544722	+;+;+	363	48	1
maker-Contig_Y1-snap-gene-16.253	Contig_Y1;Contig_Y1	16546358;16548182	16546505;16548378	+;+	345	28	0
maker-Contig_Y1-snap-gene-16.257	Contig_Y1;Contig_Y1;Contig_Y1;Contig_Y1;Contig_Y1;Contig_Y1;Contig_Y1;Contig_Y1;Contig_Y1;Contig_Y1;Contig_Y1;Contig_Y1;Contig_Y1;Contig_Y1;Contig_Y1;Contig_Y1;Contig_Y1;Contig_Y1;Contig_Y1;Contig_Y1;Contig_Y1;Contig_Y1;Contig_Y1;Contig_Y1;Contig_Y1;Contig_Y1;Contig_Y1;Contig_Y1	16562130;16569459;16570023;16570221;16570477;16570613;16570771;16570927;16573369;16573720;16574033;16581217;16581469;16582799;16584743;16585120;16585753;16586875;16587047;16587321;16587548;16587732;16587993;16597195;16598886;16599163;16600510;16600776	16566428;16569538;16570122;16570419;16570551;16570696;16570865;16571110;16573632;16573898;16574173;16581366;16581722;16583053;16585054;16585270;16586280;16586980;16587262;16587484;16587696;16587919;16588199;16597386;16599091;16599508;16600698;16601045	+;+;+;+;+;+;+;+;+;+;+;+;+;+;+;+;+;+;+;+;+;+;+;+;+;+;+;+	9583	0	1
snap_masked-Contig_Y1-processed-gene-16.83	Contig_Y1;Contig_Y1;Contig_Y1	16587542;16597264;16598929	16587635;16597384;16598974	-;-;-	261	0	0
maker-Contig_Y1-snap-gene-16.310	Contig_Y1;Contig_Y1;Contig_Y1;Contig_Y1;Contig_Y1;Contig_Y1;Contig_Y1;Contig_Y1;Contig_Y1;Contig_Y1;Contig_Y1;Contig_Y1;Contig_Y1	16603036;16603354;16603699;16603932;16604794;16605017;16605225;16605481;16605754;16606083;16607861;16609658;16610348	16603300;16603638;16603873;16604186;16604951;16605213;16605425;16605623;16606021;16606300;16608071;16609806;16610438	-;-;-;-;-;-;-;-;-;-;-;-;-	2616	6	48
maker-Contig_Y1-augustus-gene-16.129	Contig_Y1;Contig_Y1;Contig_Y1;Contig_Y1;Contig_Y1;Contig_Y1;Contig_Y1;Contig_Y1;Contig_Y1;Contig_Y1;Contig_Y1;Contig_Y1	16606143;16607005;16607176;16607432;16607568;16607726;16607882;16610355;16610706;16611019;16612715;16612966	16606485;16607069;16607374;16607506;16607651;16607820;16608080;16610618;16610884;16611282;16612864;16614329	+;+;+;+;+;+;+;+;+;+;+;+	3281	0	0
maker-Contig_Y1-snap-gene-16.270	Contig_Y1;Contig_Y1;Contig_Y1;Contig_Y1;Contig_Y1;Contig_Y1;Contig_Y1;Contig_Y1;Contig_Y1	16615194;16617733;16617905;16618179;16618406;16618849;16628024;16628301;16628801	16616350;16617838;16618120;16618342;16618775;16619055;16628229;16628623;16628835	+;+;+;+;+;+;+;+;+	2784	0	1
maker-Contig_Y1-snap-gene-16.321	Contig_Y1;Contig_Y1	16618400;16628305	16618493;16628432	-;-	222	0	0
maker-Contig_Y1-augustus-gene-16.134	Contig_Y1;Contig_Y1	16634573;16634821	16634761;16635108	+;+	477	0	1
maker-Contig_Y1-snap-gene-16.318	Contig_Y1;Contig_Y1;Contig_Y1;Contig_Y1;Contig_Y1;Contig_Y1;Contig_Y1;Contig_Y1;Contig_Y1;Contig_Y1;Contig_Y1	16637099;16637417;16637762;16637995;16638857;16639080;16639545;16639818;16640147;16641587;16642571	16637363;16637701;16637936;16638249;16639014;16639489;16639687;16640085;16641520;16642066;16642672	-;-;-;-;-;-;-;-;-;-;-	3915	15	188
maker-Contig_Y1-snap-gene-16.274	Contig_Y1;Contig_Y1	16655460;16655726	16655576;16655800	+;+	192	0	0
maker-Contig_Y1-snap-gene-16.273	Contig_Y1;Contig_Y1;Contig_Y1;Contig_Y1	16655944;16656401;16656514;16656725	16656048;16656460;16656670;16658016	+;+;+;+	1614	5	11
maker-Contig_Y1-augustus-gene-16.138	Contig_Y1;Contig_Y1;Contig_Y1;Contig_Y1;Contig_Y1	16658775;16659037;16659446;16659921;16661517	16658957;16659381;16659866;16660789;16661603	+;+;+;+;+	1905	2	7
maker-Contig_Y1-snap-gene-16.344	Contig_Y1;Contig_Y1	16662477;16662753	16662741;16662772	-;-	285	0	5
snap_masked-Contig_Y1-processed-gene-16.90	Contig_Y1;Contig_Y1;Contig_Y1;Contig_Y1;Contig_Y1;Contig_Y1;Contig_Y1	16668956;16669262;16669547;16669841;16670118;16670293;16673157	16669193;16669470;16669779;16670047;16670232;16670626;16673661	-;-;-;-;-;-;-	1841	23	44
augustus_masked-Contig_Y1-processed-gene-16.36	Contig_Y1;Contig_Y1;Contig_Y1;Contig_Y1;Contig_Y1;Contig_Y1	16673799;16674931;16675273;16678180;16679724;16686010	16673941;16675035;16678129;16679363;16679902;16686110	-;-;-;-;-;-	4569	2	6
maker-Contig_Y1-snap-gene-16.282	Contig_Y1;Contig_Y1;Contig_Y1	16686854;16690364;16694497	16687834;16691344;16694523	+;+;+	1989	0	0
maker-Contig_Y1-augustus-gene-16.185	Contig_Y1;Contig_Y1;Contig_Y1;Contig_Y1;Contig_Y1;Contig_Y1;Contig_Y1;Contig_Y1	16694148;16696280;16696464;16697003;16697261;16697440;16697758;16698103	16694519;16696400;16696617;16697035;16697333;16697562;16697852;16698304	-;-;-;-;-;-;-;-	1173	12	23
maker-Contig_Y1-augustus-gene-16.187	Contig_Y1;Contig_Y1	16708547;16708997	16708790;16709194	-;-	442	0	0
maker-Contig_Y1-augustus-gene-16.189	Contig_Y1;Contig_Y1	16724479;16724928	16724722;16725125	-;-	442	0	0
maker-Contig_Y1-snap-gene-16.354	Contig_Y1;Contig_Y1;Contig_Y1;Contig_Y1;Contig_Y1	16742124;16743099;16744330;16744893;16746072	16742477;16744236;16744822;16745944;16746596	-;-;-;-;-	3562	15	17
maker-Contig_Y1-augustus-gene-16.193	Contig_Y1;Contig_Y1;Contig_Y1	16800422;16800568;16800805	16800512;16800668;16800861	-;-;-	249	0	0
maker-Contig_Y1-augustus-gene-16.194	Contig_Y1;Contig_Y1;Contig_Y1;Contig_Y1	16800996;16801892;16802260;16802520	16801842;16802186;16802422;16802627	-;-;-;-	1413	1	4
snap_masked-Contig_Y1-processed-gene-16.95	Contig_Y1;Contig_Y1	16802749;16803305	16803049;16803318	-;-	315	0	0
maker-Contig_Y1-snap-gene-16.361	Contig_Y1;Contig_Y1;Contig_Y1;Contig_Y1;Contig_Y1;Contig_Y1	16970548;16974031;16974597;16974881;16975572;16976158	16973973;16974508;16974851;16975528;16976093;16976789	-;-;-;-;-;-	5961	0	4
maker-Contig_Y1-augustus-gene-17.172	Contig_Y1;Contig_Y1;Contig_Y1;Contig_Y1;Contig_Y1;Contig_Y1;Contig_Y1;Contig_Y1;Contig_Y1;Contig_Y1;Contig_Y1;Contig_Y1;Contig_Y1;Contig_Y1;Contig_Y1;Contig_Y1;Contig_Y1;Contig_Y1	17007561;17008220;17008399;17010423;17010704;17010930;17011597;17013098;17013308;17013682;17013808;17014024;17014192;17014444;17015327;17016949;17018362;17018597	17008149;17008330;17010358;17010616;17010863;17011521;17012048;17013235;17013617;17013732;17013957;17014135;17014378;17015263;17015402;17018049;17018535;17018698	-;-;-;-;-;-;-;-;-;-;-;-;-;-;-;-;-;-	7279	40	197
maker-Contig_Y1-snap-gene-17.235	Contig_Y1;Contig_Y1	17018837;17019311	17019291;17019770	+;+	915	19	0
maker-Contig_Y1-augustus-gene-17.171	Contig_Y1;Contig_Y1;Contig_Y1;Contig_Y1;Contig_Y1	17020540;17020679;17020831;17022939;17026436	17020605;17020771;17021623;17023338;17026778	-;-;-;-;-	1695	5	53
maker-Contig_Y1-snap-gene-17.313	Contig_Y1;Contig_Y1;Contig_Y1;Contig_Y1;Contig_Y1;Contig_Y1;Contig_Y1;Contig_Y1	17028253;17029332;17031070;17031308;17031624;17031884;17032075;17032777	17029266;17031015;17031239;17031542;17031798;17031999;17032706;17034182	-;-;-;-;-;-;-;-	5432	4	48
augustus_masked-Contig_Y1-processed-gene-17.1	Contig_Y1	17035518	17036306	+	789	53	241
maker-Contig_Y1-augustus-gene-17.97	Contig_Y1;Contig_Y1	17036331;17036456	17036384;17037674	+;+	1273	36	278
maker-Contig_Y1-augustus-gene-17.101	Contig_Y1;Contig_Y1;Contig_Y1;Contig_Y1;Contig_Y1;Contig_Y1;Contig_Y1;Contig_Y1;Contig_Y1;Contig_Y1;Contig_Y1;Contig_Y1;Contig_Y1;Contig_Y1	17038847;17040097;17040815;17041075;17041321;17041859;17042731;17042992;17043557;17043753;17044168;17045317;17045479;17045725	17039904;17040373;17041022;17041256;17041520;17042663;17042933;17043395;17043658;17044103;17044849;17045413;17045667;17046754	+;+;+;+;+;+;+;+;+;+;+;+;+;+	5788	46	205
snap_masked-Contig_Y1-processed-gene-17.77	Contig_Y1;Contig_Y1;Contig_Y1	17045294;17048615;17048930	17045411;17048868;17049158	-;-;-	601	0	7
maker-Contig_Y1-augustus-gene-17.103	Contig_Y1;Contig_Y1;Contig_Y1;Contig_Y1;Contig_Y1	17065142;17065326;17065598;17065875;17066366	17065263;17065540;17065815;17066301;17066633	+;+;+;+;+	1250	11	26
maker-Contig_Y1-augustus-gene-17.198	Contig_Y1;Contig_Y1	17085088;17085373	17085304;17085545	-;-	390	22	30
maker-Contig_Y1-snap-gene-17.317	Contig_Y1;Contig_Y1;Contig_Y1	17085611;17085795;17085984	17085733;17085858;17086265	-;-;-	469	22	35
maker-Contig_Y1-snap-gene-17.246	Contig_Y1;Contig_Y1;Contig_Y1	17113433;17113846;17113986	17113716;17113924;17114108	+;+;+	486	9	11
maker-Contig_Y1-augustus-gene-17.202	Contig_Y1;Contig_Y1;Contig_Y1;Contig_Y1;Contig_Y1;Contig_Y1	17113988;17115780;17117320;17117721;17117964;17119196	17114681;17117257;17117662;17117901;17118354;17119355	-;-;-;-;-;-	3247	38	111
maker-Contig_Y1-augustus-gene-17.106	Contig_Y1;Contig_Y1	17114174;17114415	17114346;17114631	+;+	390	0	0
maker-Contig_Y1-snap-gene-17.323	Contig_Y1;Contig_Y1;Contig_Y1;Contig_Y1;Contig_Y1;Contig_Y1;Contig_Y1;Contig_Y1;Contig_Y1	17130323;17130595;17130809;17132667;17134806;17134976;17135356;17136263;17137221	17130531;17130747;17130942;17132758;17134900;17135290;17135457;17136546;17137232	-;-;-;-;-;-;-;-;-	1396	1	14
maker-Contig_Y1-augustus-gene-17.207	Contig_Y1;Contig_Y1;Contig_Y1;Contig_Y1;Contig_Y1	17156441;17156733;17158142;17158477;17158676	17156689;17157896;17158322;17158613;17160240	-;-;-;-;-	3296	0	1
maker-Contig_Y1-augustus-gene-17.109	Contig_Y1;Contig_Y1;Contig_Y1	17160804;17162524;17162896	17160899;17162800;17162903	+;+;+	381	1	0
maker-Contig_Y1-augustus-gene-17.111	Contig_Y1;Contig_Y1;Contig_Y1;Contig_Y1;Contig_Y1;Contig_Y1	17199553;17200011;17200260;17200484;17200702;17201061	17199957;17200179;17200436;17200630;17200965;17201542	+;+;+;+;+;+	1644	3	3
snap_masked-Contig_Y1-processed-gene-17.53	Contig_Y1;Contig_Y1;Contig_Y1	17242292;17242330;17256574	17242324;17242506;17256618	+;+;+	255	0	0
maker-Contig_Y1-snap-gene-17.259	Contig_Y1;Contig_Y1;Contig_Y1;Contig_Y1;Contig_Y1;Contig_Y1;Contig_Y1;Contig_Y1	17256622;17256839;17257004;17257254;17257498;17257713;17258066;17259160	17256827;17256950;17257173;17257430;17257641;17257976;17258968;17259976	+;+;+;+;+;+;+;+	2793	0	0
maker-Contig_Y1-augustus-gene-17.123	Contig_Y1;Contig_Y1	17274022;17280331	17274120;17280606	+;+	375	0	0
maker-Contig_Y1-augustus-gene-17.124	Contig_Y1;Contig_Y1;Contig_Y1;Contig_Y1;Contig_Y1;Contig_Y1;Contig_Y1	17288565;17289736;17290331;17290576;17290791;17291150;17297884	17289142;17290250;17290507;17290722;17291054;17291314;17298483	+;+;+;+;+;+;+	2446	1	2
maker-Contig_Y1-snap-gene-17.275	Contig_Y1;Contig_Y1;Contig_Y1;Contig_Y1;Contig_Y1;Contig_Y1;Contig_Y1;Contig_Y1;Contig_Y1;Contig_Y1	17387171;17388445;17388876;17388937;17389125;17389202;17389366;17389584;17399049;17400150	17387846;17388822;17388928;17389044;17389178;17389297;17389512;17389847;17399951;17400924	+;+;+;+;+;+;+;+;+;+	3454	3	3
snap_masked-Contig_Y1-processed-gene-17.59	Contig_Y1;Contig_Y1;Contig_Y1;Contig_Y1;Contig_Y1;Contig_Y1;Contig_Y1	17451139;17451710;17452083;17452417;17452581;17452798;17453156	17451399;17452051;17452273;17452512;17452727;17452959;17453258	+;+;+;+;+;+;+	1302	0	3
maker-Contig_Y1-augustus-gene-17.138	Contig_Y1;Contig_Y1;Contig_Y1	17459822;17460626;17461057	17460082;17461003;17461230	+;+;+	813	1	6
maker-Contig_Y1-augustus-gene-17.139	Contig_Y1;Contig_Y1	17461278;17461534	17461465;17461684	+;+	339	0	0
maker-Contig_Y1-augustus-gene-17.140	Contig_Y1;Contig_Y1	17461763;17462097	17462001;17462199	+;+	342	0	0
maker-Contig_Y1-augustus-gene-17.148	Contig_Y1;Contig_Y1;Contig_Y1;Contig_Y1	17480353;17480555;17480773;17481118	17480486;17480701;17481022;17482523	+;+;+;+	1937	0	1
maker-Contig_Y1-augustus-gene-17.154	Contig_Y1;Contig_Y1;Contig_Y1;Contig_Y1;Contig_Y1	17537237;17538583;17539014;17539264;17539509	17537982;17538960;17539183;17539440;17539782	+;+;+;+;+	1745	3	0
maker-Contig_Y1-augustus-gene-17.158	Contig_Y1;Contig_Y1;Contig_Y1;Contig_Y1;Contig_Y1;Contig_Y1	17553087;17553171;17554477;17554908;17555158;17555403	17553119;17553344;17554854;17555077;17555334;17555553	+;+;+;+;+;+	1083	2	3
maker-Contig_Y1-augustus-gene-17.159	Contig_Y1;Contig_Y1	17555632;17555966	17555870;17557250	+;+	1524	0	0
snap_masked-Contig_Y1-processed-gene-17.68	Contig_Y1;Contig_Y1;Contig_Y1;Contig_Y1;Contig_Y1	17645370;17646507;17646938;17647188;17647425	17645937;17646884;17647107;17647364;17647533	+;+;+;+;+	1402	0	5
snap_masked-Contig_Y1-processed-gene-17.69	Contig_Y1;Contig_Y1	17647678;17647958	17647862;17649236	+;+	1464	0	0
maker-Contig_Y1-augustus-gene-17.209	Contig_Y1;Contig_Y1;Contig_Y1;Contig_Y1;Contig_Y1	17833819;17834560;17834862;17835085;17836064	17834465;17834781;17835019;17835462;17836324	-;-;-;-;-	1666	6	1
maker-Contig_Y1-augustus-gene-17.210	Contig_Y1;Contig_Y1;Contig_Y1	17843557;17843799;17844056	17843659;17843975;17844201	-;-;-	426	0	0
maker-Contig_Y1-augustus-gene-17.211	Contig_Y1;Contig_Y1	17844291;17845253	17844656;17845513	-;-	627	1	2
maker-Contig_Y1-augustus-gene-17.218	Contig_Y1;Contig_Y1;Contig_Y1;Contig_Y1;Contig_Y1;Contig_Y1;Contig_Y1;Contig_Y1	17857197;17859518;17860361;17860696;17860911;17861168;17861391;17869420	17857691;17860265;17860624;17860842;17861087;17861337;17861768;17869830	-;-;-;-;-;-;-;-	2790	4	3
maker-Contig_Y1-augustus-gene-17.219	Contig_Y1;Contig_Y1;Contig_Y1;Contig_Y1	17874034;17874873;17875207;17875422	17874783;17875136;17875353;17875591	-;-;-;-	1331	0	0
snap_masked-Contig_Y1-processed-gene-17.93	Contig_Y1;Contig_Y1;Contig_Y1;Contig_Y1	17880904;17881668;17881826;17882352	17881068;17881817;17881926;17882358	-;-;-;-	423	0	3
maker-Contig_Y1-snap-gene-18.291	Contig_Y1;Contig_Y1;Contig_Y1;Contig_Y1	18336573;18337065;18337268;18337469	18337005;18337212;18337396;18337613	+;+;+;+	855	0	0
snap_masked-Contig_Y1-processed-gene-18.60	Contig_Y1;Contig_Y1;Contig_Y1;Contig_Y1;Contig_Y1	18337680;18338050;18338232;18338401;18339478	18337815;18338132;18338344;18339406;18339546	+;+;+;+;+	1407	0	0
snap_masked-Contig_Y1-processed-gene-18.61	Contig_Y1;Contig_Y1	18339598;18373453	18339668;18373615	+;+	234	0	0
maker-Contig_Y1-snap-gene-18.396	Contig_Y1;Contig_Y1;Contig_Y1	18399458;18399599;18399799	18399527;18399732;18400608	-;-;-	1014	4	0
maker-Contig_Y1-snap-gene-18.395	Contig_Y1;Contig_Y1;Contig_Y1;Contig_Y1;Contig_Y1	18400620;18400801;18400979;18401099;18401381	18400779;18400913;18401090;18401319;18401416	-;-;-;-;-	642	0	0
maker-Contig_Y1-snap-gene-18.394	Contig_Y1;Contig_Y1;Contig_Y1;Contig_Y1;Contig_Y1	18401444;18401604;18401824;18402070;18402264	18401528;18401725;18401926;18402198;18402439	-;-;-;-;-	615	0	0
augustus_masked-Contig_Y1-processed-gene-18.40	Contig_Y1	18402470	18402874	-	405	0	0
maker-Contig_Y1-augustus-gene-18.243	Contig_Y1;Contig_Y1;Contig_Y1;Contig_Y1	18433573;18433803;18437815;18438291	18433744;18433871;18438085;18438311	-;-;-;-	533	0	1
maker-Contig_Y1-snap-gene-18.402	Contig_Y1;Contig_Y1	18455956;18457269	18456470;18458364	-;-	1611	45	251
maker-Contig_Y1-snap-gene-18.405	Contig_Y1;Contig_Y1;Contig_Y1;Contig_Y1;Contig_Y1;Contig_Y1	18479767;18480856;18482114;18482448;18482961;18484627	18480801;18482043;18482310;18482896;18483374;18486122	-;-;-;-;-;-	4779	27	9
maker-Contig_Y1-augustus-gene-18.129	Contig_Y1;Contig_Y1	18486583;18487008	18486942;18487413	+;+	766	37	154
maker-Contig_Y1-snap-gene-18.408	Contig_Y1;Contig_Y1;Contig_Y1;Contig_Y1	18486788;18487032;18487198;18487372	18486933;18487182;18487314;18487428	-;-;-;-	471	1	0
maker-Contig_Y1-augustus-gene-18.248	Contig_Y1;Contig_Y1;Contig_Y1	18488021;18488528;18489098	18488464;18489034;18489893	-;-;-	1747	379	2289
snap_masked-Contig_Y1-processed-gene-18.66	Contig_Y1	18489875	18490072	+	198	7	7
maker-Contig_Y1-augustus-gene-18.250	Contig_Y1;Contig_Y1	18490234;18490674	18490607;18492435	-;-	2136	3	13
maker-Contig_Y1-augustus-gene-18.133	Contig_Y1;Contig_Y1;Contig_Y1;Contig_Y1	18493150;18493519;18493862;18494051	18493207;18493799;18493987;18494506	+;+;+;+	921	2	1
maker-Contig_Y1-augustus-gene-18.136	Contig_Y1;Contig_Y1	18496253;18496510	18496435;18497273	+;+	947	320	91
maker-Contig_Y1-augustus-gene-18.251	Contig_Y1;Contig_Y1;Contig_Y1	18496524;18496986;18497362	18496931;18497295;18497599	-;-;-	956	21	40
maker-Contig_Y1-augustus-gene-18.264	Contig_Y1;Contig_Y1;Contig_Y1	18497903;18498482;18499213	18498409;18499151;18499283	-;-;-	1248	4	2
maker-Contig_Y1-snap-gene-18.418	Contig_Y1;Contig_Y1;Contig_Y1;Contig_Y1;Contig_Y1;Contig_Y1	18501551;18501917;18502724;18503608;18503848;18506858	18501889;18502653;18502879;18503776;18504025;18508572	-;-;-;-;-;-	3294	12	42
maker-Contig_Y1-snap-gene-18.314	Contig_Y1;Contig_Y1;Contig_Y1;Contig_Y1;Contig_Y1	18527276;18527853;18528040;18528227;18529846	18527745;18528004;18528167;18529779;18530310	+;+;+;+;+	2768	94	488
maker-Contig_Y1-augustus-gene-18.139	Contig_Y1;Contig_Y1;Contig_Y1;Contig_Y1	18530383;18533000;18533312;18534089	18532928;18533259;18534034;18534388	+;+;+;+	3829	1	11
maker-Contig_Y1-snap-gene-18.303	Contig_Y1;Contig_Y1	18534833;18535225	18534953;18535418	+;+	315	1	27
maker-Contig_Y1-augustus-gene-18.149	Contig_Y1;Contig_Y1;Contig_Y1;Contig_Y1	18549021;18549354;18549786;18550019	18549296;18549720;18549961;18550163	+;+;+;+	964	9	34
maker-Contig_Y1-snap-gene-18.436	Contig_Y1;Contig_Y1	18550216;18551260	18550828;18551327	-;-	681	36	251
snap_masked-Contig_Y1-processed-gene-18.72	Contig_Y1;Contig_Y1	18550370;18552576	18550564;18552635	+;+	255	1	0
maker-Contig_Y1-augustus-gene-18.153	Contig_Y1;Contig_Y1	18555153;18558265	18558210;18562658	+;+	7452	35	70
augustus_masked-Contig_Y1-processed-gene-18.14	Contig_Y1;Contig_Y1	18564808;18570716	18565028;18571394	+;+	900	0	0
snap_masked-Contig_Y1-processed-gene-18.75	Contig_Y1;Contig_Y1;Contig_Y1;Contig_Y1;Contig_Y1;Contig_Y1;Contig_Y1	18576951;18577194;18577477;18578023;18578231;18578799;18579129	18577136;18577421;18577617;18578164;18578794;18579018;18579222	+;+;+;+;+;+;+	1575	0	0
snap_masked-Contig_Y1-processed-gene-18.78	Contig_Y1;Contig_Y1	18589405;18589902	18589585;18589954	+;+	234	3	0
maker-Contig_Y1-snap-gene-18.325	Contig_Y1;Contig_Y1	18596267;18598867	18596294;18600232	+;+	1394	4	6
maker-Contig_Y1-augustus-gene-18.158	Contig_Y1;Contig_Y1;Contig_Y1	18603485;18603822;18604045	18603768;18603982;18605615	+;+;+	2016	0	0
maker-Contig_Y1-augustus-gene-18.277	Contig_Y1;Contig_Y1;Contig_Y1;Contig_Y1	18603509;18605683;18606423;18607266	18605615;18606361;18606789;18607757	-;-;-;-	3645	11	78
maker-Contig_Y1-augustus-gene-18.163	Contig_Y1;Contig_Y1;Contig_Y1	18607137;18607833;18608130	18607773;18607941;18609790	+;+;+	2407	0	8
maker-Contig_Y1-augustus-gene-18.161	Contig_Y1;Contig_Y1;Contig_Y1	18609892;18610096;18610433	18610010;18610365;18611184	+;+;+	1141	0	0
maker-Contig_Y1-snap-gene-18.442	Contig_Y1;Contig_Y1;Contig_Y1;Contig_Y1	18610434;18611313;18616217;18616957	18611184;18611505;18616895;18617223	-;-;-;-	1890	5	42
maker-Contig_Y1-augustus-gene-18.162	Contig_Y1;Contig_Y1	18611314;18611752	18611688;18611964	+;+	588	55	65
maker-Contig_Y1-augustus-gene-18.173	Contig_Y1;Contig_Y1;Contig_Y1	18613356;18613920;18614315	18613857;18614252;18614922	+;+;+	1443	18	57
maker-Contig_Y1-snap-gene-18.342	Contig_Y1;Contig_Y1;Contig_Y1;Contig_Y1;Contig_Y1;Contig_Y1	18622631;18623262;18623624;18625308;18625556;18625893	18623202;18623370;18625250;18625505;18625825;18626644	+;+;+;+;+;+	3528	142	52
maker-Contig_Y1-augustus-gene-18.177	Contig_Y1;Contig_Y1	18626774;18627206	18627142;18627418	+;+	582	19	6
snap_masked-Contig_Y1-processed-gene-18.119	Contig_Y1;Contig_Y1	18633134;18633765	18633685;18634100	-;-	888	0	0
snap_masked-Contig_Y1-processed-gene-18.120	Contig_Y1;Contig_Y1;Contig_Y1	18634148;18634533;18634979	18634466;18634816;18635157	-;-;-	782	0	0
snap_masked-Contig_Y1-processed-gene-18.86	Contig_Y1;Contig_Y1;Contig_Y1;Contig_Y1	18645265;18645605;18645690;18645917	18645443;18645679;18645850;18646235	+;+;+;+	734	0	0
maker-Contig_Y1-augustus-gene-18.183	Contig_Y1;Contig_Y1;Contig_Y1;Contig_Y1	18646283;18646698;18646933;18647277	18646618;18646864;18647203;18647426	+;+;+;+	924	0	0
maker-Contig_Y1-augustus-gene-18.184	Contig_Y1;Contig_Y1;Contig_Y1;Contig_Y1	18647450;18647641;18647871;18647988	18647452;18647796;18647939;18649091	+;+;+;+	1332	0	0
maker-Contig_Y1-snap-gene-18.371	Contig_Y1;Contig_Y1;Contig_Y1;Contig_Y1	18803895;18805110;18805505;18805755	18804475;18805451;18805674;18805776	+;+;+;+	1115	3	4
maker-Contig_Y1-augustus-gene-18.208	Contig_Y1;Contig_Y1;Contig_Y1;Contig_Y1	18805804;18806000;18806217;18806576	18805931;18806146;18806480;18806678	+;+;+;+	642	0	2
snap_masked-Contig_Y1-processed-gene-18.91	Contig_Y1;Contig_Y1;Contig_Y1;Contig_Y1;Contig_Y1;Contig_Y1;Contig_Y1;Contig_Y1	18808722;18809444;18809700;18809876;18810126;18810368;18810586;18810945	18808844;18809617;18809822;18810045;18810299;18810514;18810849;18811047	+;+;+;+;+;+;+;+	1278	0	3
maker-Contig_Y1-augustus-gene-18.228	Contig_Y1;Contig_Y1;Contig_Y1;Contig_Y1;Contig_Y1;Contig_Y1;Contig_Y1	18864746;18865703;18865974;18866219;18866437;18866796;18867898	18864820;18865893;18866150;18866365;18866700;18867699;18868714	+;+;+;+;+;+;+	2575	0	0
snap_masked-Contig_Y1-processed-gene-18.97	Contig_Y1;Contig_Y1;Contig_Y1;Contig_Y1;Contig_Y1;Contig_Y1;Contig_Y1;Contig_Y1	18872879;18872988;18873947;18874369;18874619;18874864;18875072;18875425	18872967;18873340;18874315;18874538;18874793;18875003;18875220;18875902	+;+;+;+;+;+;+;+	1923	0	0
maker-Contig_Y1-snap-gene-18.393	Contig_Y1;Contig_Y1;Contig_Y1;Contig_Y1;Contig_Y1;Contig_Y1;Contig_Y1;Contig_Y1;Contig_Y1	18893778;18894210;18895057;18904505;18904755;18905000;18905217;18905575;18906677	18893784;18894469;18895434;18904674;18904931;18905146;18905480;18906478;18907493	+;+;+;+;+;+;+;+;+	3124	0	1
maker-Contig_Y1-augustus-gene-19.95	Contig_Y1;Contig_Y1	19082986;19088336	19082988;19089922	-;-	1590	0	0
maker-Contig_Y1-snap-gene-19.130	Contig_Y1;Contig_Y1;Contig_Y1;Contig_Y1;Contig_Y1	19211994;19212376;19213009;19214547;19215564	19212352;19212946;19213628;19215501;19216219	+;+;+;+;+	3161	3	0
maker-Contig_Y1-snap-gene-19.162	Contig_Y1;Contig_Y1;Contig_Y1	19243635;19244369;19244627	19243662;19244582;19244663	-;-;-	279	0	0
augustus_masked-Contig_Y1-processed-gene-19.14	Contig_Y1;Contig_Y1	19279246;19279898	19279841;19280344	-;-	1043	0	9
maker-Contig_Y1-augustus-gene-19.67	Contig_Y1;Contig_Y1;Contig_Y1	19476533;19477070;19477440	19477009;19477258;19477830	+;+;+	1057	3	10
maker-Contig_Y1-augustus-gene-19.99	Contig_Y1;Contig_Y1;Contig_Y1	19478017;19478607;19478875	19478528;19478818;19479013	-;-;-	863	79	174
maker-Contig_Y1-snap-gene-19.136	Contig_Y1;Contig_Y1;Contig_Y1;Contig_Y1;Contig_Y1;Contig_Y1;Contig_Y1;Contig_Y1;Contig_Y1	19479723;19480033;19480410;19480811;19481033;19481395;19486502;19486657;19490245	19479950;19480344;19480736;19480951;19481272;19486410;19486579;19490180;19490837	+;+;+;+;+;+;+;+;+	10459	30	146
maker-Contig_Y1-augustus-gene-19.70	Contig_Y1;Contig_Y1;Contig_Y1	19490987;19491103;19491288	19491035;19491233;19491485	+;+;+	378	0	1
maker-Contig_Y1-snap-gene-19.145	Contig_Y1;Contig_Y1	19493745;19494358	19494293;19494750	+;+	942	0	0
maker-Contig_Y1-snap-gene-19.147	Contig_Y1;Contig_Y1	19497762;19498375	19498310;19498767	+;+	942	0	2
maker-Contig_Y1-snap-gene-19.149	Contig_Y1;Contig_Y1	19515410;19515526	19515458;19515899	+;+	423	0	1
maker-Contig_Y1-augustus-gene-19.84	Contig_Y1;Contig_Y1	19527967;19528196	19528132;19528714	+;+	685	0	0
maker-Contig_Y1-augustus-gene-19.101	Contig_Y1;Contig_Y1;Contig_Y1;Contig_Y1	19527967;19530089;19530338;19530862	19530033;19530277;19530786;19530980	-;-;-;-	2824	2	7
maker-Contig_Y1-snap-gene-19.171	Contig_Y1;Contig_Y1;Contig_Y1;Contig_Y1;Contig_Y1;Contig_Y1;Contig_Y1	19569258;19569352;19569636;19570135;19570457;19570652;19571323	19569283;19569581;19569807;19570174;19570591;19570790;19571336	-;-;-;-;-;-;-	756	6	10
maker-Contig_Y1-snap-gene-19.177	Contig_Y1;Contig_Y1;Contig_Y1;Contig_Y1;Contig_Y1;Contig_Y1;Contig_Y1;Contig_Y1;Contig_Y1;Contig_Y1	19578557;19579520;19579682;19579870;19580135;19581085;19581431;19581984;19582643;19583419	19579456;19579619;19579808;19580074;19580990;19581370;19581924;19582637;19583336;19583507	-;-;-;-;-;-;-;-;-;-	4405	5	30
maker-Contig_Y1-augustus-gene-19.109	Contig_Y1;Contig_Y1;Contig_Y1;Contig_Y1;Contig_Y1;Contig_Y1;Contig_Y1	19583585;19583814;19584571;19584840;19585149;19586761;19586910	19583751;19584176;19584779;19585094;19586683;19586853;19587377	-;-;-;-;-;-;-	3090	1	4
maker-Contig_Y1-snap-gene-19.184	Contig_Y1;Contig_Y1;Contig_Y1;Contig_Y1;Contig_Y1	19611350;19611529;19611912;19612313;19612521	19611458;19611845;19612247;19612463;19612624	-;-;-;-;-	1017	0	1
maker-Contig_Y1-augustus-gene-19.86	Contig_Y1;Contig_Y1;Contig_Y1	19657279;19657941;19658817	19657875;19658666;19659334	+;+;+	1841	28	97
augustus_masked-Contig_Y1-processed-gene-19.11	Contig_Y1;Contig_Y1;Contig_Y1;Contig_Y1;Contig_Y1;Contig_Y1	19880989;19881145;19881433;19881623;19882020;19902847	19881089;19881374;19881563;19881960;19882432;19903296	+;+;+;+;+;+	1663	3	0
maker-Contig_Y1-augustus-gene-19.115	Contig_Y1;Contig_Y1;Contig_Y1;Contig_Y1	19896904;19897428;19897644;19897796	19897098;19897567;19897710;19897914	-;-;-;-	521	82	9
maker-Contig_Y1-augustus-gene-19.116	Contig_Y1;Contig_Y1;Contig_Y1;Contig_Y1;Contig_Y1;Contig_Y1;Contig_Y1;Contig_Y1;Contig_Y1;Contig_Y1	19902790;19905699;19906047;19906440;19907831;19908763;19908932;19909769;19910873;19911566	19905328;19905987;19906376;19907765;19908687;19908828;19909700;19910801;19911225;19912515	-;-;-;-;-;-;-;-;-;-	8512	31	72
maker-Contig_Y1-snap-gene-19.157	Contig_Y1;Contig_Y1;Contig_Y1;Contig_Y1;Contig_Y1;Contig_Y1	19914502;19915781;19916428;19916927;19918044;19918910	19915714;19916353;19916913;19918018;19918862;19919032	+;+;+;+;+;+	4306	10	32
maker-Contig_Y1-augustus-gene-19.94	Contig_Y1;Contig_Y1	19925227;19925588	19925531;19925882	+;+	600	0	0
maker-Contig_Y1-augustus-gene-19.126	Contig_Y1;Contig_Y1;Contig_Y1	19929086;19929263;19929503	19929202;19929441;19930712	-;-;-	1506	16	147
snap_masked-Contig_Y1-processed-gene-20.28	Contig_Y1;Contig_Y1;Contig_Y1;Contig_Y1;Contig_Y1;Contig_Y1;Contig_Y1	19995490;19995723;19996737;19997047;19997667;19997963;19998544	19995659;19996166;19996984;19997602;19997906;19998535;19999293	+;+;+;+;+;+;+	2981	5	19
snap_masked-Contig_Y1-processed-gene-20.29	Contig_Y1;Contig_Y1;Contig_Y1	19999381;19999763;20000514	19999732;20000456;20001588	+;+;+	2121	0	9
maker-Contig_Y1-augustus-gene-20.132	Contig_Y1;Contig_Y1;Contig_Y1	20001652;20002268;20002612	20002209;20002529;20002815	-;-;-	1024	9	24
maker-Contig_Y1-augustus-gene-20.133	Contig_Y1;Contig_Y1;Contig_Y1	20003046;20003171;20003402	20003114;20003306;20003503	-;-;-	307	13	5
maker-Contig_Y1-augustus-gene-20.140	Contig_Y1;Contig_Y1;Contig_Y1	20032324;20032611;20032959	20032547;20032893;20034453	-;-;-	2002	0	0
maker-Contig_Y1-augustus-gene-20.79	Contig_Y1;Contig_Y1	20032324;20033314	20033251;20034453	+;+	2068	0	0
maker-Contig_Y1-augustus-gene-20.80	Contig_Y1;Contig_Y1	20034600;20037767	20037713;20039255	+;+	4603	8	23
maker-Contig_Y1-augustus-gene-20.85	Contig_Y1;Contig_Y1	20342277;20343190	20343132;20343487	+;+	1154	1	23
maker-Contig_Y1-snap-gene-20.244	Contig_Y1;Contig_Y1	20344135;20344728	20344656;20345090	-;-	885	7	8
maker-Contig_Y1-augustus-gene-20.87	Contig_Y1;Contig_Y1	20361360;20362423	20362358;20363094	+;+	1671	3	12
maker-Contig_Y1-snap-gene-20.254	Contig_Y1;Contig_Y1;Contig_Y1;Contig_Y1	20361568;20361639;20362179;20362524	20361573;20361923;20362292;20362625	-;-;-;-	507	0	0
maker-Contig_Y1-augustus-gene-20.146	Contig_Y1;Contig_Y1;Contig_Y1;Contig_Y1;Contig_Y1;Contig_Y1	20363217;20363412;20364087;20364341;20364718;20364900	20363333;20364011;20364273;20364648;20364824;20365904	-;-;-;-;-;-	2324	22	118
snap_masked-Contig_Y1-processed-gene-20.55	Contig_Y1	20367477	20367692	-	216	2	9
maker-Contig_Y1-augustus-gene-20.89	Contig_Y1;Contig_Y1;Contig_Y1	20378560;20378930;20379168	20378737;20379093;20383697	+;+;+	4872	7	54
maker-Contig_Y1-augustus-gene-20.150	Contig_Y1;Contig_Y1;Contig_Y1	20384366;20385031;20389480	20384967;20385169;20389482	-;-;-	744	220	957
maker-Contig_Y1-augustus-gene-20.91	Contig_Y1;Contig_Y1;Contig_Y1;Contig_Y1	20390025;20390238;20390567;20391115	20390124;20390486;20391046;20391734	+;+;+;+	1449	10	2
maker-Contig_Y1-augustus-gene-20.152	Contig_Y1;Contig_Y1	20407883;20408215	20408153;20408685	-;-	742	0	0
maker-Contig_Y1-augustus-gene-20.93	Contig_Y1;Contig_Y1	20491032;20492025	20491649;20492570	+;+	1164	44	202
augustus_masked-Contig_Y1-processed-gene-20.10	Contig_Y1;Contig_Y1	20497118;20498184	20497277;20498233	+;+	210	1	2
maker-Contig_Y1-augustus-gene-20.154	Contig_Y1;Contig_Y1;Contig_Y1;Contig_Y1;Contig_Y1;Contig_Y1;Contig_Y1;Contig_Y1	20498471;20499184;20499539;20500626;20501901;20502476;20504078;20509795	20499117;20499469;20500324;20500751;20502051;20503446;20504324;20514635	-;-;-;-;-;-;-;-	8055	538	582
maker-Contig_Y1-snap-gene-20.195	Contig_Y1;Contig_Y1	20539523;20546213	20541128;20546474	+;+	1868	0	1
maker-Contig_Y1-augustus-gene-20.158	Contig_Y1;Contig_Y1	20543838;20543936	20543879;20544304	-;-	411	0	0
maker-Contig_Y1-augustus-gene-20.159	Contig_Y1;Contig_Y1	20546960;20547194	20547131;20547448	-;-	427	25	20
augustus_masked-Contig_Y1-processed-gene-20.12	Contig_Y1;Contig_Y1;Contig_Y1;Contig_Y1;Contig_Y1;Contig_Y1;Contig_Y1;Contig_Y1;Contig_Y1	20578331;20587068;20587357;20587448;20587605;20587854;20588109;20588474;20588748	20578813;20587184;20587368;20587542;20587782;20588042;20588402;20588686;20588855	+;+;+;+;+;+;+;+;+	1689	13	83
maker-Contig_Y1-augustus-gene-20.101	Contig_Y1;Contig_Y1	20613725;20614923	20613794;20615056	+;+	204	0	2
maker-Contig_Y1-augustus-gene-20.161	Contig_Y1;Contig_Y1;Contig_Y1;Contig_Y1	20617301;20617699;20618050;20618147	20617416;20617983;20618079;20618210	-;-;-;-	495	0	1
snap_masked-Contig_Y1-processed-gene-20.65	Contig_Y1;Contig_Y1	20625798;20637530	20625813;20637921	-;-	408	0	0
maker-Contig_Y1-augustus-gene-20.103	Contig_Y1;Contig_Y1;Contig_Y1;Contig_Y1;Contig_Y1;Contig_Y1	20704380;20705733;20705924;20707382;20708319;20708739	20705661;20705869;20707316;20708251;20708662;20709422	+;+;+;+;+;+	4710	14	89
maker-Contig_Y1-augustus-gene-20.105	Contig_Y1;Contig_Y1;Contig_Y1	20733817;20734993;20736083	20734920;20735317;20737230	+;+;+	2577	10	15
maker-Contig_Y1-snap-gene-20.287	Contig_Y1;Contig_Y1;Contig_Y1	20744945;20745045;20745202	20744967;20745131;20745346	-;-;-	255	1	0
maker-Contig_Y1-snap-gene-20.288	Contig_Y1;Contig_Y1	20746688;20747098	20747034;20747290	-;-	540	0	0
maker-Contig_Y1-snap-gene-20.222	Contig_Y1;Contig_Y1;Contig_Y1;Contig_Y1;Contig_Y1;Contig_Y1;Contig_Y1;Contig_Y1;Contig_Y1;Contig_Y1;Contig_Y1;Contig_Y1;Contig_Y1;Contig_Y1;Contig_Y1;Contig_Y1	20853456;20858331;20858639;20859274;20859788;20860554;20861951;20862356;20862776;20862920;20863209;20863315;20868670;20869532;20870773;20870973	20857631;20858560;20858884;20859728;20860488;20861880;20862223;20862712;20862841;20862964;20863250;20867730;20869226;20870701;20870894;20873523	+;+;+;+;+;+;+;+;+;+;+;+;+;+;+;+	16734	22	129
snap_masked-Contig_Y1-processed-gene-21.34	Contig_Y1;Contig_Y1;Contig_Y1	20979396;20982898;20983347	20980764;20982995;20984200	+;+;+	2321	0	19
maker-Contig_Y1-augustus-gene-21.129	Contig_Y1;Contig_Y1	21034991;21035601	21035473;21035750	-;-	633	0	1
maker-Contig_Y1-snap-gene-21.202	Contig_Y1;Contig_Y1	21052528;21085046	21052556;21086480	-;-	1464	0	1
maker-Contig_Y1-snap-gene-21.156	Contig_Y1;Contig_Y1;Contig_Y1	21107922;21108186;21108476	21108122;21108348;21108516	+;+;+	405	0	0
maker-Contig_Y1-snap-gene-21.157	Contig_Y1	21108849	21109367	+	519	0	0
maker-Contig_Y1-snap-gene-21.158	Contig_Y1;Contig_Y1	21109846;21110059	21109990;21110543	+;+	630	1	0
augustus_masked-Contig_Y1-processed-gene-21.20	Contig_Y1	21235102	21235317	-	216	1	0
maker-Contig_Y1-snap-gene-21.206	Contig_Y1;Contig_Y1;Contig_Y1;Contig_Y1;Contig_Y1;Contig_Y1;Contig_Y1;Contig_Y1;Contig_Y1;Contig_Y1	21235345;21237323;21241043;21241246;21241706;21241964;21242313;21242541;21242841;21243050	21236639;21240966;21241167;21241634;21241881;21242131;21242467;21242779;21242976;21243202	-;-;-;-;-;-;-;-;-;-	6480	7	36
maker-Contig_Y1-augustus-gene-21.132	Contig_Y1;Contig_Y1	21243734;21243906	21243853;21244151	-;-	366	0	9
maker-Contig_Y1-snap-gene-21.209	Contig_Y1;Contig_Y1;Contig_Y1;Contig_Y1;Contig_Y1	21252440;21254549;21254710;21263658;21263817	21254395;21254642;21254762;21263760;21263921	-;-;-;-;-	2311	5	1
maker-Contig_Y1-snap-gene-21.214	Contig_Y1;Contig_Y1;Contig_Y1	21302373;21302561;21302790	21302490;21302714;21303238	-;-;-	721	0	0
maker-Contig_Y1-augustus-gene-21.93	Contig_Y1;Contig_Y1;Contig_Y1	21579017;21588674;21589088	21579312;21589027;21589662	+;+;+	1225	30	19
maker-Contig_Y1-snap-gene-21.164	Contig_Y1;Contig_Y1;Contig_Y1	21590289;21590415;21590629	21590348;21590570;21590736	+;+;+	324	0	0
maker-Contig_Y1-augustus-gene-21.139	Contig_Y1;Contig_Y1;Contig_Y1	21606213;21607017;21608106	21606956;21607165;21608411	-;-;-	1199	3	0
maker-Contig_Y1-augustus-gene-21.95	Contig_Y1;Contig_Y1	21616651;21616807	21616752;21617878	+;+	1174	10	0
maker-Contig_Y1-augustus-gene-21.97	Contig_Y1;Contig_Y1;Contig_Y1;Contig_Y1;Contig_Y1;Contig_Y1;Contig_Y1	21713535;21715009;21715230;21715467;21715960;21716237;21716419	21714946;21715166;21715339;21715721;21716169;21716354;21717643	+;+;+;+;+;+;+	3488	122	161
maker-Contig_Y1-augustus-gene-21.99	Contig_Y1;Contig_Y1;Contig_Y1;Contig_Y1;Contig_Y1;Contig_Y1	21771147;21771365;21771605;21771891;21772448;21774466	21771226;21771543;21771818;21772386;21772822;21774474	+;+;+;+;+;+	1353	6	22
maker-Contig_Y1-augustus-gene-21.141	Contig_Y1;Contig_Y1;Contig_Y1;Contig_Y1	21774388;21774755;21775277;21776174	21774696;21775203;21775827;21776295	-;-;-;-	1431	40	139
maker-Contig_Y1-snap-gene-21.221	Contig_Y1;Contig_Y1	21777687;21777883	21777787;21778021	-;-	240	56	29
snap_masked-Contig_Y1-processed-gene-21.53	Contig_Y1;Contig_Y1;Contig_Y1;Contig_Y1	21784366;21784739;21784921;21792249	21784683;21784761;21785209;21792946	+;+;+;+	1328	0	10
maker-Contig_Y1-augustus-gene-21.144	Contig_Y1;Contig_Y1;Contig_Y1;Contig_Y1;Contig_Y1;Contig_Y1;Contig_Y1	21793323;21794178;21794458;21794739;21794929;21797281;21800575	21794103;21794389;21794673;21794864;21797233;21798385;21801064	-;-;-;-;-;-;-	5235	135	207
maker-Contig_Y1-augustus-gene-21.102	Contig_Y1;Contig_Y1	21812867;21813024	21812958;21813165	+;+	234	4	4
maker-Contig_Y1-augustus-gene-21.103	Contig_Y1;Contig_Y1;Contig_Y1;Contig_Y1	21813319;21813827;21814728;21815169	21813740;21814597;21815104;21815425	+;+;+;+	1827	6	7
maker-Contig_Y1-snap-gene-21.224	Contig_Y1;Contig_Y1;Contig_Y1;Contig_Y1	21813864;21814328;21814802;21815808	21813983;21814376;21814923;21815813	-;-;-;-	297	0	0
augustus_masked-Contig_Y1-processed-gene-21.28	Contig_Y1;Contig_Y1	21815888;21816833	21816670;21816941	-;-	892	11	24
maker-Contig_Y1-augustus-gene-21.104	Contig_Y1;Contig_Y1;Contig_Y1	21837739;21838590;21838834	21838518;21838765;21838959	+;+;+	1082	5	14
maker-Contig_Y1-snap-gene-21.177	Contig_Y1;Contig_Y1;Contig_Y1;Contig_Y1	21839791;21839987;21840071;21840171	21839925;21840031;21840103;21840320	+;+;+;+	363	0	0
maker-Contig_Y1-augustus-gene-21.106	Contig_Y1;Contig_Y1;Contig_Y1	21840340;21840454;21840626	21840386;21840564;21840823	+;+;+	356	0	0
maker-Contig_Y1-snap-gene-21.175	Contig_Y1;Contig_Y1;Contig_Y1;Contig_Y1;Contig_Y1;Contig_Y1;Contig_Y1;Contig_Y1	21840877;21841167;21841451;21841851;21843321;21843511;21843681;21844145	21841106;21841280;21841653;21841956;21843449;21843624;21844084;21844361	+;+;+;+;+;+;+;+	1517	0	1
maker-Contig_Y1-augustus-gene-21.146	Contig_Y1;Contig_Y1;Contig_Y1	21844381;21844813;21844955	21844746;21844896;21845020	-;-;-	516	0	0
maker-Contig_Y1-augustus-gene-21.120	Contig_Y1;Contig_Y1	21845240;21845534	21845462;21845980	+;+	670	1	0
maker-Contig_Y1-snap-gene-21.193	Contig_Y1;Contig_Y1;Contig_Y1;Contig_Y1	21864136;21864362;21864489;21864696	21864267;21864421;21864690;21864805	+;+;+;+	504	0	0
maker-Contig_Y1-augustus-gene-21.147	Contig_Y1;Contig_Y1;Contig_Y1;Contig_Y1;Contig_Y1;Contig_Y1;Contig_Y1	21864878;21865098;21865504;21865797;21866018;21866198;21866295	21865035;21865273;21865738;21865953;21866137;21866239;21866297	-;-;-;-;-;-;-	891	0	1
augustus_masked-Contig_Y1-processed-gene-21.13	Contig_Y1;Contig_Y1;Contig_Y1;Contig_Y1;Contig_Y1;Contig_Y1;Contig_Y1;Contig_Y1;Contig_Y1;Contig_Y1;Contig_Y1;Contig_Y1;Contig_Y1	21868292;21872283;21872684;21872965;21873117;21873358;21873504;21873672;21873931;21874130;21874252;21874506;21882988	21868995;21872624;21872882;21873058;21873291;21873431;21873614;21873860;21874049;21874186;21874453;21874896;21883576	+;+;+;+;+;+;+;+;+;+;+;+;+	3246	0	0
maker-Contig_Y1-augustus-gene-21.148	Contig_Y1;Contig_Y1;Contig_Y1	21914649;21915111;21915729	21915055;21915670;21916592	-;-;-	1831	28	60
maker-Contig_Y1-snap-gene-21.198	Contig_Y1;Contig_Y1	21916252;21916739	21916596;21917419	+;+	1026	0	2
snap_masked-Contig_Y1-processed-gene-21.66	Contig_Y1	21917543	21918103	+	561	1	2
maker-Contig_Y1-snap-gene-21.238	Contig_Y1;Contig_Y1;Contig_Y1	21953380;21957711;21957987	21954954;21957973;21958380	-;-;-	2232	16	10
maker-Contig_Y1-snap-gene-22.583	Contig_Y1;Contig_Y1;Contig_Y1;Contig_Y1;Contig_Y1;Contig_Y1	22029887;22030087;22031202;22031618;22031775;22032651	22029983;22030137;22031534;22031661;22031890;22033089	+;+;+;+;+;+	1080	0	0
augustus_masked-Contig_Y1-processed-gene-22.1	Contig_Y1;Contig_Y1;Contig_Y1;Contig_Y1	22064693;22068211;22070346;22070583	22065326;22068656;22070488;22074399	+;+;+;+	5040	0	4
augustus_masked-Contig_Y1-processed-gene-22.41	Contig_Y1;Contig_Y1;Contig_Y1	22080892;22081142;22081318	22081092;22081272;22081375	-;-;-	390	5	1
snap_masked-Contig_Y1-processed-gene-22.84	Contig_Y1;Contig_Y1	22082399;22083140	22083017;22083156	+;+	636	10	15
maker-Contig_Y1-augustus-gene-22.200	Contig_Y1;Contig_Y1	22083324;22083616	22083562;22083682	+;+	306	11	27
maker-Contig_Y1-augustus-gene-22.201	Contig_Y1;Contig_Y1	22083840;22084153	22084079;22084443	+;+	531	0	5
maker-Contig_Y1-snap-gene-22.596	Contig_Y1;Contig_Y1;Contig_Y1;Contig_Y1;Contig_Y1;Contig_Y1	22084483;22084877;22085631;22088700;22089438;22090091	22084809;22085002;22086218;22088844;22090027;22090216	+;+;+;+;+;+	1902	1	35
maker-Contig_Y1-snap-gene-22.728	Contig_Y1;Contig_Y1;Contig_Y1;Contig_Y1;Contig_Y1;Contig_Y1;Contig_Y1	22086277;22087400;22090649;22095505;22095847;22096072;22096390	22087337;22087534;22090866;22095784;22096006;22096360;22097562	-;-;-;-;-;-;-	3316	4	16
augustus_masked-Contig_Y1-processed-gene-22.48	Contig_Y1	22097966	22098532	-	567	0	0
maker-Contig_Y1-snap-gene-22.618	Contig_Y1;Contig_Y1;Contig_Y1;Contig_Y1;Contig_Y1;Contig_Y1;Contig_Y1;Contig_Y1;Contig_Y1;Contig_Y1;Contig_Y1;Contig_Y1;Contig_Y1;Contig_Y1;Contig_Y1;Contig_Y1;Contig_Y1;Contig_Y1;Contig_Y1;Contig_Y1;Contig_Y1;Contig_Y1;Contig_Y1;Contig_Y1;Contig_Y1;Contig_Y1;Contig_Y1;Contig_Y1;Contig_Y1;Contig_Y1;Contig_Y1	22124578;22126065;22126209;22126479;22126692;22127595;22128024;22128366;22131855;22132775;22133204;22133546;22137077;22137673;22137906;22138335;22138677;22146619;22147558;22147967;22151763;22152683;22153112;22153454;22153698;22156932;22157844;22158234;22158576;22158820;22162106	22125745;22126136;22126418;22126622;22127527;22127954;22128305;22129495;22132707;22133134;22133485;22134215;22137659;22137838;22138265;22138616;22139836;22147431;22147897;22148241;22152615;22153042;22153393;22153662;22154341;22157776;22158164;22158515;22158784;22159463;22162178	+;+;+;+;+;+;+;+;+;+;+;+;+;+;+;+;+;+;+;+;+;+;+;+;+;+;+;+;+;+;+	15068	13	41
maker-Contig_Y1-snap-gene-22.739	Contig_Y1;Contig_Y1;Contig_Y1;Contig_Y1	22138961;22139324;22139684;22141184	22139161;22139395;22139844;22141187	-;-;-;-	438	0	0
maker-Contig_Y1-augustus-gene-22.403	Contig_Y1;Contig_Y1;Contig_Y1;Contig_Y1;Contig_Y1;Contig_Y1;Contig_Y1;Contig_Y1	22161459;22162011;22162556;22162682;22163145;22163310;22163435;22163690	22161825;22162444;22162618;22163056;22163252;22163359;22163634;22164249	-;-;-;-;-;-;-;-	2157	21	65
maker-Contig_Y1-snap-gene-22.759	Contig_Y1;Contig_Y1;Contig_Y1;Contig_Y1;Contig_Y1;Contig_Y1;Contig_Y1	22164649;22164832;22165051;22165403;22165974;22166586;22166762	22164764;22164985;22165349;22165687;22166513;22166695;22166898	-;-;-;-;-;-;-	1641	2	19
maker-Contig_Y1-snap-gene-22.761	Contig_Y1;Contig_Y1;Contig_Y1;Contig_Y1	22173426;22174035;22174288;22178796	22173479;22174100;22174337;22178817	-;-;-;-	192	2	0
maker-Contig_Y1-augustus-gene-22.290	Contig_Y1;Contig_Y1;Contig_Y1;Contig_Y1;Contig_Y1;Contig_Y1;Contig_Y1	22216325;22216433;22216796;22217020;22217261;22217457;22217876	22216362;22216733;22216952;22217197;22217396;22217808;22217949	+;+;+;+;+;+;+	1236	43	114
maker-Contig_Y1-augustus-gene-22.409	Contig_Y1;Contig_Y1	22217883;22219563	22219505;22219692	-;-	1753	7	36
maker-Contig_Y1-augustus-gene-22.411	Contig_Y1;Contig_Y1;Contig_Y1	22234932;22235545;22235867	22235474;22235802;22237363	-;-;-	2298	20	92
maker-Contig_Y1-augustus-gene-22.413	Contig_Y1;Contig_Y1;Contig_Y1;Contig_Y1;Contig_Y1	22317464;22317745;22318799;22320148;22321068	22317664;22318735;22319561;22320560;22321246	-;-;-;-;-	2547	1	13
snap_masked-Contig_Y1-processed-gene-22.162	Contig_Y1;Contig_Y1;Contig_Y1	22321262;22328370;22366607	22321321;22328494;22366622	-;-;-	201	0	0
maker-Contig_Y1-augustus-gene-22.291	Contig_Y1;Contig_Y1;Contig_Y1;Contig_Y1;Contig_Y1;Contig_Y1;Contig_Y1;Contig_Y1;Contig_Y1;Contig_Y1;Contig_Y1;Contig_Y1;Contig_Y1;Contig_Y1;Contig_Y1;Contig_Y1	22402219;22402563;22403067;22406877;22407312;22407783;22412682;22412756;22413304;22413595;22413828;22418890;22419008;22419603;22419801;22420308	22402502;22402971;22403572;22407234;22407620;22408288;22412691;22413243;22413524;22413759;22414314;22418944;22419265;22419742;22420248;22420907	+;+;+;+;+;+;+;+;+;+;+;+;+;+;+;+	5244	10	8
maker-Contig_Y1-snap-gene-22.628	Contig_Y1;Contig_Y1;Contig_Y1;Contig_Y1;Contig_Y1;Contig_Y1	22424785;22424920;22425269;22425467;22435438;22435587	22424856;22425114;22425408;22425914;22435530;22435673	+;+;+;+;+;+	1035	0	0
augustus_masked-Contig_Y1-processed-gene-22.16	Contig_Y1;Contig_Y1	22435681;22438998	22436063;22439013	+;+	399	0	0
augustus_masked-Contig_Y1-processed-gene-22.53	Contig_Y1;Contig_Y1;Contig_Y1;Contig_Y1;Contig_Y1;Contig_Y1	22445254;22447789;22448351;22452516;22453078;22453609	22445284;22448294;22448798;22453021;22453525;22453652	-;-;-;-;-;-	1983	0	0
maker-Contig_Y1-snap-gene-22.657	Contig_Y1;Contig_Y1;Contig_Y1	22466695;22467491;22467705	22466984;22467651;22468055	+;+;+	802	0	0
maker-Contig_Y1-augustus-gene-22.319	Contig_Y1;Contig_Y1;Contig_Y1;Contig_Y1	22468078;22468312;22468551;22469045	22468242;22468403;22468728;22469613	+;+;+;+	1004	0	0
maker-Contig_Y1-augustus-gene-22.314	Contig_Y1;Contig_Y1;Contig_Y1;Contig_Y1	22470375;22471003;22471087;22471476	22470647;22471009;22471199;22471505	+;+;+;+	423	0	0
maker-Contig_Y1-augustus-gene-22.330	Contig_Y1;Contig_Y1;Contig_Y1	22472727;22473022;22474007	22472784;22473924;22474326	+;+;+	1281	0	0
maker-Contig_Y1-snap-gene-22.661	Contig_Y1;Contig_Y1;Contig_Y1;Contig_Y1;Contig_Y1	22474695;22475122;22475677;22476002;22476156	22475064;22475613;22475940;22476099;22476421	+;+;+;+;+	1490	0	0
maker-Contig_Y1-augustus-gene-22.334	Contig_Y1;Contig_Y1;Contig_Y1	22476991;22477298;22477516	22477012;22477455;22478067	+;+;+	732	1	1
maker-Contig_Y1-snap-gene-22.664	Contig_Y1;Contig_Y1	22478277;22478477	22478419;22478654	+;+	321	0	0
snap_masked-Contig_Y1-processed-gene-22.113	Contig_Y1;Contig_Y1;Contig_Y1	22482132;22482362;22485431	22482194;22482453;22485503	+;+;+	228	0	0
snap_masked-Contig_Y1-processed-gene-22.114	Contig_Y1;Contig_Y1;Contig_Y1;Contig_Y1;Contig_Y1	22487354;22487642;22487862;22488094;22490572	22487425;22487719;22487937;22488231;22490951	+;+;+;+;+	744	0	0
snap_masked-Contig_Y1-processed-gene-22.116	Contig_Y1;Contig_Y1;Contig_Y1	22491541;22492431;22492558	22491697;22492502;22492574	+;+;+	246	0	0
augustus_masked-Contig_Y1-processed-gene-22.28	Contig_Y1;Contig_Y1;Contig_Y1	22493148;22493433;22493567	22493351;22493510;22493905	+;+;+	621	0	0
augustus_masked-Contig_Y1-processed-gene-22.29	Contig_Y1;Contig_Y1;Contig_Y1;Contig_Y1	22496252;22496736;22496935;22497599	22496273;22496872;22497540;22497685	+;+;+;+	852	5	5
maker-Contig_Y1-snap-gene-22.686	Contig_Y1;Contig_Y1	22499449;22499967	22499526;22500149	+;+	261	0	0
maker-Contig_Y1-snap-gene-22.685	Contig_Y1;Contig_Y1;Contig_Y1	22500974;22501274;22501504	22501207;22501492;22501587	+;+;+	537	2	9
maker-Contig_Y1-snap-gene-22.684	Contig_Y1;Contig_Y1;Contig_Y1	22501618;22501647;22502422	22501627;22502324;22502773	+;+;+	1040	0	10
maker-Contig_Y1-snap-gene-22.688	Contig_Y1;Contig_Y1;Contig_Y1;Contig_Y1	22507608;22508478;22508601;22509515	22507743;22508571;22509013;22509681	+;+;+;+	810	0	1
maker-Contig_Y1-snap-gene-22.776	Contig_Y1;Contig_Y1	22521346;22540093	22521526;22540505	-;-	594	0	0
augustus_masked-Contig_Y1-processed-gene-22.55	Contig_Y1	22549929	22550513	-	585	0	3
maker-Contig_Y1-augustus-gene-22.423	Contig_Y1;Contig_Y1;Contig_Y1	22550522;22551469;22553015	22551406;22552956;22553359	-;-;-	2718	4	22
augustus_masked-Contig_Y1-processed-gene-22.57	Contig_Y1	22553375	22554073	-	699	2	10
maker-Contig_Y1-augustus-gene-22.370	Contig_Y1;Contig_Y1;Contig_Y1;Contig_Y1;Contig_Y1;Contig_Y1;Contig_Y1;Contig_Y1;Contig_Y1	22606274;22606580;22607339;22608338;22608481;22608745;22609161;22609918;22610231	22606479;22606832;22607751;22608424;22608680;22609097;22609876;22610150;22610431	+;+;+;+;+;+;+;+;+	2662	6	28
augustus_masked-Contig_Y1-processed-gene-22.58	Contig_Y1;Contig_Y1;Contig_Y1	22648981;22649283;22650247	22649231;22649513;22650316	-;-;-	552	0	0
augustus_masked-Contig_Y1-processed-gene-22.59	Contig_Y1;Contig_Y1	22655324;22655653	22655554;22656381	-;-	960	1	4
maker-Contig_Y1-augustus-gene-22.427	Contig_Y1;Contig_Y1	22656412;22656792	22656726;22657026	-;-	550	1	6
augustus_masked-Contig_Y1-processed-gene-22.61	Contig_Y1;Contig_Y1;Contig_Y1	22657854;22658481;22659523	22658039;22658688;22659530	-;-;-	402	0	0
maker-Contig_Y1-snap-gene-22.785	Contig_Y1;Contig_Y1	22659929;22660164	22660106;22660306	-;-	321	2	2
maker-Contig_Y1-augustus-gene-22.429	Contig_Y1;Contig_Y1;Contig_Y1	22660516;22661128;22661726	22661067;22661264;22661747	-;-;-	711	0	0
maker-Contig_Y1-snap-gene-22.798	Contig_Y1;Contig_Y1;Contig_Y1;Contig_Y1;Contig_Y1;Contig_Y1;Contig_Y1;Contig_Y1;Contig_Y1;Contig_Y1;Contig_Y1;Contig_Y1;Contig_Y1	22664258;22664386;22664493;22664652;22664843;22664978;22665504;22669816;22670029;22670260;22670623;22672244;22672953	22664380;22664436;22664590;22664837;22664973;22665446;22665570;22669949;22670182;22670406;22670820;22672636;22673099	-;-;-;-;-;-;-;-;-;-;-;-;-	2298	0	0
maker-Contig_Y1-augustus-gene-22.450	Contig_Y1;Contig_Y1;Contig_Y1	22675660;22675825;22676051	22675755;22675992;22676341	-;-;-	555	0	0
maker-Contig_Y1-snap-gene-22.804	Contig_Y1;Contig_Y1	22679473;22679708	22679650;22679850	-;-	321	2	1
maker-Contig_Y1-augustus-gene-22.451	Contig_Y1;Contig_Y1;Contig_Y1	22680060;22680672;22681115	22680611;22680829;22681136	-;-;-	732	0	1
augustus_masked-Contig_Y1-processed-gene-22.67	Contig_Y1;Contig_Y1;Contig_Y1;Contig_Y1;Contig_Y1	22681710;22682032;22682191;22682518;22683067	22681975;22682129;22682454;22683009;22683436	-;-;-;-;-	1490	0	0
snap_masked-Contig_Y1-processed-gene-22.178	Contig_Y1;Contig_Y1;Contig_Y1;Contig_Y1	22683805;22684292;22687045;22687508	22684275;22685109;22687165;22687627	-;-;-;-	1530	0	0
maker-Contig_Y1-snap-gene-22.811	Contig_Y1;Contig_Y1;Contig_Y1	22688834;22689125;22689419	22688979;22689158;22689691	-;-;-	453	0	0
maker-Contig_Y1-augustus-gene-22.455	Contig_Y1;Contig_Y1;Contig_Y1;Contig_Y1	22690463;22691338;22691663;22691824	22691021;22691515;22691754;22691988	-;-;-;-	994	0	0
augustus_masked-Contig_Y1-processed-gene-22.70	Contig_Y1;Contig_Y1;Contig_Y1	22692011;22692415;22693082	22692361;22692575;22693377	-;-;-	808	3	0
maker-Contig_Y1-snap-gene-22.862	Contig_Y1;Contig_Y1;Contig_Y1;Contig_Y1;Contig_Y1;Contig_Y1;Contig_Y1;Contig_Y1;Contig_Y1;Contig_Y1;Contig_Y1;Contig_Y1;Contig_Y1	22693901;22694245;22694874;22695072;22695315;22696833;22697022;22697385;22698992;22699701;22700027;22700092;22700188	22694181;22694366;22694978;22695115;22695437;22696970;22697168;22697582;22699123;22699878;22700073;22700118;22700352	-;-;-;-;-;-;-;-;-;-;-;-;-	1707	2	0
maker-Contig_Y1-snap-gene-22.814	Contig_Y1;Contig_Y1;Contig_Y1;Contig_Y1	22700375;22700779;22700867;22701446	22700725;22700827;22700939;22701524	-;-;-;-	552	0	5
maker-Contig_Y1-snap-gene-22.819	Contig_Y1;Contig_Y1;Contig_Y1;Contig_Y1;Contig_Y1	22701645;22703701;22704999;22705190;22706693	22701674;22703858;22705059;22705336;22706710	-;-;-;-;-	414	0	0
maker-Contig_Y1-snap-gene-22.816	Contig_Y1;Contig_Y1;Contig_Y1;Contig_Y1;Contig_Y1;Contig_Y1;Contig_Y1	22707089;22707819;22708145;22708306;22708532;22708897;22709564	22707502;22707996;22708236;22708473;22708843;22709057;22709741	-;-;-;-;-;-;-	1503	0	1
maker-Contig_Y1-augustus-gene-22.374	Contig_Y1;Contig_Y1;Contig_Y1;Contig_Y1	22722613;22722971;22723475;22726820	22722910;22723418;22723980;22726847	+;+;+;+	1280	1	0
maker-Contig_Y1-snap-gene-22.879	Contig_Y1;Contig_Y1;Contig_Y1;Contig_Y1;Contig_Y1;Contig_Y1;Contig_Y1;Contig_Y1;Contig_Y1	22737751;22738102;22738868;22739666;22739971;22740163;22741095;22741471;22741983	22738046;22738696;22739611;22739915;22740099;22741028;22741315;22741569;22742061	-;-;-;-;-;-;-;-;-	3279	5	2
maker-Contig_Y1-snap-gene-22.715	Contig_Y1;Contig_Y1;Contig_Y1;Contig_Y1	22761291;22762527;22762739;22764004	22761308;22762672;22763942;22764991	+;+;+;+	2356	36	143
maker-Contig_Y1-augustus-gene-22.563	Contig_Y1;Contig_Y1;Contig_Y1;Contig_Y1	22766457;22767306;22768173;22769403	22767246;22768107;22768753;22769563	-;-;-;-	2334	6843	1465
maker-Contig_Y1-augustus-gene-22.565	Contig_Y1;Contig_Y1	22813560;22814312	22814245;22814448	-;-	823	26	0
maker-Contig_Y1-snap-gene-22.886	Contig_Y1;Contig_Y1	22814588;22815719	22815077;22815745	-;-	517	0	0
maker-Contig_Y1-augustus-gene-22.570	Contig_Y1;Contig_Y1	22816047;22816602	22816547;22816811	-;-	711	0	0
maker-Contig_Y1-snap-gene-22.884	Contig_Y1;Contig_Y1	22816859;22817451	22817384;22817629	-;-	705	2	0
augustus_masked-Contig_Y1-processed-gene-22.81	Contig_Y1;Contig_Y1;Contig_Y1	22903067;22903900;22904230	22903839;22904176;22904415	-;-;-	1236	0	0
augustus_masked-Contig_Y1-processed-gene-22.38	Contig_Y1;Contig_Y1;Contig_Y1;Contig_Y1;Contig_Y1;Contig_Y1;Contig_Y1;Contig_Y1;Contig_Y1;Contig_Y1	22907230;22907320;22908222;22908695;22918360;22918792;22920758;22921178;22921465;22921677	22907270;22908056;22908585;22909743;22918515;22918929;22920925;22921406;22921610;22921984	+;+;+;+;+;+;+;+;+;+	3336	3	0
maker-Contig_Y1-augustus-gene-22.380	Contig_Y1;Contig_Y1;Contig_Y1;Contig_Y1	22926365;22928161;22928317;22928529	22926412;22928258;22928462;22928839	+;+;+;+	603	0	0
maker-Contig_Y1-snap-gene-22.725	Contig_Y1;Contig_Y1;Contig_Y1;Contig_Y1;Contig_Y1;Contig_Y1;Contig_Y1;Contig_Y1;Contig_Y1;Contig_Y1;Contig_Y1;Contig_Y1;Contig_Y1;Contig_Y1;Contig_Y1;Contig_Y1;Contig_Y1;Contig_Y1	22938361;22945160;22947913;22948683;22948850;22949052;22949849;22950273;22950741;22951003;22951521;22959567;22960650;22972554;22972763;22974917;22976476;22976720	22939613;22946339;22948563;22948826;22948987;22949788;22950104;22950593;22950938;22951457;22951945;22960578;22960870;22972702;22974857;22976412;22976655;22977390	+;+;+;+;+;+;+;+;+;+;+;+;+;+;+;+;+;+	11582	82	327
augustus_masked-Contig_Y1-processed-gene-23.4	Contig_Y1;Contig_Y1;Contig_Y1;Contig_Y1;Contig_Y1;Contig_Y1;Contig_Y1	22978384;22978787;22979093;22979436;22979688;22980227;22980447	22978744;22979029;22979376;22979628;22979884;22980378;22980531	-;-;-;-;-;-;-	1515	1	0
augustus_masked-Contig_Y1-processed-gene-23.5	Contig_Y1;Contig_Y1;Contig_Y1	22987033;22987263;22987464	22987209;22987404;22987648	-;-;-	504	0	0
maker-Contig_Y1-augustus-gene-23.178	Contig_Y1;Contig_Y1;Contig_Y1;Contig_Y1;Contig_Y1;Contig_Y1;Contig_Y1;Contig_Y1;Contig_Y1;Contig_Y1;Contig_Y1;Contig_Y1;Contig_Y1;Contig_Y1	22987735;22988015;22988280;22988596;22988822;22988964;22989462;22989754;22990293;22990729;22991078;22991269;22991433;22991789	22987956;22988227;22988531;22988759;22988888;22989405;22989698;22990085;22990661;22991012;22991208;22991376;22991735;22991820	-;-;-;-;-;-;-;-;-;-;-;-;-;-	3156	0	0
maker-Contig_Y1-augustus-gene-23.108	Contig_Y1;Contig_Y1;Contig_Y1;Contig_Y1;Contig_Y1	22992685;22992785;22992925;22993192;22994971	22992731;22992891;22993133;22993344;22995017	+;+;+;+;+	563	0	0
maker-Contig_Y1-snap-gene-23.323	Contig_Y1;Contig_Y1;Contig_Y1;Contig_Y1	22995331;22995510;22995596;22996003	22995457;22995534;22995950;22996050	-;-;-;-	555	0	0
maker-Contig_Y1-augustus-gene-23.111	Contig_Y1;Contig_Y1;Contig_Y1;Contig_Y1;Contig_Y1;Contig_Y1;Contig_Y1	22996344;22996540;22996847;22997884;22998240;22998506;23006732	22996484;22996786;22997070;22998183;22998452;22998875;23007012	+;+;+;+;+;+;+	1776	12	3
maker-Contig_Y1-snap-gene-23.325	Contig_Y1;Contig_Y1	22996596;22997386	22997325;22997739	-;-	1084	1	0
snap_masked-Contig_Y1-processed-gene-23.52	Contig_Y1;Contig_Y1;Contig_Y1;Contig_Y1;Contig_Y1	22997866;22998177;23008861;23009037;23009308	22998141;22998438;23008966;23009282;23009962	-;-;-;-;-	1545	0	1
maker-Contig_Y1-augustus-gene-23.114	Contig_Y1;Contig_Y1;Contig_Y1;Contig_Y1;Contig_Y1;Contig_Y1;Contig_Y1;Contig_Y1;Contig_Y1;Contig_Y1;Contig_Y1;Contig_Y1;Contig_Y1;Contig_Y1;Contig_Y1;Contig_Y1;Contig_Y1;Contig_Y1	23007680;23009863;23010465;23010669;23010925;23011121;23011642;23012184;23012326;23012561;23012705;23012938;23013096;23013352;23013685;23014050;23014336;23014733	23008467;23010386;23010586;23010849;23011043;23011574;23012121;23012266;23012486;23012642;23012875;23013030;23013294;23013626;23013985;23014276;23014667;23017655	+;+;+;+;+;+;+;+;+;+;+;+;+;+;+;+;+;+	7515	10	64
maker-Contig_Y1-augustus-gene-23.187	Contig_Y1;Contig_Y1	23134048;23135138	23134926;23135554	-;-	1296	7	33
maker-Contig_Y1-augustus-gene-23.189	Contig_Y1;Contig_Y1;Contig_Y1	23143099;23143679;23143870	23143616;23143808;23144053	-;-;-	832	10	14
maker-Contig_Y1-augustus-gene-23.191	Contig_Y1;Contig_Y1;Contig_Y1;Contig_Y1	23146382;23146886;23147063;23147264	23146610;23147002;23147198;23147411	-;-;-;-	630	1	3
maker-Contig_Y1-augustus-gene-23.194	Contig_Y1;Contig_Y1	23147679;23147898	23147834;23148485	-;-	744	7	1
maker-Contig_Y1-snap-gene-23.340	Contig_Y1;Contig_Y1;Contig_Y1	23165941;23166099;23166248	23166043;23166228;23166377	-;-;-	363	6	39
maker-Contig_Y1-augustus-gene-23.198	Contig_Y1;Contig_Y1;Contig_Y1;Contig_Y1	23166636;23166800;23166994;23167171	23166738;23166935;23167099;23167176	-;-;-;-	351	0	0
maker-Contig_Y1-augustus-gene-23.199	Contig_Y1;Contig_Y1;Contig_Y1	23169418;23169582;23169802	23169520;23169728;23169836	-;-;-	285	0	0
maker-Contig_Y1-augustus-gene-23.204	Contig_Y1;Contig_Y1	23170695;23171112	23171046;23171630	-;-	871	3	16
maker-Contig_Y1-augustus-gene-23.123	Contig_Y1;Contig_Y1	23180390;23180669	23180598;23181511	+;+	1052	7	24
maker-Contig_Y1-augustus-gene-23.213	Contig_Y1;Contig_Y1	23227901;23228129	23228067;23228433	-;-	472	0	0
maker-Contig_Y1-augustus-gene-23.216	Contig_Y1;Contig_Y1	23228870;23229419	23228972;23229853	-;-	538	10	83
augustus_masked-Contig_Y1-processed-gene-23.13	Contig_Y1;Contig_Y1;Contig_Y1	23229427;23230474;23230957	23230103;23230882;23231174	+;+;+	1304	1	1
maker-Contig_Y1-augustus-gene-23.128	Contig_Y1;Contig_Y1	23236824;23237171	23237104;23237291	+;+	402	0	1
maker-Contig_Y1-augustus-gene-23.129	Contig_Y1;Contig_Y1	23237534;23237809	23237742;23238131	+;+	532	0	0
maker-Contig_Y1-snap-gene-23.261	Contig_Y1;Contig_Y1;Contig_Y1;Contig_Y1;Contig_Y1;Contig_Y1;Contig_Y1	23240079;23240712;23240835;23241217;23241532;23242239;23242725	23240646;23240817;23241156;23241465;23241675;23242656;23242944	+;+;+;+;+;+;+	2027	16	99
maker-Contig_Y1-augustus-gene-23.136	Contig_Y1;Contig_Y1	23243076;23243415	23243344;23243556	+;+	411	0	1
maker-Contig_Y1-augustus-gene-23.137	Contig_Y1;Contig_Y1;Contig_Y1	23243780;23244127;23244393	23243941;23244332;23244642	+;+;+	618	0	2
maker-Contig_Y1-augustus-gene-23.219	Contig_Y1;Contig_Y1	23244811;23245379	23245323;23245646	-;-	781	3	2
maker-Contig_Y1-snap-gene-23.362	Contig_Y1;Contig_Y1;Contig_Y1;Contig_Y1	23249191;23249404;23249617;23249884	23249329;23249554;23249824;23250201	-;-;-;-	816	0	0
maker-Contig_Y1-snap-gene-23.361	Contig_Y1;Contig_Y1;Contig_Y1;Contig_Y1;Contig_Y1	23250210;23252193;23253315;23253540;23253981	23250280;23252732;23253477;23253781;23253993	-;-;-;-;-	1029	0	2
maker-Contig_Y1-snap-gene-23.288	Contig_Y1;Contig_Y1	23418165;23427500	23418179;23428346	+;+	862	2	31
maker-Contig_Y1-snap-gene-23.291	Contig_Y1;Contig_Y1	23446422;23446891	23446817;23446970	+;+	476	10	35
maker-Contig_Y1-snap-gene-23.290	Contig_Y1;Contig_Y1;Contig_Y1;Contig_Y1	23446973;23447087;23448172;23448386	23447029;23448109;23448320;23448635	+;+;+;+	1479	24	149
maker-Contig_Y1-augustus-gene-23.162	Contig_Y1;Contig_Y1;Contig_Y1;Contig_Y1;Contig_Y1;Contig_Y1	23480437;23480618;23480959;23481199;23481494;23481726	23480572;23480871;23481141;23481407;23481655;23482512	+;+;+;+;+;+	1731	22	44
maker-Contig_Y1-snap-gene-23.365	Contig_Y1;Contig_Y1;Contig_Y1	23495529;23496393;23496645	23496325;23496633;23497018	-;-;-	1412	0	0
maker-Contig_Y1-augustus-gene-23.164	Contig_Y1;Contig_Y1	23584884;23585391	23585110;23585619	+;+	456	5	19
maker-Contig_Y1-augustus-gene-23.165	Contig_Y1;Contig_Y1;Contig_Y1;Contig_Y1;Contig_Y1;Contig_Y1	23586140;23587834;23588735;23589027;23589356;23592155	23587770;23588669;23588966;23589230;23592110;23592793	+;+;+;+;+;+	6297	16	74
maker-Contig_Y1-snap-gene-23.301	Contig_Y1;Contig_Y1;Contig_Y1;Contig_Y1;Contig_Y1	23594199;23600434;23600910;23601118;23601386	23594525;23600628;23601053;23601322;23601393	+;+;+;+;+	879	8	42
maker-Contig_Y1-snap-gene-23.300	Contig_Y1;Contig_Y1;Contig_Y1;Contig_Y1	23601409;23601654;23601878;23602397	23601571;23601809;23602291;23602441	+;+;+;+	778	2	3
maker-Contig_Y1-snap-gene-23.304	Contig_Y1;Contig_Y1;Contig_Y1;Contig_Y1	23614880;23615247;23615604;23616010	23615161;23615536;23615784;23616075	+;+;+;+	819	15	35
maker-Contig_Y1-augustus-gene-23.172	Contig_Y1;Contig_Y1;Contig_Y1	23657539;23657955;23659334	23657622;23659263;23659678	+;+;+	1738	56	865
maker-Contig_Y1-snap-gene-23.369	Contig_Y1;Contig_Y1	23669225;23676995	23669509;23677018	-;-	309	3	0
augustus_masked-Contig_Y1-processed-gene-23.40	Contig_Y1;Contig_Y1;Contig_Y1;Contig_Y1;Contig_Y1;Contig_Y1;Contig_Y1;Contig_Y1;Contig_Y1	23677025;23677518;23677778;23677866;23678080;23686098;23686633;23687155;23687368	23677439;23677746;23677805;23678024;23678128;23686576;23687094;23687312;23687838	-;-;-;-;-;-;-;-;-	2450	8	14
maker-Contig_Y1-augustus-gene-23.230	Contig_Y1;Contig_Y1;Contig_Y1;Contig_Y1;Contig_Y1;Contig_Y1	23691102;23692193;23692741;23694876;23695617;23696117	23692128;23692673;23694815;23695096;23695884;23696275	-;-;-;-;-;-	4231	8	29
maker-Contig_Y1-augustus-gene-23.231	Contig_Y1;Contig_Y1;Contig_Y1	23905113;23906541;23908926	23905228;23906697;23909330	-;-;-	678	2	2
maker-Contig_Y1-augustus-gene-23.174	Contig_Y1;Contig_Y1;Contig_Y1;Contig_Y1;Contig_Y1;Contig_Y1;Contig_Y1;Contig_Y1	23911042;23914640;23915334;23920122;23920507;23922859;23923235;23927108	23911164;23914787;23915450;23920442;23920595;23923039;23923368;23928257	+;+;+;+;+;+;+;+	2263	5	11
snap_masked-Contig_Y1-processed-gene-23.107	Contig_Y1;Contig_Y1;Contig_Y1;Contig_Y1;Contig_Y1	23920345;23921046;23927106;23929711;23929920	23920428;23921110;23927248;23929850;23930028	-;-;-;-;-	541	1	0
maker-Contig_Y1-snap-gene-24.501	Contig_Y1;Contig_Y1;Contig_Y1;Contig_Y1;Contig_Y1;Contig_Y1	24109183;24110288;24110408;24111181;24111462;24111683	24110135;24110354;24110896;24111397;24111589;24112469	+;+;+;+;+;+	2641	23	97
maker-Contig_Y1-snap-gene-24.698	Contig_Y1;Contig_Y1;Contig_Y1;Contig_Y1;Contig_Y1	24112627;24112914;24113929;24115116;24115371	24112828;24113862;24115102;24115337;24115964	-;-;-;-;-	3141	2	11
maker-Contig_Y1-augustus-gene-24.334	Contig_Y1;Contig_Y1	24116057;24116378	24116321;24116810	-;-	698	0	0
maker-Contig_Y1-snap-gene-24.507	Contig_Y1;Contig_Y1;Contig_Y1;Contig_Y1;Contig_Y1;Contig_Y1	24129724;24131085;24131205;24131978;24132259;24132480	24130932;24131151;24131693;24132194;24132386;24133245	+;+;+;+;+;+	2876	1	6
snap_masked-Contig_Y1-processed-gene-24.101	Contig_Y1;Contig_Y1;Contig_Y1;Contig_Y1	24132623;24133371;24133691;24134706	24132742;24133545;24134639;24135093	-;-;-;-	1632	2	10
maker-Contig_Y1-snap-gene-24.712	Contig_Y1;Contig_Y1	24136708;24137119	24137062;24137551	-;-	788	0	5
maker-Contig_Y1-augustus-gene-24.347	Contig_Y1;Contig_Y1;Contig_Y1	24152563;24153153;24153368	24153087;24153310;24153571	-;-;-	887	3	5
maker-Contig_Y1-augustus-gene-24.143	Contig_Y1;Contig_Y1;Contig_Y1	24190497;24190704;24190879	24190519;24190811;24191084	+;+;+	337	69	480
maker-Contig_Y1-snap-gene-24.721	Contig_Y1	24191113	24191322	-	210	0	5
maker-Contig_Y1-augustus-gene-24.349	Contig_Y1;Contig_Y1;Contig_Y1	24191364;24191934;24193128	24191872;24192072;24193187	-;-;-	708	0	6
maker-Contig_Y1-snap-gene-24.513	Contig_Y1;Contig_Y1	24197184;24202686	24197869;24202694	+;+	695	0	0
maker-Contig_Y1-snap-gene-24.520	Contig_Y1;Contig_Y1;Contig_Y1	24203100;24206740;24207193	24203144;24207132;24209319	+;+;+	2565	5	10
maker-Contig_Y1-snap-gene-24.725	Contig_Y1;Contig_Y1	24206969;24221849	24209070;24223050	-;-	3304	0	0
maker-Contig_Y1-snap-gene-24.524	Contig_Y1;Contig_Y1;Contig_Y1;Contig_Y1;Contig_Y1;Contig_Y1;Contig_Y1;Contig_Y1;Contig_Y1;Contig_Y1;Contig_Y1;Contig_Y1;Contig_Y1;Contig_Y1;Contig_Y1	24209496;24213215;24213411;24213812;24219518;24219714;24219972;24222052;24222624;24222867;24223143;24223373;24223899;24225235;24225587	24209540;24213349;24213608;24215302;24219652;24219911;24222008;24222566;24222849;24223073;24223313;24223597;24224226;24225519;24225949	+;+;+;+;+;+;+;+;+;+;+;+;+;+;+	6559	14	39
snap_masked-Contig_Y1-processed-gene-24.106	Contig_Y1;Contig_Y1;Contig_Y1	24225818;24226481;24241547	24225834;24227614;24241811	-;-;-	1416	2	28
maker-Contig_Y1-augustus-gene-24.351	Contig_Y1;Contig_Y1;Contig_Y1	24241870;24242049;24242264	24241983;24242206;24242467	-;-;-	476	2	2
maker-Contig_Y1-augustus-gene-24.181	Contig_Y1;Contig_Y1;Contig_Y1	24274123;24274393;24274570	24274208;24274500;24274775	+;+;+	400	72	601
maker-Contig_Y1-snap-gene-24.732	Contig_Y1	24274916	24275020	-	105	0	0
maker-Contig_Y1-augustus-gene-24.353	Contig_Y1;Contig_Y1;Contig_Y1	24275062;24275632;24276826	24275570;24275770;24276885	-;-;-	708	3	19
maker-Contig_Y1-snap-gene-24.533	Contig_Y1;Contig_Y1	24281261;24282408	24281431;24282416	+;+	180	0	0
maker-Contig_Y1-snap-gene-24.532	Contig_Y1;Contig_Y1;Contig_Y1;Contig_Y1;Contig_Y1;Contig_Y1;Contig_Y1;Contig_Y1;Contig_Y1;Contig_Y1;Contig_Y1	24282822;24291019;24291215;24291610;24293752;24294269;24294512;24294804;24295034;24296783;24297013	24282866;24291153;24291412;24293710;24294211;24294447;24294666;24294974;24295258;24296945;24297375	+;+;+;+;+;+;+;+;+;+;+	4195	12	39
snap_masked-Contig_Y1-processed-gene-24.109	Contig_Y1;Contig_Y1;Contig_Y1	24297244;24297926;24302045	24297260;24299059;24302165	-;-;-	1272	0	0
maker-Contig_Y1-snap-gene-24.551	Contig_Y1;Contig_Y1;Contig_Y1;Contig_Y1;Contig_Y1;Contig_Y1	24332720;24333197;24333617;24333835;24334040;24334955	24332773;24333537;24333812;24333972;24334730;24335475	+;+;+;+;+;+	1941	36	14
maker-Contig_Y1-snap-gene-24.739	Contig_Y1;Contig_Y1;Contig_Y1	24333158;24333674;24334007	24333484;24333805;24334252	-;-;-	705	0	0
maker-Contig_Y1-snap-gene-24.550	Contig_Y1;Contig_Y1;Contig_Y1;Contig_Y1	24335563;24336333;24336572;24336809	24336265;24336510;24336741;24340638	+;+;+;+	4881	114	20
maker-Contig_Y1-snap-gene-24.755	Contig_Y1;Contig_Y1;Contig_Y1	24337882;24338358;24338790	24338064;24338723;24338888	-;-;-	648	0	0
maker-Contig_Y1-snap-gene-24.752	Contig_Y1;Contig_Y1;Contig_Y1	24339096;24340022;24340709	24339986;24340654;24340840	-;-;-	1656	0	0
maker-Contig_Y1-snap-gene-24.748	Contig_Y1;Contig_Y1;Contig_Y1	24340880;24340901;24341109	24340887;24341049;24341239	-;-;-	288	0	3
maker-Contig_Y1-snap-gene-24.734	Contig_Y1;Contig_Y1;Contig_Y1	24341249;24341595;24341954	24341418;24341860;24342232	-;-;-	715	6	9
maker-Contig_Y1-augustus-gene-24.196	Contig_Y1;Contig_Y1;Contig_Y1;Contig_Y1	24356069;24356475;24356625;24356916	24356279;24356563;24356847;24357185	+;+;+;+	793	78	715
snap_masked-Contig_Y1-processed-gene-24.113	Contig_Y1	24356604	24356816	-	213	0	0
maker-Contig_Y1-augustus-gene-24.359	Contig_Y1;Contig_Y1;Contig_Y1;Contig_Y1;Contig_Y1;Contig_Y1;Contig_Y1	24357273;24357807;24358234;24358842;24359028;24359189;24360127	24357439;24358167;24358720;24358967;24359127;24359450;24361240	-;-;-;-;-;-;-	2617	5	2
maker-Contig_Y1-augustus-gene-24.199	Contig_Y1;Contig_Y1;Contig_Y1;Contig_Y1;Contig_Y1;Contig_Y1;Contig_Y1;Contig_Y1	24368182;24370133;24372791;24372984;24373204;24373458;24373904;24374195	24369302;24370398;24372925;24373138;24373391;24373835;24374141;24374635	+;+;+;+;+;+;+;+	2922	11	0
maker-Contig_Y1-augustus-gene-24.361	Contig_Y1;Contig_Y1;Contig_Y1;Contig_Y1;Contig_Y1;Contig_Y1;Contig_Y1;Contig_Y1;Contig_Y1;Contig_Y1	24382484;24389894;24390657;24390920;24391201;24391419;24391828;24392175;24392384;24395309	24383519;24390601;24390860;24391144;24391359;24391768;24392113;24392324;24392448;24395717	-;-;-;-;-;-;-;-;-;-	3592	6	3
maker-Contig_Y1-augustus-gene-24.202	Contig_Y1;Contig_Y1	24622683;24623008	24622949;24623824	+;+	1084	4	0
maker-Contig_Y1-snap-gene-24.571	Contig_Y1;Contig_Y1;Contig_Y1;Contig_Y1;Contig_Y1;Contig_Y1;Contig_Y1;Contig_Y1;Contig_Y1;Contig_Y1	24847825;24848124;24848448;24848822;24849088;24849276;24849475;24849822;24850125;24858358	24848065;24848386;24848737;24849021;24849215;24849419;24849761;24850064;24850933;24859468	+;+;+;+;+;+;+;+;+;+	3716	2	5
maker-Contig_Y1-augustus-gene-24.364	Contig_Y1;Contig_Y1;Contig_Y1	24850124;24852684;24852800	24852583;24852741;24852921	-;-;-	2640	0	3
maker-Contig_Y1-snap-gene-24.783	Contig_Y1;Contig_Y1;Contig_Y1;Contig_Y1;Contig_Y1;Contig_Y1;Contig_Y1;Contig_Y1;Contig_Y1;Contig_Y1;Contig_Y1;Contig_Y1;Contig_Y1;Contig_Y1;Contig_Y1;Contig_Y1;Contig_Y1;Contig_Y1;Contig_Y1;Contig_Y1;Contig_Y1;Contig_Y1;Contig_Y1;Contig_Y1;Contig_Y1;Contig_Y1;Contig_Y1;Contig_Y1;Contig_Y1;Contig_Y1;Contig_Y1	24852946;24853474;24853911;24855157;24855432;24855712;24858909;24863285;24863520;24863675;24864106;24864355;24864792;24866041;24866316;24866581;24867079;24867533;24870616;24870771;24871196;24871445;24871882;24873131;24873406;24873686;24873906;24874190;24874924;24877092;24877796	24853116;24853813;24855084;24855377;24855642;24855823;24858993;24863454;24863616;24863997;24864276;24864694;24865968;24866261;24866526;24866725;24867193;24867627;24870712;24871087;24871366;24871784;24873058;24873351;24873616;24873836;24874124;24874304;24875018;24877781;24877846	-;-;-;-;-;-;-;-;-;-;-;-;-;-;-;-;-;-;-;-;-;-;-;-;-;-;-;-;-;-;-	9234	2	52
maker-Contig_Y1-augustus-gene-24.206	Contig_Y1;Contig_Y1;Contig_Y1	24867252;24868494;24868968	24867337;24868917;24869630	+;+;+	1173	0	2
augustus_masked-Contig_Y1-processed-gene-24.48	Contig_Y1	24905971	24908430	-	2460	40	380
maker-Contig_Y1-snap-gene-24.618	Contig_Y1;Contig_Y1	24908727;24908839	24908816;24909363	+;+	615	0	2
maker-Contig_Y1-snap-gene-24.617	Contig_Y1;Contig_Y1;Contig_Y1;Contig_Y1;Contig_Y1;Contig_Y1	24909368;24909839;24909987;24910090;24910530;24910734	24909745;24909930;24910044;24910265;24910629;24910889	+;+;+;+;+;+	960	11	13
maker-Contig_Y1-snap-gene-24.797	Contig_Y1;Contig_Y1;Contig_Y1;Contig_Y1	24910582;24910674;24910818;24910926	24910620;24910775;24910885;24910929	-;-;-;-	213	0	0
maker-Contig_Y1-snap-gene-24.796	Contig_Y1;Contig_Y1	24911021;24912524	24911234;24912552	-;-	243	0	0
maker-Contig_Y1-snap-gene-24.799	Contig_Y1;Contig_Y1;Contig_Y1;Contig_Y1	24912571;24912872;24913503;24914165	24912808;24913473;24913673;24914448	-;-;-;-	1295	7	24
maker-Contig_Y1-augustus-gene-24.425	Contig_Y1;Contig_Y1	24914579;24917638	24917577;24917995	-;-	3357	6	0
augustus_masked-Contig_Y1-processed-gene-24.20	Contig_Y1	24915392	24915886	+	495	0	0
maker-Contig_Y1-augustus-gene-24.236	Contig_Y1;Contig_Y1	24916126;24916778	24916719;24917308	+;+	1125	0	0
maker-Contig_Y1-snap-gene-24.826	Contig_Y1;Contig_Y1	24927348;24928082	24927976;24928781	-;-	1329	9	0
maker-Contig_Y1-snap-gene-24.827	Contig_Y1;Contig_Y1;Contig_Y1;Contig_Y1;Contig_Y1	24929574;24930168;24931251;24931503;24931717	24929682;24931114;24931441;24931656;24932180	-;-;-;-;-	1865	39	0
maker-Contig_Y1-augustus-gene-24.237	Contig_Y1;Contig_Y1;Contig_Y1;Contig_Y1	24936095;24939194;24939712;24941659	24936747;24939653;24941591;24942090	+;+;+;+	3425	74	283
maker-Contig_Y1-snap-gene-24.834	Contig_Y1;Contig_Y1;Contig_Y1;Contig_Y1;Contig_Y1;Contig_Y1;Contig_Y1;Contig_Y1;Contig_Y1;Contig_Y1;Contig_Y1	24941676;24942747;24943317;24943530;24943756;24948773;24948931;24949501;24949714;24949940;24950445	24942675;24943258;24943479;24943695;24944000;24948859;24949442;24949663;24949879;24950381;24951317	-;-;-;-;-;-;-;-;-;-;-	4329	3	12
maker-Contig_Y1-augustus-gene-24.238	Contig_Y1;Contig_Y1	24945085;24945227	24945168;24945439	+;+	297	3	15
maker-Contig_Y1-augustus-gene-24.239	Contig_Y1;Contig_Y1;Contig_Y1	24951266;24951408;24951677	24951349;24951616;24951968	+;+;+	585	0	0
maker-Contig_Y1-augustus-gene-24.437	Contig_Y1;Contig_Y1;Contig_Y1;Contig_Y1;Contig_Y1;Contig_Y1	24954808;24955121;24955691;24955904;24956130;24956635	24955049;24955632;24955853;24956069;24956571;24956701	-;-;-;-;-;-	1592	0	1
maker-Contig_Y1-augustus-gene-24.276	Contig_Y1;Contig_Y1	24957349;24957592	24957533;24957804	+;+	398	0	1
maker-Contig_Y1-snap-gene-24.830	Contig_Y1;Contig_Y1;Contig_Y1;Contig_Y1;Contig_Y1;Contig_Y1;Contig_Y1;Contig_Y1;Contig_Y1;Contig_Y1;Contig_Y1;Contig_Y1	24957649;24960986;24961144;24961714;24961926;24962152;24967026;24967227;24967797;24968010;24968236;24968744	24957780;24961072;24961655;24961888;24962091;24962593;24967155;24967738;24967959;24968175;24968680;24969085	-;-;-;-;-;-;-;-;-;-;-;-	3272	3	6
maker-Contig_Y1-snap-gene-24.622	Contig_Y1;Contig_Y1;Contig_Y1;Contig_Y1;Contig_Y1;Contig_Y1;Contig_Y1;Contig_Y1;Contig_Y1	24963394;24963620;24963889;24964073;24969536;24969707;24969976;24970160;24973023	24963561;24963828;24964018;24964178;24969648;24969915;24970105;24970265;24973036	+;+;+;+;+;+;+;+;+	1185	0	0
maker-Contig_Y1-augustus-gene-25.117	Contig_Y1;Contig_Y1;Contig_Y1;Contig_Y1;Contig_Y1;Contig_Y1	24973012;24973307;24973877;24974090;24974316;24977562	24973235;24973818;24974039;24974255;24974636;24977632	-;-;-;-;-;-	1457	0	2
maker-Contig_Y1-snap-gene-25.202	Contig_Y1;Contig_Y1;Contig_Y1;Contig_Y1;Contig_Y1;Contig_Y1;Contig_Y1;Contig_Y1;Contig_Y1	25030128;25030425;25030749;25031389;25031577;25031776;25032123;25032426;25040375	25030368;25030687;25031322;25031516;25031720;25032008;25032365;25033234;25041037	+;+;+;+;+;+;+;+;+	3298	6	11
maker-Contig_Y1-augustus-gene-25.120	Contig_Y1;Contig_Y1;Contig_Y1	25032479;25035013;25035129	25034912;25035070;25035250	-;-;-	2614	0	4
maker-Contig_Y1-snap-gene-25.259	Contig_Y1;Contig_Y1;Contig_Y1;Contig_Y1;Contig_Y1;Contig_Y1;Contig_Y1;Contig_Y1;Contig_Y1;Contig_Y1;Contig_Y1;Contig_Y1;Contig_Y1;Contig_Y1;Contig_Y1;Contig_Y1;Contig_Y1;Contig_Y1;Contig_Y1;Contig_Y1;Contig_Y1	25035275;25035723;25036150;25036833;25037242;25037517;25037921;25040776;25041794;25041941;25042028;25042183;25042608;25042857;25043288;25044537;25044812;25045087;25045291;25045575;25048037	25035445;25036062;25036779;25037169;25037462;25037851;25038076;25041055;25041932;25041962;25042124;25042499;25042778;25043190;25044464;25044757;25045005;25045221;25045509;25045689;25048206	-;-;-;-;-;-;-;-;-;-;-;-;-;-;-;-;-;-;-;-;-	5781	5	25
maker-Contig_Y1-snap-gene-25.197	Contig_Y1;Contig_Y1;Contig_Y1;Contig_Y1	25041447;25047067;25047465;25047815	25041491;25047414;25047579;25048131	+;+;+;+	825	0	1
maker-Contig_Y1-snap-gene-25.249	Contig_Y1;Contig_Y1;Contig_Y1;Contig_Y1;Contig_Y1;Contig_Y1;Contig_Y1;Contig_Y1;Contig_Y1;Contig_Y1;Contig_Y1;Contig_Y1;Contig_Y1;Contig_Y1	25048860;25049123;25049268;25049693;25049942;25050379;25051628;25051903;25052183;25052403;25052687;25053421;25055589;25055696	25049057;25049219;25049584;25049863;25050281;25051555;25051848;25052113;25052333;25052621;25052801;25053515;25055662;25056344	-;-;-;-;-;-;-;-;-;-;-;-;-;-	4035	6	32
maker-Contig_Y1-snap-gene-25.279	Contig_Y1;Contig_Y1	25142963;25143294	25143241;25143346	-;-	332	0	0
maker-Contig_Y1-augustus-gene-25.176	Contig_Y1;Contig_Y1;Contig_Y1	25144083;25144612;25145018	25144550;25144954;25145174	-;-;-	968	5	20
maker-Contig_Y1-augustus-gene-25.107	Contig_Y1;Contig_Y1;Contig_Y1;Contig_Y1	25160390;25160605;25162024;25162482	25160480;25161964;25162414;25164293	+;+;+;+	3654	9	47
maker-Contig_Y1-snap-gene-25.287	Contig_Y1;Contig_Y1;Contig_Y1;Contig_Y1;Contig_Y1;Contig_Y1;Contig_Y1	25164207;25164373;25164578;25164743;25165062;25165233;25165846	25164305;25164511;25164675;25164998;25165160;25165419;25165861	-;-;-;-;-;-;-	894	108	304
maker-Contig_Y1-augustus-gene-25.180	Contig_Y1;Contig_Y1;Contig_Y1;Contig_Y1	25184648;25185123;25190592;25190807	25185072;25185695;25190745;25190941	-;-;-;-	1287	79	141
maker-Contig_Y1-snap-gene-25.230	Contig_Y1;Contig_Y1;Contig_Y1	25191538;25192268;25195616	25191598;25192355;25197540	+;+;+	2074	82	92
maker-Contig_Y1-snap-gene-25.291	Contig_Y1;Contig_Y1;Contig_Y1	25200285;25200568;25200684	25200537;25200621;25201162	-;-;-	786	18	96
maker-Contig_Y1-augustus-gene-25.182	Contig_Y1;Contig_Y1;Contig_Y1;Contig_Y1	25201297;25201494;25201599;25201685	25201420;25201541;25201628;25201713	-;-;-;-	231	10	24
maker-Contig_Y1-snap-gene-25.289	Contig_Y1;Contig_Y1	25202703;25203517	25203117;25203578	-;-	477	11	43
snap_masked-Contig_Y1-processed-gene-25.64	Contig_Y1	25203752	25205257	-	1506	18	55
maker-Contig_Y1-augustus-gene-25.188	Contig_Y1;Contig_Y1	25206331;25207147	25207081;25207183	-;-	788	2	5
maker-Contig_Y1-snap-gene-25.298	Contig_Y1;Contig_Y1	25207552;25207906	25207799;25208110	-;-	453	0	0
maker-Contig_Y1-augustus-gene-25.109	Contig_Y1;Contig_Y1;Contig_Y1;Contig_Y1;Contig_Y1;Contig_Y1	25229840;25230038;25230301;25231653;25232771;25233773	25229973;25230221;25231581;25232682;25233671;25233773	+;+;+;+;+;+	3531	107	1
maker-Contig_Y1-snap-gene-25.234	Contig_Y1;Contig_Y1	25233942;25238509	25234096;25238593	+;+	240	6	0
maker-Contig_Y1-snap-gene-25.302	Contig_Y1;Contig_Y1;Contig_Y1;Contig_Y1	25235155;25239972;25242760;25243013	25235178;25240108;25242943;25243475	-;-;-;-	808	0	0
maker-Contig_Y1-augustus-gene-25.111	Contig_Y1;Contig_Y1;Contig_Y1	25276653;25276911;25277056	25276847;25276992;25278205	+;+;+	1427	1	1
maker-Contig_Y1-snap-gene-25.306	Contig_Y1;Contig_Y1;Contig_Y1;Contig_Y1;Contig_Y1	25507431;25507976;25508229;25509452;25509864	25507908;25508154;25508300;25509796;25509926	-;-;-;-;-	1137	1	0
maker-Contig_Y1-augustus-gene-25.113	Contig_Y1;Contig_Y1	25534760;25534947	25534887;25535771	+;+	953	4	16
maker-Contig_Y1-augustus-gene-25.115	Contig_Y1;Contig_Y1;Contig_Y1	25861737;25862859;25863096	25862801;25863033;25863657	+;+;+	1802	2	72
maker-Contig_Y1-snap-gene-26.253	Contig_Y1;Contig_Y1;Contig_Y1;Contig_Y1;Contig_Y1;Contig_Y1;Contig_Y1;Contig_Y1;Contig_Y1;Contig_Y1	26410614;26411632;26411900;26412283;26412596;26412925;26413216;26413575;26418491;26419478	26411432;26411831;26412256;26412451;26412884;26413206;26413481;26413814;26419410;26420298	-;-;-;-;-;-;-;-;-;-	4363	31	0
maker-Contig_Y1-augustus-gene-26.134	Contig_Y1;Contig_Y1	26420628;26420966	26420919;26422767	-;-	2094	12	0
augustus_masked-Contig_Y1-processed-gene-26.2	Contig_Y1	26494564	26494899	+	336	0	0
maker-Contig_Y1-snap-gene-26.206	Contig_Y1;Contig_Y1;Contig_Y1	26495238;26498190;26498591	26495253;26498548;26498686	+;+;+	471	0	0
augustus_masked-Contig_Y1-processed-gene-26.4	Contig_Y1;Contig_Y1;Contig_Y1;Contig_Y1;Contig_Y1;Contig_Y1;Contig_Y1;Contig_Y1	26498866;26502351;26502750;26503044;26503716;26504060;26504383;26505090	26498880;26502686;26502945;26503648;26503992;26504312;26504552;26505334	+;+;+;+;+;+;+;+	2097	1	24
maker-Contig_Y1-augustus-gene-26.99	Contig_Y1;Contig_Y1	26505485;26506647	26506576;26508443	+;+	2889	0	15
maker-Contig_Y1-augustus-gene-26.141	Contig_Y1;Contig_Y1;Contig_Y1	26509943;26510403;26511043	26510339;26510944;26511286	-;-;-	1183	19	245
maker-Contig_Y1-augustus-gene-26.103	Contig_Y1;Contig_Y1;Contig_Y1;Contig_Y1	26511299;26511664;26512660;26512913	26511598;26512577;26512854;26513624	+;+;+;+	2121	8	23
maker-Contig_Y1-augustus-gene-26.142	Contig_Y1;Contig_Y1;Contig_Y1;Contig_Y1;Contig_Y1;Contig_Y1	26513757;26513919;26514083;26514661;26515357;26516145	26513865;26514031;26514607;26515297;26516093;26516333	-;-;-;-;-;-	2310	17	63
maker-Contig_Y1-snap-gene-26.272	Contig_Y1;Contig_Y1;Contig_Y1	26517485;26517585;26517866	26517523;26517782;26518504	-;-;-	876	0	0
maker-Contig_Y1-augustus-gene-26.152	Contig_Y1;Contig_Y1;Contig_Y1;Contig_Y1;Contig_Y1;Contig_Y1;Contig_Y1	26561792;26562769;26562976;26563235;26563574;26563830;26564260	26562707;26562869;26563164;26563517;26563763;26564204;26565655	-;-;-;-;-;-;-	3450	6	3
maker-Contig_Y1-augustus-gene-26.154	Contig_Y1;Contig_Y1	26566250;26566995	26566932;26567737	-;-	1426	105	0
maker-Contig_Y1-augustus-gene-26.156	Contig_Y1;Contig_Y1	26588933;26589337	26589274;26589517	-;-	523	58	0
maker-Contig_Y1-augustus-gene-26.106	Contig_Y1;Contig_Y1	26613162;26613417	26613350;26613590	+;+	363	0	26
augustus_masked-Contig_Y1-processed-gene-26.27	Contig_Y1;Contig_Y1	26622319;26623256	26623193;26623402	-;-	1022	46	0
maker-Contig_Y1-augustus-gene-26.159	Contig_Y1;Contig_Y1;Contig_Y1	26623831;26624452;26624714	26624391;26624636;26624759	-;-;-	792	6	1
maker-Contig_Y1-snap-gene-26.283	Contig_Y1;Contig_Y1	26626133;26633619	26626423;26633681	-;-	354	0	0
maker-Contig_Y1-augustus-gene-26.107	Contig_Y1;Contig_Y1;Contig_Y1;Contig_Y1;Contig_Y1;Contig_Y1;Contig_Y1	26632808;26633389;26633568;26637362;26639102;26639895;26640150	26632874;26633494;26633988;26637553;26639499;26640088;26640238	+;+;+;+;+;+;+	1467	0	0
maker-Contig_Y1-augustus-gene-26.186	Contig_Y1;Contig_Y1	26663173;26664201	26664135;26664564	-;-	1327	384	2
maker-Contig_Y1-augustus-gene-26.111	Contig_Y1;Contig_Y1	26664943;26665573	26665454;26665689	+;+	629	6	4
maker-Contig_Y1-augustus-gene-26.112	Contig_Y1;Contig_Y1;Contig_Y1	26665736;26666036;26666249	26665977;26666090;26666503	+;+;+	552	3	8
maker-Contig_Y1-augustus-gene-26.113	Contig_Y1;Contig_Y1;Contig_Y1	26666598;26666693;26666999	26666633;26666929;26667304	+;+;+	579	0	0
maker-Contig_Y1-augustus-gene-26.175	Contig_Y1;Contig_Y1;Contig_Y1	26667332;26667664;26668278	26667608;26667738;26668392	-;-;-	467	43	58
maker-Contig_Y1-augustus-gene-26.179	Contig_Y1;Contig_Y1;Contig_Y1;Contig_Y1	26668766;26669008;26669316;26669728	26668945;26669253;26669665;26669992	-;-;-;-	1041	104	318
maker-Contig_Y1-snap-gene-26.232	Contig_Y1;Contig_Y1;Contig_Y1;Contig_Y1;Contig_Y1	26712579;26713059;26714455;26714671;26715243	26712653;26713253;26714606;26715186;26715498	+;+;+;+;+	1194	175	39
maker-Contig_Y1-snap-gene-26.231	Contig_Y1;Contig_Y1;Contig_Y1;Contig_Y1;Contig_Y1	26715541;26715634;26715807;26716097;26716336	26715572;26715753;26716014;26716279;26716416	+;+;+;+;+	624	1	1
snap_masked-Contig_Y1-processed-gene-26.59	Contig_Y1;Contig_Y1	26716441;26733287	26716585;26733444	+;+	303	0	0
augustus_masked-Contig_Y1-processed-gene-26.31	Contig_Y1;Contig_Y1	26732864;26734079	26734010;26734176	-;-	1245	147	137
snap_masked-Contig_Y1-processed-gene-26.61	Contig_Y1;Contig_Y1;Contig_Y1;Contig_Y1	26829348;26832513;26832743;26833095	26832448;26832686;26833038;26833959	+;+;+;+	4436	46	2
maker-Contig_Y1-snap-gene-26.322	Contig_Y1;Contig_Y1;Contig_Y1;Contig_Y1;Contig_Y1;Contig_Y1	26834717;26835001;26835357;26835641;26836139;26836331	26834911;26835328;26835615;26836073;26836275;26836397	-;-;-;-;-;-	1419	2	5
maker-Contig_Y1-snap-gene-26.320	Contig_Y1;Contig_Y1;Contig_Y1;Contig_Y1;Contig_Y1;Contig_Y1	26842562;26842846;26843202;26843486;26843984;26844176	26842756;26843173;26843460;26843918;26844120;26844242	-;-;-;-;-;-	1419	2	7
snap_masked-Contig_Y1-processed-gene-26.63	Contig_Y1;Contig_Y1	26843057;26849381	26843185;26849539	+;+	288	0	0
augustus_masked-Contig_Y1-processed-gene-26.36	Contig_Y1;Contig_Y1;Contig_Y1	26849516;26849925;26850329	26849746;26850263;26850464	-;-;-	706	3	21
maker-Contig_Y1-augustus-gene-26.200	Contig_Y1;Contig_Y1;Contig_Y1;Contig_Y1	26866019;26866836;26867972;26874319	26866775;26867912;26868168;26874586	-;-;-;-	2299	55	185
maker-Contig_Y1-snap-gene-26.240	Contig_Y1;Contig_Y1;Contig_Y1;Contig_Y1;Contig_Y1	26888829;26889208;26889444;26892535;26892899	26888862;26889321;26889637;26892816;26893375	+;+;+;+;+	1101	112	311
maker-Contig_Y1-augustus-gene-26.202	Contig_Y1;Contig_Y1;Contig_Y1	26895677;26897010;26897555	26896743;26897431;26897743	-;-;-	1678	29	183
maker-Contig_Y1-snap-gene-26.248	Contig_Y1;Contig_Y1;Contig_Y1;Contig_Y1	26899271;26899622;26900114;26900504	26899567;26900053;26900475;26900712	+;+;+;+	1300	9	6
maker-Contig_Y1-snap-gene-26.332	Contig_Y1;Contig_Y1;Contig_Y1;Contig_Y1	26901618;26902291;26902508;26903614	26902226;26902440;26903407;26904128	-;-;-;-	2174	3	13
maker-Contig_Y1-snap-gene-26.251	Contig_Y1;Contig_Y1	26963068;26963565	26963334;26963936	+;+	639	0	0
maker-Contig_Y1-snap-gene-26.250	Contig_Y1;Contig_Y1;Contig_Y1	26963944;26964441;26964559	26964267;26964491;26964702	+;+;+	519	0	0
maker-Contig_Y1-snap-gene-27.310	Contig_Y1;Contig_Y1	26989259;26989733	26989714;26990029	+;+	753	0	0
maker-Contig_Y1-augustus-gene-27.167	Contig_Y1;Contig_Y1;Contig_Y1	26997724;26998432;27000973	26998263;26998628;27001783	-;-;-	1548	0	0
maker-Contig_Y1-augustus-gene-27.170	Contig_Y1;Contig_Y1;Contig_Y1;Contig_Y1;Contig_Y1;Contig_Y1	27045006;27045147;27045301;27045517;27045745;27046198	27045091;27045239;27045454;27045694;27046140;27046422	-;-;-;-;-;-	1132	1	0
maker-Contig_Y1-augustus-gene-27.145	Contig_Y1;Contig_Y1	27066868;27067227	27066936;27068788	+;+	1631	0	6
maker-Contig_Y1-augustus-gene-27.172	Contig_Y1;Contig_Y1;Contig_Y1	27086117;27087788;27088015	27087723;27087925;27088083	-;-;-	1814	2	12
maker-Contig_Y1-augustus-gene-27.175	Contig_Y1;Contig_Y1;Contig_Y1	27099802;27101464;27101691	27101399;27101601;27101759	-;-;-	1805	2	2
maker-Contig_Y1-snap-gene-27.315	Contig_Y1;Contig_Y1;Contig_Y1	27103758;27103956;27104238	27103899;27104191;27104352	+;+;+	493	0	0
maker-Contig_Y1-snap-gene-27.314	Contig_Y1;Contig_Y1;Contig_Y1	27104401;27104729;27104951	27104679;27104889;27105207	+;+;+	697	0	0
maker-Contig_Y1-augustus-gene-27.178	Contig_Y1;Contig_Y1;Contig_Y1;Contig_Y1;Contig_Y1	27109697;27110620;27110982;27111440;27111564	27110556;27110927;27111380;27111514;27112372	-;-;-;-;-	2451	41	0
maker-Contig_Y1-augustus-gene-27.180	Contig_Y1;Contig_Y1;Contig_Y1	27117817;27118440;27119612	27118382;27118492;27119881	-;-;-	889	0	1
maker-Contig_Y1-augustus-gene-27.150	Contig_Y1;Contig_Y1;Contig_Y1	27122277;27122440;27122573	27122377;27122517;27122939	+;+;+	546	7	0
maker-Contig_Y1-augustus-gene-27.183	Contig_Y1;Contig_Y1	27127486;27127934	27127849;27129140	-;-	1571	0	8
maker-Contig_Y1-augustus-gene-27.185	Contig_Y1;Contig_Y1;Contig_Y1;Contig_Y1;Contig_Y1;Contig_Y1;Contig_Y1;Contig_Y1;Contig_Y1;Contig_Y1;Contig_Y1	27166714;27177977;27179487;27181033;27181914;27182676;27182869;27183813;27186270;27186580;27191219	27167292;27178377;27179786;27181788;27182067;27182806;27183291;27183885;27186514;27186788;27191283	-;-;-;-;-;-;-;-;-;-;-	3336	0	22
maker-Contig_Y1-augustus-gene-27.186	Contig_Y1;Contig_Y1;Contig_Y1	27334493;27336167;27336394	27336102;27336304;27336462	-;-;-	1817	0	1
snap_masked-Contig_Y1-processed-gene-27.69	Contig_Y1;Contig_Y1	27335432;27339950	27335944;27339964	+;+	528	0	0
maker-Contig_Y1-augustus-gene-27.152	Contig_Y1;Contig_Y1	27339979;27340173	27340111;27340459	+;+	420	7	8
maker-Contig_Y1-augustus-gene-27.154	Contig_Y1;Contig_Y1;Contig_Y1	27345631;27346255;27346522	27345757;27346454;27346910	+;+;+	716	0	0
maker-Contig_Y1-augustus-gene-27.189	Contig_Y1;Contig_Y1	27463686;27464051	27463989;27464199	-;-	453	0	0
maker-Contig_Y1-snap-gene-27.326	Contig_Y1;Contig_Y1;Contig_Y1;Contig_Y1	27464078;27464715;27465391;27465606	27464357;27465305;27465532;27465743	+;+;+;+	1151	0	0
maker-Contig_Y1-snap-gene-27.372	Contig_Y1;Contig_Y1;Contig_Y1;Contig_Y1;Contig_Y1;Contig_Y1;Contig_Y1;Contig_Y1;Contig_Y1;Contig_Y1	27513565;27515047;27519220;27519769;27522983;27523202;27523348;27523580;27523896;27532538	27514983;27515124;27519397;27520388;27523138;27523279;27523524;27523829;27524485;27532861	-;-;-;-;-;-;-;-;-;-	3870	0	3
maker-Contig_Y1-snap-gene-27.378	Contig_Y1;Contig_Y1;Contig_Y1;Contig_Y1;Contig_Y1;Contig_Y1;Contig_Y1;Contig_Y1;Contig_Y1	27543035;27552280;27552575;27552722;27552954;27553270;27562335;27562651;27563336	27543228;27552511;27552652;27552898;27553203;27553619;27562584;27563270;27563466	-;-;-;-;-;-;-;-;-	2282	0	1
maker-Contig_Y1-snap-gene-27.377	Contig_Y1;Contig_Y1;Contig_Y1;Contig_Y1;Contig_Y1	27563974;27567444;27567676;27567992;27568677	27564003;27567620;27567925;27568611;27568718	-;-;-;-;-	1119	0	7
maker-Contig_Y1-snap-gene-27.381	Contig_Y1;Contig_Y1;Contig_Y1;Contig_Y1;Contig_Y1;Contig_Y1	27619425;27621163;27621310;27621556;27622049;27622272	27621099;27621240;27621486;27621928;27622206;27622665	-;-;-;-;-;-	2855	0	1
maker-Contig_Y1-augustus-gene-27.239	Contig_Y1;Contig_Y1;Contig_Y1;Contig_Y1;Contig_Y1;Contig_Y1	27635133;27635457;27635604;27635836;27636152;27636837	27635405;27635534;27635780;27636085;27636771;27636878	-;-;-;-;-;-	1440	2	11
maker-Contig_Y1-snap-gene-27.388	Contig_Y1;Contig_Y1;Contig_Y1;Contig_Y1	27643939;27645377;27645524;27647944	27645313;27645454;27645700;27647949	-;-;-;-	1636	11	12
maker-Contig_Y1-snap-gene-27.391	Contig_Y1;Contig_Y1;Contig_Y1;Contig_Y1;Contig_Y1;Contig_Y1;Contig_Y1;Contig_Y1	27649105;27649429;27649576;27653487;27653803;27656633;27656780;27659986	27649365;27649506;27649752;27653736;27654152;27656710;27656897;27659996	-;-;-;-;-;-;-;-	1323	0	5
maker-Contig_Y1-snap-gene-27.401	Contig_Y1;Contig_Y1;Contig_Y1;Contig_Y1;Contig_Y1	27660320;27660644;27664836;27665027;27666028	27660580;27660717;27664971;27665242;27666349	-;-;-;-;-	1009	0	1
maker-Contig_Y1-augustus-gene-27.293	Contig_Y1;Contig_Y1;Contig_Y1;Contig_Y1	27731496;27731883;27732026;27732879	27731813;27731935;27732789;27733145	-;-;-;-	1402	786	24
maker-Contig_Y1-augustus-gene-27.156	Contig_Y1;Contig_Y1;Contig_Y1	27839261;27839667;27842510	27839616;27840030;27842899	+;+;+	1110	0	0
maker-Contig_Y1-snap-gene-27.328	Contig_Y1;Contig_Y1	27843086;27845832	27843352;27846796	+;+	1232	0	0
maker-Contig_Y1-snap-gene-27.336	Contig_Y1;Contig_Y1;Contig_Y1;Contig_Y1;Contig_Y1;Contig_Y1	27848736;27848972;27849202;27849598;27849729;27850154	27848918;27849143;27849378;27849695;27850092;27850204	+;+;+;+;+;+	1045	0	0
maker-Contig_Y1-snap-gene-27.335	Contig_Y1;Contig_Y1;Contig_Y1;Contig_Y1;Contig_Y1;Contig_Y1	27851448;27851653;27851883;27852279;27852437;27852865	27851599;27851824;27852260;27852403;27852800;27852918	+;+;+;+;+;+	1245	0	0
maker-Contig_Y1-snap-gene-27.333	Contig_Y1;Contig_Y1	27856204;27856462	27856398;27856515	+;+	249	0	0
maker-Contig_Y1-augustus-gene-27.296	Contig_Y1;Contig_Y1	27863529;27864807	27864752;27865025	-;-	1443	28	0
maker-Contig_Y1-augustus-gene-27.165	Contig_Y1;Contig_Y1	27907558;27909649	27909591;27910610	+;+	2996	4	2
augustus_masked-Contig_Y1-processed-gene-27.50	Contig_Y1	27909768	27910553	-	786	0	0
maker-Contig_Y1-augustus-gene-27.298	Contig_Y1;Contig_Y1;Contig_Y1;Contig_Y1	27910700;27911137;27911614;27911794	27911063;27911322;27911744;27912226	-;-;-;-	1114	1	0
maker-Contig_Y1-augustus-gene-27.301	Contig_Y1;Contig_Y1;Contig_Y1	27955944;27956106;27956614	27956055;27956572;27957852	-;-;-	1818	1	17
maker-Contig_Y1-augustus-gene-27.302	Contig_Y1;Contig_Y1;Contig_Y1;Contig_Y1	27957889;27958096;27958315;27958608	27958039;27958251;27958572;27958771	-;-;-;-	729	0	1
maker-Contig_Y1-snap-gene-27.417	Contig_Y1;Contig_Y1	27959018;27959315	27959230;27959467	-;-	366	2	0
maker-Contig_Y1-augustus-gene-28.215	Contig_Y1;Contig_Y1	27969145;27969318	27969255;27969826	+;+	620	2	1
augustus_masked-Contig_Y1-processed-gene-28.1	Contig_Y1	27973602	27975527	+	1926	1	8
maker-Contig_Y1-snap-gene-27.423	Contig_Y1;Contig_Y1;Contig_Y1	27973656;27974999;27975303	27973814;27975101;27975409	-;-;-	369	0	0
augustus_masked-Contig_Y1-processed-gene-28.2	Contig_Y1	27976003	27976731	+	729	0	0
maker-Contig_Y1-snap-gene-27.422	Contig_Y1;Contig_Y1	27976090;27976551	27976512;27976634	-;-	507	0	0
maker-Contig_Y1-augustus-gene-27.305	Contig_Y1;Contig_Y1;Contig_Y1	27976946;27977226;27977835	27977167;27977769;27978635	-;-;-	1567	2	6
maker-Contig_Y1-augustus-gene-28.218	Contig_Y1;Contig_Y1;Contig_Y1;Contig_Y1	27979379;27979773;27980183;27982260	27979702;27980010;27982197;27982322	+;+;+;+	2640	3	12
maker-Contig_Y1-augustus-gene-28.459	Contig_Y1;Contig_Y1;Contig_Y1;Contig_Y1;Contig_Y1	27982249;27983188;27983531;27984402;27984616	27983121;27983460;27984340;27984552;27984998	-;-;-;-;-	2490	2	15
maker-Contig_Y1-augustus-gene-28.235	Contig_Y1;Contig_Y1	27985661;27986091	27986032;27986312	+;+	594	7	10
maker-Contig_Y1-snap-gene-28.883	Contig_Y1;Contig_Y1;Contig_Y1	27986539;27987751;27988648	27987267;27988588;27989054	-;-;-	1974	51	88
maker-Contig_Y1-augustus-gene-28.446	Contig_Y1;Contig_Y1;Contig_Y1;Contig_Y1	27989081;27989978;27990387;27990601	27989548;27990325;27990537;27990983	-;-;-;-	1350	15	21
maker-Contig_Y1-snap-gene-28.600	Contig_Y1;Contig_Y1;Contig_Y1;Contig_Y1	27991147;27991374;27991691;27992076	27991165;27991408;27992017;27993203	+;+;+;+	1509	17	43
augustus_masked-Contig_Y1-processed-gene-28.10	Contig_Y1;Contig_Y1	27992511;27996795	27992660;27996908	-;-	264	0	0
maker-Contig_Y1-augustus-gene-28.246	Contig_Y1;Contig_Y1;Contig_Y1;Contig_Y1;Contig_Y1	28001327;28003074;28003286;28004744;28005261	28003010;28003229;28004690;28005210;28005354	+;+;+;+;+	3806	1	14
maker-Contig_Y1-snap-gene-28.911	Contig_Y1;Contig_Y1;Contig_Y1;Contig_Y1;Contig_Y1;Contig_Y1	28045585;28045782;28046102;28046669;28047561;28047780	28045764;28046048;28046655;28047504;28047716;28048027	-;-;-;-;-;-	2241	1	9
maker-Contig_Y1-snap-gene-28.910	Contig_Y1;Contig_Y1	28048072;28048700	28048237;28048896	-;-	363	0	0
maker-Contig_Y1-augustus-gene-28.248	Contig_Y1;Contig_Y1	28052019;28052192	28052129;28052701	+;+	621	0	0
maker-Contig_Y1-augustus-gene-28.250	Contig_Y1;Contig_Y1;Contig_Y1	28072500;28073548;28074714	28073488;28074385;28075268	+;+;+	2382	25	35
maker-Contig_Y1-augustus-gene-28.475	Contig_Y1;Contig_Y1	28075478;28075758	28075699;28077118	-;-	1583	12	35
maker-Contig_Y1-snap-gene-28.660	Contig_Y1;Contig_Y1;Contig_Y1;Contig_Y1;Contig_Y1;Contig_Y1;Contig_Y1;Contig_Y1;Contig_Y1;Contig_Y1;Contig_Y1;Contig_Y1;Contig_Y1	28076768;28077214;28077426;28078309;28080627;28080809;28080973;28081173;28081221;28081871;28082286;28083685;28086300	28077150;28077364;28078163;28080564;28080747;28080906;28081146;28081188;28081796;28082122;28082338;28084029;28086326	+;+;+;+;+;+;+;+;+;+;+;+;+	5190	8	47
maker-Contig_Y1-snap-gene-28.645	Contig_Y1;Contig_Y1;Contig_Y1;Contig_Y1;Contig_Y1;Contig_Y1;Contig_Y1;Contig_Y1;Contig_Y1	28086330;28088006;28088188;28088352;28088552;28088600;28089128;28089263;28093707	28087943;28088126;28088285;28088525;28088567;28088730;28089188;28089508;28093717	+;+;+;+;+;+;+;+;+	2472	17	68
augustus_masked-Contig_Y1-processed-gene-28.19	Contig_Y1	28093737	28096265	+	2529	24	76
maker-Contig_Y1-snap-gene-28.648	Contig_Y1;Contig_Y1	28098980;28106142	28099064;28106311	+;+	255	0	0
maker-Contig_Y1-augustus-gene-28.293	Contig_Y1;Contig_Y1;Contig_Y1	28143030;28143203;28143319	28143140;28143269;28143459	+;+;+	319	1	0
maker-Contig_Y1-augustus-gene-28.480	Contig_Y1;Contig_Y1	28148729;28150152	28150093;28151540	-;-	2754	3	3
maker-Contig_Y1-snap-gene-28.682	Contig_Y1;Contig_Y1;Contig_Y1;Contig_Y1	28151190;28151311;28151636;28151848	28151211;28151572;28151786;28152516	+;+;+;+	1104	3	7
maker-Contig_Y1-snap-gene-28.688	Contig_Y1;Contig_Y1;Contig_Y1;Contig_Y1;Contig_Y1;Contig_Y1;Contig_Y1;Contig_Y1	28159594;28164853;28167081;28169652;28169845;28169974;28170429;28171216	28159909;28165545;28167207;28169784;28169921;28170355;28171156;28171988	+;+;+;+;+;+;+;+	3229	58	253
augustus_masked-Contig_Y1-processed-gene-28.65	Contig_Y1	28166111	28166374	-	264	0	1
maker-Contig_Y1-augustus-gene-28.301	Contig_Y1;Contig_Y1	28173269;28173462	28173396;28174375	+;+	1042	712	201
maker-Contig_Y1-augustus-gene-28.484	Contig_Y1;Contig_Y1	28173830;28180511	28174231;28180897	-;-	789	0	1
maker-Contig_Y1-augustus-gene-28.302	Contig_Y1;Contig_Y1;Contig_Y1	28184560;28185260;28185470	28184578;28185404;28185659	+;+;+	354	281	108
maker-Contig_Y1-augustus-gene-28.483	Contig_Y1;Contig_Y1	28185749;28186442	28186381;28188646	-;-	2838	29	83
snap_masked-Contig_Y1-processed-gene-28.126	Contig_Y1;Contig_Y1;Contig_Y1	28188158;28189761;28190356	28188197;28189970;28190366	+;+;+	261	0	3
maker-Contig_Y1-augustus-gene-28.303	Contig_Y1;Contig_Y1	28191228;28191421	28191355;28192334	+;+	1042	30	55
maker-Contig_Y1-augustus-gene-28.304	Contig_Y1;Contig_Y1	28192785;28196871	28192845;28197061	+;+	252	1	2
maker-Contig_Y1-snap-gene-28.713	Contig_Y1;Contig_Y1;Contig_Y1	28205484;28205770;28205980	28205535;28205840;28206206	+;+;+	350	128	60
augustus_masked-Contig_Y1-processed-gene-28.69	Contig_Y1;Contig_Y1;Contig_Y1	28208356;28213753;28214744	28208988;28214699;28214804	-;-;-	1641	2	22
maker-Contig_Y1-augustus-gene-28.351	Contig_Y1;Contig_Y1;Contig_Y1;Contig_Y1	28225055;28225169;28227655;28228271	28225073;28225384;28227878;28228354	+;+;+;+	543	7	17
maker-Contig_Y1-augustus-gene-28.352	Contig_Y1;Contig_Y1;Contig_Y1	28235896;28236197;28236407	28235962;28236341;28237317	+;+;+	1123	221	88
maker-Contig_Y1-augustus-gene-28.494	Contig_Y1;Contig_Y1	28236686;28237237	28237186;28237278	-;-	543	0	0
maker-Contig_Y1-snap-gene-28.732	Contig_Y1;Contig_Y1	28245405;28248642	28248588;28249114	+;+	3657	3	14
snap_masked-Contig_Y1-processed-gene-28.183	Contig_Y1	28245714	28246313	-	600	0	0
maker-Contig_Y1-snap-gene-28.943	Contig_Y1;Contig_Y1;Contig_Y1;Contig_Y1;Contig_Y1	28250814;28251028;28251429;28251620;28252132	28250997;28251393;28251498;28251946;28252300	-;-;-;-;-	1116	18	18
maker-Contig_Y1-augustus-gene-28.496	Contig_Y1;Contig_Y1;Contig_Y1	28252310;28252638;28252856	28252580;28252785;28253069	-;-;-	633	24	48
maker-Contig_Y1-snap-gene-28.947	Contig_Y1;Contig_Y1	28263331;28264769	28264583;28264937	-;-	1422	0	1
maker-Contig_Y1-augustus-gene-28.500	Contig_Y1;Contig_Y1;Contig_Y1	28264947;28265275;28265493	28265217;28265422;28265717	-;-;-	644	17	10
maker-Contig_Y1-snap-gene-28.955	Contig_Y1;Contig_Y1	28276327;28276530	28276472;28276569	-;-	186	0	0
maker-Contig_Y1-snap-gene-28.954	Contig_Y1;Contig_Y1	28280196;28281620	28281448;28281788	-;-	1422	6	6
maker-Contig_Y1-augustus-gene-28.502	Contig_Y1;Contig_Y1;Contig_Y1	28281798;28282126;28282344	28282068;28282273;28282557	-;-;-	633	14	10
maker-Contig_Y1-snap-gene-28.952	Contig_Y1;Contig_Y1	28285049;28285246	28285188;28285285	-;-	180	0	0
maker-Contig_Y1-augustus-gene-28.361	Contig_Y1;Contig_Y1	28290157;28290495	28290304;28291522	+;+	1176	17	34
maker-Contig_Y1-snap-gene-28.737	Contig_Y1;Contig_Y1;Contig_Y1;Contig_Y1	28297027;28297926;28298471;28301048	28297868;28298408;28300971;28301637	+;+;+;+	4416	0	0
maker-Contig_Y1-augustus-gene-28.364	Contig_Y1;Contig_Y1;Contig_Y1	28302597;28303571;28304277	28302685;28304206;28304403	+;+;+	852	0	0
maker-Contig_Y1-augustus-gene-28.365	Contig_Y1;Contig_Y1;Contig_Y1	28304494;28304636;28304899	28304572;28304830;28305008	+;+;+	384	0	0
maker-Contig_Y1-augustus-gene-28.366	Contig_Y1;Contig_Y1	28305264;28305570	28305494;28306304	+;+	966	31	171
maker-Contig_Y1-snap-gene-28.963	Contig_Y1;Contig_Y1;Contig_Y1	28318058;28318267;28318446	28318222;28318288;28318741	-;-;-	483	0	0
maker-Contig_Y1-augustus-gene-28.370	Contig_Y1;Contig_Y1	28319963;28320269	28320193;28320966	+;+	929	80	306
maker-Contig_Y1-augustus-gene-28.505	Contig_Y1;Contig_Y1;Contig_Y1	28321061;28321395;28322239	28321339;28322170;28322348	-;-;-	1165	17	57
maker-Contig_Y1-augustus-gene-28.507	Contig_Y1;Contig_Y1	28323138;28323552	28323489;28323603	-;-	404	0	0
maker-Contig_Y1-augustus-gene-28.372	Contig_Y1;Contig_Y1;Contig_Y1	28323138;28324452;28325090	28324381;28325036;28325341	+;+;+	2081	22	0
maker-Contig_Y1-augustus-gene-28.508	Contig_Y1;Contig_Y1	28325512;28325700	28325639;28325850	-;-	279	9	17
maker-Contig_Y1-snap-gene-28.970	Contig_Y1;Contig_Y1	28325908;28327168	28326061;28327304	-;-	291	13	16
maker-Contig_Y1-snap-gene-28.747	Contig_Y1;Contig_Y1;Contig_Y1	28328287;28328742;28331461	28328664;28328900;28331649	+;+;+	726	37	185
maker-Contig_Y1-augustus-gene-28.374	Contig_Y1;Contig_Y1	28331662;28332469	28332399;28332777	+;+	1047	54	295
maker-Contig_Y1-augustus-gene-28.511	Contig_Y1;Contig_Y1;Contig_Y1	28333640;28333836;28334674	28333777;28334619;28334897	-;-;-	1146	1	0
snap_masked-Contig_Y1-processed-gene-28.143	Contig_Y1;Contig_Y1;Contig_Y1;Contig_Y1	28334122;28334193;28334949;28337332	28334163;28334481;28335051;28337890	+;+;+;+	993	1	0
maker-Contig_Y1-snap-gene-28.766	Contig_Y1;Contig_Y1	28337916;28338628	28338548;28338861	+;+	867	0	0
maker-Contig_Y1-augustus-gene-28.513	Contig_Y1;Contig_Y1;Contig_Y1;Contig_Y1;Contig_Y1;Contig_Y1;Contig_Y1;Contig_Y1;Contig_Y1	28339272;28340776;28342158;28342863;28343282;28343817;28344372;28345386;28345644	28340708;28342022;28342799;28343225;28343748;28344305;28345252;28345504;28345749	-;-;-;-;-;-;-;-;-	5751	40	570
maker-Contig_Y1-snap-gene-28.990	Contig_Y1;Contig_Y1;Contig_Y1;Contig_Y1;Contig_Y1	28347158;28348254;28348522;28348776;28349116	28348049;28348459;28348647;28348898;28349169	-;-;-;-;-	1401	112	875
maker-Contig_Y1-snap-gene-28.992	Contig_Y1;Contig_Y1;Contig_Y1;Contig_Y1	28408158;28408418;28408768;28411520	28408342;28408705;28409357;28411602	-;-;-;-	1146	0	0
maker-Contig_Y1-snap-gene-28.768	Contig_Y1;Contig_Y1;Contig_Y1;Contig_Y1	28557973;28558648;28558814;28559009	28558362;28558752;28558955;28559476	+;+;+;+	1105	0	0
maker-Contig_Y1-augustus-gene-28.391	Contig_Y1;Contig_Y1;Contig_Y1;Contig_Y1	28641048;28641472;28642036;28642252	28641374;28641967;28642185;28642676	+;+;+;+	1398	3	1
maker-Contig_Y1-augustus-gene-28.394	Contig_Y1;Contig_Y1;Contig_Y1;Contig_Y1;Contig_Y1;Contig_Y1	28660548;28661107;28661989;28666541;28674426;28678172	28660974;28661352;28662111;28666715;28674668;28679187	+;+;+;+;+;+	2230	922	1379
maker-Contig_Y1-snap-gene-28.776	Contig_Y1;Contig_Y1;Contig_Y1	28706191;28706796;28710246	28706290;28707026;28710307	+;+;+	393	0	0
maker-Contig_Y1-snap-gene-28.787	Contig_Y1;Contig_Y1;Contig_Y1;Contig_Y1;Contig_Y1;Contig_Y1;Contig_Y1;Contig_Y1;Contig_Y1	28739772;28744796;28746314;28747596;28757178;28757358;28757665;28757837;28758200	28741533;28745299;28746594;28747767;28757305;28757601;28757779;28758127;28758398	+;+;+;+;+;+;+;+;+	3696	5	18
maker-Contig_Y1-augustus-gene-28.521	Contig_Y1;Contig_Y1;Contig_Y1;Contig_Y1;Contig_Y1;Contig_Y1;Contig_Y1;Contig_Y1	28758188;28760019;28760367;28760796;28761235;28761515;28761913;28762996	28759962;28760338;28760734;28761173;28761457;28761851;28762069;28763440	-;-;-;-;-;-;-;-	4003	2	6
maker-Contig_Y1-snap-gene-28.779	Contig_Y1;Contig_Y1	28760900;28763034	28761182;28763440	+;+	690	0	0
snap_masked-Contig_Y1-processed-gene-28.200	Contig_Y1;Contig_Y1;Contig_Y1;Contig_Y1;Contig_Y1;Contig_Y1;Contig_Y1;Contig_Y1	28786673;28786903;28787282;28787607;28787927;28788335;28788474;28788577	28786835;28787217;28787583;28787866;28788151;28788410;28788517;28788625	-;-;-;-;-;-;-;-	1434	0	0
maker-Contig_Y1-augustus-gene-28.413	Contig_Y1;Contig_Y1;Contig_Y1;Contig_Y1;Contig_Y1;Contig_Y1;Contig_Y1;Contig_Y1;Contig_Y1;Contig_Y1;Contig_Y1;Contig_Y1;Contig_Y1;Contig_Y1;Contig_Y1;Contig_Y1;Contig_Y1;Contig_Y1;Contig_Y1;Contig_Y1	28788868;28789993;28790206;28790654;28792301;28792540;28792636;28793592;28798941;28799283;28799555;28799890;28800112;28800455;28801881;28802310;28802769;28803040;28803357;28803598	28789310;28790146;28790594;28791115;28792472;28792570;28793541;28793840;28799223;28799495;28799812;28800055;28800397;28801291;28802071;28802704;28802981;28803294;28803528;28805039	+;+;+;+;+;+;+;+;+;+;+;+;+;+;+;+;+;+;+;+	7517	29	64
maker-Contig_Y1-snap-gene-28.826	Contig_Y1;Contig_Y1;Contig_Y1	28807862;28807990;28808165	28807949;28808108;28808197	+;+;+	240	4	26
maker-Contig_Y1-snap-gene-28.823	Contig_Y1;Contig_Y1;Contig_Y1	28809872;28810114;28810486	28809894;28810231;28810575	+;+;+	231	0	9
maker-Contig_Y1-snap-gene-28.830	Contig_Y1;Contig_Y1	28812569;28849253	28812771;28849458	+;+	409	0	5
maker-Contig_Y1-snap-gene-28.829	Contig_Y1;Contig_Y1;Contig_Y1	28849624;28850005;28850258	28849942;28850200;28850499	+;+;+	757	5	26
maker-Contig_Y1-snap-gene-28.828	Contig_Y1;Contig_Y1	28850505;28851300	28851236;28852184	+;+	1617	3	17
maker-Contig_Y1-snap-gene-28.1007	Contig_Y1;Contig_Y1;Contig_Y1;Contig_Y1;Contig_Y1;Contig_Y1;Contig_Y1	28852191;28852394;28853088;28853568;28853739;28854641;28854858	28852332;28853080;28853507;28853672;28854568;28854762;28855331	-;-;-;-;-;-;-	2780	6	38
maker-Contig_Y1-augustus-gene-28.419	Contig_Y1;Contig_Y1;Contig_Y1;Contig_Y1;Contig_Y1;Contig_Y1;Contig_Y1;Contig_Y1;Contig_Y1;Contig_Y1	28860197;28860588;28860844;28861917;28862972;28863254;28863545;28864837;28866306;28866662	28860525;28860786;28861853;28862915;28863180;28863480;28864775;28865903;28866589;28867732	+;+;+;+;+;+;+;+;+;+	6626	41	189
maker-Contig_Y1-snap-gene-28.866	Contig_Y1;Contig_Y1;Contig_Y1	28870966;28872104;28875354	28872039;28872623;28875386	+;+;+	1627	2	4
snap_masked-Contig_Y1-processed-gene-28.204	Contig_Y1;Contig_Y1;Contig_Y1	28886430;28886780;28887068	28886700;28886976;28887208	-;-;-	609	2	19
snap_masked-Contig_Y1-processed-gene-28.205	Contig_Y1;Contig_Y1	28887455;28887759	28887694;28887941	-;-	423	6	8
maker-Contig_Y1-augustus-gene-28.433	Contig_Y1;Contig_Y1	28888861;28890272	28890207;28891025	+;+	2101	30	58
maker-Contig_Y1-augustus-gene-28.548	Contig_Y1;Contig_Y1;Contig_Y1;Contig_Y1;Contig_Y1	28891786;28892453;28893059;28893343;28895244	28892394;28892940;28893278;28893615;28895572	-;-;-;-;-	1919	50	176
maker-Contig_Y1-snap-gene-28.875	Contig_Y1;Contig_Y1	28895936;28899871	28896373;28900365	+;+	933	2	4
maker-Contig_Y1-augustus-gene-28.549	Contig_Y1;Contig_Y1;Contig_Y1;Contig_Y1	28900824;28901783;28901994;28904759	28901719;28901933;28903588;28904815	-;-;-;-	2699	1012	267
maker-Contig_Y1-augustus-gene-28.550	Contig_Y1;Contig_Y1	28905432;28905697	28905632;28905735	-;-	240	9	127
maker-Contig_Y1-snap-gene-28.1027	Contig_Y1;Contig_Y1;Contig_Y1;Contig_Y1;Contig_Y1	28907742;28907934;28914375;28917357;28917530	28907855;28908001;28914443;28917428;28917587	-;-;-;-;-	381	8	65
maker-Contig_Y1-snap-gene-28.1034	Contig_Y1;Contig_Y1;Contig_Y1;Contig_Y1;Contig_Y1;Contig_Y1;Contig_Y1;Contig_Y1	28917609;28917694;28918052;28919291;28919546;28920333;28920891;28921081	28917628;28917988;28918162;28919477;28920266;28920816;28921011;28922502	-;-;-;-;-;-;-;-	3361	49	168
maker-Contig_Y1-snap-gene-28.1066	Contig_Y1;Contig_Y1;Contig_Y1	28925552;28926001;28926419	28925956;28926355;28926720	-;-;-	1062	1	6
maker-Contig_Y1-augustus-gene-28.438	Contig_Y1;Contig_Y1;Contig_Y1;Contig_Y1	28961820;28963442;28963684;28964197	28963349;28963621;28964140;28966519	+;+;+;+	4490	10	42
maker-Contig_Y1-augustus-gene-28.589	Contig_Y1;Contig_Y1	28967292;28968897	28968835;28969490	-;-	2138	24	88
maker-Contig_Y1-augustus-gene-28.442	Contig_Y1;Contig_Y1;Contig_Y1	28969799;28970056;28970282	28969934;28970226;28971355	+;+;+	1381	35	260
maker-Contig_Y1-augustus-gene-28.590	Contig_Y1;Contig_Y1;Contig_Y1	28971454;28971553;28972108	28971495;28972043;28972249	-;-;-	675	1	10
maker-Contig_Y1-augustus-gene-28.597	Contig_Y1;Contig_Y1;Contig_Y1;Contig_Y1	28973448;28973806;28974392;28974780	28973750;28974325;28974643;28974955	-;-;-;-	1251	1	6
maker-Contig_Y1-augustus-gene-29.84	Contig_Y1;Contig_Y1	28982083;28982566	28982493;28982607	+;+	453	14	9
maker-Contig_Y1-snap-gene-29.314	Contig_Y1;Contig_Y1;Contig_Y1	28982688;28982961;28983300	28982937;28983234;28989542	-;-;-	6767	1	22
maker-Contig_Y1-snap-gene-29.188	Contig_Y1;Contig_Y1;Contig_Y1;Contig_Y1	28983995;28984085;28984756;28984907	28984080;28984367;28984884;28984969	+;+;+;+	561	0	0
maker-Contig_Y1-snap-gene-29.192	Contig_Y1;Contig_Y1;Contig_Y1;Contig_Y1;Contig_Y1;Contig_Y1;Contig_Y1;Contig_Y1	28985542;28986410;28986743;28987342;28987846;28988205;28988347;28989149	28986242;28986683;28987269;28987787;28988071;28988258;28989081;28989552	+;+;+;+;+;+;+;+	3367	0	0
maker-Contig_Y1-snap-gene-29.209	Contig_Y1;Contig_Y1;Contig_Y1	28989579;28991319;28991722	28989868;28991421;28991754	+;+;+	426	5	13
maker-Contig_Y1-snap-gene-29.316	Contig_Y1;Contig_Y1	29035984;29043659	29036221;29043846	-;-	426	0	0
maker-Contig_Y1-snap-gene-29.318	Contig_Y1;Contig_Y1;Contig_Y1;Contig_Y1;Contig_Y1;Contig_Y1;Contig_Y1;Contig_Y1;Contig_Y1	29081065;29084081;29084254;29084418;29084776;29085998;29086253;29087041;29087599	29081285;29084152;29084352;29084712;29084874;29086184;29086973;29087524;29087720	-;-;-;-;-;-;-;-;-	2300	19	88
maker-Contig_Y1-snap-gene-29.321	Contig_Y1;Contig_Y1;Contig_Y1	29098572;29098866;29099029	29098832;29098965;29099328	-;-;-	661	0	0
maker-Contig_Y1-snap-gene-29.228	Contig_Y1;Contig_Y1;Contig_Y1;Contig_Y1;Contig_Y1	29135310;29135392;29135545;29136032;29136124	29135334;29135482;29135956;29136115;29136354	+;+;+;+;+	843	20	25
maker-Contig_Y1-augustus-gene-29.100	Contig_Y1;Contig_Y1	29150834;29151169	29151096;29151847	+;+	942	32	45
maker-Contig_Y1-snap-gene-29.328	Contig_Y1;Contig_Y1;Contig_Y1;Contig_Y1	29151291;29151638;29151903;29152619	29151602;29151837;29152557;29154259	-;-;-;-	2808	4	19
maker-Contig_Y1-snap-gene-29.247	Contig_Y1;Contig_Y1;Contig_Y1;Contig_Y1;Contig_Y1;Contig_Y1;Contig_Y1	29156022;29156580;29156947;29157546;29158050;29158698;29159341	29156423;29156887;29157473;29157991;29158275;29159273;29160101	+;+;+;+;+;+;+	3246	53	161
augustus_masked-Contig_Y1-processed-gene-29.26	Contig_Y1	29160535	29162370	-	1836	0	1
maker-Contig_Y1-snap-gene-29.260	Contig_Y1;Contig_Y1;Contig_Y1;Contig_Y1;Contig_Y1;Contig_Y1;Contig_Y1;Contig_Y1;Contig_Y1;Contig_Y1;Contig_Y1;Contig_Y1	29163267;29163825;29164192;29164791;29165295;29165796;29171442;29171479;29172041;29172571;29173051;29173841	29163668;29164132;29164718;29165236;29165520;29166232;29171471;29171968;29172486;29172775;29173773;29174601	+;+;+;+;+;+;+;+;+;+;+;+	5001	11	48
augustus_masked-Contig_Y1-processed-gene-29.27	Contig_Y1	29167783	29169618	-	1836	1	12
maker-Contig_Y1-snap-gene-29.234	Contig_Y1;Contig_Y1;Contig_Y1	29174844;29181886;29182229	29174853;29182161;29182620	+;+;+	678	1	0
maker-Contig_Y1-snap-gene-29.338	Contig_Y1;Contig_Y1;Contig_Y1;Contig_Y1;Contig_Y1;Contig_Y1;Contig_Y1;Contig_Y1;Contig_Y1;Contig_Y1	29215844;29219344;29223248;29223421;29223585;29223943;29225158;29225413;29226200;29226758	29219338;29219906;29223319;29223519;29223879;29224053;29225344;29226133;29226683;29226853	-;-;-;-;-;-;-;-;-;-	6123	86	270
maker-Contig_Y1-snap-gene-29.331	Contig_Y1;Contig_Y1	29226872;29228411	29226878;29228811	-;-	408	0	0
maker-Contig_Y1-snap-gene-29.348	Contig_Y1;Contig_Y1	29228824;29229278	29229214;29230043	-;-	1157	0	1
maker-Contig_Y1-augustus-gene-29.128	Contig_Y1;Contig_Y1	29239386;29239869	29239796;29240547	+;+	1090	3	7
maker-Contig_Y1-snap-gene-29.354	Contig_Y1;Contig_Y1;Contig_Y1;Contig_Y1	29239991;29240338;29240603;29241432	29240302;29240537;29241422;29243816	-;-;-;-	3717	5	26
maker-Contig_Y1-snap-gene-29.281	Contig_Y1;Contig_Y1;Contig_Y1;Contig_Y1;Contig_Y1;Contig_Y1;Contig_Y1;Contig_Y1;Contig_Y1;Contig_Y1	29244713;29245271;29245638;29246237;29246741;29247100;29247242;29247778;29248034;29249396	29245114;29245578;29246164;29246682;29246966;29247153;29247715;29247966;29248790;29249408	+;+;+;+;+;+;+;+;+;+	3396	38	138
snap_masked-Contig_Y1-processed-gene-29.55	Contig_Y1;Contig_Y1;Contig_Y1;Contig_Y1;Contig_Y1	29412278;29425373;29426182;29427950;29461650	29412284;29425425;29426232;29428024;29462417	+;+;+;+;+	954	0	9
maker-Contig_Y1-augustus-gene-29.170	Contig_Y1;Contig_Y1;Contig_Y1	29468489;29468681;29468877	29468623;29468804;29469128	-;-;-	511	15	0
maker-Contig_Y1-augustus-gene-29.174	Contig_Y1;Contig_Y1	29469314;29469779	29469708;29469902	-;-	519	0	0
maker-Contig_Y1-augustus-gene-29.172	Contig_Y1;Contig_Y1;Contig_Y1	29469989;29470137;29470346	29470077;29470272;29473815	-;-;-	3695	0	1
maker-Contig_Y1-augustus-gene-29.138	Contig_Y1;Contig_Y1;Contig_Y1;Contig_Y1;Contig_Y1;Contig_Y1;Contig_Y1;Contig_Y1;Contig_Y1	29504248;29504438;29504830;29505353;29505729;29512596;29513600;29514298;29518303	29504379;29504764;29504997;29505547;29505795;29513051;29514239;29516319;29519827	+;+;+;+;+;+;+;+;+	5532	19	129
maker-Contig_Y1-snap-gene-29.300	Contig_Y1;Contig_Y1	29521964;29525078	29521973;29525770	+;+	703	0	0
maker-Contig_Y1-augustus-gene-29.146	Contig_Y1;Contig_Y1;Contig_Y1;Contig_Y1	29549986;29550642;29550970;29551236	29550138;29550910;29551169;29551393	+;+;+;+	780	1	2
maker-Contig_Y1-augustus-gene-29.147	Contig_Y1;Contig_Y1	29561193;29561457	29561356;29561499	+;+	207	0	0
maker-Contig_Y1-augustus-gene-29.148	Contig_Y1;Contig_Y1;Contig_Y1	29561593;29561858;29562124	29561798;29562057;29562281	+;+;+	564	0	3
augustus_masked-Contig_Y1-processed-gene-29.20	Contig_Y1;Contig_Y1;Contig_Y1;Contig_Y1;Contig_Y1;Contig_Y1;Contig_Y1	29599531;29599722;29599882;29600822;29602416;29602744;29602978	29599659;29599822;29600013;29600867;29602684;29602925;29603135	+;+;+;+;+;+;+	1017	0	9
maker-Contig_Y1-augustus-gene-29.179	Contig_Y1;Contig_Y1;Contig_Y1;Contig_Y1;Contig_Y1	29613088;29613258;29613517;29613727;29620031	29613190;29613456;29613656;29613880;29621076	-;-;-;-;-	1642	146	693
maker-Contig_Y1-augustus-gene-29.181	Contig_Y1;Contig_Y1;Contig_Y1;Contig_Y1;Contig_Y1;Contig_Y1;Contig_Y1	29674566;29674970;29675155;29675357;29675586;29675810;29680864	29674903;29675079;29675287;29675496;29675737;29675890;29681109	-;-;-;-;-;-;-	1200	25	67
maker-Contig_Y1-augustus-gene-29.183	Contig_Y1;Contig_Y1;Contig_Y1;Contig_Y1;Contig_Y1;Contig_Y1	29687713;29688054;29688239;29688441;29688673;29688897	29687987;29688163;29688371;29688583;29688824;29688977	-;-;-;-;-;-	894	17	34
maker-Contig_Y1-snap-gene-30.288	Contig_Y1;Contig_Y1	29969874;29971090	29970040;29971360	+;+	438	2	5
maker-Contig_Y1-snap-gene-30.395	Contig_Y1;Contig_Y1	30172893;30173393	30173302;30173420	-;-	438	1	3
maker-Contig_Y1-snap-gene-30.396	Contig_Y1;Contig_Y1	30173490;30173957	30173801;30174759	-;-	1115	2	11
maker-Contig_Y1-augustus-gene-30.120	Contig_Y1;Contig_Y1	30176679;30177028	30176961;30177239	+;+	495	84	237
maker-Contig_Y1-snap-gene-30.292	Contig_Y1;Contig_Y1;Contig_Y1	30179409;30179564;30179910	30179455;30179643;30180821	+;+;+	1039	4	72
maker-Contig_Y1-augustus-gene-30.124	Contig_Y1;Contig_Y1;Contig_Y1;Contig_Y1;Contig_Y1;Contig_Y1;Contig_Y1	30187101;30187517;30187818;30188334;30188510;30189074;30189231	30187458;30187764;30188272;30188449;30189017;30189169;30189655	+;+;+;+;+;+;+	2206	0	4
maker-Contig_Y1-augustus-gene-30.126	Contig_Y1;Contig_Y1	30191236;30192860	30192796;30192971	+;+	1673	3	2
maker-Contig_Y1-snap-gene-30.299	Contig_Y1;Contig_Y1	30193017;30193074	30193060;30193671	+;+	642	0	0
maker-Contig_Y1-augustus-gene-30.198	Contig_Y1;Contig_Y1;Contig_Y1;Contig_Y1;Contig_Y1;Contig_Y1	30206966;30208085;30208279;30209364;30212014;30214801	30207776;30208217;30209290;30210774;30212152;30214969	-;-;-;-;-;-	3675	85	147
maker-Contig_Y1-snap-gene-30.305	Contig_Y1;Contig_Y1;Contig_Y1;Contig_Y1;Contig_Y1	30212650;30217043;30217184;30217910;30218603	30213979;30217118;30217842;30218546;30221430	+;+;+;+;+	5530	2	7
maker-Contig_Y1-snap-gene-30.406	Contig_Y1;Contig_Y1	30217177;30217900	30217815;30218507	-;-	1247	0	0
snap_masked-Contig_Y1-processed-gene-30.87	Contig_Y1;Contig_Y1;Contig_Y1;Contig_Y1	30219441;30219704;30219793;30222754	30219694;30219770;30221165;30222760	-;-;-;-	1701	0	0
maker-Contig_Y1-snap-gene-30.314	Contig_Y1;Contig_Y1;Contig_Y1;Contig_Y1	30221976;30222203;30222693;30223721	30222147;30222459;30223706;30223927	+;+;+;+	1650	43	103
maker-Contig_Y1-snap-gene-30.410	Contig_Y1;Contig_Y1	30222951;30223200	30223068;30223399	-;-	318	0	0
augustus_masked-Contig_Y1-processed-gene-30.30	Contig_Y1;Contig_Y1	30224792;30225114	30225052;30226019	-;-	1167	368	2938
maker-Contig_Y1-augustus-gene-30.205	Contig_Y1;Contig_Y1;Contig_Y1;Contig_Y1;Contig_Y1;Contig_Y1;Contig_Y1	30226818;30226965;30227263;30227490;30227695;30227832;30228450	30226895;30227195;30227430;30227631;30227777;30228332;30230339	-;-;-;-;-;-;-	3093	103	345
maker-Contig_Y1-augustus-gene-30.140	Contig_Y1;Contig_Y1;Contig_Y1;Contig_Y1	30230192;30231738;30231954;30232093	30230341;30231892;30232026;30232362	+;+;+;+	648	2	5
augustus_masked-Contig_Y1-processed-gene-30.8	Contig_Y1	30232435	30232827	+	393	0	0
maker-Contig_Y1-snap-gene-30.418	Contig_Y1;Contig_Y1;Contig_Y1;Contig_Y1;Contig_Y1	30232443;30234549;30234959;30235272;30235619	30232711;30234899;30235201;30235551;30236023	-;-;-;-;-	1548	3	9
maker-Contig_Y1-augustus-gene-30.211	Contig_Y1;Contig_Y1;Contig_Y1	30236430;30237995;30238253	30236525;30238081;30238377	-;-;-	308	15	21
maker-Contig_Y1-snap-gene-30.324	Contig_Y1;Contig_Y1;Contig_Y1;Contig_Y1;Contig_Y1;Contig_Y1	30249107;30249689;30249861;30250773;30250928;30252141	30249579;30249795;30250700;30250867;30252079;30253078	+;+;+;+;+;+	3605	10	72
maker-Contig_Y1-augustus-gene-30.150	Contig_Y1;Contig_Y1;Contig_Y1;Contig_Y1;Contig_Y1;Contig_Y1;Contig_Y1;Contig_Y1;Contig_Y1;Contig_Y1	30253555;30254956;30255193;30256512;30256901;30257765;30257938;30262342;30262598;30263008	30254752;30255134;30256440;30256761;30257696;30257873;30262262;30262537;30262940;30265201	+;+;+;+;+;+;+;+;+;+	10838	65	366
maker-Contig_Y1-augustus-gene-30.220	Contig_Y1;Contig_Y1;Contig_Y1;Contig_Y1	30263848;30263999;30264227;30264667	30263939;30264161;30264294;30264977	-;-;-;-	634	0	0
maker-Contig_Y1-augustus-gene-30.155	Contig_Y1;Contig_Y1;Contig_Y1;Contig_Y1	30265722;30266146;30266316;30266742	30266059;30266231;30266469;30267758	+;+;+;+	1595	226	702
snap_masked-Contig_Y1-processed-gene-30.94	Contig_Y1;Contig_Y1	30267451;30267835	30267773;30268129	-;-	618	1	0
maker-Contig_Y1-augustus-gene-30.159	Contig_Y1;Contig_Y1;Contig_Y1;Contig_Y1;Contig_Y1;Contig_Y1;Contig_Y1;Contig_Y1	30285332;30289018;30289410;30290327;30290513;30290720;30291873;30292077	30285585;30289228;30289593;30290423;30290673;30291792;30292019;30292410	+;+;+;+;+;+;+;+	2461	0	14
maker-Contig_Y1-augustus-gene-30.225	Contig_Y1;Contig_Y1;Contig_Y1;Contig_Y1;Contig_Y1	30293068;30293936;30294202;30294563;30295230	30293198;30294035;30294501;30294909;30295755	-;-;-;-;-	1404	117	213
maker-Contig_Y1-augustus-gene-30.162	Contig_Y1;Contig_Y1;Contig_Y1;Contig_Y1;Contig_Y1;Contig_Y1;Contig_Y1;Contig_Y1	30311919;30321713;30322039;30322666;30328037;30328223;30328852;30329348	30312932;30321881;30322621;30322747;30328167;30328735;30329274;30329422	+;+;+;+;+;+;+;+	2990	30	64
maker-Contig_Y1-snap-gene-30.341	Contig_Y1;Contig_Y1;Contig_Y1	30330363;30330774;30334766	30330620;30331585;30334781	+;+;+	1086	4	20
maker-Contig_Y1-snap-gene-30.348	Contig_Y1;Contig_Y1;Contig_Y1	30335702;30336761;30336960	30335814;30336897;30337259	+;+;+	550	10	6
snap_masked-Contig_Y1-processed-gene-30.66	Contig_Y1	30337293	30337631	+	339	16	35
maker-Contig_Y1-snap-gene-30.351	Contig_Y1;Contig_Y1;Contig_Y1;Contig_Y1;Contig_Y1	30337632;30338117;30338589;30338775;30339309	30338042;30338198;30338719;30339138;30340039	+;+;+;+;+	1719	9	27
maker-Contig_Y1-snap-gene-30.367	Contig_Y1;Contig_Y1;Contig_Y1	30366244;30367303;30367502	30366356;30367439;30367801	+;+;+	550	0	0
snap_masked-Contig_Y1-processed-gene-30.68	Contig_Y1	30367835	30368173	+	339	0	0
maker-Contig_Y1-snap-gene-30.366	Contig_Y1;Contig_Y1;Contig_Y1;Contig_Y1;Contig_Y1	30368174;30368659;30369131;30369317;30369851	30368584;30368740;30369261;30369680;30370581	+;+;+;+;+	1719	0	0
maker-Contig_Y1-augustus-gene-30.179	Contig_Y1;Contig_Y1	30416383;30416954	30416897;30418090	+;+	1652	7	19
maker-Contig_Y1-snap-gene-30.466	Contig_Y1;Contig_Y1;Contig_Y1;Contig_Y1;Contig_Y1	30418148;30420326;30421005;30421718;30425849	30420256;30420940;30421243;30421772;30425868	-;-;-;-;-	3038	6	2
augustus_masked-Contig_Y1-processed-gene-30.16	Contig_Y1	30418211	30418756	+	546	0	0
maker-Contig_Y1-snap-gene-30.370	Contig_Y1;Contig_Y1;Contig_Y1	30418774;30419199;30419828	30418788;30419359;30420041	+;+;+	390	0	0
maker-Contig_Y1-augustus-gene-30.234	Contig_Y1;Contig_Y1	30430813;30431483	30431385;30432747	-;-	1838	1	19
maker-Contig_Y1-snap-gene-30.376	Contig_Y1;Contig_Y1;Contig_Y1;Contig_Y1	30455833;30459131;30463515;30464557	30457214;30459244;30463612;30464713	+;+;+;+	1751	1	0
maker-Contig_Y1-snap-gene-30.472	Contig_Y1;Contig_Y1;Contig_Y1;Contig_Y1	30498385;30503718;30512938;30513085	30498394;30503800;30513028;30513128	-;-;-;-	228	0	0
maker-Contig_Y1-augustus-gene-30.182	Contig_Y1	30529847	30530183	+	337	0	0
augustus_masked-Contig_Y1-processed-gene-30.17	Contig_Y1;Contig_Y1;Contig_Y1	30530372;30530453;30530631	30530405;30530557;30530898	+;+;+	407	0	0
augustus_masked-Contig_Y1-processed-gene-30.38	Contig_Y1;Contig_Y1;Contig_Y1	30588632;30588941;30589453	30588899;30589270;30589520	-;-;-	666	0	0
maker-Contig_Y1-augustus-gene-30.237	Contig_Y1;Contig_Y1;Contig_Y1;Contig_Y1	30589598;30589822;30590127;30590321	30589768;30590070;30590257;30590528	-;-;-;-	759	6	0
maker-Contig_Y1-snap-gene-30.380	Contig_Y1;Contig_Y1;Contig_Y1	30602724;30603879;30604162	30603731;30604097;30604755	+;+;+	1821	0	0
maker-Contig_Y1-snap-gene-30.478	Contig_Y1;Contig_Y1	30740813;30741095	30741025;30741926	-;-	1045	1	0
maker-Contig_Y1-snap-gene-30.383	Contig_Y1;Contig_Y1;Contig_Y1;Contig_Y1;Contig_Y1;Contig_Y1;Contig_Y1;Contig_Y1;Contig_Y1;Contig_Y1;Contig_Y1;Contig_Y1;Contig_Y1;Contig_Y1;Contig_Y1;Contig_Y1;Contig_Y1	30841161;30849189;30850870;30851183;30854885;30855488;30855654;30855883;30856550;30856794;30857184;30857654;30857877;30858138;30858436;30860397;30860657	30842112;30849331;30851040;30851327;30855003;30855596;30855825;30855989;30856699;30856927;30857374;30857788;30858039;30858351;30858587;30860580;30861111	+;+;+;+;+;+;+;+;+;+;+;+;+;+;+;+;+	3696	1	1
maker-Contig_Y1-snap-gene-30.480	Contig_Y1;Contig_Y1;Contig_Y1	30862559;30862682;30862880	30862613;30862825;30863012	-;-;-	332	20	21
maker-Contig_Y1-snap-gene-30.382	Contig_Y1;Contig_Y1	30862993;30863110	30863085;30863310	+;+	294	10	7
maker-Contig_Y1-snap-gene-30.390	Contig_Y1;Contig_Y1;Contig_Y1	30872264;30872503;30872664	30872458;30872603;30872822	+;+;+	455	3	0
maker-Contig_Y1-snap-gene-30.484	Contig_Y1;Contig_Y1;Contig_Y1;Contig_Y1;Contig_Y1;Contig_Y1	30883411;30883594;30883834;30884249;30884359;30884677	30883533;30883776;30884189;30884338;30884643;30885099	-;-;-;-;-;-	1460	34	100
snap_masked-Contig_Y1-processed-gene-30.114	Contig_Y1;Contig_Y1	30886222;30886606	30886417;30887045	-;-	636	2	7
augustus_masked-Contig_Y1-processed-gene-30.44	Contig_Y1;Contig_Y1;Contig_Y1	30887213;30887520;30888036	30887464;30887980;30888271	-;-;-	949	0	0
maker-Contig_Y1-snap-gene-30.503	Contig_Y1;Contig_Y1	30888822;30889113	30889073;30889234	-;-	374	0	0
maker-Contig_Y1-snap-gene-30.508	Contig_Y1;Contig_Y1;Contig_Y1;Contig_Y1;Contig_Y1;Contig_Y1	30908727;30908910;30909150;30909565;30909675;30909993	30908849;30909092;30909505;30909654;30909959;30910415	-;-;-;-;-;-	1460	26	67
snap_masked-Contig_Y1-processed-gene-30.117	Contig_Y1;Contig_Y1	30911538;30911922	30911733;30912361	-;-	636	11	112
snap_masked-Contig_Y1-processed-gene-30.118	Contig_Y1;Contig_Y1;Contig_Y1;Contig_Y1;Contig_Y1;Contig_Y1;Contig_Y1;Contig_Y1	30912529;30912836;30913352;30914264;30914429;30915200;30915327;30928868	30912780;30913296;30913572;30914389;30915145;30915256;30916135;30928933	-;-;-;-;-;-;-;-	2709	3	50
maker-Contig_Y1-augustus-gene-30.285	Contig_Y1;Contig_Y1;Contig_Y1;Contig_Y1;Contig_Y1	30930322;30930625;30930800;30931835;30932265	30930566;30930726;30931776;30932188;30932276	-;-;-;-;-	1690	5	18
maker-Contig_Y1-augustus-gene-30.192	Contig_Y1;Contig_Y1;Contig_Y1	30939421;30940893;30941146	30940823;30941088;30941458	+;+;+	1912	1095	449
maker-Contig_Y1-snap-gene-31.165	Contig_Y1;Contig_Y1;Contig_Y1;Contig_Y1;Contig_Y1	30983790;30984720;30985241;30985750;30988027	30984312;30985181;30985590;30985763;30988186	-;-;-;-;-	1509	6	22
maker-Contig_Y1-snap-gene-31.140	Contig_Y1;Contig_Y1;Contig_Y1;Contig_Y1;Contig_Y1;Contig_Y1;Contig_Y1;Contig_Y1	31026495;31027472;31027650;31028312;31028431;31028653;31028960;31029188	31026579;31027581;31027909;31028396;31028595;31028836;31029121;31029333	+;+;+;+;+;+;+;+	1197	4	18
maker-Contig_Y1-augustus-gene-31.110	Contig_Y1;Contig_Y1	31045953;31046518	31046449;31046617	-;-	597	21	6741
maker-Contig_Y1-augustus-gene-31.111	Contig_Y1;Contig_Y1	31058518;31058913	31058844;31059012	-;-	427	7	972
augustus_masked-Contig_Y1-processed-gene-31.3	Contig_Y1	31063397	31063762	+	366	4	783
maker-Contig_Y1-augustus-gene-31.84	Contig_Y1;Contig_Y1	31066418;31066617	31066547;31067322	+;+	836	38	10682
maker-Contig_Y1-augustus-gene-31.120	Contig_Y1;Contig_Y1;Contig_Y1	31070769;31071136;31071358	31070989;31071289;31071576	-;-;-	594	3	14
maker-Contig_Y1-augustus-gene-31.122	Contig_Y1;Contig_Y1	31080913;31081135	31081066;31081355	-;-	375	0	2
maker-Contig_Y1-snap-gene-31.148	Contig_Y1;Contig_Y1;Contig_Y1;Contig_Y1	31166385;31166566;31173411;31174009	31166447;31166693;31173936;31174092	+;+;+;+	801	3	13
maker-Contig_Y1-snap-gene-31.147	Contig_Y1;Contig_Y1;Contig_Y1	31174336;31174420;31174660	31174345;31174582;31174811	+;+;+	325	0	3
maker-Contig_Y1-snap-gene-31.176	Contig_Y1;Contig_Y1;Contig_Y1;Contig_Y1	31192380;31193171;31193414;31193942	31193089;31193319;31193497;31193979	-;-;-;-	981	0	1
maker-Contig_Y1-snap-gene-31.175	Contig_Y1;Contig_Y1;Contig_Y1;Contig_Y1;Contig_Y1	31194586;31196231;31196526;31198081;31199121	31194770;31196466;31197820;31198730;31199571	-;-;-;-;-	2817	1	15
snap_masked-Contig_Y1-processed-gene-31.38	Contig_Y1;Contig_Y1;Contig_Y1	31245878;31260162;31262623	31245915;31260216;31262745	+;+;+	216	137	1
augustus_masked-Contig_Y1-processed-gene-31.6	Contig_Y1	31263192	31263971	+	780	502	4
maker-Contig_Y1-snap-gene-31.153	Contig_Y1;Contig_Y1	31264403;31264997	31264730;31265520	+;+	852	346	0
snap_masked-Contig_Y1-processed-gene-31.42	Contig_Y1	31266084	31266875	+	792	366	0
augustus_masked-Contig_Y1-processed-gene-31.11	Contig_Y1	31268780	31269481	+	702	5	0
maker-Contig_Y1-snap-gene-31.179	Contig_Y1;Contig_Y1;Contig_Y1;Contig_Y1;Contig_Y1;Contig_Y1;Contig_Y1;Contig_Y1;Contig_Y1	31634561;31634906;31635078;31635316;31635595;31635779;31636045;31636189;31636621	31634713;31635017;31635259;31635532;31635707;31635984;31636118;31636561;31636941	-;-;-;-;-;-;-;-;-	1751	1	7
augustus_masked-Contig_Y1-processed-gene-31.14	Contig_Y1	31676887	31677120	+	234	3	6
maker-Contig_Y1-augustus-gene-31.97	Contig_Y1;Contig_Y1	31677163;31677624	31677562;31677793	+;+	570	3	6
maker-Contig_Y1-augustus-gene-31.98	Contig_Y1;Contig_Y1;Contig_Y1	31677868;31678309;31678504	31678247;31678439;31678922	+;+;+	930	1	6
snap_masked-Contig_Y1-processed-gene-31.55	Contig_Y1;Contig_Y1	31762161;31763857	31762254;31764029	+;+	267	0	1
maker-Contig_Y1-augustus-gene-31.105	Contig_Y1;Contig_Y1;Contig_Y1	31764311;31764535;31765989	31764436;31764630;31767691	+;+;+	1925	1	17
maker-Contig_Y1-augustus-gene-31.104	Contig_Y1;Contig_Y1	31768058;31768245	31768183;31768484	+;+	366	11	0
maker-Contig_Y1-augustus-gene-31.129	Contig_Y1;Contig_Y1;Contig_Y1;Contig_Y1;Contig_Y1;Contig_Y1	31776786;31777000;31777186;31777508;31778582;31779204	31776938;31777126;31777455;31778516;31779146;31779326	-;-;-;-;-;-	2247	3	45
maker-Contig_Y1-augustus-gene-31.132	Contig_Y1;Contig_Y1;Contig_Y1	31779363;31780049;31780503	31779987;31780435;31782421	-;-;-	2931	11	81
maker-Contig_Y1-snap-gene-31.186	Contig_Y1;Contig_Y1;Contig_Y1;Contig_Y1	31782441;31782591;31785384;31785531	31782514;31785321;31785497;31785620	-;-;-;-	3009	6	64
maker-Contig_Y1-snap-gene-31.188	Contig_Y1;Contig_Y1	31799838;31800065	31800006;31800780	-;-	885	2	23
maker-Contig_Y1-snap-gene-31.190	Contig_Y1;Contig_Y1;Contig_Y1	31801127;31801357;31801676	31801281;31801608;31801877	-;-;-	609	2	11
snap_masked-Contig_Y1-processed-gene-32.100	Contig_Y1;Contig_Y1	32000587;32001325	32000651;32001880	-;-	621	0	2
maker-Contig_Y1-augustus-gene-32.146	Contig_Y1;Contig_Y1;Contig_Y1	32024758;32025552;32025818	32025486;32025741;32026103	+;+;+	1205	23	4
maker-Contig_Y1-augustus-gene-32.234	Contig_Y1;Contig_Y1	32025566;32027537	32027484;32028357	-;-	2740	1	0
augustus_masked-Contig_Y1-processed-gene-32.26	Contig_Y1;Contig_Y1;Contig_Y1;Contig_Y1;Contig_Y1	32028730;32029314;32029456;32029719;32029838	32029267;32029391;32029651;32029781;32029914	-;-;-;-;-	952	6	10
maker-Contig_Y1-augustus-gene-32.239	Contig_Y1;Contig_Y1	32030471;32030796	32030731;32031170	-;-	636	6	22
snap_masked-Contig_Y1-processed-gene-32.103	Contig_Y1;Contig_Y1;Contig_Y1	32047003;32048476;32052658	32047707;32048538;32052678	-;-;-	789	0	0
maker-Contig_Y1-augustus-gene-32.249	Contig_Y1;Contig_Y1	32054122;32055739	32054833;32055819	-;-	793	0	0
maker-Contig_Y1-snap-gene-32.671	Contig_Y1;Contig_Y1	32063260;32066416	32063327;32067001	-;-	654	1	6
maker-Contig_Y1-snap-gene-32.505	Contig_Y1;Contig_Y1;Contig_Y1	32068370;32069162;32069429	32069096;32069352;32069597	+;+;+	1087	32	5
maker-Contig_Y1-augustus-gene-32.251	Contig_Y1;Contig_Y1;Contig_Y1;Contig_Y1;Contig_Y1	32071989;32072285;32072548;32072667;32073618	32072220;32072480;32072610;32073553;32074027	-;-;-;-;-	1788	11	14
maker-Contig_Y1-augustus-gene-32.254	Contig_Y1;Contig_Y1;Contig_Y1;Contig_Y1;Contig_Y1	32100355;32100596;32101203;32102137;32103034	32100533;32101145;32101935;32102931;32103177	-;-;-;-;-	2401	22	95
maker-Contig_Y1-snap-gene-32.508	Contig_Y1;Contig_Y1;Contig_Y1;Contig_Y1;Contig_Y1	32103590;32104117;32105252;32105488;32105713	32103858;32104531;32105412;32105642;32106196	+;+;+;+;+	1484	0	0
snap_masked-Contig_Y1-processed-gene-32.76	Contig_Y1;Contig_Y1;Contig_Y1	32188245;32190878;32191044	32188280;32190970;32193515	+;+;+	2601	8	79
augustus_masked-Contig_Y1-processed-gene-32.4	Contig_Y1;Contig_Y1;Contig_Y1;Contig_Y1;Contig_Y1;Contig_Y1;Contig_Y1;Contig_Y1	32193579;32194145;32194742;32196097;32198018;32198214;32198612;32198821	32194088;32194675;32196031;32196260;32198153;32198542;32198771;32199664	+;+;+;+;+;+;+;+	3964	5	44
maker-Contig_Y1-augustus-gene-32.260	Contig_Y1;Contig_Y1;Contig_Y1	32197987;32199747;32200439	32199680;32200323;32200477	-;-;-	2310	0	13
maker-Contig_Y1-augustus-gene-32.261	Contig_Y1;Contig_Y1	32200631;32201004	32200919;32201254	-;-	540	1	2
maker-Contig_Y1-augustus-gene-32.161	Contig_Y1;Contig_Y1;Contig_Y1;Contig_Y1;Contig_Y1;Contig_Y1;Contig_Y1	32227280;32233737;32234814;32235139;32235388;32236022;32236215	32227529;32233856;32235065;32235312;32235959;32236143;32237098	+;+;+;+;+;+;+	2374	109	85
maker-Contig_Y1-augustus-gene-32.167	Contig_Y1;Contig_Y1;Contig_Y1;Contig_Y1	32244697;32245371;32245616;32245814	32245314;32245526;32245745;32246091	+;+;+;+	1182	6	19
augustus_masked-Contig_Y1-processed-gene-32.32	Contig_Y1;Contig_Y1	32246100;32251085	32246129;32251825	-;-	771	0	0
maker-Contig_Y1-augustus-gene-32.170	Contig_Y1;Contig_Y1	32267824;32268147	32268082;32268910	+;+	1023	0	0
maker-Contig_Y1-snap-gene-32.693	Contig_Y1;Contig_Y1;Contig_Y1;Contig_Y1;Contig_Y1	32268152;32268516;32270114;32270354;32272230	32268348;32268857;32270288;32272221;32272337	-;-;-;-;-	2690	0	1
maker-Contig_Y1-snap-gene-32.545	Contig_Y1;Contig_Y1;Contig_Y1	32290294;32291179;32291531	32291109;32291522;32291708	+;+;+	1338	2	2
maker-Contig_Y1-snap-gene-32.538	Contig_Y1;Contig_Y1	32291808;32291896	32291821;32293586	+;+	1705	0	0
maker-Contig_Y1-snap-gene-32.702	Contig_Y1;Contig_Y1	32291899;32293042	32292972;32293104	-;-	1137	0	0
maker-Contig_Y1-snap-gene-32.701	Contig_Y1;Contig_Y1;Contig_Y1;Contig_Y1	32293113;32293393;32293429;32297604	32293367;32293402;32293544;32297813	-;-;-;-	591	5	27
maker-Contig_Y1-snap-gene-32.553	Contig_Y1;Contig_Y1;Contig_Y1;Contig_Y1;Contig_Y1;Contig_Y1	32311583;32315897;32316074;32316472;32316681;32317088	32311798;32316013;32316402;32316607;32317066;32317538	+;+;+;+;+;+	1635	8	56
maker-Contig_Y1-snap-gene-32.715	Contig_Y1;Contig_Y1;Contig_Y1	32315856;32317627;32318348	32317560;32318278;32319163	-;-;-	3173	0	0
maker-Contig_Y1-augustus-gene-32.184	Contig_Y1;Contig_Y1	32337242;32339185	32339122;32339343	+;+	2040	1	0
maker-Contig_Y1-augustus-gene-32.285	Contig_Y1;Contig_Y1;Contig_Y1	32340283;32341393;32341720	32341327;32341665;32341853	-;-;-	1452	0	0
maker-Contig_Y1-snap-gene-32.560	Contig_Y1;Contig_Y1	32340312;32341235	32340955;32341342	+;+	752	0	0
maker-Contig_Y1-snap-gene-32.565	Contig_Y1;Contig_Y1;Contig_Y1;Contig_Y1	32357555;32357755;32358572;32359005	32357656;32358531;32358966;32359593	+;+;+;+	1863	0	0
maker-Contig_Y1-augustus-gene-32.287	Contig_Y1;Contig_Y1;Contig_Y1	32363396;32363743;32364175	32363673;32364118;32364789	-;-;-	1269	13	23
maker-Contig_Y1-augustus-gene-32.290	Contig_Y1;Contig_Y1;Contig_Y1;Contig_Y1;Contig_Y1;Contig_Y1;Contig_Y1	32372374;32373329;32373513;32374160;32374407;32375617;32381926	32373257;32373450;32374084;32374333;32374659;32375736;32382175	-;-;-;-;-;-;-	2375	334	202
maker-Contig_Y1-snap-gene-32.732	Contig_Y1;Contig_Y1;Contig_Y1;Contig_Y1;Contig_Y1;Contig_Y1;Contig_Y1;Contig_Y1	32451547;32452597;32452826;32454182;32454769;32456466;32457886;32459815	32452013;32452760;32454115;32454712;32456445;32457812;32457978;32459847	-;-;-;-;-;-;-;-	5602	8	102
maker-Contig_Y1-snap-gene-32.569	Contig_Y1;Contig_Y1;Contig_Y1;Contig_Y1	32529450;32529782;32530340;32531058	32529697;32530270;32530991;32531275	+;+;+;+	1607	1	0
maker-Contig_Y1-augustus-gene-32.300	Contig_Y1;Contig_Y1;Contig_Y1;Contig_Y1	32531854;32531987;32532216;32532605	32531937;32532146;32532544;32532750	-;-;-;-	719	0	1
augustus_masked-Contig_Y1-processed-gene-32.15	Contig_Y1;Contig_Y1;Contig_Y1;Contig_Y1;Contig_Y1;Contig_Y1	32537780;32538757;32540683;32540879;32541277;32541486	32538691;32538920;32540818;32541207;32541436;32541569	+;+;+;+;+;+	1785	3	17
snap_masked-Contig_Y1-processed-gene-32.89	Contig_Y1;Contig_Y1	32542204;32542892	32542715;32543069	+;+	690	0	0
maker-Contig_Y1-snap-gene-32.742	Contig_Y1;Contig_Y1;Contig_Y1	32542542;32543133;32543706	32543063;32543621;32543953	-;-;-	1259	1	6
maker-Contig_Y1-snap-gene-32.746	Contig_Y1;Contig_Y1	32566777;32567732	32567658;32567830	-;-	981	0	0
maker-Contig_Y1-snap-gene-32.748	Contig_Y1;Contig_Y1;Contig_Y1	32591440;32593832;32601883	32592441;32593956;32602233	-;-;-	1478	7	68
maker-Contig_Y1-snap-gene-32.608	Contig_Y1;Contig_Y1;Contig_Y1;Contig_Y1	32643822;32644169;32644710;32645416	32644084;32644657;32645349;32647129	+;+;+;+	3106	1	6
maker-Contig_Y1-augustus-gene-32.310	Contig_Y1;Contig_Y1;Contig_Y1;Contig_Y1;Contig_Y1;Contig_Y1;Contig_Y1;Contig_Y1;Contig_Y1;Contig_Y1	32644739;32646038;32646345;32646574;32646963;32648856;32649085;32650441;32651028;32654146	32646016;32646295;32646504;32646902;32647098;32649019;32650374;32650971;32654072;32654289	-;-;-;-;-;-;-;-;-;-	7335	2	54
maker-Contig_Y1-snap-gene-32.617	Contig_Y1;Contig_Y1	32714773;32715110	32714816;32715293	+;+	228	0	0
maker-Contig_Y1-augustus-gene-32.217	Contig_Y1;Contig_Y1	32715370;32715452	32715386;32716488	+;+	1054	0	0
maker-Contig_Y1-augustus-gene-32.319	Contig_Y1;Contig_Y1;Contig_Y1;Contig_Y1;Contig_Y1	32717434;32717654;32717795;32719393;32719939	32717586;32717747;32719294;32719537;32720056	-;-;-;-;-	2010	0	0
maker-Contig_Y1-augustus-gene-32.220	Contig_Y1;Contig_Y1;Contig_Y1;Contig_Y1	32744213;32744448;32745995;32746156	32744349;32745947;32746088;32746308	+;+;+;+	1884	0	0
maker-Contig_Y1-snap-gene-32.775	Contig_Y1;Contig_Y1;Contig_Y1;Contig_Y1	32747586;32748048;32748371;32748702	32748015;32748305;32748647;32748775	-;-;-;-	1039	0	0
maker-Contig_Y1-snap-gene-32.624	Contig_Y1;Contig_Y1	32763328;32764509	32764332;32764904	+;+	1401	0	1
maker-Contig_Y1-augustus-gene-32.324	Contig_Y1;Contig_Y1;Contig_Y1;Contig_Y1	32763910;32764370;32764631;32764766	32764313;32764565;32764675;32764894	-;-;-;-	774	0	0
maker-Contig_Y1-snap-gene-32.627	Contig_Y1;Contig_Y1;Contig_Y1;Contig_Y1	32781614;32781799;32782139;32782305	32781744;32782074;32782243;32783077	+;+;+;+	1285	0	0
maker-Contig_Y1-snap-gene-32.779	Contig_Y1;Contig_Y1;Contig_Y1;Contig_Y1;Contig_Y1	32783958;32784178;32784978;32785064;32785839	32784110;32784924;32784984;32785783;32786080	-;-;-;-;-	1869	0	0
maker-Contig_Y1-augustus-gene-32.329	Contig_Y1;Contig_Y1;Contig_Y1;Contig_Y1;Contig_Y1;Contig_Y1	32793763;32794018;32794202;32794501;32795477;32795615	32793956;32794146;32794333;32794819;32795541;32795664	-;-;-;-;-;-	889	0	0
maker-Contig_Y1-snap-gene-32.791	Contig_Y1;Contig_Y1;Contig_Y1;Contig_Y1	32795671;32795814;32796011;32797106	32795743;32795942;32796449;32797130	-;-;-;-	666	0	0
maker-Contig_Y1-snap-gene-32.788	Contig_Y1;Contig_Y1;Contig_Y1;Contig_Y1;Contig_Y1	32798306;32798526;32799326;32799412;32800342	32798458;32799272;32799332;32800131;32800481	-;-;-;-;-	1767	0	0
maker-Contig_Y1-snap-gene-32.786	Contig_Y1;Contig_Y1;Contig_Y1;Contig_Y1	32806112;32806364;32806548;32806847	32806302;32806492;32806679;32807121	-;-;-;-	727	4	1
maker-Contig_Y1-snap-gene-32.793	Contig_Y1;Contig_Y1;Contig_Y1;Contig_Y1;Contig_Y1;Contig_Y1	32807793;32808018;32808157;32808357;32808631;32809451	32807886;32808086;32808288;32808616;32808794;32809475	-;-;-;-;-;-	744	0	1
maker-Contig_Y1-snap-gene-32.790	Contig_Y1;Contig_Y1;Contig_Y1;Contig_Y1;Contig_Y1	32810651;32810871;32811671;32811757;32812687	32810803;32811617;32811677;32812476;32812826	-;-;-;-;-	1767	0	0
maker-Contig_Y1-augustus-gene-32.334	Contig_Y1;Contig_Y1;Contig_Y1;Contig_Y1;Contig_Y1	32821161;32821416;32821600;32821899;32822297	32821354;32821544;32821731;32822217;32822688	-;-;-;-;-	1166	6	5
maker-Contig_Y1-snap-gene-32.885	Contig_Y1;Contig_Y1;Contig_Y1;Contig_Y1;Contig_Y1;Contig_Y1	32823941;32824161;32824961;32825047;32825977;32828972	32824093;32824907;32824967;32825766;32826120;32829072	-;-;-;-;-;-	1872	1	0
augustus_masked-Contig_Y1-processed-gene-32.54	Contig_Y1;Contig_Y1;Contig_Y1;Contig_Y1;Contig_Y1;Contig_Y1	32831850;32832005;32832189;32832488;32833464;32833602	32831943;32832133;32832320;32832806;32833528;32833651	-;-;-;-;-;-	789	5	1
snap_masked-Contig_Y1-processed-gene-32.131	Contig_Y1;Contig_Y1;Contig_Y1	32833761;32834001;32836178	32833932;32834439;32836541	-;-;-	975	30	10
snap_masked-Contig_Y1-processed-gene-32.132	Contig_Y1;Contig_Y1	32836660;32837794	32836939;32837828	-;-	315	11	4
maker-Contig_Y1-augustus-gene-32.225	Contig_Y1;Contig_Y1;Contig_Y1;Contig_Y1	32842853;32843220;32843475;32843804	32843147;32843302;32843724;32846055	+;+;+;+	2880	91	275
maker-Contig_Y1-augustus-gene-32.461	Contig_Y1;Contig_Y1;Contig_Y1	32844385;32844494;32844661	32844427;32844601;32844965	-;-;-	456	0	0
maker-Contig_Y1-augustus-gene-32.462	Contig_Y1;Contig_Y1;Contig_Y1	32845239;32845738;32849363	32845668;32846057;32849649	-;-;-	1037	5	12
maker-Contig_Y1-augustus-gene-32.465	Contig_Y1;Contig_Y1;Contig_Y1	32885863;32886116;32886279	32886062;32886226;32886685	-;-;-	718	1	0
maker-Contig_Y1-snap-gene-32.634	Contig_Y1;Contig_Y1	32887057;32887539	32887189;32887702	+;+	297	0	0
maker-Contig_Y1-augustus-gene-32.227	Contig_Y1;Contig_Y1;Contig_Y1	32887761;32888227;32888396	32888169;32888340;32888538	+;+;+	666	0	3
maker-Contig_Y1-snap-gene-32.923	Contig_Y1;Contig_Y1;Contig_Y1	32888694;32888995;32889668	32888889;32889608;32889901	-;-;-	1044	2	2
snap_masked-Contig_Y1-processed-gene-32.137	Contig_Y1	32889959	32890282	-	324	0	9
maker-Contig_Y1-snap-gene-32.638	Contig_Y1;Contig_Y1;Contig_Y1;Contig_Y1;Contig_Y1;Contig_Y1;Contig_Y1;Contig_Y1	32890846;32892092;32892461;32893575;32894192;32894675;32894927;32895588	32891813;32892395;32893405;32894106;32894614;32894869;32895522;32897673	+;+;+;+;+;+;+;+	6049	1	14
maker-Contig_Y1-augustus-gene-32.473	Contig_Y1;Contig_Y1;Contig_Y1	32911674;32913431;32918024	32913316;32913572;32918709	-;-;-	2471	599	188
maker-Contig_Y1-snap-gene-32.939	Contig_Y1;Contig_Y1	32919540;32919738	32919677;32919837	-;-	238	0	0
maker-Contig_Y1-snap-gene-32.938	Contig_Y1;Contig_Y1;Contig_Y1;Contig_Y1	32919853;32920134;32920377;32926650	32920046;32920308;32920433;32926682	-;-;-;-	459	0	0
augustus_masked-Contig_Y1-processed-gene-32.62	Contig_Y1;Contig_Y1;Contig_Y1;Contig_Y1;Contig_Y1;Contig_Y1	32927111;32927894;32928228;32929405;32929677;32932296	32927823;32928000;32928256;32929592;32931554;32932395	-;-;-;-;-;-	3015	285	1294
maker-Contig_Y1-augustus-gene-32.231	Contig_Y1;Contig_Y1;Contig_Y1	32930270;32930811;32931172	32930756;32931106;32931313	+;+;+	925	0	0
maker-Contig_Y1-snap-gene-32.955	Contig_Y1;Contig_Y1;Contig_Y1;Contig_Y1	32934620;32934978;32935308;32935728	32934826;32935228;32935671;32936345	-;-;-;-	1440	41	70
maker-Contig_Y1-augustus-gene-32.487	Contig_Y1;Contig_Y1;Contig_Y1	32937149;32938159;32938343	32938087;32938280;32938916	-;-;-	1635	75	68
maker-Contig_Y1-augustus-gene-32.488	Contig_Y1;Contig_Y1;Contig_Y1	32939053;32939175;32939679	32939101;32939427;32939829	-;-;-	453	39	421
maker-Contig_Y1-snap-gene-33.279	Contig_Y1;Contig_Y1;Contig_Y1	32949254;32951127;32951204	32951121;32951136;32951356	+;+;+	2031	0	0
maker-Contig_Y1-snap-gene-32.966	Contig_Y1;Contig_Y1;Contig_Y1;Contig_Y1	32951306;32952393;32953057;32971329	32951440;32953002;32953181;32971961	-;-;-;-	1503	0	2
maker-Contig_Y1-snap-gene-32.970	Contig_Y1;Contig_Y1;Contig_Y1;Contig_Y1;Contig_Y1;Contig_Y1	32974600;32974726;32975394;32975545;32975725;32975851	32974690;32975328;32975522;32975670;32975817;32976002	-;-;-;-;-;-	1194	0	1
augustus_masked-Contig_Y1-processed-gene-33.2	Contig_Y1;Contig_Y1;Contig_Y1	32986390;32987040;32988758	32986860;32987185;32988881	-;-;-	741	0	0
maker-Contig_Y1-snap-gene-33.442	Contig_Y1;Contig_Y1;Contig_Y1;Contig_Y1;Contig_Y1;Contig_Y1;Contig_Y1;Contig_Y1;Contig_Y1;Contig_Y1;Contig_Y1;Contig_Y1;Contig_Y1;Contig_Y1;Contig_Y1;Contig_Y1;Contig_Y1;Contig_Y1;Contig_Y1;Contig_Y1;Contig_Y1	32989191;32989434;32989649;32990136;32990887;32991736;32992202;32993379;32993539;32993941;32996133;32997794;32997915;32998104;32998338;32998563;32998843;32999643;32999842;33000127;33000605	32989376;32989542;32990008;32990805;32991020;32991890;32992787;32993479;32993866;32996072;32996384;32997853;32998017;32998273;32998508;32998777;32999578;32999777;33000061;33000537;33000921	-;-;-;-;-;-;-;-;-;-;-;-;-;-;-;-;-;-;-;-;-	7551	9	8
maker-Contig_Y1-snap-gene-33.281	Contig_Y1;Contig_Y1;Contig_Y1	33005766;33006120;33006734	33005997;33006696;33006827	+;+;+	903	2	0
maker-Contig_Y1-augustus-gene-33.224	Contig_Y1;Contig_Y1	33007459;33008620	33008541;33009231	-;-	1695	0	0
snap_masked-Contig_Y1-processed-gene-33.41	Contig_Y1;Contig_Y1	33008703;33022557	33008793;33022648	+;+	183	0	0
maker-Contig_Y1-augustus-gene-33.93	Contig_Y1;Contig_Y1;Contig_Y1;Contig_Y1	33022911;33024019;33024766;33025018	33023953;33024582;33024962;33025034	+;+;+;+	1821	26	16
maker-Contig_Y1-augustus-gene-33.246	Contig_Y1;Contig_Y1;Contig_Y1;Contig_Y1;Contig_Y1;Contig_Y1;Contig_Y1	33024678;33029018;33030440;33030568;33030829;33031003;33031235	33026841;33029806;33030500;33030759;33030909;33031140;33031489	-;-;-;-;-;-;-	3680	9	21
maker-Contig_Y1-snap-gene-33.283	Contig_Y1;Contig_Y1;Contig_Y1	33026036;33026288;33028963	33026104;33026389;33029283	+;+;+	492	0	0
maker-Contig_Y1-snap-gene-33.476	Contig_Y1;Contig_Y1	33126454;33127449	33127387;33127765	-;-	1251	20	40
maker-Contig_Y1-augustus-gene-33.254	Contig_Y1;Contig_Y1;Contig_Y1;Contig_Y1	33128419;33128614;33130066;33131111	33128532;33130045;33131058;33131215	-;-;-;-	2644	4	10
maker-Contig_Y1-augustus-gene-33.95	Contig_Y1;Contig_Y1	33128712;33129242	33129191;33130032	+;+	1271	0	0
maker-Contig_Y1-augustus-gene-33.258	Contig_Y1;Contig_Y1;Contig_Y1;Contig_Y1;Contig_Y1;Contig_Y1;Contig_Y1;Contig_Y1;Contig_Y1;Contig_Y1;Contig_Y1	33144336;33145614;33147396;33147555;33147856;33154855;33155713;33155985;33156285;33157797;33158721	33145546;33147326;33147493;33147784;33148021;33155644;33155926;33156212;33157735;33157986;33160577	-;-;-;-;-;-;-;-;-;-;-	8148	28	118
maker-Contig_Y1-augustus-gene-33.97	Contig_Y1;Contig_Y1;Contig_Y1	33190798;33192577;33193587	33191572;33193528;33195891	+;+;+	4032	17	16
maker-Contig_Y1-augustus-gene-33.100	Contig_Y1;Contig_Y1;Contig_Y1	33206418;33206563;33206794	33206504;33206725;33206912	+;+;+	369	8	23
maker-Contig_Y1-snap-gene-33.294	Contig_Y1;Contig_Y1	33220159;33220756	33220697;33221284	+;+	1068	4	2
maker-Contig_Y1-augustus-gene-33.105	Contig_Y1;Contig_Y1;Contig_Y1	33239078;33239205;33239436	33239140;33239367;33239554	+;+;+	345	8	45
maker-Contig_Y1-snap-gene-33.485	Contig_Y1;Contig_Y1	33239658;33240690	33240599;33240827	-;-	1080	4	57
maker-Contig_Y1-snap-gene-33.299	Contig_Y1;Contig_Y1;Contig_Y1	33240484;33240576;33241590	33240504;33240858;33241609	+;+;+	324	0	13
augustus_masked-Contig_Y1-processed-gene-33.17	Contig_Y1	33241147	33241416	-	270	1	1
maker-Contig_Y1-snap-gene-33.487	Contig_Y1;Contig_Y1	33241919;33242085	33242027;33242161	-;-	186	0	0
maker-Contig_Y1-snap-gene-33.298	Contig_Y1;Contig_Y1;Contig_Y1;Contig_Y1	33242310;33242823;33243251;33243867	33242760;33243189;33243812;33244255	+;+;+;+	1769	13	78
maker-Contig_Y1-augustus-gene-33.262	Contig_Y1;Contig_Y1;Contig_Y1;Contig_Y1	33245755;33246296;33246527;33246936	33246245;33246487;33246876;33247123	-;-;-;-	1221	13	28
maker-Contig_Y1-augustus-gene-33.263	Contig_Y1;Contig_Y1;Contig_Y1;Contig_Y1;Contig_Y1	33247255;33247986;33248237;33248313;33248921	33247926;33248185;33248246;33248864;33249491	-;-;-;-;-	2005	10	11
maker-Contig_Y1-snap-gene-33.307	Contig_Y1;Contig_Y1;Contig_Y1	33256656;33257594;33257735	33256849;33257673;33258036	+;+;+	576	0	0
snap_masked-Contig_Y1-processed-gene-33.73	Contig_Y1;Contig_Y1	33265458;33284057	33265667;33284173	-;-	327	4440	5806
maker-Contig_Y1-snap-gene-33.497	Contig_Y1;Contig_Y1;Contig_Y1;Contig_Y1	33328808;33329408;33331418;33331717	33329339;33331301;33331598;33332277	-;-;-;-	3168	1	2
maker-Contig_Y1-snap-gene-33.500	Contig_Y1;Contig_Y1;Contig_Y1;Contig_Y1;Contig_Y1	33370357;33370750;33371357;33371509;33371753	33370690;33371280;33371444;33371607;33372231	-;-;-;-;-	1531	0	2
maker-Contig_Y1-snap-gene-33.508	Contig_Y1;Contig_Y1;Contig_Y1;Contig_Y1;Contig_Y1	33389492;33389743;33390350;33390437;33390611	33389683;33390273;33390425;33390549;33390946	-;-;-;-;-	1248	0	0
augustus_masked-Contig_Y1-processed-gene-33.22	Contig_Y1;Contig_Y1;Contig_Y1;Contig_Y1;Contig_Y1;Contig_Y1;Contig_Y1;Contig_Y1	33392342;33399841;33405802;33410871;33415842;33420917;33426002;33431094	33392912;33400239;33406200;33411269;33416240;33421315;33426400;33431524	-;-;-;-;-;-;-;-	3396	0	0
maker-Contig_Y1-augustus-gene-33.113	Contig_Y1;Contig_Y1;Contig_Y1;Contig_Y1;Contig_Y1	33397704;33398352;33404490;33404648;33405856	33398290;33398464;33404577;33405184;33405918	+;+;+;+;+	1388	1	0
maker-Contig_Y1-snap-gene-33.308	Contig_Y1;Contig_Y1;Contig_Y1;Contig_Y1	33408760;33414361;33419613;33419777	33409346;33414473;33419700;33420172	+;+;+;+	1184	0	0
maker-Contig_Y1-snap-gene-33.327	Contig_Y1;Contig_Y1;Contig_Y1;Contig_Y1;Contig_Y1	33428959;33429605;33429782;33429946;33430536	33429543;33429717;33429869;33430476;33430775	+;+;+;+;+	1557	0	0
maker-Contig_Y1-snap-gene-33.335	Contig_Y1;Contig_Y1;Contig_Y1;Contig_Y1	33446549;33464338;33470660;33471250	33447135;33464406;33471190;33471582	+;+;+;+	1520	0	0
maker-Contig_Y1-snap-gene-33.325	Contig_Y1;Contig_Y1;Contig_Y1;Contig_Y1	33479811;33480253;33489008;33490209	33479821;33480340;33489538;33490271	+;+;+;+	693	0	1
maker-Contig_Y1-snap-gene-33.357	Contig_Y1;Contig_Y1;Contig_Y1;Contig_Y1;Contig_Y1;Contig_Y1	33604979;33605625;33605802;33605966;33606173;33606555	33605563;33605737;33605889;33606167;33606495;33608168	+;+;+;+;+;+	2925	1	5
maker-Contig_Y1-snap-gene-33.361	Contig_Y1;Contig_Y1;Contig_Y1;Contig_Y1;Contig_Y1	33615245;33615447;33615624;33615788;33627304	33615385;33615559;33615711;33616318;33627366	+;+;+;+;+	936	0	1
maker-Contig_Y1-snap-gene-33.365	Contig_Y1;Contig_Y1;Contig_Y1;Contig_Y1	33630242;33630993;33631157;33635298	33630390;33631080;33631637;33635638	+;+;+;+	1059	0	2
maker-Contig_Y1-snap-gene-33.364	Contig_Y1;Contig_Y1;Contig_Y1;Contig_Y1;Contig_Y1	33635708;33635910;33636087;33636251;33645922	33635848;33636022;33636174;33636781;33646164	+;+;+;+;+	1116	0	0
maker-Contig_Y1-snap-gene-33.366	Contig_Y1;Contig_Y1;Contig_Y1;Contig_Y1;Contig_Y1	33647084;33649951;33650058;33650222;33651542	33647102;33649993;33650145;33650512;33652535	+;+;+;+;+	1435	1	1
augustus_masked-Contig_Y1-processed-gene-33.27	Contig_Y1	33677916	33678518	-	603	0	0
maker-Contig_Y1-snap-gene-33.389	Contig_Y1;Contig_Y1;Contig_Y1	33679134;33679677;33680267	33679274;33680207;33680451	+;+;+	857	0	0
maker-Contig_Y1-snap-gene-33.398	Contig_Y1;Contig_Y1;Contig_Y1;Contig_Y1;Contig_Y1;Contig_Y1	33719098;33719744;33719921;33720085;33726324;33726936	33719682;33719856;33720008;33720615;33726545;33726995	+;+;+;+;+;+	1599	1	0
maker-Contig_Y1-snap-gene-33.407	Contig_Y1;Contig_Y1;Contig_Y1;Contig_Y1;Contig_Y1	33740727;33741373;33741550;33741714;33742304	33741311;33741485;33741637;33742244;33743878	+;+;+;+;+	2892	1	5
maker-Contig_Y1-snap-gene-33.412	Contig_Y1;Contig_Y1;Contig_Y1	33753322;33753539;33754107	33753462;33754069;33754425	+;+;+	991	0	0
maker-Contig_Y1-snap-gene-33.416	Contig_Y1;Contig_Y1;Contig_Y1	33776769;33776990;33777558	33776909;33777520;33777876	+;+;+	991	0	0
maker-Contig_Y1-snap-gene-33.421	Contig_Y1;Contig_Y1;Contig_Y1;Contig_Y1;Contig_Y1	33788004;33788650;33788827;33788991;33789581	33788588;33788762;33788914;33789521;33791270	+;+;+;+;+	3007	3	2
maker-Contig_Y1-snap-gene-33.428	Contig_Y1;Contig_Y1;Contig_Y1;Contig_Y1	33813254;33814006;33814170;33814760	33813513;33814093;33814700;33815013	+;+;+;+	1133	0	0
augustus_masked-Contig_Y1-processed-gene-33.32	Contig_Y1	33848226	33849104	-	879	0	0
maker-Contig_Y1-augustus-gene-34.90	Contig_Y1;Contig_Y1;Contig_Y1	34104305;34104527;34104704	34104465;34104639;34104842	+;+;+	413	0	0
maker-Contig_Y1-snap-gene-34.254	Contig_Y1;Contig_Y1	34105325;34105453	34105393;34105785	+;+	402	0	0
maker-Contig_Y1-snap-gene-34.271	Contig_Y1;Contig_Y1	34169628;34177438	34170195;34178245	+;+	1376	3	3
maker-Contig_Y1-augustus-gene-34.142	Contig_Y1;Contig_Y1;Contig_Y1;Contig_Y1;Contig_Y1;Contig_Y1;Contig_Y1	34179569;34181250;34181428;34181636;34181908;34182179;34182340	34179881;34181365;34181572;34181835;34182115;34182277;34182449	-;-;-;-;-;-;-	1191	22	45
maker-Contig_Y1-snap-gene-34.273	Contig_Y1;Contig_Y1;Contig_Y1	34197651;34197992;34202868	34197806;34198037;34203028	+;+;+	363	6	1
maker-Contig_Y1-augustus-gene-34.145	Contig_Y1;Contig_Y1;Contig_Y1;Contig_Y1;Contig_Y1;Contig_Y1;Contig_Y1;Contig_Y1;Contig_Y1	34202791;34203590;34203939;34204123;34204373;34205058;34205327;34205535;34206934	34203514;34203663;34204063;34204302;34204501;34205178;34205423;34206017;34207421	-;-;-;-;-;-;-;-;-	2421	44	165
maker-Contig_Y1-snap-gene-34.355	Contig_Y1;Contig_Y1;Contig_Y1;Contig_Y1;Contig_Y1	34215720;34226011;34226157;34226381;34228779	34216473;34226136;34226318;34226504;34229039	-;-;-;-;-	1427	269	142
maker-Contig_Y1-snap-gene-34.275	Contig_Y1;Contig_Y1;Contig_Y1;Contig_Y1;Contig_Y1	34304683;34304802;34304996;34305744;34307218	34304786;34304935;34305691;34306807;34307241	+;+;+;+;+	2022	6	15
maker-Contig_Y1-snap-gene-34.278	Contig_Y1;Contig_Y1;Contig_Y1;Contig_Y1;Contig_Y1;Contig_Y1;Contig_Y1;Contig_Y1;Contig_Y1;Contig_Y1;Contig_Y1	34308843;34310756;34310937;34311745;34312087;34312253;34314485;34314680;34315007;34315168;34317516	34309641;34310874;34311315;34311897;34312169;34314424;34314600;34314916;34315097;34315285;34319311	+;+;+;+;+;+;+;+;+;+;+	6063	3890	1460
maker-Contig_Y1-augustus-gene-34.156	Contig_Y1;Contig_Y1;Contig_Y1;Contig_Y1;Contig_Y1	34318100;34318395;34318682;34319154;34319503	34318325;34318618;34319084;34319311;34319538	-;-;-;-;-	1047	0	0
maker-Contig_Y1-augustus-gene-34.157	Contig_Y1;Contig_Y1;Contig_Y1;Contig_Y1;Contig_Y1;Contig_Y1;Contig_Y1;Contig_Y1;Contig_Y1;Contig_Y1;Contig_Y1;Contig_Y1;Contig_Y1;Contig_Y1;Contig_Y1;Contig_Y1;Contig_Y1;Contig_Y1;Contig_Y1;Contig_Y1	34320164;34320333;34320539;34323549;34323746;34324019;34324278;34324703;34325016;34325338;34325561;34325842;34326018;34326206;34326384;34326548;34326691;34327054;34327532;34328324	34320255;34320472;34320672;34323656;34323961;34324205;34324640;34324955;34325275;34325494;34325779;34325960;34326147;34326311;34326486;34326630;34326824;34327245;34327688;34328847	-;-;-;-;-;-;-;-;-;-;-;-;-;-;-;-;-;-;-;-	3677	83	295
maker-Contig_Y1-augustus-gene-34.174	Contig_Y1;Contig_Y1;Contig_Y1;Contig_Y1	34349004;34350532;34350707;34351169	34350450;34350634;34351106;34351354	-;-;-;-	2136	1	3
maker-Contig_Y1-snap-gene-34.284	Contig_Y1;Contig_Y1;Contig_Y1;Contig_Y1	34349355;34349899;34350846;34352468	34349840;34350248;34350918;34352484	+;+;+;+	926	0	0
maker-Contig_Y1-augustus-gene-34.101	Contig_Y1;Contig_Y1;Contig_Y1;Contig_Y1;Contig_Y1	34352487;34352631;34353165;34353374;34353636	34352575;34353099;34353305;34353562;34354000	+;+;+;+;+	1253	26	213
maker-Contig_Y1-snap-gene-34.406	Contig_Y1;Contig_Y1	34352799;34353388	34352927;34353468	-;-	210	0	0
maker-Contig_Y1-augustus-gene-34.175	Contig_Y1;Contig_Y1;Contig_Y1;Contig_Y1	34354238;34354417;34354816;34355062	34354331;34354750;34354991;34355066	-;-;-;-	609	0	2
maker-Contig_Y1-snap-gene-34.386	Contig_Y1;Contig_Y1;Contig_Y1	34355129;34355204;34355529	34355134;34355355;34355692	-;-;-	322	0	2
maker-Contig_Y1-augustus-gene-34.192	Contig_Y1;Contig_Y1;Contig_Y1;Contig_Y1;Contig_Y1;Contig_Y1;Contig_Y1;Contig_Y1;Contig_Y1;Contig_Y1;Contig_Y1;Contig_Y1	34370912;34371789;34372156;34372526;34372745;34374786;34375038;34375265;34375469;34376715;34379705;34380124	34371733;34372097;34372466;34372673;34374714;34374976;34375207;34375387;34376176;34376826;34380098;34380246	-;-;-;-;-;-;-;-;-;-;-;-	5381	15	55
maker-Contig_Y1-snap-gene-34.295	Contig_Y1;Contig_Y1;Contig_Y1	34376829;34377059;34377397	34376995;34377169;34380298	+;+;+	3180	7	9
maker-Contig_Y1-augustus-gene-34.112	Contig_Y1;Contig_Y1	34380984;34382390	34382324;34382521	+;+	1473	0	0
maker-Contig_Y1-snap-gene-34.425	Contig_Y1;Contig_Y1;Contig_Y1;Contig_Y1	34380984;34383139;34383341;34383449	34383073;34383303;34383386;34383991	-;-;-;-	2844	3	3
maker-Contig_Y1-snap-gene-34.297	Contig_Y1;Contig_Y1;Contig_Y1	34382673;34382762;34384643	34382704;34382917;34384698	+;+;+	244	0	0
maker-Contig_Y1-augustus-gene-34.198	Contig_Y1;Contig_Y1	34398080;34398432	34398385;34398855	-;-	730	0	0
maker-Contig_Y1-snap-gene-34.428	Contig_Y1;Contig_Y1;Contig_Y1;Contig_Y1	34414308;34414911;34415123;34415472	34414837;34414944;34415282;34415488	-;-;-;-	741	1	18
maker-Contig_Y1-snap-gene-34.431	Contig_Y1;Contig_Y1;Contig_Y1;Contig_Y1;Contig_Y1	34427905;34428281;34428552;34428889;34430155	34427911;34428490;34428829;34429102;34430473	-;-;-;-;-	1028	26	13
maker-Contig_Y1-snap-gene-34.304	Contig_Y1;Contig_Y1;Contig_Y1	34432354;34432997;34435163	34432880;34433187;34435400	+;+;+	956	0	0
maker-Contig_Y1-augustus-gene-34.115	Contig_Y1;Contig_Y1	34497319;34498484	34497935;34498982	+;+	1116	0	0
maker-Contig_Y1-augustus-gene-34.200	Contig_Y1;Contig_Y1;Contig_Y1;Contig_Y1;Contig_Y1	34497319;34499542;34499797;34500067;34501009	34499472;34499742;34499982;34500255;34501494	-;-;-;-;-	3216	59	27
maker-Contig_Y1-snap-gene-34.437	Contig_Y1;Contig_Y1;Contig_Y1;Contig_Y1	34503560;34504786;34505158;34509976	34504771;34505086;34505327;34510758	-;-;-;-	2466	13	45
maker-Contig_Y1-augustus-gene-34.119	Contig_Y1;Contig_Y1;Contig_Y1;Contig_Y1	34522864;34523204;34523429;34523666	34522932;34523363;34523603;34524800	+;+;+;+	1539	138	261
maker-Contig_Y1-augustus-gene-34.210	Contig_Y1;Contig_Y1;Contig_Y1	34528434;34528694;34528973	34528632;34528892;34529263	-;-;-	689	19	16
maker-Contig_Y1-snap-gene-34.312	Contig_Y1;Contig_Y1	34552895;34553011	34552942;34553145	+;+	183	0	0
maker-Contig_Y1-snap-gene-34.445	Contig_Y1;Contig_Y1	34564062;34564662	34564605;34565840	-;-	1723	0	1
maker-Contig_Y1-snap-gene-34.314	Contig_Y1;Contig_Y1;Contig_Y1;Contig_Y1;Contig_Y1;Contig_Y1;Contig_Y1	34649524;34651516;34651848;34652237;34652511;34653206;34653426	34649850;34651782;34652158;34652441;34652660;34653316;34653989	+;+;+;+;+;+;+	1935	19	83
maker-Contig_Y1-augustus-gene-34.214	Contig_Y1;Contig_Y1	34697392;34697777	34697718;34698255	-;-	806	0	0
snap_masked-Contig_Y1-processed-gene-34.77	Contig_Y1;Contig_Y1;Contig_Y1	34699485;34701593;34718402	34699565;34701843;34718429	-;-;-	360	1	0
maker-Contig_Y1-snap-gene-34.315	Contig_Y1;Contig_Y1	34767510;34771637	34767815;34771954	+;+	624	0	1
maker-Contig_Y1-snap-gene-34.318	Contig_Y1;Contig_Y1	34822798;34826780	34823103;34827097	+;+	624	0	0
maker-Contig_Y1-snap-gene-34.321	Contig_Y1;Contig_Y1	34875900;34878136	34876118;34878216	+;+	300	0	0
snap_masked-Contig_Y1-processed-gene-34.50	Contig_Y1;Contig_Y1	34891321;34898110	34891577;34898134	+;+	282	0	0
augustus_masked-Contig_Y1-processed-gene-34.9	Contig_Y1	34898145	34898756	+	612	5	9
maker-Contig_Y1-augustus-gene-34.125	Contig_Y1;Contig_Y1	34899145;34899574	34899514;34903194	+;+	3991	23	106
maker-Contig_Y1-augustus-gene-34.131	Contig_Y1;Contig_Y1;Contig_Y1;Contig_Y1;Contig_Y1;Contig_Y1;Contig_Y1;Contig_Y1;Contig_Y1	34909386;34911362;34911939;34912196;34912485;34912653;34912962;34914348;34914797	34910039;34911552;34912115;34912397;34912593;34912893;34913192;34914740;34914949	+;+;+;+;+;+;+;+;+	2351	24	54
maker-Contig_Y1-augustus-gene-34.130	Contig_Y1;Contig_Y1;Contig_Y1;Contig_Y1	34916770;34916897;34917182;34917573	34916824;34917121;34917511;34919109	+;+;+;+	2147	0	19
maker-Contig_Y1-snap-gene-34.459	Contig_Y1;Contig_Y1;Contig_Y1;Contig_Y1;Contig_Y1;Contig_Y1;Contig_Y1;Contig_Y1;Contig_Y1;Contig_Y1;Contig_Y1;Contig_Y1;Contig_Y1;Contig_Y1;Contig_Y1;Contig_Y1;Contig_Y1;Contig_Y1;Contig_Y1;Contig_Y1	34917590;34919180;34919361;34919872;34920412;34920952;34921172;34921374;34921640;34921785;34921911;34922112;34922307;34922865;34923162;34923333;34923671;34924178;34924385;34930028	34919117;34919290;34919815;34919961;34920894;34921100;34921311;34921578;34921720;34921848;34922043;34922244;34922808;34923100;34923271;34923606;34924116;34924285;34924565;34930137	-;-;-;-;-;-;-;-;-;-;-;-;-;-;-;-;-;-;-;-	5539	9	46
maker-Contig_Y1-augustus-gene-34.137	Contig_Y1;Contig_Y1;Contig_Y1;Contig_Y1;Contig_Y1;Contig_Y1;Contig_Y1;Contig_Y1;Contig_Y1;Contig_Y1;Contig_Y1	34931079;34931792;34931973;34932180;34932703;34932827;34933055;34933285;34933617;34933878;34934261	34931721;34931916;34932110;34932648;34932773;34932993;34933227;34933538;34933812;34934196;34935237	+;+;+;+;+;+;+;+;+;+;+	3532	68	243
maker-Contig_Y1-augustus-gene-34.136	Contig_Y1;Contig_Y1	34935650;34935963	34935894;34936206	+;+	489	19	22
maker-Contig_Y1-augustus-gene-34.227	Contig_Y1;Contig_Y1	34936684;34937013	34936957;34937293	-;-	555	12	29
maker-Contig_Y1-snap-gene-34.336	Contig_Y1;Contig_Y1	34937223;34937575	34937292;34937732	+;+	228	0	0
augustus_masked-Contig_Y1-processed-gene-34.32	Contig_Y1	34937427	34937783	-	357	2	1
maker-Contig_Y1-snap-gene-34.471	Contig_Y1;Contig_Y1;Contig_Y1	34937795;34938244;34939269	34938238;34939214;34939752	-;-;-	1899	16	25
snap_masked-Contig_Y1-processed-gene-34.56	Contig_Y1;Contig_Y1	34951862;34952163	34952110;34952240	+;+	327	0	0
maker-Contig_Y1-augustus-gene-34.233	Contig_Y1;Contig_Y1;Contig_Y1;Contig_Y1;Contig_Y1	34953040;34953120;34953340;34953540;34953826	34953043;34953160;34953466;34953772;34953984	-;-;-;-;-	564	0	0
snap_masked-Contig_Y1-processed-gene-34.84	Contig_Y1	34954234	34954542	-	309	0	0
maker-Contig_Y1-snap-gene-34.345	Contig_Y1;Contig_Y1	34959568;34959791	34959782;34960223	+;+	648	0	0
maker-Contig_Y1-augustus-gene-34.247	Contig_Y1;Contig_Y1;Contig_Y1;Contig_Y1;Contig_Y1	34971081;34971465;34971620;34971820;34972112	34971410;34971566;34971746;34972058;34972270	-;-;-;-;-	957	0	0
augustus_masked-Contig_Y1-processed-gene-34.37	Contig_Y1;Contig_Y1;Contig_Y1	34972357;34972524;34972959	34972462;34972903;34973358	-;-;-	886	0	0
maker-Contig_Y1-augustus-gene-35.164	Contig_Y1;Contig_Y1;Contig_Y1;Contig_Y1;Contig_Y1	34988649;34989666;34990406;34990606;34990898	34989641;34990208;34990532;34990844;34991176	-;-;-;-;-	2181	0	0
maker-Contig_Y1-snap-gene-35.274	Contig_Y1;Contig_Y1;Contig_Y1;Contig_Y1;Contig_Y1	34988736;34988956;34989218;34992603;34993044	34988947;34989208;34989613;34992982;34993131	+;+;+;+;+	1329	0	0
maker-Contig_Y1-snap-gene-35.307	Contig_Y1;Contig_Y1;Contig_Y1;Contig_Y1;Contig_Y1;Contig_Y1	34991306;34997015;34997215;34997507;34997920;34998999	34991689;34997141;34997453;34997858;34998299;34999028	-;-;-;-;-;-	1512	0	0
maker-Contig_Y1-snap-gene-35.273	Contig_Y1;Contig_Y1;Contig_Y1;Contig_Y1;Contig_Y1;Contig_Y1;Contig_Y1;Contig_Y1;Contig_Y1	34993237;34993449;34993761;34998682;34999145;34999528;34999840;35000013;35000164	34993395;34993687;34993887;34998873;34999474;34999766;34999966;35000109;35000277	+;+;+;+;+;+;+;+;+	1624	0	0
maker-Contig_Y1-augustus-gene-35.190	Contig_Y1;Contig_Y1;Contig_Y1;Contig_Y1;Contig_Y1;Contig_Y1;Contig_Y1;Contig_Y1	35031221;35032687;35033042;35033334;35033746;35037748;35037948;35038240	35032632;35032968;35033280;35033684;35034125;35037874;35038186;35038518	-;-;-;-;-;-;-;-	3309	1	2
maker-Contig_Y1-augustus-gene-35.184	Contig_Y1;Contig_Y1	35043362;35043562	35043500;35043936	-;-	514	0	0
maker-Contig_Y1-augustus-gene-35.229	Contig_Y1;Contig_Y1;Contig_Y1;Contig_Y1;Contig_Y1;Contig_Y1;Contig_Y1	35303056;35303359;35304570;35304924;35305085;35305555;35305682	35303308;35303465;35304882;35305020;35305406;35305649;35305991	-;-;-;-;-;-;-	1497	1	1
maker-Contig_Y1-snap-gene-35.323	Contig_Y1;Contig_Y1;Contig_Y1;Contig_Y1;Contig_Y1	35307641;35309028;35309153;35310066;35310265	35307893;35309086;35309989;35310247;35310574	-;-;-;-;-	1641	0	0
maker-Contig_Y1-snap-gene-35.322	Contig_Y1;Contig_Y1;Contig_Y1;Contig_Y1;Contig_Y1;Contig_Y1;Contig_Y1	35312234;35313468;35313799;35313950;35314381;35314547;35315011	35312385;35313668;35313885;35314271;35314529;35314941;35315294	-;-;-;-;-;-;-	1590	0	5
augustus_masked-Contig_Y1-processed-gene-35.31	Contig_Y1;Contig_Y1;Contig_Y1;Contig_Y1;Contig_Y1;Contig_Y1;Contig_Y1	35324842;35325301;35325453;35325731;35326492;35326730;35327640	35325095;35325394;35325665;35326325;35326664;35326834;35328084	-;-;-;-;-;-;-	1879	17	168
maker-Contig_Y1-snap-gene-35.284	Contig_Y1;Contig_Y1	35504901;35505150	35505061;35506252	+;+	1264	1	3
maker-Contig_Y1-augustus-gene-35.133	Contig_Y1;Contig_Y1;Contig_Y1	35524251;35528677;35536320	35524561;35528922;35536631	+;+;+	869	9	133
maker-Contig_Y1-augustus-gene-35.135	Contig_Y1;Contig_Y1;Contig_Y1;Contig_Y1	35699703;35701594;35701940;35702168	35699725;35701855;35702093;35702376	+;+;+;+	648	0	29
snap_masked-Contig_Y1-processed-gene-35.65	Contig_Y1;Contig_Y1	35702610;35702836	35702702;35702937	+;+	195	1	35
augustus_masked-Contig_Y1-processed-gene-35.33	Contig_Y1;Contig_Y1;Contig_Y1	35704850;35705931;35715664	35705854;35706140;35716014	-;-;-	1566	0	1
augustus_masked-Contig_Y1-processed-gene-35.34	Contig_Y1	35724149	35724520	-	372	0	0
maker-Contig_Y1-snap-gene-35.341	Contig_Y1;Contig_Y1;Contig_Y1;Contig_Y1;Contig_Y1	35731667;35733730;35734167;35735132;35735181	35733653;35734034;35734382;35735170;35735240	-;-;-;-;-	2607	7	21
maker-Contig_Y1-snap-gene-35.344	Contig_Y1;Contig_Y1;Contig_Y1;Contig_Y1;Contig_Y1;Contig_Y1;Contig_Y1	35767943;35768821;35773244;35773589;35774212;35775294;35775737	35768006;35769305;35773577;35774172;35775239;35775702;35776135	-;-;-;-;-;-;-	3303	1	15
maker-Contig_Y1-augustus-gene-35.253	Contig_Y1;Contig_Y1;Contig_Y1;Contig_Y1;Contig_Y1	35776292;35776550;35777447;35777653;35783592	35776489;35777390;35777567;35777751;35783643	-;-;-;-;-	1311	36	73
maker-Contig_Y1-snap-gene-35.288	Contig_Y1;Contig_Y1;Contig_Y1	35784589;35784691;35785199	35784629;35785127;35785327	+;+;+	607	0	1
maker-Contig_Y1-augustus-gene-35.137	Contig_Y1;Contig_Y1	35829432;35829729	35829668;35830259	+;+	768	2	1
maker-Contig_Y1-augustus-gene-35.138	Contig_Y1;Contig_Y1;Contig_Y1;Contig_Y1;Contig_Y1;Contig_Y1;Contig_Y1;Contig_Y1;Contig_Y1;Contig_Y1;Contig_Y1;Contig_Y1;Contig_Y1	35831172;35831605;35831799;35832301;35832525;35832725;35834540;35835455;35835697;35835874;35836042;35836456;35837558	35831543;35831731;35832236;35832456;35832638;35833075;35835370;35835634;35835792;35835909;35836308;35837488;35839199	+;+;+;+;+;+;+;+;+;+;+;+;+	5643	9	72
maker-Contig_Y1-augustus-gene-35.257	Contig_Y1;Contig_Y1	35837574;35839253	35839188;35839728	-;-	2091	0	7
maker-Contig_Y1-augustus-gene-35.260	Contig_Y1;Contig_Y1;Contig_Y1	35855185;35857466;35857650	35857410;35857581;35857846	-;-;-	2539	454	141
maker-Contig_Y1-snap-gene-35.355	Contig_Y1;Contig_Y1;Contig_Y1	35858328;35858670;35865181	35858589;35858971;35866078	-;-;-	1462	0	0
maker-Contig_Y1-snap-gene-35.363	Contig_Y1;Contig_Y1;Contig_Y1	35878868;35878988;35879210	35878923;35879147;35879389	-;-;-	396	0	0
maker-Contig_Y1-snap-gene-35.297	Contig_Y1;Contig_Y1;Contig_Y1	35905857;35905973;35909141	35905950;35906036;35911079	+;+;+	2097	103	262
maker-Contig_Y1-augustus-gene-35.145	Contig_Y1;Contig_Y1;Contig_Y1;Contig_Y1;Contig_Y1	35911631;35911996;35912287;35913704;35913992	35911929;35912217;35913641;35913906;35914119	+;+;+;+;+	2207	0	3
snap_masked-Contig_Y1-processed-gene-35.76	Contig_Y1;Contig_Y1	35914236;35914385	35914321;35914811	+;+	513	0	1
snap_masked-Contig_Y1-processed-gene-35.77	Contig_Y1;Contig_Y1;Contig_Y1;Contig_Y1;Contig_Y1	35914912;35915044;35915284;35915586;35915950	35914989;35915270;35915529;35915879;35916944	+;+;+;+;+	1840	0	3
maker-Contig_Y1-snap-gene-35.368	Contig_Y1;Contig_Y1;Contig_Y1	35916146;35916717;35917064	35916651;35916841;35917148	-;-;-	716	1	0
maker-Contig_Y1-snap-gene-35.365	Contig_Y1;Contig_Y1	35917164;35917556	35917502;35917679	-;-	463	0	0
maker-Contig_Y1-snap-gene-35.302	Contig_Y1;Contig_Y1;Contig_Y1;Contig_Y1;Contig_Y1;Contig_Y1;Contig_Y1;Contig_Y1	35919065;35919210;35919364;35919616;35919794;35920001;35920201;35920506	35919151;35919302;35919557;35919744;35919924;35920145;35920451;35921068	+;+;+;+;+;+;+;+	1593	1	4
maker-Contig_Y1-snap-gene-35.371	Contig_Y1;Contig_Y1	35920748;35921127	35921010;35921203	-;-	340	0	0
maker-Contig_Y1-snap-gene-35.305	Contig_Y1;Contig_Y1;Contig_Y1	35932705;35933025;35933182	35932908;35933124;35933392	+;+;+	515	0	0
augustus_masked-Contig_Y1-processed-gene-35.44	Contig_Y1;Contig_Y1;Contig_Y1;Contig_Y1;Contig_Y1;Contig_Y1;Contig_Y1	35947553;35948054;35948321;35948785;35949254;35950163;35950472	35947606;35948118;35948611;35949186;35950085;35950415;35950614	-;-;-;-;-;-;-	2040	0	1
maker-Contig_Y1-augustus-gene-36.130	Contig_Y1;Contig_Y1;Contig_Y1	35968166;35969937;35970399	35969892;35970061;35970727	-;-;-	2181	399	971
maker-Contig_Y1-snap-gene-36.244	Contig_Y1;Contig_Y1;Contig_Y1	35972675;35972851;35973021	35972797;35972992;35973112	-;-;-	357	0	11
augustus_masked-Contig_Y1-processed-gene-36.3	Contig_Y1	35973146	35974366	-	1221	0	51
maker-Contig_Y1-snap-gene-36.258	Contig_Y1;Contig_Y1;Contig_Y1;Contig_Y1;Contig_Y1;Contig_Y1;Contig_Y1;Contig_Y1	35983932;35987561;35987660;35987880;35988312;35988829;35989483;35996599	35987485;35987589;35987822;35988241;35988459;35989406;35990856;35996818	-;-;-;-;-;-;-;-	6428	67	25
maker-Contig_Y1-augustus-gene-36.73	Contig_Y1;Contig_Y1;Contig_Y1	35999283;35999450;35999581	35999388;35999518;36001460	+;+;+	2055	27	47
maker-Contig_Y1-augustus-gene-36.137	Contig_Y1;Contig_Y1;Contig_Y1;Contig_Y1;Contig_Y1;Contig_Y1;Contig_Y1;Contig_Y1;Contig_Y1;Contig_Y1;Contig_Y1;Contig_Y1;Contig_Y1;Contig_Y1;Contig_Y1;Contig_Y1;Contig_Y1;Contig_Y1;Contig_Y1;Contig_Y1;Contig_Y1;Contig_Y1;Contig_Y1;Contig_Y1;Contig_Y1;Contig_Y1;Contig_Y1;Contig_Y1;Contig_Y1;Contig_Y1;Contig_Y1;Contig_Y1;Contig_Y1;Contig_Y1	36023488;36025367;36025618;36027859;36034689;36034862;36035157;36035356;36035691;36036118;36037974;36038213;36038465;36041944;36043162;36043319;36045108;36045281;36045576;36045775;36046110;36046537;36046932;36050867;36051068;36053100;36054342;36055465;36055863;36057190;36059383;36060384;36061424;36063510	36024642;36025547;36025891;36028052;36034806;36035091;36035274;36035530;36035762;36036162;36038148;36038402;36039386;36042402;36043169;36043512;36045225;36045510;36045693;36045949;36046181;36046581;36046988;36051007;36053031;36053325;36055411;36055794;36056088;36059318;36060345;36061360;36063425;36064517	-;-;-;-;-;-;-;-;-;-;-;-;-;-;-;-;-;-;-;-;-;-;-;-;-;-;-;-;-;-;-;-;-;-	16361	62	226
augustus_masked-Contig_Y1-processed-gene-36.23	Contig_Y1;Contig_Y1;Contig_Y1;Contig_Y1;Contig_Y1;Contig_Y1;Contig_Y1;Contig_Y1;Contig_Y1;Contig_Y1;Contig_Y1	36064526;36067230;36068394;36069963;36070900;36072616;36074398;36074562;36075208;36076359;36077791	36064714;36068343;36069538;36070835;36072530;36074331;36074490;36075108;36076307;36077725;36078908	-;-;-;-;-;-;-;-;-;-;-	10893	32	182
maker-Contig_Y1-snap-gene-36.300	Contig_Y1;Contig_Y1;Contig_Y1;Contig_Y1;Contig_Y1;Contig_Y1;Contig_Y1;Contig_Y1;Contig_Y1	36127242;36128469;36129610;36129889;36130770;36131932;36132365;36133311;36134533	36127812;36128552;36129745;36130519;36131688;36132300;36133248;36133587;36136248	-;-;-;-;-;-;-;-;-	5587	38	185
maker-Contig_Y1-snap-gene-36.201	Contig_Y1;Contig_Y1;Contig_Y1	36518047;36518362;36518591	36518205;36518521;36520537	+;+;+	2266	0	1
maker-Contig_Y1-snap-gene-36.310	Contig_Y1;Contig_Y1;Contig_Y1;Contig_Y1;Contig_Y1	36529695;36533563;36535252;36535551;36536445	36533487;36535173;36535474;36536339;36536484	-;-;-;-;-	6456	47	338
maker-Contig_Y1-snap-gene-36.307	Contig_Y1;Contig_Y1	36537054;36538195	36537178;36538288	-;-	219	0	0
maker-Contig_Y1-snap-gene-36.203	Contig_Y1;Contig_Y1;Contig_Y1;Contig_Y1	36553315;36555495;36555630;36555718	36554999;36555571;36555709;36555966	+;+;+;+	2091	11	42
maker-Contig_Y1-augustus-gene-36.164	Contig_Y1;Contig_Y1	36560627;36561566	36561504;36562373	-;-	1686	147	872
maker-Contig_Y1-augustus-gene-36.166	Contig_Y1;Contig_Y1;Contig_Y1;Contig_Y1;Contig_Y1;Contig_Y1	36595899;36596301;36596606;36597081;36597240;36598110	36596227;36596540;36597019;36597179;36598025;36598484	-;-;-;-;-;-	2243	7	50
maker-Contig_Y1-augustus-gene-36.79	Contig_Y1;Contig_Y1	36609725;36611333	36610215;36611351	+;+	510	0	3
maker-Contig_Y1-augustus-gene-36.86	Contig_Y1;Contig_Y1;Contig_Y1;Contig_Y1;Contig_Y1;Contig_Y1;Contig_Y1;Contig_Y1;Contig_Y1	36612388;36613139;36613766;36614250;36614691;36615137;36615279;36615951;36616220	36612488;36613617;36613849;36614626;36614957;36615220;36615575;36616157;36619911	+;+;+;+;+;+;+;+;+	5588	34	54
maker-Contig_Y1-snap-gene-36.319	Contig_Y1;Contig_Y1;Contig_Y1	36617597;36618166;36619794	36618070;36618340;36619911	-;-;-	767	0	0
maker-Contig_Y1-augustus-gene-36.169	Contig_Y1;Contig_Y1;Contig_Y1;Contig_Y1;Contig_Y1	36654798;36655831;36656523;36656851;36657079	36655762;36656458;36656792;36657008;36660111	-;-;-;-;-	5054	3	38
maker-Contig_Y1-snap-gene-36.322	Contig_Y1;Contig_Y1	36731130;36738575	36732136;36739043	-;-	1476	0	0
maker-Contig_Y1-snap-gene-36.324	Contig_Y1;Contig_Y1;Contig_Y1;Contig_Y1	36741710;36742357;36742853;36746084	36742292;36742789;36743405;36746197	-;-;-;-	1683	6	21
maker-Contig_Y1-snap-gene-36.323	Contig_Y1;Contig_Y1;Contig_Y1	36751308;36759623;36759746	36751426;36759716;36759784	-;-;-	252	2	4
snap_masked-Contig_Y1-processed-gene-36.70	Contig_Y1;Contig_Y1;Contig_Y1	36764673;36765511;36766477	36765453;36765669;36766587	-;-;-	1051	23	42
snap_masked-Contig_Y1-processed-gene-36.71	Contig_Y1;Contig_Y1;Contig_Y1	36773828;36774094;36781302	36774034;36774334;36781321	-;-;-	468	17	28
maker-Contig_Y1-snap-gene-36.331	Contig_Y1;Contig_Y1;Contig_Y1;Contig_Y1;Contig_Y1;Contig_Y1;Contig_Y1	36795954;36796561;36796818;36797000;36800772;36800913;36803303	36796358;36796726;36796937;36797097;36800842;36801066;36803509	-;-;-;-;-;-;-	1221	52	349
maker-Contig_Y1-snap-gene-36.220	Contig_Y1;Contig_Y1;Contig_Y1	36821693;36828048;36829411	36821719;36829258;36830587	+;+;+	2415	0	0
maker-Contig_Y1-snap-gene-36.226	Contig_Y1;Contig_Y1;Contig_Y1	36840970;36841384;36842362	36841265;36842309;36843575	+;+;+	2436	0	1
snap_masked-Contig_Y1-processed-gene-36.47	Contig_Y1;Contig_Y1;Contig_Y1	36848082;36848492;36849459	36848295;36849303;36849707	+;+;+	1275	0	0
maker-Contig_Y1-snap-gene-36.234	Contig_Y1;Contig_Y1;Contig_Y1;Contig_Y1	36860581;36867370;36873798;36874193	36861091;36867639;36873990;36874265	+;+;+;+	1047	0	0
snap_masked-Contig_Y1-processed-gene-36.49	Contig_Y1;Contig_Y1;Contig_Y1	36874620;36875030;36879883	36874833;36876167;36880402	+;+;+	1872	0	0
maker-Contig_Y1-augustus-gene-36.112	Contig_Y1;Contig_Y1	36880749;36881159	36880962;36882417	+;+	1473	0	0
maker-Contig_Y1-augustus-gene-36.113	Contig_Y1;Contig_Y1	36887884;36888294	36888097;36889552	+;+	1473	0	0
maker-Contig_Y1-snap-gene-36.241	Contig_Y1;Contig_Y1	36908955;36910966	36910913;36911792	+;+	2786	0	0
augustus_masked-Contig_Y1-processed-gene-37.0	Contig_Y1	36920978	36921544	+	567	0	0
maker-Contig_Y1-snap-gene-37.271	Contig_Y1;Contig_Y1;Contig_Y1	36921898;36922308;36927629	36922255;36922706;36928152	+;+;+	1281	0	2
maker-Contig_Y1-snap-gene-37.270	Contig_Y1;Contig_Y1	36928192;36928356	36928303;36928447	+;+	204	0	0
augustus_masked-Contig_Y1-processed-gene-37.2	Contig_Y1	36928517	36929614	+	1098	0	0
maker-Contig_Y1-snap-gene-37.280	Contig_Y1;Contig_Y1;Contig_Y1	36942990;36947194;36948724	36943498;36948671;36949819	+;+;+	3083	0	0
maker-Contig_Y1-snap-gene-37.285	Contig_Y1;Contig_Y1	36961656;36962214	36962143;36962589	+;+	864	0	1
maker-Contig_Y1-snap-gene-37.283	Contig_Y1;Contig_Y1;Contig_Y1	36966495;36967639;36968986	36966514;36968933;36970064	+;+;+	2394	0	2
maker-Contig_Y1-snap-gene-37.286	Contig_Y1;Contig_Y1;Contig_Y1	36985747;36986311;36987810	36986253;36987757;36988939	+;+;+	3084	0	0
maker-Contig_Y1-snap-gene-37.406	Contig_Y1;Contig_Y1;Contig_Y1	36987902;36988425;36995057	36988362;36988532;36995284	-;-;-	797	0	0
maker-Contig_Y1-augustus-gene-37.246	Contig_Y1;Contig_Y1;Contig_Y1	37000607;37001034;37001343	37000976;37001287;37001555	-;-;-	837	0	2
maker-Contig_Y1-augustus-gene-37.142	Contig_Y1;Contig_Y1	37020593;37021987	37021790;37023200	+;+	2412	0	0
maker-Contig_Y1-augustus-gene-37.143	Contig_Y1;Contig_Y1	37026559;37028570	37028517;37029783	+;+	3173	0	0
maker-Contig_Y1-augustus-gene-37.144	Contig_Y1;Contig_Y1	37034077;37035334	37034431;37036589	+;+	1611	0	0
maker-Contig_Y1-snap-gene-37.295	Contig_Y1;Contig_Y1	37052473;37052657	37052613;37053601	+;+	1086	0	1
maker-Contig_Y1-snap-gene-37.297	Contig_Y1;Contig_Y1;Contig_Y1;Contig_Y1	37053611;37053823;37058284;37058975	37053770;37054347;37058808;37059495	+;+;+;+	1731	0	0
maker-Contig_Y1-snap-gene-37.306	Contig_Y1;Contig_Y1;Contig_Y1;Contig_Y1	37077217;37077786;37079310;37079458	37077728;37079257;37079449;37080504	+;+;+;+	3171	0	0
maker-Contig_Y1-augustus-gene-37.160	Contig_Y1;Contig_Y1;Contig_Y1	37101937;37102505;37104029	37102447;37103976;37105242	+;+;+	3197	0	0
maker-Contig_Y1-snap-gene-37.314	Contig_Y1;Contig_Y1;Contig_Y1;Contig_Y1;Contig_Y1	37166257;37167920;37168588;37173368;37174684	37166268;37168535;37168931;37173653;37175003	+;+;+;+;+	1578	0	0
augustus_masked-Contig_Y1-processed-gene-37.17	Contig_Y1	37175019	37175897	+	879	0	0
maker-Contig_Y1-snap-gene-37.317	Contig_Y1;Contig_Y1;Contig_Y1;Contig_Y1	37199647;37199770;37200057;37200264	37199676;37200004;37200238;37201013	+;+;+;+	1197	0	0
maker-Contig_Y1-snap-gene-37.320	Contig_Y1;Contig_Y1	37229229;37229327	37229321;37230205	+;+	972	0	3
maker-Contig_Y1-snap-gene-37.319	Contig_Y1;Contig_Y1;Contig_Y1	37230224;37230565;37231022	37230512;37230982;37231535	+;+;+	1221	0	0
maker-Contig_Y1-snap-gene-37.328	Contig_Y1;Contig_Y1;Contig_Y1;Contig_Y1	37258419;37264413;37264683;37265134	37258432;37264627;37265105;37265309	+;+;+;+	828	1	1
maker-Contig_Y1-snap-gene-37.327	Contig_Y1;Contig_Y1;Contig_Y1	37265325;37265666;37266123	37265613;37266083;37266600	+;+;+	1185	0	0
maker-Contig_Y1-augustus-gene-37.181	Contig_Y1;Contig_Y1	37295521;37297531	37297478;37297955	+;+	2383	1	2
snap_masked-Contig_Y1-processed-gene-37.75	Contig_Y1;Contig_Y1	37297984;37298439	37298280;37298684	+;+	543	0	0
snap_masked-Contig_Y1-processed-gene-37.76	Contig_Y1;Contig_Y1	37307645;37308055	37308002;37308479	+;+	783	0	2
maker-Contig_Y1-snap-gene-37.347	Contig_Y1;Contig_Y1;Contig_Y1	37320085;37328439;37328899	37321378;37328859;37329649	+;+;+	2466	1	0
maker-Contig_Y1-snap-gene-37.346	Contig_Y1;Contig_Y1	37336934;37337344	37337230;37338063	+;+	1017	0	0
maker-Contig_Y1-snap-gene-37.345	Contig_Y1;Contig_Y1;Contig_Y1;Contig_Y1	37338120;37338332;37338511;37343537	37338135;37338505;37338855;37343550	+;+;+;+	549	0	0
augustus_masked-Contig_Y1-processed-gene-37.28	Contig_Y1;Contig_Y1	37343991;37345267	37344708;37346480	+;+	1932	0	0
maker-Contig_Y1-augustus-gene-37.195	Contig_Y1;Contig_Y1;Contig_Y1	37351565;37352959;37353135	37351919;37353075;37354123	+;+;+	1461	1	1
augustus_masked-Contig_Y1-processed-gene-37.30	Contig_Y1;Contig_Y1;Contig_Y1;Contig_Y1	37363656;37364067;37365052;37366022	37364010;37364999;37365914;37366267	+;+;+;+	2397	0	1
maker-Contig_Y1-snap-gene-37.369	Contig_Y1;Contig_Y1;Contig_Y1	37402783;37403712;37404707	37403659;37404686;37404924	+;+;+	2070	0	0
maker-Contig_Y1-snap-gene-37.374	Contig_Y1;Contig_Y1;Contig_Y1	37411725;37412151;37413993	37412081;37413902;37414547	+;+;+	2664	149	173
maker-Contig_Y1-augustus-gene-37.221	Contig_Y1;Contig_Y1;Contig_Y1;Contig_Y1;Contig_Y1	37414863;37414956;37416535;37417527;37417744	37414893;37416460;37417451;37417666;37418380	+;+;+;+;+	3230	15	98
maker-Contig_Y1-snap-gene-37.372	Contig_Y1;Contig_Y1;Contig_Y1	37418464;37420916;37421927	37420852;37421922;37422604	+;+;+	4074	31	1
maker-Contig_Y1-snap-gene-37.412	Contig_Y1;Contig_Y1;Contig_Y1;Contig_Y1;Contig_Y1;Contig_Y1;Contig_Y1	37423669;37424208;37424589;37425262;37425393;37425620;37431560	37423740;37424525;37425184;37425320;37425531;37425790;37431716	-;-;-;-;-;-;-	1512	3	2
maker-Contig_Y1-snap-gene-37.389	Contig_Y1;Contig_Y1;Contig_Y1;Contig_Y1;Contig_Y1	37430811;37431018;37431242;37431483;37431693	37430886;37431182;37431413;37431684;37432244	+;+;+;+;+	1167	0	0
maker-Contig_Y1-snap-gene-37.422	Contig_Y1;Contig_Y1;Contig_Y1	37451612;37453305;37454132	37451638;37453455;37454139	-;-;-	186	0	0
maker-Contig_Y1-augustus-gene-37.254	Contig_Y1;Contig_Y1;Contig_Y1;Contig_Y1	37454582;37454959;37455687;37459460	37454890;37455622;37456064;37459782	-;-;-;-	1674	37	69
maker-Contig_Y1-snap-gene-37.423	Contig_Y1;Contig_Y1	37459887;37462301	37459894;37462976	-;-	684	0	1
maker-Contig_Y1-snap-gene-37.393	Contig_Y1;Contig_Y1;Contig_Y1	37461381;37461635;37462310	37461392;37461705;37462976	+;+;+	750	2	0
maker-Contig_Y1-snap-gene-37.397	Contig_Y1;Contig_Y1;Contig_Y1	37473621;37473742;37474366	37473631;37473811;37474599	+;+;+	315	0	0
maker-Contig_Y1-augustus-gene-37.257	Contig_Y1;Contig_Y1;Contig_Y1;Contig_Y1	37474157;37474674;37475310;37477067	37474614;37475247;37475627;37477368	-;-;-;-	1652	4	20
snap_masked-Contig_Y1-processed-gene-37.111	Contig_Y1;Contig_Y1	37480090;37480324	37480111;37480667	-;-	366	3	1
maker-Contig_Y1-augustus-gene-37.239	Contig_Y1;Contig_Y1;Contig_Y1	37482938;37483232;37483630	37483138;37483568;37484248	+;+;+	1157	86	89
augustus_masked-Contig_Y1-processed-gene-37.39	Contig_Y1	37484596	37485459	+	864	0	0
maker-Contig_Y1-snap-gene-37.434	Contig_Y1;Contig_Y1;Contig_Y1;Contig_Y1	37489054;37490119;37490297;37490901	37489176;37490227;37490491;37491139	-;-;-;-	666	0	0
maker-Contig_Y1-augustus-gene-37.241	Contig_Y1;Contig_Y1;Contig_Y1	37490108;37500972;37501209	37491151;37501145;37501383	+;+;+	1393	30	0
maker-Contig_Y1-augustus-gene-37.260	Contig_Y1;Contig_Y1;Contig_Y1	37497637;37497907;37498574	37497845;37497992;37498807	-;-;-	529	12	1
maker-Contig_Y1-augustus-gene-37.243	Contig_Y1;Contig_Y1;Contig_Y1;Contig_Y1;Contig_Y1	37520892;37523377;37523843;37528296;37528549	37521439;37523656;37523972;37528383;37529395	+;+;+;+;+	1893	4	3
maker-Contig_Y1-snap-gene-37.439	Contig_Y1;Contig_Y1	37535837;37536301	37536241;37536367	-;-	472	8	0
maker-Contig_Y1-snap-gene-37.442	Contig_Y1;Contig_Y1	37543571;37545678	37545123;37545907	-;-	1783	414	2315
maker-Contig_Y1-snap-gene-37.443	Contig_Y1;Contig_Y1	37582133;37585083	37582581;37585233	-;-	600	0	0
maker-Contig_Y1-augustus-gene-37.264	Contig_Y1;Contig_Y1;Contig_Y1	37601370;37601612;37605714	37601536;37602691;37605744	-;-;-	1278	0	0
maker-Contig_Y1-augustus-gene-37.265	Contig_Y1;Contig_Y1	37606935;37607870	37607125;37608254	-;-	576	0	0
maker-Contig_Y1-snap-gene-37.447	Contig_Y1;Contig_Y1;Contig_Y1	37614895;37615086;37615313	37615019;37615205;37615334	-;-;-	267	1	0
augustus_masked-Contig_Y1-processed-gene-37.52	Contig_Y1;Contig_Y1	37620059;37620397	37620338;37621513	-;-	1397	1	0
augustus_masked-Contig_Y1-processed-gene-37.44	Contig_Y1;Contig_Y1;Contig_Y1;Contig_Y1;Contig_Y1	37757746;37759490;37759796;37760579;37760996	37757760;37759694;37759921;37760745;37761223	+;+;+;+;+	741	0	13
maker-Contig_Y1-snap-gene-37.451	Contig_Y1;Contig_Y1;Contig_Y1;Contig_Y1;Contig_Y1	37763123;37764156;37764350;37764714;37764840	37763274;37764278;37764492;37764748;37764890	-;-;-;-;-	504	0	2
maker-Contig_Y1-augustus-gene-37.268	Contig_Y1;Contig_Y1;Contig_Y1	37765658;37765920;37766347	37765850;37766131;37766607	-;-;-	666	0	2
snap_masked-Contig_Y1-processed-gene-37.99	Contig_Y1;Contig_Y1;Contig_Y1	37766717;37816581;37842169	37766867;37816689;37842271	+;+;+	363	0	0
maker-Contig_Y1-snap-gene-38.118	Contig_Y1;Contig_Y1;Contig_Y1;Contig_Y1	38109142;38109644;38109851;38110043	38109572;38109842;38109991;38111074	+;+;+;+	1803	4	50
maker-Contig_Y1-augustus-gene-38.63	Contig_Y1;Contig_Y1;Contig_Y1;Contig_Y1	38123737;38124224;38124468;38124650	38124110;38124416;38124590;38125577	+;+;+;+	1618	1	13
maker-Contig_Y1-augustus-gene-38.65	Contig_Y1;Contig_Y1;Contig_Y1	38157760;38158369;38159492	38158314;38159451;38160175	+;+;+	2322	12	35
augustus_masked-Contig_Y1-processed-gene-38.3	Contig_Y1;Contig_Y1;Contig_Y1;Contig_Y1	38162450;38162896;38164999;38166161	38162740;38164641;38165683;38166340	+;+;+;+	2902	6	33
maker-Contig_Y1-snap-gene-38.170	Contig_Y1;Contig_Y1;Contig_Y1;Contig_Y1	38171805;38172043;38172162;38172293	38171975;38172112;38172229;38172514	-;-;-;-	531	0	0
maker-Contig_Y1-augustus-gene-38.77	Contig_Y1;Contig_Y1	38272509;38272964	38272901;38272987	+;+	417	0	0
augustus_masked-Contig_Y1-processed-gene-38.5	Contig_Y1	38349496	38350158	+	663	0	0
snap_masked-Contig_Y1-processed-gene-38.31	Contig_Y1	38350483	38350722	+	240	0	0
maker-Contig_Y1-snap-gene-38.138	Contig_Y1;Contig_Y1;Contig_Y1	38367306;38368204;38368798	38368193;38368450;38368952	+;+;+	1290	0	0
maker-Contig_Y1-augustus-gene-38.108	Contig_Y1;Contig_Y1	38377763;38378629	38378559;38378683	-;-	852	0	0
maker-Contig_Y1-augustus-gene-38.109	Contig_Y1;Contig_Y1	38534149;38535091	38534942;38535148	-;-	852	0	0
maker-Contig_Y1-snap-gene-38.172	Contig_Y1;Contig_Y1;Contig_Y1	38535612;38536409;38536735	38536400;38536680;38536807	-;-;-	1134	0	0
snap_masked-Contig_Y1-processed-gene-38.51	Contig_Y1;Contig_Y1;Contig_Y1	38539185;38540457;38540978	38539378;38540554;38541012	-;-;-	327	0	2
snap_masked-Contig_Y1-processed-gene-38.52	Contig_Y1;Contig_Y1;Contig_Y1;Contig_Y1	38541532;38541743;38541950;38543066	38541646;38541839;38542069;38543105	-;-;-;-	372	0	1
maker-Contig_Y1-augustus-gene-38.80	Contig_Y1;Contig_Y1;Contig_Y1;Contig_Y1;Contig_Y1;Contig_Y1	38560045;38560271;38561409;38561762;38562041;38562160	38560201;38560811;38561543;38561981;38562102;38563910	+;+;+;+;+;+	2866	38	0
maker-Contig_Y1-augustus-gene-38.112	Contig_Y1;Contig_Y1	38713119;38714018	38713954;38714163	-;-	982	0	0
maker-Contig_Y1-snap-gene-38.143	Contig_Y1;Contig_Y1	38758827;38758955	38758935;38759076	+;+	231	0	0
maker-Contig_Y1-snap-gene-38.144	Contig_Y1;Contig_Y1;Contig_Y1;Contig_Y1	38760144;38760353;38767865;38768013	38760289;38760921;38767949;38768846	+;+;+;+	1634	0	0
maker-Contig_Y1-snap-gene-38.177	Contig_Y1;Contig_Y1;Contig_Y1;Contig_Y1	38935630;38937692;38937873;38938151	38937621;38937803;38938007;38938312	-;-;-;-	2401	7	14
maker-Contig_Y1-augustus-gene-38.90	Contig_Y1;Contig_Y1;Contig_Y1;Contig_Y1;Contig_Y1	38943893;38944426;38944667;38944874;38946373	38944101;38944579;38944819;38946071;38947080	+;+;+;+;+	2422	225	387
snap_masked-Contig_Y1-processed-gene-38.41	Contig_Y1;Contig_Y1;Contig_Y1;Contig_Y1	38947171;38953242;38954054;38954294	38947435;38953984;38954284;38954473	+;+;+;+	1419	8	63
[truncated: 19,526 more rows]
