# Supplementary material for: Single-cell RNA-seq of Drosophila miranda testis reveals the evolution and trajectory of germline sex chromosome regulation
Source: PLoS Biol. 2024 Apr 30;22(4):e3002605. doi: 10.1371/journal.pbio.3002605 (PMC11135767; doi:10.1371/journal.pbio.3002605)
Supplement: S1 Data — (ZIP) [file pbio.3002605.s017.zip › S1_Data/Dmir.STARpri.CDS.fc]

# Program:featureCounts v2.0.3; Command:"featureCounts" "-T" "24" "-p" "-M" "-t" "CDS" "-a" "../../ref/D.miranda_PacBio2.1.all.gtf" "-G" "../../ref/D.miranda_PacBio2.1.fasta" "-o" "Dmir.STARpri.CDS.fc" "Dmir.female.stage10.0.replicate1.pri.sort.bam" "Dmir.female.stage10.0.replicate2.pri.sort.bam" "Dmir.female.stage12.0.replicate1.pri.sort.bam" "Dmir.female.stage12.0.replicate3.pri.sort.bam" "Dmir…
Geneid	Chr	Start	End	Strand	Length	Dmir.female.stage10.0.replicate1.pri.sort.bam	Dmir.female.stage10.0.replicate2.pri.sort.bam	Dmir.female.stage12.0.replicate1.pri.sort.bam	Dmir.female.stage12.0.replicate3.pri.sort.bam	Dmir.female.stage2.0.replicate1.pri.sort.bam	Dmir.female.stage2.0.replicate2.pri.sort.bam	Dmir.female.stage2.0.replicate3.pri.sort.bam	Dmir.female.stage4.0.replicate1.pri.sort.bam	Dmir.female.stage4.0.replicate2.pri.sort.bam	Dmir.female.stage4.0.replicate3.pri.sort.bam	Dmir.female.stage5.5.replicate1.pri.sort.bam	Dmir.female.stage5.5.replicate3.pri.sort.bam	Dmir.female.stage5.9.replicate1.pri.sort.bam	Dmir.female.stage5.9.replicate2.pri.sort.bam	Dmir.female.stage5.9.replicate3.pri.sort.bam	Dmir.female.stage7.0.replicate1.pri.sort.bam	Dmir.female.stage7.0.replicate2.pri.sort.bam	Dmir.female.stage8.9.replicate1.pri.sort.bam	Dmir.female.stage8.9.replicate2.pri.sort.bam	Dmir.female.stage8.9.replicate3.pri.sort.bam	Dmir.male.stage10.0.replicate1.pri.sort.bam	Dmir.male.stage10.0.replicate2.pri.sort.bam	Dmir.male.stage10.0.replicate3.pri.sort.bam	Dmir.male.stage12.0.replicate1.pri.sort.bam	Dmir.male.stage12.0.replicate2.pri.sort.bam	Dmir.male.stage12.0.replicate3.pri.sort.bam	Dmir.male.stage2.0.replicate1.pri.sort.bam	Dmir.male.stage2.0.replicate2.pri.sort.bam	Dmir.male.stage2.0.replicate3.pri.sort.bam	Dmir.male.stage4.0.replicate1.pri.sort.bam	Dmir.male.stage4.0.replicate2.pri.sort.bam	Dmir.male.stage4.0.replicate3.pri.sort.bam	Dmir.male.stage5.5.replicate1.pri.sort.bam	Dmir.male.stage5.5.replicate2.pri.sort.bam	Dmir.male.stage5.5.replicate3.pri.sort.bam	Dmir.male.stage5.9.replicate1.pri.sort.bam	Dmir.male.stage5.9.replicate2.pri.sort.bam	Dmir.male.stage5.9.replicate3.pri.sort.bam	Dmir.male.stage7.0.replicate1.pri.sort.bam	Dmir.male.stage7.0.replicate2.pri.sort.bam	Dmir.male.stage7.0.replicate3.pri.sort.bam	Dmir.male.stage8.9.replicate1.pri.sort.bam	Dmir.male.stage8.9.replicate2.pri.sort.bam	Dmir_ovary_totRNA_rep1.pri.sort.bam
maker-Contig_AX1-snap-gene-0.167	Contig_AX1;Contig_AX1	22277;23171	22937;23184	+;+	675	0	0	0	0	0	0	0	0	0	0	0	2	0	0	0	0	0	0	0	0	0	0	0	0	0	0	0	0	0	0	0	0	0	0	0	0	1	0	0	0	0	0	0	0
maker-Contig_AX1-snap-gene-0.174	Contig_AX1;Contig_AX1	37849;38750	38509;38763	+;+	675	3	2	0	2	0	0	0	0	0	0	0	4	0	3	0	0	0	0	0	0	0	0	0	0	0	1	0	0	0	0	0	0	0	0	0	0	0	0	0	0	0	0	0	0
augustus_masked-Contig_AX1-processed-gene-0.4	Contig_AX1	44746	45417	+	672	1	5	0	0	0	0	0	0	0	0	2	6	0	0	0	0	0	0	1	0	4	4	1	0	0	0	0	0	0	0	0	0	0	0	0	0	0	0	0	4	0	2	0	0
maker-Contig_AX1-snap-gene-0.172	Contig_AX1;Contig_AX1	54762;55642	55422;55655	+;+	675	1	0	0	0	0	0	0	0	0	0	0	0	0	0	0	0	0	0	0	0	0	0	0	0	0	0	0	0	0	0	0	0	0	0	0	0	0	0	0	0	0	0	0	0
maker-Contig_AX1-snap-gene-0.181	Contig_AX1;Contig_AX1	65042;65950	65702;65963	+;+	675	1	0	1	0	0	0	0	0	0	0	0	0	0	2	0	0	0	0	0	0	0	0	0	0	0	0	0	0	0	0	0	0	0	0	0	2	0	0	0	0	0	0	0	8
maker-Contig_AX1-snap-gene-0.183	Contig_AX1;Contig_AX1;Contig_AX1	75079;75359;75971	75348;75737;75984	+;+;+	663	0	0	0	0	0	0	0	0	0	0	2	0	0	0	0	0	0	0	0	0	0	0	0	0	2	0	0	0	0	0	0	0	0	0	0	0	0	2	0	0	0	0	0	0
maker-Contig_AX1-snap-gene-0.186	Contig_AX1;Contig_AX1;Contig_AX1;Contig_AX1	90459;90832;90993;98498	90476;90963;91055;99085	+;+;+;+	801	0	0	2	2	7	0	2	0	7	3	5	3	3	5	4	0	5	2	3	0	2	1	2	1	2	0	3	0	2	5	1	0	1	4	5	0	3	3	3	2	3	0	1	0
augustus_masked-Contig_AX1-processed-gene-0.12	Contig_AX1;Contig_AX1;Contig_AX1;Contig_AX1	99111;99357;99627;99840	99294;99526;99770;100034	+;+;+;+	693	299	137	87	87	224	109	333	225	382	264	417	602	396	532	362	162	460	321	295	237	193	261	136	66	70	60	247	255	187	286	315	222	406	516	472	445	514	796	356	584	450	243	453	282
maker-Contig_AX1-snap-gene-0.215	Contig_AX1;Contig_AX1;Contig_AX1;Contig_AX1;Contig_AX1;Contig_AX1;Contig_AX1	107357;107892;116469;116967;120072;120913;121411	107830;107948;116897;117155;120851;121341;121605	+;+;+;+;+;+;+	2553	379	166	118	126	318	206	375	236	429	349	597	618	443	567	533	240	579	323	394	318	216	215	187	82	91	78	312	335	279	405	468	255	461	567	651	523	582	783	412	702	496	281	470	586
maker-Contig_AX1-augustus-gene-0.66	Contig_AX1;Contig_AX1;Contig_AX1;Contig_AX1;Contig_AX1	128996;129455;129751;130592;131090	129094;129679;130530;131020;131284	+;+;+;+;+	1728	10	3	4	1	10	2	10	6	6	9	11	11	12	16	10	6	25	15	10	9	9	11	4	3	1	0	10	7	12	15	9	8	14	16	16	3	15	15	9	5	11	8	8	11
maker-Contig_AX1-augustus-gene-0.67	Contig_AX1;Contig_AX1;Contig_AX1;Contig_AX1;Contig_AX1	137312;137771;138067;138908;139406	137410;137995;138846;139336;139600	+;+;+;+;+	1728	0	2	1	0	2	3	7	2	6	3	7	9	7	10	9	2	9	3	5	4	1	8	0	0	0	0	0	3	3	2	4	0	7	5	7	8	13	14	7	6	10	4	11	1
maker-Contig_AX1-augustus-gene-0.68	Contig_AX1;Contig_AX1;Contig_AX1;Contig_AX1;Contig_AX1	141804;142262;142558;143399;143897	141902;142486;143337;143827;144091	+;+;+;+;+	1728	365	214	119	139	395	210	517	356	589	458	623	935	725	869	549	257	731	470	561	432	304	373	199	121	86	85	445	513	407	458	466	316	586	852	607	380	796	716	514	887	758	372	451	294
maker-Contig_AX1-snap-gene-0.262	Contig_AX1;Contig_AX1;Contig_AX1;Contig_AX1;Contig_AX1;Contig_AX1	151811;152271;152566;153407;153905;157156	151909;152495;153345;153835;154020;157168	+;+;+;+;+;+	1662	2	5	0	1	4	0	4	1	9	3	7	7	2	15	3	2	2	4	5	6	1	0	2	0	0	1	2	5	1	4	3	2	3	1	2	0	4	3	5	8	6	0	6	0
maker-Contig_AX1-snap-gene-0.266	Contig_AX1;Contig_AX1;Contig_AX1;Contig_AX1;Contig_AX1;Contig_AX1;Contig_AX1;Contig_AX1	170005;171440;177248;177787;177956;178532;183321;183519	170083;171516;177427;177941;178010;178857;183407;183750	+;+;+;+;+;+;+;+	1191	42	36	23	13	41	26	95	47	80	53	85	99	92	110	80	30	88	53	111	62	53	59	37	21	24	12	64	49	47	79	83	32	87	89	95	96	108	136	77	90	115	52	90	9
maker-Contig_AX14-augustus-gene-0.13	Contig_AX14;Contig_AX14;Contig_AX14;Contig_AX14;Contig_AX14;Contig_AX14;Contig_AX14;Contig_AX14;Contig_AX14	1158;1463;1631;4583;4912;6567;7176;8537;9320	1178;1555;2701;4843;6510;7097;8471;8700;9470	+;+;+;+;+;+;+;+;+	5187	132	76	21	63	15	27	52	23	35	8	56	34	14	31	78	33	106	60	81	84	41	38	81	49	75	64	32	23	18	21	5	15	21	13	47	19	26	15	106	117	69	93	67	356
maker-Contig_AX14-snap-gene-0.100	Contig_AX14;Contig_AX14;Contig_AX14	5856;7206;13843	6330;7724;14846	-;-;-	1998	0	0	0	0	0	0	0	0	0	0	0	0	0	0	0	0	0	0	0	0	0	0	0	0	0	0	0	0	0	0	0	0	0	0	0	0	0	0	0	0	0	0	0	0
maker-Contig_AX14-augustus-gene-0.14	Contig_AX14;Contig_AX14;Contig_AX14	11143;11448;11876	11163;11802;12174	+;+;+	675	1	0	0	0	2	0	0	2	0	0	0	0	0	0	0	0	0	1	0	0	0	0	0	0	0	0	0	0	0	0	0	0	0	0	0	0	0	0	0	1	0	1	0	0
augustus_masked-Contig_AX14-processed-gene-0.2	Contig_AX14	12262	12510	+	249	0	0	0	0	0	0	0	0	0	0	0	0	1	0	0	0	0	0	0	0	0	0	0	0	0	0	0	0	0	0	0	0	0	0	0	0	0	0	0	0	0	0	0	1
snap_masked-Contig_AX14-processed-gene-0.9	Contig_AX14;Contig_AX14;Contig_AX14;Contig_AX14;Contig_AX14;Contig_AX14	12561;12824;13431;13645;14793;15576	12768;13353;13565;14727;14956;15726	+;+;+;+;+;+	2271	210	40	15	128	17	20	40	12	29	4	63	32	27	27	108	38	116	56	97	130	26	13	50	28	68	57	28	22	24	20	10	4	25	6	58	12	45	3	94	93	32	65	97	214
maker-Contig_AX14-snap-gene-0.87	Contig_AX14;Contig_AX14;Contig_AX14;Contig_AX14;Contig_AX14;Contig_AX14;Contig_AX14;Contig_AX14	33134;33439;33607;36709;37318;37977;38678;39344	33154;33531;36651;37239;37950;38612;38772;39491	+;+;+;+;+;+;+;+	5202	646	123	103	371	60	98	178	75	100	36	233	134	143	145	349	182	479	315	345	443	69	94	154	153	222	270	95	61	66	74	23	32	63	33	156	51	137	36	274	239	161	253	206	370
maker-Contig_AX14-snap-gene-0.105	Contig_AX14;Contig_AX14;Contig_AX14	33849;36867;45965	33905;37866;46800	-;-;-	1893	0	0	0	0	0	0	0	0	0	0	0	0	0	0	0	0	0	0	0	0	0	0	0	0	0	0	0	0	0	0	0	0	0	1	0	0	0	0	0	0	0	0	0	0
maker-Contig_AX14-augustus-gene-0.51	Contig_AX14;Contig_AX14;Contig_AX14;Contig_AX14;Contig_AX14;Contig_AX14;Contig_AX14	41376;41681;41849;44946;45554;46915;47698	41396;41777;44889;45476;46849;47078;47848	+;+;+;+;+;+;+	5301	252	67	20	161	20	26	44	25	28	10	64	78	60	49	147	95	215	129	191	150	42	26	69	50	90	82	18	20	16	10	10	16	18	16	66	29	50	12	153	120	92	164	120	264
snap_masked-Contig_AX17-processed-gene-0.2	Contig_AX17;Contig_AX17	20108;20509	20155;20721	+;+	261	0	0	0	1	0	0	0	0	0	0	0	0	0	0	0	0	0	0	0	0	0	0	0	0	0	1	0	0	0	0	0	0	0	0	0	0	0	0	0	0	0	0	0	0
maker-Contig_AX22-augustus-gene-0.8	Contig_AX22;Contig_AX22	17071;17451	17353;17521	-;-	354	0	0	0	0	0	0	0	0	1	2	2	0	0	0	0	0	0	0	0	0	0	0	0	0	0	0	0	0	0	0	0	0	1	0	0	0	0	0	0	0	0	0	0	0
maker-Contig_AX22-snap-gene-0.12	Contig_AX22;Contig_AX22	20585;21811	21418;21816	-;-	840	0	0	0	0	0	0	0	0	0	0	0	0	0	0	0	0	0	0	0	0	0	0	0	0	0	0	0	0	0	0	0	0	0	0	0	0	0	0	0	0	0	0	0	0
maker-Contig_AX23-snap-gene-0.5	Contig_AX23;Contig_AX23	1271;1416	1387;1676	+;+	378	0	0	0	0	1	0	0	0	0	0	0	0	0	0	0	0	0	0	0	0	2	6	2	4	4	2	0	0	0	0	0	0	0	0	0	1	0	0	0	0	4	2	2	0
maker-Contig_AX23-snap-gene-0.4	Contig_AX23;Contig_AX23	1686;1970	1958;2191	+;+	495	0	0	0	0	1	0	0	0	0	0	0	0	0	0	0	0	2	4	0	2	0	0	0	0	2	0	0	0	0	0	0	0	0	0	0	1	0	0	2	0	0	0	4	0
maker-Contig_AX23-snap-gene-0.8	Contig_AX23;Contig_AX23;Contig_AX23	2570;2837;3074	2780;3016;3075	-;-;-	393	4	7	0	0	0	0	0	0	0	0	0	0	4	4	8	0	2	2	3	6	11	6	4	2	5	3	0	0	0	0	0	0	13	2	8	13	10	24	24	30	29	21	39	0
maker-Contig_AX3-augustus-gene-0.1	Contig_AX3;Contig_AX3	379651;379879	379818;380514	-;-	804	5	10	11	6	3	0	0	0	0	0	3	12	6	20	7	2	11	6	12	3	7	12	8	8	10	9	0	0	0	0	0	0	2	1	4	0	0	7	4	2	4	1	1	4
maker-Contig_AX30-snap-gene-0.4	Contig_AX30;Contig_AX30	4316;7371	4459;7427	+;+	201	40	32	7	11	1	0	0	0	0	1	11	44	31	67	45	25	37	35	42	30	38	44	20	15	18	10	0	1	0	0	0	0	8	8	14	12	37	14	23	20	21	10	19	6
maker-Contig_AX5-snap-gene-0.27	Contig_AX5;Contig_AX5;Contig_AX5	721;890;1191	825;1158;1614	+;+;+	798	0	0	0	0	0	0	0	0	0	0	0	0	0	0	0	0	0	0	0	0	0	0	0	0	0	0	0	0	0	0	0	0	0	0	0	0	0	0	0	0	0	0	0	0
maker-Contig_AX5-snap-gene-0.45	Contig_AX5;Contig_AX5;Contig_AX5;Contig_AX5;Contig_AX5;Contig_AX5;Contig_AX5;Contig_AX5	875;1144;2917;3110;3874;4145;4537;4854	982;1613;3043;3856;4136;4451;4734;5006	-;-;-;-;-;-;-;-	2373	0	0	0	0	0	0	0	0	0	0	0	0	0	0	0	0	0	0	0	0	0	0	0	0	0	0	0	0	0	0	0	0	0	0	0	0	0	0	0	0	0	0	0	0
maker-Contig_AX5-snap-gene-0.30	Contig_AX5;Contig_AX5	14585;14882	14827;14893	+;+	255	1	0	0	0	0	0	0	0	0	0	0	0	0	0	0	0	0	0	0	0	0	0	0	1	0	0	0	0	0	0	0	0	0	0	0	0	0	0	0	0	0	0	0	0
maker-Contig_AX5-augustus-gene-0.14	Contig_AX5;Contig_AX5	14895;15245	15160;15563	+;+	585	1	0	0	0	0	0	0	0	0	0	0	0	0	0	0	0	0	0	0	0	2	4	0	3	2	0	0	0	0	0	0	0	0	0	0	0	0	0	4	2	0	3	2	0
maker-Contig_AX5-augustus-gene-0.22	Contig_AX5;Contig_AX5;Contig_AX5;Contig_AX5;Contig_AX5	16829;17162;17331;18543;18886	16980;17274;18400;18827;18984	-;-;-;-;-	1719	0	0	0	0	0	0	0	0	0	0	0	0	0	0	0	0	0	0	0	0	0	0	0	0	0	0	0	0	0	0	0	0	0	0	0	0	0	0	1	2	0	0	0	0
maker-Contig_AX5-snap-gene-0.37	Contig_AX5;Contig_AX5	30173;30470	30415;30481	+;+	255	0	0	0	0	0	0	0	0	0	0	0	0	0	0	0	0	0	0	0	0	0	0	0	0	0	0	0	0	0	0	0	0	0	0	0	0	0	0	0	0	0	0	0	0
maker-Contig_AX5-snap-gene-0.36	Contig_AX5;Contig_AX5	30483;30758	30746;31195	+;+	702	0	0	0	0	0	0	0	0	0	0	0	0	0	0	0	0	0	0	0	0	0	0	0	0	0	0	0	0	0	0	0	0	0	0	0	0	0	0	0	0	0	0	0	0
maker-Contig_AX5-augustus-gene-0.17	Contig_AX5;Contig_AX5	34329;34918	34850;34971	+;+	576	0	0	0	0	0	0	0	0	0	0	0	0	0	0	0	0	0	0	0	0	0	0	0	0	0	0	0	0	0	0	0	0	0	0	0	0	0	0	0	0	0	0	0	0
augustus_masked-Contig_AX5-processed-gene-0.4	Contig_AX5;Contig_AX5	40287;40595	40430;40675	+;+	225	0	0	0	0	0	0	0	0	0	0	0	0	0	0	0	0	0	0	0	0	0	0	0	0	0	0	0	0	0	0	0	0	0	0	0	0	0	0	0	0	0	0	0	0
maker-Contig_AX5-snap-gene-0.43	Contig_AX5;Contig_AX5	40814;40962	40902;41235	+;+	363	2	0	0	0	2	0	0	0	2	0	0	0	0	3	0	0	0	2	0	0	0	0	2	0	0	0	2	0	2	0	0	0	0	0	0	0	0	0	0	0	0	0	0	0
augustus_masked-Contig_AX7-processed-gene-0.0	Contig_AX7	16330	16602	-	273	0	0	0	2	0	0	0	0	0	0	0	0	0	0	0	0	0	0	0	0	0	0	0	0	0	0	0	0	0	0	0	0	0	0	0	0	0	0	0	0	0	0	0	3
augustus_masked-Contig_AX7-processed-gene-0.1	Contig_AX7;Contig_AX7	49535;53625	49638;53856	-;-	336	0	0	0	0	1	0	0	0	0	0	1	0	0	1	4	0	0	0	0	0	0	0	0	0	0	0	0	0	2	2	0	0	0	0	0	0	0	0	0	0	0	0	0	4
snap_masked-Contig_AX7-processed-gene-0.5	Contig_AX7;Contig_AX7	107171;107183	107178;107414	-;-	240	1	0	0	0	0	0	0	0	0	1	2	0	0	0	0	0	0	0	0	0	0	0	0	0	0	0	0	0	0	0	0	0	0	0	0	0	0	0	0	0	0	1	0	8
maker-Contig_AX_tr1-snap-gene-0.200	Contig_AX_tr1;Contig_AX_tr1;Contig_AX_tr1;Contig_AX_tr1;Contig_AX_tr1	4704;4906;5475;6243;6404	4839;5411;5609;6323;6991	-;-;-;-;-	1446	252	149	41	234	89	85	204	25	73	34	94	95	60	127	120	60	174	160	265	95	131	130	153	126	165	121	162	159	109	78	45	29	20	22	34	55	68	40	94	173	149	103	160	136
maker-Contig_AX_tr1-augustus-gene-0.95	Contig_AX_tr1;Contig_AX_tr1	7101;7311	7238;9050	-;-	1878	81	79	29	75	47	42	112	17	21	12	28	23	27	26	44	27	72	67	121	68	63	37	80	44	83	46	66	53	57	21	21	17	11	8	11	23	33	10	43	69	51	47	69	164
maker-Contig_AX_tr1-augustus-gene-0.76	Contig_AX_tr1;Contig_AX_tr1	9182;9865	9692;9917	-;-	564	24	24	4	9	10	8	20	6	6	10	4	14	8	18	13	6	13	14	27	10	13	19	14	12	10	6	16	14	14	6	10	4	4	4	0	4	9	0	11	15	21	19	12	10
maker-Contig_AX_tr1-augustus-gene-0.24	Contig_AX_tr1;Contig_AX_tr1;Contig_AX_tr1;Contig_AX_tr1;Contig_AX_tr1;Contig_AX_tr1;Contig_AX_tr1	11105;14417;14828;17080;17259;17455;18966	11279;14751;17001;17191;17387;18883;20098	+;+;+;+;+;+;+	5487	194	116	41	150	101	84	252	151	172	90	184	176	150	146	225	45	141	112	182	134	149	110	158	78	124	83	153	129	115	166	101	86	101	40	199	75	160	50	105	160	141	109	150	863
maker-Contig_AX_tr1-augustus-gene-0.117	Contig_AX_tr1;Contig_AX_tr1;Contig_AX_tr1;Contig_AX_tr1;Contig_AX_tr1;Contig_AX_tr1;Contig_AX_tr1	25915;26117;26704;27459;27635;28344;28543	26050;26640;26838;27554;28275;28470;30282	-;-;-;-;-;-;-	3399	140	126	40	103	87	70	140	32	47	28	38	49	73	54	85	50	134	136	205	82	54	63	122	83	120	78	109	95	94	43	28	18	22	20	29	18	70	20	70	90	105	69	101	374
maker-Contig_AX_tr1-augustus-gene-0.116	Contig_AX_tr1;Contig_AX_tr1	30414;31097	30924;31149	-;-	564	16	12	0	12	4	3	14	0	4	2	8	1	2	0	10	4	25	8	18	13	16	4	14	3	3	5	7	4	9	1	4	3	2	0	2	1	4	0	8	8	5	11	4	50
augustus_masked-Contig_AX_tr1-processed-gene-0.1	Contig_AX_tr1;Contig_AX_tr1;Contig_AX_tr1;Contig_AX_tr1	31292;32358;35455;35866	31329;32500;35789;38025	+;+;+;+	2676	173	170	26	121	98	99	267	178	197	78	235	148	135	118	263	61	201	110	137	133	76	84	129	80	134	122	151	149	127	199	74	149	93	52	194	52	172	23	120	124	128	121	103	467
maker-Contig_AX_tr1-augustus-gene-0.38	Contig_AX_tr1;Contig_AX_tr1;Contig_AX_tr1;Contig_AX_tr1	38082;38296;38492;40003	38228;38424;39920;40925	+;+;+;+	2628	315	207	101	211	119	145	327	214	251	118	295	245	204	251	359	85	218	117	183	155	161	153	200	135	169	202	236	236	168	247	151	138	137	79	291	183	276	75	161	230	219	178	188	338
maker-Contig_AX_tr1-snap-gene-0.221	Contig_AX_tr1;Contig_AX_tr1;Contig_AX_tr1;Contig_AX_tr1;Contig_AX_tr1;Contig_AX_tr1;Contig_AX_tr1;Contig_AX_tr1;Contig_AX_tr1;Contig_AX_tr1;Contig_AX_tr1;Contig_AX_tr1;Contig_AX_tr1	46258;46460;47047;47802;47978;48687;48886;49353;50711;50953;53029;53282;53848	46393;46983;47181;47897;48618;48813;49296;50627;50908;51190;53210;53364;53869	-;-;-;-;-;-;-;-;-;-;-;-;-	4068	428	301	203	432	156	211	427	86	150	76	133	151	165	176	289	142	398	370	557	270	284	281	337	247	369	281	419	308	330	122	104	52	48	36	88	111	211	100	195	286	357	267	306	560
maker-Contig_AX_tr1-augustus-gene-0.54	Contig_AX_tr1;Contig_AX_tr1;Contig_AX_tr1;Contig_AX_tr1;Contig_AX_tr1;Contig_AX_tr1	55906;56309;58561;58740;58936;60447	56232;58482;58672;58868;60364;61579	+;+;+;+;+;+	5304	290	234	68	240	152	176	344	260	329	74	351	255	192	197	358	92	248	137	180	190	151	176	204	138	204	168	254	197	186	260	136	174	120	87	262	117	259	53	200	286	196	210	184	1269
maker-Contig_AX_tr1-snap-gene-0.228	Contig_AX_tr1;Contig_AX_tr1;Contig_AX_tr1	62884;64004;66331	62957;64485;66512	-;-;-	738	0	0	0	0	0	0	0	0	0	0	0	0	0	0	1	2	0	0	0	0	2	1	0	0	0	0	0	0	0	0	0	0	1	0	2	1	3	0	0	0	2	0	0	4
maker-Contig_AX_tr1-augustus-gene-0.63	Contig_AX_tr1;Contig_AX_tr1;Contig_AX_tr1	65888;69018;69428	66062;69352;69868	+;+;+	951	13	14	2	16	18	9	22	31	14	4	21	10	18	15	22	8	20	8	18	6	9	9	20	9	21	11	19	16	13	13	8	14	10	10	40	4	20	2	26	14	33	8	15	152
augustus_masked-Contig_AX_tr1-processed-gene-0.5	Contig_AX_tr1;Contig_AX_tr1;Contig_AX_tr1;Contig_AX_tr1;Contig_AX_tr1;Contig_AX_tr1;Contig_AX_tr1	71424;71531;71710;71906;72684;73434;73960	71452;71642;71838;72633;73319;73918;74546	+;+;+;+;+;+;+	2706	372	208	98	293	168	224	400	226	310	126	375	422	219	316	440	124	259	191	272	206	207	270	263	171	208	211	226	203	221	307	184	208	204	124	378	241	383	127	254	322	305	244	252	1377
snap_masked-Contig_AX_tr2-processed-gene-0.0	Contig_AX_tr2;Contig_AX_tr2	9618;10037	9948;10230	+;+	525	9	12	58	3	6	5	11	14	6	8	10	14	13	12	14	10	35	18	5	6	7	21	8	16	15	6	9	2	7	6	4	6	7	31	11	10	7	53	7	10	4	9	23	119
maker-Contig_AX_tr2-snap-gene-0.2	Contig_AX_tr2;Contig_AX_tr2	20553;24923	20867;25243	+;+	636	123	78	406	70	99	39	104	71	65	77	112	80	124	125	182	118	276	120	77	118	119	176	110	208	170	101	106	110	52	69	77	83	91	188	138	120	127	423	151	179	132	80	184	181
maker-Contig_AX_tr2-snap-gene-0.7	Contig_AX_tr2;Contig_AX_tr2	33702;33986	33923;34258	-;-	495	26	42	193	67	348	184	396	128	261	356	24	55	34	37	35	4	47	33	25	20	37	60	56	66	79	68	350	340	245	203	278	148	27	58	75	30	18	114	26	72	39	10	26	86
maker-Contig_Y1-augustus-gene-0.131	Contig_Y1;Contig_Y1;Contig_Y1	21608;22896;23435	22845;23367;23587	+;+;+	1863	0	0	0	0	0	0	0	0	0	0	0	0	0	0	0	0	0	0	0	0	0	0	0	0	0	0	0	0	0	0	0	0	0	1	0	0	2	0	0	4	0	0	0	0
maker-Contig_Y1-augustus-gene-0.209	Contig_Y1;Contig_Y1	24827;25610	25544;25626	-;-	735	0	0	0	0	0	0	0	0	0	0	0	0	0	0	0	0	0	0	0	0	0	0	0	1	0	2	0	0	0	0	0	0	0	0	0	0	0	0	0	0	2	0	0	0
maker-Contig_Y1-augustus-gene-0.134	Contig_Y1;Contig_Y1;Contig_Y1	65976;66512;67640	66456;67572;67792	+;+;+	1695	0	1	0	0	0	0	0	0	0	0	0	0	0	0	0	0	0	0	0	0	0	0	0	2	0	0	0	0	0	0	0	0	0	0	0	0	1	0	0	1	0	0	2	0
maker-Contig_Y1-snap-gene-0.451	Contig_Y1;Contig_Y1;Contig_Y1;Contig_Y1;Contig_Y1	69031;74125;74550;74963;75468	69294;74532;74850;75187;75511	-;-;-;-;-	1242	0	0	0	0	0	0	0	0	0	0	0	0	0	0	0	0	0	0	0	0	0	0	0	0	0	0	0	0	0	0	0	0	0	1	0	0	1	0	2	0	3	0	0	0
augustus_masked-Contig_Y1-processed-gene-0.2	Contig_Y1	144933	145988	+	1056	0	0	0	0	0	0	0	0	0	0	0	0	0	0	0	0	0	0	0	0	0	0	0	0	0	0	0	0	0	0	0	0	0	0	0	1	1	0	0	0	0	0	0	0
maker-Contig_Y1-augustus-gene-0.137	Contig_Y1;Contig_Y1	146258;146886	146818;147038	+;+	714	0	0	0	0	0	0	0	0	0	0	0	0	0	0	0	0	0	0	0	0	0	0	0	0	0	0	0	0	0	0	0	0	0	0	0	0	0	0	0	1	0	0	0	0
maker-Contig_Y1-snap-gene-0.453	Contig_Y1;Contig_Y1;Contig_Y1	148310;149096;149312	149030;149270;149360	-;-;-	945	0	0	0	0	0	0	0	0	0	0	0	0	0	0	0	0	0	0	0	2	0	0	0	0	0	0	0	0	0	0	0	0	0	2	0	0	1	0	0	0	0	0	0	0
maker-Contig_Y1-augustus-gene-0.139	Contig_Y1;Contig_Y1	186929;188868	188800;188972	+;+	1977	0	0	0	0	0	0	0	0	0	0	0	0	0	0	0	0	0	0	0	0	0	0	0	0	0	0	0	0	0	0	0	0	0	0	4	0	0	0	0	2	2	0	0	0
maker-Contig_Y1-snap-gene-0.364	Contig_Y1;Contig_Y1;Contig_Y1	189346;190273;190817	189387;190620;190924	+;+;+	498	0	0	0	0	0	0	0	0	0	0	0	0	0	0	0	0	0	0	0	0	0	0	0	0	0	0	0	0	0	0	0	0	0	0	0	0	0	0	0	0	0	0	0	0
augustus_masked-Contig_Y1-processed-gene-0.26	Contig_Y1;Contig_Y1	190267;190975	190909;191246	-;-	915	0	0	0	0	0	0	0	0	0	0	0	0	0	0	0	0	0	0	0	0	0	0	0	0	0	0	0	0	0	0	0	0	0	0	0	0	0	0	0	0	0	1	0	0
maker-Contig_Y1-snap-gene-0.370	Contig_Y1;Contig_Y1	205012;205312	205280;205495	+;+	453	0	0	0	0	0	0	0	0	0	0	0	0	0	0	0	0	0	0	0	0	0	0	0	0	0	0	0	0	0	0	0	0	0	0	0	0	3	0	0	0	0	0	0	0
maker-Contig_Y1-augustus-gene-0.142	Contig_Y1;Contig_Y1;Contig_Y1	214440;214956;216368	214870;216300;216472	+;+;+	1881	0	2	0	0	0	0	0	0	0	0	0	0	0	0	0	0	0	0	0	0	0	2	2	0	0	0	0	0	0	0	0	0	2	0	1	2	6	5	9	13	10	13	19	0
augustus_masked-Contig_Y1-processed-gene-0.27	Contig_Y1	217776	218489	-	714	0	0	0	0	0	0	0	0	0	0	0	0	0	0	0	0	0	0	0	0	0	0	0	0	0	0	0	0	0	0	0	0	0	0	0	0	0	0	0	0	0	0	0	0
snap_masked-Contig_Y1-processed-gene-0.93	Contig_Y1;Contig_Y1;Contig_Y1;Contig_Y1;Contig_Y1	218586;233796;234515;235058;235327	218856;234316;234688;235234;235431	-;-;-;-;-	1248	0	0	0	0	0	0	0	0	0	0	0	0	0	0	0	0	0	0	0	0	0	1	0	0	0	0	0	0	0	0	0	0	0	0	0	0	0	0	0	0	0	0	0	0
maker-Contig_Y1-augustus-gene-0.145	Contig_Y1;Contig_Y1	233882;235827	235759;235931	+;+	1983	0	2	0	0	0	0	0	0	0	0	0	0	0	0	0	0	0	0	0	0	0	2	0	0	0	0	0	0	0	0	0	0	0	0	0	0	8	2	0	0	2	4	5	0
maker-Contig_Y1-snap-gene-0.463	Contig_Y1;Contig_Y1	238105;238576	238294;238619	-;-	234	0	0	0	0	0	0	0	0	0	0	0	0	0	0	0	0	0	0	0	0	0	0	0	0	0	0	0	0	0	0	0	0	0	0	0	0	0	0	0	0	0	0	0	0
augustus_masked-Contig_Y1-processed-gene-0.7	Contig_Y1;Contig_Y1;Contig_Y1	248929;249239;249872	249068;249818;250471	+;+;+	1320	0	0	0	0	0	0	0	0	0	0	0	0	0	0	0	0	0	0	0	0	0	0	0	0	0	0	0	0	0	0	0	0	0	0	0	0	0	0	0	0	0	0	0	0
maker-Contig_Y1-augustus-gene-0.148	Contig_Y1;Contig_Y1	250520;250956	250888;251108	+;+	522	0	0	0	0	0	0	0	0	0	0	0	0	0	0	0	0	0	0	0	0	0	0	0	0	0	0	0	0	0	0	0	0	0	1	0	2	2	0	0	0	0	0	0	0
maker-Contig_Y1-augustus-gene-0.223	Contig_Y1;Contig_Y1	253510;254311	254161;254576	-;-	918	0	0	0	0	0	0	0	0	0	0	0	0	0	0	0	0	0	0	0	0	0	0	0	0	0	0	0	0	0	0	0	0	0	0	0	0	0	0	0	0	0	0	0	0
maker-Contig_Y1-snap-gene-0.470	Contig_Y1;Contig_Y1	297562;298475	298347;298798	-;-	1110	0	0	0	0	0	0	0	0	2	0	0	0	0	0	0	0	0	0	0	0	0	0	0	2	0	0	0	0	0	0	0	0	0	3	2	0	0	0	2	2	0	0	2	0
maker-Contig_Y1-snap-gene-0.469	Contig_Y1;Contig_Y1;Contig_Y1;Contig_Y1;Contig_Y1;Contig_Y1;Contig_Y1;Contig_Y1	298887;299637;300144;300221;300456;301093;301869;301995	299621;299813;300154;300395;301013;301794;301932;302098	-;-;-;-;-;-;-;-	2526	0	0	0	0	0	0	1	0	0	0	0	0	0	0	0	0	0	0	0	0	0	0	2	0	2	2	0	0	0	0	0	0	0	0	0	1	2	0	0	3	0	4	1	1
maker-Contig_Y1-snap-gene-0.468	Contig_Y1	302248	302436	-	189	0	0	0	0	0	0	0	0	0	0	0	0	0	0	0	0	0	0	0	0	0	0	0	0	0	0	0	0	0	0	0	0	0	0	0	2	0	0	0	0	0	0	0	1
maker-Contig_Y1-snap-gene-0.486	Contig_Y1;Contig_Y1	311486;311734	311663;312257	-;-	702	0	0	0	0	0	0	0	0	0	0	0	0	0	0	0	0	0	0	0	0	0	0	0	0	0	0	0	0	0	0	0	0	0	0	0	2	0	1	0	0	0	0	0	0
maker-Contig_Y1-snap-gene-0.387	Contig_Y1;Contig_Y1;Contig_Y1;Contig_Y1;Contig_Y1;Contig_Y1;Contig_Y1;Contig_Y1;Contig_Y1;Contig_Y1;Contig_Y1;Contig_Y1;Contig_Y1;Contig_Y1;Contig_Y1;Contig_Y1;Contig_Y1;Contig_Y1;Contig_Y1;Contig_Y1	319603;321559;321708;321955;322293;322670;323452;324070;329335;329882;330117;330735;331044;334501;334650;334898;335236;335845;336993;337302	319734;321624;321838;322132;322603;323372;324009;324188;329602;330037;330674;330909;331225;334566;334780;335075;335546;336295;337167;338425	+;+;+;+;+;+;+;+;+;+;+;+;+;+;+;+;+;+;+;+	5973	0	5	0	0	0	3	3	2	1	2	0	1	0	0	0	0	2	0	2	0	7	7	5	5	0	7	2	2	5	1	0	0	2	2	4	0	4	6	10	11	6	6	2	0
maker-Contig_Y1-snap-gene-0.487	Contig_Y1;Contig_Y1;Contig_Y1;Contig_Y1;Contig_Y1	365151;365763;366101;366332;367004	365756;366034;366269;366904;367081	-;-;-;-;-	1698	0	6	0	0	0	2	1	0	0	0	0	0	0	0	0	0	0	0	2	0	6	10	0	0	0	2	0	1	0	0	0	0	0	0	2	0	2	0	2	2	0	0	0	0
augustus_masked-Contig_Y1-processed-gene-0.12	Contig_Y1;Contig_Y1	369696;370268	369756;370593	+;+	387	0	0	0	0	0	0	0	0	0	0	0	0	0	0	0	0	0	0	0	0	0	0	0	0	0	0	0	0	0	0	0	0	0	0	0	0	0	0	0	0	0	0	0	0
augustus_masked-Contig_Y1-processed-gene-0.14	Contig_Y1;Contig_Y1;Contig_Y1	390308;390880;400274	390368;391182;400875	+;+;+	966	0	0	0	0	2	0	3	0	0	0	0	1	0	0	0	0	0	0	0	0	0	0	0	0	0	0	0	0	0	0	0	0	2	0	0	0	0	0	0	0	0	0	0	3
maker-Contig_Y1-snap-gene-0.394	Contig_Y1;Contig_Y1	400917;400994	400962;401220	+;+	273	0	0	0	0	0	0	0	0	0	0	0	0	0	0	0	0	0	0	0	0	2	0	0	0	0	0	0	0	0	0	0	0	0	0	0	0	0	0	0	0	0	0	0	0
maker-Contig_Y1-snap-gene-0.495	Contig_Y1;Contig_Y1	401762;402291	401775;403257	-;-	981	0	0	0	0	0	0	0	1	2	0	0	0	0	0	0	0	0	0	0	0	1	0	0	1	1	0	0	0	0	0	0	0	1	0	0	1	3	0	0	0	1	2	0	0
maker-Contig_Y1-snap-gene-0.494	Contig_Y1;Contig_Y1	403279;403400	403392;403942	-;-	657	0	0	0	0	0	0	0	0	0	0	0	0	0	0	0	0	0	0	0	0	0	0	0	0	0	0	0	0	0	0	0	0	0	0	0	0	0	0	0	0	2	0	0	0
maker-Contig_Y1-snap-gene-0.407	Contig_Y1;Contig_Y1	403545;403783	403708;403900	+;+	282	0	0	0	0	0	0	0	0	0	0	0	0	0	0	0	0	0	0	0	0	0	0	0	0	0	0	0	0	0	0	0	0	0	0	0	0	0	0	0	0	0	0	0	0
augustus_masked-Contig_Y1-processed-gene-0.38	Contig_Y1;Contig_Y1;Contig_Y1;Contig_Y1;Contig_Y1;Contig_Y1;Contig_Y1;Contig_Y1;Contig_Y1;Contig_Y1;Contig_Y1;Contig_Y1;Contig_Y1;Contig_Y1;Contig_Y1;Contig_Y1;Contig_Y1;Contig_Y1;Contig_Y1;Contig_Y1;Contig_Y1;Contig_Y1;Contig_Y1;Contig_Y1;Contig_Y1	404194;405327;405603;406149;407225;407697;407990;410065;410974;411523;411791;411868;412103;412740;413093;413592;414063;416178;416477;417348;417896;418164;418241;418476;419113	405260;405501;405877;406813;407535;407826;408039;410655;411450;411717;411801;412042;412660;413017;413361;413902;414193;416412;417239;417823;418090;418174;418415;419033;419382	-;-;-;-;-;-;-;-;-;-;-;-;-;-;-;-;-;-;-;-;-;-;-;-;-	8352	2	28	0	0	0	0	2	0	10	1	0	0	0	0	0	0	1	0	0	1	9	23	12	10	12	9	0	0	2	1	0	2	0	9	11	4	6	5	6	18	6	5	2	6
maker-Contig_Y1-snap-gene-0.406	Contig_Y1;Contig_Y1	416622;423152	416785;423269	+;+	282	0	0	0	0	0	0	0	0	0	0	0	0	0	0	0	0	0	0	0	0	0	0	0	0	0	0	0	0	0	0	0	0	0	0	0	0	0	0	0	0	0	0	0	0
snap_masked-Contig_Y1-processed-gene-0.111	Contig_Y1;Contig_Y1;Contig_Y1;Contig_Y1	419437;419882;420353;420647	419815;420192;420530;420654	-;-;-;-	876	0	4	0	0	0	1	0	0	0	0	0	0	1	0	0	0	0	1	0	0	0	6	2	5	0	1	0	2	0	0	0	0	0	0	2	2	0	0	3	8	0	7	2	4
snap_masked-Contig_Y1-processed-gene-0.112	Contig_Y1;Contig_Y1	422396;422769	422761;423467	-;-	1065	2	13	0	4	2	0	0	2	0	0	0	0	0	0	0	0	0	0	0	0	0	1	3	3	6	4	2	0	2	0	2	0	0	0	6	0	1	4	4	2	2	2	6	0
augustus_masked-Contig_Y1-processed-gene-0.40	Contig_Y1;Contig_Y1;Contig_Y1;Contig_Y1;Contig_Y1;Contig_Y1	423601;424189;424457;424534;424769;425406	424116;424383;424467;424708;425326;425675	-;-;-;-;-;-	1725	0	3	0	0	0	0	0	0	0	0	0	0	0	0	0	0	0	0	0	0	2	2	3	0	2	4	0	0	0	0	0	0	0	0	1	0	1	0	2	0	6	8	0	0
augustus_masked-Contig_Y1-processed-gene-0.41	Contig_Y1;Contig_Y1	425731;426176	426109;426462	-;-	666	0	2	0	0	0	0	0	0	0	0	0	0	0	0	0	0	0	0	0	0	0	4	2	0	2	0	0	0	0	0	0	0	0	0	0	2	0	0	0	0	0	0	0	0
snap_masked-Contig_Y1-processed-gene-0.76	Contig_Y1;Contig_Y1	433526;452853	433890;452967	+;+	480	0	0	0	0	0	2	0	0	1	2	4	0	0	2	0	0	0	0	0	0	0	0	0	0	0	0	0	2	0	0	0	0	2	0	0	0	1	0	0	0	0	0	0	0
snap_masked-Contig_Y1-processed-gene-0.114	Contig_Y1	454143	455990	-	1848	0	0	0	1	0	0	0	0	2	0	0	0	0	0	0	0	0	0	0	0	2	0	3	0	0	0	0	0	0	0	0	0	2	2	1	2	3	0	0	6	0	2	0	0
snap_masked-Contig_Y1-processed-gene-0.115	Contig_Y1;Contig_Y1	456124;456712	456696;456879	-;-	741	0	4	0	0	0	0	0	0	0	0	0	0	0	0	0	0	0	0	0	0	0	0	1	0	0	0	0	0	0	0	0	0	1	0	1	0	0	0	0	1	1	0	0	0
maker-Contig_Y1-augustus-gene-0.295	Contig_Y1;Contig_Y1;Contig_Y1;Contig_Y1;Contig_Y1;Contig_Y1;Contig_Y1;Contig_Y1	456971;457057;457292;457929;458698;459169;460540;460742	456990;457231;457849;458631;459008;459358;460658;460780	-;-;-;-;-;-;-;-	2115	0	2	0	0	0	0	0	0	1	0	0	0	0	0	0	0	0	0	1	0	0	0	0	2	4	0	0	0	0	0	0	0	0	0	2	0	2	0	0	3	4	0	0	0
maker-Contig_Y1-snap-gene-0.587	Contig_Y1;Contig_Y1	463494;463742	463671;464265	-;-	702	0	0	0	0	0	0	0	0	1	0	0	0	0	0	0	0	0	0	0	0	0	0	0	0	0	0	2	0	0	0	2	0	0	0	0	0	1	0	0	0	0	0	0	2
snap_masked-Contig_Y1-processed-gene-0.77	Contig_Y1;Contig_Y1;Contig_Y1;Contig_Y1;Contig_Y1;Contig_Y1;Contig_Y1	472865;473133;473471;473848;474630;475248;475557	473016;473310;473781;474550;475187;475422;477967	+;+;+;+;+;+;+	4488	0	4	0	0	2	0	0	1	1	0	0	0	0	0	2	0	0	0	1	0	0	2	2	2	4	0	4	2	3	0	0	0	2	0	2	0	0	0	5	2	2	2	4	8
maker-Contig_Y1-augustus-gene-0.303	Contig_Y1;Contig_Y1;Contig_Y1;Contig_Y1	508757;509175;509683;515485	509119;509622;509968;515572	-;-;-;-	1185	0	0	0	0	0	0	0	0	0	0	0	0	0	0	0	0	0	0	0	0	0	0	0	0	0	0	0	0	0	0	0	0	0	0	0	0	0	0	0	0	0	0	0	0
maker-Contig_Y1-snap-gene-0.604	Contig_Y1;Contig_Y1;Contig_Y1;Contig_Y1;Contig_Y1;Contig_Y1;Contig_Y1;Contig_Y1;Contig_Y1;Contig_Y1;Contig_Y1	533561;533737;534047;540566;540832;546158;546468;546875;553673;553939;554476	533714;533987;534286;540773;540987;546408;546816;547221;553880;554366;554547	-;-;-;-;-;-;-;-;-;-;-	2664	0	0	0	0	0	0	0	0	0	0	0	0	0	0	0	0	0	0	0	0	0	0	0	0	0	0	0	0	0	0	0	0	0	2	0	1	2	0	6	1	0	4	2	0
maker-Contig_Y1-snap-gene-0.616	Contig_Y1;Contig_Y1;Contig_Y1;Contig_Y1	566452;575659;576167;581988	567012;576106;576495;582059	-;-;-;-	1410	0	0	0	0	0	0	0	0	0	0	0	0	0	0	0	0	0	0	0	0	0	0	0	0	0	0	0	0	0	0	0	0	0	0	0	0	1	0	0	0	0	0	1	0
maker-Contig_Y1-snap-gene-0.617	Contig_Y1;Contig_Y1;Contig_Y1;Contig_Y1	586181;593278;593786;593927	586729;593725;593884;594045	-;-;-;-	1215	0	0	0	0	0	0	0	0	0	0	0	0	0	0	0	0	0	0	0	0	0	0	0	0	0	0	0	0	0	0	0	0	0	0	0	0	0	1	0	0	0	0	0	0
maker-Contig_Y1-snap-gene-0.624	Contig_Y1;Contig_Y1;Contig_Y1	603163;603822;604357	603762;604215;604859	-;-;-	1497	2	0	0	0	0	0	0	0	0	0	0	0	0	0	0	0	0	0	0	0	2	0	0	0	0	0	0	0	0	0	0	0	0	0	4	2	0	4	0	4	2	2	5	0
maker-Contig_Y1-snap-gene-0.422	Contig_Y1;Contig_Y1;Contig_Y1;Contig_Y1;Contig_Y1;Contig_Y1;Contig_Y1	607373;607509;608057;608561;613214;613428;613940	607444;607996;608504;609066;613369;613502;614531	+;+;+;+;+;+;+	2337	0	2	0	0	0	0	0	0	0	0	0	0	0	0	0	0	0	0	0	0	0	0	0	0	0	0	0	0	0	0	0	0	0	0	0	0	2	2	0	2	1	0	0	0
maker-Contig_Y1-snap-gene-0.421	Contig_Y1;Contig_Y1;Contig_Y1;Contig_Y1;Contig_Y1;Contig_Y1	617662;618967;619506;620010;624596;624743	617733;619445;619953;620515;624686;625174	+;+;+;+;+;+	2028	0	0	0	0	0	0	0	0	0	0	0	0	0	0	0	0	0	0	0	0	0	0	0	0	0	0	0	0	0	0	0	0	0	0	4	0	3	0	0	0	0	2	5	0
maker-Contig_Y1-augustus-gene-0.202	Contig_Y1;Contig_Y1;Contig_Y1;Contig_Y1	638450;638586;639134;639638	638521;639073;639581;640186	+;+;+;+	1557	0	0	0	0	0	0	0	0	0	0	0	0	0	0	0	0	0	0	0	0	0	0	0	0	0	0	0	0	0	0	0	0	0	0	0	2	0	0	0	0	0	0	0	0
maker-Contig_Y1-snap-gene-0.627	Contig_Y1;Contig_Y1;Contig_Y1;Contig_Y1;Contig_Y1;Contig_Y1	697516;697849;698063;698215;698438;699414	697777;697995;698158;698384;698815;699671	-;-;-;-;-;-	1311	0	0	0	0	0	0	0	0	0	0	0	0	0	0	0	0	0	0	0	0	0	0	0	0	0	0	0	2	0	0	0	0	0	0	0	2	0	0	0	0	2	0	0	0
snap_masked-Contig_Y1-processed-gene-0.128	Contig_Y1	757543	757890	-	348	0	1	0	0	0	0	0	0	0	0	0	0	0	0	0	0	0	0	0	0	0	0	0	0	0	0	0	0	0	0	0	0	0	0	1	1	0	0	0	0	0	0	2	0
snap_masked-Contig_Y1-processed-gene-0.129	Contig_Y1;Contig_Y1	758415;760379	758431;760565	-;-	204	0	0	0	0	0	0	0	0	0	0	0	0	0	0	0	0	0	0	0	0	0	0	0	0	0	0	0	0	0	0	0	0	0	0	0	0	0	0	0	0	0	0	0	0
maker-Contig_Y1-augustus-gene-0.206	Contig_Y1;Contig_Y1;Contig_Y1;Contig_Y1;Contig_Y1;Contig_Y1;Contig_Y1;Contig_Y1	862357;862559;862734;862965;863971;864297;864809;865410	862503;862669;862898;863084;864033;864749;865345;865511	+;+;+;+;+;+;+;+	1698	0	0	0	0	0	0	0	0	0	0	0	0	0	0	0	0	0	0	0	0	0	0	0	0	0	0	0	0	0	0	0	0	0	0	0	0	0	0	0	0	0	3	0	7
snap_masked-Contig_Y1-processed-gene-0.130	Contig_Y1;Contig_Y1;Contig_Y1	864805;884854;885350	864900;885344;885866	-;-;-	1104	0	0	0	0	0	0	0	0	0	0	0	0	0	0	0	0	0	0	0	2	0	0	0	0	0	0	0	0	0	0	0	0	0	0	0	0	0	0	0	0	0	1	0	0
snap_masked-Contig_Y1-processed-gene-1.48	Contig_Y1	987016	987231	-	216	0	0	0	0	0	0	0	0	0	0	0	0	0	0	0	0	0	0	0	0	0	0	0	0	0	0	0	0	0	0	0	0	0	0	0	0	0	0	0	0	0	0	0	0
snap_masked-Contig_Y1-processed-gene-1.49	Contig_Y1	997177	997392	-	216	0	0	0	0	0	0	0	0	0	0	0	0	0	0	0	0	0	0	0	0	0	0	0	0	0	0	0	0	0	0	0	0	0	0	0	0	0	0	0	0	0	0	0	0
augustus_masked-Contig_Y1-processed-gene-1.24	Contig_Y1	1016713	1016919	-	207	0	0	0	0	0	0	0	0	0	0	0	0	0	0	0	0	0	0	0	0	0	0	0	0	0	0	0	0	0	0	0	0	0	0	0	0	0	0	0	0	0	0	0	0
maker-Contig_Y1-snap-gene-1.176	Contig_Y1;Contig_Y1;Contig_Y1	1146580;1147072;1154725	1147011;1147100;1154935	+;+;+	672	0	2	0	0	0	0	0	0	0	0	0	0	0	0	0	0	0	0	0	0	0	0	0	0	0	0	0	0	0	0	0	0	0	0	0	2	0	0	0	0	0	0	0	0
augustus_masked-Contig_Y1-processed-gene-1.25	Contig_Y1	1230715	1232292	-	1578	0	0	0	0	0	0	0	0	0	0	0	0	0	0	0	0	0	0	0	0	0	0	0	0	0	0	0	0	0	0	0	0	0	0	0	0	0	0	0	4	0	0	0	1
augustus_masked-Contig_Y1-processed-gene-1.2	Contig_Y1;Contig_Y1;Contig_Y1	1255397;1255625;1256005	1255570;1255883;1256882	+;+;+	1311	0	0	0	0	0	0	0	0	0	0	0	0	0	0	0	0	0	0	0	0	0	0	0	0	0	2	0	0	0	0	0	0	0	0	0	0	0	0	0	0	0	0	0	0
maker-Contig_Y1-snap-gene-1.179	Contig_Y1;Contig_Y1	1276034;1276365	1276325;1276612	+;+	540	0	0	0	0	0	0	0	0	0	0	0	0	0	0	0	0	0	0	0	0	0	0	0	0	0	0	0	0	0	0	0	0	0	0	0	0	0	0	0	2	0	0	0	2
maker-Contig_Y1-augustus-gene-1.138	Contig_Y1;Contig_Y1	1363462;1363764	1363703;1363941	-;-	420	0	0	0	0	0	0	0	0	0	0	0	0	0	0	0	0	0	0	0	0	0	0	0	0	0	0	0	0	0	0	0	0	0	0	0	0	0	0	0	0	0	0	0	2
maker-Contig_Y1-snap-gene-1.216	Contig_Y1;Contig_Y1	1364038;1364740	1364661;1365708	-;-	1593	0	0	0	0	0	0	0	0	0	0	0	0	0	0	0	0	0	0	0	0	0	0	0	0	0	0	0	0	0	0	0	0	0	0	0	0	0	0	0	1	2	0	0	6
maker-Contig_Y1-augustus-gene-1.139	Contig_Y1;Contig_Y1	1365898;1366572	1366543;1367524	-;-	1599	0	0	0	0	0	0	0	0	0	0	0	1	0	0	0	0	0	0	0	0	0	0	0	0	0	0	0	0	0	0	0	0	0	0	0	0	0	0	0	0	0	0	0	2
maker-Contig_Y1-snap-gene-1.222	Contig_Y1;Contig_Y1	1460970;1462606	1461490;1462738	-;-	654	13	6	19	9	9	9	8	0	2	0	5	6	7	3	6	2	10	13	5	7	8	21	21	23	21	13	9	8	2	1	0	0	2	6	0	0	13	11	11	9	15	8	19	0
augustus_masked-Contig_Y1-processed-gene-1.4	Contig_Y1;Contig_Y1	1602746;1602910	1602862;1603170	+;+	378	0	0	0	0	0	0	0	0	0	0	0	0	0	0	0	0	0	0	0	0	0	0	0	0	0	0	0	0	0	0	0	0	0	0	0	0	0	0	0	0	0	0	0	0
snap_masked-Contig_Y1-processed-gene-1.89	Contig_Y1;Contig_Y1;Contig_Y1	1603008;1603622;1607962	1603067;1603745;1608035	-;-;-	258	0	1	0	0	0	0	0	0	0	0	0	0	0	0	0	0	0	0	0	0	0	0	0	0	2	0	0	0	0	0	0	0	0	0	0	0	0	0	0	0	0	0	0	0
maker-Contig_Y1-augustus-gene-1.142	Contig_Y1	1613314	1613412	-	99	0	9	0	0	0	0	0	0	0	0	0	1	0	0	0	0	0	0	0	0	10	11	8	4	7	3	0	0	0	0	0	0	0	0	3	0	3	1	3	4	3	4	5	0
snap_masked-Contig_Y1-processed-gene-1.90	Contig_Y1;Contig_Y1;Contig_Y1	1613418;1628589;1630278	1613468;1628749;1630317	-;-;-	252	0	1	0	0	0	0	0	0	0	0	0	0	0	0	0	0	0	0	0	0	0	0	3	0	0	0	0	0	0	0	0	0	0	0	0	0	0	0	0	1	0	2	2	0
maker-Contig_Y1-snap-gene-1.180	Contig_Y1;Contig_Y1	1633005;1633241	1633236;1633302	+;+	294	0	0	0	0	0	0	0	0	0	0	0	0	0	0	0	0	0	0	0	0	0	0	0	0	0	0	0	0	0	0	0	0	0	0	2	0	0	0	0	0	0	0	0	0
maker-Contig_Y1-snap-gene-1.181	Contig_Y1;Contig_Y1	1638039;1638275	1638270;1638336	+;+	294	0	0	0	0	0	0	0	0	0	0	0	0	0	0	0	0	0	0	0	0	0	0	0	0	0	0	0	0	0	0	0	0	0	0	0	0	0	0	0	0	0	0	0	0
maker-Contig_Y1-snap-gene-1.223	Contig_Y1;Contig_Y1;Contig_Y1	1681009;1681378;1682006	1681203;1681988;1682408	-;-;-	1209	0	0	0	0	0	0	0	0	0	0	0	0	0	0	0	0	0	0	0	0	2	0	0	0	0	0	0	0	0	0	0	0	0	0	0	0	0	0	4	2	2	0	0	4
snap_masked-Contig_Y1-processed-gene-1.94	Contig_Y1;Contig_Y1	1776701;1776993	1776961;1777064	-;-	333	0	0	0	0	0	0	0	0	0	0	0	0	0	0	0	0	0	0	0	0	0	0	0	0	0	0	0	0	0	0	0	0	0	0	0	0	0	0	0	0	0	0	0	0
snap_masked-Contig_Y1-processed-gene-1.95	Contig_Y1;Contig_Y1	1778912;1779593	1779510;1779815	-;-	822	0	0	0	0	0	0	0	0	0	0	0	0	0	0	0	0	0	0	0	0	0	0	0	0	0	0	0	0	0	0	0	0	0	0	0	0	0	0	0	0	1	2	0	0
snap_masked-Contig_Y1-processed-gene-1.96	Contig_Y1;Contig_Y1	1780571;1780863	1780831;1780934	-;-	333	0	0	0	0	0	0	0	0	0	0	0	0	0	0	0	0	0	0	0	0	0	0	0	0	0	0	0	0	0	0	0	0	0	0	0	0	0	0	0	0	0	0	0	0
maker-Contig_Y1-snap-gene-1.182	Contig_Y1;Contig_Y1;Contig_Y1	1783107;1786306;1793033	1783169;1786614;1793317	+;+;+	657	0	0	0	0	0	0	0	0	0	0	0	0	0	0	0	0	0	0	0	0	0	0	0	0	0	0	0	0	0	0	0	0	0	0	0	0	0	0	0	0	0	0	0	0
augustus_masked-Contig_Y1-processed-gene-1.36	Contig_Y1;Contig_Y1;Contig_Y1	1786296;1786856;1786976	1786792;1786889;1787194	-;-;-	750	0	0	0	0	0	0	0	0	0	0	0	0	0	0	0	0	0	0	0	0	0	0	0	0	0	0	0	0	0	0	0	0	0	0	0	0	0	0	0	0	0	0	0	0
maker-Contig_Y1-augustus-gene-1.151	Contig_Y1;Contig_Y1;Contig_Y1	1787955;1788260;1788622	1788215;1788552;1788658	-;-;-	591	0	0	0	0	0	0	0	0	0	0	0	0	0	0	0	0	0	0	0	0	0	0	0	0	0	0	0	0	0	0	0	0	0	0	0	0	0	0	0	0	0	2	0	0
augustus_masked-Contig_Y1-processed-gene-1.5	Contig_Y1	1794081	1795664	+	1584	0	0	0	0	0	0	0	0	0	0	0	0	0	0	0	0	0	0	0	0	0	0	0	0	0	2	0	0	0	0	0	0	0	0	0	1	0	0	0	2	0	0	3	4
maker-Contig_Y1-snap-gene-1.246	Contig_Y1;Contig_Y1;Contig_Y1	1797668;1803551;1803865	1798159;1803754;1804002	-;-;-	834	0	2	0	0	0	0	0	0	0	0	0	0	0	0	0	0	0	0	0	0	0	0	2	0	0	0	0	0	0	0	0	0	0	0	0	0	0	0	2	2	0	2	2	0
augustus_masked-Contig_Y1-processed-gene-1.7	Contig_Y1	1797983	1799398	+	1416	0	0	0	0	0	0	0	0	0	0	0	0	0	0	0	0	0	0	0	0	0	1	0	0	0	0	0	0	0	0	0	0	0	0	0	1	0	2	2	1	2	1	3	2
augustus_masked-Contig_Y1-processed-gene-1.8	Contig_Y1	1803206	1804789	+	1584	0	4	0	0	0	0	0	0	0	0	0	0	0	0	0	0	0	0	0	0	2	0	0	0	0	0	0	0	0	0	0	0	0	0	0	0	0	0	2	0	2	0	4	0
maker-Contig_Y1-augustus-gene-1.119	Contig_Y1;Contig_Y1	1808961;1809413	1809269;1810228	+;+	1125	0	1	0	0	0	0	0	0	0	0	0	0	0	0	0	0	0	0	0	0	0	0	0	1	0	0	0	0	0	0	0	0	0	0	0	0	2	0	4	2	1	0	0	1
maker-Contig_Y1-snap-gene-1.244	Contig_Y1;Contig_Y1	1810282;1815451	1810408;1815518	-;-	195	0	1	0	0	0	0	0	0	0	0	0	0	0	0	0	0	0	0	0	0	0	0	0	0	1	0	0	0	0	0	0	0	0	0	0	0	0	0	1	0	0	0	1	0
augustus_masked-Contig_Y1-processed-gene-1.10	Contig_Y1	1810301	1810543	+	243	0	1	0	0	0	0	0	0	0	0	0	0	0	0	0	0	0	0	0	0	0	0	1	0	0	0	0	0	0	0	0	0	0	0	0	0	0	0	1	0	0	0	0	0
augustus_masked-Contig_Y1-processed-gene-1.11	Contig_Y1	1814722	1814979	+	258	0	0	0	0	0	0	0	0	0	0	0	0	0	0	0	0	0	0	0	0	0	0	0	0	0	0	0	0	0	0	0	0	0	0	0	2	0	0	2	0	0	0	0	0
maker-Contig_Y1-snap-gene-1.197	Contig_Y1;Contig_Y1	1814995;1821504	1815238;1822657	+;+	1398	0	6	0	0	0	0	0	0	0	0	0	0	0	0	0	0	0	0	0	0	0	2	0	0	0	0	0	0	0	0	0	0	0	0	0	2	2	0	18	8	3	6	1	8
maker-Contig_Y1-snap-gene-1.242	Contig_Y1;Contig_Y1	1815531;1822429	1815860;1822545	-;-	447	0	2	0	0	0	0	0	0	0	0	0	0	0	0	0	0	0	0	0	0	0	0	1	0	1	1	0	0	0	0	0	0	0	0	0	0	0	0	1	1	2	0	2	0
augustus_masked-Contig_Y1-processed-gene-1.14	Contig_Y1;Contig_Y1	1832005;1832458	1832397;1833588	+;+	1524	0	1	0	0	0	0	0	0	0	0	0	0	0	0	0	0	0	0	0	0	2	0	0	0	0	0	0	0	0	0	0	0	0	0	0	0	0	0	3	0	0	2	2	2
maker-Contig_Y1-snap-gene-1.205	Contig_Y1;Contig_Y1	1838304;1839811	1839714;1839839	+;+	1440	0	4	0	0	0	0	0	0	0	0	0	0	0	0	0	0	0	0	0	2	1	0	0	0	6	0	0	0	0	0	0	0	2	2	0	2	4	2	3	4	1	13	18	9
maker-Contig_Y1-augustus-gene-1.129	Contig_Y1;Contig_Y1	1844393;1845332	1845284;1845975	+;+	1536	0	12	0	0	0	0	0	0	0	0	0	0	0	0	0	0	0	0	0	0	2	3	1	0	2	10	0	0	0	0	0	0	0	0	0	0	0	2	10	4	4	7	25	2
augustus_masked-Contig_Y1-processed-gene-1.17	Contig_Y1	1850725	1852308	+	1584	0	1	0	0	0	0	0	0	0	0	0	0	0	0	0	0	0	0	0	0	0	0	0	2	0	0	0	0	0	0	0	0	1	0	0	0	2	0	1	6	1	5	10	7
augustus_masked-Contig_Y1-processed-gene-1.18	Contig_Y1	1856956	1858539	+	1584	0	0	0	0	0	0	0	0	0	0	0	0	0	0	0	0	0	0	0	1	0	0	2	0	0	0	0	0	0	0	0	0	1	0	0	0	1	0	2	0	0	1	5	5
augustus_masked-Contig_Y1-processed-gene-1.21	Contig_Y1	1873519	1875102	+	1584	0	0	0	0	0	0	0	0	0	0	0	0	0	0	0	0	0	0	0	0	1	0	1	0	0	0	0	0	0	0	0	0	0	2	0	4	4	0	0	4	0	4	5	2
augustus_masked-Contig_Y1-processed-gene-1.22	Contig_Y1	1877232	1878815	+	1584	0	12	0	0	0	0	0	0	0	0	0	0	0	0	0	0	0	0	0	2	5	1	4	3	7	3	0	0	0	0	0	0	13	3	8	18	15	11	21	26	11	16	32	9
augustus_masked-Contig_Y1-processed-gene-1.39	Contig_Y1;Contig_Y1	1886865;1887859	1887800;1888443	-;-	1521	0	3	0	0	0	0	0	0	0	0	0	0	0	0	0	0	0	0	0	0	0	2	3	0	1	3	0	0	0	0	0	0	3	0	3	0	1	0	6	4	5	5	10	7
snap_masked-Contig_Y1-processed-gene-1.78	Contig_Y1;Contig_Y1;Contig_Y1;Contig_Y1	1887652;1888099;1890702;1891054	1887789;1888419;1891034;1891383	+;+;+;+	1122	0	0	0	0	0	0	0	0	0	0	0	0	0	0	0	0	0	0	0	0	0	0	0	0	0	0	0	0	0	0	0	0	0	0	0	0	0	0	0	0	0	0	0	0
maker-Contig_Y1-augustus-gene-1.161	Contig_Y1;Contig_Y1	1890609;1891603	1891544;1892187	-;-	1521	0	11	0	0	0	0	0	0	0	0	0	0	0	0	0	0	0	0	0	0	0	0	5	2	0	2	0	0	0	0	0	0	10	0	0	3	0	4	14	9	12	6	11	4
augustus_masked-Contig_Y1-processed-gene-1.41	Contig_Y1	1894568	1896151	-	1584	0	3	0	0	0	0	0	0	0	0	0	0	0	0	0	0	0	0	0	0	2	0	3	3	4	2	0	0	0	0	0	0	6	0	0	8	2	4	11	4	12	6	11	6
maker-Contig_Y1-snap-gene-1.259	Contig_Y1;Contig_Y1;Contig_Y1;Contig_Y1;Contig_Y1	1898448;1899515;1904707;1905794;1906263	1898803;1899842;1904725;1906184;1907373	-;-;-;-;-	2205	0	6	0	0	0	0	0	0	0	0	0	0	0	0	0	0	0	0	0	0	3	4	2	0	4	2	0	0	0	0	0	0	0	0	1	0	4	1	7	6	3	1	3	2
augustus_masked-Contig_Y1-processed-gene-1.45	Contig_Y1	1929517	1930389	-	873	0	3	0	0	0	0	0	0	0	0	0	0	0	0	0	0	0	0	0	1	2	3	0	2	2	0	0	0	0	0	0	0	0	0	1	4	2	0	9	6	6	3	1	0
augustus_masked-Contig_Y1-processed-gene-1.46	Contig_Y1	1957426	1958946	-	1521	0	0	0	0	0	0	0	0	0	0	0	0	0	0	2	0	0	0	0	0	0	3	0	0	0	0	0	0	0	0	0	0	2	0	0	2	2	0	0	4	1	5	0	10
snap_masked-Contig_Y1-processed-gene-1.117	Contig_Y1;Contig_Y1;Contig_Y1	1962816;1962941;1963346	1962844;1963305;1964358	-;-;-	1407	0	1	0	0	0	0	0	0	0	0	0	0	0	0	0	0	0	0	0	0	5	6	0	0	0	0	0	0	0	0	0	0	0	0	2	0	2	4	0	3	3	1	2	4
maker-Contig_Y1-snap-gene-2.268	Contig_Y1;Contig_Y1;Contig_Y1;Contig_Y1;Contig_Y1	1980083;1981242;1984661;1985714;1989941	1980095;1981372;1985182;1986013;1990303	-;-;-;-;-	1329	0	5	0	0	0	0	0	0	1	0	0	0	0	0	0	0	0	0	0	2	1	2	5	8	4	7	0	0	0	0	0	0	0	1	5	0	3	0	5	7	6	9	4	0
maker-Contig_Y1-snap-gene-2.205	Contig_Y1;Contig_Y1;Contig_Y1	1985543;1990310;1999635	1985857;1990666;1999754	+;+;+	792	0	0	0	0	0	0	0	0	0	0	0	0	0	0	0	0	0	0	0	0	1	0	0	1	0	1	0	0	0	0	0	0	0	0	0	0	0	2	6	0	1	3	0	0
augustus_masked-Contig_Y1-processed-gene-2.3	Contig_Y1	1990334	1990654	-	321	0	0	0	0	0	0	0	0	0	0	0	0	0	0	0	0	0	0	0	0	0	0	0	0	0	0	0	0	0	0	0	0	0	0	0	0	0	0	0	0	0	0	0	0
maker-Contig_Y1-snap-gene-2.269	Contig_Y1;Contig_Y1	2006857;2014974	2008113;2015273	-;-	1557	0	2	0	0	0	0	0	0	0	0	0	0	0	0	0	0	0	0	0	0	2	2	1	0	2	1	0	0	0	0	0	0	0	1	1	6	2	0	6	4	6	2	2	0
maker-Contig_Y1-snap-gene-2.207	Contig_Y1;Contig_Y1	2007644;2014929	2007781;2015051	+;+	261	0	0	0	0	0	0	0	0	0	0	0	0	0	0	0	0	0	0	0	0	0	0	0	0	0	0	0	0	0	0	0	0	0	1	0	0	0	0	0	0	0	0	1	0
maker-Contig_Y1-augustus-gene-2.142	Contig_Y1;Contig_Y1;Contig_Y1;Contig_Y1;Contig_Y1;Contig_Y1;Contig_Y1;Contig_Y1	2023847;2024281;2033967;2034756;2039623;2040141;2044236;2044963	2024200;2025394;2034709;2035164;2040099;2040794;2044917;2045650	-;-;-;-;-;-;-;-	5121	0	33	0	0	0	0	0	0	0	0	0	0	0	0	0	0	0	0	0	0	24	11	10	5	3	10	0	0	0	0	0	0	5	6	19	19	9	20	34	44	50	36	46	4
maker-Contig_Y1-augustus-gene-2.143	Contig_Y1;Contig_Y1	2052661;2053650	2053621;2054170	-;-	1482	0	1	0	0	0	0	0	0	0	0	0	0	0	0	0	0	0	0	0	0	5	5	2	5	1	2	0	0	0	0	0	0	3	0	2	1	5	2	0	2	10	5	7	4
maker-Contig_Y1-snap-gene-2.271	Contig_Y1;Contig_Y1;Contig_Y1	2058136;2058572;2058991	2058453;2058962;2059511	-;-;-	1230	0	1	0	0	0	0	0	0	0	0	0	0	0	0	0	0	0	0	0	0	2	1	1	0	1	0	0	0	0	0	0	0	0	0	0	0	1	0	1	1	1	4	0	0
maker-Contig_Y1-snap-gene-2.279	Contig_Y1;Contig_Y1;Contig_Y1	2075463;2075884;2082087	2075867;2077050;2082386	-;-;-	1872	0	2	0	0	0	0	0	0	0	0	0	0	0	0	0	0	0	0	0	0	0	7	0	4	0	0	0	0	0	0	0	0	2	0	1	0	1	0	9	0	8	8	4	2
snap_masked-Contig_Y1-processed-gene-2.86	Contig_Y1;Contig_Y1	2102019;2102431	2102414;2103603	-;-	1569	0	2	0	0	0	0	0	0	0	0	0	0	0	0	0	0	0	0	0	0	6	1	0	5	0	1	0	0	0	0	0	0	1	0	5	1	1	2	4	14	4	13	5	0
maker-Contig_Y1-snap-gene-2.281	Contig_Y1;Contig_Y1;Contig_Y1	2118550;2119850;2125218	2119686;2120110;2125517	-;-;-	1698	0	0	0	0	0	0	0	0	0	0	0	0	0	0	0	0	0	0	0	0	1	4	0	3	0	0	0	0	0	0	0	0	0	1	1	1	3	0	5	0	4	12	8	2
augustus_masked-Contig_Y1-processed-gene-2.28	Contig_Y1	2135464	2137047	-	1584	0	0	0	0	0	0	0	0	0	0	0	0	0	0	0	0	0	0	0	1	0	1	0	0	0	0	0	0	0	0	0	0	0	0	1	0	2	2	2	4	1	1	5	0
maker-Contig_Y1-snap-gene-2.217	Contig_Y1;Contig_Y1;Contig_Y1	2234251;2234531;2239383	2234277;2234776;2239445	+;+;+	336	1	37	2	1	3	0	1	6	6	0	0	1	0	3	0	0	0	0	0	3	46	38	34	37	54	34	6	2	1	2	3	1	7	6	6	14	21	11	23	24	18	16	17	1
maker-Contig_Y1-snap-gene-2.216	Contig_Y1;Contig_Y1;Contig_Y1;Contig_Y1;Contig_Y1;Contig_Y1;Contig_Y1;Contig_Y1;Contig_Y1;Contig_Y1	2239655;2239910;2240109;2240410;2240680;2241247;2241499;2241766;2242235;2242630	2239846;2240050;2240253;2240611;2241184;2241425;2241706;2242176;2242547;2242820	+;+;+;+;+;+;+;+;+;+	2487	36	376	10	60	74	94	162	146	262	52	16	22	16	16	24	6	18	13	32	20	300	399	300	211	509	258	159	111	122	202	98	102	72	66	82	46	160	51	124	145	163	138	107	79
maker-Contig_Y1-augustus-gene-2.106	Contig_Y1;Contig_Y1;Contig_Y1;Contig_Y1;Contig_Y1;Contig_Y1;Contig_Y1;Contig_Y1;Contig_Y1;Contig_Y1;Contig_Y1;Contig_Y1	2242976;2243424;2243709;2244334;2244514;2245739;2246248;2246575;2246803;2247243;2247434;2247749	2243281;2243651;2244275;2244445;2245678;2246189;2246521;2246743;2247178;2247365;2247692;2247864	+;+;+;+;+;+;+;+;+;+;+;+	4146	138	723	61	136	146	170	419	237	456	117	12	56	25	39	35	7	36	22	62	25	590	736	712	574	935	532	253	325	222	321	242	208	186	100	199	208	366	134	291	342	338	315	339	84
maker-Contig_Y1-snap-gene-2.284	Contig_Y1;Contig_Y1	2246683;2246903	2246734;2247102	-;-	252	0	0	0	0	0	0	0	0	0	0	0	0	0	0	0	0	0	0	0	0	0	0	0	0	0	0	0	0	0	0	0	0	0	0	0	0	0	0	0	0	0	0	0	0
maker-Contig_Y1-augustus-gene-2.112	Contig_Y1;Contig_Y1	2253809;2253950	2253891;2254394	+;+	528	31	481	40	31	28	15	37	24	35	40	21	12	16	20	12	14	22	42	33	47	672	861	716	724	632	496	13	37	26	38	37	13	163	200	152	353	326	568	455	565	423	322	667	0
snap_masked-Contig_Y1-processed-gene-2.90	Contig_Y1;Contig_Y1	2254611;2254834	2254634;2255022	-;-	213	22	45	43	20	25	7	38	25	27	35	20	12	17	17	11	10	28	20	16	6	65	79	78	75	71	50	32	37	22	19	38	14	30	31	34	44	31	84	33	52	55	35	80	18
maker-Contig_Y1-snap-gene-2.227	Contig_Y1;Contig_Y1;Contig_Y1;Contig_Y1	2268227;2268436;2268674;2268881	2268353;2268545;2268824;2269029	+;+;+;+	537	0	5	0	2	0	0	0	0	0	0	5	8	4	12	6	2	15	5	4	12	2	6	2	0	2	0	0	0	0	0	0	0	2	1	2	7	9	6	5	7	4	1	2	2
maker-Contig_Y1-snap-gene-2.228	Contig_Y1;Contig_Y1;Contig_Y1;Contig_Y1;Contig_Y1;Contig_Y1	2269056;2269659;2269867;2270138;2270291;2270478	2269602;2269795;2270056;2270185;2270399;2270535	+;+;+;+;+;+	1089	6	4	0	2	0	0	0	0	0	0	7	16	5	12	5	2	6	5	8	6	6	8	2	2	6	4	0	0	0	0	0	0	0	0	7	4	14	3	9	8	4	6	8	0
maker-Contig_Y1-augustus-gene-2.163	Contig_Y1;Contig_Y1;Contig_Y1;Contig_Y1;Contig_Y1;Contig_Y1;Contig_Y1	2283302;2283423;2283657;2283746;2284046;2284245;2284490	2283365;2283579;2283670;2283980;2284181;2284431;2284626	-;-;-;-;-;-;-	930	22	316	12	20	16	22	32	29	49	24	32	38	14	10	24	6	9	10	28	6	456	449	441	484	525	306	26	24	22	28	26	28	127	183	210	260	294	288	177	328	303	212	360	20
maker-Contig_Y1-augustus-gene-2.162	Contig_Y1;Contig_Y1;Contig_Y1;Contig_Y1	2285572;2286263;2286440;2286542	2285745;2286378;2286479;2286652	-;-;-;-	441	9	117	4	4	15	13	20	22	36	14	24	23	13	8	4	1	5	4	7	8	142	146	140	142	172	106	25	14	21	17	17	11	58	70	80	79	92	56	75	132	79	60	102	10
maker-Contig_Y1-augustus-gene-2.118	Contig_Y1;Contig_Y1;Contig_Y1;Contig_Y1	2289775;2290386;2290628;2290986	2289952;2290563;2290926;2291026	+;+;+;+	696	283	1220	403	303	186	115	302	120	162	265	36	31	30	48	47	37	112	98	142	85	1403	1873	1751	1950	1995	1273	202	230	217	158	203	137	126	186	206	314	250	434	455	705	580	443	1132	48
maker-Contig_Y1-augustus-gene-2.119	Contig_Y1;Contig_Y1	2291964;2292056	2292002;2292457	+;+	441	0	22	0	0	0	0	0	0	0	0	1	4	0	0	4	0	0	0	2	4	7	10	11	4	4	12	0	0	0	0	0	0	2	3	2	12	13	4	13	6	8	8	3	0
maker-Contig_Y1-snap-gene-2.295	Contig_Y1;Contig_Y1;Contig_Y1	2292523;2292775;2293839	2292671;2292838;2293958	-;-;-	333	8	20	22	10	0	2	2	2	2	4	1	6	2	0	6	6	6	6	8	10	60	45	29	35	34	17	6	0	8	0	2	4	12	9	10	16	26	29	14	9	10	9	25	2
augustus_masked-Contig_Y1-processed-gene-2.34	Contig_Y1	2311800	2312207	-	408	16	198	18	5	0	0	0	2	4	0	4	6	0	6	6	2	4	6	6	2	174	213	195	196	207	134	0	0	0	87	8	4	219	189	177	372	338	527	127	201	205	150	255	0
maker-Contig_Y1-augustus-gene-2.173	Contig_Y1;Contig_Y1;Contig_Y1;Contig_Y1;Contig_Y1;Contig_Y1;Contig_Y1	2348858;2349261;2349523;2350602;2350820;2351013;2351599	2349203;2349454;2349640;2350750;2350946;2351390;2351609	-;-;-;-;-;-;-	1323	35	93	54	46	100	108	163	16	32	29	29	28	25	26	35	48	158	71	118	88	100	91	118	161	203	116	123	107	146	52	20	11	26	22	19	44	176	27	91	132	205	122	330	10
maker-Contig_Y1-augustus-gene-2.124	Contig_Y1;Contig_Y1	2404219;2404334	2404263;2405176	+;+	888	160	48	24	47	42	27	69	19	40	28	64	39	97	74	115	83	165	95	114	124	44	59	56	66	68	47	28	54	35	27	43	29	60	28	117	71	145	70	143	155	127	120	141	68
maker-Contig_Y1-snap-gene-2.307	Contig_Y1;Contig_Y1;Contig_Y1;Contig_Y1;Contig_Y1;Contig_Y1	2532144;2532320;2532534;2533269;2539982;2540152	2532257;2532463;2532929;2534879;2540143;2540496	-;-;-;-;-;-	2772	215	291	159	104	171	131	255	182	259	201	34	38	25	35	20	21	53	100	140	62	136	135	213	245	384	238	181	225	168	248	231	173	12	23	41	40	43	22	16	38	24	25	96	56
maker-Contig_Y1-augustus-gene-2.176	Contig_Y1;Contig_Y1;Contig_Y1;Contig_Y1	2542914;2543385;2543808;2545975	2543165;2543739;2543961;2546122	-;-;-;-	909	143	320	131	120	526	343	689	200	166	282	122	94	83	85	114	95	147	71	114	114	227	245	379	505	490	439	391	294	303	219	259	248	98	106	98	130	157	126	191	258	230	158	297	256
augustus_masked-Contig_Y1-processed-gene-2.40	Contig_Y1;Contig_Y1	2555735;2556201	2556139;2556644	-;-	849	30	4	128	37	91	46	105	78	84	64	50	36	24	40	50	8	32	22	24	30	6	8	0	30	52	24	96	90	56	76	100	46	30	52	60	28	32	106	26	32	22	4	14	74
maker-Contig_Y1-snap-gene-2.317	Contig_Y1;Contig_Y1;Contig_Y1;Contig_Y1;Contig_Y1;Contig_Y1;Contig_Y1	2583470;2583666;2584082;2584525;2584767;2585094;2585860	2583597;2584015;2584215;2584695;2585020;2585433;2585931	-;-;-;-;-;-;-	1449	20	2	51	65	0	0	0	0	0	0	0	2	0	2	0	0	10	19	22	14	2	0	2	21	54	33	0	0	0	0	0	0	0	0	0	0	0	0	2	0	3	7	6	0
maker-Contig_Y1-augustus-gene-2.191	Contig_Y1;Contig_Y1;Contig_Y1;Contig_Y1;Contig_Y1;Contig_Y1;Contig_Y1;Contig_Y1;Contig_Y1;Contig_Y1;Contig_Y1	2586215;2586523;2587624;2588007;2588219;2588490;2588707;2589338;2589640;2593086;2593616	2586413;2586699;2587768;2588152;2588411;2588631;2588793;2589435;2589691;2593232;2593795	-;-;-;-;-;-;-;-;-;-;-	1566	17	0	35	55	0	0	0	0	0	0	0	0	0	2	0	0	6	26	29	19	2	0	4	28	49	17	0	0	0	2	0	0	0	0	0	0	0	0	0	0	2	2	4	0
maker-Contig_Y1-augustus-gene-2.189	Contig_Y1;Contig_Y1;Contig_Y1	2598782;2599110;2599995	2599005;2599894;2600179	-;-;-	1194	2	0	17	8	0	0	0	0	0	0	0	0	0	0	0	0	0	1	0	0	0	0	3	11	6	8	0	0	0	0	0	0	0	0	0	0	0	0	0	2	0	0	1	0
maker-Contig_Y1-snap-gene-2.324	Contig_Y1;Contig_Y1;Contig_Y1	2706666;2707137;2708003	2707100;2707983;2708181	-;-;-	1461	1	0	0	0	0	0	0	0	0	0	0	0	0	0	0	0	0	0	0	2	0	0	0	0	0	0	0	0	0	0	0	0	0	0	0	0	0	0	4	0	0	0	0	0
maker-Contig_Y1-snap-gene-2.243	Contig_Y1;Contig_Y1	2706750;2707142	2706960;2707398	+;+	468	0	0	0	0	0	0	0	0	0	0	0	0	0	0	0	0	0	0	0	0	0	0	0	0	0	0	0	0	0	0	0	0	0	0	0	0	0	0	0	0	0	0	0	0
maker-Contig_Y1-augustus-gene-2.126	Contig_Y1;Contig_Y1;Contig_Y1	2715805;2716177;2716686	2715867;2716613;2717079	+;+;+	894	135	1080	230	162	388	261	632	436	496	553	690	358	508	402	532	235	462	274	262	271	922	925	1512	1902	1799	1482	434	443	392	494	655	400	680	674	925	781	699	1145	916	1135	861	645	1297	106
maker-Contig_Y1-augustus-gene-2.199	Contig_Y1;Contig_Y1	2717350;2717519	2717462;2717672	-;-	267	55	222	93	34	25	14	22	16	16	23	27	25	22	39	37	8	47	41	19	23	191	284	307	368	317	231	12	15	16	23	32	17	74	94	98	144	141	300	166	241	179	179	275	5
maker-Contig_Y1-augustus-gene-2.200	Contig_Y1;Contig_Y1;Contig_Y1	2717920;2718033;2718228	2717963;2718171;2718266	-;-;-	222	190	317	653	181	191	138	262	230	308	313	359	385	328	473	271	81	305	245	269	181	457	510	473	515	508	380	274	227	133	247	351	186	329	489	430	528	379	1642	353	535	393	233	424	370
maker-Contig_Y1-snap-gene-2.249	Contig_Y1;Contig_Y1	2718487;2719373	2718494;2719544	+;+	180	0	2	0	0	0	0	0	0	0	0	0	0	0	0	0	0	0	0	0	0	0	2	0	2	1	0	0	0	0	0	0	0	3	0	2	2	0	0	0	1	1	0	0	0
maker-Contig_Y1-augustus-gene-2.130	Contig_Y1;Contig_Y1;Contig_Y1;Contig_Y1	2730480;2731355;2731765;2732626	2730637;2731693;2732351;2732858	+;+;+;+	1317	156	475	59	151	334	237	481	203	314	330	69	94	73	92	74	48	85	97	81	89	405	530	334	506	641	413	346	337	212	258	332	235	111	181	197	129	193	132	313	497	352	230	276	13
maker-Contig_Y1-snap-gene-2.257	Contig_Y1;Contig_Y1;Contig_Y1;Contig_Y1	2733463;2733669;2735254;2735429	2733472;2735126;2735366;2735641	+;+;+;+	1794	133	294	79	169	212	183	392	233	379	206	41	83	41	48	61	41	86	97	152	88	282	269	242	271	368	195	330	264	257	304	312	200	65	53	82	89	164	56	157	334	259	187	170	21
maker-Contig_Y1-augustus-gene-2.135	Contig_Y1;Contig_Y1;Contig_Y1;Contig_Y1;Contig_Y1;Contig_Y1	2909512;2917362;2918077;2918220;2919656;2920480	2909719;2917648;2918149;2919367;2920325;2920646	+;+;+;+;+;+	2553	2	0	0	0	0	0	0	0	0	0	1	0	0	0	0	2	0	0	2	2	0	0	0	0	0	0	0	0	0	0	0	0	0	0	0	2	0	0	0	0	0	0	0	0
maker-Contig_Y1-snap-gene-3.347	Contig_Y1;Contig_Y1;Contig_Y1;Contig_Y1;Contig_Y1;Contig_Y1;Contig_Y1	3017558;3017882;3018676;3019034;3019527;3026384;3026560	3017821;3018088;3018969;3019447;3019793;3026530;3026673	-;-;-;-;-;-;-	1707	375	208	239	381	562	410	920	578	658	524	521	226	318	221	417	128	334	248	243	316	192	149	298	352	342	349	524	634	400	678	794	604	420	303	437	316	382	156	302	332	304	309	417	325
maker-Contig_Y1-augustus-gene-3.197	Contig_Y1;Contig_Y1;Contig_Y1;Contig_Y1;Contig_Y1;Contig_Y1;Contig_Y1;Contig_Y1	3052363;3052543;3052745;3053143;3053307;3053449;3053679;3054209	3052488;3052685;3053085;3053256;3053386;3053623;3053922;3054587	-;-;-;-;-;-;-;-	1602	2	4	0	0	0	0	0	0	0	0	0	0	0	0	0	0	0	0	2	0	0	0	2	5	10	11	0	0	0	0	0	0	0	0	0	0	2	2	0	2	0	2	2	0
maker-Contig_Y1-snap-gene-3.351	Contig_Y1;Contig_Y1;Contig_Y1	3055596;3056138;3057051	3055694;3056322;3057075	-;-;-	309	2	20	29	19	11	7	9	6	13	9	1	10	6	5	2	3	8	7	8	2	28	27	41	52	63	54	7	12	10	5	12	7	4	3	3	7	10	4	2	8	3	4	9	1
maker-Contig_Y1-snap-gene-3.350	Contig_Y1;Contig_Y1;Contig_Y1;Contig_Y1	3057469;3057616;3057810;3058249	3057562;3057749;3058144;3058516	-;-;-;-	831	3	12	5	12	0	0	0	0	0	0	1	4	0	0	0	0	0	2	6	0	5	5	16	40	50	39	0	0	0	0	0	0	0	0	0	0	0	0	4	0	0	0	2	0
maker-Contig_Y1-snap-gene-3.265	Contig_Y1;Contig_Y1;Contig_Y1;Contig_Y1;Contig_Y1;Contig_Y1;Contig_Y1;Contig_Y1;Contig_Y1;Contig_Y1;Contig_Y1;Contig_Y1;Contig_Y1;Contig_Y1	3058066;3063182;3063558;3064183;3064327;3064637;3064758;3065004;3065279;3066774;3066997;3068114;3068602;3068891	3058116;3063546;3064056;3064252;3064515;3064690;3064966;3065243;3065599;3066919;3067078;3068569;3068823;3069133	+;+;+;+;+;+;+;+;+;+;+;+;+;+	3147	6	23	42	20	0	0	0	0	0	0	1	4	4	2	5	0	7	6	10	8	8	8	28	46	30	20	1	2	0	0	0	0	1	6	6	2	10	0	5	10	2	2	13	4
maker-Contig_Y1-snap-gene-3.349	Contig_Y1;Contig_Y1	3058574;3058762	3058701;3059167	-;-	534	0	2	0	1	0	0	0	0	0	0	0	0	0	0	0	0	0	0	0	0	0	2	10	27	25	13	0	0	0	0	0	0	0	0	0	0	0	0	0	0	0	0	0	0
maker-Contig_Y1-snap-gene-3.353	Contig_Y1;Contig_Y1;Contig_Y1;Contig_Y1	3059999;3060195;3060389;3060787	3060071;3060328;3060713;3061226	-;-;-;-	972	5	12	6	33	0	0	0	0	0	0	0	1	6	4	6	0	2	5	14	5	7	16	20	19	28	14	0	0	0	0	0	0	0	0	2	0	3	1	2	3	3	7	8	0
snap_masked-Contig_Y1-processed-gene-3.48	Contig_Y1;Contig_Y1;Contig_Y1	3127378;3127413;3127671	3127386;3127659;3128824	+;+;+	1410	0	0	0	0	0	0	0	0	0	0	0	0	0	0	0	0	0	0	0	0	4	0	2	0	0	0	0	0	0	0	0	0	0	0	1	5	8	2	6	0	0	1	1	0
maker-Contig_Y1-augustus-gene-3.132	Contig_Y1;Contig_Y1;Contig_Y1;Contig_Y1;Contig_Y1;Contig_Y1	3132295;3134553;3135142;3138149;3144769;3144976	3132316;3134689;3135251;3138342;3144898;3145051	+;+;+;+;+;+	669	0	0	0	0	0	0	0	0	0	0	0	0	0	0	0	0	0	0	0	0	1	0	2	0	0	0	0	0	0	0	0	0	0	0	0	0	0	0	0	0	0	0	0	0
maker-Contig_Y1-augustus-gene-3.133	Contig_Y1;Contig_Y1	3149165;3149371	3149313;3149491	+;+	270	4	8	25	15	64	27	69	27	52	77	12	8	7	30	2	10	14	5	13	18	6	26	14	16	16	5	66	73	49	39	50	30	12	24	24	31	20	46	15	19	15	9	6	38
maker-Contig_Y1-snap-gene-3.371	Contig_Y1;Contig_Y1;Contig_Y1;Contig_Y1;Contig_Y1;Contig_Y1;Contig_Y1;Contig_Y1;Contig_Y1;Contig_Y1;Contig_Y1;Contig_Y1;Contig_Y1;Contig_Y1;Contig_Y1	3151811;3152303;3153074;3155018;3155423;3155880;3156700;3159012;3160082;3160693;3161352;3161680;3165272;3166237;3167612	3151936;3152454;3154655;3155281;3155689;3156016;3158514;3159836;3160199;3161004;3161609;3162134;3165345;3166298;3167728	-;-;-;-;-;-;-;-;-;-;-;-;-;-;-	6564	494	512	125	401	471	492	1035	222	342	174	68	86	26	72	97	78	180	185	273	218	271	274	420	347	538	332	606	587	451	347	156	171	11	9	34	22	40	27	55	81	79	102	120	562
maker-Contig_Y1-augustus-gene-3.214	Contig_Y1;Contig_Y1;Contig_Y1	3174584;3174820;3175067	3174763;3174996;3175306	-;-;-	597	0	4	0	0	0	2	0	0	0	0	0	0	0	2	1	0	0	0	0	0	0	5	0	4	5	0	0	0	0	0	0	0	2	0	0	0	2	2	0	0	0	0	1	2
maker-Contig_Y1-augustus-gene-3.135	Contig_Y1;Contig_Y1;Contig_Y1	3178671;3178991;3179232	3178931;3179167;3179402	+;+;+	609	0	3	0	2	0	0	0	0	0	0	0	0	0	0	0	0	0	0	0	0	0	0	0	2	1	0	0	0	0	0	0	0	0	0	0	3	0	4	0	0	0	0	2	2
maker-Contig_Y1-augustus-gene-3.216	Contig_Y1;Contig_Y1;Contig_Y1;Contig_Y1	3272576;3272967;3278092;3278409	3272907;3273794;3278349;3279435	-;-;-;-	2445	68	21	45	61	114	78	156	37	49	59	33	24	18	25	39	26	66	51	106	67	34	37	30	25	50	29	113	90	86	50	31	23	12	8	12	26	25	22	41	77	46	43	96	6
maker-Contig_Y1-snap-gene-3.380	Contig_Y1;Contig_Y1;Contig_Y1	3359271;3359510;3359852	3359438;3359831;3360072	-;-;-	711	17	7	15	6	8	4	6	3	5	3	17	10	6	24	16	9	18	2	5	12	8	11	5	5	8	8	16	2	6	7	9	6	6	5	8	6	19	9	17	14	7	7	10	6
maker-Contig_Y1-snap-gene-3.383	Contig_Y1;Contig_Y1	3362490;3362881	3362821;3363208	-;-	660	3	16	0	2	8	2	7	5	1	7	0	2	2	4	3	2	3	1	6	5	23	32	8	9	4	2	9	6	7	3	1	2	0	4	0	4	2	17	26	64	14	30	47	0
maker-Contig_Y1-snap-gene-3.382	Contig_Y1;Contig_Y1;Contig_Y1	3368823;3369502;3369945	3369433;3369888;3370854	-;-;-	1908	84	417	126	214	266	267	583	361	464	236	341	227	227	150	210	51	109	73	93	85	330	334	432	536	495	572	307	338	367	394	450	325	257	183	375	199	227	177	124	173	132	164	223	228
augustus_masked-Contig_Y1-processed-gene-3.34	Contig_Y1;Contig_Y1;Contig_Y1	3388474;3388714;3388954	3388640;3388729;3389652	-;-;-	882	1	26	2	0	0	0	1	1	2	0	0	2	0	0	1	0	0	0	0	0	4	13	11	15	16	11	0	0	0	0	0	0	1	0	3	5	1	5	8	12	5	7	8	12
maker-Contig_Y1-augustus-gene-3.137	Contig_Y1;Contig_Y1;Contig_Y1;Contig_Y1;Contig_Y1	3468554;3469335;3469509;3469820;3470068	3469040;3469385;3469762;3469990;3470259	+;+;+;+;+	1155	69	81	41	42	92	64	82	77	61	71	94	49	35	38	89	24	58	31	22	49	51	45	71	70	61	77	70	86	51	57	95	100	57	44	62	40	46	37	60	58	45	26	56	19
snap_masked-Contig_Y1-processed-gene-3.56	Contig_Y1;Contig_Y1	3472496;3472566	3472557;3473178	+;+	675	87	62	133	113	146	74	153	97	107	109	62	20	43	32	74	14	58	29	27	56	60	64	84	121	103	97	74	81	88	100	146	146	76	47	104	67	27	49	55	70	37	34	57	12
snap_masked-Contig_Y1-processed-gene-3.57	Contig_Y1;Contig_Y1;Contig_Y1;Contig_Y1;Contig_Y1	3473621;3476464;3476714;3476947;3477213	3473680;3476643;3476875;3477141;3477284	+;+;+;+;+	669	24	53	576	344	2	0	0	0	4	0	6	4	4	0	6	1	4	8	10	6	23	31	75	549	816	432	1	2	0	8	2	0	2	0	2	8	4	8	8	7	5	10	6	38
maker-Contig_Y1-augustus-gene-3.139	Contig_Y1;Contig_Y1;Contig_Y1	3478486;3478583;3478810	3478518;3478747;3479064	+;+;+	453	0	2	16	3	0	0	0	0	0	0	0	0	0	0	0	0	0	0	1	0	2	0	2	23	23	20	0	0	0	0	0	0	0	0	0	0	0	0	0	1	0	0	0	0
augustus_masked-Contig_Y1-processed-gene-3.7	Contig_Y1;Contig_Y1;Contig_Y1;Contig_Y1;Contig_Y1	3482196;3482260;3482497;3484443;3484688	3482197;3482440;3482937;3484634;3485125	+;+;+;+;+	1254	2	21	0	0	0	0	0	0	0	0	0	0	0	0	0	0	0	0	2	0	10	12	20	8	14	6	0	0	0	0	0	0	14	14	7	20	26	53	38	46	36	37	86	0
maker-Contig_Y1-snap-gene-3.390	Contig_Y1;Contig_Y1	3483074;3484049	3483995;3484167	-;-	1041	2	16	0	0	0	0	0	0	0	0	0	0	0	0	0	0	0	0	0	4	8	8	14	6	4	10	0	0	0	0	0	0	4	6	1	4	4	6	8	6	14	2	22	0
maker-Contig_Y1-snap-gene-3.280	Contig_Y1;Contig_Y1;Contig_Y1	3485332;3485502;3485813	3485391;3485684;3485932	+;+;+	363	0	1	0	0	0	0	0	0	0	0	0	0	0	0	0	0	0	0	0	0	0	0	0	0	4	0	0	0	0	0	0	0	2	0	0	3	4	0	0	0	1	0	1	0
augustus_masked-Contig_Y1-processed-gene-3.8	Contig_Y1;Contig_Y1;Contig_Y1	3488030;3488249;3488474	3488185;3488410;3488617	+;+;+	462	2	1	23	8	2	0	0	0	0	1	0	0	0	0	0	0	0	0	0	0	0	0	0	3	8	13	0	0	0	1	0	0	0	0	0	0	0	0	0	0	0	0	0	0
maker-Contig_Y1-snap-gene-3.392	Contig_Y1;Contig_Y1	3488006;3488569	3488176;3488667	-;-	270	0	0	0	1	0	0	0	0	0	0	0	0	0	0	0	0	0	0	0	0	0	0	1	0	1	1	0	0	0	0	0	0	0	0	0	0	0	0	0	0	0	0	0	0
maker-Contig_Y1-augustus-gene-3.229	Contig_Y1;Contig_Y1;Contig_Y1	3505237;3505783;3506295	3505664;3506201;3506431	-;-;-	984	0	35	2	2	8	0	2	2	2	4	0	2	6	4	2	2	0	2	0	4	25	25	12	18	24	6	5	8	2	2	4	0	6	2	9	11	7	17	21	32	18	22	23	0
maker-Contig_Y1-augustus-gene-3.155	Contig_Y1;Contig_Y1	3504982;3505095	3505016;3505443	+;+	384	0	7	2	0	0	0	0	0	0	0	0	1	0	0	0	0	0	0	1	0	8	2	5	0	1	1	0	0	1	0	0	0	2	2	2	3	0	9	8	7	4	3	6	0
maker-Contig_Y1-snap-gene-3.301	Contig_Y1;Contig_Y1	3510622;3517574	3510681;3517855	+;+	342	1	17	20	7	38	17	40	8	4	15	0	0	0	0	0	1	0	0	0	3	6	7	7	28	39	26	17	10	18	6	4	13	1	1	2	0	3	1	2	6	3	1	7	8
maker-Contig_Y1-snap-gene-3.298	Contig_Y1;Contig_Y1;Contig_Y1	3517859;3518005;3518258	3517912;3518196;3518329	+;+;+	318	29	31	282	111	144	115	235	40	60	143	0	4	6	0	0	5	10	5	9	2	9	19	48	187	165	115	208	165	118	83	83	59	9	0	12	11	6	15	7	6	9	14	17	2
maker-Contig_Y1-snap-gene-3.398	Contig_Y1;Contig_Y1;Contig_Y1	3529615;3530039;3534559	3529944;3530075;3534596	-;-;-	405	0	3	0	0	0	0	0	0	0	0	0	0	0	0	0	0	0	0	0	0	1	0	0	1	2	0	0	0	0	0	0	0	2	0	0	0	1	0	0	0	0	1	1	0
maker-Contig_Y1-snap-gene-3.304	Contig_Y1;Contig_Y1;Contig_Y1	3530492;3531647;3531935	3531502;3531878;3532455	+;+;+	1764	0	0	0	0	0	0	0	0	0	0	0	0	0	0	0	0	0	0	0	0	0	0	4	1	1	0	0	0	0	0	0	0	0	0	0	0	1	0	0	0	0	0	0	0
maker-Contig_Y1-augustus-gene-3.162	Contig_Y1;Contig_Y1;Contig_Y1;Contig_Y1	3534559;3535414;3535614;3536022	3534618;3535545;3535949;3536093	+;+;+;+	600	0	0	0	0	0	0	0	0	0	0	0	0	0	0	0	0	0	0	0	0	0	0	0	1	1	0	0	0	0	0	0	0	0	0	0	0	2	0	0	0	0	0	4	0
maker-Contig_Y1-augustus-gene-3.167	Contig_Y1;Contig_Y1;Contig_Y1;Contig_Y1;Contig_Y1	3537003;3537118;3537351;3537570;3537891	3537062;3537291;3537506;3537764;3537962	+;+;+;+;+	657	0	0	0	0	0	0	0	0	0	0	0	0	0	0	0	0	0	0	0	0	0	0	0	2	0	0	0	0	0	2	0	0	0	0	0	0	0	0	0	0	0	0	0	0
maker-Contig_Y1-augustus-gene-3.168	Contig_Y1;Contig_Y1;Contig_Y1;Contig_Y1;Contig_Y1	3538271;3539390;3539624;3539845;3540108	3538290;3539561;3539779;3540042;3540179	+;+;+;+;+	618	0	4	0	0	0	0	0	0	0	0	0	0	0	0	0	0	2	2	2	3	0	0	0	0	0	2	0	0	0	0	1	0	11	15	21	16	32	17	0	10	12	2	7	0
maker-Contig_Y1-snap-gene-3.403	Contig_Y1;Contig_Y1;Contig_Y1	3540272;3540495;3540692	3540436;3540670;3540719	-;-;-	369	0	2	0	0	0	0	0	0	0	0	0	0	0	0	0	0	0	0	2	0	2	0	0	0	0	0	0	0	0	0	0	0	4	7	19	9	22	12	2	4	17	0	1	0
maker-Contig_Y1-augustus-gene-3.233	Contig_Y1;Contig_Y1;Contig_Y1;Contig_Y1;Contig_Y1	3541753;3541976;3543299;3543525;3543777	3541914;3543234;3543465;3543687;3544002	-;-;-;-;-	1977	97	58	90	133	207	144	307	217	262	177	112	136	62	66	51	26	59	52	82	52	69	76	84	120	126	109	197	232	212	257	294	167	173	196	327	175	276	128	58	102	105	58	81	74
maker-Contig_Y1-snap-gene-3.411	Contig_Y1;Contig_Y1;Contig_Y1;Contig_Y1;Contig_Y1;Contig_Y1	3555128;3555265;3555517;3555741;3555850;3555975	3555202;3555462;3555669;3555829;3555907;3556034	-;-;-;-;-;-	633	4	7	2	2	0	0	0	0	0	0	0	0	0	0	0	0	4	0	4	2	4	2	16	10	6	4	0	0	0	0	0	0	0	0	2	2	4	2	2	0	6	4	4	0
maker-Contig_Y1-augustus-gene-3.177	Contig_Y1;Contig_Y1;Contig_Y1;Contig_Y1	3558762;3558937;3559160;3559414	3558881;3559095;3559348;3559461	+;+;+;+	516	34	34	15	10	0	0	0	0	0	0	4	16	18	8	6	10	14	17	18	4	32	30	25	11	26	8	0	0	0	0	4	0	5	4	8	11	9	19	24	14	23	12	21	0
maker-Contig_Y1-augustus-gene-3.244	Contig_Y1;Contig_Y1	3592367;3592537	3592469;3593240	-;-	807	0	0	0	0	0	0	0	0	0	0	0	0	0	0	0	0	0	0	0	0	0	0	0	0	0	0	0	0	0	0	0	0	0	0	0	0	0	0	0	0	0	0	0	6
maker-Contig_Y1-augustus-gene-3.246	Contig_Y1;Contig_Y1;Contig_Y1;Contig_Y1	3614767;3615008;3615203;3616190	3614924;3615143;3616125;3616226	-;-;-;-	1254	0	2	0	0	0	0	0	0	0	0	0	0	0	0	0	0	0	0	0	0	0	0	0	0	0	0	0	0	0	1	0	0	6	1	2	6	9	0	4	2	2	6	3	2
maker-Contig_Y1-augustus-gene-3.181	Contig_Y1;Contig_Y1;Contig_Y1;Contig_Y1;Contig_Y1;Contig_Y1	3683893;3685149;3685889;3691066;3691390;3692886	3684462;3685262;3686017;3691269;3692774;3693030	+;+;+;+;+;+	2547	0	4	6	23	0	1	0	0	0	0	2	2	2	0	2	0	0	0	0	0	0	0	4	8	28	22	0	0	0	0	0	0	2	0	2	0	1	0	0	0	5	4	3	0
maker-Contig_Y1-snap-gene-3.420	Contig_Y1;Contig_Y1	3693555;3693790	3693721;3694081	-;-	459	0	0	0	0	0	0	0	0	0	0	0	0	0	0	0	0	0	0	0	0	0	2	0	0	2	0	0	0	0	0	0	0	9	3	2	17	5	15	13	7	6	4	13	0
maker-Contig_Y1-snap-gene-3.419	Contig_Y1;Contig_Y1;Contig_Y1	3694276;3694492;3694673	3694428;3694638;3694969	-;-;-	597	0	0	0	0	0	0	0	0	0	0	0	0	0	0	0	0	0	0	0	0	1	0	4	0	0	0	0	0	0	0	0	0	4	8	2	9	13	5	6	6	14	10	10	0
snap_masked-Contig_Y1-processed-gene-3.77	Contig_Y1;Contig_Y1	3774984;3775165	3775107;3775433	+;+	393	0	0	0	0	0	0	0	0	0	0	0	0	0	0	0	0	0	0	0	0	0	0	0	0	0	0	0	0	0	0	0	0	0	0	0	0	0	0	0	0	0	0	0	0
maker-Contig_Y1-augustus-gene-3.188	Contig_Y1;Contig_Y1	3777110;3778765	3777218;3779561	+;+	906	0	10	17	31	0	0	0	0	0	0	0	0	0	0	0	0	0	0	1	0	0	0	10	19	10	31	0	0	0	0	0	0	0	0	0	0	0	0	0	0	0	0	0	0
maker-Contig_Y1-augustus-gene-3.189	Contig_Y1;Contig_Y1	3779710;3779918	3779854;3780042	+;+	270	0	17	97	46	0	0	0	0	0	0	0	0	0	0	0	0	0	0	1	0	3	9	17	36	43	38	0	0	0	0	1	0	0	0	0	0	0	0	0	0	0	1	0	0
maker-Contig_Y1-augustus-gene-3.251	Contig_Y1;Contig_Y1;Contig_Y1	3786375;3786509;3786742	3786448;3786682;3786784	-;-;-	291	0	0	6	3	0	0	0	0	0	0	0	0	0	0	0	0	0	0	0	0	0	4	0	1	6	0	0	0	0	0	0	0	0	0	0	0	0	0	0	0	0	2	1	0
maker-Contig_Y1-snap-gene-3.430	Contig_Y1;Contig_Y1;Contig_Y1;Contig_Y1;Contig_Y1	3789351;3789548;3789774;3790488;3790931	3789472;3789692;3790475;3790654;3790964	-;-;-;-;-	1170	0	4	0	2	0	0	0	0	2	0	0	0	0	0	0	0	0	0	0	0	0	0	1	2	8	7	0	0	0	0	0	0	0	0	0	0	0	0	0	0	0	0	0	0
maker-Contig_Y1-snap-gene-3.429	Contig_Y1;Contig_Y1;Contig_Y1;Contig_Y1	3791357;3791545;3791761;3791989	3791469;3791680;3791967;3792675	-;-;-;-	1143	0	0	0	0	0	0	0	0	0	0	0	0	0	0	0	0	0	0	0	0	0	0	4	2	2	4	0	0	0	0	0	0	0	0	0	0	0	0	2	0	0	0	0	0
maker-Contig_Y1-augustus-gene-3.263	Contig_Y1;Contig_Y1;Contig_Y1	3794004;3794225;3795602	3794140;3795538;3795617	-;-;-	1467	2	9	6	2	0	0	0	0	0	0	0	0	0	0	0	0	0	0	0	0	0	0	4	17	13	22	0	0	0	0	0	0	0	0	0	0	0	0	0	2	0	1	0	2
snap_masked-Contig_Y1-processed-gene-3.83	Contig_Y1;Contig_Y1;Contig_Y1;Contig_Y1;Contig_Y1	3927956;3928438;3928654;3928926;3930380	3928033;3928566;3928857;3930373;3930605	+;+;+;+;+	2085	0	7	3	22	0	0	0	0	0	0	0	0	0	0	0	2	0	0	0	4	0	0	11	15	28	59	0	0	0	0	0	0	15	0	0	7	14	0	12	8	11	20	22	2
maker-Contig_Y1-augustus-gene-4.115	Contig_Y1;Contig_Y1;Contig_Y1;Contig_Y1;Contig_Y1	3991756;3992889;3993129;3993292;3993620	3991971;3992990;3993228;3993562;3994007	-;-;-;-;-	1077	10	49	186	145	360	241	577	79	128	240	9	2	5	2	7	3	12	8	3	6	25	21	61	143	134	106	444	339	285	123	120	86	7	4	8	14	14	6	4	4	6	3	17	42
augustus_masked-Contig_Y1-processed-gene-4.2	Contig_Y1	3996693	3996923	-	231	24	46	191	142	405	245	659	98	115	233	2	2	11	6	10	2	6	2	13	4	15	15	55	116	117	100	431	355	223	120	110	86	8	7	16	21	9	5	4	7	6	2	16	71
augustus_masked-Contig_Y1-processed-gene-4.4	Contig_Y1	4022560	4023036	+	477	0	0	0	0	0	0	0	0	0	0	0	0	0	0	0	0	0	0	0	0	1	0	0	0	2	3	0	0	0	0	0	0	0	0	0	0	0	0	0	0	0	0	2	2
augustus_masked-Contig_Y1-processed-gene-4.5	Contig_Y1	4051840	4052316	+	477	0	0	1	0	0	0	0	0	0	0	0	0	0	0	0	0	0	0	0	0	0	0	2	0	0	1	0	0	0	0	0	0	0	0	0	0	0	0	0	0	0	0	0	2
maker-Contig_Y1-snap-gene-4.149	Contig_Y1;Contig_Y1	4052814;4053564	4052913;4053718	+;+	255	0	0	0	0	0	0	0	0	0	0	0	0	0	0	0	0	0	0	0	0	0	0	0	0	1	0	0	0	0	0	0	0	0	0	0	0	0	0	0	1	1	0	0	0
maker-Contig_Y1-snap-gene-4.191	Contig_Y1;Contig_Y1	4105600;4106084	4106073;4107520	-;-	1911	0	0	0	0	0	0	0	0	0	0	0	0	0	0	0	0	0	0	0	0	0	0	0	0	0	0	0	0	0	0	0	0	0	0	0	0	2	1	0	0	0	0	0	0
augustus_masked-Contig_Y1-processed-gene-4.18	Contig_Y1	4110688	4112637	-	1950	0	0	0	0	0	0	0	0	0	0	0	0	0	0	0	0	0	0	0	0	2	0	0	0	0	0	0	0	0	0	0	0	0	0	2	0	4	8	0	2	0	0	0	0
maker-Contig_Y1-augustus-gene-4.119	Contig_Y1;Contig_Y1;Contig_Y1;Contig_Y1	4124382;4126098;4126457;4127801	4126041;4126393;4127715;4128929	-;-;-;-	4344	205	305	18	81	312	324	884	373	375	143	142	83	77	75	209	99	204	122	124	152	144	146	270	155	225	230	389	406	348	356	189	305	138	65	271	152	334	54	447	519	365	487	383	463
maker-Contig_Y1-augustus-gene-4.75	Contig_Y1;Contig_Y1;Contig_Y1;Contig_Y1;Contig_Y1;Contig_Y1;Contig_Y1	4138902;4139040;4139263;4139610;4140333;4140486;4141632	4138970;4139208;4139546;4140268;4140435;4140921;4141648	+;+;+;+;+;+;+	1737	237	425	29	83	161	165	209	90	115	90	142	132	111	130	179	116	255	195	192	242	332	294	405	226	297	214	123	141	115	122	123	133	214	163	391	428	478	309	721	864	628	517	656	2
maker-Contig_Y1-snap-gene-4.151	Contig_Y1;Contig_Y1;Contig_Y1;Contig_Y1;Contig_Y1;Contig_Y1	4268994;4269132;4269355;4269796;4270316;4278424	4269062;4269300;4269784;4270245;4270412;4278894	+;+;+;+;+;+	1686	50	608	14	30	44	31	80	8	33	22	25	36	28	20	42	18	88	40	71	67	515	555	601	397	505	354	30	51	18	44	20	38	241	254	369	507	600	364	774	1058	837	663	868	8
maker-Contig_Y1-augustus-gene-4.81	Contig_Y1;Contig_Y1;Contig_Y1;Contig_Y1;Contig_Y1	4296654;4296904;4297980;4298138;4299285	4296849;4297909;4298076;4298576;4299292	+;+;+;+;+	1746	174	729	40	109	130	96	226	94	115	100	105	134	114	158	142	85	209	175	238	176	512	526	546	461	576	397	146	152	123	126	94	80	274	224	351	540	542	370	956	1324	941	795	1121	29
maker-Contig_Y1-snap-gene-4.158	Contig_Y1;Contig_Y1;Contig_Y1	4357942;4358071;4358257	4357963;4358190;4358738	+;+;+	624	2	5	0	0	0	0	0	0	0	0	0	0	0	0	0	0	0	0	0	2	0	4	3	6	9	0	0	0	0	0	0	0	10	15	10	40	28	17	12	14	30	12	15	0
maker-Contig_Y1-snap-gene-4.194	Contig_Y1;Contig_Y1	4359349;4359521	4359492;4359754	-;-	378	0	0	0	0	0	0	0	0	0	0	0	0	0	0	0	0	0	0	0	0	0	0	1	0	2	0	0	0	0	0	0	0	0	0	0	0	0	0	0	0	0	0	4	0
maker-Contig_Y1-augustus-gene-4.87	Contig_Y1;Contig_Y1;Contig_Y1;Contig_Y1;Contig_Y1	4367393;4367532;4368861;4369019;4369740	4367461;4368790;4368957;4369676;4369933	+;+;+;+;+	2277	401	900	74	170	289	252	508	146	198	225	168	135	186	153	293	194	438	302	337	374	657	730	793	575	757	424	227	300	167	143	178	174	250	203	335	538	564	408	926	1481	1087	1013	1472	145
maker-Contig_Y1-snap-gene-4.168	Contig_Y1;Contig_Y1;Contig_Y1;Contig_Y1	4422426;4422565;4423864;4424022	4422494;4423793;4423960;4424525	+;+;+;+	1899	191	471	58	59	118	79	248	89	94	103	79	91	70	71	135	91	168	195	170	169	303	304	366	324	400	293	183	119	115	98	107	83	166	103	168	330	326	238	662	755	564	492	710	26
maker-Contig_Y1-augustus-gene-4.100	Contig_Y1;Contig_Y1;Contig_Y1	4461723;4461862;4462105	4461791;4462030;4462796	+;+;+	930	22	65	0	2	30	22	42	0	8	4	2	4	12	0	12	14	16	10	8	29	36	34	51	72	91	74	4	12	6	4	6	20	24	16	63	62	59	12	123	147	93	108	150	0
maker-Contig_Y1-snap-gene-4.173	Contig_Y1;Contig_Y1;Contig_Y1;Contig_Y1	4462905;4463160;4463318;4463545	4463089;4463256;4463529;4463755	+;+;+;+	705	80	215	20	16	46	40	70	24	52	33	27	34	28	42	42	18	46	42	52	42	153	163	165	126	156	118	55	57	36	71	60	29	54	58	94	112	119	110	254	304	232	224	279	7
maker-Contig_Y1-augustus-gene-4.105	Contig_Y1;Contig_Y1;Contig_Y1;Contig_Y1;Contig_Y1	4543650;4543786;4545085;4545243;4545964	4543718;4545014;4545181;4545900;4546157	+;+;+;+;+	2247	663	865	124	244	501	414	829	262	232	332	340	172	265	241	509	316	761	420	453	623	545	538	945	694	718	537	460	471	317	260	288	339	430	252	477	740	710	453	1379	1666	1152	1206	1732	688
maker-Contig_Y1-augustus-gene-4.109	Contig_Y1;Contig_Y1;Contig_Y1;Contig_Y1;Contig_Y1;Contig_Y1;Contig_Y1;Contig_Y1	4630758;4632523;4633326;4633544;4633720;4634460;4634685;4634903	4632487;4633250;4633489;4633666;4634388;4634620;4634826;4635091	+;+;+;+;+;+;+;+	3906	15	25	23	34	20	20	66	27	26	20	4	5	2	0	5	2	10	5	14	8	7	14	34	116	182	82	19	14	10	17	13	24	11	0	0	10	18	4	9	15	12	9	10	8
maker-Contig_Y1-augustus-gene-4.112	Contig_Y1;Contig_Y1;Contig_Y1;Contig_Y1;Contig_Y1	4655967;4656246;4656490;4656830;4657155	4655987;4656425;4656765;4657087;4657409	+;+;+;+;+	990	0	4	0	0	0	0	0	0	0	0	0	0	0	0	0	0	0	0	2	0	2	0	6	6	12	5	0	0	0	0	0	0	0	0	0	0	0	0	4	11	8	1	2	0
maker-Contig_Y1-snap-gene-4.196	Contig_Y1;Contig_Y1;Contig_Y1;Contig_Y1	4657929;4658376;4660094;4661302	4657955;4658522;4660426;4661406	-;-;-;-	612	0	0	0	0	0	0	0	0	0	0	0	0	0	0	0	0	0	0	0	0	0	1	1	2	10	2	0	0	0	0	0	0	0	0	0	0	0	0	3	3	4	0	0	0
augustus_masked-Contig_Y1-processed-gene-4.21	Contig_Y1;Contig_Y1;Contig_Y1;Contig_Y1;Contig_Y1;Contig_Y1	4698863;4699108;4699341;4699990;4700875;4709146	4699032;4699288;4699651;4700139;4701042;4709290	-;-;-;-;-;-	1125	127	145	4	30	0	0	0	0	0	2	30	33	20	18	49	37	122	61	79	92	78	68	100	88	181	101	2	0	0	0	0	0	8	6	17	4	28	0	101	129	80	176	127	0
maker-Contig_Y1-snap-gene-4.203	Contig_Y1;Contig_Y1;Contig_Y1;Contig_Y1;Contig_Y1;Contig_Y1;Contig_Y1;Contig_Y1;Contig_Y1;Contig_Y1	4720483;4720807;4721050;4721226;4721973;4722199;4722286;4723489;4727498;4728233	4720732;4720983;4721158;4721909;4722128;4722280;4723424;4723608;4727780;4728415	-;-;-;-;-;-;-;-;-;-	3183	314	399	10	80	0	0	0	0	2	0	66	121	48	110	203	94	259	238	295	229	283	258	345	220	501	244	2	0	0	2	0	0	22	6	60	18	126	8	260	285	238	525	339	0
maker-Contig_Y1-snap-gene-4.201	Contig_Y1;Contig_Y1;Contig_Y1;Contig_Y1;Contig_Y1;Contig_Y1;Contig_Y1;Contig_Y1;Contig_Y1;Contig_Y1	4728659;4729017;4729621;4730033;4730419;4730823;4731229;4731867;4732322;4732702	4728924;4729304;4729866;4730320;4730743;4731103;4731516;4732214;4732609;4732891	-;-;-;-;-;-;-;-;-;-	2808	14	94	0	10	0	0	0	0	0	0	29	59	25	50	34	8	11	13	31	10	37	61	72	62	137	29	0	2	0	0	0	0	4	19	18	2	46	6	35	88	49	70	11	2
maker-Contig_Y1-snap-gene-4.199	Contig_Y1;Contig_Y1	4733072;4733504	4733397;4733741	-;-	564	0	22	0	0	0	0	0	0	0	0	3	3	4	6	13	4	2	1	3	0	6	20	16	26	37	6	0	0	0	0	0	0	1	0	7	0	14	0	6	19	9	13	0	0
maker-Contig_Y1-snap-gene-4.205	Contig_Y1;Contig_Y1;Contig_Y1;Contig_Y1;Contig_Y1;Contig_Y1;Contig_Y1;Contig_Y1;Contig_Y1;Contig_Y1	4735124;4735440;4742329;4743549;4744213;4744607;4745015;4745451;4745850;4746296	4735266;4735739;4742613;4743839;4744503;4744897;4745305;4745741;4746140;4746428	-;-;-;-;-;-;-;-;-;-	2607	23	85	0	2	0	0	0	0	0	0	41	28	20	35	31	14	15	9	31	26	45	48	79	71	143	60	0	1	0	0	2	0	10	7	24	6	62	3	44	65	72	71	9	2
maker-Contig_Y1-snap-gene-4.202	Contig_Y1;Contig_Y1;Contig_Y1;Contig_Y1;Contig_Y1	4746515;4747754;4747984;4748983;4749101	4746807;4747915;4748876;4749065;4749283	-;-;-;-;-	1614	55	240	0	16	0	0	0	0	0	0	21	19	19	36	51	10	65	58	53	58	101	98	176	121	335	86	0	0	0	0	0	0	6	7	19	6	65	1	105	170	135	235	105	5
maker-Contig_Y1-snap-gene-4.222	Contig_Y1;Contig_Y1;Contig_Y1;Contig_Y1;Contig_Y1;Contig_Y1;Contig_Y1;Contig_Y1;Contig_Y1;Contig_Y1;Contig_Y1;Contig_Y1;Contig_Y1;Contig_Y1;Contig_Y1;Contig_Y1;Contig_Y1;Contig_Y1;Contig_Y1	4751348;4751502;4751803;4752258;4752465;4753344;4753750;4754100;4754315;4754537;4754874;4755104;4755274;4755855;4756085;4756286;4756691;4763208;4765923	4751487;4751655;4751912;4752367;4752588;4753360;4753876;4754261;4754451;4754647;4755036;4755199;4755296;4755965;4756195;4756396;4756814;4763357;4765980	-;-;-;-;-;-;-;-;-;-;-;-;-;-;-;-;-;-;-	2139	67	97	0	8	0	0	0	0	0	0	15	60	41	44	50	11	56	80	140	48	84	91	116	53	210	38	0	0	0	0	0	0	4	4	14	5	65	4	43	110	114	99	46	1
maker-Contig_Y1-snap-gene-4.224	Contig_Y1;Contig_Y1;Contig_Y1	4766122;4770006;4779405	4766318;4770350;4779453	-;-;-	591	36	38	0	10	0	0	0	0	0	0	12	3	4	8	27	8	35	27	30	44	14	17	39	26	58	23	0	0	0	0	0	0	1	0	4	4	13	0	36	21	20	49	20	0
maker-Contig_Y1-snap-gene-4.247	Contig_Y1;Contig_Y1;Contig_Y1;Contig_Y1;Contig_Y1;Contig_Y1;Contig_Y1	4817395;4817748;4818734;4819575;4819721;4819946;4820716	4817458;4818697;4819387;4819715;4819880;4820654;4821376	-;-;-;-;-;-;-	3339	126	295	17	50	75	123	266	169	249	101	422	353	175	223	436	90	257	55	108	110	219	199	242	201	228	180	155	159	185	186	170	159	307	151	456	308	591	206	683	850	636	584	523	56
maker-Contig_Y1-augustus-gene-4.147	Contig_Y1;Contig_Y1;Contig_Y1	4838596;4838859;4839135	4838793;4839077;4839314	-;-;-	597	0	0	0	0	0	0	0	0	0	0	0	0	0	0	0	0	0	0	0	0	0	0	0	0	0	0	0	0	0	0	0	0	0	0	0	0	0	0	0	0	0	0	0	0
maker-Contig_Y1-snap-gene-4.250	Contig_Y1;Contig_Y1;Contig_Y1	4854033;4854412;4854719	4854391;4854661;4854979	-;-;-	870	0	0	0	0	0	0	0	0	0	0	0	0	0	0	0	0	0	0	0	0	0	1	0	0	0	0	0	0	0	0	0	0	0	0	0	0	2	0	0	0	0	0	0	0
maker-Contig_Y1-snap-gene-5.759	Contig_Y1;Contig_Y1;Contig_Y1	4988561;4988864;4989089	4988821;4989031;4989364	-;-;-	705	0	0	0	0	0	0	0	0	0	0	0	0	0	0	0	0	0	0	0	0	0	0	0	0	0	0	0	0	0	0	0	0	1	0	0	2	2	0	2	0	0	2	0	8
maker-Contig_Y1-snap-gene-5.760	Contig_Y1;Contig_Y1;Contig_Y1;Contig_Y1	4990489;4990693;4990992;4991231	4990669;4990949;4991159;4991443	-;-;-;-	819	0	0	0	2	0	0	0	0	0	0	0	0	0	0	0	0	0	0	0	2	0	2	0	0	0	0	0	0	0	0	0	0	0	0	0	1	0	0	0	0	0	0	0	10
maker-Contig_Y1-snap-gene-5.658	Contig_Y1;Contig_Y1;Contig_Y1	4992909;4993002;4998947	4992971;4993370;4999057	+;+;+	543	0	1	0	0	0	0	0	0	0	0	1	0	0	0	0	0	0	0	0	0	0	0	0	0	0	0	0	0	0	0	0	0	0	0	0	0	0	0	0	0	2	1	0	0
snap_masked-Contig_Y1-processed-gene-5.88	Contig_Y1;Contig_Y1;Contig_Y1;Contig_Y1	5021521;5021641;5022517;5023056	5021573;5022455;5022990;5023333	+;+;+;+	1620	1220	1785	538	745	235	189	511	253	320	193	542	264	385	385	731	402	1012	628	750	868	1136	1204	1864	1647	1932	1775	236	288	221	290	354	306	463	300	645	447	588	440	1205	1328	1063	1014	1582	738
maker-Contig_Y1-snap-gene-5.761	Contig_Y1;Contig_Y1;Contig_Y1;Contig_Y1;Contig_Y1;Contig_Y1;Contig_Y1;Contig_Y1;Contig_Y1	5024909;5025060;5026485;5026608;5026807;5027022;5027254;5027632;5027748	5024971;5025297;5026542;5026748;5026950;5027184;5027386;5027686;5027901	-;-;-;-;-;-;-;-;-	1149	0	7	0	0	0	0	0	0	0	0	4	2	0	1	0	0	0	4	0	0	7	3	2	2	5	0	0	0	0	0	0	0	2	0	2	2	5	0	3	1	2	6	2	2
maker-Contig_Y1-augustus-gene-5.294	Contig_Y1;Contig_Y1;Contig_Y1;Contig_Y1;Contig_Y1	5035445;5035934;5036541;5036695;5037007	5035867;5036483;5036628;5036906;5037185	-;-;-;-;-	1452	279	689	65	149	413	275	535	296	330	339	148	111	76	75	161	91	202	140	111	209	562	570	807	837	926	823	302	279	238	321	470	378	258	224	229	183	360	150	456	586	469	461	738	78
maker-Contig_Y1-snap-gene-5.665	Contig_Y1;Contig_Y1	5049128;5049215	5049152;5049426	+;+	237	0	0	0	0	0	0	0	0	0	0	0	0	0	0	0	0	0	0	0	0	1	0	0	0	3	0	0	0	0	0	0	0	2	0	4	0	0	0	0	4	0	0	2	0
maker-Contig_Y1-snap-gene-5.663	Contig_Y1;Contig_Y1;Contig_Y1	5049718;5050239;5052262	5049760;5050367;5052335	+;+;+	246	1	41	0	0	0	0	0	1	0	0	0	0	0	0	1	0	0	1	0	0	24	30	26	30	62	32	1	1	0	0	0	1	8	5	3	3	10	5	35	34	24	28	32	0
snap_masked-Contig_Y1-processed-gene-5.91	Contig_Y1;Contig_Y1	5066201;5081324	5066321;5081481	+;+	279	0	2	0	1	0	0	0	0	0	0	0	0	0	0	0	0	0	0	0	0	1	1	10	11	10	4	0	0	0	0	0	0	0	0	0	0	1	0	0	1	0	1	0	0
maker-Contig_Y1-augustus-gene-5.189	Contig_Y1;Contig_Y1;Contig_Y1;Contig_Y1;Contig_Y1	5088704;5088958;5089292;5091901;5092265	5088865;5089168;5089419;5092005;5092324	+;+;+;+;+	666	6	35	6	5	0	0	0	0	0	0	2	0	2	0	0	2	8	12	8	10	2	4	45	58	62	68	0	0	0	0	0	0	2	0	0	0	0	0	3	6	6	9	8	0
maker-Contig_Y1-augustus-gene-5.296	Contig_Y1;Contig_Y1	5105992;5106457	5106390;5106534	-;-	477	0	0	0	0	0	0	0	0	0	0	0	0	0	0	0	0	0	0	0	0	0	0	1	6	16	2	0	0	0	0	0	0	0	0	0	0	0	0	0	0	0	0	0	0
maker-Contig_Y1-augustus-gene-5.194	Contig_Y1;Contig_Y1;Contig_Y1;Contig_Y1;Contig_Y1;Contig_Y1;Contig_Y1	5144396;5144805;5145162;5145468;5145642;5146294;5146396	5144700;5145108;5145394;5145588;5145695;5146341;5146407	+;+;+;+;+;+;+	1077	14	96	6	0	6	0	4	2	9	8	4	0	2	8	6	6	0	4	1	6	70	79	98	106	104	68	6	1	4	0	4	2	6	10	8	6	14	19	14	26	14	18	38	0
snap_masked-Contig_Y1-processed-gene-5.130	Contig_Y1;Contig_Y1;Contig_Y1	5144521;5146690;5147048	5144688;5146883;5147840	-;-;-	1155	0	68	0	0	0	0	0	0	0	0	0	0	0	0	0	0	0	0	1	0	72	83	47	52	54	31	0	0	0	2	0	0	9	11	15	22	12	32	49	58	26	26	72	3
maker-Contig_Y1-augustus-gene-5.298	Contig_Y1;Contig_Y1	5157005;5157185	5157114;5157353	-;-	279	0	0	0	0	0	0	0	0	0	0	0	2	0	0	0	0	0	0	0	0	0	0	0	0	0	0	0	0	0	0	0	0	0	0	0	0	0	2	0	0	0	0	0	0
maker-Contig_Y1-snap-gene-5.768	Contig_Y1;Contig_Y1;Contig_Y1;Contig_Y1	5174814;5174994;5175223;5176379	5174923;5175147;5175389;5176409	-;-;-;-	462	0	2	0	0	0	0	0	0	0	0	0	0	0	0	0	0	0	0	0	0	0	0	0	0	0	0	0	0	0	0	0	0	0	0	0	4	0	2	0	0	0	0	4	22
maker-Contig_Y1-snap-gene-5.767	Contig_Y1;Contig_Y1;Contig_Y1	5181694;5181871;5182100	5181800;5182024;5182264	-;-;-	426	0	1	0	0	0	0	0	0	0	0	0	0	0	0	0	0	0	0	0	0	0	0	2	0	2	0	0	0	0	0	0	0	0	0	0	0	1	5	0	0	3	0	0	0
maker-Contig_Y1-augustus-gene-5.197	Contig_Y1;Contig_Y1;Contig_Y1;Contig_Y1;Contig_Y1;Contig_Y1;Contig_Y1;Contig_Y1;Contig_Y1;Contig_Y1	5225557;5225923;5226328;5226640;5226820;5236841;5237282;5237685;5237991;5238171	5225861;5226274;5226566;5226766;5226921;5237220;5237633;5237917;5238117;5238278	+;+;+;+;+;+;+;+;+;+	2325	2	72	2	0	2	3	7	1	6	9	2	2	0	0	1	0	4	6	9	2	46	68	60	104	122	44	3	0	1	2	8	1	11	4	8	20	29	28	14	14	44	17	35	4
snap_masked-Contig_Y1-processed-gene-5.96	Contig_Y1;Contig_Y1;Contig_Y1	5252441;5257116;5257415	5252507;5257341;5257508	+;+;+	387	0	112	2	0	3	0	3	0	1	1	3	3	0	0	2	0	1	0	0	0	55	124	80	114	124	52	0	1	1	0	3	0	6	9	7	14	15	10	15	13	32	14	46	0
maker-Contig_Y1-snap-gene-5.770	Contig_Y1;Contig_Y1	5258086;5258345	5258319;5259259	-;-	1149	0	29	0	0	0	0	0	2	0	0	0	0	0	0	0	0	0	0	0	2	11	22	13	18	29	16	0	0	0	0	0	0	4	2	2	6	2	9	6	12	9	10	8	3
maker-Contig_Y1-snap-gene-5.783	Contig_Y1;Contig_Y1;Contig_Y1	5286294;5295263;5295953	5286356;5295462;5296163	-;-;-	474	0	67	0	0	0	0	0	0	0	0	0	0	0	0	0	0	0	0	0	0	58	84	82	78	67	55	0	0	0	0	0	0	21	24	22	62	32	46	59	80	42	32	43	2
augustus_masked-Contig_Y1-processed-gene-5.12	Contig_Y1	5284493	5285368	+	876	15	375	10	11	37	15	40	13	24	19	4	10	4	15	10	3	17	8	13	4	360	507	510	471	675	380	27	23	24	10	32	14	34	22	48	28	57	36	73	72	78	80	122	1
augustus_masked-Contig_Y1-processed-gene-5.13	Contig_Y1;Contig_Y1;Contig_Y1	5286232;5286598;5287003	5286536;5286949;5287260	+;+;+	915	0	186	0	0	0	0	0	0	0	0	0	2	2	0	0	4	4	0	3	3	146	176	236	269	321	169	0	0	0	2	6	0	6	13	14	13	27	14	32	77	48	32	45	0
maker-Contig_Y1-augustus-gene-5.231	Contig_Y1;Contig_Y1;Contig_Y1;Contig_Y1;Contig_Y1	5293716;5294048;5294331;5294523;5294663	5293994;5294190;5294431;5294608;5294734	+;+;+;+;+	681	0	175	0	1	0	0	0	0	2	4	0	0	0	0	0	0	0	0	0	0	132	157	151	206	195	94	0	0	0	1	0	0	8	25	4	39	28	35	16	33	31	17	82	0
maker-Contig_Y1-augustus-gene-5.237	Contig_Y1;Contig_Y1;Contig_Y1;Contig_Y1;Contig_Y1;Contig_Y1;Contig_Y1	5300213;5300284;5300724;5301129;5301412;5301612;5301744	5300228;5300662;5301075;5301271;5301538;5301689;5301815	+;+;+;+;+;+;+	1167	0	258	0	0	1	0	0	0	0	0	0	2	0	0	0	0	0	2	2	2	224	272	377	420	487	191	0	0	0	0	2	0	26	14	24	43	56	30	61	77	54	45	82	0
maker-Contig_Y1-snap-gene-5.692	Contig_Y1;Contig_Y1;Contig_Y1	5303268;5306372;5307175	5303374;5306379;5308076	+;+;+	1017	0	332	8	4	9	4	16	0	13	8	0	6	6	6	4	2	6	2	2	7	400	374	375	361	506	319	8	10	8	8	14	2	22	21	34	32	43	27	56	99	83	45	103	0
maker-Contig_Y1-snap-gene-5.701	Contig_Y1;Contig_Y1;Contig_Y1;Contig_Y1;Contig_Y1;Contig_Y1	5308529;5308855;5309296;5309701;5310150;5310304	5308564;5309234;5309647;5309928;5310249;5310335	+;+;+;+;+;+	1128	0	316	0	2	2	2	7	2	4	0	2	2	0	2	1	2	4	0	4	2	245	323	461	560	617	302	4	0	6	2	2	0	22	34	43	52	51	75	71	84	96	78	93	0
augustus_masked-Contig_Y1-processed-gene-5.45	Contig_Y1;Contig_Y1	5310660;5311600	5310913;5311810	-;-	465	0	115	0	0	1	0	0	0	0	0	0	1	0	0	0	0	0	0	0	2	149	204	133	125	192	82	0	0	0	0	0	0	14	29	27	44	43	83	71	114	83	63	141	0
maker-Contig_Y1-augustus-gene-5.244	Contig_Y1;Contig_Y1;Contig_Y1	5322885;5323608;5327311	5323526;5323790;5327595	+;+;+	1110	6	156	4	3	6	7	14	6	14	3	3	7	4	6	9	4	11	5	7	4	164	218	197	200	238	134	10	24	12	1	4	5	18	16	15	18	41	23	32	69	23	26	66	2
maker-Contig_Y1-snap-gene-5.807	Contig_Y1;Contig_Y1;Contig_Y1;Contig_Y1;Contig_Y1;Contig_Y1;Contig_Y1;Contig_Y1	5330639;5330884;5331214;5331364;5334653;5335031;5337626;5337843	5330825;5331056;5331306;5331608;5334802;5335068;5337784;5338174	-;-;-;-;-;-;-;-	1377	27	30	23	18	34	24	51	18	43	43	10	17	7	17	12	11	30	33	27	15	47	55	26	27	33	27	51	37	41	32	25	14	10	12	14	10	43	11	20	70	52	32	63	3
maker-Contig_Y1-snap-gene-5.806	Contig_Y1;Contig_Y1;Contig_Y1	5338178;5338361;5339379	5338303;5338605;5339385	-;-;-	378	18	17	16	10	18	13	24	7	23	25	4	8	3	10	7	6	12	19	13	6	39	24	25	19	37	17	29	29	21	18	15	7	8	8	6	8	16	9	18	40	34	18	37	4
maker-Contig_Y1-snap-gene-5.801	Contig_Y1;Contig_Y1;Contig_Y1	5339537;5339703;5346985	5339632;5339855;5347059	-;-;-	324	25	130	21	17	41	23	43	12	35	30	3	6	7	6	15	8	17	36	54	9	166	179	137	142	125	76	37	33	38	22	37	12	15	24	26	15	31	73	63	117	82	79	133	0
snap_masked-Contig_Y1-processed-gene-5.151	Contig_Y1;Contig_Y1;Contig_Y1;Contig_Y1;Contig_Y1;Contig_Y1;Contig_Y1;Contig_Y1;Contig_Y1	5350417;5350724;5351188;5351394;5351660;5351905;5352235;5352385;5352689	5350626;5351113;5351324;5351586;5351846;5352077;5352327;5352629;5352971	-;-;-;-;-;-;-;-;-	1911	26	20	24	19	51	33	47	28	43	44	16	14	2	22	14	16	25	24	33	22	60	45	47	35	47	37	58	36	25	46	25	6	18	21	30	18	22	20	32	75	32	59	68	19
maker-Contig_Y1-augustus-gene-5.324	Contig_Y1;Contig_Y1;Contig_Y1;Contig_Y1;Contig_Y1;Contig_Y1;Contig_Y1;Contig_Y1;Contig_Y1	5355146;5355453;5355917;5356123;5356389;5356634;5356899;5357114;5357418	5355388;5355842;5356053;5356315;5356575;5356834;5357056;5357358;5357727	-;-;-;-;-;-;-;-;-	2064	30	43	44	18	69	34	94	28	56	52	12	34	10	24	18	20	47	30	72	23	74	90	71	75	97	56	105	76	58	50	69	42	10	23	43	25	34	42	105	162	91	88	103	74
maker-Contig_Y1-snap-gene-5.794	Contig_Y1;Contig_Y1;Contig_Y1	5358303;5362766;5363189	5358398;5363010;5363351	-;-;-	504	6	19	8	6	9	11	24	7	11	7	1	5	4	10	3	7	9	12	12	4	37	44	36	25	39	32	9	14	11	5	14	6	4	6	15	2	9	9	19	38	29	27	35	3
maker-Contig_Y1-snap-gene-5.869	Contig_Y1;Contig_Y1;Contig_Y1;Contig_Y1;Contig_Y1;Contig_Y1;Contig_Y1	5363432;5364103;5365061;5365345;5368266;5369083;5369201	5363491;5364255;5365270;5365743;5368421;5369141;5369510	-;-;-;-;-;-;-	1347	11	36	2	6	13	11	45	16	18	31	3	4	2	5	6	3	12	7	26	2	53	77	63	40	77	34	30	22	17	12	14	7	7	19	26	9	18	26	42	78	55	40	56	11
maker-Contig_Y1-snap-gene-5.912	Contig_Y1;Contig_Y1;Contig_Y1	5372413;5372519;5372822	5372464;5372762;5373107	-;-;-	582	36	50	15	33	31	24	53	19	37	27	6	9	10	12	7	7	22	33	38	20	129	131	83	84	87	75	57	40	29	33	25	16	5	14	13	5	13	12	52	99	51	39	43	15
maker-Contig_Y1-augustus-gene-5.562	Contig_Y1;Contig_Y1;Contig_Y1;Contig_Y1;Contig_Y1;Contig_Y1;Contig_Y1;Contig_Y1;Contig_Y1	5378261;5378330;5378525;5379074;5379565;5380081;5380510;5380714;5383330	5378262;5378453;5379005;5379509;5380013;5380421;5380655;5380786;5383458	-;-;-;-;-;-;-;-;-	2181	685	950	81	347	433	458	1091	409	590	280	534	728	403	689	814	286	786	512	780	571	682	714	807	486	715	484	733	688	550	506	344	357	289	180	616	285	652	212	1104	1356	1050	925	930	526
maker-Contig_Y1-snap-gene-5.706	Contig_Y1;Contig_Y1;Contig_Y1	5385075;5385349;5386971	5385273;5386904;5387309	+;+;+	2094	209	900	107	112	170	80	204	135	183	182	384	295	376	389	427	191	580	341	312	308	972	1150	1226	1164	1170	765	180	165	118	184	182	151	284	404	430	378	531	608	672	920	763	599	985	26
maker-Contig_Y1-snap-gene-5.951	Contig_Y1;Contig_Y1;Contig_Y1	5385335;5386240;5386693	5385765;5386536;5386918	-;-;-	954	0	1	0	0	0	0	0	0	0	0	0	0	0	0	0	0	0	0	1	0	0	0	0	0	0	0	0	0	0	0	0	0	0	0	0	0	1	0	0	1	0	0	0	0
maker-Contig_Y1-augustus-gene-5.557	Contig_Y1;Contig_Y1;Contig_Y1	5387421;5387621;5387844	5387554;5387788;5388183	-;-;-	642	149	57	148	123	41	20	71	17	42	39	42	68	42	81	65	52	117	132	160	95	75	99	51	49	60	27	46	56	47	21	46	14	23	26	12	32	32	48	25	79	46	39	56	4
maker-Contig_Y1-augustus-gene-5.558	Contig_Y1;Contig_Y1;Contig_Y1	5388360;5389043;5389194	5388981;5389128;5389313	-;-;-	828	114	24	34	71	31	18	41	11	33	26	45	83	48	84	65	36	162	146	137	107	59	85	40	46	50	22	72	34	39	23	26	14	19	31	23	9	26	29	39	48	59	36	50	42
maker-Contig_Y1-augustus-gene-5.248	Contig_Y1;Contig_Y1	5435553;5435997	5435917;5436468	+;+	837	113	153	103	84	232	172	342	241	356	381	65	52	48	46	73	39	86	76	111	88	250	263	336	376	313	230	240	255	239	309	381	251	64	87	56	108	117	141	243	357	307	228	256	36
maker-Contig_Y1-augustus-gene-5.250	Contig_Y1;Contig_Y1;Contig_Y1;Contig_Y1	5444979;5445305;5445787;5445997	5445077;5445706;5445920;5446039	+;+;+;+	678	1499	1282	1127	1074	448	238	492	319	587	474	874	1023	862	1391	962	649	1846	1304	1469	1160	1753	2173	1832	1871	1871	1346	422	427	412	454	493	322	679	1013	923	616	964	1229	1186	1459	1273	841	1659	207
snap_masked-Contig_Y1-processed-gene-5.164	Contig_Y1;Contig_Y1	5445335;5447221	5445527;5447225	-;-	198	1	2	0	1	0	0	0	2	1	1	1	6	1	1	5	0	3	1	2	0	2	5	3	2	3	2	1	3	0	0	0	0	0	1	2	1	2	4	2	0	3	2	2	1
maker-Contig_Y1-augustus-gene-5.571	Contig_Y1;Contig_Y1	5447338;5447796	5447727;5448071	-;-	666	10	3	0	4	0	0	0	0	0	0	0	2	2	3	0	0	6	5	7	0	7	8	8	6	10	9	0	0	0	0	0	0	4	2	3	2	10	8	4	4	8	6	8	45
maker-Contig_Y1-snap-gene-5.967	Contig_Y1;Contig_Y1;Contig_Y1;Contig_Y1;Contig_Y1;Contig_Y1;Contig_Y1	5449754;5451139;5451306;5451889;5453036;5453232;5453491	5449949;5451242;5451802;5452952;5453164;5453401;5453670	-;-;-;-;-;-;-	2340	64	63	124	182	276	237	560	87	219	188	34	45	32	35	60	18	32	73	71	32	51	62	68	208	334	171	318	323	345	184	121	104	18	16	16	25	39	16	39	86	44	36	44	148
maker-Contig_Y1-snap-gene-5.970	Contig_Y1	5494969	5496003	-	1035	86	167	46	52	35	31	54	30	16	40	18	24	18	10	33	34	47	34	49	52	170	153	286	260	276	282	33	20	25	26	31	31	170	113	156	205	167	200	353	425	279	305	447	10
maker-Contig_Y1-snap-gene-5.974	Contig_Y1;Contig_Y1;Contig_Y1;Contig_Y1	5507562;5507745;5507917;5508112	5507688;5507855;5508003;5508170	-;-;-;-	384	9	59	21	14	24	22	27	23	31	28	13	32	14	11	12	1	11	11	3	8	67	73	82	76	49	46	28	26	28	37	43	16	21	45	31	42	27	97	53	105	58	45	59	4
maker-Contig_Y1-augustus-gene-5.583	Contig_Y1;Contig_Y1;Contig_Y1	5514437;5514976;5515215	5514919;5515156;5515216	-;-;-	666	0	11	0	2	0	2	0	0	0	0	2	0	0	0	0	0	0	0	0	0	13	11	14	13	21	7	0	0	0	0	0	0	6	8	2	37	22	65	48	58	43	40	86	0
maker-Contig_Y1-augustus-gene-5.585	Contig_Y1;Contig_Y1;Contig_Y1	5522515;5522877;5523082	5522821;5523019;5523201	-;-;-	570	6	48	115	45	38	27	81	60	83	50	63	48	39	35	22	3	4	6	2	2	21	33	107	197	192	123	54	78	54	52	74	41	63	66	27	49	42	77	0	6	5	3	7	53
maker-Contig_Y1-augustus-gene-5.586	Contig_Y1;Contig_Y1;Contig_Y1;Contig_Y1;Contig_Y1	5523437;5523790;5523995;5524281;5524878	5523734;5523932;5524213;5524751;5524880	-;-;-;-;-	1134	44	170	491	279	276	142	339	223	457	339	287	256	209	123	121	16	27	9	26	21	108	153	347	578	687	373	347	345	254	362	427	192	302	354	168	210	273	282	6	18	32	2	43	133
maker-Contig_Y1-augustus-gene-5.253	Contig_Y1;Contig_Y1	5525801;5525975	5525908;5526334	+;+	468	60	118	203	62	54	46	96	68	98	87	30	30	44	63	50	20	43	40	40	28	95	103	187	317	262	226	89	50	90	89	106	68	32	46	45	69	46	177	43	79	86	33	111	18
maker-Contig_Y1-snap-gene-5.988	Contig_Y1;Contig_Y1;Contig_Y1;Contig_Y1;Contig_Y1;Contig_Y1;Contig_Y1;Contig_Y1;Contig_Y1	5528453;5528603;5528894;5529422;5529856;5530691;5531021;5531721;5535114	5528533;5528828;5529366;5529850;5530618;5530959;5531660;5533242;5535138	-;-;-;-;-;-;-;-;-	4428	0	2	0	2	0	0	0	0	0	0	0	0	0	0	0	0	0	0	0	0	1	2	4	4	16	8	0	0	0	0	0	0	0	0	0	0	0	0	0	2	0	0	2	6
maker-Contig_Y1-augustus-gene-5.601	Contig_Y1;Contig_Y1;Contig_Y1;Contig_Y1;Contig_Y1;Contig_Y1	5541535;5541686;5542034;5542827;5543094;5543441	5541626;5541971;5542737;5543035;5543374;5543593	-;-;-;-;-;-	1725	157	700	245	149	195	127	292	162	328	267	165	229	118	197	162	40	174	145	171	107	806	1085	1101	976	941	730	230	239	189	240	343	186	199	306	410	300	272	596	607	798	533	538	981	12
augustus_masked-Contig_Y1-processed-gene-5.25	Contig_Y1	5553702	5554160	+	459	0	0	0	0	0	0	0	0	0	0	0	0	0	0	0	0	0	0	0	0	0	0	0	0	0	0	0	0	0	0	0	0	0	0	0	0	0	0	0	0	0	0	0	0
maker-Contig_Y1-snap-gene-5.995	Contig_Y1;Contig_Y1;Contig_Y1;Contig_Y1	5554493;5555016;5556207;5559076	5554933;5555168;5556413;5559261	-;-;-;-	987	0	3	6	1	0	0	0	0	0	0	0	0	0	0	0	0	0	0	0	0	0	4	5	2	7	8	0	0	0	0	0	0	0	0	0	0	0	0	0	0	2	0	0	2
maker-Contig_Y1-augustus-gene-5.256	Contig_Y1;Contig_Y1;Contig_Y1;Contig_Y1;Contig_Y1;Contig_Y1	5645230;5645315;5645775;5646408;5646648;5647754	5645240;5645711;5646345;5646589;5647685;5647894	+;+;+;+;+;+	2340	136	507	248	156	282	150	342	162	260	236	40	44	40	28	48	12	36	60	108	76	727	805	795	888	975	592	230	294	232	248	240	166	107	171	195	184	261	306	482	1130	631	351	768	72
augustus_masked-Contig_Y1-processed-gene-5.75	Contig_Y1;Contig_Y1;Contig_Y1	5647933;5648696;5648843	5648637;5648769;5649110	-;-;-	1047	45	88	111	46	67	34	72	55	65	56	98	67	81	103	103	38	115	67	70	57	66	73	94	114	127	75	72	59	36	64	49	55	97	88	133	129	182	211	148	166	161	118	107	5
maker-Contig_Y1-snap-gene-5.715	Contig_Y1;Contig_Y1	5648014;5648691	5648196;5648759	+;+	252	0	0	0	0	0	0	0	0	0	0	0	0	0	0	0	0	0	0	0	0	0	0	2	0	0	0	0	0	0	0	0	0	0	0	0	0	1	0	0	0	0	0	0	0
maker-Contig_Y1-augustus-gene-5.258	Contig_Y1;Contig_Y1;Contig_Y1;Contig_Y1	5663355;5663539;5663809;5665237	5663478;5663738;5665170;5666112	+;+;+;+	2562	104	334	47	69	387	281	681	490	774	345	48	89	43	51	71	28	46	69	65	54	282	305	343	369	436	337	485	492	514	598	564	406	148	120	259	121	300	77	228	314	264	239	258	128
maker-Contig_Y1-augustus-gene-5.259	Contig_Y1;Contig_Y1	5667594;5668470	5668412;5668520	+;+	870	0	0	0	0	0	0	0	0	0	0	0	2	0	0	0	0	0	0	0	0	0	0	0	0	0	0	0	0	0	0	0	0	0	0	0	0	1	0	0	0	0	0	0	1
maker-Contig_Y1-augustus-gene-5.611	Contig_Y1;Contig_Y1;Contig_Y1;Contig_Y1;Contig_Y1;Contig_Y1	5673934;5674095;5674467;5674935;5675170;5675538	5674026;5674399;5674902;5675099;5675279;5675820	-;-;-;-;-;-	1392	0	36	0	0	0	0	0	0	0	0	0	0	0	0	0	0	0	0	0	0	28	33	29	53	59	54	0	0	0	0	0	0	0	4	0	17	13	0	9	10	28	26	25	0
maker-Contig_Y1-snap-gene-5.1000	Contig_Y1;Contig_Y1	5678387;5679084	5678416;5679275	-;-	222	0	25	0	0	0	0	0	0	0	0	0	0	0	0	0	0	0	0	0	0	12	15	8	16	34	10	0	0	0	0	0	0	1	2	0	5	8	0	9	8	9	7	8	0
augustus_masked-Contig_Y1-processed-gene-5.77	Contig_Y1	5679992	5680426	-	435	0	100	0	0	0	0	0	0	0	0	0	2	0	0	0	0	0	0	0	2	139	144	155	185	219	142	0	0	0	0	0	0	10	5	17	37	24	58	62	97	64	55	119	0
maker-Contig_Y1-snap-gene-5.1003	Contig_Y1;Contig_Y1;Contig_Y1;Contig_Y1	5680467;5680681;5680887;5681013	5680469;5680728;5680995;5681557	-;-;-;-	705	38	55	28	25	1	2	0	2	0	1	32	36	36	25	28	14	46	31	33	14	122	91	96	83	96	86	1	0	2	0	2	0	20	22	23	26	41	32	46	64	47	38	64	0
maker-Contig_Y1-augustus-gene-5.262	Contig_Y1;Contig_Y1;Contig_Y1;Contig_Y1;Contig_Y1;Contig_Y1;Contig_Y1	5708348;5709228;5712226;5712485;5713278;5713448;5713744	5708349;5712166;5712424;5713217;5713386;5713681;5714483	+;+;+;+;+;+;+	4956	371	1335	117	261	596	462	937	413	610	616	411	802	424	682	532	239	549	458	534	343	1364	1782	1386	1399	1697	1110	697	675	741	503	693	461	1397	1962	2024	941	2034	1005	1421	2236	1673	1189	1499	210
maker-Contig_Y1-snap-gene-5.1020	Contig_Y1;Contig_Y1;Contig_Y1;Contig_Y1;Contig_Y1;Contig_Y1;Contig_Y1	5716058;5717345;5718604;5721291;5721564;5722660;5722812	5717281;5718586;5721136;5721510;5722600;5722749;5723674	-;-;-;-;-;-;-	7209	687	3996	143	584	642	568	1595	878	1445	474	679	1002	564	1061	1010	281	892	704	947	546	2246	2793	3851	2831	4904	2613	1170	1086	808	1068	677	689	724	752	1417	840	2067	516	2257	3434	3075	2674	1746	676
maker-Contig_Y1-augustus-gene-5.264	Contig_Y1;Contig_Y1;Contig_Y1;Contig_Y1	5729556;5730222;5730805;5731134	5729583;5730440;5731087;5732805	+;+;+;+	2202	34	198	12	78	41	20	48	38	74	30	28	28	15	26	28	12	28	23	22	23	167	198	227	255	381	250	62	40	31	39	65	24	33	33	50	12	95	5	72	127	108	100	82	14
maker-Contig_Y1-snap-gene-5.725	Contig_Y1;Contig_Y1;Contig_Y1;Contig_Y1;Contig_Y1;Contig_Y1	5732815;5734053;5734388;5735157;5735409;5735564	5733981;5734146;5734771;5735342;5735502;5735684	+;+;+;+;+;+	2046	19	193	10	25	8	11	26	24	24	11	5	15	14	15	26	5	29	7	14	9	163	197	271	252	430	222	16	17	20	18	17	10	37	38	63	23	111	21	82	129	105	99	66	10
maker-Contig_Y1-augustus-gene-5.268	Contig_Y1;Contig_Y1;Contig_Y1;Contig_Y1;Contig_Y1;Contig_Y1;Contig_Y1;Contig_Y1;Contig_Y1;Contig_Y1;Contig_Y1	5741538;5742204;5742808;5743137;5746142;5746477;5746974;5747246;5747498;5747653;5747906	5741565;5742422;5743079;5746070;5746418;5746905;5747180;5747431;5747591;5747846;5748006	+;+;+;+;+;+;+;+;+;+;+	4941	161	496	161	266	150	124	237	183	280	111	104	83	86	86	111	80	173	121	157	109	374	407	655	658	934	575	171	217	161	207	225	146	132	147	270	146	286	83	178	236	332	310	249	134
maker-Contig_Y1-augustus-gene-5.273	Contig_Y1;Contig_Y1;Contig_Y1;Contig_Y1;Contig_Y1;Contig_Y1;Contig_Y1;Contig_Y1;Contig_Y1;Contig_Y1;Contig_Y1;Contig_Y1	5754102;5754766;5755370;5755699;5758530;5758697;5759032;5759529;5759801;5760053;5760208;5760461	5754129;5754984;5755641;5758461;5758625;5758973;5759460;5759735;5759986;5760146;5760401;5760561	+;+;+;+;+;+;+;+;+;+;+;+	4866	191	483	207	394	144	118	264	162	256	129	110	121	88	118	136	48	176	138	178	121	412	460	736	715	1068	631	217	217	186	256	230	148	136	123	272	133	261	92	153	302	256	300	326	56
maker-Contig_Y1-augustus-gene-5.278	Contig_Y1;Contig_Y1;Contig_Y1;Contig_Y1;Contig_Y1;Contig_Y1;Contig_Y1;Contig_Y1;Contig_Y1;Contig_Y1;Contig_Y1	5766666;5767329;5767933;5768262;5771267;5771602;5772099;5772371;5772623;5772778;5773031	5766693;5767547;5768204;5771195;5771543;5772030;5772305;5772556;5772716;5772971;5773131	+;+;+;+;+;+;+;+;+;+;+	4941	191	779	341	400	169	148	367	225	399	177	140	221	118	112	134	76	249	152	227	172	605	805	967	1090	1542	1008	217	281	285	304	333	186	202	202	327	175	363	158	268	380	416	414	477	117
maker-Contig_Y1-augustus-gene-5.617	Contig_Y1;Contig_Y1;Contig_Y1;Contig_Y1	5776078;5777727;5778056;5778414	5777666;5777980;5778355;5778496	-;-;-;-	2226	165	437	53	105	156	114	184	149	247	168	312	320	185	271	207	81	130	193	196	109	477	551	494	419	482	300	151	154	134	199	211	136	421	491	588	384	664	497	453	587	479	306	465	78
maker-Contig_Y1-augustus-gene-5.282	Contig_Y1;Contig_Y1;Contig_Y1;Contig_Y1;Contig_Y1;Contig_Y1	5783982;5784120;5784392;5784644;5784799;5785052	5784051;5784326;5784577;5784737;5784992;5785152	+;+;+;+;+;+	852	34	88	96	39	12	16	47	29	44	20	20	24	17	22	16	6	19	30	30	18	73	87	122	157	248	140	33	42	33	30	42	23	35	16	18	53	38	63	31	47	37	35	66	16
maker-Contig_Y1-augustus-gene-5.620	Contig_Y1;Contig_Y1;Contig_Y1;Contig_Y1;Contig_Y1;Contig_Y1;Contig_Y1;Contig_Y1;Contig_Y1;Contig_Y1;Contig_Y1	5787904;5789553;5789882;5790240;5790514;5790953;5791403;5791632;5791858;5792091;5792386	5789492;5789806;5790181;5790389;5790872;5791347;5791561;5791777;5792034;5792325;5792551	-;-;-;-;-;-;-;-;-;-;-	3930	645	1550	371	376	701	398	806	644	971	585	1125	1140	694	1022	839	276	703	605	806	501	1506	1960	1633	1479	1604	1140	765	755	651	766	839	507	1512	2046	2241	1563	2312	2123	1520	2206	1812	1177	1605	422
maker-Contig_Y1-snap-gene-5.1031	Contig_Y1;Contig_Y1;Contig_Y1;Contig_Y1;Contig_Y1	5800044;5801206;5801801;5802563;5809253	5801114;5801710;5802425;5802676;5809259	-;-;-;-;-	2322	0	656	50	46	0	0	0	2	2	0	0	2	0	0	0	0	0	0	2	25	806	912	741	884	1064	562	2	0	0	0	0	0	266	600	431	423	1025	647	947	1416	1544	1209	1959	1
maker-Contig_Y1-snap-gene-5.747	Contig_Y1;Contig_Y1	5810014;5810543	5810428;5810892	+;+	765	0	0	0	0	0	0	0	0	0	0	0	0	0	0	0	0	0	0	0	0	0	0	2	4	3	2	0	0	0	0	0	0	2	0	0	2	4	0	2	0	2	1	0	0
maker-Contig_Y1-snap-gene-5.746	Contig_Y1;Contig_Y1;Contig_Y1	5810903;5813460;5814870	5811360;5813878;5815090	+;+;+	1098	0	0	1	0	0	0	0	0	0	0	0	0	0	0	0	0	0	0	0	0	0	0	3	8	17	3	0	0	0	0	0	0	0	2	0	2	3	0	0	2	0	5	6	0
maker-Contig_Y1-snap-gene-5.1036	Contig_Y1;Contig_Y1;Contig_Y1;Contig_Y1;Contig_Y1	5814437;5814830;5815142;5817334;5817604	5814707;5815069;5815291;5817493;5817718	-;-;-;-;-	936	5	0	2	0	0	0	0	0	0	0	3	1	2	8	1	4	8	3	2	3	2	4	1	2	1	1	0	0	0	23	0	0	7	9	6	21	11	27	7	9	6	4	8	2
maker-Contig_Y1-augustus-gene-5.628	Contig_Y1;Contig_Y1;Contig_Y1	5822687;5822942;5823840	5822873;5823198;5823923	-;-;-	528	132	205	299	137	387	197	407	99	185	309	28	61	42	85	70	71	207	141	219	89	196	340	282	260	314	198	391	332	258	169	207	138	22	56	41	84	78	197	140	184	128	157	238	32
maker-Contig_Y1-augustus-gene-5.631	Contig_Y1;Contig_Y1	5825103;5826626	5825375;5826751	-;-	399	90	144	173	133	136	56	140	46	82	110	17	54	23	39	35	34	79	63	88	58	141	214	217	186	274	149	121	122	108	54	62	38	10	22	23	12	24	44	49	71	49	61	94	15
maker-Contig_Y1-snap-gene-5.1040	Contig_Y1;Contig_Y1;Contig_Y1	5826767;5826953;5827681	5826868;5827144;5827773	-;-;-	387	132	140	153	148	294	157	307	88	146	287	27	91	51	91	53	66	163	148	186	91	136	181	183	178	203	132	312	266	221	105	170	94	18	29	33	38	34	76	79	86	102	64	156	17
maker-Contig_Y1-augustus-gene-5.285	Contig_Y1;Contig_Y1;Contig_Y1;Contig_Y1;Contig_Y1	5899428;5900348;5901037;5901497;5901607	5900143;5900439;5901192;5901549;5901711	+;+;+;+;+	1122	525	513	601	417	583	377	673	309	511	656	96	113	75	141	146	106	301	214	320	257	761	896	687	730	683	621	515	456	390	468	594	406	92	100	139	250	243	355	355	646	403	328	569	186
maker-Contig_Y1-augustus-gene-5.634	Contig_Y1;Contig_Y1;Contig_Y1;Contig_Y1	5902349;5902848;5903038;5904166	5902503;5902965;5903175;5904300	-;-;-;-	546	505	396	1007	395	493	339	676	472	903	974	143	219	118	294	174	149	407	296	388	278	704	865	635	809	742	476	592	570	515	695	959	486	183	311	285	404	350	1330	430	648	544	341	776	90
maker-Contig_Y1-snap-gene-5.753	Contig_Y1;Contig_Y1;Contig_Y1	5906588;5906760;5907342	5906659;5906863;5907390	+;+;+	225	98	600	284	75	57	43	103	49	95	79	84	97	99	138	63	46	150	116	89	61	699	987	1074	2026	1756	1160	92	77	59	68	81	39	150	230	153	234	160	1005	250	307	274	205	398	20
maker-Contig_Y1-augustus-gene-5.636	Contig_Y1;Contig_Y1;Contig_Y1;Contig_Y1	5909980;5910239;5910481;5910680	5910185;5910419;5910554;5910716	-;-;-;-	498	9733	9743	28448	8752	5193	3320	7072	4132	7509	7102	8066	9425	7767	12152	7742	4053	12658	8354	9541	6919	11798	13843	13934	20837	19012	12908	6498	5512	4299	5715	7281	3940	7029	10403	10164	12076	10054	32160	8789	11933	10498	6041	13499	6427
maker-Contig_Y1-augustus-gene-5.637	Contig_Y1;Contig_Y1;Contig_Y1	5912259;5912397;5912905	5912330;5912598;5913110	-;-;-	480	8306	7543	22620	6014	3360	2184	5307	3415	6457	5871	7229	9187	6812	11836	6726	3405	10968	7607	9386	6249	10953	13811	10761	15617	12838	8778	5351	4389	3462	4753	5879	3103	6332	9304	8243	10511	8880	31484	7587	10306	9645	5496	12680	1688
maker-Contig_Y1-snap-gene-5.1046	Contig_Y1;Contig_Y1;Contig_Y1	5913933;5914373;5914651	5914231;5914538;5915382	-;-;-	1197	0	1	0	0	0	2	0	0	0	0	1	0	0	0	3	0	0	0	0	0	4	0	1	4	4	5	0	0	0	0	0	0	0	3	3	0	4	3	0	2	5	0	1	0
maker-Contig_Y1-snap-gene-5.1070	Contig_Y1;Contig_Y1;Contig_Y1;Contig_Y1;Contig_Y1;Contig_Y1;Contig_Y1;Contig_Y1;Contig_Y1;Contig_Y1	5959471;5959666;5959846;5960102;5960297;5960559;5960759;5961123;5961374;5961961	5959609;5959760;5960039;5960244;5960487;5960677;5960879;5961275;5961476;5962148	-;-;-;-;-;-;-;-;-;-	1446	20	33	10	14	457	215	519	405	619	531	425	363	283	286	180	0	25	18	15	14	29	33	23	33	29	20	442	398	404	484	622	328	356	535	454	353	419	369	48	71	71	26	47	80
maker-Contig_Y1-snap-gene-5.756	Contig_Y1;Contig_Y1;Contig_Y1;Contig_Y1;Contig_Y1;Contig_Y1	5963492;5963612;5964030;5964276;5964675;5965090	5963550;5963679;5964145;5964469;5965032;5965140	+;+;+;+;+;+	846	102	83	186	97	166	122	179	40	97	111	10	20	16	18	20	18	51	52	68	40	201	201	152	154	185	108	175	223	175	36	66	32	24	28	42	57	34	101	67	99	124	72	149	28
maker-Contig_Y1-snap-gene-6.586	Contig_Y1;Contig_Y1	5969891;5970063	5970009;5970984	+;+	1041	4	17	0	0	0	0	0	0	0	0	0	0	0	0	0	0	0	0	2	0	32	46	49	56	57	36	0	0	0	0	2	0	16	23	5	30	16	54	13	27	63	25	58	0
maker-Contig_Y1-augustus-gene-5.656	Contig_Y1;Contig_Y1;Contig_Y1	5971160;5971410;5971626	5971338;5971569;5971760	-;-;-	474	8	8	1	0	0	1	0	2	1	0	3	1	2	2	1	1	8	2	4	10	8	12	11	8	6	5	3	1	2	1	1	0	0	2	1	6	10	2	8	13	28	14	33	0
maker-Contig_Y1-augustus-gene-6.186	Contig_Y1;Contig_Y1	5980278;5980467	5980381;5980701	+;+	339	1143	1667	1773	644	535	280	661	384	737	761	955	1171	985	1482	888	524	1629	1070	1127	851	3001	3442	2480	3267	3463	2215	763	578	405	592	796	372	983	1430	1303	1901	1615	4759	1718	2346	1824	1205	2905	393
maker-Contig_Y1-augustus-gene-6.300	Contig_Y1;Contig_Y1;Contig_Y1	5980906;5984903;5985938	5984841;5985882;5987246	-;-;-	6225	712	1748	659	670	900	674	1596	987	1996	977	584	720	447	547	500	162	450	567	684	262	1630	2363	1804	1877	2136	1268	1322	1417	1104	1434	1509	938	571	736	691	694	1119	727	1077	1807	1400	1155	1293	904
maker-Contig_Y1-augustus-gene-6.187	Contig_Y1;Contig_Y1;Contig_Y1;Contig_Y1	5994277;5994577;5994789;5995013	5994522;5994716;5994954;5995147	+;+;+;+	687	10	100	50	22	72	30	66	2	6	6	10	14	12	25	14	9	18	33	26	10	110	153	81	98	117	60	115	32	36	0	3	0	6	37	20	31	59	66	99	120	122	68	160	44
augustus_masked-Contig_Y1-processed-gene-6.2	Contig_Y1	5995383	5997002	-	1620	85	494	98	45	122	75	173	130	191	152	207	246	166	186	165	43	111	70	103	62	580	813	541	574	610	375	122	136	130	126	185	88	197	258	333	308	375	448	441	548	576	327	609	16
maker-Contig_Y1-snap-gene-6.590	Contig_Y1;Contig_Y1	5995693;5996863	5995959;5996955	+;+	360	0	0	0	0	0	0	0	0	0	0	0	0	0	0	0	0	0	0	0	0	0	0	0	0	0	0	0	0	0	0	0	0	0	0	0	0	0	0	0	0	0	0	0	0
augustus_masked-Contig_Y1-processed-gene-6.3	Contig_Y1	6004773	6006416	+	1644	824	1211	953	544	1053	634	1384	1089	1583	1357	2102	2089	1424	2091	1427	491	1444	971	1163	766	1663	1874	1774	1758	1646	1067	1183	1176	1022	1449	1644	944	1859	2123	2123	1905	2222	2781	1302	1943	1731	1077	1941	303
maker-Contig_Y1-snap-gene-6.594	Contig_Y1;Contig_Y1	6007300;6007644	6007564;6007786	+;+	408	21	20	20	13	0	0	0	0	0	0	26	39	27	35	28	16	40	55	43	10	28	39	12	10	9	12	2	0	0	0	0	0	29	23	30	34	35	67	14	34	48	10	40	2
maker-Contig_Y1-augustus-gene-6.193	Contig_Y1;Contig_Y1	6009876;6012104	6009996;6012213	+;+	231	181	207	516	138	201	115	249	187	316	373	39	78	58	86	51	51	114	118	116	101	339	444	316	515	543	272	208	251	157	241	345	149	77	131	134	193	134	535	189	319	243	155	314	92
maker-Contig_Y1-snap-gene-6.735	Contig_Y1;Contig_Y1	6013160;6014070	6013552;6014075	-;-	399	0	4	0	2	0	0	0	0	0	0	3	0	4	4	2	1	1	0	1	0	5	4	4	1	4	2	0	0	0	1	0	0	4	7	5	8	10	10	8	14	1	7	7	6
maker-Contig_Y1-snap-gene-6.736	Contig_Y1;Contig_Y1;Contig_Y1;Contig_Y1	6014844;6015122;6015351;6015870	6015059;6015289;6015572;6015971	-;-;-;-	708	721	867	1372	721	718	408	848	676	1156	936	1222	1669	1029	1572	787	384	930	716	769	462	1213	1448	1370	1550	1607	1085	932	742	636	874	1311	542	1132	1486	1726	1432	1285	2542	849	1315	932	529	1054	56
maker-Contig_Y1-augustus-gene-6.195	Contig_Y1;Contig_Y1;Contig_Y1;Contig_Y1;Contig_Y1;Contig_Y1;Contig_Y1	6079723;6080201;6080450;6080826;6081065;6081264;6081442	6079914;6080369;6080766;6081011;6081196;6081377;6081525	+;+;+;+;+;+;+	1194	38	123	206	120	222	143	256	139	230	244	25	49	20	50	24	4	35	11	24	15	96	148	87	190	165	82	206	221	183	177	283	117	38	83	82	75	87	130	83	78	57	38	88	23
maker-Contig_Y1-augustus-gene-6.310	Contig_Y1;Contig_Y1;Contig_Y1;Contig_Y1	6082032;6082827;6083816;6084066	6082744;6083754;6084008;6084376	-;-;-;-	2145	0	4	0	0	0	0	0	0	0	0	0	0	0	0	0	2	0	0	0	0	2	0	0	2	0	0	0	0	0	0	0	0	0	0	0	0	0	0	0	0	0	0	0	15
maker-Contig_Y1-snap-gene-6.603	Contig_Y1;Contig_Y1;Contig_Y1;Contig_Y1;Contig_Y1;Contig_Y1;Contig_Y1;Contig_Y1;Contig_Y1;Contig_Y1;Contig_Y1	6084198;6084857;6084955;6085136;6085442;6085628;6085751;6085950;6086085;6086403;6086529	6084227;6084893;6085068;6085392;6085566;6085691;6085880;6086005;6086381;6086470;6086814	+;+;+;+;+;+;+;+;+;+;+	1464	1	0	23	13	0	0	2	0	1	0	0	0	1	0	0	0	0	0	2	0	0	3	7	14	10	4	0	0	0	0	0	0	0	1	0	2	0	0	0	0	0	0	0	0
maker-Contig_Y1-augustus-gene-6.311	Contig_Y1;Contig_Y1;Contig_Y1	6085185;6086335;6086422	6085365;6086366;6086448	-;-;-	240	0	0	0	0	0	0	0	0	0	0	0	0	0	0	0	0	0	0	0	0	0	0	0	0	0	0	0	0	0	0	0	0	0	0	0	0	0	0	0	0	0	0	0	0
maker-Contig_Y1-augustus-gene-6.202	Contig_Y1;Contig_Y1;Contig_Y1;Contig_Y1;Contig_Y1;Contig_Y1;Contig_Y1;Contig_Y1;Contig_Y1;Contig_Y1;Contig_Y1;Contig_Y1;Contig_Y1;Contig_Y1;Contig_Y1;Contig_Y1;Contig_Y1;Contig_Y1;Contig_Y1;Contig_Y1;Contig_Y1;Contig_Y1;Contig_Y1;Contig_Y1;Contig_Y1;Contig_Y1;Contig_Y1;Contig_Y1;Contig_Y1;Contig_Y1;Contig_Y1;Contig_Y1;Contig_Y1;Contig_Y1;Contig_Y1	6104838;6105718;6105947;6106138;6106362;6112981;6114483;6116104;6117109;6117467;6117775;6117980;6118230;6118856;6119777;6119939;6120296;6121198;6121429;6121653;6121704;6121904;6122336;6122653;6123001;6124054;6124413;6124658;6124886;6125093;6125347;6125660;6126317;6127073;6127270	6104846;6105839;6106078;6106308;6106527;6113073;6115626;6116487;6117411;6117709;6117910;6118164;6118790;6119716;6119882;6120120;6120370;6121364;6121535;6121660;6121841;6122272;6122592;6122945;6123993;6124355;6124594;6124827;6125026;6125278;6125584;6126241;6126798;6127205;6128682	+;+;+;+;+;+;+;+;+;+;+;+;+;+;+;+;+;+;+;+;+;+;+;+;+;+;+;+;+;+;+;+;+;+;+	11034	1	36	2	31	0	0	0	0	2	0	8	4	2	2	2	2	4	8	8	4	7	5	30	30	63	21	0	0	0	5	0	0	3	8	9	7	14	2	14	18	5	12	8	96
maker-Contig_Y1-snap-gene-6.606	Contig_Y1;Contig_Y1;Contig_Y1	6128704;6129011;6129185	6128921;6129116;6129319	+;+;+	459	2	2	0	0	0	0	0	0	0	0	0	0	0	0	0	0	0	0	0	0	0	2	0	2	2	3	0	0	0	0	0	0	0	0	0	2	2	2	0	0	7	2	0	0
maker-Contig_Y1-snap-gene-6.627	Contig_Y1;Contig_Y1;Contig_Y1;Contig_Y1;Contig_Y1;Contig_Y1;Contig_Y1	6131949;6132540;6132740;6134788;6135045;6135244;6135544	6132068;6132682;6132923;6134988;6135173;6135467;6135550	+;+;+;+;+;+;+	1008	0	1	3	5	2	0	0	0	0	0	0	0	2	0	2	0	0	0	0	0	0	0	0	16	4	8	0	0	0	0	0	2	0	0	2	0	0	0	0	2	0	0	0	0
maker-Contig_Y1-snap-gene-6.750	Contig_Y1;Contig_Y1;Contig_Y1	6136346;6136658;6139535	6136587;6139288;6139571	-;-;-	2910	10	4	4	4	0	0	0	0	0	0	4	6	4	8	2	0	2	10	8	0	6	0	2	4	6	4	0	0	0	0	0	0	2	2	0	0	2	0	2	0	4	2	0	10
maker-Contig_Y1-augustus-gene-6.212	Contig_Y1;Contig_Y1;Contig_Y1;Contig_Y1;Contig_Y1;Contig_Y1;Contig_Y1;Contig_Y1	6141234;6141893;6142014;6143265;6144471;6144680;6144788;6145206	6141404;6141950;6142101;6143337;6144603;6144728;6145126;6145374	+;+;+;+;+;+;+;+	1080	210	104	538	323	0	0	0	0	0	0	15	46	14	39	18	10	51	59	105	56	163	229	174	270	211	153	0	0	0	0	0	0	26	22	10	44	46	58	46	58	59	54	97	94
augustus_masked-Contig_Y1-processed-gene-6.33	Contig_Y1	6143424	6143981	-	558	0	2	0	0	0	0	0	0	0	0	0	0	0	0	0	2	0	0	0	0	0	0	1	2	2	0	0	0	0	0	0	0	0	0	0	1	0	0	1	1	2	3	2	0
maker-Contig_Y1-snap-gene-6.754	Contig_Y1;Contig_Y1;Contig_Y1	6147008;6147395;6151055	6147376;6148498;6151486	-;-;-	1905	564	523	429	362	4	0	0	2	2	0	344	584	272	446	362	283	497	516	580	355	680	914	707	721	811	541	4	2	0	4	2	2	418	559	384	403	610	622	475	723	555	464	756	66
maker-Contig_Y1-snap-gene-6.753	Contig_Y1;Contig_Y1	6152229;6153730	6152287;6153805	-;-	135	0	20	0	0	1	1	0	0	0	0	0	0	0	0	0	0	0	0	0	0	24	29	18	14	16	15	0	0	0	0	0	0	9	9	4	4	14	3	7	13	21	13	27	0
augustus_masked-Contig_Y1-processed-gene-6.6	Contig_Y1;Contig_Y1;Contig_Y1;Contig_Y1	6175445;6175505;6175742;6175960	6175446;6175685;6175901;6176237	+;+;+;+	621	8	10	1	2	0	0	0	0	0	0	2	0	0	0	4	4	0	2	2	2	6	7	16	4	8	2	0	0	0	0	0	0	6	4	6	6	12	21	28	40	42	32	60	2
maker-Contig_Y1-snap-gene-6.764	Contig_Y1;Contig_Y1	6176848;6177110	6176991;6177253	-;-	288	1	0	0	0	0	0	0	0	0	0	0	0	0	0	0	0	0	0	0	0	0	2	0	3	0	0	0	0	0	0	0	0	0	0	0	0	1	1	0	0	3	2	2	0
maker-Contig_Y1-augustus-gene-6.220	Contig_Y1;Contig_Y1	6220054;6220598	6220536;6220807	+;+	693	48	328	107	55	96	52	133	104	163	130	53	83	22	51	27	34	40	60	69	37	424	466	495	570	527	364	114	85	118	123	187	111	150	247	303	215	243	686	225	386	273	157	361	2
snap_masked-Contig_Y1-processed-gene-6.135	Contig_Y1;Contig_Y1;Contig_Y1;Contig_Y1	6221609;6221865;6222170;6222503	6221809;6222106;6222433;6222572	-;-;-;-	777	47	59	64	34	42	30	63	11	74	46	16	14	16	25	17	17	42	22	47	24	120	115	77	85	83	65	55	36	39	37	55	21	20	34	14	49	37	57	61	95	49	35	119	0
snap_masked-Contig_Y1-processed-gene-6.137	Contig_Y1	6222652	6222891	-	240	0	8	4	6	3	2	5	1	6	4	0	2	2	3	4	1	1	2	5	3	7	17	16	8	16	10	1	10	5	2	3	3	3	3	6	4	10	13	4	12	17	11	11	0
maker-Contig_Y1-snap-gene-6.641	Contig_Y1;Contig_Y1;Contig_Y1;Contig_Y1	6227849;6228023;6230358;6230748	6227959;6228415;6230549;6230768	+;+;+;+	717	44	98	177	71	65	50	89	51	105	74	71	59	58	90	72	20	68	56	44	22	157	173	119	154	128	96	105	77	61	104	97	51	76	103	78	114	86	265	68	89	83	42	93	8
snap_masked-Contig_Y1-processed-gene-6.138	Contig_Y1	6225743	6226609	-	867	101	161	150	111	191	142	250	62	172	151	17	30	14	34	9	26	53	52	57	48	178	229	268	308	299	216	233	230	166	104	150	76	24	22	18	29	9	46	73	106	48	67	78	38
maker-Contig_Y1-snap-gene-6.766	Contig_Y1;Contig_Y1;Contig_Y1;Contig_Y1	6228573;6228706;6229191;6229390	6228624;6229113;6229282;6229458	-;-;-;-	621	31	177	133	44	148	95	198	114	177	203	111	176	68	122	62	12	44	21	24	20	256	294	251	290	301	197	163	144	126	161	179	107	93	156	135	86	73	242	32	55	26	25	70	78
maker-Contig_Y1-snap-gene-6.776	Contig_Y1;Contig_Y1	6231116;6231614	6231324;6232403	-;-	999	63	120	127	65	291	143	313	100	178	198	45	63	35	67	43	9	59	39	42	20	170	211	110	125	113	72	292	292	207	153	169	95	67	110	87	185	169	179	98	161	174	84	177	25
maker-Contig_Y1-augustus-gene-6.223	Contig_Y1;Contig_Y1;Contig_Y1;Contig_Y1;Contig_Y1;Contig_Y1;Contig_Y1	6238485;6238690;6238969;6239219;6239399;6239515;6240041	6238625;6238897;6239155;6239335;6239458;6239983;6240352	+;+;+;+;+;+;+	1494	0	10	0	0	0	0	0	0	0	0	0	0	0	0	0	0	0	0	2	0	4	7	6	6	2	0	0	0	0	0	0	0	0	7	0	5	7	8	6	4	18	10	31	0
maker-Contig_Y1-snap-gene-6.652	Contig_Y1;Contig_Y1;Contig_Y1;Contig_Y1	6247957;6248162;6248441;6248932	6248097;6248409;6248921;6249390	+;+;+;+	1329	0	0	0	0	0	0	0	0	0	0	0	0	0	0	0	0	0	0	0	0	0	0	0	0	0	0	0	0	0	0	0	0	2	0	0	0	0	1	4	0	0	0	5	0
maker-Contig_Y1-snap-gene-6.778	Contig_Y1;Contig_Y1;Contig_Y1;Contig_Y1;Contig_Y1	6275499;6275736;6276182;6276544;6276683	6275600;6276158;6276444;6276653;6276786	-;-;-;-;-	1002	0	4	0	0	0	0	4	0	2	0	0	0	0	4	0	0	0	0	0	0	0	0	0	0	3	0	0	0	0	0	0	1	0	0	0	2	4	2	1	2	2	2	0	8
maker-Contig_Y1-snap-gene-6.780	Contig_Y1;Contig_Y1;Contig_Y1	6316297;6316541;6317316	6316404;6317265;6317595	-;-;-	1113	0	0	0	0	0	0	0	0	0	0	0	0	0	0	0	0	0	0	0	0	0	0	0	0	0	0	0	0	0	0	0	0	0	0	2	0	0	0	0	2	0	2	0	2
maker-Contig_Y1-snap-gene-6.782	Contig_Y1;Contig_Y1;Contig_Y1;Contig_Y1	6328961;6329205;6329980;6330155	6329068;6329929;6330096;6330260	-;-;-;-	1056	0	0	0	0	0	0	0	0	0	0	0	0	0	0	0	0	0	0	0	0	0	0	0	0	0	0	1	0	0	0	0	0	0	0	0	0	1	0	0	1	1	0	1	0
maker-Contig_Y1-snap-gene-6.784	Contig_Y1;Contig_Y1;Contig_Y1;Contig_Y1	6351903;6352147;6352922;6353380	6352010;6352871;6353137;6353458	-;-;-;-	1128	0	2	0	0	0	0	0	0	0	0	0	0	0	0	0	0	0	0	0	0	0	0	0	0	0	0	0	0	0	0	1	2	0	0	0	0	0	0	0	1	0	2	1	4
maker-Contig_Y1-snap-gene-6.786	Contig_Y1;Contig_Y1;Contig_Y1;Contig_Y1	6390252;6390496;6391271;6391446	6390359;6391220;6391387;6391551	-;-;-;-	1056	0	4	0	0	0	0	2	0	0	0	0	0	2	0	0	0	0	0	0	0	0	0	0	1	6	2	0	0	0	2	0	2	0	0	0	0	2	0	0	0	3	0	4	0
maker-Contig_Y1-snap-gene-6.789	Contig_Y1;Contig_Y1	6412367;6412610	6412474;6413092	-;-	591	0	2	0	0	0	0	0	0	0	0	0	0	0	0	0	0	0	0	0	0	0	0	0	0	2	0	0	0	0	0	0	0	0	0	0	0	0	0	0	0	0	0	0	4
maker-Contig_Y1-snap-gene-6.788	Contig_Y1;Contig_Y1	6413096;6413427	6413376;6413571	-;-	426	0	0	0	0	0	0	0	0	0	0	0	0	0	0	0	0	0	0	0	0	0	0	0	0	0	0	0	0	0	0	0	0	0	0	0	0	0	0	0	0	0	0	0	0
maker-Contig_Y1-augustus-gene-6.327	Contig_Y1;Contig_Y1	6417864;6418534	6418430;6418545	-;-	579	0	0	0	0	0	0	0	0	0	0	0	0	0	0	0	0	0	0	0	0	0	0	0	0	0	0	0	0	0	0	0	0	0	0	0	0	0	0	0	0	0	0	0	12
maker-Contig_Y1-snap-gene-6.795	Contig_Y1;Contig_Y1	6420866;6421040	6420976;6421489	-;-	561	0	0	0	0	0	0	0	0	0	0	0	0	0	0	0	0	0	0	0	0	0	0	0	0	0	0	0	0	0	0	0	0	0	0	0	0	0	0	0	0	0	0	0	0
maker-Contig_Y1-augustus-gene-6.329	Contig_Y1;Contig_Y1	6421738;6422329	6421884;6422388	-;-	207	0	0	0	0	0	0	0	0	0	0	0	0	0	0	0	0	0	0	0	0	0	0	0	0	0	0	0	0	0	0	0	0	0	0	0	0	0	0	0	0	0	0	0	0
maker-Contig_Y1-augustus-gene-6.331	Contig_Y1;Contig_Y1;Contig_Y1	6423131;6423364;6423736	6423310;6423684;6423816	-;-;-	582	0	0	0	0	0	0	0	0	0	0	0	0	0	0	0	0	0	0	0	0	0	0	0	0	0	0	0	0	0	0	0	0	0	0	0	0	0	0	0	0	0	0	0	0
maker-Contig_Y1-augustus-gene-6.333	Contig_Y1;Contig_Y1	6429995;6430299	6430232;6430465	-;-	405	5	4	5	0	0	0	0	0	0	0	0	0	0	0	0	0	2	0	2	0	2	14	4	1	0	6	0	0	0	0	0	0	0	1	0	0	0	0	0	0	0	0	2	0
maker-Contig_Y1-augustus-gene-6.334	Contig_Y1;Contig_Y1	6432871;6433200	6433138;6433312	-;-	381	0	2	0	0	0	0	0	0	0	0	0	0	0	0	0	0	0	0	0	0	1	0	0	0	0	0	0	0	0	0	0	0	0	0	0	0	0	0	0	0	0	0	0	0
maker-Contig_Y1-augustus-gene-6.335	Contig_Y1;Contig_Y1	6434637;6434966	6434904;6435078	-;-	381	0	0	0	0	0	0	0	0	0	0	0	0	0	0	0	0	0	0	0	0	0	0	0	0	0	0	0	0	0	0	0	0	0	0	0	0	0	0	0	0	0	0	0	0
maker-Contig_Y1-snap-gene-6.800	Contig_Y1;Contig_Y1;Contig_Y1	6439701;6440780;6441946	6439968;6440907;6441966	-;-;-	417	14	29	0	0	0	0	0	0	0	0	0	0	4	0	0	2	6	5	14	12	13	5	4	6	0	0	0	0	0	2	0	0	1	0	0	0	1	0	8	2	6	4	17	0
snap_masked-Contig_Y1-processed-gene-6.147	Contig_Y1;Contig_Y1;Contig_Y1;Contig_Y1;Contig_Y1;Contig_Y1	6445681;6447054;6447262;6447488;6447888;6448153	6445692;6447209;6447427;6447735;6448107;6448250	-;-;-;-;-;-	900	0	0	0	0	0	0	0	0	0	0	0	0	0	0	0	0	0	0	0	0	0	0	0	0	0	0	0	0	0	0	0	0	0	0	0	0	0	0	0	2	0	0	1	0
maker-Contig_Y1-snap-gene-6.656	Contig_Y1;Contig_Y1;Contig_Y1;Contig_Y1	6449190;6449267;6449409;6449759	6449204;6449382;6449687;6449816	+;+;+;+	468	0	0	0	0	0	0	0	0	0	0	0	0	0	0	0	0	0	0	0	0	0	2	0	0	0	0	0	0	0	0	0	0	0	0	0	0	0	0	0	0	0	0	0	0
augustus_masked-Contig_Y1-processed-gene-6.48	Contig_Y1	6467625	6467834	-	210	0	0	0	0	0	0	0	0	0	0	0	0	0	0	0	0	0	0	0	0	0	0	0	4	0	1	0	0	0	0	0	0	0	0	2	0	0	0	0	0	0	0	0	0
augustus_masked-Contig_Y1-processed-gene-6.49	Contig_Y1;Contig_Y1	6495097;6496401	6495162;6496787	-;-	453	0	0	0	0	0	0	0	0	0	0	0	0	0	0	0	0	0	0	0	0	0	0	0	0	0	0	0	0	0	0	0	0	0	0	0	0	0	0	0	0	0	0	0	0
maker-Contig_Y1-snap-gene-6.821	Contig_Y1;Contig_Y1	6500274;6500591	6500524;6500648	-;-	309	0	0	0	0	0	0	0	0	0	0	0	0	0	0	0	0	0	0	0	0	0	0	2	1	1	0	0	0	0	0	0	0	0	0	0	0	0	0	0	0	0	0	0	0
maker-Contig_Y1-snap-gene-6.823	Contig_Y1;Contig_Y1;Contig_Y1	6501954;6502303;6503451	6502169;6502503;6503501	-;-;-	468	0	0	7	2	0	0	0	0	0	0	0	0	0	0	0	0	0	0	0	0	0	0	0	8	5	11	0	0	0	0	0	0	0	0	0	0	0	0	0	0	0	0	0	0
snap_masked-Contig_Y1-processed-gene-6.152	Contig_Y1;Contig_Y1;Contig_Y1;Contig_Y1	6504443;6504847;6505396;6505600	6504610;6505338;6505539;6505806	-;-;-;-	1011	0	2	8	0	0	0	0	0	0	0	2	0	0	0	0	0	0	0	2	0	2	2	2	2	4	6	0	0	0	0	0	0	2	0	0	2	2	0	0	2	2	0	2	0
maker-Contig_Y1-snap-gene-6.866	Contig_Y1;Contig_Y1;Contig_Y1;Contig_Y1;Contig_Y1;Contig_Y1;Contig_Y1;Contig_Y1;Contig_Y1;Contig_Y1;Contig_Y1;Contig_Y1;Contig_Y1;Contig_Y1;Contig_Y1;Contig_Y1;Contig_Y1;Contig_Y1;Contig_Y1;Contig_Y1;Contig_Y1	6511249;6511448;6511687;6511954;6512147;6512331;6512529;6512707;6514284;6514504;6514972;6515063;6515287;6515532;6515767;6516205;6516385;6516630;6516770;6516996;6517576	6511382;6511598;6511941;6512070;6512265;6512451;6512638;6513420;6514437;6514932;6515007;6515206;6515471;6515712;6516150;6516317;6516505;6516714;6516944;6517512;6517596	-;-;-;-;-;-;-;-;-;-;-;-;-;-;-;-;-;-;-;-;-	4266	205	127	31	64	0	0	2	0	0	0	128	315	98	173	148	89	155	258	601	169	102	124	127	70	90	52	1	2	0	2	2	1	62	62	84	114	189	100	209	277	266	208	185	18
maker-Contig_Y1-augustus-gene-6.364	Contig_Y1;Contig_Y1;Contig_Y1;Contig_Y1;Contig_Y1;Contig_Y1;Contig_Y1;Contig_Y1;Contig_Y1;Contig_Y1;Contig_Y1;Contig_Y1	6518050;6518276;6518730;6518928;6519177;6519400;6519841;6520056;6520239;6520365;6520511;6520999	6518217;6518668;6518873;6519076;6519345;6519783;6519995;6520176;6520305;6520449;6520940;6521028	-;-;-;-;-;-;-;-;-;-;-;-	2295	27	42	2	4	0	0	2	0	0	0	14	34	7	15	22	12	19	20	51	16	33	19	13	18	21	13	0	0	0	0	0	1	10	9	14	12	59	18	42	57	75	44	41	0
maker-Contig_Y1-augustus-gene-6.365	Contig_Y1;Contig_Y1;Contig_Y1;Contig_Y1;Contig_Y1;Contig_Y1;Contig_Y1	6521064;6521141;6521411;6521631;6521971;6522113;6522339	6521084;6521350;6521565;6521751;6522055;6522287;6522468	-;-;-;-;-;-;-	897	2	14	2	4	0	2	0	0	0	2	6	4	4	10	6	2	6	20	14	4	4	9	12	5	10	2	4	2	0	0	0	2	0	1	5	2	14	2	11	17	23	20	6	0
snap_masked-Contig_Y1-processed-gene-6.157	Contig_Y1;Contig_Y1	6522569;6522916	6522853;6522936	-;-	306	7	3	4	0	0	0	0	0	1	0	3	5	1	6	0	1	1	4	21	2	0	2	6	5	2	0	1	0	0	0	0	0	2	2	2	0	7	0	8	8	3	5	5	0
augustus_masked-Contig_Y1-processed-gene-6.56	Contig_Y1;Contig_Y1;Contig_Y1;Contig_Y1	6523710;6526270;6530643;6531206	6526205;6529677;6531068;6531313	-;-;-;-	6438	138	955	34	36	135	96	204	30	58	62	54	122	60	88	90	43	122	159	221	115	1056	1204	1012	540	480	343	190	122	135	64	42	30	254	329	355	487	733	521	1032	1861	1572	1070	1324	94
snap_masked-Contig_Y1-processed-gene-6.160	Contig_Y1;Contig_Y1;Contig_Y1;Contig_Y1;Contig_Y1	6532108;6532319;6532528;6532725;6532877	6532257;6532473;6532648;6532809;6533400	-;-;-;-;-	1035	0	1	0	0	0	0	0	0	0	0	0	0	0	0	0	0	6	0	0	0	2	2	2	7	6	4	0	0	0	0	0	0	0	0	0	0	0	0	0	0	0	0	0	0
maker-Contig_Y1-snap-gene-6.657	Contig_Y1;Contig_Y1	6565167;6565629	6565559;6565841	+;+	606	0	0	0	0	0	0	0	0	0	0	0	0	0	0	0	0	0	0	0	0	2	0	0	0	0	0	0	0	0	0	0	0	0	0	0	0	0	1	0	0	0	0	0	6
snap_masked-Contig_Y1-processed-gene-6.161	Contig_Y1;Contig_Y1;Contig_Y1;Contig_Y1	6589116;6589677;6589886;6590014	6589613;6589823;6589955;6590108	-;-;-;-	810	0	0	0	0	0	0	0	0	0	0	0	0	0	0	0	0	0	2	0	0	0	0	0	0	2	0	0	0	0	0	0	0	0	0	0	0	0	0	0	0	0	0	0	0
snap_masked-Contig_Y1-processed-gene-6.162	Contig_Y1;Contig_Y1;Contig_Y1;Contig_Y1;Contig_Y1;Contig_Y1;Contig_Y1;Contig_Y1;Contig_Y1;Contig_Y1;Contig_Y1;Contig_Y1;Contig_Y1;Contig_Y1;Contig_Y1	6590395;6590728;6590954;6591295;6592411;6592663;6592880;6593013;6593367;6593551;6593858;6594008;6594219;6594371;6595127	6590673;6590882;6591062;6591948;6592605;6592809;6592949;6593296;6593540;6593748;6593970;6594155;6594303;6595062;6595147	-;-;-;-;-;-;-;-;-;-;-;-;-;-;-	3324	0	0	0	0	0	0	0	0	0	0	0	0	0	0	0	0	0	0	2	0	0	0	0	0	0	0	0	0	0	0	0	0	0	0	0	0	0	0	0	0	0	0	0	0
maker-Contig_Y1-snap-gene-6.950	Contig_Y1;Contig_Y1;Contig_Y1;Contig_Y1;Contig_Y1;Contig_Y1;Contig_Y1;Contig_Y1;Contig_Y1;Contig_Y1;Contig_Y1	6595784;6596016;6596571;6596661;6596775;6597203;6597644;6597760;6597883;6598070;6598224	6595945;6596504;6596635;6596718;6597107;6597586;6597719;6597805;6597982;6598154;6598516	-;-;-;-;-;-;-;-;-;-;-	2091	0	0	0	0	0	0	0	0	0	0	0	0	0	0	0	0	0	0	0	0	0	0	0	0	0	0	0	0	0	0	0	0	0	0	0	0	0	0	0	0	0	0	0	0
maker-Contig_Y1-augustus-gene-6.519	Contig_Y1;Contig_Y1	6598520;6598980	6598912;6599000	-;-	414	0	0	0	0	0	0	0	0	0	0	0	0	0	0	0	0	0	0	0	0	0	0	0	0	0	0	0	0	0	0	0	0	0	0	0	0	0	0	0	0	0	0	0	0
maker-Contig_Y1-snap-gene-6.980	Contig_Y1;Contig_Y1	6601431;6601666	6601589;6601818	-;-	312	0	0	0	0	0	0	0	0	0	0	0	0	0	0	0	0	0	0	0	0	0	0	2	0	0	0	0	0	0	0	0	0	0	0	0	0	0	0	0	2	0	0	0	0
maker-Contig_Y1-snap-gene-6.979	Contig_Y1;Contig_Y1;Contig_Y1;Contig_Y1	6601833;6601970;6602302;6602378	6601910;6602113;6602327;6602942	-;-;-;-	813	0	2	0	0	0	0	0	0	0	0	0	0	0	0	0	0	0	0	0	0	0	0	0	0	0	2	0	0	0	0	0	0	0	0	2	0	0	0	0	0	0	0	0	0
maker-Contig_Y1-snap-gene-6.661	Contig_Y1;Contig_Y1;Contig_Y1;Contig_Y1;Contig_Y1;Contig_Y1;Contig_Y1;Contig_Y1;Contig_Y1;Contig_Y1;Contig_Y1;Contig_Y1	6622664;6633684;6634088;6634412;6634560;6634742;6634957;6635408;6635656;6636050;6636315;6636520	6622693;6633996;6634352;6634496;6634680;6634896;6635340;6635588;6635981;6636261;6636483;6636765	+;+;+;+;+;+;+;+;+;+;+;+	2487	35	116	691	841	0	4	14	2	4	0	2	2	4	0	0	0	0	7	8	6	66	58	187	456	661	363	2	2	0	2	0	2	0	0	5	0	6	6	11	14	15	8	20	8
snap_masked-Contig_Y1-processed-gene-6.166	Contig_Y1	6637010	6637216	-	207	0	0	0	0	0	0	0	0	0	0	0	0	0	0	0	0	0	0	0	0	0	0	2	1	0	1	0	0	0	0	0	0	0	0	0	0	0	0	0	0	0	0	0	0
maker-Contig_Y1-snap-gene-6.986	Contig_Y1;Contig_Y1	6639389;6642035	6639907;6642055	-;-	540	0	7	2	7	0	0	0	0	0	0	0	0	0	0	0	0	0	0	0	0	8	12	3	12	15	11	0	0	0	0	0	0	0	0	0	0	0	0	0	0	0	0	0	8
maker-Contig_Y1-augustus-gene-6.554	Contig_Y1;Contig_Y1;Contig_Y1;Contig_Y1;Contig_Y1;Contig_Y1;Contig_Y1;Contig_Y1;Contig_Y1;Contig_Y1	6643135;6643362;6643518;6643772;6643931;6644093;6644489;6644737;6645184;6645606	6643302;6643454;6643662;6643874;6644030;6644421;6644669;6645120;6645544;6646015	-;-;-;-;-;-;-;-;-;-	2274	66	39	207	244	54	36	120	44	78	51	28	40	49	50	25	20	48	24	62	26	5	36	69	113	144	122	51	86	58	76	74	39	9	42	26	34	30	36	24	32	34	16	48	4
maker-Contig_Y1-augustus-gene-6.564	Contig_Y1;Contig_Y1;Contig_Y1	6646085;6647074;6647890	6646273;6647283;6647922	-;-;-	432	3	1	0	5	3	0	3	2	0	1	0	0	1	0	0	0	0	0	0	0	2	0	3	6	7	8	3	1	1	1	3	3	2	0	1	0	0	2	2	0	1	0	0	0
maker-Contig_Y1-snap-gene-6.1024	Contig_Y1;Contig_Y1;Contig_Y1;Contig_Y1;Contig_Y1;Contig_Y1;Contig_Y1;Contig_Y1;Contig_Y1	6782485;6782677;6783012;6783229;6783484;6783600;6783704;6784622;6789669	6782587;6782940;6783133;6783403;6783591;6783652;6784034;6784833;6789716	-;-;-;-;-;-;-;-;-	1416	0	0	0	0	0	0	0	0	0	0	0	0	0	0	0	0	0	0	0	0	0	2	0	2	5	0	0	0	0	0	0	0	0	1	9	0	0	0	2	1	2	2	0	0
maker-Contig_Y1-augustus-gene-6.575	Contig_Y1;Contig_Y1;Contig_Y1;Contig_Y1;Contig_Y1;Contig_Y1	6791844;6792042;6792377;6792592;6792849;6793072	6791946;6792305;6792523;6792768;6793018;6793179	-;-;-;-;-;-	969	0	0	0	0	0	0	0	0	0	0	0	0	0	0	0	0	0	0	0	0	0	0	0	1	0	0	0	0	0	0	0	0	0	0	0	0	0	0	2	0	0	0	0	0
snap_masked-Contig_Y1-processed-gene-6.109	Contig_Y1;Contig_Y1	6798466;6835825	6798507;6836166	+;+	384	0	0	0	0	0	0	0	0	0	0	0	0	0	0	0	0	0	0	0	0	0	0	0	0	0	0	0	0	0	0	0	0	0	0	0	0	0	0	0	0	0	1	0	0
maker-Contig_Y1-snap-gene-6.681	Contig_Y1;Contig_Y1;Contig_Y1;Contig_Y1;Contig_Y1;Contig_Y1;Contig_Y1;Contig_Y1;Contig_Y1;Contig_Y1;Contig_Y1;Contig_Y1	6838849;6838978;6839181;6840604;6840970;6846844;6847221;6848003;6848660;6848862;6848894;6849101	6838887;6839064;6839348;6840914;6841672;6847154;6847923;6848560;6848795;6848872;6848956;6850543	+;+;+;+;+;+;+;+;+;+;+;+	4533	0	12	0	0	0	0	0	0	0	0	0	0	0	0	0	0	0	0	0	0	6	10	3	10	20	8	0	0	0	0	0	0	0	2	4	0	0	2	0	0	0	0	4	1
augustus_masked-Contig_Y1-processed-gene-6.17	Contig_Y1	6850568	6851947	+	1380	0	8	0	0	0	0	0	0	2	0	1	0	0	0	0	0	0	0	0	0	6	2	0	12	7	11	0	0	0	0	0	1	0	4	0	2	4	6	0	0	0	0	0	0
maker-Contig_Y1-augustus-gene-6.244	Contig_Y1;Contig_Y1;Contig_Y1;Contig_Y1;Contig_Y1;Contig_Y1;Contig_Y1	6862148;6862524;6862901;6863236;6863457;6864075;6864316	6862363;6862834;6863176;6863377;6864014;6864249;6865775	+;+;+;+;+;+;+	3138	2	0	0	0	0	0	0	2	0	0	0	0	0	0	0	0	0	0	0	0	0	0	0	5	4	2	0	0	0	0	0	0	2	4	0	0	0	0	0	2	4	0	0	33
snap_masked-Contig_Y1-processed-gene-6.116	Contig_Y1;Contig_Y1;Contig_Y1	6880605;6882982;6883319	6880636;6883159;6883462	+;+;+	354	0	0	0	0	0	0	0	0	0	0	0	0	0	0	0	0	0	0	0	0	0	0	0	0	0	0	0	0	0	0	0	0	0	2	2	0	0	0	0	0	0	0	0	0
maker-Contig_Y1-augustus-gene-6.250	Contig_Y1;Contig_Y1;Contig_Y1;Contig_Y1;Contig_Y1	6883625;6883696;6884475;6885093;6885325	6883629;6884395;6885032;6885267;6886193	+;+;+;+;+	2307	0	0	0	0	0	0	2	0	0	0	0	0	0	0	0	0	0	0	0	0	0	0	2	0	4	2	0	0	0	0	0	0	0	0	0	0	0	0	0	0	0	0	0	4
maker-Contig_Y1-snap-gene-6.688	Contig_Y1;Contig_Y1	6886269;6887045	6887032;6887504	+;+	1224	0	2	0	0	0	0	0	0	0	0	1	0	0	0	0	0	0	0	0	0	0	0	0	2	1	0	0	0	0	0	0	0	2	0	0	0	0	0	0	0	0	0	0	0
augustus_masked-Contig_Y1-processed-gene-6.22	Contig_Y1	6887517	6888410	+	894	0	2	0	0	0	0	0	0	2	0	1	0	0	0	0	0	0	0	0	0	0	2	2	2	2	2	0	0	0	0	0	4	0	2	0	0	0	2	0	0	0	0	2	0
maker-Contig_Y1-snap-gene-6.1025	Contig_Y1;Contig_Y1	6901979;6902227	6902156;6902942	-;-	894	0	0	0	0	0	0	0	0	0	2	0	0	0	0	0	0	0	0	0	0	0	0	0	0	0	0	4	0	0	0	2	0	0	2	0	0	0	0	0	0	0	0	0	0
snap_masked-Contig_Y1-processed-gene-6.120	Contig_Y1;Contig_Y1;Contig_Y1	6911877;6911997;6912335	6911884;6912174;6912460	+;+;+	312	2	1	0	1	0	4	4	2	5	1	2	2	0	0	2	0	0	2	0	0	0	4	3	2	2	0	4	2	0	0	0	2	0	3	1	0	0	0	0	2	0	0	1	2
maker-Contig_Y1-augustus-gene-6.271	Contig_Y1;Contig_Y1;Contig_Y1;Contig_Y1;Contig_Y1	6912464;6912679;6913461;6914079;6914320	6912612;6913381;6914018;6914253;6914363	+;+;+;+;+	1629	0	0	0	0	0	0	1	0	0	0	0	0	0	0	0	0	0	0	0	0	0	0	0	0	2	2	0	0	0	0	0	0	0	0	3	0	0	0	0	0	0	0	0	0
maker-Contig_Y1-snap-gene-6.701	Contig_Y1	6914499	6917405	+	2907	4	0	0	0	2	4	4	0	6	2	2	0	0	0	0	2	2	0	0	0	2	0	2	4	2	4	2	0	2	2	2	0	0	6	10	0	2	2	0	0	0	0	0	4
augustus_masked-Contig_Y1-processed-gene-6.75	Contig_Y1;Contig_Y1	6918508;6918756	6918685;6918811	-;-	234	0	0	0	0	0	0	0	0	0	0	0	0	0	0	0	0	0	0	0	0	0	0	0	0	0	0	0	0	0	0	0	0	0	0	0	1	0	0	0	0	0	0	0	0
snap_masked-Contig_Y1-processed-gene-6.122	Contig_Y1;Contig_Y1	6918922;6921265	6919050;6921336	+;+	201	0	0	0	0	0	0	0	0	0	0	0	0	0	0	0	0	0	0	0	0	0	0	0	0	0	0	0	0	0	0	0	0	0	0	0	1	0	0	0	0	0	0	0	0
maker-Contig_Y1-snap-gene-6.696	Contig_Y1;Contig_Y1;Contig_Y1;Contig_Y1;Contig_Y1;Contig_Y1;Contig_Y1;Contig_Y1;Contig_Y1	6921541;6921661;6921999;6922376;6922455;6923220;6923683;6923924;6924163	6921548;6921838;6922301;6922431;6923076;6923642;6923857;6924112;6926930	+;+;+;+;+;+;+;+;+	4722	0	0	4	0	0	2	2	2	2	0	0	0	0	4	0	0	0	0	0	0	0	6	0	2	5	2	0	0	0	2	2	2	0	0	9	0	6	3	4	0	0	2	0	10
augustus_masked-Contig_Y1-processed-gene-6.77	Contig_Y1;Contig_Y1	6928021;6928267	6928198;6928661	-;-	573	0	0	0	0	0	0	2	0	4	2	0	0	0	2	0	0	0	0	0	0	0	0	0	0	0	0	2	0	0	0	0	2	2	0	4	0	0	2	0	0	0	0	0	0
maker-Contig_Y1-snap-gene-6.722	Contig_Y1;Contig_Y1;Contig_Y1;Contig_Y1;Contig_Y1;Contig_Y1;Contig_Y1;Contig_Y1	6937867;6937987;6938325;6938702;6938966;6939470;6940177;6940304	6937874;6938164;6938635;6938955;6939390;6940027;6940237;6940440	+;+;+;+;+;+;+;+	1932	0	0	0	0	0	0	2	0	0	0	0	0	0	0	0	0	0	0	0	0	0	0	2	2	0	0	0	2	0	0	0	0	0	0	0	0	1	0	0	0	2	0	2	8
maker-Contig_Y1-augustus-gene-6.290	Contig_Y1;Contig_Y1;Contig_Y1;Contig_Y1	6954946;6955251;6955628;6956410	6955089;6955561;6956330;6956871	+;+;+;+	1620	0	2	0	0	0	0	1	0	2	0	0	0	0	0	0	0	0	0	0	0	2	4	2	0	0	0	0	0	0	0	0	0	0	0	4	0	0	0	2	0	6	1	1	0
snap_masked-Contig_Y1-processed-gene-6.129	Contig_Y1;Contig_Y1;Contig_Y1;Contig_Y1;Contig_Y1;Contig_Y1	6957010;6957269;6957325;6957710;6957903;6959361	6957202;6957279;6957660;6957850;6959258;6960269	+;+;+;+;+;+	2946	0	0	4	2	0	0	0	2	3	0	0	4	0	0	0	0	0	0	0	0	0	2	2	2	4	14	0	2	2	0	2	0	0	0	0	10	1	8	0	2	7	4	2	2
maker-Contig_Y1-snap-gene-6.1030	Contig_Y1;Contig_Y1;Contig_Y1;Contig_Y1	6969174;6970266;6970722;6970953	6970205;6970717;6970869;6971168	-;-;-;-	1848	13	68	29	37	94	47	89	22	39	37	0	0	0	0	2	0	0	3	0	8	40	62	103	127	144	117	104	112	73	42	26	22	14	22	22	22	48	2	55	68	75	32	74	13
maker-Contig_Y1-augustus-gene-7.243	Contig_Y1;Contig_Y1	6989273;6989420	6989353;6989977	-;-	639	136	244	188	90	5	6	3	2	4	8	36	26	39	56	22	23	62	73	94	68	342	290	304	378	357	260	4	5	6	5	10	5	41	61	89	99	61	240	267	316	210	166	435	10
augustus_masked-Contig_Y1-processed-gene-7.0	Contig_Y1;Contig_Y1;Contig_Y1	6990794;6990930;6991389	6990868;6991120;6992004	+;+;+	882	0	0	0	0	0	0	0	0	0	0	0	1	0	0	2	0	0	2	3	0	0	0	0	0	2	0	0	0	0	0	0	0	0	2	0	0	1	8	0	2	1	0	2	2
maker-Contig_Y1-snap-gene-7.389	Contig_Y1;Contig_Y1;Contig_Y1;Contig_Y1;Contig_Y1;Contig_Y1;Contig_Y1	6998151;6999056;6999423;7000012;7000745;7001615;7003961	6998988;6999360;6999947;7000102;7001553;7001982;7004792	+;+;+;+;+;+;+	3768	992	6303	661	854	894	718	1481	624	1032	869	543	575	426	543	418	228	689	819	1071	548	5667	7045	6726	4871	5620	3512	1124	1082	1066	801	845	554	1526	1726	2241	1877	3079	1715	3332	5484	4191	3182	3495	456
snap_masked-Contig_Y1-processed-gene-7.100	Contig_Y1	7005734	7005967	-	234	0	0	0	0	0	0	0	0	0	0	0	0	0	0	0	0	0	0	0	0	1	3	3	3	7	0	0	0	0	0	0	0	0	0	0	4	0	0	0	0	1	0	0	0
maker-Contig_Y1-snap-gene-7.502	Contig_Y1;Contig_Y1;Contig_Y1	7005989;7006217;7006889	7006212;7006564;7006898	-;-;-	582	0	6	0	0	0	0	0	0	0	0	0	0	0	0	0	0	0	0	0	0	4	8	12	14	18	4	0	0	0	0	0	0	0	0	0	4	2	2	4	3	2	8	4	0
maker-Contig_Y1-augustus-gene-7.246	Contig_Y1;Contig_Y1;Contig_Y1;Contig_Y1;Contig_Y1	7007099;7007307;7008422;7009150;7009441	7007244;7008168;7008911;7009316;7009656	-;-;-;-;-	1881	105	120	251	138	348	202	499	12	24	128	1	21	22	27	35	37	87	89	89	61	157	204	168	178	197	154	443	322	260	34	26	15	21	18	34	53	50	69	114	196	132	68	147	48
augustus_masked-Contig_Y1-processed-gene-7.4	Contig_Y1;Contig_Y1;Contig_Y1;Contig_Y1;Contig_Y1;Contig_Y1;Contig_Y1	7010144;7010249;7010579;7010900;7010965;7011212;7011445	7010185;7010519;7010804;7010907;7011146;7011355;7011720	+;+;+;+;+;+;+	1149	72	263	91	53	80	49	138	69	115	144	7	19	16	11	10	11	44	50	86	47	313	329	253	263	322	194	157	104	109	88	132	68	9	17	39	35	41	63	193	257	188	171	325	74
maker-Contig_Y1-snap-gene-7.401	Contig_Y1;Contig_Y1	7028070;7028332	7028303;7028475	+;+	378	0	0	0	0	0	0	0	0	0	0	0	0	0	0	0	0	0	0	0	0	2	2	0	2	0	0	0	0	0	0	0	0	0	0	0	0	0	5	0	0	3	2	5	0
maker-Contig_Y1-snap-gene-7.507	Contig_Y1;Contig_Y1;Contig_Y1	7029085;7029633;7029860	7029566;7029752;7029881	-;-;-	624	0	22	0	0	0	0	0	0	2	0	0	0	1	0	0	0	0	0	4	0	26	32	8	16	18	8	0	0	0	2	0	0	6	18	21	35	26	54	49	38	69	32	78	0
maker-Contig_Y1-augustus-gene-7.159	Contig_Y1;Contig_Y1	7034461;7034667	7034610;7035029	+;+	513	0	29	0	0	0	0	0	0	0	0	0	0	1	0	0	0	0	2	4	7	80	70	42	43	58	26	0	0	0	0	0	0	23	45	29	69	82	132	114	162	132	81	157	0
maker-Contig_Y1-snap-gene-7.509	Contig_Y1;Contig_Y1	7035253;7036228	7036174;7036346	-;-	1041	2	82	0	0	0	0	0	0	0	0	0	0	0	0	0	0	0	0	0	2	104	91	94	137	129	109	0	0	0	0	0	0	4	8	4	14	14	26	10	41	34	38	95	2
augustus_masked-Contig_Y1-processed-gene-7.6	Contig_Y1;Contig_Y1	7077825;7083453	7077852;7084171	+;+	747	0	0	0	0	0	0	0	0	0	2	0	1	0	0	2	0	0	0	0	0	1	0	0	0	0	0	0	4	1	0	0	0	0	0	0	2	0	0	2	1	0	0	3	2
snap_masked-Contig_Y1-processed-gene-7.105	Contig_Y1;Contig_Y1;Contig_Y1;Contig_Y1	7141599;7142622;7143506;7151980	7142561;7143422;7143724;7152705	-;-;-;-	2709	48	177	58	92	285	233	451	64	114	113	4	2	2	0	2	0	2	6	3	8	167	165	173	284	320	253	316	334	252	135	111	57	75	42	99	126	140	54	154	239	239	219	339	115
maker-Contig_Y1-snap-gene-7.511	Contig_Y1;Contig_Y1;Contig_Y1	7153882;7154029;7154503	7153962;7154479;7154573	-;-;-	603	102	196	208	112	5	2	6	2	1	2	32	26	23	46	27	22	53	47	108	70	339	293	227	263	253	210	0	0	0	1	0	7	37	37	66	129	75	221	251	281	171	158	414	4
snap_masked-Contig_Y1-processed-gene-7.70	Contig_Y1;Contig_Y1	7153340;7153580	7153549;7153840	+;+	471	16	18	56	24	36	20	24	16	16	34	20	10	16	10	23	10	22	14	14	20	41	23	20	65	62	44	38	36	22	32	16	28	49	41	53	86	73	94	54	68	74	21	42	11
maker-Contig_Y1-snap-gene-7.407	Contig_Y1;Contig_Y1;Contig_Y1;Contig_Y1	7155397;7155533;7155944;7156042	7155471;7155703;7156037;7156607	+;+;+;+	906	0	0	0	0	0	0	0	0	0	0	0	0	0	0	0	2	0	0	0	0	0	0	0	0	0	0	0	0	0	0	0	0	0	0	0	0	0	0	0	0	2	2	0	0
maker-Contig_Y1-snap-gene-7.414	Contig_Y1;Contig_Y1;Contig_Y1;Contig_Y1;Contig_Y1;Contig_Y1;Contig_Y1;Contig_Y1	7157328;7157695;7158234;7158601;7159190;7159924;7160794;7163154	7157648;7158166;7158538;7159125;7159280;7160732;7161161;7163988	+;+;+;+;+;+;+;+	3726	1021	2547	650	929	986	624	1675	768	1246	868	534	742	429	556	397	208	658	734	970	542	2621	3245	3007	2092	2950	1710	1398	1159	1115	879	963	560	902	1031	1282	1036	1685	844	1367	2289	1826	1468	1584	377
augustus_masked-Contig_Y1-processed-gene-7.33	Contig_Y1;Contig_Y1	7161655;7161931	7161744;7162869	-;-	1029	0	77	1	2	0	0	0	0	0	0	0	3	2	0	0	0	4	1	4	1	57	104	93	58	80	57	0	0	0	0	0	0	21	39	54	48	61	37	32	72	44	45	31	1
maker-Contig_Y1-snap-gene-7.517	Contig_Y1;Contig_Y1;Contig_Y1;Contig_Y1	7164189;7164619;7164884;7165138	7164199;7164879;7165040;7165332	-;-;-;-	624	5	51	10	5	7	1	3	3	1	6	0	1	4	0	0	1	5	5	4	4	39	65	57	60	53	36	3	6	4	1	1	0	15	3	24	34	27	80	26	65	39	13	43	0
maker-Contig_Y1-snap-gene-7.520	Contig_Y1;Contig_Y1;Contig_Y1;Contig_Y1;Contig_Y1;Contig_Y1	7165766;7165974;7166945;7167537;7167817;7168082	7165911;7166835;7167515;7167649;7168050;7168324	-;-;-;-;-;-	2169	36	117	89	43	203	104	231	3	13	60	2	9	9	17	16	11	41	43	31	50	244	251	230	229	302	175	214	132	126	20	9	4	23	29	17	38	61	84	151	222	162	120	218	31
augustus_masked-Contig_Y1-processed-gene-7.10	Contig_Y1;Contig_Y1;Contig_Y1;Contig_Y1;Contig_Y1;Contig_Y1	7168812;7168917;7169247;7169568;7169633;7170114	7168853;7169187;7169472;7169575;7169814;7170389	+;+;+;+;+;+	1005	18	183	41	22	34	25	34	28	32	52	4	2	2	1	6	5	22	22	26	18	223	296	235	227	248	138	70	38	35	26	44	37	8	10	19	46	43	78	164	202	151	133	165	2
maker-Contig_Y1-augustus-gene-7.187	Contig_Y1;Contig_Y1;Contig_Y1	7201180;7201316;7201775	7201254;7201506;7202414	+;+;+	906	0	0	2	2	1	0	0	2	0	0	0	2	2	0	0	0	0	0	2	2	0	0	0	0	1	0	0	0	0	2	2	0	0	2	0	0	0	0	0	0	0	0	0	0
maker-Contig_Y1-augustus-gene-7.192	Contig_Y1;Contig_Y1;Contig_Y1;Contig_Y1;Contig_Y1;Contig_Y1	7204674;7204948;7205682;7206552;7206793;7208895	7204883;7205038;7206490;7206746;7206902;7209732	+;+;+;+;+;+	2253	320	2545	218	271	249	174	446	105	214	195	83	102	99	130	101	79	192	195	197	178	2003	2533	3182	2272	3032	1702	263	292	180	173	152	97	455	598	838	883	1152	700	1408	2298	1693	1531	1553	108
maker-Contig_Y1-augustus-gene-7.263	Contig_Y1;Contig_Y1	7207037;7207672	7207477;7208481	-;-	1251	2	95	0	0	0	0	0	0	0	0	0	1	1	2	0	0	2	2	0	0	117	121	183	115	104	78	2	0	0	0	0	0	28	36	88	59	92	83	52	87	97	47	63	0
maker-Contig_Y1-augustus-gene-7.264	Contig_Y1;Contig_Y1;Contig_Y1	7210459;7210972;7211152	7210886;7211078;7211339	-;-;-	723	0	0	2	0	0	0	0	0	0	0	0	0	0	0	2	0	0	0	0	0	4	1	2	5	0	0	0	0	0	0	0	0	0	0	0	0	4	0	0	0	2	2	2	0
maker-Contig_Y1-snap-gene-7.525	Contig_Y1;Contig_Y1;Contig_Y1	7211773;7211981;7212575	7211918;7212361;7212707	-;-;-	660	8	7	25	13	22	14	27	0	0	9	2	0	0	2	0	1	3	2	12	4	19	9	9	9	23	14	26	8	17	0	0	2	2	4	0	4	5	5	3	8	3	2	4	2
maker-Contig_Y1-augustus-gene-7.272	Contig_Y1;Contig_Y1	7272009;7281111	7272235;7281246	-;-	363	0	0	0	0	2	2	3	2	4	0	0	0	0	0	0	0	0	0	0	0	0	0	0	0	0	0	4	2	0	0	2	2	0	0	1	0	0	0	0	0	0	0	0	0
augustus_masked-Contig_Y1-processed-gene-7.41	Contig_Y1;Contig_Y1	7322473;7323370	7322480;7323670	-;-	309	0	0	0	0	0	0	0	0	0	0	0	0	0	0	0	0	0	0	0	0	0	0	0	0	0	0	0	0	0	0	0	0	0	0	0	0	0	0	0	0	0	0	0	0
snap_masked-Contig_Y1-processed-gene-7.81	Contig_Y1;Contig_Y1;Contig_Y1	7323426;7325253;7357664	7323500;7325403;7357674	+;+;+	237	4	3	0	3	0	1	0	1	2	1	1	8	0	11	0	0	1	1	6	0	6	0	3	5	1	2	0	0	0	1	0	0	2	1	1	3	0	2	0	0	7	1	0	0
maker-Contig_Y1-snap-gene-7.539	Contig_Y1;Contig_Y1	7404031;7404271	7404234;7404993	-;-	927	14	75	21	33	28	10	22	2	2	15	17	12	24	26	41	19	39	12	17	24	96	94	126	207	226	184	4	16	20	10	14	8	195	198	254	243	340	179	247	278	230	181	269	4
maker-Contig_Y1-snap-gene-7.538	Contig_Y1;Contig_Y1;Contig_Y1;Contig_Y1;Contig_Y1;Contig_Y1;Contig_Y1;Contig_Y1;Contig_Y1;Contig_Y1	7405000;7405115;7405353;7405718;7414702;7415978;7423516;7423754;7424147;7424843	7405043;7405292;7405415;7405806;7414879;7416072;7423693;7423816;7424281;7425124	-;-;-;-;-;-;-;-;-;-	1305	26	132	16	44	14	18	22	2	6	15	52	34	33	38	42	27	59	17	22	26	183	145	147	287	287	193	13	12	15	3	7	2	204	257	394	295	449	347	258	386	293	223	288	4
maker-Contig_Y1-augustus-gene-7.195	Contig_Y1;Contig_Y1;Contig_Y1	7405511;7406097;7406266	7406025;7406208;7406994	+;+;+	1356	20	746	24	28	74	39	104	6	3	3	6	1	2	2	2	6	11	11	13	19	674	683	947	1081	1137	801	117	27	61	7	2	0	61	59	145	191	138	136	400	632	356	442	702	38
maker-Contig_Y1-snap-gene-7.441	Contig_Y1;Contig_Y1;Contig_Y1;Contig_Y1;Contig_Y1;Contig_Y1;Contig_Y1;Contig_Y1;Contig_Y1	7407889;7412562;7415084;7415623;7415792;7423898;7424437;7424606;7425225	7407919;7412616;7415551;7415734;7416510;7424365;7424548;7425164;7425376	+;+;+;+;+;+;+;+;+	2676	11	653	13	6	28	6	12	4	2	4	2	4	2	5	8	0	0	0	6	8	556	677	923	1090	1042	817	21	15	21	1	4	0	79	83	137	158	157	202	318	497	334	372	567	14
maker-Contig_Y1-snap-gene-7.457	Contig_Y1;Contig_Y1;Contig_Y1;Contig_Y1	7436587;7436837;7437403;7437603	7436793;7437286;7437541;7437712	+;+;+;+	906	14	64	12	10	0	0	2	2	3	3	4	7	7	9	4	0	4	6	9	18	70	94	118	120	164	71	6	6	0	0	6	0	8	21	21	50	23	32	17	35	33	24	44	0
maker-Contig_Y1-augustus-gene-7.288	Contig_Y1;Contig_Y1	7437882;7438943	7438874;7439287	-;-	1338	122	139	12	6	4	2	3	10	6	2	599	581	558	616	784	275	756	291	319	365	109	102	199	122	114	107	0	3	1	6	6	0	921	995	1431	1666	1848	1936	1871	2290	1970	1668	2337	2
maker-Contig_Y1-augustus-gene-7.213	Contig_Y1	7438050	7438967	+	918	0	0	0	0	0	0	0	0	1	0	0	0	0	0	0	0	0	0	0	0	0	0	0	0	0	0	0	0	0	0	1	0	1	2	3	1	0	5	0	1	3	1	1	0
augustus_masked-Contig_Y1-processed-gene-7.46	Contig_Y1	7445170	7445928	-	759	2683	100	181	122	84	51	94	165	170	71	8267	7833	7767	11004	7752	4335	12206	7235	9068	6442	315	358	142	107	93	70	67	70	58	140	135	84	3096	3474	2907	5321	4831	7027	3758	4879	4215	2329	4236	26
maker-Contig_Y1-augustus-gene-7.217	Contig_Y1;Contig_Y1	7447113;7447754	7447684;7449581	+;+	2400	504	2190	211	463	364	361	864	631	810	322	1011	778	674	840	973	348	956	748	762	655	1202	1348	1911	1402	1707	1524	622	545	509	776	622	477	651	413	1006	646	1017	565	1022	1494	917	1024	1083	226
maker-Contig_Y1-augustus-gene-7.334	Contig_Y1;Contig_Y1;Contig_Y1;Contig_Y1	7451423;7451653;7451913;7452559	7451588;7451852;7451993;7452723	-;-;-;-	612	7	28	1	1	0	0	0	0	0	0	2	3	2	2	5	0	1	0	0	0	29	30	28	21	26	22	1	0	2	0	0	0	1	3	0	1	8	2	7	6	5	13	8	3
maker-Contig_Y1-augustus-gene-7.335	Contig_Y1;Contig_Y1;Contig_Y1;Contig_Y1;Contig_Y1;Contig_Y1;Contig_Y1;Contig_Y1	7454190;7454541;7454826;7455219;7455858;7456104;7456573;7456995	7454443;7454739;7455166;7455458;7456039;7456509;7456858;7457096	-;-;-;-;-;-;-;-	2010	113	287	78	112	72	32	110	78	125	63	173	191	127	161	176	41	81	92	80	71	209	213	360	449	583	381	77	77	61	101	91	63	135	131	204	129	202	146	125	251	170	107	166	56
maker-Contig_Y1-augustus-gene-7.220	Contig_Y1;Contig_Y1	7457491;7458125	7458051;7458775	+;+	1212	448	756	197	182	319	207	495	176	318	297	204	246	276	250	244	176	461	326	417	365	1140	1238	920	959	877	671	422	337	276	219	269	191	198	230	183	313	362	400	526	858	678	555	1150	80
maker-Contig_Y1-augustus-gene-7.292	Contig_Y1;Contig_Y1;Contig_Y1;Contig_Y1;Contig_Y1;Contig_Y1;Contig_Y1;Contig_Y1;Contig_Y1;Contig_Y1	7459331;7459545;7459747;7460165;7461091;7461584;7461819;7462194;7465990;7467406	7459465;7459679;7460094;7461034;7461519;7461754;7462121;7465927;7466278;7467504	-;-;-;-;-;-;-;-;-;-	6513	133	391	196	346	518	516	1428	281	612	182	45	44	36	50	45	12	65	29	56	36	182	182	566	433	913	836	833	750	637	499	243	318	59	14	51	89	165	47	114	146	127	128	185	947
maker-Contig_Y1-augustus-gene-7.317	Contig_Y1;Contig_Y1;Contig_Y1;Contig_Y1;Contig_Y1;Contig_Y1	7467528;7467979;7468607;7469072;7469269;7469754	7467771;7468291;7468713;7469193;7469606;7469895	-;-;-;-;-;-	1266	1	71	5	32	18	17	43	8	23	14	2	7	4	2	0	0	3	4	1	10	38	32	80	35	174	83	26	31	29	11	10	13	0	2	10	5	28	5	17	16	21	17	15	10
snap_masked-Contig_Y1-processed-gene-7.88	Contig_Y1;Contig_Y1;Contig_Y1	7473035;7473569;7474192	7473086;7473757;7474202	+;+;+	252	0	0	0	0	0	0	0	0	0	0	0	0	1	0	0	0	0	0	0	0	0	0	0	0	4	0	0	0	0	0	0	0	0	0	0	0	1	0	0	0	0	0	0	0
maker-Contig_Y1-augustus-gene-7.222	Contig_Y1;Contig_Y1;Contig_Y1;Contig_Y1	7475762;7475930;7476421;7476693	7475872;7476367;7476629;7476999	+;+;+;+	1065	498	606	200	162	172	116	210	88	114	140	243	122	196	182	341	230	493	230	204	389	705	717	725	808	769	655	166	100	100	104	124	154	374	277	425	658	587	758	1000	880	739	756	1247	110
maker-Contig_Y1-snap-gene-7.659	Contig_Y1;Contig_Y1;Contig_Y1;Contig_Y1	7505723;7507498;7507789;7508503	7506597;7507712;7508098;7508596	-;-;-;-	1494	0	25	32	49	0	0	0	0	0	0	0	0	0	0	0	0	1	0	0	0	0	0	66	129	191	99	0	0	0	0	0	0	0	0	2	0	0	0	0	0	2	0	0	0
maker-Contig_Y1-snap-gene-7.661	Contig_Y1;Contig_Y1;Contig_Y1	7510595;7511301;7511707	7511291;7511511;7511752	-;-;-	954	0	2	2	2	0	0	0	0	0	0	0	0	0	0	0	0	0	0	0	0	0	0	2	2	4	2	0	0	0	0	0	0	0	0	0	0	0	0	0	0	0	0	0	0
snap_masked-Contig_Y1-processed-gene-7.91	Contig_Y1;Contig_Y1;Contig_Y1;Contig_Y1;Contig_Y1	7513490;7513845;7514037;7514195;7514386	7513762;7513975;7514177;7514330;7514484	+;+;+;+;+	780	0	1	0	4	0	0	0	0	0	0	0	0	0	0	0	0	0	0	0	0	0	0	0	0	6	3	0	0	0	0	0	0	0	0	0	0	0	0	0	0	0	0	0	0
maker-Contig_Y1-augustus-gene-7.226	Contig_Y1;Contig_Y1	7514551;7514696	7514634;7514824	+;+	213	0	0	0	0	0	0	0	0	0	0	0	0	2	0	0	0	0	0	0	0	0	0	0	0	4	0	0	0	0	0	0	0	0	0	0	0	0	0	0	0	1	0	0	0
augustus_masked-Contig_Y1-processed-gene-7.53	Contig_Y1;Contig_Y1;Contig_Y1;Contig_Y1;Contig_Y1;Contig_Y1	7636169;7636498;7636739;7636996;7637347;7637648	7636449;7636661;7636919;7637285;7637569;7638041	-;-;-;-;-;-	1533	18	6	0	2	0	0	0	0	0	0	4	1	8	8	6	6	16	26	30	30	8	6	4	0	4	4	0	0	0	0	0	0	10	4	17	11	13	2	42	60	50	28	38	4
maker-Contig_Y1-augustus-gene-7.229	Contig_Y1;Contig_Y1	7670654;7670882	7670778;7670966	+;+	210	0	3	0	0	0	0	0	0	0	0	0	0	0	0	0	0	0	0	0	0	1	0	1	0	2	0	0	0	0	0	0	0	0	0	0	1	1	2	2	2	1	0	0	0
maker-Contig_Y1-augustus-gene-7.231	Contig_Y1;Contig_Y1;Contig_Y1;Contig_Y1	7686677;7688115;7688296;7695272	7686963;7688233;7688545;7696094	+;+;+;+	1479	16	98	4	21	0	0	0	0	0	0	4	8	1	4	8	5	34	31	20	25	42	22	71	71	65	41	0	0	0	0	0	0	10	3	0	27	51	7	44	53	67	60	50	2
maker-Contig_Y1-snap-gene-7.665	Contig_Y1;Contig_Y1;Contig_Y1;Contig_Y1;Contig_Y1	7723820;7724358;7724554;7724986;7725736	7724284;7724486;7724892;7725712;7726205	-;-;-;-;-	2130	4	2	0	0	2	0	0	0	0	0	1	5	0	0	7	0	4	6	10	2	0	4	5	3	0	2	0	0	0	0	0	1	2	0	0	1	7	0	11	0	4	4	3	0
augustus_masked-Contig_Y1-processed-gene-7.24	Contig_Y1	7727907	7728386	+	480	0	0	0	0	0	0	0	0	0	0	0	0	0	0	0	0	0	0	0	0	0	0	0	0	0	0	0	0	0	0	0	0	0	0	0	0	0	0	0	0	1	0	0	0
maker-Contig_Y1-augustus-gene-7.359	Contig_Y1;Contig_Y1;Contig_Y1;Contig_Y1	7836546;7836741;7836957;7837281	7836685;7836897;7837225;7837284	-;-;-;-	570	128	178	160	86	142	76	176	40	86	120	32	44	36	56	46	18	104	68	71	43	290	407	314	458	367	228	160	182	162	52	88	38	58	94	72	104	124	250	102	206	166	123	221	40
maker-Contig_Y1-snap-gene-7.479	Contig_Y1;Contig_Y1;Contig_Y1;Contig_Y1;Contig_Y1;Contig_Y1;Contig_Y1;Contig_Y1;Contig_Y1;Contig_Y1	7837862;7839352;7839788;7840028;7841521;7842130;7842326;7842567;7842745;7844327	7837874;7839731;7839962;7841451;7841954;7842222;7842430;7842673;7843250;7844368	+;+;+;+;+;+;+;+;+;+	3279	1089	2690	162	767	457	461	1066	647	763	273	1324	1062	810	1006	1846	636	1567	803	1117	1161	1571	1746	2824	1480	2944	2291	558	525	455	752	413	514	876	449	1431	532	1615	293	2340	2973	2413	2813	2126	480
snap_masked-Contig_Y1-processed-gene-7.96	Contig_Y1;Contig_Y1;Contig_Y1;Contig_Y1;Contig_Y1	7844408;7844542;7844730;7845052;7847734	7844461;7844667;7844981;7845420;7847832	+;+;+;+;+	900	1107	1642	244	1111	406	443	1069	718	1079	388	1394	2037	1118	1643	1724	630	1895	1193	1491	874	1435	1714	1806	1126	1863	1295	741	785	618	1020	584	525	821	587	1558	844	1715	451	1661	2679	2109	1847	1772	555
augustus_masked-Contig_Y1-processed-gene-7.56	Contig_Y1	7848993	7849628	-	636	68	469	107	48	53	40	87	10	16	22	12	27	18	28	37	21	52	44	60	63	499	601	654	821	753	516	87	52	37	12	14	6	47	61	56	119	95	387	359	564	362	287	582	10
augustus_masked-Contig_Y1-processed-gene-7.57	Contig_Y1	7854223	7854858	-	636	7	414	32	8	5	4	6	2	0	2	0	5	2	9	19	3	20	12	21	13	467	518	579	642	660	415	7	4	6	2	0	0	45	54	70	149	116	425	285	440	315	261	539	4
maker-Contig_Y1-augustus-gene-7.369	Contig_Y1;Contig_Y1;Contig_Y1;Contig_Y1;Contig_Y1	7865471;7865655;7865887;7866339;7866479	7865590;7865830;7866116;7866416;7866552	-;-;-;-;-	678	62	290	119	57	58	45	62	16	34	44	20	50	36	34	34	16	58	32	56	44	426	420	486	626	645	397	64	70	46	16	40	8	257	432	348	544	424	996	393	658	578	274	643	8
maker-Contig_Y1-snap-gene-7.680	Contig_Y1;Contig_Y1;Contig_Y1;Contig_Y1;Contig_Y1	7868172;7868715;7868985;7869667;7870176	7868701;7868919;7869590;7870109;7870665	-;-;-;-;-	2274	0	0	0	0	0	0	0	0	2	0	0	0	0	0	0	0	0	2	0	0	0	0	4	2	4	6	0	0	0	0	0	0	2	0	2	0	2	0	0	0	4	0	0	0
maker-Contig_Y1-snap-gene-7.679	Contig_Y1;Contig_Y1;Contig_Y1;Contig_Y1;Contig_Y1	7870742;7871788;7872157;7872290;7872560	7871720;7872033;7872228;7872483;7872694	-;-;-;-;-	1626	4	2	0	0	0	0	0	0	0	0	2	0	2	0	0	2	0	0	0	0	0	0	0	6	15	0	0	0	0	0	0	0	0	2	1	0	4	4	0	0	0	0	2	0
augustus_masked-Contig_Y1-processed-gene-7.60	Contig_Y1	7886253	7886915	-	663	0	0	0	0	0	0	0	0	0	0	0	0	0	0	0	0	0	0	0	0	0	0	0	0	0	0	0	0	0	0	0	0	0	0	0	0	0	0	0	0	0	0	0	0
maker-Contig_Y1-snap-gene-7.700	Contig_Y1;Contig_Y1;Contig_Y1;Contig_Y1;Contig_Y1;Contig_Y1;Contig_Y1	7886960;7890212;7890364;7890760;7891152;7897722;7898505	7887325;7890352;7890494;7891138;7891454;7898113;7898508	-;-;-;-;-;-;-	1716	0	0	0	0	0	0	0	0	0	0	0	0	0	0	0	0	0	0	0	0	0	0	1	0	1	0	0	0	0	0	0	0	0	0	1	0	0	0	0	2	0	0	0	0
maker-Contig_Y1-augustus-gene-7.239	Contig_Y1;Contig_Y1;Contig_Y1;Contig_Y1	7905998;7906459;7906912;7907137	7906007;7906850;7907073;7907436	+;+;+;+	864	0	9	5	12	0	0	0	0	0	0	0	0	0	0	0	0	2	2	0	0	0	1	2	9	6	6	0	0	0	0	0	0	2	0	0	6	4	0	4	6	16	4	16	2
maker-Contig_Y1-snap-gene-8.581	Contig_Y1;Contig_Y1;Contig_Y1;Contig_Y1;Contig_Y1	7968837;7970026;7972564;7978601;7980585	7970008;7972445;7972767;7978691;7981482	-;-;-;-;-	4785	92	550	4	99	16	14	38	36	66	14	239	399	164	219	304	38	120	62	126	103	185	243	252	116	241	151	28	42	48	46	22	34	373	265	568	177	798	58	366	592	364	258	278	32
maker-Contig_Y1-augustus-gene-8.313	Contig_Y1;Contig_Y1;Contig_Y1	8008781;8008978;8009201	8008911;8009134;8009320	-;-;-	408	0	3	0	0	0	0	0	0	0	0	0	0	0	0	0	0	0	0	0	0	6	0	2	1	3	0	0	0	0	0	0	0	0	0	0	0	0	0	0	1	2	0	0	2
maker-Contig_Y1-snap-gene-8.585	Contig_Y1;Contig_Y1	8024570;8024890	8024806;8025150	-;-	498	0	0	0	0	0	0	0	0	0	0	0	0	0	0	0	0	0	0	0	0	0	0	0	0	0	0	0	0	0	0	0	0	0	0	0	0	0	0	0	0	0	0	0	0
maker-Contig_Y1-augustus-gene-8.190	Contig_Y1;Contig_Y1;Contig_Y1;Contig_Y1;Contig_Y1	8053194;8053473;8053831;8054101;8054550	8053392;8053569;8054004;8054341;8058314	+;+;+;+;+	4476	6	28	0	4	0	0	0	0	4	0	10	14	12	12	28	8	19	6	12	16	6	3	6	10	44	12	0	5	2	0	2	0	22	6	10	2	22	0	4	6	25	12	17	4
maker-Contig_Y1-augustus-gene-8.315	Contig_Y1;Contig_Y1;Contig_Y1	8241045;8241303;8247409	8241221;8241507;8247533	-;-;-	507	2	0	0	0	0	0	0	0	0	0	0	0	0	2	0	4	6	2	0	10	4	0	0	0	0	0	0	0	0	0	0	0	0	0	0	0	2	0	0	0	2	2	0	0
maker-Contig_Y1-augustus-gene-8.317	Contig_Y1;Contig_Y1	8248901;8249053	8248975;8249220	-;-	243	0	0	0	0	0	0	0	0	0	0	0	0	0	0	0	0	2	0	0	0	0	0	0	0	0	0	0	0	0	0	0	0	0	0	0	0	0	0	0	0	0	0	0	0
snap_masked-Contig_Y1-processed-gene-8.90	Contig_Y1;Contig_Y1;Contig_Y1;Contig_Y1;Contig_Y1;Contig_Y1;Contig_Y1	8410608;8410924;8413980;8415957;8420461;8422515;8428021	8410635;8412379;8413986;8416774;8420467;8423317;8428054	+;+;+;+;+;+;+	3153	0	0	0	0	0	0	0	0	0	0	0	0	0	0	0	0	0	0	0	0	0	0	7	4	11	5	0	0	0	0	0	0	2	0	5	2	8	2	7	15	4	8	0	0
maker-Contig_Y1-augustus-gene-8.319	Contig_Y1;Contig_Y1;Contig_Y1	8430099;8430469;8430773	8430407;8430674;8430851	-;-;-	594	18	135	1	10	0	1	2	0	4	2	3	1	3	2	0	0	13	1	4	9	113	97	94	63	51	83	2	0	0	0	0	1	3	0	3	6	3	2	53	49	13	24	66	0
maker-Contig_Y1-augustus-gene-8.321	Contig_Y1;Contig_Y1	8453127;8453386	8453287;8453464	-;-	240	6	18	17	5	0	0	0	1	0	3	1	6	1	5	4	3	4	4	10	1	13	31	24	13	8	8	0	0	0	0	0	0	1	0	3	5	5	5	2	11	5	6	12	0
maker-Contig_Y1-snap-gene-8.592	Contig_Y1;Contig_Y1;Contig_Y1;Contig_Y1	8455053;8455192;8455502;8455883	8455125;8455424;8455774;8456953	-;-;-;-	1650	0	8	0	0	0	0	0	0	0	0	0	0	0	0	0	0	0	0	0	0	4	12	12	12	4	3	0	0	0	0	0	0	0	0	4	0	4	0	6	5	2	2	4	0
maker-Contig_Y1-augustus-gene-8.203	Contig_Y1;Contig_Y1;Contig_Y1;Contig_Y1;Contig_Y1;Contig_Y1;Contig_Y1	8460843;8461255;8461441;8462317;8462469;8462742;8463070	8461103;8461374;8462258;8462389;8462687;8463020;8463996	+;+;+;+;+;+;+	2697	9	173	6	12	10	4	8	6	12	2	12	12	6	8	8	0	4	2	14	4	171	204	181	144	171	56	6	20	8	4	14	12	22	5	27	35	37	4	95	149	84	69	89	3
maker-Contig_Y1-snap-gene-8.433	Contig_Y1;Contig_Y1	8464096;8464488	8464107;8464961	+;+	486	0	11	0	0	0	0	0	0	0	0	0	0	0	0	2	0	0	0	0	0	8	8	6	1	9	7	0	0	0	0	0	0	0	0	0	1	4	0	3	6	2	1	4	0
maker-Contig_Y1-snap-gene-8.431	Contig_Y1;Contig_Y1	8465289;8465487	8465372;8465735	+;+	333	0	14	0	0	0	0	0	0	0	0	0	0	0	0	0	0	0	0	0	0	0	10	2	0	2	2	0	0	0	0	0	0	0	0	0	1	5	2	0	3	2	2	0	0
maker-Contig_Y1-snap-gene-8.452	Contig_Y1;Contig_Y1;Contig_Y1;Contig_Y1;Contig_Y1	8466039;8467697;8468039;8468282;8473011	8466329;8467942;8468215;8469091;8473490	+;+;+;+;+	2004	0	165	0	0	0	0	2	0	0	0	0	0	2	0	0	0	0	0	0	0	118	108	147	88	122	74	0	0	0	0	2	0	4	6	23	6	26	4	66	138	49	55	45	0
maker-Contig_Y1-augustus-gene-8.327	Contig_Y1;Contig_Y1;Contig_Y1;Contig_Y1	8471131;8471694;8472155;8472465	8471631;8472087;8472387;8473928	-;-;-;-	2592	0	63	0	0	0	0	0	0	0	0	0	0	0	0	0	0	0	0	0	0	41	47	48	18	26	14	0	0	0	0	0	0	0	5	4	7	2	2	11	7	3	4	5	2
maker-Contig_Y1-augustus-gene-8.205	Contig_Y1;Contig_Y1;Contig_Y1	8474361;8474718;8474961	8474621;8474894;8475194	+;+;+	672	0	120	0	0	0	0	0	0	0	1	0	0	0	0	0	0	0	0	0	0	95	126	102	49	75	35	0	0	0	1	0	0	2	5	21	11	17	2	51	80	34	44	14	0
maker-Contig_Y1-snap-gene-8.446	Contig_Y1;Contig_Y1;Contig_Y1;Contig_Y1;Contig_Y1;Contig_Y1	8475249;8475852;8482372;8482641;8483664;8484398	8475311;8476652;8482605;8482729;8484333;8484736	+;+;+;+;+;+	2196	2	436	0	0	1	0	0	0	1	1	0	2	0	1	0	0	0	2	2	4	340	438	337	199	227	134	0	1	0	0	0	1	10	26	52	58	65	23	162	315	134	147	134	40
maker-Contig_Y1-snap-gene-8.440	Contig_Y1;Contig_Y1;Contig_Y1;Contig_Y1	8484836;8490006;8491616;8492759	8484858;8491551;8491759;8493259	+;+;+;+	2214	0	383	0	0	0	0	0	0	0	0	0	0	0	0	0	0	0	0	0	0	374	537	351	217	250	128	2	0	0	0	2	2	24	41	106	95	90	52	179	327	198	118	142	0
snap_masked-Contig_Y1-processed-gene-8.102	Contig_Y1;Contig_Y1;Contig_Y1	8520033;8520251;8520892	8520229;8520352;8520907	+;+;+	315	0	16	0	0	0	0	0	0	0	0	0	0	0	0	0	0	0	0	0	0	3	9	6	8	5	10	0	0	0	0	0	0	0	0	0	0	0	0	0	0	0	2	2	0
maker-Contig_Y1-augustus-gene-8.239	Contig_Y1;Contig_Y1;Contig_Y1	8521230;8521546;8521828	8521490;8521761;8522394	+;+;+	1044	0	170	0	0	0	0	0	0	0	0	0	0	0	0	0	0	0	0	0	0	96	143	121	52	90	46	1	1	0	1	0	0	9	13	24	11	23	6	62	112	73	42	49	0
snap_masked-Contig_Y1-processed-gene-8.104	Contig_Y1;Contig_Y1;Contig_Y1;Contig_Y1;Contig_Y1	8522398;8522704;8523526;8523871;8524259	8522645;8523503;8523809;8524194;8524597	+;+;+;+;+	1995	1	138	0	0	2	0	0	2	2	0	0	2	0	0	0	0	0	0	0	0	80	111	121	62	112	41	0	0	0	0	2	4	12	13	25	18	35	14	46	107	27	38	51	4
maker-Contig_Y1-augustus-gene-8.225	Contig_Y1;Contig_Y1;Contig_Y1;Contig_Y1;Contig_Y1;Contig_Y1;Contig_Y1	8536686;8537002;8537284;8538163;8539074;8539756;8539984	8536946;8537217;8538104;8538979;8539691;8539919;8540002	+;+;+;+;+;+;+	2916	0	317	0	2	0	0	6	0	0	0	0	4	2	2	0	0	2	0	5	6	212	262	266	150	182	113	2	2	2	0	0	0	20	44	58	25	46	18	101	221	97	89	114	12
maker-Contig_Y1-snap-gene-8.600	Contig_Y1;Contig_Y1;Contig_Y1;Contig_Y1;Contig_Y1;Contig_Y1;Contig_Y1;Contig_Y1;Contig_Y1	8540593;8541165;8541626;8541936;8548375;8548887;8549348;8549658;8550482	8541102;8541558;8541858;8542196;8548824;8549280;8549580;8550443;8550769	-;-;-;-;-;-;-;-;-	3549	0	39	0	0	0	0	0	0	0	0	0	0	0	0	0	0	0	0	4	0	14	20	27	16	16	17	0	0	0	0	0	0	4	2	8	13	7	0	5	19	4	10	6	2
maker-Contig_Y1-augustus-gene-8.226	Contig_Y1;Contig_Y1;Contig_Y1;Contig_Y1;Contig_Y1;Contig_Y1	8544121;8544437;8544719;8545595;8546465;8547188	8544381;8544652;8545536;8546394;8547123;8547526	+;+;+;+;+;+	3093	3	237	0	0	2	0	0	0	0	2	0	2	1	0	0	0	0	0	0	2	131	197	147	116	113	76	1	0	2	2	2	0	8	4	20	17	27	13	31	77	40	35	33	0
maker-Contig_Y1-snap-gene-8.457	Contig_Y1;Contig_Y1	8547626;8548330	8547637;8548830	+;+	513	0	2	0	0	0	0	0	0	0	0	0	0	0	0	0	0	0	0	0	0	4	5	4	1	1	1	0	0	0	0	0	0	0	0	0	1	1	0	3	1	0	3	2	0
augustus_masked-Contig_Y1-processed-gene-8.60	Contig_Y1	8550797	8550997	-	201	0	5	0	0	0	0	0	0	0	0	0	0	0	0	0	0	0	0	0	0	1	1	3	5	2	4	0	0	0	0	0	0	0	0	0	5	5	0	0	6	2	4	0	0
maker-Contig_Y1-augustus-gene-8.259	Contig_Y1;Contig_Y1;Contig_Y1;Contig_Y1;Contig_Y1	8566556;8567110;8567973;8568273;8568729	8567071;8567895;8568205;8568666;8569238	+;+;+;+;+	2439	0	37	0	0	0	0	0	0	0	0	0	0	0	0	0	0	0	0	0	0	4	15	14	11	18	12	0	0	0	0	0	0	2	10	0	2	5	0	3	15	8	5	2	0
maker-Contig_Y1-snap-gene-8.609	Contig_Y1;Contig_Y1	8568723;8576675	8569223;8576716	-;-	543	0	3	0	0	0	0	0	0	0	0	0	0	0	0	0	0	0	0	0	0	4	6	8	9	5	4	0	0	0	0	0	0	0	1	2	0	3	2	0	1	0	0	3	0
augustus_masked-Contig_Y1-processed-gene-8.18	Contig_Y1	8573844	8574044	+	201	0	0	0	0	0	0	0	0	0	0	0	0	0	0	0	0	0	0	0	0	1	0	1	0	2	0	0	0	0	0	0	0	0	0	0	0	0	4	0	0	0	0	0	0
maker-Contig_Y1-snap-gene-8.500	Contig_Y1;Contig_Y1;Contig_Y1;Contig_Y1;Contig_Y1;Contig_Y1	8574072;8582323;8582664;8582964;8583124;8583420	8575043;8582586;8582896;8583108;8583357;8583929	+;+;+;+;+;+	2358	0	29	0	0	0	0	0	0	0	0	0	0	0	0	0	0	0	0	0	0	14	35	34	24	39	14	0	0	0	0	0	0	2	4	0	0	0	2	13	16	2	17	9	2
maker-Contig_Y1-snap-gene-8.612	Contig_Y1;Contig_Y1;Contig_Y1;Contig_Y1;Contig_Y1;Contig_Y1;Contig_Y1;Contig_Y1;Contig_Y1;Contig_Y1;Contig_Y1	8577365;8577768;8578475;8579350;8580234;8585530;8585940;8586754;8587638;8587829;8588840	8577703;8578403;8579291;8580167;8580410;8585917;8586695;8587571;8587812;8588667;8588986	-;-;-;-;-;-;-;-;-;-;-	5910	7	514	3	8	4	1	14	5	1	6	4	7	13	4	5	1	1	2	8	7	381	450	541	307	348	240	3	5	3	9	3	5	39	50	117	92	124	55	193	408	183	186	203	48
maker-Contig_Y1-snap-gene-8.508	Contig_Y1;Contig_Y1;Contig_Y1;Contig_Y1;Contig_Y1;Contig_Y1;Contig_Y1	8589646;8590003;8590246;8591122;8619917;8620217;8620670	8589906;8590179;8591063;8591803;8620149;8620607;8621077	+;+;+;+;+;+;+	2970	0	322	1	0	0	3	6	3	1	0	3	1	2	0	1	1	1	0	6	3	252	376	375	186	295	121	2	5	1	5	5	2	20	28	38	17	60	19	69	203	81	93	125	20
maker-Contig_Y1-snap-gene-8.624	Contig_Y1;Contig_Y1;Contig_Y1;Contig_Y1;Contig_Y1;Contig_Y1;Contig_Y1	8629721;8630165;8630834;8631709;8640109;8640376;8647574	8630059;8630725;8631650;8632526;8640279;8640621;8647822	-;-;-;-;-;-;-	3201	3	513	0	1	0	1	4	1	0	1	1	2	5	5	0	0	0	0	0	9	538	719	546	379	356	222	2	0	0	3	2	0	26	44	130	81	102	45	234	457	225	204	215	0
augustus_masked-Contig_Y1-processed-gene-8.26	Contig_Y1	8641069	8641269	+	201	0	0	0	0	0	0	0	0	0	0	0	0	0	0	0	0	0	0	0	0	0	0	1	0	0	0	0	0	0	0	0	0	0	0	0	0	0	0	0	0	0	0	0	0
snap_masked-Contig_Y1-processed-gene-8.120	Contig_Y1;Contig_Y1;Contig_Y1	8641387;8641890;8642564	8641830;8642486;8642800	+;+;+	1278	0	8	0	0	0	0	0	0	0	0	0	0	0	0	0	0	0	0	0	0	6	10	8	13	4	4	0	0	0	0	0	0	2	0	0	0	2	0	1	0	4	4	0	0
maker-Contig_Y1-snap-gene-8.513	Contig_Y1;Contig_Y1;Contig_Y1;Contig_Y1;Contig_Y1	8648483;8648809;8649690;8649990;8650446	8648770;8649519;8649922;8650383;8650952	+;+;+;+;+	2133	0	45	0	0	0	0	0	0	0	0	0	0	0	0	0	0	0	0	0	0	17	35	39	34	28	25	0	0	0	0	0	0	2	2	2	0	8	0	4	4	2	2	5	0
maker-Contig_Y1-snap-gene-8.621	Contig_Y1;Contig_Y1	8657875;8658740	8658339;8658751	-;-	477	0	7	0	0	0	0	0	0	0	0	0	0	0	0	0	0	0	0	0	0	14	14	13	13	14	5	0	1	0	0	0	0	0	0	2	0	2	1	3	6	1	2	4	0
maker-Contig_Y1-snap-gene-8.642	Contig_Y1;Contig_Y1;Contig_Y1;Contig_Y1;Contig_Y1;Contig_Y1	8658851;8659254;8659983;8667897;8668777;8669050	8659189;8659960;8660782;8668714;8668953;8669310	-;-;-;-;-;-	3102	2	403	0	0	0	0	0	0	5	0	0	0	0	0	0	0	0	0	0	2	396	465	441	310	324	175	0	2	0	0	0	2	23	35	85	43	57	35	170	238	129	106	135	2
maker-Contig_Y1-snap-gene-8.516	Contig_Y1;Contig_Y1;Contig_Y1	8695848;8696515;8698445	8696468;8696931;8698585	+;+;+	1179	0	81	0	0	0	0	0	0	0	0	0	0	0	0	0	0	0	0	0	2	44	71	73	42	66	29	0	0	0	0	0	0	5	16	25	19	38	10	40	45	44	29	33	0
maker-Contig_Y1-snap-gene-8.525	Contig_Y1;Contig_Y1;Contig_Y1;Contig_Y1;Contig_Y1;Contig_Y1;Contig_Y1	8698613;8698939;8699309;8699469;8699819;8700118;8700571	8698900;8699286;8699455;8699741;8700051;8700508;8701080	+;+;+;+;+;+;+	2190	0	35	0	0	0	0	0	0	0	0	0	0	0	0	0	0	0	0	0	0	28	40	30	36	45	29	0	0	0	0	0	0	3	2	4	4	6	0	4	18	11	11	6	0
maker-Contig_Y1-augustus-gene-8.380	Contig_Y1;Contig_Y1;Contig_Y1;Contig_Y1;Contig_Y1;Contig_Y1;Contig_Y1	8701860;8702221;8703160;8703813;8704169;8704671;8704944	8702156;8703114;8703754;8704095;8704604;8704847;8705204	-;-;-;-;-;-;-	2943	18	522	2	14	6	5	21	7	16	11	0	19	6	10	4	0	6	8	8	9	463	656	510	320	334	201	8	16	18	6	13	2	36	100	135	97	143	53	221	425	256	188	192	0
augustus_masked-Contig_Y1-processed-gene-8.36	Contig_Y1	8705865	8706692	+	828	0	14	0	0	0	0	0	0	0	0	0	0	0	0	0	0	0	0	0	0	12	14	2	8	9	2	0	0	0	0	0	0	7	4	5	8	18	6	4	4	10	4	8	0
maker-Contig_Y1-snap-gene-8.519	Contig_Y1;Contig_Y1;Contig_Y1;Contig_Y1;Contig_Y1	8706710;8707144;8707438;8707598;8707894	8707066;8707370;8707582;8707831;8708022	+;+;+;+;+	1092	0	30	0	0	0	0	0	0	0	0	0	0	0	0	0	0	0	0	0	0	8	18	14	14	17	3	0	0	0	0	0	0	5	2	2	4	9	2	3	10	6	0	6	0
maker-Contig_Y1-snap-gene-8.665	Contig_Y1;Contig_Y1;Contig_Y1;Contig_Y1	8708417;8708790;8709510;8714749	8708725;8709487;8710309;8714771	-;-;-;-	1830	1	201	0	0	0	0	1	3	0	1	0	2	0	2	0	0	2	1	0	2	192	177	189	149	142	84	2	0	2	1	1	0	18	19	46	60	45	23	79	138	66	57	58	4
maker-Contig_Y1-augustus-gene-8.284	Contig_Y1;Contig_Y1;Contig_Y1;Contig_Y1;Contig_Y1;Contig_Y1;Contig_Y1	8711975;8712090;8712527;8713002;8713148;8713448;8713901	8712043;8712467;8712916;8713070;8713380;8713838;8714374	+;+;+;+;+;+;+	2004	0	32	0	0	0	0	0	0	0	2	0	0	0	0	0	0	0	0	0	0	21	23	37	31	43	8	0	0	0	0	0	0	4	0	2	2	3	2	10	10	2	0	1	0
maker-Contig_Y1-snap-gene-8.662	Contig_Y1;Contig_Y1;Contig_Y1	8715070;8715275;8716247	8715210;8716176;8716781	-;-;-	1578	0	126	0	0	0	1	1	0	0	0	0	0	2	1	0	0	0	1	0	1	125	169	150	97	149	52	1	0	2	1	0	0	2	8	35	27	27	13	41	89	36	34	60	0
maker-Contig_Y1-snap-gene-8.659	Contig_Y1;Contig_Y1;Contig_Y1;Contig_Y1	8716798;8716863;8717747;8718020	8716804;8717680;8717923;8718280	-;-;-;-	1263	0	103	0	0	0	0	2	0	0	0	0	0	0	0	0	0	0	0	0	0	67	75	77	86	100	36	0	0	0	0	0	0	3	9	15	1	13	4	19	37	24	15	21	0
maker-Contig_Y1-augustus-gene-8.293	Contig_Y1;Contig_Y1;Contig_Y1;Contig_Y1;Contig_Y1;Contig_Y1;Contig_Y1	8742841;8743133;8743425;8744301;8745935;8746588;8747164	8743085;8743358;8744242;8745870;8746504;8746749;8747376	+;+;+;+;+;+;+	3804	26	695	14	20	13	19	42	24	17	14	14	17	16	19	6	7	18	18	22	22	566	660	506	338	419	207	19	12	17	23	22	13	62	102	129	189	267	111	287	516	310	181	371	1
maker-Contig_Y1-augustus-gene-8.392	Contig_Y1;Contig_Y1	8748251;8748512	8748442;8749753	-;-	1434	83	58	33	65	83	60	175	23	16	12	4	5	8	5	13	20	36	25	41	38	71	69	85	90	113	117	123	75	72	26	9	11	6	8	4	8	12	4	18	40	29	21	55	56
maker-Contig_Y1-snap-gene-8.690	Contig_Y1;Contig_Y1;Contig_Y1;Contig_Y1;Contig_Y1;Contig_Y1;Contig_Y1;Contig_Y1	8767865;8770082;8770373;8770734;8771141;8772291;8772766;8773886	8769865;8770310;8770722;8771075;8771434;8772678;8772835;8773889	-;-;-;-;-;-;-;-	3678	86	118	34	83	58	41	149	22	19	12	4	14	8	6	22	4	39	32	48	33	204	151	106	93	218	138	90	61	69	36	10	10	2	4	6	12	14	1	35	89	18	65	37	59
maker-Contig_Y1-snap-gene-8.692	Contig_Y1;Contig_Y1;Contig_Y1;Contig_Y1;Contig_Y1;Contig_Y1;Contig_Y1;Contig_Y1;Contig_Y1;Contig_Y1;Contig_Y1;Contig_Y1	8774163;8774598;8774975;8775972;8776298;8776443;8776581;8776775;8776962;8777756;8778415;8778796	8774535;8774916;8775907;8776246;8776407;8776518;8776719;8776896;8777516;8778305;8778715;8778963	-;-;-;-;-;-;-;-;-;-;-;-	3921	1093	729	839	931	548	502	1162	756	1305	536	1528	1707	1104	1924	1777	697	1909	1365	1612	1132	1238	1476	1183	1227	1414	1030	738	942	737	1080	707	544	906	916	1623	1180	1622	1692	1612	2410	1834	1344	1911	807
maker-Contig_Y1-snap-gene-8.552	Contig_Y1;Contig_Y1;Contig_Y1	8777792;8778230;8778403	8778154;8778326;8778677	+;+;+	735	0	0	0	0	0	0	0	0	0	0	1	0	0	0	0	0	0	0	0	0	0	0	0	1	0	0	0	0	0	0	0	0	0	0	0	0	0	0	0	0	0	0	0	0
maker-Contig_Y1-snap-gene-8.688	Contig_Y1;Contig_Y1	8779873;8780053	8779982;8780293	-;-	351	0	4	4	2	0	0	0	0	0	0	0	2	0	0	0	0	0	0	0	0	2	0	0	1	1	2	0	0	0	0	0	0	0	8	0	2	6	8	0	0	6	2	4	8
maker-Contig_Y1-snap-gene-8.700	Contig_Y1	8780843	8780851	-	9	0	0	0	0	0	0	0	0	0	0	0	0	0	0	0	0	0	0	0	0	0	0	0	0	0	0	0	0	0	0	0	0	1	1	0	0	0	0	0	0	0	0	0	0
snap_masked-Contig_Y1-processed-gene-8.133	Contig_Y1;Contig_Y1	8788792;8809391	8788930;8809761	+;+	510	0	0	0	0	0	0	0	0	0	0	0	0	0	0	0	0	0	0	0	0	0	0	1	0	0	0	0	0	0	0	0	0	0	2	0	0	0	2	0	0	0	0	0	0
maker-Contig_Y1-augustus-gene-8.408	Contig_Y1;Contig_Y1	8809456;8809651	8809587;8809773	-;-	255	0	0	0	0	0	0	0	0	0	0	0	0	0	0	0	0	0	0	0	0	0	0	0	0	0	0	0	0	0	0	0	0	0	0	0	0	0	0	0	0	0	0	0	0
maker-Contig_Y1-snap-gene-8.554	Contig_Y1;Contig_Y1;Contig_Y1	8810836;8811633;8811812	8811117;8811761;8811952	+;+;+	552	2	2	2	0	2	2	0	0	0	0	0	0	0	0	2	0	0	0	0	0	0	0	2	0	0	2	0	2	0	0	0	0	0	0	0	0	4	0	0	2	0	0	0	0
augustus_masked-Contig_Y1-processed-gene-8.40	Contig_Y1;Contig_Y1;Contig_Y1;Contig_Y1;Contig_Y1;Contig_Y1;Contig_Y1	8818520;8818977;8819249;8819342;8820731;8821168;8821450	8818920;8819181;8819312;8820004;8820998;8821366;8822181	+;+;+;+;+;+;+	2532	9	31	32	20	122	93	199	60	96	110	24	14	23	18	23	4	9	10	2	6	10	11	11	56	53	42	126	120	103	92	129	61	6	14	16	25	13	28	2	10	10	10	16	4
maker-Contig_Y1-augustus-gene-8.298	Contig_Y1;Contig_Y1;Contig_Y1;Contig_Y1	8822954;8823214;8823480;8823750	8823163;8823380;8823690;8824553	+;+;+;+	1392	44	82	110	86	0	0	8	0	2	2	2	0	0	2	8	4	2	4	8	2	78	76	91	48	115	108	2	8	6	8	3	2	2	4	2	2	2	2	2	4	2	6	4	2
maker-Contig_Y1-augustus-gene-8.309	Contig_Y1;Contig_Y1	8860259;8860399	8860337;8861054	+;+	735	95	24	28	18	422	236	465	26	83	126	25	12	13	20	35	8	51	47	64	50	18	37	18	12	4	8	409	299	224	96	93	39	11	29	23	18	16	35	30	51	33	33	67	22
augustus_masked-Contig_Y1-processed-gene-8.79	Contig_Y1	8861118	8862071	-	954	0	122	4	4	15	14	23	6	12	16	5	4	11	6	18	6	12	4	2	28	123	134	103	89	108	81	11	13	11	6	17	12	97	122	84	198	188	242	322	403	313	228	348	2
maker-Contig_Y1-snap-gene-8.579	Contig_Y1;Contig_Y1	8867016;8867606	8867189;8867755	+;+	324	0	0	0	0	0	0	0	0	0	0	0	0	0	0	0	0	0	0	0	0	0	0	0	2	1	0	0	0	0	0	0	0	2	0	0	0	3	2	1	0	9	0	7	0
maker-Contig_Y1-snap-gene-8.712	Contig_Y1;Contig_Y1;Contig_Y1;Contig_Y1;Contig_Y1;Contig_Y1	8954418;8954598;8954827;8955169;8955272;8955386	8954527;8954751;8954993;8955201;8955328;8955431	-;-;-;-;-;-	567	0	0	0	0	0	0	0	0	0	0	0	0	0	0	0	0	0	0	0	0	2	4	0	2	0	0	0	0	0	0	2	0	0	0	0	3	6	2	2	2	3	2	11	0
augustus_masked-Contig_Y1-processed-gene-9.15	Contig_Y1	9069761	9072466	-	2706	0	0	0	0	0	0	0	0	0	0	0	0	0	0	0	0	0	0	0	0	0	0	2	0	0	0	0	0	0	0	0	0	2	0	2	0	0	0	0	0	0	0	0	3
augustus_masked-Contig_Y1-processed-gene-9.16	Contig_Y1;Contig_Y1	9083598;9085273	9085115;9086301	-;-	2547	0	2	0	0	0	0	0	0	0	0	0	0	0	0	0	0	0	0	0	0	1	0	5	2	3	0	0	0	0	0	0	0	0	0	0	0	0	0	0	0	0	0	2	9
augustus_masked-Contig_Y1-processed-gene-9.1	Contig_Y1;Contig_Y1;Contig_Y1	9101817;9102965;9104261	9102845;9104198;9104520	+;+;+	2523	0	0	0	0	0	0	0	0	0	0	0	0	0	0	0	0	0	0	0	0	0	0	0	2	4	2	0	0	0	0	0	0	0	0	0	0	0	0	0	0	0	0	2	0
augustus_masked-Contig_Y1-processed-gene-9.2	Contig_Y1	9137236	9137994	+	759	0	0	0	0	0	0	0	0	0	0	0	0	0	0	0	0	0	2	2	0	0	0	0	0	6	2	0	0	0	0	0	0	0	0	0	0	0	0	0	0	0	0	0	0
maker-Contig_Y1-augustus-gene-9.92	Contig_Y1;Contig_Y1;Contig_Y1	9334988;9335532;9336930	9335453;9336857;9337546	-;-;-	2409	7	2	19	34	2	0	1	2	0	0	2	3	2	0	2	0	7	3	9	10	2	4	22	61	105	121	0	5	6	4	2	1	3	0	0	3	0	2	3	5	2	6	4	24
snap_masked-Contig_Y1-processed-gene-9.52	Contig_Y1;Contig_Y1	9337610;9338872	9338115;9338962	-;-	597	0	3	1	2	0	0	0	0	0	0	2	0	0	0	0	0	0	0	1	2	0	2	2	6	7	4	0	0	0	0	0	0	0	0	0	0	0	0	0	0	0	2	0	0
augustus_masked-Contig_Y1-processed-gene-9.3	Contig_Y1	9352600	9352971	+	372	3	2	1	4	0	0	0	0	0	0	0	0	0	0	0	0	0	0	0	0	0	0	4	3	12	11	0	0	0	0	0	0	0	0	0	0	0	0	0	0	0	0	0	0
maker-Contig_Y1-augustus-gene-9.70	Contig_Y1;Contig_Y1;Contig_Y1	9353035;9353724;9355128	9353651;9355049;9355593	+;+;+	2409	14	28	12	74	0	0	2	0	3	0	6	8	2	4	0	0	0	5	4	1	9	6	28	119	145	153	4	2	0	4	0	5	0	2	4	0	5	0	6	10	2	6	2	10
augustus_masked-Contig_Y1-processed-gene-9.19	Contig_Y1;Contig_Y1;Contig_Y1;Contig_Y1	9408229;9408526;9409205;9409990	9408461;9409141;9409369;9410325	-;-;-;-	1350	1750	1466	971	928	710	454	1082	823	1116	839	2019	2121	2016	2552	2308	1097	2977	1962	2157	1521	1596	1824	1528	1336	1294	792	823	841	714	994	1165	708	1477	1972	2033	2088	2388	3002	1937	2840	2244	1345	2357	54
maker-Contig_Y1-snap-gene-9.107	Contig_Y1;Contig_Y1;Contig_Y1;Contig_Y1;Contig_Y1	9411408;9411859;9412384;9413478;9413930	9411794;9412322;9413472;9413863;9414861	+;+;+;+;+	3258	67	559	20	65	76	51	104	42	83	40	24	21	22	36	43	28	44	28	41	59	411	503	513	551	538	475	79	121	57	76	40	32	195	159	227	245	397	301	564	967	669	540	606	46
maker-Contig_Y1-augustus-gene-9.73	Contig_Y1;Contig_Y1	9417642;9417947	9417754;9418592	+;+	759	0	0	0	0	0	0	0	0	0	0	0	0	0	0	0	0	0	0	0	0	0	0	0	0	0	0	0	0	0	0	0	0	0	2	0	2	1	2	0	4	2	0	0	0
snap_masked-Contig_Y1-processed-gene-9.37	Contig_Y1;Contig_Y1;Contig_Y1;Contig_Y1;Contig_Y1;Contig_Y1;Contig_Y1;Contig_Y1;Contig_Y1;Contig_Y1;Contig_Y1	9449524;9452144;9458893;9459095;9463754;9464169;9475839;9476819;9478174;9479063;9479213	9449658;9452279;9459035;9460798;9464163;9464489;9476117;9477580;9478333;9479139;9479426	+;+;+;+;+;+;+;+;+;+;+	4341	0	0	2	6	0	0	0	0	0	0	0	0	0	0	0	0	0	0	0	0	0	0	0	2	11	0	0	0	0	0	0	0	2	0	0	0	2	4	6	2	2	2	2	0
maker-Contig_Y1-augustus-gene-9.100	Contig_Y1;Contig_Y1	9512164;9517229	9512350;9517278	-;-	237	0	0	0	0	0	0	0	0	0	0	0	0	0	0	0	0	0	0	0	0	0	0	0	0	2	0	0	0	0	0	0	0	0	0	0	0	2	0	0	0	0	1	0	0
augustus_masked-Contig_Y1-processed-gene-9.22	Contig_Y1	9527282	9527512	-	231	0	0	0	0	0	0	0	0	0	0	0	0	0	0	0	0	0	0	0	0	0	0	0	0	0	0	0	0	0	0	0	0	0	0	0	0	4	0	2	0	2	2	0	0
maker-Contig_Y1-augustus-gene-9.102	Contig_Y1;Contig_Y1	9527738;9527873	9527820;9528017	-;-	228	0	0	0	0	0	0	0	0	0	0	0	0	0	0	0	0	0	0	0	0	0	0	0	0	0	0	0	0	0	0	0	0	0	0	0	0	0	1	1	0	2	0	0	0
maker-Contig_Y1-augustus-gene-9.84	Contig_Y1;Contig_Y1;Contig_Y1	9631228;9631384;9631690	9631321;9631623;9631775	+;+;+	420	0	8	0	0	0	0	0	0	0	0	0	0	0	0	0	0	0	0	0	0	0	2	2	0	0	0	0	0	0	0	0	0	0	0	4	1	2	0	0	0	4	2	2	0
augustus_masked-Contig_Y1-processed-gene-9.24	Contig_Y1	9691924	9692493	-	570	0	0	0	0	0	0	0	0	0	0	0	0	0	0	0	0	0	0	0	0	0	0	0	0	0	0	0	0	0	0	0	0	0	0	0	0	0	0	0	0	0	0	0	0
maker-Contig_Y1-snap-gene-9.117	Contig_Y1;Contig_Y1;Contig_Y1	9697651;9697748;9702142	9697684;9697935;9703002	+;+;+	1083	0	1	2	0	0	0	0	0	0	0	0	0	0	0	0	0	0	2	0	0	2	2	3	0	0	2	0	0	0	0	0	0	0	0	0	0	0	0	0	0	0	0	2	0
maker-Contig_Y1-augustus-gene-9.88	Contig_Y1;Contig_Y1	9740606;9740703	9740639;9741862	+;+	1194	1	14	3	6	0	0	2	0	0	0	0	0	0	0	0	0	2	3	0	0	13	4	6	6	6	3	0	0	2	0	0	0	0	0	0	0	0	0	0	4	0	2	3	6
maker-Contig_Y1-augustus-gene-10.256	Contig_Y1;Contig_Y1	9846405;9851623	9847019;9852237	-;-	1230	0	0	0	0	0	0	0	0	0	0	0	0	0	0	0	0	0	0	0	0	0	0	0	0	0	0	0	0	0	0	0	0	0	0	0	0	0	0	0	0	0	0	0	0
snap_masked-Contig_Y1-processed-gene-10.69	Contig_Y1;Contig_Y1;Contig_Y1;Contig_Y1	9969268;9969746;9980624;9991223	9969293;9969928;9980687;9991282	-;-;-;-	333	0	1	0	0	0	0	0	0	0	0	0	0	0	0	0	0	0	0	0	0	0	2	0	0	2	0	0	0	0	0	0	0	0	0	2	2	3	0	2	6	1	0	4	0
maker-Contig_Y1-augustus-gene-10.145	Contig_Y1;Contig_Y1	10260339;10261588	10260731;10261686	+;+	492	1	4	0	0	0	0	0	0	0	0	0	0	0	0	0	0	0	0	0	0	4	4	3	4	3	1	0	0	0	0	0	0	0	0	0	0	0	0	3	2	2	1	4	0
maker-Contig_Y1-snap-gene-10.366	Contig_Y1;Contig_Y1;Contig_Y1;Contig_Y1;Contig_Y1;Contig_Y1;Contig_Y1	10273232;10273686;10273848;10274207;10274482;10274826;10275255	10273536;10273747;10274139;10274423;10274669;10275192;10275458	+;+;+;+;+;+;+	1635	6	12	0	4	0	0	0	0	2	0	2	12	2	6	8	2	0	12	7	6	11	12	5	6	10	6	2	0	0	0	0	0	0	2	2	2	2	0	2	0	4	6	0	0
maker-Contig_Y1-augustus-gene-10.149	Contig_Y1;Contig_Y1;Contig_Y1;Contig_Y1	10277621;10278741;10278984;10279412	10277749;10278928;10279348;10279575	+;+;+;+	846	10	56	27	22	28	24	43	30	58	26	52	18	26	42	18	6	16	4	8	19	65	54	74	93	90	110	36	30	30	37	42	30	26	43	24	53	53	37	89	91	92	37	102	2
maker-Contig_Y1-augustus-gene-10.150	Contig_Y1;Contig_Y1;Contig_Y1;Contig_Y1;Contig_Y1;Contig_Y1;Contig_Y1	10280148;10280471;10280615;10281266;10281808;10282018;10282411	10280199;10280546;10280969;10281736;10281951;10282182;10282428	+;+;+;+;+;+;+	1281	197	519	208	268	120	73	144	72	73	97	172	55	136	80	191	94	216	106	79	185	268	327	621	750	783	848	89	74	54	52	114	129	148	78	103	138	117	133	242	210	133	139	206	150
maker-Contig_Y1-augustus-gene-10.172	Contig_Y1;Contig_Y1	10284460;10285241	10285174;10286022	+;+	1497	41	559	38	65	130	77	169	68	68	111	22	22	18	14	24	18	42	30	43	50	513	609	676	933	810	673	108	91	94	101	80	66	75	86	123	131	95	254	355	462	316	342	572	40
maker-Contig_Y1-augustus-gene-10.173	Contig_Y1;Contig_Y1;Contig_Y1;Contig_Y1;Contig_Y1	10292889;10293858;10294075;10296182;10296406	10292905;10293960;10296111;10296327;10296499	+;+;+;+;+	2397	3816	4491	587	1057	1019	938	2138	1343	1422	838	2708	1573	2106	1823	3771	1698	3975	2112	2414	3181	3360	3708	4745	5144	5107	5034	1207	1164	1108	1280	1328	1173	1967	1145	2661	1695	2394	1118	3511	3562	2458	2665	3308	543
maker-Contig_Y1-snap-gene-10.457	Contig_Y1;Contig_Y1;Contig_Y1;Contig_Y1;Contig_Y1;Contig_Y1;Contig_Y1;Contig_Y1	10301121;10302256;10302500;10302637;10302910;10303732;10304010;10319410	10301251;10302441;10302575;10302784;10303005;10303832;10304188;10319623	-;-;-;-;-;-;-;-	1131	6	65	4	12	384	254	597	136	164	341	6	8	3	2	2	0	0	4	5	1	4	11	68	97	142	100	461	470	348	167	230	114	2	2	9	3	11	12	0	2	5	7	3	244
maker-Contig_Y1-augustus-gene-10.177	Contig_Y1;Contig_Y1;Contig_Y1;Contig_Y1;Contig_Y1;Contig_Y1;Contig_Y1	10375948;10376156;10376447;10376625;10377018;10377244;10379920	10376083;10376277;10376553;10376871;10377180;10377373;10380406	+;+;+;+;+;+;+	1392	165	605	242	279	314	169	392	272	522	318	257	223	191	124	99	11	52	82	85	54	524	608	759	877	911	620	366	295	319	358	471	246	200	223	215	99	171	89	142	137	178	158	249	78
maker-Contig_Y1-augustus-gene-10.259	Contig_Y1;Contig_Y1	10388535;10389371	10389304;10390094	-;-	1494	84	87	64	47	206	113	237	114	112	143	14	18	26	28	58	28	56	44	59	54	77	96	109	118	190	131	148	149	106	111	131	97	70	50	45	56	82	92	96	133	106	41	154	192
maker-Contig_Y1-snap-gene-10.461	Contig_Y1;Contig_Y1	10409886;10410274	10410168;10410296	-;-	306	3	95	2	11	12	4	6	2	4	6	1	1	0	2	4	1	0	0	0	0	52	68	118	115	95	129	2	3	1	6	7	3	6	7	9	5	8	5	11	33	24	17	47	0
maker-Contig_Y1-augustus-gene-10.181	Contig_Y1;Contig_Y1	10431010;10431175	10431124;10431278	+;+	219	0	3	0	0	0	0	0	0	0	0	0	0	0	0	1	0	0	0	0	0	0	14	2	10	0	0	0	0	0	0	0	0	0	2	1	2	2	9	2	18	0	5	15	0
maker-Contig_Y1-augustus-gene-10.183	Contig_Y1;Contig_Y1	10447710;10447875	10447824;10448119	+;+	360	0	6	0	0	2	0	0	0	0	0	0	0	0	0	2	0	0	0	0	0	14	13	4	8	10	12	0	0	0	0	0	0	0	0	2	3	8	2	10	8	7	6	14	0
maker-Contig_Y1-augustus-gene-10.185	Contig_Y1;Contig_Y1	10464121;10464286	10464235;10464389	+;+	219	0	5	0	0	2	0	2	0	0	0	0	2	0	0	2	0	0	2	0	2	17	12	10	16	20	7	0	0	0	0	0	0	4	2	1	2	2	14	11	16	17	19	28	4
maker-Contig_Y1-augustus-gene-10.187	Contig_Y1;Contig_Y1	10473798;10473963	10473912;10474066	+;+	219	0	7	0	0	0	0	0	1	0	0	2	0	0	0	2	0	0	2	0	0	4	2	4	2	2	4	0	0	0	0	0	4	2	6	2	1	2	13	7	8	8	4	11	0
augustus_masked-Contig_Y1-processed-gene-10.16	Contig_Y1;Contig_Y1;Contig_Y1;Contig_Y1	10481640;10481924;10482244;10484910	10481653;10482188;10482481;10484956	+;+;+;+	564	35	81	41	22	39	28	46	35	37	43	56	62	45	31	58	25	59	42	38	37	80	88	91	83	83	82	56	23	31	39	46	33	67	65	58	66	57	116	63	103	77	57	86	8
augustus_masked-Contig_Y1-processed-gene-10.37	Contig_Y1;Contig_Y1;Contig_Y1;Contig_Y1;Contig_Y1;Contig_Y1;Contig_Y1	10484969;10485892;10486289;10486813;10487056;10487287;10494408	10485811;10486224;10486636;10486983;10487224;10487510;10494503	-;-;-;-;-;-;-	2184	1069	1591	431	1096	835	587	1326	863	1196	886	1045	1550	1274	1191	1259	546	1413	1161	1267	995	1221	1613	1688	1499	1935	1410	916	986	856	1110	1059	775	1034	1312	1566	576	1297	643	1334	1741	1685	1219	1332	484
maker-Contig_Y1-snap-gene-10.389	Contig_Y1;Contig_Y1;Contig_Y1	10488695;10488839;10489727	10488710;10488987;10489906	+;+;+	345	0	2	0	0	0	0	0	0	0	0	0	0	0	0	0	0	0	0	0	0	0	1	2	0	4	1	0	0	0	0	0	0	1	0	2	1	1	0	0	0	0	0	0	0
maker-Contig_Y1-augustus-gene-10.193	Contig_Y1;Contig_Y1	10504692;10504858	10504775;10504974	+;+	201	70	31	103	24	25	8	40	8	17	17	30	40	32	40	61	9	66	35	51	38	65	46	66	154	98	86	34	16	14	18	11	21	37	21	38	43	33	128	52	55	36	37	74	53
maker-Contig_Y1-augustus-gene-10.269	Contig_Y1;Contig_Y1;Contig_Y1	10506019;10506394;10506633	10506335;10506561;10506717	-;-;-	570	18	498	226	114	106	57	160	56	109	131	10	12	11	12	8	2	7	13	12	12	429	582	629	1238	1205	608	166	144	117	91	120	68	47	82	71	118	92	296	162	243	204	93	235	14
maker-Contig_Y1-augustus-gene-10.194	Contig_Y1;Contig_Y1;Contig_Y1	10505340;10505491;10505684	10505432;10505633;10505696	+;+;+	249	9	30	12	5	0	0	0	0	0	0	2	18	2	5	2	0	8	10	16	4	45	34	37	29	37	32	0	0	2	0	0	0	0	4	8	8	14	24	10	26	14	15	35	10
augustus_masked-Contig_Y1-processed-gene-10.40	Contig_Y1	10560939	10561214	-	276	0	0	0	0	0	0	0	0	0	0	0	0	0	0	0	0	0	0	0	0	0	0	0	0	0	0	0	0	0	0	0	0	0	0	0	0	0	0	0	2	0	0	0	0
maker-Contig_Y1-augustus-gene-10.198	Contig_Y1;Contig_Y1	10563885;10564100	10564029;10564209	+;+	255	0	2	0	0	0	0	0	0	0	0	0	0	0	0	0	0	0	0	0	0	5	0	2	0	2	1	0	0	0	0	0	0	0	2	0	0	0	6	0	4	3	2	2	2
maker-Contig_Y1-snap-gene-10.400	Contig_Y1;Contig_Y1;Contig_Y1;Contig_Y1;Contig_Y1;Contig_Y1;Contig_Y1;Contig_Y1;Contig_Y1;Contig_Y1;Contig_Y1	10564394;10566189;10571752;10571977;10572595;10572893;10573325;10573493;10573828;10574034;10574247	10564453;10566287;10571911;10572485;10572712;10573192;10573419;10573770;10573962;10574176;10574299	+;+;+;+;+;+;+;+;+;+;+	1950	403	252	241	278	0	1	4	2	2	0	16	6	16	10	8	32	86	206	236	163	163	217	502	389	481	284	0	0	5	0	2	0	6	2	22	18	16	43	104	142	126	182	242	12
snap_masked-Contig_Y1-processed-gene-10.112	Contig_Y1;Contig_Y1	10574936;10575921	10575406;10576271	-;-	822	7	8	5	9	16	19	21	18	25	16	8	17	6	2	0	0	0	0	0	0	4	9	11	7	21	6	8	19	13	21	33	5	10	6	17	4	6	7	0	2	6	4	8	1
maker-Contig_Y1-snap-gene-10.476	Contig_Y1;Contig_Y1;Contig_Y1	10580895;10588834;10589747	10581646;10589478;10589798	-;-;-	1449	2	32	8	12	4	2	4	0	2	4	2	1	0	0	2	0	2	1	2	2	15	41	40	41	68	28	0	0	1	0	0	0	0	2	0	2	0	0	1	2	4	6	4	0
maker-Contig_Y1-augustus-gene-10.272	Contig_Y1;Contig_Y1	10590096;10590521	10590458;10590538	-;-	381	1	21	1	1	0	1	2	4	0	0	0	0	0	0	1	0	0	0	2	0	12	21	41	26	63	14	0	0	0	0	0	0	0	0	2	2	0	4	3	0	5	5	2	0
maker-Contig_Y1-augustus-gene-10.279	Contig_Y1;Contig_Y1;Contig_Y1;Contig_Y1;Contig_Y1	10591689;10591884;10592365;10592690;10598072	10591822;10592302;10592635;10592762;10598206	-;-;-;-;-	1032	123	47	109	62	141	75	186	95	179	158	177	220	194	253	171	78	257	123	105	114	64	90	35	67	66	53	139	122	115	145	145	105	111	211	154	172	174	448	98	175	161	84	124	67
maker-Contig_Y1-augustus-gene-10.203	Contig_Y1;Contig_Y1	10620657;10620738	10620673;10621122	+;+	402	0	4	0	0	0	0	0	0	0	0	0	0	0	0	0	0	0	0	0	0	0	0	0	1	0	2	0	0	0	0	0	0	0	0	2	0	0	0	0	0	0	0	0	0
snap_masked-Contig_Y1-processed-gene-10.89	Contig_Y1;Contig_Y1	10625362;10625855	10625460;10626013	+;+	258	5	3	0	4	0	0	0	0	0	0	0	0	0	0	0	0	1	2	1	3	3	1	4	1	8	1	0	0	0	0	0	0	0	0	0	0	0	0	0	0	1	1	0	0
augustus_masked-Contig_Y1-processed-gene-10.44	Contig_Y1;Contig_Y1;Contig_Y1;Contig_Y1;Contig_Y1;Contig_Y1	10626030;10627475;10627901;10628048;10629293;10629891	10626113;10627845;10627946;10628385;10629826;10630005	-;-;-;-;-;-	1488	5	29	12	26	30	12	17	26	48	17	8	13	8	12	5	0	4	3	4	0	30	26	28	44	66	21	25	27	8	30	26	10	13	10	16	10	7	13	5	4	8	2	13	4
maker-Contig_Y1-snap-gene-10.408	Contig_Y1;Contig_Y1	10628583;10628901	10628587;10629126	+;+	231	6	6	12	3	2	0	9	0	0	0	0	0	0	2	3	0	2	1	4	1	8	18	8	7	26	5	0	0	2	0	0	1	0	3	0	0	0	0	6	1	0	2	3	1
maker-Contig_Y1-augustus-gene-10.287	Contig_Y1;Contig_Y1	10630552;10630762	10630700;10631320	-;-	708	15	14	16	8	0	0	0	0	0	0	2	2	0	0	0	4	0	0	7	4	25	12	15	7	30	18	0	0	0	0	0	0	1	1	0	0	0	0	2	6	2	10	2	0
maker-Contig_Y1-snap-gene-10.489	Contig_Y1;Contig_Y1;Contig_Y1;Contig_Y1;Contig_Y1	10632341;10632536;10633044;10633471;10633617	10632474;10632954;10633416;10633543;10633751	-;-;-;-;-	1134	349	96	281	116	327	190	413	278	479	409	431	449	437	561	419	195	585	252	360	299	175	183	81	149	128	123	368	345	332	358	476	232	385	524	414	460	476	907	259	398	448	223	326	107
maker-Contig_Y1-augustus-gene-10.205	Contig_Y1;Contig_Y1;Contig_Y1;Contig_Y1	10651930;10652504;10652709;10653118	10652125;10652651;10653053;10653529	+;+;+;+	1101	0	5	2	1	0	0	0	0	0	0	0	0	3	3	6	2	0	0	0	0	2	2	8	3	10	2	0	0	0	0	0	0	0	0	0	3	0	0	0	0	0	0	1	0
maker-Contig_Y1-augustus-gene-10.297	Contig_Y1;Contig_Y1;Contig_Y1;Contig_Y1;Contig_Y1;Contig_Y1;Contig_Y1;Contig_Y1	10653788;10654275;10654708;10655747;10655984;10656241;10656930;10657598	10654159;10654563;10655672;10655925;10656169;10656864;10657477;10657740	-;-;-;-;-;-;-;-	3306	703	544	648	808	327	294	658	430	729	313	871	1003	775	1036	972	350	970	664	817	603	574	634	728	709	781	562	492	462	408	643	523	340	614	668	1073	818	972	944	753	1405	870	536	744	479
snap_masked-Contig_Y1-processed-gene-10.91	Contig_Y1;Contig_Y1;Contig_Y1;Contig_Y1;Contig_Y1;Contig_Y1	10658303;10658755;10658986;10659471;10659766;10660663	10658420;10658921;10659408;10659746;10659898;10661453	+;+;+;+;+;+	1908	84	107	62	139	235	213	390	304	278	207	243	88	149	74	186	37	96	34	50	87	90	72	138	106	175	108	200	242	190	288	310	271	173	101	199	108	148	79	58	73	52	84	51	64
maker-Contig_Y1-augustus-gene-10.299	Contig_Y1;Contig_Y1	10666644;10666912	10666853;10667010	-;-	309	15	8	30	21	57	20	62	25	41	57	3	12	2	8	2	2	12	14	22	6	47	45	21	32	33	16	47	52	52	34	39	33	6	2	11	11	11	18	16	38	25	14	36	28
maker-Contig_Y1-snap-gene-10.509	Contig_Y1;Contig_Y1	10682136;10683561	10682303;10683917	-;-	525	5	37	12	0	21	12	25	9	20	18	3	3	0	0	2	2	6	5	2	2	37	54	42	19	33	28	25	7	25	15	13	9	5	6	11	7	31	11	24	53	45	31	57	1
maker-Contig_Y1-snap-gene-10.416	Contig_Y1;Contig_Y1	10682325;10684159	10682331;10684526	+;+	375	0	13	0	2	0	0	0	0	0	0	0	0	0	1	0	0	0	0	0	2	18	16	20	5	15	9	0	0	0	0	0	0	0	3	0	7	9	2	16	26	23	13	23	0
maker-Contig_Y1-snap-gene-10.415	Contig_Y1;Contig_Y1;Contig_Y1;Contig_Y1;Contig_Y1;Contig_Y1;Contig_Y1;Contig_Y1	10684537;10684636;10687819;10688340;10688619;10693670;10693936;10694337	10684560;10684716;10688280;10688565;10688984;10693882;10694093;10694966	+;+;+;+;+;+;+;+	2160	26	105	51	55	12	14	12	6	9	9	0	6	13	2	2	4	18	9	3	11	102	106	116	79	88	114	4	8	11	9	8	6	15	11	33	25	25	26	123	247	137	106	152	2
maker-Contig_Y1-snap-gene-10.506	Contig_Y1;Contig_Y1;Contig_Y1;Contig_Y1	10684612;10685844;10686265;10686691	10684652;10686211;10686475;10687150	-;-;-;-	1080	2	25	4	0	10	3	4	2	2	3	0	1	0	0	0	0	0	0	0	2	33	52	33	23	17	6	6	4	3	3	4	3	1	3	7	5	34	2	31	45	25	20	32	8
maker-Contig_Y1-snap-gene-10.511	Contig_Y1;Contig_Y1	10691536;10692002	10691900;10692461	-;-	825	29	89	41	38	115	54	167	56	104	75	10	10	8	4	2	8	22	22	34	24	122	142	87	66	87	61	158	127	110	78	94	53	8	22	42	30	48	42	83	172	144	104	171	71
maker-Contig_Y1-snap-gene-10.507	Contig_Y1;Contig_Y1	10696822;10697288	10697225;10697747	-;-	864	33	103	54	22	138	54	147	64	105	142	2	26	6	2	7	5	22	20	34	18	148	110	122	75	75	40	128	101	110	77	102	52	17	6	22	24	29	23	83	167	102	91	160	11
maker-Contig_Y1-augustus-gene-10.212	Contig_Y1;Contig_Y1;Contig_Y1	10698287;10698422;10698714	10698346;10698669;10698714	+;+;+	309	3	43	4	14	4	4	2	1	3	0	1	4	0	1	6	0	1	4	2	2	29	26	39	27	38	26	1	4	1	2	0	4	4	1	11	10	9	1	51	67	26	44	48	1
augustus_masked-Contig_Y1-processed-gene-10.24	Contig_Y1;Contig_Y1;Contig_Y1;Contig_Y1	10698880;10698942;10699255;10699515	10698882;10699114;10699462;10700204	+;+;+;+	1074	24	96	23	16	1	7	5	6	1	1	6	2	1	1	6	6	6	2	4	5	87	91	103	69	58	90	13	5	0	6	3	6	6	7	23	27	17	16	127	182	74	103	132	0
maker-Contig_Y1-snap-gene-10.508	Contig_Y1;Contig_Y1	10700309;10701222	10701163;10701920	-;-	1554	4	73	12	2	0	1	5	2	0	0	6	6	6	4	0	0	2	4	1	8	87	85	94	81	72	53	4	2	4	4	2	2	3	7	12	29	18	39	43	72	44	50	93	1
snap_masked-Contig_Y1-processed-gene-10.124	Contig_Y1;Contig_Y1	10701927;10775801	10702784;10775809	-;-	867	10	46	10	8	4	3	9	6	12	2	12	24	16	14	10	4	10	11	19	8	61	57	60	51	42	42	8	12	4	8	4	4	16	10	22	14	21	17	34	51	21	30	47	15
maker-Contig_Y1-snap-gene-10.433	Contig_Y1;Contig_Y1;Contig_Y1;Contig_Y1;Contig_Y1	10783219;10783314;10784055;10784239;10785644	10783258;10783940;10784180;10785588;10785696	+;+;+;+;+	2196	18	87	2	18	331	228	472	116	184	263	2	4	4	2	10	5	11	5	18	8	26	41	54	36	30	18	447	400	373	172	192	108	2	7	2	8	6	0	14	28	24	25	54	132
maker-Contig_Y1-snap-gene-10.519	Contig_Y1;Contig_Y1	10795554;10797341	10796060;10797484	-;-	651	12	8	13	12	19	14	34	15	34	19	0	4	0	0	4	2	9	10	8	2	10	26	4	11	2	10	34	34	23	15	34	17	0	2	4	4	4	10	2	2	2	21	9	1
maker-Contig_Y1-snap-gene-10.518	Contig_Y1;Contig_Y1	10800589;10802142	10800699;10802234	-;-	204	0	0	1	2	0	0	0	0	0	0	0	1	1	0	0	0	0	0	0	0	0	0	0	1	0	1	0	1	0	0	0	0	0	0	0	0	0	0	0	2	0	0	0	0
maker-Contig_Y1-snap-gene-10.439	Contig_Y1;Contig_Y1;Contig_Y1;Contig_Y1;Contig_Y1	10804242;10807630;10808058;10808560;10808839	10804319;10807993;10808500;10808785;10809449	+;+;+;+;+	1722	12	45	28	31	6	6	13	5	7	11	6	2	2	2	10	0	6	2	4	4	32	37	57	53	58	36	12	12	3	5	8	2	4	5	17	2	15	8	30	70	25	16	40	1
maker-Contig_Y1-snap-gene-10.438	Contig_Y1;Contig_Y1	10809512;10809843	10809719;10810219	+;+	585	0	66	4	0	0	0	0	0	0	0	2	4	0	0	2	0	2	4	0	0	68	94	79	84	72	43	0	0	0	4	4	0	10	10	10	25	14	47	52	68	40	55	75	2
maker-Contig_Y1-snap-gene-10.437	Contig_Y1;Contig_Y1;Contig_Y1;Contig_Y1;Contig_Y1	10810245;10810295;10810655;10810945;10811444	10810256;10810471;10810837;10811308;10811577	+;+;+;+;+	870	59	329	39	43	34	40	37	53	57	36	85	85	48	89	99	23	78	44	75	49	388	489	423	431	442	286	53	62	34	42	60	42	94	92	135	162	211	202	345	519	352	273	313	24
maker-Contig_Y1-augustus-gene-10.305	Contig_Y1;Contig_Y1;Contig_Y1	10822180;10822659;10822963	10822543;10822808;10823141	-;-;-	693	0	25	0	0	0	0	0	0	0	0	0	0	0	0	0	0	0	0	0	0	5	6	22	13	20	25	0	0	0	0	0	0	2	0	2	0	3	0	11	8	6	9	7	0
maker-Contig_Y1-augustus-gene-10.310	Contig_Y1;Contig_Y1;Contig_Y1;Contig_Y1;Contig_Y1	10844353;10844776;10844979;10845481;10847008	10844713;10844922;10845418;10846142;10847161	-;-;-;-;-	1764	38	203	55	53	65	42	93	65	101	57	124	62	90	68	122	23	78	25	25	28	135	163	214	231	229	267	83	68	48	100	71	77	97	91	96	68	113	96	76	167	123	98	147	62
snap_masked-Contig_Y1-processed-gene-10.129	Contig_Y1;Contig_Y1	10856811;10857882	10857656;10858568	-;-	1533	50	206	21	28	15	14	28	20	18	8	49	38	25	53	49	25	32	29	40	51	157	136	184	185	181	176	28	18	10	21	21	16	50	61	105	113	85	114	263	264	170	165	211	7
maker-Contig_Y1-snap-gene-10.446	Contig_Y1;Contig_Y1;Contig_Y1;Contig_Y1;Contig_Y1;Contig_Y1;Contig_Y1;Contig_Y1	10857772;10865272;10865808;10866140;10866285;10866805;10867084;10868058	10857794;10865393;10866092;10866216;10866728;10867030;10867325;10868840	+;+;+;+;+;+;+;+	2202	11	74	20	16	5	1	12	1	5	4	7	6	5	6	11	1	2	4	12	7	82	90	68	70	73	46	6	5	2	5	8	3	6	6	26	25	18	37	80	119	80	85	70	5
snap_masked-Contig_Y1-processed-gene-10.130	Contig_Y1;Contig_Y1;Contig_Y1	10858580;10863608;10864182	10858952;10864020;10864298	-;-;-	903	45	218	18	23	11	16	30	21	17	22	41	50	48	61	44	20	52	41	54	26	277	302	249	211	231	126	30	26	14	13	25	24	62	68	98	72	145	127	239	338	293	240	254	29
maker-Contig_Y1-snap-gene-10.534	Contig_Y1;Contig_Y1	10866434;10866743	10866669;10866794	-;-	288	0	0	0	0	0	0	0	0	0	0	0	0	0	0	0	0	0	0	0	0	0	0	1	1	0	0	0	0	0	0	0	0	0	0	0	0	0	0	0	0	0	0	0	0
maker-Contig_Y1-snap-gene-10.543	Contig_Y1;Contig_Y1	10871174;10872234	10871415;10872336	-;-	345	3	47	2	0	3	0	0	0	7	2	6	0	3	6	4	0	8	2	10	4	30	65	78	55	44	28	2	4	3	2	0	2	0	2	11	7	13	8	29	47	14	38	35	0
maker-Contig_Y1-snap-gene-10.452	Contig_Y1;Contig_Y1;Contig_Y1;Contig_Y1	10872138;10872219;10873146;10874551	10872163;10873087;10874495;10874603	+;+;+;+	2298	18	101	0	4	189	146	353	65	145	161	0	8	0	0	6	0	10	10	18	4	61	79	85	54	50	36	304	267	237	122	110	60	10	12	8	2	2	0	12	16	28	12	52	259
maker-Contig_Y1-snap-gene-10.542	Contig_Y1;Contig_Y1;Contig_Y1;Contig_Y1	10875609;10876223;10877087;10877542	10876164;10877035;10877427;10878114	-;-;-;-	2283	12	767	14	34	0	0	0	0	0	0	0	2	2	0	0	0	0	0	12	2	503	557	840	416	604	499	0	0	0	0	0	0	4	2	7	13	25	12	104	170	70	139	118	31
maker-Contig_Y1-augustus-gene-10.323	Contig_Y1;Contig_Y1;Contig_Y1;Contig_Y1;Contig_Y1	10878125;10878779;10880063;10880711;10880997	10878599;10879598;10880469;10880842;10881328	-;-;-;-;-	2166	0	231	0	0	0	0	0	0	0	0	0	0	0	0	0	0	0	0	0	0	99	90	227	57	195	140	0	0	0	0	0	0	4	3	6	2	6	0	61	57	30	68	40	2
snap_masked-Contig_Y1-processed-gene-10.142	Contig_Y1;Contig_Y1;Contig_Y1	10959608;10963907;10964473	10959771;10963946;10964580	-;-;-	312	0	9	0	1	0	0	0	0	0	0	0	0	0	0	0	0	0	2	0	0	5	8	16	2	7	2	0	0	0	0	0	0	0	2	2	0	3	0	0	4	2	2	1	0
augustus_masked-Contig_Y1-processed-gene-10.64	Contig_Y1;Contig_Y1;Contig_Y1;Contig_Y1;Contig_Y1	10965363;10965651;10965854;10966365;10967879	10965588;10965797;10966302;10966969;10968032	-;-;-;-;-	1581	18	134	33	32	20	24	54	26	24	22	41	35	33	18	37	8	20	10	19	19	47	68	126	103	135	112	32	28	29	34	55	27	31	17	65	46	44	50	20	52	32	34	41	4
maker-Contig_Y1-augustus-gene-10.342	Contig_Y1;Contig_Y1;Contig_Y1;Contig_Y1	10972301;10973189;10974202;10975540	10973121;10974133;10974829;10975554	-;-;-;-	2409	50	463	18	52	26	30	56	36	58	19	73	118	60	112	68	31	82	54	85	58	568	693	591	586	563	374	48	32	34	50	39	20	77	112	142	225	247	209	390	582	539	343	514	16
maker-Contig_Y1-augustus-gene-11.120	Contig_Y1;Contig_Y1;Contig_Y1	10975598;10976476;10977713	10976417;10977657;10977765	+;+;+	2055	10	95	4	4	181	112	258	48	76	138	0	0	2	2	2	4	2	8	10	2	60	56	98	41	27	50	220	220	164	80	92	52	4	6	0	8	9	2	16	19	14	4	37	98
maker-Contig_Y1-snap-gene-11.406	Contig_Y1;Contig_Y1;Contig_Y1;Contig_Y1;Contig_Y1;Contig_Y1;Contig_Y1;Contig_Y1;Contig_Y1	10978768;10979388;10979722;10980849;10981939;10982130;10983244;10983895;10984181	10979329;10979686;10980782;10981759;10982117;10982764;10983650;10984026;10984470	-;-;-;-;-;-;-;-;-	4476	10	476	8	18	0	0	0	0	0	0	0	0	0	0	0	0	2	2	6	2	274	345	451	129	358	377	0	0	0	0	0	0	7	1	11	6	30	6	94	125	55	82	83	28
maker-Contig_Y1-augustus-gene-11.186	Contig_Y1;Contig_Y1;Contig_Y1;Contig_Y1;Contig_Y1	10995909;10996332;10996535;10997025;10998554	10996269;10996478;10996962;10997686;10998704	-;-;-;-;-	1749	20	184	64	58	68	49	100	56	54	68	120	46	70	46	104	16	42	16	10	29	75	74	191	168	203	221	70	70	60	56	54	64	94	56	122	86	45	73	63	72	64	35	78	20
snap_masked-Contig_Y1-processed-gene-11.78	Contig_Y1;Contig_Y1;Contig_Y1	11004374;11009834;11010123	11004475;11010095;11010163	-;-;-	405	0	19	0	0	0	0	0	0	1	0	0	1	0	0	0	0	0	0	0	0	10	4	7	14	5	6	0	0	0	0	0	0	0	0	0	0	6	2	6	0	1	1	2	0
maker-Contig_Y1-snap-gene-11.418	Contig_Y1;Contig_Y1;Contig_Y1;Contig_Y1;Contig_Y1	11010606;11011500;11011605;11011934;11014075	11011457;11011558;11011904;11013256;11014177	-;-;-;-;-	2637	24	549	18	5	14	10	16	8	19	8	6	14	10	39	28	8	14	10	24	21	519	545	551	477	511	387	14	14	14	12	19	2	64	65	90	237	201	242	435	550	423	433	478	4
maker-Contig_Y1-augustus-gene-11.125	Contig_Y1;Contig_Y1	11013965;11014060	11014008;11014564	+;+	549	2	5	0	0	9	5	17	2	6	2	0	0	0	0	0	0	0	2	0	0	1	2	1	3	4	3	4	9	10	1	7	2	0	3	0	0	0	0	1	1	0	4	5	0
maker-Contig_Y1-augustus-gene-11.124	Contig_Y1;Contig_Y1;Contig_Y1	11014643;11014987;11016392	11014928;11016336;11016444	+;+;+	1689	12	64	6	2	171	99	254	62	70	101	2	0	0	4	2	2	2	10	8	10	42	35	60	36	24	14	211	156	168	89	76	34	6	10	8	10	19	10	10	18	6	7	28	160
maker-Contig_Y1-snap-gene-11.419	Contig_Y1;Contig_Y1;Contig_Y1;Contig_Y1;Contig_Y1;Contig_Y1;Contig_Y1	11017446;11018063;11020484;11021783;11022305;11022609;11023774	11018004;11018812;11021303;11022189;11022454;11022891;11023888	-;-;-;-;-;-;-	3084	0	491	2	8	0	0	2	0	0	0	0	0	0	0	0	0	0	0	2	6	206	240	461	211	420	323	0	0	0	0	0	0	17	17	29	45	53	21	114	172	190	156	169	2
maker-Contig_Y1-augustus-gene-11.202	Contig_Y1;Contig_Y1;Contig_Y1;Contig_Y1;Contig_Y1;Contig_Y1;Contig_Y1;Contig_Y1;Contig_Y1	11046023;11046446;11046649;11047160;11053311;11053690;11053893;11054404;11083674	11046383;11046592;11047097;11047821;11053627;11053836;11054341;11055098;11083806	-;-;-;-;-;-;-;-;-	3360	19	181	38	32	25	23	26	26	29	14	40	15	38	26	41	8	35	16	10	26	81	69	157	201	209	232	32	26	23	28	48	30	74	69	143	67	82	113	72	88	60	53	79	6
maker-Contig_Y1-snap-gene-11.334	Contig_Y1;Contig_Y1;Contig_Y1;Contig_Y1;Contig_Y1	11046111;11053424;11053908;11054149;11054588	11046122;11053658;11054022;11054560;11054803	+;+;+;+;+	990	0	0	0	0	0	0	0	0	0	0	0	0	0	0	0	0	0	0	0	0	0	0	0	0	0	0	0	0	0	0	0	0	0	0	0	0	0	0	0	0	0	0	0	0
maker-Contig_Y1-snap-gene-11.443	Contig_Y1;Contig_Y1;Contig_Y1;Contig_Y1	11092725;11093026;11093361;11094299	11093020;11093279;11093558;11094432	-;-;-;-	882	14	129	10	11	10	6	17	8	13	5	17	21	16	16	17	10	7	14	21	19	134	151	137	102	147	98	9	12	13	9	13	3	25	34	33	34	63	59	114	131	129	83	100	4
maker-Contig_Y1-augustus-gene-11.133	Contig_Y1;Contig_Y1;Contig_Y1	11094364;11095242;11096647	11095183;11096591;11096699	+;+;+	2223	19	88	0	4	184	111	228	66	94	109	2	2	4	2	0	4	2	4	24	4	53	43	52	38	25	23	163	189	226	69	109	42	5	14	9	11	9	4	8	18	20	17	47	143
maker-Contig_Y1-snap-gene-11.448	Contig_Y1;Contig_Y1;Contig_Y1;Contig_Y1;Contig_Y1;Contig_Y1;Contig_Y1;Contig_Y1;Contig_Y1;Contig_Y1	11097703;11098317;11099184;11099578;11100236;11100861;11102166;11102817;11103103;11121750	11098258;11099152;11099546;11100209;11100681;11101686;11102572;11102948;11103385;11121894	-;-;-;-;-;-;-;-;-;-	4626	12	546	10	28	0	0	0	0	2	0	0	0	0	2	0	0	0	8	8	7	389	399	572	263	437	514	0	0	0	0	0	0	20	17	39	25	48	31	293	365	173	267	245	22
maker-Contig_Y1-snap-gene-11.450	Contig_Y1	11132673	11132747	-	75	0	1	0	0	0	0	0	0	0	0	0	0	0	0	0	0	0	0	0	0	0	0	0	2	4	0	0	0	0	0	0	0	0	0	0	0	0	0	0	0	0	0	0	0
maker-Contig_Y1-augustus-gene-11.217	Contig_Y1;Contig_Y1;Contig_Y1;Contig_Y1	11136542;11136965;11137168;11137617	11136902;11137111;11137457;11137658	-;-;-;-	840	8	38	10	10	12	9	12	11	10	6	19	11	10	13	20	8	9	3	6	3	18	18	63	44	65	52	3	12	9	6	7	12	28	18	22	17	27	17	23	26	14	27	23	14
maker-Contig_Y1-snap-gene-11.452	Contig_Y1;Contig_Y1	11137760;11140371	11138277;11140407	-;-	555	7	27	2	6	17	13	24	11	2	6	19	6	12	6	13	4	12	2	4	5	27	12	30	48	40	21	8	8	15	4	10	15	21	23	18	22	14	7	7	7	12	21	21	4
maker-Contig_Y1-augustus-gene-11.221	Contig_Y1;Contig_Y1;Contig_Y1;Contig_Y1;Contig_Y1	11151602;11152482;11152926;11153547;11154609	11152429;11152856;11153459;11154200;11154644	-;-;-;-;-	2427	36	318	6	10	18	14	26	20	14	10	44	12	26	14	28	16	32	22	32	40	307	378	328	362	412	278	24	10	18	30	28	12	46	47	101	152	133	156	304	362	278	234	394	6
maker-Contig_Y1-augustus-gene-11.222	Contig_Y1;Contig_Y1	11158238;11158861	11158802;11161034	-;-	2739	3	237	0	7	0	0	0	0	0	0	0	0	0	0	0	0	0	0	6	5	162	229	255	92	192	204	0	0	0	0	0	0	2	1	2	11	10	2	39	50	35	35	60	2
maker-Contig_Y1-snap-gene-11.342	Contig_Y1;Contig_Y1	11159656;11160105	11159981;11160285	+;+	507	0	0	0	0	0	0	0	0	0	0	0	0	0	0	0	0	0	0	0	0	0	0	0	0	0	0	0	0	0	0	0	0	0	0	0	0	0	0	0	0	0	0	0	0
maker-Contig_Y1-augustus-gene-11.223	Contig_Y1;Contig_Y1;Contig_Y1;Contig_Y1;Contig_Y1;Contig_Y1	11161055;11161370;11162662;11163268;11163554;11164263	11161190;11162117;11163023;11163496;11163769;11164593	-;-;-;-;-;-	2022	0	45	0	0	0	0	0	0	0	0	0	0	0	0	0	0	0	0	0	0	18	34	69	9	39	53	0	0	0	0	0	0	2	1	3	0	1	0	12	16	8	10	12	2
maker-Contig_Y1-augustus-gene-11.245	Contig_Y1;Contig_Y1;Contig_Y1;Contig_Y1;Contig_Y1;Contig_Y1	11176078;11176501;11176704;11177215;11177698;11178742	11176438;11176647;11177152;11177646;11177876;11178895	-;-;-;-;-;-	1722	13	259	31	24	43	23	61	30	33	29	42	27	39	37	42	16	26	10	21	6	148	161	276	236	320	258	20	32	22	51	33	30	54	65	81	85	108	96	74	129	92	104	151	36
maker-Contig_Y1-snap-gene-11.496	Contig_Y1;Contig_Y1;Contig_Y1;Contig_Y1	11230835;11231078;11231183;11233649	11231035;11231136;11232829;11233751	-;-;-;-	2010	12	340	8	18	12	4	18	4	20	20	18	20	14	44	24	7	26	17	36	11	373	405	326	339	386	222	6	12	16	16	18	12	83	63	90	178	205	220	338	445	337	251	370	6
maker-Contig_Y1-augustus-gene-11.145	Contig_Y1;Contig_Y1;Contig_Y1	11234044;11234547;11235952	11234488;11235896;11236004	+;+;+	1848	8	53	0	0	97	54	153	44	41	65	0	0	2	0	2	0	0	2	8	3	21	14	31	23	26	22	131	105	95	65	46	48	3	0	8	7	9	0	7	16	10	17	25	31
maker-Contig_Y1-augustus-gene-11.252	Contig_Y1;Contig_Y1;Contig_Y1;Contig_Y1;Contig_Y1;Contig_Y1;Contig_Y1	11237204;11237620;11239568;11240121;11241417;11242068;11242354	11237561;11239514;11239945;11240872;11241823;11242199;11242487	-;-;-;-;-;-;-	4056	2	411	2	4	0	0	0	0	0	0	0	0	0	0	0	0	0	0	2	1	186	244	331	159	331	240	0	0	0	0	0	0	4	4	14	14	44	0	118	116	94	120	91	4
maker-Contig_Y1-snap-gene-11.360	Contig_Y1;Contig_Y1;Contig_Y1	11240826;11241402;11242089	11240895;11241715;11242205	+;+;+	501	0	3	0	0	0	0	0	0	0	0	0	0	0	0	0	0	0	0	0	0	0	4	4	1	0	1	0	0	0	0	0	0	0	0	0	0	0	0	1	2	2	2	0	0
maker-Contig_Y1-snap-gene-11.504	Contig_Y1;Contig_Y1;Contig_Y1;Contig_Y1;Contig_Y1;Contig_Y1;Contig_Y1;Contig_Y1	11311069;11312180;11312464;11312667;11312961;11313116;11313288;11315742	11311249;11312401;11312610;11312956;11313053;11313269;11313777;11315910	-;-;-;-;-;-;-;-	1746	18	88	30	34	40	29	70	26	20	42	64	31	59	16	46	12	48	10	15	14	26	39	99	99	115	119	28	28	32	51	46	36	42	41	72	51	59	28	54	37	29	42	43	14
snap_masked-Contig_Y1-processed-gene-11.101	Contig_Y1;Contig_Y1;Contig_Y1;Contig_Y1;Contig_Y1	11323663;11324744;11325772;11325997;11327130	11324517;11325724;11325981;11326310;11327232	-;-;-;-;-	2463	54	495	21	22	19	11	48	30	40	20	39	42	50	84	67	25	69	38	45	50	479	574	566	597	479	378	30	34	10	30	22	24	68	98	162	210	251	221	464	639	526	395	545	6
maker-Contig_Y1-snap-gene-11.366	Contig_Y1;Contig_Y1;Contig_Y1;Contig_Y1	11327034;11327115;11327979;11329633	11327059;11327920;11329328;11329661	+;+;+;+	2211	6	71	4	3	80	67	142	23	40	75	0	4	0	2	4	2	0	4	6	12	17	28	38	30	20	18	94	84	70	36	43	30	2	6	6	4	6	0	10	18	16	9	29	92
maker-Contig_Y1-augustus-gene-11.266	Contig_Y1;Contig_Y1;Contig_Y1;Contig_Y1;Contig_Y1;Contig_Y1	11330438;11331064;11333590;11334872;11335547;11335833	11331005;11333414;11334419;11335302;11335678;11336164	-;-;-;-;-;-	4644	12	414	2	22	0	2	0	0	0	0	0	0	0	2	0	2	0	2	0	4	161	146	432	157	329	317	0	0	0	0	0	0	2	6	14	3	25	2	80	92	35	98	94	2
maker-Contig_Y1-augustus-gene-11.272	Contig_Y1;Contig_Y1;Contig_Y1;Contig_Y1;Contig_Y1	11354106;11354529;11354732;11355574;11356506	11354466;11354675;11355480;11355641;11356659	-;-;-;-;-	1479	9	75	8	10	20	12	20	12	10	4	24	13	4	4	14	16	8	2	2	18	39	49	77	81	102	89	5	9	4	14	12	22	33	11	32	21	26	27	26	26	25	26	29	3
maker-Contig_Y1-snap-gene-11.520	Contig_Y1;Contig_Y1;Contig_Y1;Contig_Y1	11366494;11367391;11367496;11369962	11367348;11367449;11369142;11370064	-;-;-;-	2664	14	298	4	8	6	2	11	4	10	10	14	8	6	14	10	6	24	10	10	20	331	332	331	290	327	221	12	8	4	6	6	6	46	42	68	140	187	119	245	394	333	268	316	80
maker-Contig_Y1-snap-gene-11.369	Contig_Y1;Contig_Y1;Contig_Y1;Contig_Y1	11369866;11369947;11370874;11372279	11369891;11370815;11372223;11372331	+;+;+;+	2298	10	67	0	0	100	69	130	35	35	84	2	0	3	0	4	2	0	4	0	6	26	25	17	16	26	9	109	103	90	39	49	20	2	5	2	11	7	6	9	12	9	12	20	96
augustus_masked-Contig_Y1-processed-gene-11.43	Contig_Y1	11372793	11373263	-	471	553	512	1398	638	2029	1047	2221	1483	2643	2298	3108	3155	2823	3866	2572	597	1640	712	690	660	587	670	660	779	614	418	2201	2101	1573	2120	2880	1444	2565	3412	3617	4223	3180	8569	1250	1973	1517	503	977	458
maker-Contig_Y1-augustus-gene-11.277	Contig_Y1;Contig_Y1;Contig_Y1;Contig_Y1;Contig_Y1	11373879;11374502;11375360;11375849;11376131	11374443;11375300;11375786;11376078;11376506	-;-;-;-;-	2397	8	410	4	12	0	0	0	0	0	0	0	0	0	0	0	0	0	2	0	4	230	281	401	182	403	246	0	0	0	0	0	0	14	9	25	32	56	16	208	236	169	190	242	2
maker-Contig_Y1-augustus-gene-11.283	Contig_Y1;Contig_Y1	11376527;11376842	11376662;11377668	-;-	963	0	34	0	0	0	0	0	0	0	0	0	0	0	0	0	0	0	0	0	0	18	16	28	26	34	19	0	0	0	0	0	0	2	4	3	0	3	2	32	21	11	30	14	0
maker-Contig_Y1-augustus-gene-11.279	Contig_Y1;Contig_Y1;Contig_Y1;Contig_Y1;Contig_Y1	11378189;11378821;11379107;11394089;11394239	11378576;11378952;11379344;11394191;11394670	-;-;-;-;-	1293	16	79	4	0	5	2	10	2	4	4	12	8	6	8	16	8	14	10	12	10	69	81	60	68	98	72	4	12	2	4	6	10	31	13	34	14	20	24	78	89	78	96	50	3
maker-Contig_Y1-snap-gene-11.375	Contig_Y1;Contig_Y1;Contig_Y1	11395500;11395582;11396509	11395525;11396450;11396870	+;+;+	1257	2	17	0	0	10	12	23	3	9	6	0	1	0	0	0	0	0	0	7	0	2	12	6	6	8	6	32	14	17	12	3	4	0	0	2	2	2	0	3	0	3	4	5	6
maker-Contig_Y1-augustus-gene-11.155	Contig_Y1;Contig_Y1	11396929;11397915	11397859;11397967	+;+	984	8	26	4	2	71	40	59	22	28	30	0	4	0	2	0	0	0	2	1	4	18	9	10	13	4	4	85	69	57	18	33	12	2	3	0	0	0	0	6	7	4	5	17	8
maker-Contig_Y1-augustus-gene-11.287	Contig_Y1;Contig_Y1;Contig_Y1;Contig_Y1;Contig_Y1;Contig_Y1;Contig_Y1;Contig_Y1;Contig_Y1;Contig_Y1;Contig_Y1;Contig_Y1;Contig_Y1	11398934;11399560;11400418;11400906;11401188;11401886;11403221;11403869;11404155;11411565;11412142;11412428;11414233	11399501;11400358;11400844;11401135;11401720;11402741;11403624;11404000;11404477;11411898;11412273;11412665;11414251	-;-;-;-;-;-;-;-;-;-;-;-;-	4995	0	214	2	0	0	0	0	0	0	0	0	0	0	0	0	0	0	0	0	0	83	111	203	104	170	235	0	0	0	0	0	0	6	0	12	18	22	2	108	106	63	134	92	6
snap_masked-Contig_Y1-processed-gene-11.110	Contig_Y1;Contig_Y1;Contig_Y1;Contig_Y1;Contig_Y1;Contig_Y1;Contig_Y1	11462098;11462386;11462589;11462792;11463070;11464583;11465209	11462323;11462532;11462779;11463007;11463665;11464856;11465217	-;-;-;-;-;-;-	1659	23	213	84	81	85	55	107	77	80	60	130	85	98	93	111	30	74	26	27	45	96	119	234	299	281	231	83	72	59	92	93	60	83	119	149	69	121	103	84	119	72	95	105	12
snap_masked-Contig_Y1-processed-gene-11.111	Contig_Y1;Contig_Y1;Contig_Y1;Contig_Y1;Contig_Y1	11482509;11483132;11484934;11485667;11486975	11483073;11484902;11485487;11486495;11487398	-;-;-;-;-	4143	7	137	0	3	0	0	0	0	0	0	1	0	0	0	0	0	0	0	4	2	46	55	102	25	87	122	0	0	0	0	0	2	0	2	3	0	7	0	49	44	15	41	30	22
maker-Contig_Y1-snap-gene-11.557	Contig_Y1;Contig_Y1	11557972;11558092	11558080;11558165	-;-	183	0	0	0	0	0	0	0	0	0	0	0	0	0	0	0	0	0	0	0	0	0	0	1	0	1	0	0	0	0	0	0	0	0	0	0	0	0	0	0	0	0	0	0	0
maker-Contig_Y1-augustus-gene-11.309	Contig_Y1;Contig_Y1;Contig_Y1;Contig_Y1	11631426;11631714;11631917;11632428	11631651;11631860;11632365;11632742	-;-;-;-	1137	6	46	12	13	28	9	21	20	2	4	14	2	20	13	18	6	16	2	0	8	32	22	47	52	29	75	11	7	14	16	19	16	30	18	31	23	27	16	30	24	20	21	28	0
maker-Contig_Y1-snap-gene-11.568	Contig_Y1;Contig_Y1;Contig_Y1;Contig_Y1;Contig_Y1;Contig_Y1;Contig_Y1;Contig_Y1;Contig_Y1;Contig_Y1;Contig_Y1;Contig_Y1;Contig_Y1;Contig_Y1;Contig_Y1;Contig_Y1;Contig_Y1;Contig_Y1;Contig_Y1	11670657;11670993;11671606;11671725;11671904;11672351;11673984;11674387;11681401;11682470;11682876;11683017;11683926;11684086;11684308;11685538;11685686;11685881;11686734	11670752;11671432;11671662;11671841;11672296;11672945;11674057;11674553;11682394;11682803;11682953;11683204;11684023;11684247;11684534;11685594;11685814;11685931;11686745	-;-;-;-;-;-;-;-;-;-;-;-;-;-;-;-;-;-;-	4269	596	164	118	404	216	278	542	185	250	102	164	237	197	249	495	260	697	509	658	640	131	136	233	185	272	245	326	277	240	258	102	130	42	21	94	50	102	39	245	257	245	284	269	304
maker-Contig_Y1-snap-gene-11.388	Contig_Y1;Contig_Y1;Contig_Y1;Contig_Y1	11925208;11925875;11927185;11927844	11925861;11926801;11927784;11928152	+;+;+;+	2490	108	85	90	54	34	12	48	14	12	14	25	23	32	17	53	27	88	58	80	65	59	61	67	31	39	32	19	34	15	8	4	4	9	6	7	24	35	28	90	135	51	72	93	8
maker-Contig_Y1-snap-gene-11.577	Contig_Y1;Contig_Y1;Contig_Y1;Contig_Y1;Contig_Y1;Contig_Y1;Contig_Y1;Contig_Y1;Contig_Y1;Contig_Y1;Contig_Y1;Contig_Y1;Contig_Y1	11930166;11930489;11930685;11930867;11931041;11931378;11931554;11931954;11932319;11932693;11932972;11933116;11933279	11930427;11930626;11930807;11930970;11931369;11931488;11931892;11932211;11932639;11932951;11933067;11933214;11933428	-;-;-;-;-;-;-;-;-;-;-;-;-	2589	4	12	2	0	705	467	1040	551	683	553	8	18	12	2	11	4	2	2	4	0	4	4	0	6	4	1	794	677	499	570	734	586	16	6	20	7	8	2	8	6	4	4	6	206
maker-Contig_Y1-snap-gene-11.391	Contig_Y1;Contig_Y1	11934569;11934756	11934686;11934844	+;+	207	0	4	0	0	0	0	0	0	0	0	0	0	0	0	0	0	0	0	0	0	2	3	0	0	2	1	0	0	0	0	0	0	0	0	0	0	1	2	2	2	0	1	8	0
maker-Contig_Y1-snap-gene-11.397	Contig_Y1;Contig_Y1	11934916;11935493	11935430;11935706	+;+	729	0	7	0	0	0	0	0	0	0	0	0	0	0	0	0	0	0	0	0	0	1	4	2	0	2	1	0	0	0	0	0	0	0	0	0	0	5	0	0	2	3	2	4	0
maker-Contig_Y1-snap-gene-11.576	Contig_Y1;Contig_Y1;Contig_Y1;Contig_Y1	11935566;11935742;11940157;11940742	11935700;11935843;11940243;11940756	-;-;-;-	339	0	2	0	0	0	0	0	0	0	0	0	0	0	0	0	0	0	0	0	0	0	1	0	0	0	0	0	0	0	0	0	0	0	0	1	0	0	0	0	0	0	1	0	0
maker-Contig_Y1-snap-gene-11.396	Contig_Y1;Contig_Y1;Contig_Y1	11939250;11939435;11939593	11939378;11939532;11939728	+;+;+	363	0	7	0	0	0	0	0	0	0	0	0	0	0	0	0	0	0	0	0	0	0	9	0	4	0	0	0	0	0	0	0	0	0	0	0	0	0	0	2	1	0	2	0	0
maker-Contig_Y1-augustus-gene-11.172	Contig_Y1;Contig_Y1;Contig_Y1	11939759;11939898;11940161	11939835;11940097;11940318	+;+;+	435	0	6	0	0	0	0	0	0	0	0	0	0	0	0	0	0	0	0	0	0	2	4	4	2	1	0	0	0	0	0	0	0	2	1	1	0	0	0	0	1	0	2	0	0
maker-Contig_Y1-augustus-gene-11.175	Contig_Y1;Contig_Y1;Contig_Y1	11945375;11945631;11945805	11945467;11945742;11946424	+;+;+	825	0	67	0	0	0	0	0	0	0	0	0	0	2	0	0	0	0	0	0	0	29	21	41	39	46	45	0	0	0	0	0	0	3	1	3	0	1	2	7	7	5	18	30	0
maker-Contig_Y1-snap-gene-12.96	Contig_Y1;Contig_Y1	11975839;11977287	11976921;11977331	+;+	1128	2	9	0	0	0	0	0	0	0	0	2	0	0	0	0	0	0	0	0	0	0	0	4	3	23	6	0	0	0	0	0	0	0	0	0	0	0	0	0	3	0	4	0	8
maker-Contig_Y1-augustus-gene-12.48	Contig_Y1;Contig_Y1;Contig_Y1;Contig_Y1;Contig_Y1;Contig_Y1;Contig_Y1;Contig_Y1	11994053;11995544;11996549;11998687;11998881;11999147;11999326;11999517	11995429;11995548;11996733;11998799;11999064;11999261;11999453;11999767	+;+;+;+;+;+;+;+	2358	52	113	73	151	143	115	349	185	270	205	75	59	45	56	68	13	47	28	29	23	92	108	138	158	255	183	223	207	201	262	172	201	64	38	48	12	49	16	35	29	19	34	37	32
maker-Contig_Y1-snap-gene-12.99	Contig_Y1;Contig_Y1;Contig_Y1	12023190;12023354;12023545	12023284;12023472;12023603	+;+;+	273	8	20	30	45	34	37	60	55	70	32	48	65	23	53	31	8	13	11	19	0	24	32	44	71	92	68	48	54	51	77	61	41	33	47	27	21	56	22	4	16	15	12	7	53
maker-Contig_Y1-snap-gene-12.125	Contig_Y1;Contig_Y1;Contig_Y1;Contig_Y1;Contig_Y1	12026631;12026808;12026994;12027452;12027557	12026748;12026839;12027362;12027531;12027578	-;-;-;-;-	621	32	11	23	13	48	49	97	57	98	88	110	148	137	136	73	55	108	72	67	33	14	33	11	35	22	8	67	79	50	103	100	35	106	132	96	107	112	224	104	94	81	44	85	6
maker-Contig_Y1-augustus-gene-12.52	Contig_Y1;Contig_Y1	12153510;12155292	12154220;12155957	+;+	1377	33	18	84	34	128	88	178	81	127	147	13	9	9	18	13	15	34	26	36	44	8	14	20	44	38	24	148	153	107	87	135	89	4	18	15	13	6	7	13	16	12	15	20	5
maker-Contig_Y1-augustus-gene-12.78	Contig_Y1;Contig_Y1;Contig_Y1	12156401;12156917;12157309	12156860;12157180;12157388	-;-;-	804	9	16	15	24	74	50	110	82	126	112	58	53	36	40	14	4	10	6	7	4	8	10	33	18	18	6	67	87	84	97	137	66	50	56	74	66	44	54	2	4	8	4	5	30
maker-Contig_Y1-snap-gene-12.102	Contig_Y1;Contig_Y1;Contig_Y1;Contig_Y1;Contig_Y1;Contig_Y1;Contig_Y1	12157828;12157925;12158193;12158742;12159219;12159695;12160758	12157839;12158136;12158349;12159155;12159320;12159904;12161030	+;+;+;+;+;+;+	1380	66	34	203	81	14	9	27	16	34	39	38	37	36	50	41	18	42	59	49	42	71	78	50	112	95	53	29	29	22	16	37	22	37	30	32	55	40	105	30	48	33	32	67	17
maker-Contig_Y1-snap-gene-12.105	Contig_Y1;Contig_Y1;Contig_Y1;Contig_Y1;Contig_Y1	12202345;12204008;12206212;12206485;12206840	12202535;12206157;12206421;12206774;12207022	+;+;+;+;+	3024	849	2569	193	690	331	372	704	388	509	238	484	451	286	387	512	183	653	576	645	592	1550	1781	2434	2358	2582	2161	402	436	326	495	280	374	401	337	718	298	627	212	1284	1567	1167	1506	1388	196
augustus_masked-Contig_Y1-processed-gene-12.6	Contig_Y1;Contig_Y1;Contig_Y1;Contig_Y1;Contig_Y1	12240510;12240816;12242023;12243649;12244218	12240747;12241795;12243586;12243884;12244631	+;+;+;+;+	3432	0	2	0	3	0	0	0	0	0	1	0	0	0	0	0	0	0	0	0	0	0	0	0	0	4	0	0	0	0	0	0	0	0	0	0	0	0	0	0	0	2	2	0	0
maker-Contig_Y1-augustus-gene-12.82	Contig_Y1;Contig_Y1;Contig_Y1;Contig_Y1;Contig_Y1;Contig_Y1	12245866;12246451;12249196;12249656;12250082;12250292	12246393;12249137;12249590;12249849;12250228;12250363	-;-;-;-;-;-	4023	134	586	6	64	57	131	186	99	154	41	103	56	50	71	90	40	93	80	95	135	241	327	536	380	482	376	125	141	87	129	67	98	128	57	150	118	270	73	420	594	431	624	537	12
maker-Contig_Y1-augustus-gene-12.60	Contig_Y1;Contig_Y1;Contig_Y1	12251838;12251979;12254671	12251919;12252283;12254700	+;+;+	417	40	63	25	5	17	10	11	0	0	0	4	13	5	3	8	2	23	34	41	23	74	75	55	30	47	25	23	2	5	0	0	0	4	0	2	10	11	25	23	34	17	37	59	12
augustus_masked-Contig_Y1-processed-gene-12.19	Contig_Y1;Contig_Y1;Contig_Y1;Contig_Y1	12255017;12255408;12255672;12256393	12255346;12255608;12255921;12256436	-;-;-;-	825	1	35	0	0	0	0	0	0	0	0	0	0	4	0	0	0	0	0	4	4	7	10	16	8	13	9	0	0	0	0	0	0	0	0	1	0	0	2	8	10	19	22	14	2
maker-Contig_Y1-augustus-gene-12.61	Contig_Y1;Contig_Y1	12256499;12258143	12256533;12258329	+;+	222	69	39	43	11	0	2	2	0	0	0	4	12	9	7	16	7	45	48	63	64	22	56	23	15	16	12	6	0	0	0	0	0	0	1	4	0	5	3	17	28	10	26	43	0
maker-Contig_Y1-snap-gene-12.136	Contig_Y1;Contig_Y1;Contig_Y1;Contig_Y1;Contig_Y1	12265132;12265262;12265522;12265786;12268731	12265232;12265460;12265722;12266035;12269284	-;-;-;-;-	1305	2	12	0	0	0	0	0	0	0	0	2	0	0	0	4	2	4	4	0	2	5	3	10	0	6	3	0	0	0	0	0	0	4	2	2	0	3	2	16	11	6	4	4	0
maker-Contig_Y1-snap-gene-12.140	Contig_Y1;Contig_Y1	12274297;12274736	12274512;12275665	-;-	1146	0	4	0	0	0	0	0	0	0	0	0	0	0	0	0	0	0	0	0	0	0	0	0	2	4	4	0	0	0	0	0	0	0	0	0	0	0	0	2	4	0	2	2	2
augustus_masked-Contig_Y1-processed-gene-12.10	Contig_Y1;Contig_Y1	12465831;12466270	12466202;12466758	+;+	861	2	1	2	0	0	0	0	0	0	0	0	2	0	0	0	0	2	0	10	0	0	0	2	0	0	0	0	0	0	0	0	0	0	0	0	0	0	0	0	4	0	2	0	2
maker-Contig_Y1-snap-gene-12.117	Contig_Y1;Contig_Y1;Contig_Y1	12467658;12467876;12468075	12467837;12468016;12468740	+;+;+	987	0	0	0	0	0	0	0	0	0	0	0	0	0	0	0	0	0	0	0	0	0	0	0	0	0	0	0	0	0	0	0	0	0	0	0	0	0	0	2	0	0	0	0	0
maker-Contig_Y1-augustus-gene-12.69	Contig_Y1;Contig_Y1	12469561;12469797	12469737;12470000	+;+	381	0	0	0	0	0	0	0	0	0	0	0	0	0	0	0	0	0	0	0	0	0	0	0	0	0	0	0	0	0	0	0	0	0	0	0	0	0	0	0	0	0	0	0	0
maker-Contig_Y1-snap-gene-12.141	Contig_Y1;Contig_Y1;Contig_Y1;Contig_Y1	12470036;12470290;12470606;12470789	12470233;12470517;12470722;12470851	-;-;-;-	606	0	0	0	0	0	0	0	0	0	0	0	0	0	0	0	0	0	0	0	0	0	0	0	0	0	0	0	0	0	0	0	0	0	0	0	0	0	0	0	0	0	0	0	0
maker-Contig_Y1-snap-gene-12.120	Contig_Y1;Contig_Y1;Contig_Y1;Contig_Y1;Contig_Y1	12471645;12471775;12472039;12472174;12472354	12471695;12471935;12472102;12472277;12472558	+;+;+;+;+	585	0	0	0	0	0	0	0	0	0	0	0	0	0	0	0	0	0	0	0	0	0	0	0	0	0	0	0	0	0	0	0	0	0	0	0	0	0	0	0	0	0	0	0	0
maker-Contig_Y1-augustus-gene-12.74	Contig_Y1;Contig_Y1	12493274;12493361	12493275;12493589	+;+	231	0	0	0	0	0	0	0	0	0	0	0	0	0	0	0	0	0	0	0	0	0	0	0	0	0	0	0	0	0	0	0	0	0	0	0	0	0	0	0	4	0	0	0	0
maker-Contig_Y1-augustus-gene-12.92	Contig_Y1;Contig_Y1;Contig_Y1	12648423;12648728;12649103	12648656;12649039;12649156	-;-;-	600	0	0	0	0	0	0	0	0	0	0	0	0	0	0	0	0	0	0	0	0	0	0	0	0	2	0	0	0	0	0	0	0	0	0	0	0	0	0	0	0	0	0	0	0
maker-Contig_Y1-snap-gene-12.144	Contig_Y1;Contig_Y1;Contig_Y1	12656114;12656380;12656511	12656314;12656496;12656759	-;-;-	567	0	0	0	0	0	0	0	0	0	0	0	0	0	0	0	0	0	0	0	0	0	0	2	0	0	0	0	0	0	0	0	0	0	0	1	0	0	0	0	0	0	0	0	0
maker-Contig_Y1-augustus-gene-13.72	Contig_Y1;Contig_Y1;Contig_Y1;Contig_Y1;Contig_Y1;Contig_Y1;Contig_Y1;Contig_Y1;Contig_Y1;Contig_Y1	13012529;13030500;13031006;13031976;13032221;13033369;13033614;13034762;13035007;13035872	13012711;13030601;13031114;13032152;13032334;13033545;13033727;13034938;13035120;13036011	+;+;+;+;+;+;+;+;+;+	1407	0	0	0	0	0	0	0	0	0	0	0	0	0	0	0	0	0	0	0	0	0	2	0	0	0	0	0	0	0	0	0	0	0	0	3	0	0	0	6	1	0	1	4	0
maker-Contig_Y1-snap-gene-13.152	Contig_Y1;Contig_Y1;Contig_Y1;Contig_Y1	13108850;13108950;13109545;13110754	13108887;13109306;13110717;13111183	-;-;-;-	1998	0	0	0	0	0	0	0	0	0	0	0	0	0	0	0	0	0	0	0	0	0	2	2	2	2	0	0	0	0	0	0	0	0	0	2	1	10	0	0	0	0	2	0	2
maker-Contig_Y1-augustus-gene-13.95	Contig_Y1;Contig_Y1	13571445;13572363	13572306;13572475	-;-	975	2	0	0	0	0	0	0	0	0	0	0	0	1	0	0	0	0	0	2	0	0	0	0	0	0	0	0	0	0	0	0	0	2	0	0	0	0	0	0	0	2	0	3	0
maker-Contig_Y1-augustus-gene-13.96	Contig_Y1;Contig_Y1	13583107;13583989	13583932;13584101	-;-	939	0	0	0	0	0	0	0	0	0	0	0	0	0	0	0	0	0	0	0	0	0	0	0	0	0	0	0	0	0	0	0	0	2	0	0	7	10	3	4	2	3	2	2	0
augustus_masked-Contig_Y1-processed-gene-13.1	Contig_Y1	13612918	13613454	+	537	0	0	0	0	0	0	0	0	0	0	0	0	0	0	0	0	0	0	0	0	0	0	0	0	0	0	0	0	0	0	0	0	0	0	2	2	0	0	0	0	0	0	0	0
maker-Contig_Y1-snap-gene-13.137	Contig_Y1;Contig_Y1;Contig_Y1;Contig_Y1;Contig_Y1;Contig_Y1;Contig_Y1	13620858;13621303;13621546;13621588;13621956;13622636;13622954	13621213;13621537;13621582;13621895;13622577;13622888;13623152	+;+;+;+;+;+;+	2010	0	59	50	60	0	0	0	0	0	0	0	0	0	0	0	0	0	0	0	0	0	2	18	227	353	147	0	0	0	0	0	0	2	0	2	8	18	0	2	0	6	0	2	0
maker-Contig_Y1-augustus-gene-13.97	Contig_Y1;Contig_Y1;Contig_Y1	13682344;13682604;13682790	13682539;13682707;13682900	-;-;-	411	241	133	901	298	345	139	518	66	93	179	38	52	66	104	84	50	150	161	160	118	200	363	297	398	371	219	439	287	243	102	95	36	54	46	54	93	82	173	117	152	117	100	172	334
maker-Contig_Y1-augustus-gene-13.80	Contig_Y1;Contig_Y1;Contig_Y1	13684031;13684188;13684393	13684124;13684336;13684581	+;+;+	432	8	131	20	4	12	8	28	8	26	19	2	8	10	8	4	0	4	6	4	2	137	181	186	293	299	280	15	10	14	14	18	6	2	8	4	10	4	16	26	34	20	28	68	6
maker-Contig_Y1-augustus-gene-13.82	Contig_Y1;Contig_Y1	13687398;13687485	13687409;13687865	+;+	393	0	0	4	0	0	0	0	0	0	0	0	2	0	0	0	0	0	0	0	0	0	0	0	0	0	0	0	0	0	0	0	0	0	0	0	0	0	0	0	0	0	0	0	0
maker-Contig_Y1-augustus-gene-13.99	Contig_Y1;Contig_Y1;Contig_Y1;Contig_Y1;Contig_Y1;Contig_Y1	13689789;13689950;13690376;13691521;13691775;13692107	13689894;13690319;13691459;13691701;13692039;13692332	-;-;-;-;-;-	2232	116	18	52	60	78	66	108	14	32	36	183	372	167	286	143	96	187	150	246	131	47	60	50	48	58	28	119	68	49	26	16	10	100	92	125	177	218	103	93	167	141	109	107	14
maker-Contig_Y1-augustus-gene-13.100	Contig_Y1;Contig_Y1;Contig_Y1;Contig_Y1;Contig_Y1	13692461;13692735;13692959;13693365;13693882	13692670;13692881;13693298;13693817;13694042	-;-;-;-;-	1311	11	0	2	5	12	12	27	0	4	16	16	34	23	16	19	8	24	30	26	21	8	2	9	6	10	2	25	17	20	6	6	2	30	20	24	14	58	12	18	24	44	10	29	20
maker-Contig_Y1-augustus-gene-13.103	Contig_Y1;Contig_Y1	13709441;13710203	13710138;13711481	-;-	1977	945	602	403	592	1068	569	1217	867	1249	842	1961	1982	1564	2161	1974	822	1833	1159	1231	1046	842	910	925	963	883	865	905	852	823	1060	1008	675	1273	1724	1852	979	1735	1370	1309	1460	1178	729	975	271
maker-Contig_Y1-snap-gene-13.164	Contig_Y1;Contig_Y1;Contig_Y1	13726122;13726267;13727098	13726200;13726486;13727374	-;-;-	576	1	99	14	10	49	18	84	2	2	16	0	0	0	0	0	0	0	0	0	0	89	75	95	131	103	140	49	28	31	4	3	0	9	0	4	13	12	18	40	27	16	28	68	44
augustus_masked-Contig_Y1-processed-gene-13.27	Contig_Y1;Contig_Y1;Contig_Y1;Contig_Y1;Contig_Y1;Contig_Y1;Contig_Y1;Contig_Y1;Contig_Y1;Contig_Y1;Contig_Y1;Contig_Y1;Contig_Y1	13729084;13729240;13729606;13729932;13730077;13730270;13731170;13731326;13731655;13732469;13732707;13732975;13733420	13729176;13729530;13729871;13730011;13730213;13731109;13731263;13731589;13732396;13732637;13732914;13733360;13733500	-;-;-;-;-;-;-;-;-;-;-;-;-	3651	896	1571	349	566	929	800	1786	1080	1882	1103	598	944	555	684	514	290	866	756	981	573	1628	2060	1543	1410	1744	1169	1291	1422	1233	1569	1367	909	626	764	1009	574	850	547	890	1338	980	941	1457	519
maker-Contig_Y1-snap-gene-13.174	Contig_Y1;Contig_Y1;Contig_Y1	13746406;13746677;13747122	13746616;13747062;13747202	-;-;-	678	28	122	4	20	32	26	42	34	39	34	10	30	21	24	16	16	18	16	26	22	68	119	121	114	177	84	42	32	42	28	32	22	16	51	45	16	30	14	33	37	45	35	63	16
maker-Contig_Y1-snap-gene-13.177	Contig_Y1;Contig_Y1;Contig_Y1;Contig_Y1;Contig_Y1;Contig_Y1;Contig_Y1;Contig_Y1;Contig_Y1;Contig_Y1;Contig_Y1;Contig_Y1;Contig_Y1;Contig_Y1;Contig_Y1;Contig_Y1	13754639;13755287;13755526;13756058;13759024;13759295;13759563;13760008;13762978;13763429;13763558;13763796;13764064;13764509;13767473;13768066	13754964;13755465;13755911;13756092;13759225;13759502;13759948;13760134;13763384;13763460;13763726;13764003;13764449;13764635;13767779;13768234	-;-;-;-;-;-;-;-;-;-;-;-;-;-;-;-	3654	39	1020	21	28	71	57	123	61	150	62	35	59	40	39	36	17	71	61	78	41	829	1133	1035	946	1459	745	78	107	83	85	94	71	103	203	162	154	184	159	309	371	324	344	565	77
maker-Contig_Y1-augustus-gene-13.84	Contig_Y1;Contig_Y1	13848408;13848806	13848741;13848813	+;+	342	9	122	3	0	4	1	8	3	11	7	2	2	5	0	0	2	6	6	4	0	54	67	88	68	36	33	4	6	2	0	3	0	19	22	12	43	29	72	56	87	78	45	142	3
maker-Contig_Y1-augustus-gene-13.85	Contig_Y1;Contig_Y1	13857457;13857904	13857821;13858027	+;+	489	6	72	4	0	1	0	0	0	0	0	0	4	2	0	4	2	0	4	0	0	32	33	46	27	19	26	2	0	0	0	0	0	10	17	11	20	30	32	50	50	45	24	99	5
maker-Contig_Y1-augustus-gene-13.86	Contig_Y1;Contig_Y1;Contig_Y1	13859751;13859970;13860533	13859895;13860463;13861264	+;+;+	1371	86	554	166	186	77	56	104	8	11	14	45	31	28	23	22	16	33	40	59	63	182	282	725	934	989	996	80	47	51	10	22	24	95	22	52	142	141	98	174	170	139	218	309	56
snap_masked-Contig_Y1-processed-gene-13.69	Contig_Y1;Contig_Y1;Contig_Y1	13871042;13871603;13876010	13871071;13871690;13876203	-;-;-	312	6	30	6	13	0	0	0	0	0	0	2	2	2	1	0	0	3	5	5	2	10	18	19	23	62	16	0	0	0	0	0	0	3	4	10	6	15	2	4	21	19	18	11	0
maker-Contig_Y1-augustus-gene-14.140	Contig_Y1;Contig_Y1;Contig_Y1	14067352;14067874;14068807	14067811;14068743;14069036	+;+;+	1560	235	504	436	345	444	284	621	352	611	562	414	461	335	368	344	55	132	77	77	60	505	720	537	322	308	198	496	507	440	512	616	351	417	542	539	360	374	723	110	174	134	64	135	149
maker-Contig_Y1-snap-gene-14.451	Contig_Y1;Contig_Y1;Contig_Y1;Contig_Y1	14069126;14069485;14069641;14069871	14069418;14069587;14069815;14069995	-;-;-;-	696	82	52	113	42	84	33	103	22	39	80	14	31	5	34	32	11	39	59	64	63	87	89	55	53	59	26	87	97	58	47	72	44	17	13	27	37	22	52	57	64	80	42	48	6
maker-Contig_Y1-augustus-gene-14.143	Contig_Y1;Contig_Y1;Contig_Y1	14082950;14083472;14084405	14083409;14084341;14084634	+;+;+	1560	353	637	561	417	525	363	790	523	840	794	642	629	428	562	432	68	181	85	126	67	796	974	683	404	421	269	668	597	521	633	835	443	520	794	611	474	456	775	134	243	159	93	242	87
snap_masked-Contig_Y1-processed-gene-14.105	Contig_Y1;Contig_Y1;Contig_Y1;Contig_Y1	14084724;14085083;14085238;14085468	14084996;14085184;14085412;14085592	-;-;-;-	675	35	22	57	44	38	29	50	6	7	50	6	10	16	14	6	12	35	28	33	22	48	51	38	40	33	11	36	40	26	10	31	21	2	21	2	22	21	34	26	29	34	23	34	12
maker-Contig_Y1-augustus-gene-14.146	Contig_Y1;Contig_Y1;Contig_Y1	14116419;14116941;14117874	14116878;14117810;14118103	+;+;+	1560	166	321	275	192	272	170	450	250	429	387	340	359	216	310	214	49	74	50	60	69	346	460	381	249	203	124	349	317	249	310	460	269	297	375	249	233	294	403	61	122	98	62	115	108
maker-Contig_Y1-augustus-gene-14.252	Contig_Y1;Contig_Y1;Contig_Y1;Contig_Y1	14118195;14118550;14118709;14118939	14118487;14118655;14118883;14119063	-;-;-;-	699	315	140	380	189	261	161	405	123	189	273	64	95	81	105	70	49	170	187	220	159	241	289	241	191	191	145	392	352	267	127	230	155	51	64	82	74	81	240	183	311	216	173	250	104
maker-Contig_Y1-augustus-gene-14.254	Contig_Y1;Contig_Y1;Contig_Y1;Contig_Y1	14191645;14191930;14193363;14193582	14191862;14193295;14193491;14193659	-;-;-;-	1791	107	200	109	124	487	310	623	15	21	46	72	76	68	59	84	42	86	64	64	80	131	157	197	261	275	194	496	282	256	23	39	20	101	100	89	131	203	98	88	192	174	67	141	182
maker-Contig_Y1-augustus-gene-14.149	Contig_Y1;Contig_Y1;Contig_Y1	14194372;14194647;14194853	14194444;14194772;14195658	+;+;+	1005	204	360	238	163	198	100	214	157	195	222	130	301	200	225	195	87	251	171	188	171	441	477	436	662	590	372	176	166	128	160	224	134	211	283	293	388	394	379	331	630	425	266	417	10
maker-Contig_Y1-snap-gene-14.457	Contig_Y1;Contig_Y1;Contig_Y1;Contig_Y1;Contig_Y1;Contig_Y1;Contig_Y1;Contig_Y1	14196345;14196565;14196740;14196907;14197084;14197447;14198668;14199421	14196502;14196640;14196793;14197012;14197388;14198597;14198776;14199624	-;-;-;-;-;-;-;-	2163	813	2127	650	619	1449	963	2068	418	724	961	456	781	421	793	600	303	801	656	974	562	2313	2749	2097	1514	1652	1287	1730	1606	1374	704	800	509	838	1025	1046	1049	1313	1523	1456	2221	1632	1351	2080	930
maker-Contig_Y1-augustus-gene-14.152	Contig_Y1;Contig_Y1;Contig_Y1;Contig_Y1	14205644;14207187;14207435;14208585	14207119;14207359;14208515;14208965	+;+;+;+	3111	176	1644	58	133	821	492	1278	289	487	464	126	168	158	206	209	84	189	162	258	173	1199	1532	1677	1509	1817	1118	822	887	793	417	404	243	785	937	1155	867	1542	771	1409	2136	1896	1310	1669	238
maker-Contig_Y1-augustus-gene-14.156	Contig_Y1;Contig_Y1;Contig_Y1;Contig_Y1	14211509;14213457;14213999;14215098	14211674;14213929;14215028;14215351	+;+;+;+	1923	5376	9150	3614	8117	6392	3829	8480	5573	8705	5955	5867	6260	5349	6038	4907	1614	4370	3846	4124	3308	7015	9393	13410	14933	19111	13461	6095	5839	5437	6787	6692	4457	4032	5802	6377	2307	5422	2022	5300	6042	6655	4244	4210	7004
maker-Contig_Y1-snap-gene-14.337	Contig_Y1;Contig_Y1	14217843;14218126	14218056;14218160	+;+	249	33	56	22	31	42	24	51	42	56	43	79	52	61	58	86	22	90	35	24	57	55	56	171	272	275	178	47	42	30	47	74	39	67	85	83	88	55	86	48	80	67	63	148	8
snap_masked-Contig_Y1-processed-gene-14.113	Contig_Y1;Contig_Y1	14301193;14305111	14302619;14305228	-;-	1545	200	383	90	113	238	158	408	200	280	254	101	110	80	156	182	93	243	241	242	248	396	427	508	505	543	430	239	274	204	278	255	209	132	189	171	153	279	156	503	688	505	464	597	134
maker-Contig_Y1-augustus-gene-14.161	Contig_Y1;Contig_Y1	14303799;14304627	14304567;14305765	+;+	1908	141	162	116	62	259	160	375	186	352	321	74	48	77	102	68	47	161	135	199	130	151	196	222	213	204	141	327	324	254	292	282	204	83	55	68	90	123	138	151	186	186	140	163	42
snap_masked-Contig_Y1-processed-gene-14.114	Contig_Y1;Contig_Y1	14307142;14307740	14307276;14307841	-;-	237	2276	1343	1185	1161	1062	713	1502	964	1929	1619	2753	3655	2504	4190	2617	1347	4171	2911	3493	2308	2216	2620	1662	1579	1615	1121	1317	1230	1185	1531	1884	903	2132	3307	2881	2117	3080	3882	2675	3731	3159	1716	3122	333
maker-Contig_Y1-snap-gene-14.347	Contig_Y1;Contig_Y1	14307840;14311641	14307853;14312967	+;+	1341	120	288	118	100	167	106	206	83	161	175	137	183	141	207	160	80	202	155	157	148	260	357	408	549	409	303	153	139	112	132	186	94	149	252	231	230	300	322	242	339	356	293	362	48
maker-Contig_Y1-snap-gene-14.346	Contig_Y1;Contig_Y1	14312989;14314287	14313413;14314308	+;+	447	6	79	25	9	8	9	31	8	14	5	2	5	0	5	2	1	2	8	1	9	73	142	156	135	134	97	11	11	16	3	11	13	33	30	24	64	62	84	44	71	62	63	88	2
maker-Contig_Y1-augustus-gene-14.159	Contig_Y1;Contig_Y1;Contig_Y1;Contig_Y1	14314435;14315364;14315615;14316202	14315305;14315550;14315751;14316875	+;+;+;+	1869	241	368	92	171	192	120	314	73	134	160	59	92	98	125	117	77	201	232	247	230	377	408	525	408	583	409	249	266	201	123	113	106	113	94	183	97	206	92	325	403	285	269	338	14
snap_masked-Contig_Y1-processed-gene-14.115	Contig_Y1;Contig_Y1	14316545;14318786	14316852;14318810	-;-	333	0	25	0	0	0	0	0	0	0	2	0	0	0	0	0	0	0	0	0	1	33	44	36	36	42	23	0	0	0	0	0	0	8	8	16	20	21	31	14	28	41	14	31	0
maker-Contig_Y1-augustus-gene-14.265	Contig_Y1;Contig_Y1;Contig_Y1;Contig_Y1;Contig_Y1;Contig_Y1	14319463;14319595;14319845;14320255;14321184;14321464	14319532;14319785;14320190;14321118;14321416;14321490	-;-;-;-;-;-	1731	129	451	86	70	72	38	104	58	98	94	83	99	57	96	75	36	130	88	119	78	604	675	715	558	508	376	89	68	53	74	92	43	77	126	116	105	82	172	177	375	170	237	349	6
snap_masked-Contig_Y1-processed-gene-14.87	Contig_Y1;Contig_Y1	14330542;14331502	14331049;14331683	+;+	690	1	16	0	0	0	0	0	0	0	0	1	0	0	0	0	0	0	0	1	0	2	10	6	7	6	5	0	0	0	0	0	0	1	2	0	2	1	5	5	2	2	0	10	0
maker-Contig_Y1-augustus-gene-14.268	Contig_Y1;Contig_Y1	14333050;14333376	14333305;14333551	-;-	432	0	2	0	0	0	0	0	0	0	0	0	0	0	0	0	0	0	0	0	0	0	1	0	2	0	0	0	0	0	0	0	0	0	0	0	0	0	0	0	0	0	0	0	0
snap_masked-Contig_Y1-processed-gene-14.118	Contig_Y1;Contig_Y1;Contig_Y1	14333928;14335132;14335312	14333939;14335232;14335468	-;-;-	270	0	4	0	0	0	0	0	0	0	0	1	0	0	0	2	0	0	2	0	0	0	1	1	3	0	0	0	0	0	0	0	0	0	0	0	0	1	0	0	0	0	1	0	0
maker-Contig_Y1-snap-gene-14.475	Contig_Y1	14335494	14335652	-	159	5	3	7	3	6	1	17	4	9	15	5	5	5	11	11	6	9	8	8	3	4	4	8	6	5	2	7	6	6	5	8	0	6	9	4	7	8	4	4	13	8	2	5	0
maker-Contig_Y1-snap-gene-14.376	Contig_Y1;Contig_Y1;Contig_Y1;Contig_Y1;Contig_Y1	14385225;14385406;14385715;14386310;14386729	14385382;14385586;14386276;14386659;14387067	+;+;+;+;+	1590	4	30	0	0	0	0	0	0	0	0	0	0	0	0	0	0	0	2	0	1	18	34	17	16	10	7	0	0	0	0	0	0	0	6	7	7	13	4	6	11	14	19	21	2
maker-Contig_Y1-augustus-gene-14.271	Contig_Y1;Contig_Y1	14388369;14388695	14388624;14388870	-;-	432	0	0	0	0	0	0	0	0	0	0	0	0	0	0	0	0	0	0	0	0	0	0	0	0	0	0	0	0	0	0	0	0	0	0	0	0	0	0	0	0	0	0	0	2
maker-Contig_Y1-snap-gene-14.379	Contig_Y1;Contig_Y1;Contig_Y1	14408243;14409243;14409662	14409209;14409592;14410000	+;+;+	1656	2	43	8	0	0	0	0	0	0	0	0	0	0	0	0	0	0	0	0	2	32	37	8	22	20	10	0	0	0	0	2	0	4	6	4	8	9	4	13	4	8	0	30	0
maker-Contig_Y1-augustus-gene-14.273	Contig_Y1;Contig_Y1	14411303;14411629	14411558;14411804	-;-	432	0	0	0	0	0	0	0	0	0	0	0	0	0	0	0	0	0	0	0	0	0	0	0	0	0	0	0	0	0	0	0	0	0	0	0	0	0	0	0	0	0	0	0	2
maker-Contig_Y1-augustus-gene-14.182	Contig_Y1;Contig_Y1;Contig_Y1;Contig_Y1	14445183;14445522;14445635;14445840	14445448;14445582;14445796;14445914	+;+;+;+	564	0	7	0	0	0	0	0	0	0	0	0	0	0	0	0	0	0	0	0	0	2	0	2	1	7	0	0	0	0	0	0	0	0	0	6	0	0	1	0	0	0	0	2	0
maker-Contig_Y1-augustus-gene-14.275	Contig_Y1;Contig_Y1	14447115;14447441	14447370;14447616	-;-	432	0	3	0	0	0	0	0	0	0	0	0	0	0	0	0	0	0	0	0	0	0	1	0	0	0	0	0	0	0	0	0	0	0	0	0	0	0	0	0	0	0	0	0	4
snap_masked-Contig_Y1-processed-gene-14.91	Contig_Y1;Contig_Y1;Contig_Y1;Contig_Y1;Contig_Y1	14449298;14469224;14604807;14612361;14612488	14449426;14469311;14604875;14612416;14612538	+;+;+;+;+	393	0	4	0	0	0	0	0	0	0	0	0	0	0	0	0	0	0	0	0	0	0	0	1	1	1	1	0	0	0	0	0	1	0	0	0	1	1	0	0	3	0	1	2	0
maker-Contig_Y1-augustus-gene-14.277	Contig_Y1;Contig_Y1;Contig_Y1;Contig_Y1	14647182;14647320;14647556;14647701	14647255;14647482;14647647;14647809	-;-;-;-	438	0	0	0	0	0	0	0	0	0	0	2	2	0	2	0	0	0	0	2	0	0	0	0	1	0	0	0	0	0	0	0	0	0	0	0	0	0	0	0	2	0	0	0	4
maker-Contig_Y1-snap-gene-14.489	Contig_Y1	14648282	14648407	-	126	1	0	0	0	0	0	0	0	0	0	0	0	0	0	0	1	0	0	0	0	0	0	0	0	0	0	0	0	0	0	0	0	0	0	2	0	0	2	0	0	0	0	1	0
maker-Contig_Y1-augustus-gene-14.281	Contig_Y1;Contig_Y1;Contig_Y1;Contig_Y1;Contig_Y1;Contig_Y1	14650952;14651041;14651208;14651354;14651685;14651840	14650981;14651151;14651288;14651454;14651778;14651974	-;-;-;-;-;-	552	11	7	2	4	2	0	2	0	0	0	4	15	9	9	6	1	6	5	7	6	7	8	7	7	9	3	1	0	0	2	0	0	4	4	10	10	14	7	5	10	19	10	21	2
maker-Contig_Y1-snap-gene-14.384	Contig_Y1;Contig_Y1	14650090;14650291	14650159;14650721	+;+	501	2	6	5	1	6	0	3	3	0	6	1	2	1	4	0	0	1	3	1	1	5	10	7	8	18	4	3	2	2	0	1	7	0	3	5	8	5	8	7	15	11	10	12	0
maker-Contig_Y1-snap-gene-14.491	Contig_Y1;Contig_Y1;Contig_Y1	14652933;14652970;14653466	14652952;14653439;14653506	-;-;-	531	2	17	4	0	0	0	0	0	0	0	2	0	0	0	0	0	2	0	4	0	11	6	12	3	20	3	0	0	0	0	0	0	4	6	7	6	23	17	11	30	30	12	20	0
maker-Contig_Y1-augustus-gene-14.187	Contig_Y1;Contig_Y1	14678571;14678732	14678648;14678878	+;+	225	0	20	5	2	3	0	3	2	3	3	6	3	2	6	5	3	12	1	4	2	33	18	30	34	24	21	0	3	2	3	3	4	4	10	9	5	11	40	10	12	10	3	28	1
maker-Contig_Y1-snap-gene-14.496	Contig_Y1;Contig_Y1;Contig_Y1;Contig_Y1	14679344;14679513;14679941;14681888	14679438;14679853;14680174;14681940	-;-;-;-	723	40	103	37	26	60	30	77	4	25	33	6	7	16	14	21	0	28	16	29	17	117	140	119	92	105	68	66	61	36	9	29	10	23	33	34	35	56	90	87	141	107	59	128	12
maker-Contig_Y1-augustus-gene-14.188	Contig_Y1;Contig_Y1;Contig_Y1;Contig_Y1;Contig_Y1;Contig_Y1;Contig_Y1;Contig_Y1;Contig_Y1;Contig_Y1	14681351;14685053;14685270;14685401;14685536;14685667;14686065;14686376;14686530;14686676	14681435;14685201;14685336;14685465;14685594;14685994;14686300;14686458;14686613;14686848	+;+;+;+;+;+;+;+;+;+	1329	383	567	221	204	237	139	382	188	282	233	169	294	225	279	206	171	453	345	413	315	947	999	778	673	744	474	298	218	237	216	172	117	408	628	537	788	917	1094	834	1708	1238	761	1192	420
maker-Contig_Y1-augustus-gene-14.290	Contig_Y1;Contig_Y1;Contig_Y1;Contig_Y1	14721828;14721966;14722202;14722347	14721901;14722128;14722293;14722455	-;-;-;-	438	0	0	0	0	0	0	0	0	0	0	0	2	0	0	0	0	0	0	0	0	2	0	0	0	0	0	0	0	0	0	0	0	0	0	0	0	0	0	0	0	0	0	0	2
maker-Contig_Y1-snap-gene-14.502	Contig_Y1	14722928	14723053	-	126	0	0	0	0	0	0	0	0	0	0	0	1	0	0	0	0	1	0	0	0	0	0	0	0	0	0	0	0	0	0	0	0	0	0	0	0	0	0	0	0	1	0	0	0
maker-Contig_Y1-augustus-gene-14.294	Contig_Y1;Contig_Y1;Contig_Y1;Contig_Y1;Contig_Y1;Contig_Y1	14725598;14725687;14725854;14726000;14726331;14726486	14725627;14725797;14725934;14726100;14726424;14726620	-;-;-;-;-;-	552	6	7	5	8	2	2	2	0	1	5	11	9	15	8	5	3	6	8	17	2	10	10	8	9	11	9	1	0	1	2	0	3	7	8	21	23	18	11	1	9	8	5	17	0
maker-Contig_Y1-snap-gene-14.398	Contig_Y1;Contig_Y1	14724736;14724937	14724805;14725367	+;+	501	3	1	7	2	5	3	4	0	6	7	2	1	2	4	0	2	1	0	2	2	19	17	4	15	15	2	5	6	6	2	8	7	5	4	3	7	8	14	4	17	8	2	13	0
maker-Contig_Y1-snap-gene-14.504	Contig_Y1;Contig_Y1	14727571;14727608	14727590;14728037	-;-	450	0	0	0	0	0	0	0	0	0	0	0	0	0	0	0	0	0	0	0	0	0	0	0	0	1	0	0	0	0	0	0	0	0	0	1	0	0	0	0	0	0	0	1	0
maker-Contig_Y1-augustus-gene-14.200	Contig_Y1;Contig_Y1	14753175;14753335	14753252;14753481	+;+	225	141	164	262	51	70	31	103	62	111	135	145	181	129	224	132	64	215	155	125	123	293	354	267	382	348	263	118	83	66	138	157	62	109	207	236	263	223	734	182	213	269	103	381	1
maker-Contig_Y1-augustus-gene-14.298	Contig_Y1;Contig_Y1;Contig_Y1	14753947;14754116;14754545	14754041;14754480;14754852	-;-;-	768	54	177	54	27	67	25	84	20	31	30	20	8	8	22	19	10	25	28	53	18	171	239	209	252	224	180	104	78	42	10	26	9	53	82	57	84	81	177	182	212	165	133	207	5
maker-Contig_Y1-augustus-gene-14.201	Contig_Y1;Contig_Y1;Contig_Y1;Contig_Y1;Contig_Y1;Contig_Y1;Contig_Y1;Contig_Y1;Contig_Y1;Contig_Y1	14755957;14759660;14759877;14760008;14760143;14760274;14760672;14760983;14761137;14761283	14756041;14759808;14759943;14760072;14760201;14760601;14760907;14761065;14761220;14761455	+;+;+;+;+;+;+;+;+;+	1329	639	719	353	370	469	300	625	258	534	329	261	476	319	533	410	239	647	592	717	431	1170	1166	932	824	796	624	471	447	440	386	354	176	438	804	670	961	987	1294	1021	1972	1338	853	1380	36
maker-Contig_Y1-augustus-gene-14.304	Contig_Y1;Contig_Y1	14767640;14768207	14768061;14768249	-;-	465	9	11	12	6	10	10	30	13	5	18	3	3	2	5	9	6	10	12	5	0	5	3	8	25	10	24	18	10	13	20	6	10	6	1	2	6	4	7	6	4	9	3	4	2
maker-Contig_Y1-snap-gene-14.519	Contig_Y1;Contig_Y1	14768279;14768458	14768399;14769098	-;-	762	40	24	62	38	75	69	143	77	135	115	25	28	11	53	36	22	72	52	66	39	18	20	16	57	60	37	125	80	93	77	90	53	15	4	14	12	14	17	31	22	16	8	33	18
maker-Contig_Y1-snap-gene-14.413	Contig_Y1;Contig_Y1;Contig_Y1	14772206;14772378;14772792	14772324;14772776;14773299	+;+;+	1026	2	5	0	0	0	0	0	0	0	0	0	0	0	0	0	0	0	0	0	0	0	3	4	5	4	5	0	0	0	0	0	0	3	0	3	2	1	14	3	3	12	3	5	0
maker-Contig_Y1-augustus-gene-14.307	Contig_Y1;Contig_Y1	14773391;14773939	14773882;14774073	-;-	627	1	13	0	2	0	0	0	0	0	0	2	1	3	4	1	1	2	0	4	2	13	5	9	9	14	6	1	0	0	0	0	0	12	5	20	27	27	37	29	52	64	42	57	10
maker-Contig_Y1-augustus-gene-14.210	Contig_Y1;Contig_Y1;Contig_Y1;Contig_Y1	14782984;14783216;14783556;14784696	14783097;14783500;14784631;14785224	+;+;+;+	2004	140	61	74	94	267	196	435	89	140	215	27	20	18	39	18	54	121	108	149	122	64	56	85	81	109	66	253	314	237	162	176	130	6	4	10	16	20	18	49	84	61	72	88	94
maker-Contig_Y1-augustus-gene-14.215	Contig_Y1;Contig_Y1;Contig_Y1;Contig_Y1;Contig_Y1;Contig_Y1	14786864;14787046;14788371;14789120;14789425;14789959	14786913;14787166;14789054;14789362;14789889;14790030	+;+;+;+;+;+	1635	518	1252	760	805	342	262	618	352	541	369	578	538	488	692	690	186	520	274	296	321	848	839	1053	564	769	592	449	434	366	489	517	325	521	592	741	568	624	876	290	451	310	180	517	490
maker-Contig_Y1-snap-gene-14.424	Contig_Y1;Contig_Y1;Contig_Y1;Contig_Y1	14800988;14806787;14809245;14809534	14801161;14807107;14809472;14810034	+;+;+;+	1224	40	14	47	19	0	1	0	2	0	0	7	17	14	17	15	19	36	41	77	30	11	12	21	32	40	25	0	0	0	2	0	0	4	15	10	6	4	15	25	19	16	12	33	0
maker-Contig_Y1-augustus-gene-14.312	Contig_Y1;Contig_Y1;Contig_Y1;Contig_Y1	14801433;14801659;14801877;14802244	14801599;14801817;14802172;14802407	-;-;-;-	786	7	16	11	8	2	0	0	0	3	2	6	9	4	2	10	5	4	15	14	7	15	15	27	34	24	20	0	0	0	2	6	0	7	4	13	15	12	17	7	20	14	8	15	0
maker-Contig_Y1-augustus-gene-14.311	Contig_Y1;Contig_Y1;Contig_Y1;Contig_Y1;Contig_Y1	14807365;14807591;14807809;14808176;14808716	14807531;14807749;14808104;14808644;14808773	-;-;-;-;-	1149	63	127	32	27	6	2	12	0	4	8	43	37	26	61	43	33	71	48	64	45	164	208	166	161	170	124	8	2	2	6	14	8	66	69	117	107	72	143	112	225	150	82	171	6
maker-Contig_Y1-augustus-gene-14.221	Contig_Y1;Contig_Y1	14810744;14810932	14810823;14811523	+;+	672	6815	4519	13415	4121	3321	2049	4376	2883	5056	4434	6029	6828	5680	8727	6482	3201	8857	5826	7247	5829	5892	6452	6365	8969	7712	6811	3799	3645	2880	4324	4994	2957	5379	6491	6453	9283	7670	20389	6177	8738	7087	4097	8906	638
maker-Contig_Y1-snap-gene-14.430	Contig_Y1;Contig_Y1;Contig_Y1	14811864;14813395;14813628	14811945;14813553;14813860	+;+;+	474	4	47	17	9	4	0	6	3	2	7	5	5	5	8	6	3	6	4	9	3	47	69	54	116	91	63	1	2	8	1	6	3	3	7	1	4	2	11	22	17	7	5	16	0
maker-Contig_Y1-augustus-gene-14.239	Contig_Y1;Contig_Y1;Contig_Y1	14814591;14815195;14815371	14814895;14815301;14815567	+;+;+	609	0	0	0	0	0	0	0	0	0	0	0	0	0	0	0	0	0	0	0	0	0	0	2	0	0	0	0	0	0	0	0	0	0	0	0	0	0	0	0	0	0	0	0	0
maker-Contig_Y1-snap-gene-14.532	Contig_Y1;Contig_Y1;Contig_Y1;Contig_Y1;Contig_Y1	14818015;14818481;14818653;14819157;14820006	14818134;14818572;14819087;14819994;14820200	-;-;-;-;-	1680	0	0	0	0	0	0	0	0	0	0	0	0	0	0	0	0	0	0	0	0	0	0	0	0	0	0	0	0	0	0	0	0	0	0	2	0	0	0	0	0	1	0	0	0
maker-Contig_Y1-snap-gene-14.428	Contig_Y1;Contig_Y1;Contig_Y1	14815839;14816260;14816465	14815917;14816376;14816736	+;+;+	468	0	0	0	0	0	0	0	0	0	0	0	0	0	0	0	0	0	0	0	0	0	0	0	0	2	0	0	0	0	0	0	0	0	0	0	0	0	0	0	0	0	0	0	0
augustus_masked-Contig_Y1-processed-gene-14.34	Contig_Y1;Contig_Y1;Contig_Y1;Contig_Y1;Contig_Y1;Contig_Y1	14825050;14825287;14825401;14825580;14825775;14826119	14825161;14825340;14825508;14825713;14826054;14826585	+;+;+;+;+;+	1155	0	0	0	0	0	0	0	0	0	0	0	0	0	0	0	0	0	0	0	0	0	0	0	0	0	0	0	0	0	0	0	0	0	0	0	0	0	0	0	0	0	0	2	0
snap_masked-Contig_Y1-processed-gene-14.103	Contig_Y1;Contig_Y1	14915619;14915889	14915640;14916082	+;+	216	0	0	0	0	0	0	0	0	0	0	0	0	0	0	0	0	0	0	0	0	0	0	0	0	0	0	0	0	0	0	0	0	0	0	0	0	0	0	2	2	0	0	0	0
maker-Contig_Y1-snap-gene-14.450	Contig_Y1;Contig_Y1	14946321;14946511	14946451;14946751	+;+	372	0	6	0	0	0	0	0	0	0	0	0	0	0	0	0	0	0	0	0	0	1	2	0	0	0	2	0	0	0	0	0	0	0	0	0	2	0	0	2	2	0	2	12	0
maker-Contig_Y1-augustus-gene-15.132	Contig_Y1;Contig_Y1;Contig_Y1;Contig_Y1	15148253;15148470;15149417;15149633	15148286;15148598;15149573;15149642	+;+;+;+	330	0	1	0	0	0	0	0	0	0	0	0	0	0	0	0	0	0	0	0	0	0	0	0	0	0	0	0	0	0	0	0	0	0	0	0	0	0	0	0	0	0	0	0	0
maker-Contig_Y1-augustus-gene-15.133	Contig_Y1;Contig_Y1	15149712;15151153	15149960;15151293	+;+	390	0	2	0	0	0	0	0	0	0	0	0	0	0	0	0	0	0	0	0	0	0	1	0	0	0	0	0	0	0	0	0	0	0	0	0	0	2	0	0	0	1	1	0	0
maker-Contig_Y1-snap-gene-15.266	Contig_Y1;Contig_Y1;Contig_Y1;Contig_Y1;Contig_Y1	15158427;15158585;15159222;15159490;15159963	15158440;15159151;15159399;15159905;15160140	+;+;+;+;+	1353	10	10	7	3	0	0	0	0	2	0	0	0	0	2	0	0	0	0	0	0	8	7	0	11	4	4	0	0	0	0	0	0	0	1	9	5	5	2	0	2	5	4	1	0
augustus_masked-Contig_Y1-processed-gene-15.35	Contig_Y1	15160646	15161086	-	441	0	0	0	0	0	0	0	0	0	0	0	0	0	0	0	0	0	0	0	0	1	0	0	0	0	0	0	0	0	0	0	0	0	0	0	1	0	0	0	0	0	0	0	0
maker-Contig_Y1-snap-gene-15.326	Contig_Y1;Contig_Y1	15162163;15166311	15162632;15166437	-;-	597	7	10	9	4	0	0	5	1	1	2	2	10	14	8	5	7	9	10	4	7	4	9	4	5	6	3	4	8	4	3	0	3	9	15	8	18	18	20	14	17	6	4	8	0
augustus_masked-Contig_Y1-processed-gene-15.37	Contig_Y1	15166631	15167689	-	1059	12	99	0	18	25	20	36	2	12	11	16	9	11	7	14	3	30	24	11	18	135	123	109	90	76	79	28	9	22	9	19	21	212	251	279	352	439	294	190	316	295	173	230	3
maker-Contig_Y1-augustus-gene-15.138	Contig_Y1;Contig_Y1	15207589;15207741	15207665;15209139	+;+	1476	2	62	2	3	5	3	4	2	6	1	2	2	3	5	0	1	1	3	5	3	34	52	32	36	38	31	16	5	1	1	8	2	83	82	91	144	142	162	64	103	83	42	65	1
maker-Contig_Y1-snap-gene-15.330	Contig_Y1;Contig_Y1;Contig_Y1	15208443;15211233;15211527	15208943;15211349;15211562	-;-;-	654	0	0	0	0	0	0	0	0	0	0	0	0	0	0	0	0	0	0	0	0	0	0	0	1	0	0	0	0	0	0	0	0	1	0	0	1	1	0	0	0	0	0	1	0
augustus_masked-Contig_Y1-processed-gene-15.5	Contig_Y1	15209428	15209913	+	486	0	0	0	0	0	0	0	0	0	0	0	0	0	0	0	0	0	0	0	0	0	0	0	0	0	0	0	0	0	0	0	0	0	0	0	0	0	0	0	0	0	0	0	0
augustus_masked-Contig_Y1-processed-gene-15.6	Contig_Y1	15211065	15211439	+	375	0	0	0	0	0	0	0	0	0	0	0	0	0	0	0	0	0	0	0	0	0	0	0	1	0	0	0	0	0	0	0	0	0	0	0	1	2	0	0	0	1	0	0	0
maker-Contig_Y1-augustus-gene-15.173	Contig_Y1;Contig_Y1;Contig_Y1;Contig_Y1;Contig_Y1	15211903;15212265;15212639;15212887;15213570	15212048;15212547;15212816;15213507;15213580	-;-;-;-;-	1239	1	2	0	0	0	0	0	0	0	0	0	0	0	0	0	0	0	0	0	0	4	2	0	3	0	2	0	0	0	0	0	0	3	0	4	0	4	5	2	2	6	0	1	0
maker-Contig_Y1-augustus-gene-15.140	Contig_Y1;Contig_Y1;Contig_Y1	15223344;15223496;15224231	15223420;15224159;15224725	+;+;+	1236	2	83	4	0	12	18	22	4	13	0	4	7	8	2	6	2	11	5	5	10	76	91	87	73	57	63	3	12	3	2	19	6	178	155	187	289	272	199	146	247	194	104	117	2
augustus_masked-Contig_Y1-processed-gene-15.8	Contig_Y1;Contig_Y1	15224759;15225276	15224885;15225667	+;+	519	0	12	0	0	0	0	1	0	1	0	0	0	0	0	0	0	1	0	1	0	10	10	5	11	4	0	0	0	0	0	2	0	17	20	21	41	40	51	12	26	33	12	30	2
maker-Contig_Y1-augustus-gene-15.176	Contig_Y1;Contig_Y1;Contig_Y1;Contig_Y1;Contig_Y1;Contig_Y1;Contig_Y1;Contig_Y1	15226171;15226404;15226913;15227161;15227480;15229671;15230068;15230268	15226343;15226821;15227090;15227414;15227708;15229999;15230201;15230313	-;-;-;-;-;-;-;-	1761	14	14	15	9	9	10	34	0	16	12	11	12	6	12	10	10	6	7	16	2	5	28	12	10	2	3	14	23	7	4	16	3	25	12	50	47	47	26	5	36	27	14	19	12
maker-Contig_Y1-augustus-gene-15.177	Contig_Y1;Contig_Y1	15231971;15232506	15232384;15232532	-;-	441	0	1	0	0	0	0	0	0	0	0	0	0	0	0	0	0	0	0	0	0	2	0	0	4	0	0	0	0	0	0	0	0	0	4	2	3	5	8	2	1	6	0	0	0
maker-Contig_Y1-snap-gene-15.342	Contig_Y1;Contig_Y1;Contig_Y1	15232701;15234566;15234766	15234497;15234699;15234811	-;-;-	1977	105	108	82	91	196	108	324	58	114	125	142	230	116	175	131	87	203	157	183	118	167	138	122	90	113	58	340	228	187	95	105	65	318	372	428	473	456	421	216	463	359	187	303	157
maker-Contig_Y1-snap-gene-15.338	Contig_Y1;Contig_Y1	15234830;15235643	15235603;15235870	-;-	1002	2	7	1	3	3	1	6	0	1	1	1	3	3	3	0	2	2	2	3	2	18	19	8	7	6	7	0	2	2	1	5	3	42	72	75	64	76	108	48	78	48	53	39	1
maker-Contig_Y1-snap-gene-15.336	Contig_Y1;Contig_Y1;Contig_Y1	15236298;15236801;15237140	15236615;15237110;15237195	-;-;-	684	2	3	2	0	0	0	0	0	2	0	0	0	0	0	0	0	0	0	0	0	1	1	0	4	6	4	0	0	0	0	0	0	22	32	43	65	78	32	19	23	39	8	37	0
maker-Contig_Y1-snap-gene-15.354	Contig_Y1;Contig_Y1;Contig_Y1;Contig_Y1;Contig_Y1	15247370;15247833;15248609;15249006;15249206	15247797;15248563;15248937;15249139;15249251	-;-;-;-;-	1668	15	517	10	11	29	13	38	2	60	15	19	20	9	16	17	8	15	12	18	31	554	641	533	540	485	332	29	29	15	7	48	24	885	816	988	1378	1503	1322	756	1389	1110	647	913	7
maker-Contig_Y1-snap-gene-15.341	Contig_Y1;Contig_Y1;Contig_Y1;Contig_Y1	15249270;15249932;15250931;15251755	15249858;15250236;15251650;15251883	-;-;-;-	1743	37	408	12	11	54	39	76	14	25	37	33	36	27	42	38	12	42	45	45	30	493	593	541	369	531	272	85	47	48	24	37	23	526	552	592	566	996	495	706	1098	946	597	723	15
maker-Contig_Y1-snap-gene-15.335	Contig_Y1;Contig_Y1	15251953;15252278	15252230;15252317	-;-	318	4	42	7	12	27	22	46	2	8	10	5	16	7	9	8	14	33	38	23	11	39	53	36	20	44	18	33	31	19	4	6	4	24	25	28	16	57	16	51	70	71	51	33	2
maker-Contig_Y1-augustus-gene-15.185	Contig_Y1;Contig_Y1	15252369;15252648	15252590;15253163	-;-	738	25	80	3	18	46	58	107	17	22	22	14	31	23	47	22	13	46	26	41	22	84	83	120	59	126	48	103	93	55	24	22	3	66	69	63	46	159	30	90	150	130	81	80	4
maker-Contig_Y1-snap-gene-15.275	Contig_Y1;Contig_Y1	15253208;15253533	15253216;15254879	+;+	1356	26	567	10	10	46	22	49	15	15	10	12	24	14	32	18	12	32	24	36	42	636	681	609	411	514	302	40	23	28	28	29	2	267	290	213	492	671	421	552	678	822	545	868	6
maker-Contig_Y1-augustus-gene-15.142	Contig_Y1;Contig_Y1	15255159;15255832	15255778;15256252	+;+	1041	8	589	7	1	3	1	1	7	11	2	15	17	8	18	7	5	6	11	7	41	680	719	725	734	833	605	4	5	1	5	6	1	352	432	460	669	753	765	929	1183	889	705	1311	0
augustus_masked-Contig_Y1-processed-gene-15.43	Contig_Y1	15256386	15257474	-	1089	0	0	0	0	0	0	0	0	0	0	0	0	0	0	0	0	0	0	0	0	0	0	0	0	0	0	0	0	0	0	0	0	0	0	0	0	0	0	0	0	0	0	0	2
maker-Contig_Y1-augustus-gene-15.145	Contig_Y1;Contig_Y1;Contig_Y1;Contig_Y1;Contig_Y1;Contig_Y1;Contig_Y1	15330977;15331189;15331367;15333473;15333686;15333981;15334115	15331127;15331274;15331456;15333559;15333826;15334036;15334223	+;+;+;+;+;+;+	720	0	5	0	0	0	0	0	0	0	0	0	0	0	0	0	0	0	0	0	0	0	2	0	0	0	0	0	0	0	0	0	0	0	0	0	0	0	0	0	0	0	1	0	0
maker-Contig_Y1-augustus-gene-15.215	Contig_Y1;Contig_Y1;Contig_Y1	15381457;15381769;15382337	15381709;15382188;15382386	-;-;-	723	0	0	0	0	0	0	0	0	0	0	0	0	0	0	0	0	0	0	0	0	0	0	0	0	0	0	0	0	0	0	0	0	0	0	0	0	0	0	0	0	0	0	0	0
maker-Contig_Y1-augustus-gene-15.216	Contig_Y1;Contig_Y1;Contig_Y1;Contig_Y1	15382489;15383413;15383852;15384176	15383337;15383778;15383962;15385048	-;-;-;-	2199	0	0	0	0	0	0	0	0	0	0	0	0	4	0	0	0	0	0	0	0	0	0	0	0	1	0	0	0	0	0	0	0	0	0	0	0	0	0	0	0	0	0	0	18
maker-Contig_Y1-augustus-gene-15.221	Contig_Y1;Contig_Y1	15385067;15385302	15385246;15385424	-;-	303	0	0	0	0	0	0	0	0	0	0	0	0	0	0	0	0	0	0	0	0	0	0	0	0	1	0	0	0	0	0	0	0	0	0	0	0	0	0	0	0	0	0	0	0
maker-Contig_Y1-snap-gene-15.414	Contig_Y1;Contig_Y1;Contig_Y1	15385583;15386545;15386972	15386504;15386834;15387064	-;-;-	1305	627	478	904	406	682	424	836	218	404	603	166	216	188	303	238	158	437	417	587	372	841	923	694	689	644	427	781	752	534	327	406	202	381	520	358	635	672	1206	702	1034	898	539	1002	66
maker-Contig_Y1-snap-gene-15.292	Contig_Y1;Contig_Y1;Contig_Y1;Contig_Y1;Contig_Y1;Contig_Y1;Contig_Y1	15391886;15395309;15399795;15399933;15400396;15400840;15401374	15392218;15395795;15399867;15400337;15400540;15401313;15401547	+;+;+;+;+;+;+	2091	86	287	120	254	38	46	60	60	89	40	41	48	49	14	44	10	12	19	36	8	147	142	313	383	760	568	40	40	24	50	40	38	38	36	55	18	70	3	40	45	62	50	54	53
maker-Contig_Y1-snap-gene-15.293	Contig_Y1;Contig_Y1;Contig_Y1;Contig_Y1	15415127;15415404;15415802;15415944	15415333;15415519;15415876;15416364	+;+;+;+	819	120	211	246	443	48	22	50	46	103	36	40	60	42	20	50	6	16	21	14	22	77	77	192	393	509	425	64	52	38	72	58	44	30	32	56	23	56	16	25	22	36	20	63	34
maker-Contig_Y1-snap-gene-15.298	Contig_Y1;Contig_Y1;Contig_Y1	15417000;15417284;15417418	15417011;15417375;15417550	+;+;+	237	0	0	0	0	0	0	0	0	0	0	0	0	0	0	0	0	0	0	0	0	0	0	0	0	0	0	0	0	0	0	0	0	0	0	0	0	0	0	0	0	0	0	0	0
maker-Contig_Y1-augustus-gene-15.149	Contig_Y1;Contig_Y1	15417559;15417854	15417796;15418119	+;+	504	0	0	0	0	0	0	0	0	0	0	0	0	0	0	0	0	0	0	0	0	0	0	0	0	0	0	0	0	0	0	0	0	0	0	0	0	0	0	0	0	0	0	0	0
maker-Contig_Y1-snap-gene-15.295	Contig_Y1;Contig_Y1;Contig_Y1;Contig_Y1;Contig_Y1;Contig_Y1;Contig_Y1;Contig_Y1;Contig_Y1;Contig_Y1;Contig_Y1;Contig_Y1	15418636;15419540;15419680;15420039;15421030;15421283;15421968;15422189;15422510;15422727;15422936;15423134	15419475;15419628;15419854;15420971;15421078;15421912;15422117;15422450;15422662;15422774;15423071;15423499	+;+;+;+;+;+;+;+;+;+;+;+	3831	141	203	34	90	38	37	48	38	50	40	80	100	69	120	84	54	96	102	162	105	184	256	333	210	378	188	60	42	34	54	66	34	61	72	86	58	73	66	108	176	145	130	158	4
maker-Contig_Y1-snap-gene-15.294	Contig_Y1;Contig_Y1;Contig_Y1	15423551;15423625;15424098	15423565;15423815;15424353	+;+;+	462	7	132	8	14	6	3	9	6	6	7	6	3	6	11	10	3	7	9	15	17	90	144	229	208	275	130	7	6	3	3	4	2	13	16	7	23	27	24	33	69	68	67	121	0
augustus_masked-Contig_Y1-processed-gene-15.48	Contig_Y1;Contig_Y1;Contig_Y1;Contig_Y1;Contig_Y1;Contig_Y1;Contig_Y1;Contig_Y1;Contig_Y1	15424865;15425542;15426000;15426169;15426336;15426518;15427191;15429117;15429646	15425085;15425932;15426096;15426211;15426420;15426588;15427611;15429315;15429737	-;-;-;-;-;-;-;-;-	1620	1	13	4	0	2	0	0	0	0	0	0	5	1	10	2	0	2	5	8	1	13	25	22	15	33	8	0	0	0	0	0	0	2	3	11	9	10	6	18	17	16	16	5	25
maker-Contig_Y1-snap-gene-15.296	Contig_Y1;Contig_Y1;Contig_Y1;Contig_Y1	15424893;15425576;15427197;15460656	15424990;15425724;15427620;15460812	+;+;+;+	828	0	0	0	0	0	0	0	0	0	0	0	0	0	0	0	0	0	0	0	0	0	0	0	0	0	0	0	0	0	0	0	0	0	0	0	0	0	0	0	0	0	0	0	0
maker-Contig_Y1-augustus-gene-15.244	Contig_Y1;Contig_Y1;Contig_Y1;Contig_Y1;Contig_Y1;Contig_Y1;Contig_Y1	15460600;15460882;15461064;15461244;15461488;15461762;15462037	15460791;15460992;15461189;15461419;15461705;15461947;15462089	-;-;-;-;-;-;-	1062	0	3	0	0	0	0	0	0	0	0	0	0	0	0	0	0	0	0	0	0	0	0	0	2	5	2	0	0	0	0	0	0	0	0	0	0	0	0	0	2	0	0	0	16
maker-Contig_Y1-augustus-gene-15.246	Contig_Y1;Contig_Y1;Contig_Y1	15585315;15585650;15587846	15585552;15585723;15587863	-;-;-	330	0	0	0	0	0	0	0	0	0	0	0	0	0	0	0	0	0	0	0	0	0	0	0	0	0	0	0	0	0	0	0	0	0	0	0	0	0	0	0	0	0	0	0	0
maker-Contig_Y1-augustus-gene-15.248	Contig_Y1;Contig_Y1;Contig_Y1;Contig_Y1;Contig_Y1;Contig_Y1;Contig_Y1	15596681;15596888;15597100;15597412;15597642;15597842;15598439	15596801;15597038;15597343;15597558;15597745;15598369;15598679	-;-;-;-;-;-;-	1536	2	11	120	240	2	0	0	0	0	0	0	6	0	2	2	0	4	6	4	6	0	2	12	271	485	246	0	0	2	0	0	2	0	2	4	2	12	0	0	2	12	8	6	16
maker-Contig_Y1-snap-gene-15.450	Contig_Y1;Contig_Y1;Contig_Y1	15667743;15668211;15675066	15667988;15668266;15675171	-;-;-	408	0	0	1	23	1	0	0	0	0	0	0	0	0	0	0	0	0	0	0	0	0	0	0	1	29	6	0	0	0	0	0	0	0	0	0	0	0	0	0	0	0	1	0	0
maker-Contig_Y1-snap-gene-15.452	Contig_Y1;Contig_Y1	15688571;15692493	15689926;15692774	-;-	1638	0	0	0	0	0	0	0	0	0	0	0	0	0	0	0	0	0	0	0	0	0	0	0	2	2	5	0	0	0	0	0	0	0	0	0	0	0	0	0	0	2	0	2	0
augustus_masked-Contig_Y1-processed-gene-15.18	Contig_Y1;Contig_Y1	15712213;15712421	15712240;15712995	+;+	603	0	0	0	0	0	0	0	0	0	0	0	0	0	0	0	0	0	0	0	0	0	0	0	0	1	0	0	0	0	0	0	0	0	0	0	0	0	0	0	0	0	0	0	0
maker-Contig_Y1-augustus-gene-15.156	Contig_Y1;Contig_Y1;Contig_Y1	15713074;15713306;15713435	15713172;15713359;15714154	+;+;+	873	0	0	0	0	0	0	0	0	0	0	0	0	0	0	0	0	0	0	0	0	0	0	2	0	4	0	0	0	0	0	0	0	0	0	0	0	0	0	0	0	0	0	0	0
maker-Contig_Y1-snap-gene-15.453	Contig_Y1;Contig_Y1;Contig_Y1;Contig_Y1;Contig_Y1	15732962;15733338;15733734;15733942;15734528	15733255;15733670;15733878;15734076;15734541	-;-;-;-;-	921	0	0	2	3	0	0	0	0	0	0	0	0	2	0	0	0	0	0	0	0	0	2	0	0	0	4	0	0	0	0	0	0	0	0	0	0	0	0	0	2	0	0	0	0
maker-Contig_Y1-augustus-gene-15.159	Contig_Y1;Contig_Y1;Contig_Y1;Contig_Y1;Contig_Y1	15734471;15734648;15734875;15735077;15735280	15734586;15734798;15735021;15735214;15735471	+;+;+;+;+	744	2	0	0	0	0	0	0	0	0	0	2	0	2	0	0	0	0	0	0	0	0	2	0	2	0	0	0	0	0	0	0	0	0	0	0	0	0	0	0	1	0	0	0	4
maker-Contig_Y1-augustus-gene-15.258	Contig_Y1;Contig_Y1;Contig_Y1	15736198;15737352;15737946	15736289;15737683;15737992	-;-;-	471	471	359	496	434	706	344	747	262	240	423	380	137	242	136	368	172	367	152	146	345	510	514	380	516	471	504	397	313	264	234	358	455	428	186	331	264	211	209	519	538	209	236	301	752
maker-Contig_Y1-snap-gene-15.311	Contig_Y1;Contig_Y1;Contig_Y1;Contig_Y1;Contig_Y1;Contig_Y1	15739882;15740060;15740740;15740830;15741036;15741407	15740033;15740723;15740770;15740972;15741338;15741685	+;+;+;+;+;+	1572	0	0	0	0	0	0	0	0	0	0	0	0	0	0	0	0	0	0	0	0	0	0	0	7	9	0	0	0	0	0	0	0	0	0	0	0	0	0	0	2	0	0	0	0
maker-Contig_Y1-snap-gene-15.319	Contig_Y1;Contig_Y1;Contig_Y1;Contig_Y1;Contig_Y1	15743642;15745015;15745647;15746184;15746746	15743659;15745582;15745682;15746613;15746962	+;+;+;+;+	1269	0	0	0	0	0	0	0	0	0	0	0	0	0	0	0	0	0	0	0	0	0	0	0	0	0	0	0	0	0	0	0	0	0	0	0	0	0	0	0	0	0	0	0	0
maker-Contig_Y1-augustus-gene-15.167	Contig_Y1;Contig_Y1	15749366;15750166	15750033;15750382	+;+	885	0	0	0	0	0	0	0	0	0	0	0	0	0	0	0	0	0	0	0	0	0	0	0	0	0	0	0	0	0	0	0	0	0	0	0	0	0	0	0	0	0	0	0	0
maker-Contig_Y1-augustus-gene-15.168	Contig_Y1;Contig_Y1	15751603;15752403	15752270;15752619	+;+	885	0	0	0	0	0	0	0	0	0	0	0	0	0	0	0	0	0	0	0	0	0	0	0	0	0	0	0	0	0	0	0	0	0	0	0	0	0	0	0	0	2	0	0	0
maker-Contig_Y1-snap-gene-15.323	Contig_Y1;Contig_Y1	15789144;15789316	15789262;15790081	+;+	885	12	10	0	0	0	0	0	0	0	0	2	0	0	4	0	0	0	0	2	8	10	6	14	14	15	12	0	0	0	0	2	0	4	4	4	2	8	4	6	10	12	10	22	0
maker-Contig_Y1-snap-gene-15.459	Contig_Y1;Contig_Y1;Contig_Y1	15819500;15820317;15822148	15819573;15822080;15822619	-;-;-	2310	54	38	24	36	20	22	36	12	18	4	6	4	6	2	12	16	31	12	42	63	8	14	30	43	67	85	20	4	4	14	6	10	2	2	2	10	8	1	77	67	29	57	37	62
maker-Contig_Y1-snap-gene-16.283	Contig_Y1;Contig_Y1;Contig_Y1;Contig_Y1;Contig_Y1;Contig_Y1;Contig_Y1;Contig_Y1;Contig_Y1;Contig_Y1	16005643;16005800;16006020;16006305;16008590;16008870;16009279;16016234;16016560;16018387	16005717;16005941;16006238;16006429;16008782;16009202;16009412;16016481;16016782;16018596	-;-;-;-;-;-;-;-;-;-	1902	28	26	17	100	58	60	142	62	174	50	10	23	6	14	9	9	41	40	51	35	20	37	44	58	135	80	126	98	96	76	56	48	2	0	8	6	14	0	10	22	16	20	16	170
maker-Contig_Y1-snap-gene-16.200	Contig_Y1;Contig_Y1;Contig_Y1;Contig_Y1;Contig_Y1	16026904;16027119;16027264;16028191;16028579	16026917;16027184;16028176;16028520;16028893	+;+;+;+;+	1638	0	8	16	19	0	0	0	0	0	0	0	0	0	0	2	0	2	0	0	0	0	12	12	40	64	86	0	0	0	0	0	0	0	0	0	0	0	0	0	0	0	0	0	0
maker-Contig_Y1-snap-gene-16.202	Contig_Y1;Contig_Y1;Contig_Y1	16057195;16057259;16057496	16057196;16057439;16057975	+;+;+	663	0	0	0	0	0	0	0	0	0	0	0	0	0	0	2	0	0	0	0	0	4	2	2	2	1	6	0	0	0	0	0	0	1	0	2	6	2	0	4	2	2	5	18	0
maker-Contig_Y1-snap-gene-16.285	Contig_Y1;Contig_Y1	16058073;16059048	16058994;16059166	-;-	1041	0	14	0	0	0	0	0	0	0	0	0	0	0	0	0	0	2	0	2	4	10	14	15	5	15	7	0	0	2	0	0	0	2	2	2	12	5	20	4	13	20	5	46	2
maker-Contig_Y1-snap-gene-16.206	Contig_Y1;Contig_Y1;Contig_Y1;Contig_Y1	16073566;16075840;16076514;16077053	16073579;16076434;16076605;16077224	+;+;+;+	873	0	2	0	0	0	0	0	0	0	0	0	0	0	0	0	0	0	0	0	0	1	0	3	6	0	2	0	0	0	0	0	0	0	0	1	0	0	1	1	0	1	2	0	0
augustus_masked-Contig_Y1-processed-gene-16.19	Contig_Y1;Contig_Y1	16073673;16075868	16073771;16077640	-;-	1872	18	34	0	15	14	16	26	4	8	2	0	2	0	0	14	5	2	3	4	12	15	18	40	25	55	44	4	12	10	8	2	6	14	2	6	12	9	4	27	23	13	18	20	8
maker-Contig_Y1-snap-gene-16.210	Contig_Y1;Contig_Y1	16086815;16087789	16087094;16087799	+;+	291	9	16	0	8	36	18	55	19	8	6	2	1	0	0	12	4	10	6	3	16	14	11	25	6	36	27	35	23	28	13	13	30	2	0	6	0	2	3	10	8	4	19	5	80
maker-Contig_Y1-augustus-gene-16.104	Contig_Y1;Contig_Y1;Contig_Y1	16088406;16088497;16088942	16088445;16088877;16089024	+;+;+	504	0	0	2	0	0	0	0	0	0	0	0	0	0	0	0	0	0	0	0	0	0	1	0	0	4	1	0	0	0	0	0	0	0	0	4	0	0	4	0	2	0	0	0	2
maker-Contig_Y1-augustus-gene-16.143	Contig_Y1;Contig_Y1;Contig_Y1;Contig_Y1	16090201;16090561;16091271;16095491	16090492;16091205;16092307;16095499	-;-;-;-	1983	88	22	2	4	16	22	23	12	2	6	22	4	0	2	14	8	10	18	28	67	9	12	15	29	35	85	8	6	14	7	8	17	9	4	1	2	13	0	41	10	14	62	76	26
augustus_masked-Contig_Y1-processed-gene-16.2	Contig_Y1;Contig_Y1	16133696;16134204	16133707;16134518	+;+	327	0	0	0	0	0	0	0	0	23	0	0	0	0	0	0	0	0	0	0	0	0	0	2	3	4	6	0	0	0	0	4	2	0	0	2	0	2	2	0	0	0	0	0	0
augustus_masked-Contig_Y1-processed-gene-16.21	Contig_Y1	16132087	16133130	-	1044	0	0	0	0	0	0	0	0	0	0	0	0	0	0	0	0	0	0	0	0	0	0	0	0	1	2	0	0	0	0	0	0	2	2	0	1	4	5	0	4	0	0	0	0
maker-Contig_Y1-snap-gene-16.289	Contig_Y1;Contig_Y1;Contig_Y1;Contig_Y1;Contig_Y1;Contig_Y1;Contig_Y1;Contig_Y1	16135724;16135967;16136311;16136790;16137131;16137289;16137516;16140209	16135898;16136139;16136647;16137068;16137262;16137455;16139974;16140473	-;-;-;-;-;-;-;-	3987	30	527	10	37	22	20	40	14	31	23	12	27	4	11	13	0	2	20	12	14	349	454	478	480	586	348	28	24	14	35	12	12	69	61	129	97	95	29	149	302	196	197	206	11
maker-Contig_Y1-snap-gene-16.223	Contig_Y1;Contig_Y1;Contig_Y1;Contig_Y1;Contig_Y1	16211544;16211632;16211879;16213281;16214130	16211555;16211673;16212010;16213395;16214275	+;+;+;+;+	447	6945	8130	17825	5767	2586	1780	4058	2694	4472	4368	5539	5217	5511	6664	4858	2865	8354	5419	6325	4611	7296	7604	10878	16800	16235	10884	3337	2630	2457	3630	4666	2578	5283	6210	6003	8706	6774	13625	6077	6989	6943	4825	9404	563
maker-Contig_Y1-augustus-gene-16.109	Contig_Y1;Contig_Y1;Contig_Y1	16215035;16215177;16215347	16215109;16215286;16215800	+;+;+	639	104	175	222	98	208	116	300	70	120	202	16	12	12	18	22	36	78	52	68	58	302	315	287	205	262	183	200	246	184	130	106	64	58	61	49	139	88	162	183	223	159	117	233	58
maker-Contig_Y1-augustus-gene-16.149	Contig_Y1;Contig_Y1;Contig_Y1;Contig_Y1;Contig_Y1;Contig_Y1	16215939;16218147;16218442;16219045;16219421;16219569	16218080;16218316;16219001;16219353;16219504;16219750	-;-;-;-;-;-	3447	4	2	2	0	0	0	0	0	0	0	0	0	0	0	0	0	0	0	2	0	0	6	0	2	0	1	0	0	0	0	0	0	0	0	0	0	0	0	0	2	0	4	4	12
maker-Contig_Y1-snap-gene-16.232	Contig_Y1;Contig_Y1;Contig_Y1;Contig_Y1;Contig_Y1;Contig_Y1	16292915;16293457;16297834;16298040;16298270;16302808	16292960;16293598;16297976;16298209;16298463;16302844	+;+;+;+;+;+	732	0	0	0	0	2	0	0	0	0	0	0	0	0	0	0	0	0	0	0	0	0	0	0	0	0	0	0	0	0	0	0	0	0	0	0	0	0	0	0	0	0	0	0	0
snap_masked-Contig_Y1-processed-gene-16.49	Contig_Y1;Contig_Y1;Contig_Y1;Contig_Y1;Contig_Y1;Contig_Y1;Contig_Y1;Contig_Y1;Contig_Y1	16302947;16303489;16307852;16308058;16308288;16310598;16310721;16312329;16312580	16302992;16303630;16307994;16308227;16308482;16310708;16311509;16312526;16313188	+;+;+;+;+;+;+;+;+	2403	0	4	2	2	0	0	2	0	0	0	0	0	0	0	1	0	0	0	9	0	0	4	6	4	2	2	0	0	0	0	0	0	9	3	6	12	5	0	3	5	8	5	14	0
maker-Contig_Y1-snap-gene-16.299	Contig_Y1;Contig_Y1	16314568;16315360	16315354;16315610	-;-	1038	60	118	37	28	36	18	66	32	41	30	46	42	62	37	55	8	71	24	32	30	68	119	87	111	92	58	28	28	22	44	40	32	220	278	508	404	534	543	190	253	219	132	172	12
maker-Contig_Y1-augustus-gene-16.153	Contig_Y1;Contig_Y1;Contig_Y1;Contig_Y1	16315856;16317407;16317721;16317868	16316542;16317664;16317805;16318046	-;-;-;-	1209	339	1081	419	276	235	136	361	194	362	320	285	305	222	355	239	144	384	274	380	253	1465	1631	1817	1630	1883	1250	300	238	199	302	366	236	817	1195	1947	1359	1563	1980	1109	2020	1218	783	1376	56
maker-Contig_Y1-snap-gene-16.230	Contig_Y1;Contig_Y1	16315971;16316177	16316038;16316360	+;+	252	0	0	0	0	0	0	0	0	0	0	0	0	0	0	0	0	0	0	0	0	0	0	0	0	0	0	0	0	0	0	0	0	0	0	0	0	0	0	0	0	0	0	0	0
maker-Contig_Y1-augustus-gene-16.116	Contig_Y1;Contig_Y1;Contig_Y1	16318302;16318572;16319046	16318507;16318705;16319545	+;+;+	840	258	344	568	205	105	66	140	110	152	178	306	418	360	555	262	136	439	299	375	251	445	584	516	601	685	381	142	125	125	138	156	115	367	629	512	698	743	1596	558	805	818	474	838	62
maker-Contig_Y1-augustus-gene-16.154	Contig_Y1;Contig_Y1;Contig_Y1	16319749;16320260;16320640	16320206;16320558;16320737	-;-;-	855	235	787	222	146	159	101	156	134	172	154	235	183	233	179	207	76	220	175	211	185	774	868	1116	1020	1044	858	125	127	106	140	135	143	435	385	497	839	703	1008	809	1018	767	733	1162	14
maker-Contig_Y1-snap-gene-16.236	Contig_Y1;Contig_Y1;Contig_Y1	16321227;16321807;16321998	16321340;16321910;16322223	+;+;+	444	0	12	1	2	0	0	2	0	0	0	0	0	0	0	0	0	0	1	0	2	12	19	14	16	12	5	0	0	0	0	0	0	1	8	5	4	5	7	8	10	6	9	26	0
maker-Contig_Y1-augustus-gene-16.161	Contig_Y1;Contig_Y1	16322546;16322879	16322820;16322906	-;-	303	0	9	0	0	0	0	0	0	2	0	0	1	2	0	0	0	0	1	0	0	6	0	5	17	2	5	2	0	0	0	0	0	1	11	2	6	2	7	8	4	5	4	8	0
maker-Contig_Y1-augustus-gene-16.162	Contig_Y1;Contig_Y1	16330695;16331271	16331100;16331314	-;-	450	8983	10055	19747	6861	3865	2662	6714	3580	5285	6583	7156	5121	6260	7047	7401	3949	11216	6821	7122	7037	8631	9042	12859	20848	18959	14073	5366	4712	3119	4494	5411	3627	6328	7213	7753	8835	6704	17248	7684	9698	7810	5650	11022	2584
maker-Contig_Y1-snap-gene-16.307	Contig_Y1;Contig_Y1;Contig_Y1	16334071;16334364;16334817	16334331;16334739;16334899	-;-;-	720	2	75	0	0	0	0	0	0	0	0	0	0	0	0	0	0	0	0	0	0	73	62	57	82	110	72	0	0	0	0	4	0	9	4	4	6	32	19	20	36	29	18	56	0
maker-Contig_Y1-augustus-gene-16.118	Contig_Y1;Contig_Y1;Contig_Y1;Contig_Y1	16338281;16343325;16343640;16343897	16338363;16343604;16343828;16344025	+;+;+;+	681	1056	1224	1006	1657	16	6	16	2	5	8	12	4	32	22	54	219	520	607	728	663	313	454	1197	1027	621	1093	6	2	2	0	0	0	6	16	0	21	29	26	224	74	78	245	393	8
augustus_masked-Contig_Y1-processed-gene-16.9	Contig_Y1	16490797	16492050	+	1254	0	6	0	0	0	0	0	0	0	0	0	0	0	0	0	0	0	0	0	0	1	1	2	0	2	0	0	0	0	0	0	0	0	0	0	0	0	0	0	0	2	0	0	0
maker-Contig_Y1-snap-gene-16.245	Contig_Y1;Contig_Y1	16493186;16494365	16493525;16494390	+;+	366	0	2	0	0	0	0	0	0	0	0	0	0	0	0	0	0	0	0	0	0	0	0	0	0	3	0	0	0	0	0	0	0	0	0	0	0	0	0	0	0	0	0	0	0
maker-Contig_Y1-snap-gene-16.249	Contig_Y1;Contig_Y1	16529652;16532900	16529966;16533019	+;+	435	0	0	0	0	0	0	0	0	0	0	0	0	0	0	0	0	0	0	0	0	0	0	0	0	0	0	0	0	0	0	0	0	0	0	0	0	0	0	0	0	0	0	0	0
maker-Contig_Y1-snap-gene-16.248	Contig_Y1;Contig_Y1	16533632;16534546	16533736;16534632	+;+	192	0	0	0	0	0	0	0	0	0	0	0	0	0	0	0	0	0	0	0	1	0	0	1	0	0	0	0	0	0	0	0	0	0	0	0	0	0	0	0	0	0	0	0	0
augustus_masked-Contig_Y1-processed-gene-16.10	Contig_Y1;Contig_Y1;Contig_Y1	16537891;16538666;16544590	16537927;16538858;16544722	+;+;+	363	0	1	0	0	0	0	0	0	0	0	0	0	0	0	0	0	0	0	0	0	1	0	0	0	0	0	0	0	0	0	0	0	0	2	0	4	2	0	1	0	0	0	0	4
maker-Contig_Y1-snap-gene-16.253	Contig_Y1;Contig_Y1	16546358;16548182	16546505;16548276	+;+	243	0	0	0	0	0	0	0	0	0	0	0	0	0	0	0	0	0	0	0	0	0	0	0	1	0	0	0	0	0	0	0	0	0	0	0	0	1	0	0	0	0	0	0	5
maker-Contig_Y1-snap-gene-16.257	Contig_Y1;Contig_Y1;Contig_Y1;Contig_Y1;Contig_Y1;Contig_Y1;Contig_Y1;Contig_Y1;Contig_Y1;Contig_Y1;Contig_Y1;Contig_Y1;Contig_Y1;Contig_Y1;Contig_Y1;Contig_Y1;Contig_Y1;Contig_Y1;Contig_Y1;Contig_Y1;Contig_Y1;Contig_Y1;Contig_Y1;Contig_Y1;Contig_Y1;Contig_Y1;Contig_Y1;Contig_Y1	16566337;16569459;16570023;16570221;16570477;16570613;16570771;16570927;16573369;16573720;16574033;16581217;16581469;16582799;16584743;16585120;16585753;16586875;16587047;16587321;16587548;16587732;16587993;16597195;16598886;16599163;16600510;16600776	16566428;16569538;16570122;16570419;16570551;16570696;16570865;16571110;16573632;16573898;16574173;16581366;16581722;16583053;16585054;16585270;16586280;16586980;16587262;16587484;16587696;16587919;16588199;16597386;16599091;16599508;16600698;16601045	+;+;+;+;+;+;+;+;+;+;+;+;+;+;+;+;+;+;+;+;+;+;+;+;+;+;+;+	5376	42	9	0	9	84	55	171	93	129	67	9	13	6	8	22	4	14	20	22	44	0	8	9	7	9	5	107	97	74	133	61	87	11	6	19	2	13	0	9	10	4	7	12	244
snap_masked-Contig_Y1-processed-gene-16.83	Contig_Y1;Contig_Y1;Contig_Y1	16587542;16597264;16598929	16587635;16597384;16598974	-;-;-	261	0	0	0	0	0	0	0	0	0	0	0	0	0	0	0	0	0	0	0	0	0	0	0	0	0	0	0	0	0	0	0	0	0	0	0	0	0	0	0	0	0	0	0	0
maker-Contig_Y1-snap-gene-16.310	Contig_Y1;Contig_Y1;Contig_Y1;Contig_Y1;Contig_Y1;Contig_Y1;Contig_Y1;Contig_Y1;Contig_Y1;Contig_Y1;Contig_Y1;Contig_Y1;Contig_Y1	16603036;16603354;16603699;16603932;16604794;16605017;16605225;16605481;16605754;16606083;16607861;16609658;16610348	16603300;16603638;16603873;16604186;16604951;16605213;16605425;16605623;16606021;16606300;16608071;16609806;16610438	-;-;-;-;-;-;-;-;-;-;-;-;-	2616	5	152	24	18	0	0	2	0	0	0	0	0	0	0	0	0	0	0	2	4	58	43	148	122	207	197	0	0	0	0	0	0	4	0	0	2	2	0	4	6	6	10	6	0
maker-Contig_Y1-augustus-gene-16.129	Contig_Y1;Contig_Y1;Contig_Y1;Contig_Y1;Contig_Y1;Contig_Y1;Contig_Y1;Contig_Y1;Contig_Y1;Contig_Y1;Contig_Y1;Contig_Y1	16606429;16607005;16607176;16607432;16607568;16607726;16607882;16610355;16610706;16611019;16612715;16612966	16606485;16607069;16607374;16607506;16607651;16607820;16608080;16610618;16610884;16611282;16612864;16613227	+;+;+;+;+;+;+;+;+;+;+;+	1893	0	1	0	2	18	22	31	22	39	9	2	10	2	0	4	1	1	0	10	7	0	4	2	0	0	0	25	30	7	27	6	10	2	0	2	0	3	0	0	5	0	9	4	21
maker-Contig_Y1-snap-gene-16.270	Contig_Y1;Contig_Y1;Contig_Y1;Contig_Y1;Contig_Y1;Contig_Y1;Contig_Y1;Contig_Y1;Contig_Y1	16616235;16617733;16617905;16618179;16618406;16618849;16628024;16628301;16628801	16616350;16617838;16618120;16618342;16618775;16619055;16628229;16628623;16628835	+;+;+;+;+;+;+;+;+	1743	2	0	0	4	12	23	34	6	10	0	4	2	2	2	4	0	0	7	8	3	0	0	1	0	1	1	28	16	5	11	6	16	1	0	3	0	2	0	0	4	0	5	2	23
maker-Contig_Y1-snap-gene-16.321	Contig_Y1;Contig_Y1	16618400;16628305	16618493;16628432	-;-	222	0	0	0	0	0	0	0	0	0	0	0	0	0	0	0	0	0	0	0	0	0	0	0	0	0	0	0	0	0	0	0	0	0	0	0	0	0	0	0	0	0	0	0	0
maker-Contig_Y1-augustus-gene-16.134	Contig_Y1;Contig_Y1	16634573;16634821	16634761;16635108	+;+	477	2	2	0	1	1	1	3	0	2	1	1	0	0	0	0	0	0	1	0	2	0	0	0	0	0	0	0	1	0	1	0	2	0	0	0	0	0	0	0	0	0	0	0	32
maker-Contig_Y1-snap-gene-16.318	Contig_Y1;Contig_Y1;Contig_Y1;Contig_Y1;Contig_Y1;Contig_Y1;Contig_Y1;Contig_Y1;Contig_Y1;Contig_Y1;Contig_Y1	16637099;16637417;16637762;16637995;16638857;16639080;16639545;16639818;16640147;16641587;16642571	16637363;16637701;16637936;16638249;16639014;16639489;16639687;16640085;16641520;16642066;16642672	-;-;-;-;-;-;-;-;-;-;-	3915	26	685	43	111	2	0	0	0	0	0	0	0	0	4	4	0	4	0	4	12	265	251	748	488	1062	1075	0	0	0	0	0	0	0	0	6	4	8	4	30	23	18	12	15	4
maker-Contig_Y1-snap-gene-16.274	Contig_Y1;Contig_Y1	16655460;16655726	16655576;16655800	+;+	192	0	1	0	0	0	0	0	0	0	0	0	0	0	0	0	0	1	0	0	0	0	0	0	2	3	1	0	0	0	0	0	0	0	0	0	0	0	0	2	0	0	2	1	0
maker-Contig_Y1-snap-gene-16.273	Contig_Y1;Contig_Y1;Contig_Y1;Contig_Y1	16655944;16656401;16656514;16656725	16656048;16656460;16656670;16656936	+;+;+;+	534	0	2	2	0	0	0	0	0	0	0	0	0	0	0	0	2	0	0	0	0	3	5	1	9	3	9	0	0	0	0	0	0	0	0	0	0	3	0	1	0	4	4	0	0
maker-Contig_Y1-augustus-gene-16.138	Contig_Y1;Contig_Y1;Contig_Y1;Contig_Y1;Contig_Y1	16658775;16659037;16659446;16659921;16661517	16658957;16659381;16659866;16660789;16661603	+;+;+;+;+	1905	62	201	38	50	42	19	54	17	22	23	25	22	30	36	54	25	114	82	166	59	144	191	226	178	207	202	53	34	19	12	20	18	135	96	142	215	261	208	267	416	314	267	326	18
maker-Contig_Y1-snap-gene-16.344	Contig_Y1;Contig_Y1	16662477;16662753	16662741;16662772	-;-	285	0	9	9	2	0	0	4	0	0	0	1	2	0	0	1	0	5	1	5	5	29	22	37	24	13	15	0	0	0	0	0	0	2	0	9	10	8	36	16	14	15	8	27	2
snap_masked-Contig_Y1-processed-gene-16.90	Contig_Y1;Contig_Y1;Contig_Y1;Contig_Y1;Contig_Y1;Contig_Y1	16669302;16669547;16669841;16670118;16670293;16673157	16669470;16669779;16670047;16670232;16670626;16673661	-;-;-;-;-;-	1563	0	264	13	14	2	0	0	2	0	0	0	0	2	0	1	0	2	0	2	4	99	146	374	264	475	266	3	0	2	0	0	2	4	0	2	9	17	0	63	93	78	121	133	22
augustus_masked-Contig_Y1-processed-gene-16.36	Contig_Y1;Contig_Y1;Contig_Y1;Contig_Y1	16673799;16674931;16675273;16678180	16673941;16675035;16678129;16679139	-;-;-;-	4065	0	84	0	0	0	0	0	0	2	0	0	0	0	0	0	0	0	0	0	2	16	35	61	30	93	69	0	0	0	0	0	0	0	0	1	1	4	0	38	36	19	53	38	0
maker-Contig_Y1-snap-gene-16.282	Contig_Y1;Contig_Y1;Contig_Y1	16686854;16690364;16694497	16687834;16691344;16694523	+;+;+	1989	0	18	0	0	0	0	0	0	0	0	0	1	0	0	0	0	0	0	0	0	6	7	21	6	12	5	0	0	0	0	0	0	0	0	0	0	2	0	1	3	2	3	7	0
maker-Contig_Y1-augustus-gene-16.185	Contig_Y1;Contig_Y1;Contig_Y1;Contig_Y1;Contig_Y1;Contig_Y1;Contig_Y1;Contig_Y1	16694328;16696280;16696464;16697003;16697261;16697440;16697758;16698103	16694519;16696400;16696617;16697035;16697333;16697562;16697852;16698304	-;-;-;-;-;-;-;-	993	0	0	2	1	0	0	0	0	0	0	0	0	0	0	0	0	0	0	0	2	1	2	5	3	8	3	0	0	0	2	0	0	1	0	0	0	0	0	0	0	0	1	0	7
maker-Contig_Y1-augustus-gene-16.187	Contig_Y1;Contig_Y1	16708594;16708997	16708790;16709006	-;-	207	0	0	0	0	0	0	0	0	0	0	0	0	0	0	0	0	0	0	0	0	0	0	0	0	0	0	0	0	0	0	0	0	0	0	0	0	0	0	0	0	0	0	0	0
maker-Contig_Y1-augustus-gene-16.189	Contig_Y1;Contig_Y1	16724526;16724928	16724722;16724937	-;-	207	0	0	0	0	0	0	0	0	0	0	0	0	0	0	0	0	0	0	0	0	0	0	0	0	0	0	0	0	0	0	0	0	0	0	0	0	0	0	0	0	0	0	0	0
maker-Contig_Y1-snap-gene-16.354	Contig_Y1;Contig_Y1;Contig_Y1;Contig_Y1;Contig_Y1	16742272;16743099;16744330;16744893;16746072	16742477;16744236;16744822;16745944;16746596	-;-;-;-;-	3414	0	0	0	1	0	0	0	0	0	0	0	0	0	0	0	0	0	0	3	0	0	0	2	0	2	2	0	0	0	0	0	0	0	0	0	0	2	0	4	0	0	0	2	0
maker-Contig_Y1-augustus-gene-16.193	Contig_Y1;Contig_Y1;Contig_Y1	16800422;16800568;16800805	16800512;16800668;16800861	-;-;-	249	0	2	0	0	0	0	0	0	0	0	0	0	0	0	0	0	0	0	0	0	0	0	0	0	1	0	0	0	0	0	0	0	0	0	0	1	3	0	0	1	1	0	2	0
maker-Contig_Y1-augustus-gene-16.194	Contig_Y1;Contig_Y1;Contig_Y1;Contig_Y1	16800996;16801892;16802260;16802520	16801842;16802186;16802422;16802627	-;-;-;-	1413	6	2	0	8	0	0	0	0	0	0	2	0	0	0	0	0	2	1	0	2	0	1	4	10	4	10	0	0	0	0	0	0	2	0	4	5	5	2	8	1	7	4	2	0
snap_masked-Contig_Y1-processed-gene-16.95	Contig_Y1;Contig_Y1	16802749;16803305	16803049;16803318	-;-	315	0	0	0	0	0	0	0	0	0	0	0	0	0	0	0	0	0	0	0	0	0	0	0	0	0	0	0	0	0	0	0	0	3	0	0	0	2	0	0	2	1	0	0	0
maker-Contig_Y1-snap-gene-16.361	Contig_Y1;Contig_Y1;Contig_Y1;Contig_Y1;Contig_Y1;Contig_Y1	16973876;16974031;16974597;16974881;16975572;16976158	16973973;16974508;16974851;16975528;16976093;16976202	-;-;-;-;-;-	2046	42	59	10	30	2	6	16	14	38	10	32	40	26	25	36	4	38	52	46	26	48	43	77	43	95	56	30	15	14	26	2	18	19	11	46	9	54	6	53	141	43	82	37	56
maker-Contig_Y1-augustus-gene-17.172	Contig_Y1;Contig_Y1;Contig_Y1;Contig_Y1;Contig_Y1;Contig_Y1;Contig_Y1;Contig_Y1;Contig_Y1;Contig_Y1;Contig_Y1;Contig_Y1;Contig_Y1;Contig_Y1;Contig_Y1;Contig_Y1;Contig_Y1;Contig_Y1	17007967;17008220;17008399;17010423;17010704;17010930;17011597;17013098;17013308;17013682;17013808;17014024;17014192;17014444;17015327;17016949;17018362;17018597	17008149;17008330;17010358;17010616;17010863;17011521;17012048;17013235;17013617;17013732;17013957;17014135;17014378;17015263;17015402;17018049;17018535;17018698	-;-;-;-;-;-;-;-;-;-;-;-;-;-;-;-;-;-	6873	723	3487	186	772	767	647	1210	46	89	46	646	1030	528	844	877	241	720	627	958	516	2070	2634	3565	2459	3817	2586	1044	466	618	68	48	29	885	608	1669	1141	2276	752	2403	3530	2702	2444	2127	884
maker-Contig_Y1-snap-gene-17.235	Contig_Y1;Contig_Y1	17018837;17019311	17019291;17019770	+;+	915	0	7	0	0	0	0	0	0	0	0	0	0	0	0	0	0	0	0	0	0	6	2	6	2	6	0	0	0	0	0	0	0	1	2	4	0	2	0	2	7	6	6	0	0
maker-Contig_Y1-augustus-gene-17.171	Contig_Y1;Contig_Y1;Contig_Y1;Contig_Y1	17020540;17020679;17020831;17022939	17020605;17020771;17021623;17022964	-;-;-;-	978	37	291	4	31	41	40	70	0	3	0	33	53	26	43	56	1	46	33	42	27	194	210	306	156	346	186	49	20	28	9	1	6	64	60	147	12	199	25	199	226	268	230	106	16
maker-Contig_Y1-snap-gene-17.313	Contig_Y1;Contig_Y1;Contig_Y1;Contig_Y1;Contig_Y1;Contig_Y1;Contig_Y1;Contig_Y1	17028253;17029332;17031070;17031308;17031624;17031884;17032075;17032777	17029266;17031015;17031239;17031542;17031798;17031999;17032706;17033178	-;-;-;-;-;-;-;-	4428	442	626	208	296	371	340	773	425	608	390	360	744	307	530	487	156	436	373	516	343	402	564	579	592	757	473	527	551	507	510	658	397	760	813	1239	793	1167	817	752	1149	1001	700	709	262
augustus_masked-Contig_Y1-processed-gene-17.1	Contig_Y1	17035518	17036306	+	789	38	361	8	22	67	34	84	53	50	70	88	72	71	68	72	23	33	30	24	20	298	342	398	296	464	343	61	73	53	58	69	64	96	153	129	45	98	46	267	308	180	163	205	6
maker-Contig_Y1-augustus-gene-17.97	Contig_Y1;Contig_Y1	17036331;17036456	17036384;17037328	+;+	927	301	381	62	235	699	474	877	466	328	445	730	222	375	206	761	164	244	112	111	212	240	285	490	463	473	525	351	436	297	407	506	606	788	434	737	354	465	143	424	414	219	252	267	258
maker-Contig_Y1-augustus-gene-17.101	Contig_Y1;Contig_Y1;Contig_Y1;Contig_Y1;Contig_Y1;Contig_Y1;Contig_Y1;Contig_Y1;Contig_Y1;Contig_Y1;Contig_Y1;Contig_Y1;Contig_Y1	17040270;17040815;17041075;17041321;17041859;17042731;17042992;17043557;17043753;17044168;17045317;17045479;17045725	17040373;17041022;17041256;17041520;17042663;17042933;17043395;17043658;17044103;17044849;17045413;17045667;17045806	+;+;+;+;+;+;+;+;+;+;+;+;+	3609	583	1238	357	549	275	204	382	265	453	193	641	912	597	1003	844	340	818	590	877	586	1261	1467	1643	1656	1968	1254	365	316	316	382	239	188	819	879	1408	1019	1820	1156	2113	3169	2319	1579	1912	168
snap_masked-Contig_Y1-processed-gene-17.77	Contig_Y1;Contig_Y1;Contig_Y1	17045294;17048615;17048930	17045411;17048868;17049040	-;-;-	483	4	33	0	6	2	0	4	0	2	6	4	0	0	2	0	0	0	0	2	0	10	7	15	20	27	11	2	2	0	0	2	0	5	14	1	22	26	8	20	27	23	18	29	0
maker-Contig_Y1-augustus-gene-17.103	Contig_Y1;Contig_Y1;Contig_Y1;Contig_Y1;Contig_Y1	17065235;17065326;17065598;17065875;17066366	17065263;17065540;17065815;17066301;17066487	+;+;+;+;+	1011	93	219	71	31	58	36	68	6	10	13	5	11	2	8	14	11	24	17	37	28	207	251	272	365	387	314	58	42	26	12	6	2	21	38	22	51	64	64	106	153	107	122	167	6
maker-Contig_Y1-augustus-gene-17.198	Contig_Y1;Contig_Y1	17085223;17085373	17085304;17085545	-;-	255	73	114	79	34	41	37	64	27	52	41	71	47	57	60	101	51	100	80	46	63	85	87	109	128	109	85	37	18	36	36	54	39	97	76	79	118	109	147	127	124	87	85	118	5
maker-Contig_Y1-snap-gene-17.317	Contig_Y1;Contig_Y1;Contig_Y1	17085611;17085795;17085984	17085733;17085858;17086213	-;-;-	417	46	140	68	30	25	15	43	32	38	42	48	39	60	56	72	19	83	62	41	34	166	150	160	199	166	140	32	18	23	39	34	25	75	82	79	128	104	139	166	172	132	107	153	2
maker-Contig_Y1-snap-gene-17.246	Contig_Y1;Contig_Y1;Contig_Y1	17113487;17113846;17113986	17113716;17113924;17114108	+;+;+	432	129	133	178	57	48	30	75	59	87	61	96	125	101	141	137	49	171	112	138	93	155	132	156	141	144	120	61	66	64	71	74	53	123	129	119	157	176	269	130	202	148	95	152	32
maker-Contig_Y1-augustus-gene-17.202	Contig_Y1;Contig_Y1;Contig_Y1;Contig_Y1	17116049;17117320;17117721;17117964	17117257;17117662;17117901;17118243	-;-;-;-	2013	236	317	203	192	361	289	602	225	283	330	134	129	128	140	229	107	321	142	169	221	282	323	492	642	655	533	366	433	373	324	284	314	216	99	347	315	369	236	506	681	426	356	500	96
maker-Contig_Y1-augustus-gene-17.106	Contig_Y1;Contig_Y1	17114174;17114415	17114346;17114496	+;+	255	129	99	178	62	54	28	75	56	74	68	101	104	98	139	108	54	166	106	129	91	121	138	123	119	131	111	76	59	57	72	76	42	126	125	102	139	149	273	148	169	122	91	130	30
maker-Contig_Y1-snap-gene-17.323	Contig_Y1;Contig_Y1;Contig_Y1;Contig_Y1;Contig_Y1;Contig_Y1;Contig_Y1;Contig_Y1;Contig_Y1	17130414;17130595;17130809;17132667;17134806;17134976;17135356;17136263;17137221	17130531;17130747;17130942;17132758;17134900;17135290;17135457;17136546;17137232	-;-;-;-;-;-;-;-;-	1305	0	12	3	3	0	1	2	0	0	0	0	0	0	0	0	0	0	0	0	0	1	1	0	2	2	8	0	0	0	0	0	0	6	0	0	5	3	1	0	0	2	0	0	0
maker-Contig_Y1-augustus-gene-17.207	Contig_Y1;Contig_Y1;Contig_Y1;Contig_Y1;Contig_Y1	17156441;17156733;17158142;17158477;17158676	17156689;17157896;17158322;17158613;17159287	-;-;-;-;-	2343	0	2	0	0	0	0	0	0	0	0	0	2	0	0	0	0	0	0	0	0	0	0	0	0	0	2	0	0	0	0	0	0	0	0	0	0	0	0	0	0	1	0	0	0
maker-Contig_Y1-augustus-gene-17.109	Contig_Y1;Contig_Y1;Contig_Y1	17160804;17162524;17162896	17160899;17162800;17162903	+;+;+	381	0	0	0	2	0	0	0	0	0	0	0	0	0	0	0	0	0	0	0	0	0	0	0	0	0	0	0	0	0	0	0	0	0	0	0	0	0	0	0	0	0	0	0	0
maker-Contig_Y1-augustus-gene-17.111	Contig_Y1;Contig_Y1;Contig_Y1;Contig_Y1;Contig_Y1	17200136;17200260;17200484;17200702;17201061	17200179;17200436;17200630;17200965;17201187	+;+;+;+;+	759	0	0	0	0	0	0	0	0	0	0	0	0	0	0	0	0	0	0	0	0	0	0	0	0	2	0	0	0	0	0	0	0	0	0	0	0	2	0	0	2	0	0	0	0
snap_masked-Contig_Y1-processed-gene-17.53	Contig_Y1;Contig_Y1;Contig_Y1	17242292;17242330;17256574	17242324;17242506;17256618	+;+;+	255	0	0	0	0	0	0	0	0	0	0	0	0	0	0	0	0	0	0	0	0	0	0	0	0	0	0	0	0	0	0	0	0	0	0	0	0	0	0	0	0	0	0	1	0
maker-Contig_Y1-snap-gene-17.259	Contig_Y1;Contig_Y1;Contig_Y1;Contig_Y1;Contig_Y1;Contig_Y1;Contig_Y1	17256622;17256839;17257004;17257254;17257498;17257713;17258066	17256827;17256950;17257173;17257430;17257641;17257976;17258168	+;+;+;+;+;+;+	1176	0	0	0	0	0	0	0	0	0	0	0	0	0	0	0	0	0	0	0	0	0	0	0	0	0	0	0	0	0	0	0	0	0	0	0	0	0	0	0	2	0	0	2	0
maker-Contig_Y1-augustus-gene-17.123	Contig_Y1;Contig_Y1	17274022;17280331	17274120;17280606	+;+	375	0	0	2	0	0	0	0	0	0	0	0	0	0	0	0	0	0	0	0	0	0	0	0	0	0	0	0	0	0	0	0	0	0	0	1	0	0	0	0	0	0	0	0	0
maker-Contig_Y1-augustus-gene-17.124	Contig_Y1;Contig_Y1;Contig_Y1;Contig_Y1;Contig_Y1;Contig_Y1	17288888;17289736;17290331;17290576;17290791;17291150	17289142;17290250;17290507;17290722;17291054;17291252	+;+;+;+;+;+	1461	0	0	0	0	0	0	0	0	0	0	0	0	0	0	0	0	0	0	0	2	0	4	0	0	2	0	0	0	0	0	0	0	0	1	0	0	0	0	0	0	0	0	0	0
maker-Contig_Y1-snap-gene-17.275	Contig_Y1;Contig_Y1;Contig_Y1;Contig_Y1;Contig_Y1;Contig_Y1;Contig_Y1;Contig_Y1;Contig_Y1	17387586;17388445;17388876;17388937;17389125;17389202;17389366;17389584;17399049	17387846;17388822;17388928;17389044;17389178;17389297;17389512;17389847;17399175	+;+;+;+;+;+;+;+;+	1488	0	0	0	0	0	0	0	0	0	0	0	0	0	0	0	0	0	0	0	0	0	0	0	0	0	0	0	0	0	0	0	0	0	2	0	0	0	0	4	0	0	0	0	0
snap_masked-Contig_Y1-processed-gene-17.59	Contig_Y1;Contig_Y1;Contig_Y1;Contig_Y1;Contig_Y1;Contig_Y1;Contig_Y1	17451139;17451710;17452083;17452417;17452581;17452798;17453156	17451399;17452051;17452273;17452512;17452727;17452959;17453258	+;+;+;+;+;+;+	1302	0	0	0	0	0	0	0	0	0	0	0	0	0	0	0	0	0	0	0	0	0	0	0	2	1	0	0	1	0	0	0	2	0	1	2	0	2	0	0	0	0	0	0	0
maker-Contig_Y1-augustus-gene-17.138	Contig_Y1;Contig_Y1;Contig_Y1	17459822;17460626;17461057	17460082;17461003;17461230	+;+;+	813	0	1	0	0	0	0	0	0	0	0	0	0	0	0	0	0	0	0	0	0	0	0	0	0	0	0	0	0	0	0	0	0	0	2	1	0	0	0	0	0	0	0	0	2
maker-Contig_Y1-augustus-gene-17.139	Contig_Y1;Contig_Y1	17461278;17461534	17461465;17461684	+;+	339	0	0	0	0	0	0	0	0	0	0	0	0	0	0	0	0	0	0	0	0	0	0	0	0	2	0	0	0	0	0	0	0	0	0	0	0	0	0	0	0	0	0	0	0
maker-Contig_Y1-augustus-gene-17.140	Contig_Y1;Contig_Y1	17461763;17462097	17462001;17462199	+;+	342	0	0	0	0	0	0	0	0	0	0	0	0	0	0	0	0	0	0	0	0	0	0	0	0	1	0	0	1	0	0	0	0	0	0	0	0	0	0	0	0	0	0	0	0
maker-Contig_Y1-augustus-gene-17.148	Contig_Y1;Contig_Y1;Contig_Y1	17480698;17480773;17481118	17480701;17481022;17481220	+;+;+	357	0	0	0	0	0	0	0	0	0	0	0	0	0	0	0	0	0	0	0	0	0	0	0	0	0	0	0	0	0	0	0	0	0	0	0	0	0	0	0	0	0	0	0	0
maker-Contig_Y1-augustus-gene-17.154	Contig_Y1;Contig_Y1;Contig_Y1;Contig_Y1;Contig_Y1	17537722;17538583;17539014;17539264;17539509	17537982;17538960;17539183;17539440;17539782	+;+;+;+;+	1260	0	0	0	0	0	0	0	0	0	0	0	0	0	0	0	0	0	0	0	0	0	0	2	0	2	0	0	0	0	0	0	0	2	0	0	0	2	1	1	5	8	6	0	0
maker-Contig_Y1-augustus-gene-17.158	Contig_Y1;Contig_Y1;Contig_Y1;Contig_Y1;Contig_Y1;Contig_Y1	17553087;17553171;17554477;17554908;17555158;17555403	17553119;17553344;17554854;17555077;17555334;17555553	+;+;+;+;+;+	1083	0	0	0	0	0	0	0	0	0	0	0	0	0	0	0	0	0	0	0	0	0	0	0	1	0	0	0	0	0	0	0	0	0	0	0	0	0	0	0	0	0	0	0	0
maker-Contig_Y1-augustus-gene-17.159	Contig_Y1;Contig_Y1	17555632;17555966	17555870;17556068	+;+	342	0	0	0	0	0	0	1	0	0	0	0	0	0	0	0	0	0	0	0	0	0	0	0	0	0	0	0	0	0	0	0	0	0	0	0	0	0	0	0	0	0	0	0	0
snap_masked-Contig_Y1-processed-gene-17.68	Contig_Y1;Contig_Y1;Contig_Y1;Contig_Y1;Contig_Y1	17645677;17646507;17646938;17647188;17647425	17645937;17646884;17647107;17647364;17647533	+;+;+;+;+	1095	0	0	0	0	0	0	0	0	0	0	0	0	0	0	0	0	0	0	0	0	0	0	0	1	0	0	0	0	0	0	0	0	0	0	0	0	0	0	0	0	0	0	0	0
snap_masked-Contig_Y1-processed-gene-17.69	Contig_Y1;Contig_Y1	17647678;17647958	17647862;17648060	+;+	288	0	0	0	0	0	0	0	0	0	0	0	0	0	0	0	0	0	0	0	0	0	0	0	0	0	0	0	0	0	0	0	0	0	0	0	0	0	0	0	0	0	0	0	0
maker-Contig_Y1-augustus-gene-17.209	Contig_Y1;Contig_Y1;Contig_Y1;Contig_Y1	17834601;17834862;17835085;17836064	17834781;17835019;17835462;17836324	-;-;-;-	978	0	1	0	0	0	0	0	0	0	0	0	0	0	0	0	0	0	0	0	0	0	0	0	0	0	0	0	0	1	0	0	0	0	0	0	0	0	0	0	2	3	1	1	2
maker-Contig_Y1-augustus-gene-17.210	Contig_Y1;Contig_Y1;Contig_Y1	17843557;17843799;17844056	17843659;17843975;17844201	-;-;-	426	0	0	0	0	0	0	0	0	0	0	0	0	0	0	0	0	0	0	0	0	0	0	0	0	0	0	0	0	0	0	0	0	0	0	0	0	0	0	0	0	0	0	0	0
maker-Contig_Y1-augustus-gene-17.211	Contig_Y1;Contig_Y1	17844291;17845253	17844656;17845513	-;-	627	0	0	0	0	3	0	1	0	1	0	0	0	1	0	0	0	0	0	0	0	0	0	0	0	0	0	0	0	0	0	0	1	0	0	0	0	0	0	0	0	0	0	0	0
maker-Contig_Y1-augustus-gene-17.218	Contig_Y1;Contig_Y1;Contig_Y1;Contig_Y1;Contig_Y1;Contig_Y1;Contig_Y1	17860163;17860361;17860696;17860911;17861168;17861391;17869420	17860265;17860624;17860842;17861087;17861337;17861768;17869680	-;-;-;-;-;-;-	1500	0	0	0	0	0	0	0	0	0	0	0	0	0	0	0	0	0	0	0	0	0	0	0	0	0	0	0	0	0	0	0	0	0	0	2	0	2	0	0	0	0	0	1	0
maker-Contig_Y1-augustus-gene-17.219	Contig_Y1;Contig_Y1;Contig_Y1;Contig_Y1	17874681;17874873;17875207;17875422	17874783;17875136;17875353;17875591	-;-;-;-	684	0	0	0	0	0	0	0	0	0	0	0	0	0	0	0	0	0	0	0	0	0	0	0	0	0	0	0	0	0	0	0	0	0	0	0	0	0	0	2	0	0	0	0	0
snap_masked-Contig_Y1-processed-gene-17.93	Contig_Y1;Contig_Y1;Contig_Y1;Contig_Y1	17880904;17881668;17881826;17882352	17881068;17881817;17881926;17882358	-;-;-;-	423	0	0	0	0	0	0	0	0	0	0	0	0	0	0	0	0	0	0	0	0	0	0	0	0	0	0	0	0	0	0	0	0	0	0	1	0	0	0	0	0	1	0	0	0
maker-Contig_Y1-snap-gene-18.291	Contig_Y1;Contig_Y1;Contig_Y1;Contig_Y1	18336756;18337065;18337268;18337469	18337005;18337212;18337396;18337613	+;+;+;+	672	0	0	0	0	0	0	3	0	0	0	2	2	0	0	0	0	0	0	2	0	0	0	0	0	0	0	0	0	2	0	0	0	0	0	2	4	0	2	0	0	1	0	0	6
snap_masked-Contig_Y1-processed-gene-18.60	Contig_Y1;Contig_Y1;Contig_Y1;Contig_Y1;Contig_Y1	18337680;18338050;18338232;18338401;18339478	18337815;18338132;18338344;18339406;18339546	+;+;+;+;+	1407	0	0	0	0	0	0	0	0	0	0	0	2	0	0	0	0	0	0	0	0	0	0	0	0	0	0	0	0	0	2	0	0	0	2	0	0	0	5	6	0	2	0	2	0
snap_masked-Contig_Y1-processed-gene-18.61	Contig_Y1;Contig_Y1	18339598;18373453	18339668;18373615	+;+	234	0	0	0	0	0	0	0	0	0	0	0	0	0	0	0	0	0	0	0	0	0	0	0	0	0	0	0	0	0	0	0	0	0	0	0	0	0	1	0	0	0	0	0	0
maker-Contig_Y1-snap-gene-18.396	Contig_Y1;Contig_Y1;Contig_Y1	18399458;18399599;18399799	18399527;18399732;18400608	-;-;-	1014	0	0	0	0	0	0	0	0	0	0	0	0	0	0	0	0	0	0	0	0	0	0	0	0	0	0	0	0	0	0	0	0	0	0	2	0	0	0	0	0	0	0	0	0
maker-Contig_Y1-snap-gene-18.395	Contig_Y1;Contig_Y1;Contig_Y1;Contig_Y1;Contig_Y1	18400620;18400801;18400979;18401099;18401381	18400779;18400913;18401090;18401319;18401416	-;-;-;-;-	642	0	0	0	0	0	0	0	0	0	0	0	0	0	0	0	0	0	0	0	0	0	0	0	0	0	0	0	0	0	0	0	0	0	0	0	0	0	0	0	0	0	0	0	0
maker-Contig_Y1-snap-gene-18.394	Contig_Y1;Contig_Y1;Contig_Y1;Contig_Y1;Contig_Y1	18401444;18401604;18401824;18402070;18402264	18401528;18401725;18401926;18402198;18402439	-;-;-;-;-	615	2	0	0	2	0	0	0	0	0	0	0	0	0	2	0	0	0	0	0	0	0	0	0	0	0	0	0	0	0	0	0	0	0	0	0	0	0	0	0	0	0	0	0	2
augustus_masked-Contig_Y1-processed-gene-18.40	Contig_Y1	18402470	18402874	-	405	0	0	0	0	0	0	0	0	0	0	0	0	0	0	0	0	0	0	0	0	0	0	0	0	0	0	0	0	0	0	0	0	0	0	0	0	0	0	0	0	0	0	0	0
maker-Contig_Y1-augustus-gene-18.243	Contig_Y1;Contig_Y1;Contig_Y1;Contig_Y1	18433674;18433803;18437815;18438291	18433744;18433871;18438085;18438311	-;-;-;-	432	0	17	0	0	0	0	0	0	0	0	0	0	0	0	0	0	0	0	0	0	10	11	25	13	26	12	0	0	0	0	0	0	1	1	9	4	15	2	16	17	8	15	14	0
maker-Contig_Y1-snap-gene-18.402	Contig_Y1;Contig_Y1	18456091;18457269	18456470;18458364	-;-	1476	2908	2842	2712	2835	3623	1968	4201	3022	5240	4309	4378	4321	3412	4442	2858	1298	3424	2817	2927	1506	3301	4308	3138	2582	2681	1673	4031	3774	3388	4161	4962	2627	3271	5370	4818	2809	4322	4843	2449	4213	3354	1856	3581	1810
maker-Contig_Y1-snap-gene-18.405	Contig_Y1;Contig_Y1;Contig_Y1;Contig_Y1;Contig_Y1	18480619;18480856;18482114;18482448;18482961	18480801;18482043;18482310;18482896;18483196	-;-;-;-;-	2253	2	21	8	4	0	0	0	0	0	0	4	4	0	2	2	0	0	6	4	2	2	6	16	10	13	14	0	0	0	0	0	0	1	1	2	4	4	0	3	12	12	2	4	0
maker-Contig_Y1-augustus-gene-18.129	Contig_Y1;Contig_Y1	18486638;18487008	18486942;18487413	+;+	711	0	4	0	0	0	0	0	0	0	0	0	0	0	0	0	0	0	0	0	0	2	0	0	0	2	3	0	0	0	0	0	0	0	0	0	0	0	0	0	0	1	0	3	0
maker-Contig_Y1-snap-gene-18.408	Contig_Y1;Contig_Y1;Contig_Y1;Contig_Y1	18486788;18487032;18487198;18487372	18486933;18487182;18487314;18487428	-;-;-;-	471	1	0	0	0	0	0	1	0	0	0	0	0	0	0	0	0	0	0	1	1	1	0	4	2	4	0	0	0	0	0	0	0	0	0	1	0	0	1	0	0	0	0	1	0
maker-Contig_Y1-augustus-gene-18.248	Contig_Y1;Contig_Y1;Contig_Y1	18488021;18488528;18489098	18488464;18489034;18489412	-;-;-	1266	2341	2025	850	811	941	547	1264	998	1515	1376	2130	2584	2083	3048	2126	1230	3316	2520	2835	1996	2818	2947	2468	2177	2169	1376	1230	1157	988	1275	1623	848	1760	2659	2513	1913	2510	3189	2827	3936	3270	2300	3879	136
snap_masked-Contig_Y1-processed-gene-18.66	Contig_Y1	18489875	18490072	+	198	12	53	16	5	22	18	21	5	14	22	6	9	10	8	9	9	2	14	13	11	81	83	106	71	71	33	28	15	10	6	16	5	22	27	14	68	45	94	83	72	55	69	101	0
maker-Contig_Y1-augustus-gene-18.250	Contig_Y1;Contig_Y1	18490234;18490674	18490607;18492435	-;-	2136	23	128	115	146	0	0	0	0	0	0	0	2	0	2	20	4	10	16	2	18	24	14	182	532	717	454	0	0	2	2	2	0	2	2	4	2	4	12	10	24	10	8	25	0
maker-Contig_Y1-augustus-gene-18.133	Contig_Y1;Contig_Y1;Contig_Y1	18493629;18493862;18494051	18493799;18493987;18494230	+;+;+	477	0	14	0	0	0	0	0	0	0	0	0	0	0	0	0	0	0	0	0	0	30	11	19	99	117	37	0	0	2	0	0	0	2	0	0	0	0	4	5	7	5	10	6	0
maker-Contig_Y1-augustus-gene-18.136	Contig_Y1;Contig_Y1	18496307;18496510	18496435;18496722	+;+	342	314	141	794	270	586	298	624	256	360	458	606	360	482	462	594	222	632	222	264	378	133	144	308	494	487	547	500	374	279	382	516	379	559	592	753	802	533	1287	467	476	423	223	416	406
maker-Contig_Y1-augustus-gene-18.251	Contig_Y1;Contig_Y1;Contig_Y1	18496833;18496986;18497362	18496931;18497295;18497537	-;-;-	585	30	242	90	26	32	24	50	20	56	56	34	74	52	44	50	20	42	26	36	22	301	353	344	357	424	266	52	24	36	38	58	20	94	95	95	132	140	278	166	287	185	145	367	6
maker-Contig_Y1-augustus-gene-18.264	Contig_Y1;Contig_Y1;Contig_Y1	18498134;18498482;18499213	18498409;18499151;18499283	-;-;-	1017	1	19	3	0	0	0	0	0	0	0	2	1	4	0	1	0	4	0	2	0	13	26	77	133	106	79	0	2	0	0	0	0	0	2	2	9	8	9	4	16	9	12	16	0
maker-Contig_Y1-snap-gene-18.418	Contig_Y1;Contig_Y1;Contig_Y1;Contig_Y1;Contig_Y1;Contig_Y1	18501551;18501917;18502724;18503608;18503848;18506858	18501889;18502653;18502879;18503776;18504025;18506877	-;-;-;-;-;-	1599	427	449	174	336	1249	781	1659	1022	1268	1081	362	312	247	288	318	145	307	247	288	336	353	457	516	734	661	664	1073	1084	1042	1090	1266	1200	232	209	332	119	298	140	553	541	338	372	317	1165
maker-Contig_Y1-snap-gene-18.314	Contig_Y1;Contig_Y1;Contig_Y1;Contig_Y1;Contig_Y1	18527631;18527853;18528040;18528227;18529846	18527745;18528004;18528167;18529779;18529934	+;+;+;+;+	2037	9089	9188	8179	6234	4618	3152	6930	4127	6222	4764	8840	9493	8287	11193	10401	5019	12531	8922	9636	8424	9571	12110	10843	14649	13362	10124	5366	5098	4001	5369	6310	4053	7030	7774	9912	7326	10451	11160	9901	13210	10366	7142	10618	2294
maker-Contig_Y1-augustus-gene-18.139	Contig_Y1;Contig_Y1;Contig_Y1;Contig_Y1	18532478;18533000;18533312;18534089	18532928;18533259;18534034;18534388	+;+;+;+	1734	2	25	0	0	0	0	0	0	0	0	0	0	0	0	0	0	0	0	0	4	28	50	63	43	63	32	0	0	0	0	0	0	6	13	17	9	9	4	21	38	26	48	42	2
maker-Contig_Y1-snap-gene-18.303	Contig_Y1;Contig_Y1	18534833;18535225	18534953;18535406	+;+	303	4	2	2	2	0	0	0	0	0	0	0	2	4	0	1	0	0	0	2	4	5	6	0	4	0	2	0	0	0	0	0	0	2	0	0	0	4	10	0	0	6	0	8	0
maker-Contig_Y1-augustus-gene-18.149	Contig_Y1;Contig_Y1;Contig_Y1	18549688;18549786;18550019	18549720;18549961;18550163	+;+;+	354	41	78	79	21	26	13	39	23	35	39	74	76	47	97	37	17	92	59	60	49	112	168	147	108	98	73	46	23	35	24	46	18	64	63	107	127	83	246	145	216	140	79	173	6
maker-Contig_Y1-snap-gene-18.436	Contig_Y1;Contig_Y1	18550313;18551260	18550828;18551277	-;-	534	6555	5082	8591	4716	3480	2168	5171	2878	3595	4700	5584	3229	5010	4070	5884	3301	8871	4411	3997	5436	4317	4101	6510	9708	9581	7461	3629	3522	2241	2984	4462	2988	5229	5131	6432	5709	5703	7336	6215	6649	4884	4127	7945	861
snap_masked-Contig_Y1-processed-gene-18.72	Contig_Y1;Contig_Y1	18550370;18552576	18550564;18552635	+;+	255	0	2	0	0	0	0	1	0	2	0	1	1	0	1	0	0	1	1	0	0	0	1	1	0	3	0	1	0	0	0	2	0	3	3	1	1	3	0	1	2	2	1	0	15
maker-Contig_Y1-augustus-gene-18.153	Contig_Y1;Contig_Y1	18555153;18558265	18558210;18562658	+;+	7452	196	3056	48	120	233	304	737	394	622	170	324	338	232	263	324	101	271	174	254	216	1500	2133	3377	1994	4162	2130	429	410	380	464	271	344	1441	895	3506	1230	3917	724	4564	5711	4932	4520	2696	372
augustus_masked-Contig_Y1-processed-gene-18.14	Contig_Y1;Contig_Y1	18564808;18570716	18565028;18571394	+;+	900	0	0	0	0	0	0	0	2	2	0	0	0	0	0	0	0	0	0	0	0	0	4	0	2	0	0	2	1	0	0	0	2	0	2	0	0	0	2	0	3	2	1	0	2
snap_masked-Contig_Y1-processed-gene-18.75	Contig_Y1;Contig_Y1;Contig_Y1;Contig_Y1;Contig_Y1;Contig_Y1;Contig_Y1	18576951;18577194;18577477;18578023;18578231;18578799;18579129	18577136;18577421;18577617;18578164;18578794;18579018;18579222	+;+;+;+;+;+;+	1575	0	0	0	0	0	0	0	0	2	0	2	0	0	0	2	0	0	0	0	0	0	2	5	0	2	1	0	0	0	0	0	0	0	2	3	4	4	1	0	4	0	0	0	0
snap_masked-Contig_Y1-processed-gene-18.78	Contig_Y1;Contig_Y1	18589405;18589902	18589585;18589936	+;+	216	0	2	1	0	1	0	0	1	0	0	0	0	0	0	0	0	0	0	0	0	1	1	2	0	4	0	0	2	2	0	2	0	3	1	0	2	3	2	0	0	1	2	0	0
maker-Contig_Y1-snap-gene-18.325	Contig_Y1;Contig_Y1	18596267;18598867	18596294;18599162	+;+	324	2	15	3	0	1	7	12	5	12	4	6	2	8	1	0	0	1	1	0	1	4	9	9	10	16	5	5	3	1	8	14	9	11	5	5	8	6	11	3	1	5	12	8	3
maker-Contig_Y1-augustus-gene-18.158	Contig_Y1;Contig_Y1;Contig_Y1	18603573;18603822;18604045	18603768;18603982;18604401	+;+;+	714	24	536	60	36	50	18	40	33	53	56	58	75	63	72	43	24	84	62	52	62	661	851	679	815	744	490	33	40	40	56	80	39	93	109	164	215	165	583	540	638	541	427	816	0
maker-Contig_Y1-augustus-gene-18.277	Contig_Y1;Contig_Y1;Contig_Y1	18604474;18605683;18606423	18605615;18606361;18606632	-;-;-	2031	991	3326	1741	742	472	272	603	441	632	646	918	1138	899	1147	930	417	1260	867	959	802	3374	4202	4184	6622	5968	3992	597	510	520	574	722	408	773	908	971	1076	1196	1706	830	1383	1213	798	1224	467
maker-Contig_Y1-augustus-gene-18.163	Contig_Y1;Contig_Y1;Contig_Y1	18607660;18607833;18608130	18607773;18607941;18609790	+;+;+	1884	9	327	16	51	186	95	212	22	57	59	0	0	0	0	3	0	2	0	8	4	161	192	272	280	310	228	175	171	113	38	34	32	34	44	36	32	74	22	55	105	100	78	75	36
maker-Contig_Y1-augustus-gene-18.161	Contig_Y1;Contig_Y1;Contig_Y1	18609892;18610096;18610433	18610010;18610365;18610607	+;+;+	564	51	240	164	129	341	248	525	51	81	182	2	0	1	2	1	2	12	16	23	17	120	141	205	268	269	177	450	355	291	130	109	56	16	10	21	52	45	27	47	78	65	59	64	115
maker-Contig_Y1-snap-gene-18.442	Contig_Y1;Contig_Y1;Contig_Y1	18611486;18616217;18616957	18611505;18616895;18617166	-;-;-	909	65	463	80	44	46	18	67	27	56	44	72	71	58	80	80	34	112	50	83	62	406	498	412	776	727	430	52	62	28	52	63	38	40	69	63	57	83	106	89	162	88	88	145	25
maker-Contig_Y1-augustus-gene-18.162	Contig_Y1;Contig_Y1	18611575;18611752	18611688;18611850	+;+	213	0	101	3	0	0	1	0	0	0	0	1	0	2	0	0	1	0	0	2	1	62	92	77	68	58	50	0	0	4	0	0	0	0	9	7	19	15	55	36	21	11	27	46	2
maker-Contig_Y1-augustus-gene-18.173	Contig_Y1;Contig_Y1;Contig_Y1	18613755;18613920;18614315	18613857;18614252;18614526	+;+;+	648	39	110	341	238	458	263	670	16	27	79	4	0	6	7	3	2	2	11	13	3	68	111	201	242	220	130	558	402	373	53	28	23	1	3	0	2	2	2	2	2	2	2	13	16
maker-Contig_Y1-snap-gene-18.342	Contig_Y1;Contig_Y1;Contig_Y1;Contig_Y1;Contig_Y1;Contig_Y1	18623089;18623262;18623624;18625308;18625556;18625893	18623202;18623370;18625250;18625505;18625825;18626067	+;+;+;+;+;+	2493	42	298	58	112	369	217	455	60	124	151	6	3	4	6	12	6	4	21	25	14	149	156	231	253	344	196	341	312	259	89	78	45	44	56	40	78	140	40	99	189	130	159	123	189
maker-Contig_Y1-augustus-gene-18.177	Contig_Y1;Contig_Y1	18627029;18627206	18627142;18627304	+;+	213	0	4	0	0	0	1	0	0	0	0	1	0	0	0	0	1	0	0	0	0	2	5	2	3	2	1	0	0	0	0	0	0	0	1	2	2	2	4	2	1	1	2	3	0
snap_masked-Contig_Y1-processed-gene-18.119	Contig_Y1;Contig_Y1	18633134;18633765	18633685;18634100	-;-	888	0	0	1	0	0	0	0	0	0	0	0	0	0	0	0	0	0	0	0	0	0	0	0	0	0	0	0	0	0	0	0	0	0	0	0	0	0	0	0	0	0	0	0	0
snap_masked-Contig_Y1-processed-gene-18.120	Contig_Y1;Contig_Y1;Contig_Y1	18634148;18634533;18634979	18634466;18634816;18635122	-;-;-	747	0	0	0	0	0	0	0	0	0	0	0	0	0	0	0	0	0	0	0	0	0	2	0	0	0	0	0	0	0	0	0	0	0	0	0	0	0	0	0	0	0	0	0	0
snap_masked-Contig_Y1-processed-gene-18.86	Contig_Y1;Contig_Y1;Contig_Y1;Contig_Y1	18645300;18645605;18645690;18645917	18645443;18645679;18645850;18646235	+;+;+;+	699	0	2	0	0	0	0	0	0	2	0	0	0	0	0	0	0	0	0	0	0	0	0	0	0	0	0	0	0	0	0	0	0	0	0	0	0	0	0	0	0	4	0	0	0
maker-Contig_Y1-augustus-gene-18.183	Contig_Y1;Contig_Y1;Contig_Y1;Contig_Y1	18646283;18646698;18646933;18647277	18646618;18646864;18647203;18647426	+;+;+;+	924	0	0	1	0	0	0	0	0	0	0	0	0	0	0	0	0	0	0	0	0	0	0	0	0	0	0	0	0	0	0	0	0	0	0	0	0	0	0	0	2	3	0	0	0
maker-Contig_Y1-augustus-gene-18.184	Contig_Y1;Contig_Y1;Contig_Y1;Contig_Y1	18647450;18647641;18647871;18647988	18647452;18647796;18647939;18649091	+;+;+;+	1332	0	1	0	0	2	2	0	0	1	0	0	0	0	0	0	0	2	0	0	0	0	5	0	2	1	0	0	0	1	2	0	0	0	0	0	0	0	0	0	2	1	0	0	0
maker-Contig_Y1-snap-gene-18.371	Contig_Y1;Contig_Y1;Contig_Y1;Contig_Y1	18804218;18805110;18805505;18805755	18804475;18805451;18805674;18805776	+;+;+;+	792	0	0	0	0	0	0	0	0	0	0	0	0	0	0	0	0	0	0	0	0	0	0	0	0	0	0	0	0	0	0	0	0	0	0	0	0	0	0	0	1	0	0	0	0
maker-Contig_Y1-augustus-gene-18.208	Contig_Y1;Contig_Y1;Contig_Y1;Contig_Y1	18805804;18806000;18806217;18806576	18805931;18806146;18806480;18806678	+;+;+;+	642	0	0	0	0	0	0	0	0	0	0	0	0	0	0	0	0	0	0	0	0	0	0	0	0	0	0	0	0	0	0	0	0	0	0	0	0	2	0	0	0	2	0	0	2
snap_masked-Contig_Y1-processed-gene-18.91	Contig_Y1;Contig_Y1;Contig_Y1;Contig_Y1;Contig_Y1;Contig_Y1;Contig_Y1;Contig_Y1	18808722;18809444;18809700;18809876;18810126;18810368;18810586;18810945	18808844;18809617;18809822;18810045;18810299;18810514;18810849;18811047	+;+;+;+;+;+;+;+	1278	0	0	0	0	0	0	0	0	0	0	0	0	0	0	0	0	0	0	0	0	0	0	0	0	0	0	0	0	0	0	0	0	0	0	0	0	0	0	1	0	0	0	0	0
maker-Contig_Y1-augustus-gene-18.228	Contig_Y1;Contig_Y1;Contig_Y1;Contig_Y1;Contig_Y1;Contig_Y1	18864746;18865703;18865974;18866219;18866437;18866796	18864820;18865893;18866150;18866365;18866700;18866898	+;+;+;+;+;+	957	0	0	0	0	0	0	0	0	0	0	0	0	0	0	0	0	0	0	0	0	0	0	0	0	0	0	0	1	0	0	0	0	0	0	0	0	0	0	2	0	0	0	0	0
snap_masked-Contig_Y1-processed-gene-18.97	Contig_Y1;Contig_Y1;Contig_Y1;Contig_Y1;Contig_Y1;Contig_Y1;Contig_Y1	18873080;18873947;18874369;18874619;18874864;18875072;18875425	18873340;18874315;18874538;18874793;18875003;18875220;18875528	+;+;+;+;+;+;+	1368	0	2	0	0	0	0	0	0	0	0	0	0	0	0	0	0	0	0	0	0	0	0	0	0	0	0	0	1	0	0	0	0	0	0	0	0	0	0	0	0	0	0	0	0
maker-Contig_Y1-snap-gene-18.393	Contig_Y1;Contig_Y1;Contig_Y1;Contig_Y1;Contig_Y1;Contig_Y1;Contig_Y1;Contig_Y1	18893778;18894210;18895057;18904505;18904755;18905000;18905217;18905575	18893784;18894469;18895434;18904674;18904931;18905146;18905480;18905677	+;+;+;+;+;+;+;+	1506	0	0	0	0	0	0	0	0	0	0	0	0	0	0	0	0	0	0	0	0	4	0	0	0	0	1	0	0	0	0	0	0	0	1	0	0	0	0	1	0	0	0	1	2
maker-Contig_Y1-augustus-gene-19.95	Contig_Y1;Contig_Y1	19082986;19088336	19082988;19089922	-;-	1590	0	0	0	0	0	0	0	0	0	0	0	0	0	0	0	0	0	0	0	0	1	0	0	0	0	1	0	0	0	0	0	0	0	0	0	0	0	0	3	0	0	0	0	0
maker-Contig_Y1-snap-gene-19.130	Contig_Y1;Contig_Y1;Contig_Y1;Contig_Y1;Contig_Y1	19211994;19212376;19213009;19214547;19215564	19212352;19212946;19213628;19215501;19216187	+;+;+;+;+	3129	0	0	0	0	0	0	0	0	0	0	0	0	0	0	0	0	0	0	0	0	0	0	0	0	4	0	0	0	0	0	0	0	0	0	0	0	0	0	0	0	0	0	0	0
maker-Contig_Y1-snap-gene-19.162	Contig_Y1;Contig_Y1;Contig_Y1	19243635;19244369;19244627	19243662;19244582;19244663	-;-;-	279	0	1	0	0	0	0	0	0	0	0	0	0	0	0	2	0	0	0	2	0	0	0	0	2	1	0	0	0	0	0	0	0	0	0	0	0	0	0	0	0	0	0	0	0
augustus_masked-Contig_Y1-processed-gene-19.14	Contig_Y1;Contig_Y1	19279305;19279898	19279841;19280251	-;-	891	0	0	0	0	0	0	0	0	0	0	0	0	0	0	0	0	0	0	0	0	0	0	0	0	0	0	0	0	0	0	0	0	0	0	0	4	0	0	0	0	0	0	0	0
maker-Contig_Y1-augustus-gene-19.67	Contig_Y1;Contig_Y1;Contig_Y1	19476609;19477070;19477440	19477009;19477258;19477830	+;+;+	981	19	16	33	21	91	42	66	39	37	54	11	13	22	28	23	20	52	24	43	23	39	14	26	23	41	26	51	82	29	53	59	48	17	25	30	40	21	20	33	43	29	16	39	6
maker-Contig_Y1-augustus-gene-19.99	Contig_Y1;Contig_Y1;Contig_Y1	19478441;19478607;19478875	19478528;19478818;19478877	-;-;-	303	107	642	25	75	103	54	72	4	0	16	10	3	8	5	14	26	45	7	8	92	559	659	844	942	1056	954	8	22	9	9	11	24	109	107	118	139	158	358	487	518	342	328	591	80
maker-Contig_Y1-snap-gene-19.136	Contig_Y1;Contig_Y1;Contig_Y1;Contig_Y1;Contig_Y1;Contig_Y1;Contig_Y1;Contig_Y1;Contig_Y1	19479902;19480033;19480410;19480811;19481033;19481395;19486502;19486657;19490245	19479950;19480344;19480736;19480951;19481272;19486410;19486579;19490180;19490655	+;+;+;+;+;+;+;+;+	10098	838	3718	150	603	551	579	1327	1019	1484	521	1059	1587	772	1321	1073	320	874	817	1119	560	2229	3209	3122	1698	2583	1609	1089	911	811	1080	733	622	1101	1370	2995	1097	3020	990	2622	4420	4076	3029	2382	459
maker-Contig_Y1-augustus-gene-19.70	Contig_Y1;Contig_Y1;Contig_Y1	19490987;19491103;19491288	19491035;19491233;19491485	+;+;+	378	0	74	0	0	0	0	0	0	0	1	1	0	0	0	1	0	0	0	1	0	28	58	31	11	22	7	0	0	0	0	0	0	10	13	43	6	56	6	45	70	106	63	39	0
maker-Contig_Y1-snap-gene-19.145	Contig_Y1;Contig_Y1	19493745;19494358	19494293;19494750	+;+	942	38	67	28	34	27	19	58	38	75	18	35	51	23	68	34	14	48	28	32	10	40	42	50	25	48	21	47	36	25	35	36	29	43	30	52	58	65	75	50	111	76	48	35	7
maker-Contig_Y1-snap-gene-19.147	Contig_Y1;Contig_Y1	19497762;19498375	19498310;19498767	+;+	942	179	363	97	126	99	88	225	140	253	80	179	223	110	195	213	29	144	133	170	105	158	228	238	170	220	146	134	189	122	160	152	121	141	193	287	312	348	284	299	543	355	287	267	15
maker-Contig_Y1-snap-gene-19.149	Contig_Y1;Contig_Y1	19515410;19515526	19515458;19515899	+;+	423	0	0	0	0	0	0	2	0	2	0	0	2	2	4	0	0	0	0	2	0	0	4	2	0	1	2	2	0	0	0	0	0	0	0	2	2	0	0	4	11	8	6	2	0
maker-Contig_Y1-augustus-gene-19.84	Contig_Y1;Contig_Y1	19528102;19528196	19528132;19528653	+;+	489	1	4	0	0	11	11	5	4	3	8	0	4	3	7	3	0	2	4	0	0	2	1	4	4	9	4	8	4	2	4	8	4	1	4	2	5	6	12	6	2	6	4	2	0
maker-Contig_Y1-augustus-gene-19.101	Contig_Y1;Contig_Y1;Contig_Y1	19529319;19530089;19530338	19530033;19530277;19530738	-;-;-	1305	19	55	25	17	19	18	45	14	30	34	14	11	12	8	15	3	20	12	32	12	42	65	68	45	59	52	32	30	30	28	28	14	14	24	11	22	19	17	33	48	45	35	40	2
maker-Contig_Y1-snap-gene-19.171	Contig_Y1;Contig_Y1;Contig_Y1;Contig_Y1;Contig_Y1;Contig_Y1;Contig_Y1	19569258;19569352;19569636;19570135;19570457;19570652;19571323	19569283;19569581;19569807;19570174;19570591;19570790;19571336	-;-;-;-;-;-;-	756	10	7	6	0	10	3	15	2	1	1	2	0	3	1	3	3	4	13	9	5	9	3	16	2	9	6	7	4	4	5	4	2	3	2	2	4	0	1	1	5	6	7	3	0
maker-Contig_Y1-snap-gene-19.177	Contig_Y1;Contig_Y1;Contig_Y1;Contig_Y1;Contig_Y1;Contig_Y1;Contig_Y1;Contig_Y1;Contig_Y1;Contig_Y1	19578741;19579520;19579682;19579870;19580135;19581085;19581431;19581984;19582643;19583419	19579456;19579619;19579808;19580074;19580990;19581370;19581924;19582637;19583336;19583507	-;-;-;-;-;-;-;-;-;-	4221	896	525	469	605	161	143	309	194	369	201	582	628	491	745	554	255	976	777	893	651	609	687	756	537	753	517	238	238	223	270	317	177	386	437	694	535	743	534	660	913	790	561	815	146
maker-Contig_Y1-augustus-gene-19.109	Contig_Y1;Contig_Y1;Contig_Y1;Contig_Y1;Contig_Y1;Contig_Y1;Contig_Y1	19583585;19583814;19584571;19584840;19585149;19586761;19586910	19583751;19584176;19584779;19585094;19586683;19586853;19587011	-;-;-;-;-;-;-	2724	106	38	75	104	21	7	27	9	26	14	34	52	33	92	93	41	60	124	126	67	53	48	93	75	117	87	33	36	20	28	25	21	28	27	50	15	50	16	60	99	65	64	32	4
maker-Contig_Y1-snap-gene-19.184	Contig_Y1;Contig_Y1;Contig_Y1;Contig_Y1;Contig_Y1	19611350;19611529;19611912;19612313;19612521	19611458;19611845;19612247;19612463;19612624	-;-;-;-;-	1017	122	36	80	104	114	106	203	168	291	104	165	198	112	187	121	65	214	148	216	101	22	30	54	36	58	52	159	165	143	215	134	96	78	93	183	91	113	56	51	92	72	50	84	32
maker-Contig_Y1-augustus-gene-19.86	Contig_Y1;Contig_Y1;Contig_Y1	19657279;19657941;19658817	19657875;19658666;19658963	+;+;+	1470	15	6	12	9	11	7	14	1	0	0	2	0	0	0	0	2	4	15	7	2	3	5	10	10	30	27	6	1	4	0	0	1	0	0	0	1	0	0	5	5	7	11	5	2
augustus_masked-Contig_Y1-processed-gene-19.11	Contig_Y1;Contig_Y1;Contig_Y1;Contig_Y1;Contig_Y1;Contig_Y1	19881020;19881145;19881433;19881623;19882020;19902847	19881089;19881374;19881563;19881960;19882432;19903212	+;+;+;+;+;+	1548	0	0	0	0	0	0	0	0	0	0	0	0	2	2	0	0	0	0	0	0	1	2	0	1	1	0	0	0	0	0	0	0	7	1	2	2	7	5	2	3	2	0	1	0
maker-Contig_Y1-augustus-gene-19.115	Contig_Y1;Contig_Y1;Contig_Y1;Contig_Y1	19896998;19897428;19897644;19897796	19897098;19897567;19897710;19897799	-;-;-;-	312	0	0	0	0	0	0	0	0	0	0	0	0	2	0	0	0	0	0	0	0	0	0	0	0	0	0	0	0	0	4	0	0	0	0	0	0	0	0	0	0	0	0	0	0
maker-Contig_Y1-augustus-gene-19.116	Contig_Y1;Contig_Y1;Contig_Y1;Contig_Y1;Contig_Y1;Contig_Y1;Contig_Y1;Contig_Y1;Contig_Y1	19904958;19905699;19906047;19906440;19907831;19908763;19908932;19909769;19910873	19905328;19905987;19906376;19907765;19908687;19908828;19909700;19910801;19911105	-;-;-;-;-;-;-;-;-	5274	249	1102	54	222	418	406	935	223	474	274	268	440	186	357	398	98	260	252	354	245	704	988	1038	659	1147	754	679	638	486	346	216	252	343	333	653	123	723	94	701	965	906	717	505	332
maker-Contig_Y1-snap-gene-19.157	Contig_Y1;Contig_Y1;Contig_Y1;Contig_Y1;Contig_Y1;Contig_Y1	19914890;19915781;19916428;19916927;19918044;19918910	19915714;19916353;19916913;19918018;19918862;19919032	+;+;+;+;+;+	3918	244	608	76	156	78	72	214	150	284	90	226	206	190	156	256	114	298	189	258	180	529	553	623	367	590	422	156	146	162	240	101	112	209	148	391	516	711	351	749	1448	829	892	979	44
maker-Contig_Y1-augustus-gene-19.94	Contig_Y1;Contig_Y1	19925227;19925588	19925531;19925882	+;+	600	0	0	0	0	0	0	0	0	0	0	0	0	0	0	0	0	0	0	0	0	1	2	1	2	4	5	0	0	0	0	0	0	0	0	0	2	0	0	0	1	0	1	1	0
maker-Contig_Y1-augustus-gene-19.126	Contig_Y1;Contig_Y1;Contig_Y1	19929086;19929263;19929503	19929202;19929441;19930712	-;-;-	1506	223	222	58	92	100	105	129	0	4	6	36	18	53	65	118	162	241	107	145	313	115	112	253	272	330	377	34	31	38	4	0	3	46	7	56	56	58	43	572	380	235	353	374	18
snap_masked-Contig_Y1-processed-gene-20.28	Contig_Y1;Contig_Y1;Contig_Y1;Contig_Y1;Contig_Y1;Contig_Y1;Contig_Y1	19995594;19995723;19996737;19997047;19997667;19997963;19998544	19995659;19996166;19996984;19997602;19997906;19998535;19999293	+;+;+;+;+;+;+	2877	83	155	2	44	22	10	75	37	45	18	78	72	50	46	108	26	98	50	97	90	63	67	57	61	125	68	22	34	14	43	14	34	54	19	75	24	59	10	110	100	105	127	110	14
snap_masked-Contig_Y1-processed-gene-20.29	Contig_Y1;Contig_Y1;Contig_Y1	19999381;19999763;20000514	19999732;20000456;20001588	+;+;+	2121	218	100	30	110	45	47	97	95	98	34	150	68	88	80	184	84	214	121	145	143	51	56	59	94	137	86	56	65	39	75	43	48	91	33	122	74	164	36	180	229	114	151	201	78
maker-Contig_Y1-augustus-gene-20.132	Contig_Y1;Contig_Y1;Contig_Y1	20002001;20002268;20002612	20002209;20002529;20002815	-;-;-	675	14	110	22	26	0	0	2	2	0	0	4	6	4	0	10	6	6	2	10	3	70	66	105	131	163	107	0	2	0	2	0	2	0	6	0	29	15	27	40	78	40	39	128	2
maker-Contig_Y1-augustus-gene-20.133	Contig_Y1;Contig_Y1;Contig_Y1	20003046;20003171;20003402	20003114;20003306;20003451	-;-;-	255	0	20	0	0	0	2	0	0	0	0	2	0	0	0	0	0	0	0	0	0	28	27	25	40	55	36	0	0	0	0	0	0	0	0	0	0	2	7	16	12	4	8	35	0
maker-Contig_Y1-augustus-gene-20.140	Contig_Y1;Contig_Y1;Contig_Y1	20032425;20032611;20032959	20032547;20032893;20033002	-;-;-	450	0	0	0	0	0	0	0	0	0	0	0	0	0	0	0	0	0	0	0	0	0	0	0	0	0	0	0	0	0	0	0	0	0	0	0	0	0	0	0	0	0	0	0	8
maker-Contig_Y1-augustus-gene-20.79	Contig_Y1;Contig_Y1	20033216;20033314	20033251;20034249	+;+	972	0	0	0	0	0	0	0	0	0	0	0	0	0	0	0	0	0	0	0	0	0	0	0	0	0	0	0	0	0	0	0	0	0	0	0	0	0	0	0	0	0	0	0	4
maker-Contig_Y1-augustus-gene-20.80	Contig_Y1;Contig_Y1	20034804;20037767	20037713;20038987	+;+	4131	119	720	47	168	219	262	567	169	237	109	150	176	93	182	155	56	130	62	130	116	459	582	978	940	1271	885	364	318	286	203	92	123	188	163	410	232	384	226	518	948	548	492	528	90
maker-Contig_Y1-augustus-gene-20.85	Contig_Y1;Contig_Y1	20342277;20343190	20343132;20343425	+;+	1092	1761	1252	1257	675	687	445	1022	708	972	848	1635	1604	1434	1875	1726	923	2445	1569	1697	1424	1235	1590	1412	1402	1205	978	708	753	637	871	1116	707	1373	1794	1829	1853	1732	4321	1654	1995	1594	1115	1815	302
maker-Contig_Y1-snap-gene-20.244	Contig_Y1;Contig_Y1	20344135;20344728	20344656;20344778	-;-	573	110	17	39	31	79	39	69	68	99	75	141	119	118	167	202	63	226	102	144	81	35	26	19	58	36	31	62	79	56	79	66	64	100	160	154	154	159	150	164	225	140	88	98	8
maker-Contig_Y1-augustus-gene-20.87	Contig_Y1;Contig_Y1	20361369;20362423	20362358;20363094	+;+	1662	176	269	418	236	71	37	106	64	92	85	147	185	161	280	178	78	191	148	191	143	277	316	308	439	372	259	111	71	79	99	123	59	181	191	222	303	257	565	253	470	311	220	381	83
maker-Contig_Y1-snap-gene-20.254	Contig_Y1;Contig_Y1;Contig_Y1;Contig_Y1	20361568;20361639;20362179;20362524	20361573;20361923;20362292;20362625	-;-;-;-	507	0	0	0	0	0	0	0	0	0	0	0	0	0	0	0	0	0	0	0	0	0	0	0	0	0	0	0	0	0	0	0	0	0	0	0	0	0	0	0	0	0	0	0	0
maker-Contig_Y1-augustus-gene-20.146	Contig_Y1;Contig_Y1;Contig_Y1;Contig_Y1;Contig_Y1;Contig_Y1	20363217;20363412;20364087;20364341;20364718;20364900	20363333;20364011;20364273;20364648;20364824;20365230	-;-;-;-;-;-	1650	294	409	459	253	240	131	411	250	390	205	445	486	517	537	479	148	430	235	267	291	360	414	589	982	960	722	278	256	226	292	360	226	438	561	594	605	630	1010	424	532	495	298	677	112
snap_masked-Contig_Y1-processed-gene-20.55	Contig_Y1	20367477	20367692	-	216	0	4	0	0	0	0	0	0	0	0	0	0	0	1	0	0	0	0	0	0	1	1	4	2	8	13	0	0	0	0	0	0	0	0	2	0	1	0	5	1	0	0	4	0
maker-Contig_Y1-augustus-gene-20.89	Contig_Y1;Contig_Y1;Contig_Y1	20378680;20378930;20379168	20378737;20379093;20383697	+;+;+	4752	323	1000	101	230	309	317	856	500	815	278	808	1021	553	876	974	206	731	393	576	335	614	778	940	755	1048	745	570	656	528	644	414	392	851	642	1838	953	2035	696	1624	2363	1953	1481	1437	152
maker-Contig_Y1-augustus-gene-20.150	Contig_Y1;Contig_Y1;Contig_Y1	20384366;20385031;20389480	20384967;20385169;20389482	-;-;-	744	2256	789	948	533	1934	1151	2426	1476	1820	1788	3102	2287	2621	2993	3232	1969	4486	2117	2170	3052	844	840	979	1080	981	1019	1824	1647	1166	1530	1967	1622	2836	2709	3046	3033	2813	5468	3193	3405	2886	1788	3192	528
maker-Contig_Y1-augustus-gene-20.91	Contig_Y1;Contig_Y1;Contig_Y1;Contig_Y1	20390116;20390238;20390567;20391115	20390124;20390486;20391046;20391396	+;+;+;+	1020	8	3	2	0	4	2	2	0	8	4	4	10	10	15	10	6	8	0	4	6	4	3	0	0	10	2	2	4	2	0	4	8	8	6	14	13	16	0	2	8	6	2	0	4
maker-Contig_Y1-augustus-gene-20.152	Contig_Y1;Contig_Y1	20408043;20408215	20408153;20408685	-;-	582	0	2	0	0	0	0	0	0	0	0	0	0	0	0	2	0	0	0	0	0	0	9	3	0	2	0	0	0	0	0	0	0	0	2	0	1	0	0	0	0	0	0	0	0
maker-Contig_Y1-augustus-gene-20.93	Contig_Y1;Contig_Y1	20491032;20492025	20491649;20492570	+;+	1164	138	164	424	242	245	178	363	164	254	342	18	28	44	30	42	8	66	71	134	68	163	240	228	260	233	166	286	308	190	173	310	134	26	36	24	29	27	90	64	114	60	54	107	168
augustus_masked-Contig_Y1-processed-gene-20.10	Contig_Y1;Contig_Y1	20497118;20498184	20497277;20498233	+;+	210	0	26	3	0	0	0	0	0	0	2	0	2	0	0	0	0	3	0	0	0	25	21	29	37	43	25	0	0	0	3	1	0	2	0	0	3	2	3	9	7	4	2	5	0
maker-Contig_Y1-augustus-gene-20.154	Contig_Y1;Contig_Y1;Contig_Y1;Contig_Y1;Contig_Y1;Contig_Y1;Contig_Y1	20498930;20499184;20499539;20500626;20501901;20502476;20504078	20499117;20499469;20500324;20500751;20502051;20503446;20504179	-;-;-;-;-;-;-	2610	83	212	233	208	26	38	48	2	8	4	2	11	2	0	8	0	6	2	12	5	113	94	275	406	416	540	37	27	32	6	2	8	0	10	8	0	12	2	5	10	11	2	6	202
maker-Contig_Y1-snap-gene-20.195	Contig_Y1;Contig_Y1	20541068;20546213	20541128;20546394	+;+	243	4	6	1	1	0	0	2	0	0	0	0	0	0	1	0	0	2	0	2	2	18	9	13	15	21	14	3	1	1	4	2	2	0	0	0	3	0	2	8	3	1	6	5	2
maker-Contig_Y1-augustus-gene-20.158	Contig_Y1;Contig_Y1	20543838;20543936	20543879;20544304	-;-	411	0	0	0	0	0	0	0	0	0	0	0	0	0	0	0	0	0	0	0	0	0	1	2	0	10	4	0	0	0	0	0	0	0	0	0	0	0	0	0	0	0	0	0	0
maker-Contig_Y1-augustus-gene-20.159	Contig_Y1;Contig_Y1	20546995;20547194	20547131;20547323	-;-	267	26	6	51	14	26	15	37	32	36	57	21	7	8	8	5	1	8	15	6	7	18	21	22	35	31	15	43	30	35	53	58	23	9	17	12	17	8	37	15	30	7	16	28	8
augustus_masked-Contig_Y1-processed-gene-20.12	Contig_Y1;Contig_Y1;Contig_Y1;Contig_Y1;Contig_Y1;Contig_Y1;Contig_Y1;Contig_Y1;Contig_Y1	20578331;20587068;20587357;20587448;20587605;20587854;20588109;20588474;20588748	20578813;20587184;20587368;20587542;20587782;20588042;20588402;20588686;20588855	+;+;+;+;+;+;+;+;+	1689	58	184	70	122	521	256	540	231	443	423	45	72	32	50	52	15	52	56	65	35	113	147	127	226	302	189	437	469	384	356	326	225	38	42	57	34	58	53	66	118	100	65	117	200
maker-Contig_Y1-augustus-gene-20.101	Contig_Y1;Contig_Y1	20613725;20614923	20613794;20615056	+;+	204	0	9	0	0	0	0	0	0	0	0	0	0	0	0	0	0	0	0	0	0	7	5	5	4	7	6	0	0	0	0	0	0	0	3	1	6	0	3	0	4	0	2	4	0
maker-Contig_Y1-augustus-gene-20.161	Contig_Y1;Contig_Y1;Contig_Y1;Contig_Y1	20617301;20617699;20618050;20618147	20617416;20617983;20618079;20618210	-;-;-;-	495	0	14	0	0	0	0	0	0	0	0	0	0	0	0	0	0	0	0	0	0	8	15	11	10	7	0	0	0	0	0	0	0	0	2	2	0	3	7	0	6	4	4	1	0
snap_masked-Contig_Y1-processed-gene-20.65	Contig_Y1;Contig_Y1	20625798;20637530	20625813;20637921	-;-	408	0	13	0	0	0	0	0	0	0	0	0	1	0	0	0	0	0	0	0	0	6	3	10	9	8	6	0	0	0	0	0	0	1	0	0	0	5	0	1	4	2	1	4	0
maker-Contig_Y1-augustus-gene-20.103	Contig_Y1;Contig_Y1;Contig_Y1;Contig_Y1;Contig_Y1;Contig_Y1	20705065;20705733;20705924;20707382;20708319;20708739	20705661;20705869;20707316;20708251;20708662;20708934	+;+;+;+;+;+	3537	278	193	86	244	324	374	865	371	436	182	30	38	38	38	67	65	172	146	168	176	62	66	243	193	356	418	401	399	292	351	209	289	13	2	6	12	24	0	45	52	32	48	47	97
maker-Contig_Y1-augustus-gene-20.105	Contig_Y1;Contig_Y1;Contig_Y1	20734124;20734993;20736083	20734920;20735317;20736613	+;+;+	1653	179	104	105	103	28	24	52	16	12	14	42	18	33	25	67	53	119	54	68	98	66	62	85	90	90	124	25	28	12	26	22	36	24	9	18	26	37	36	92	97	43	80	100	70
maker-Contig_Y1-snap-gene-20.287	Contig_Y1;Contig_Y1;Contig_Y1	20744945;20745045;20745202	20744967;20745131;20745346	-;-;-	255	0	0	0	0	0	0	0	0	0	0	0	0	0	2	0	0	0	0	0	0	0	0	0	0	2	1	0	0	0	0	0	0	0	2	0	2	2	1	0	1	1	0	1	2
maker-Contig_Y1-snap-gene-20.288	Contig_Y1;Contig_Y1	20746688;20747098	20747034;20747290	-;-	540	0	2	2	0	0	0	0	0	0	0	0	0	0	0	0	0	0	0	0	0	3	2	0	4	6	0	0	0	0	0	0	0	0	2	4	4	2	0	0	7	1	0	2	4
maker-Contig_Y1-snap-gene-20.222	Contig_Y1;Contig_Y1;Contig_Y1;Contig_Y1;Contig_Y1;Contig_Y1;Contig_Y1;Contig_Y1;Contig_Y1;Contig_Y1;Contig_Y1;Contig_Y1;Contig_Y1	20858410;20858639;20859274;20859788;20860554;20861951;20862356;20862776;20862920;20863209;20863315;20868670;20869532	20858560;20858884;20859728;20860488;20861880;20862223;20862712;20862841;20862964;20863250;20867730;20869226;20869913	+;+;+;+;+;+;+;+;+;+;+;+;+	9018	1013	1839	108	570	265	300	849	427	739	170	497	705	448	595	1061	367	1102	817	1155	1008	869	1117	1403	599	1391	1044	484	402	342	496	154	390	517	284	1371	327	1915	70	2382	3292	2195	2553	1659	718
snap_masked-Contig_Y1-processed-gene-21.34	Contig_Y1;Contig_Y1;Contig_Y1	20979507;20982898;20983347	20980764;20982995;20983595	+;+;+	1605	134	155	17	70	0	0	0	0	0	0	0	0	0	0	2	44	88	29	23	123	140	129	195	99	134	151	0	0	0	0	0	0	2	0	0	2	3	8	427	296	182	177	215	0
maker-Contig_Y1-augustus-gene-21.129	Contig_Y1;Contig_Y1	21035204;21035601	21035473;21035750	-;-	420	10	20	22	35	0	0	0	0	0	0	0	0	0	0	0	0	2	0	2	4	6	4	34	34	19	28	0	0	0	0	0	0	0	0	0	0	0	0	0	2	0	0	2	0
maker-Contig_Y1-snap-gene-21.202	Contig_Y1;Contig_Y1	21052528;21085046	21052556;21086480	-;-	1464	16	42	2	20	0	0	0	0	0	0	0	0	0	0	0	0	0	2	0	0	4	12	67	43	62	50	0	0	0	0	0	0	0	0	0	0	0	0	2	0	0	0	0	0
maker-Contig_Y1-snap-gene-21.156	Contig_Y1;Contig_Y1;Contig_Y1	21107922;21108186;21108476	21108122;21108348;21108516	+;+;+	405	0	0	0	0	0	0	0	0	0	0	0	0	0	0	0	0	0	0	0	0	0	0	0	0	0	0	0	0	0	0	0	0	0	0	0	0	0	0	2	0	0	0	0	2
maker-Contig_Y1-snap-gene-21.157	Contig_Y1	21108849	21109367	+	519	0	0	0	0	0	0	0	0	0	0	0	0	0	0	0	0	0	0	0	0	0	0	0	1	0	0	0	0	0	0	0	0	0	0	0	1	2	0	0	0	0	0	0	0
maker-Contig_Y1-snap-gene-21.158	Contig_Y1;Contig_Y1	21109846;21110059	21109990;21110135	+;+	222	0	0	0	0	0	0	0	0	0	0	0	0	2	0	0	0	0	0	0	0	0	0	4	4	6	2	2	0	0	0	0	0	0	2	0	2	6	3	5	0	6	2	2	0
augustus_masked-Contig_Y1-processed-gene-21.20	Contig_Y1	21235102	21235317	-	216	8	29	0	5	5	5	11	5	11	1	4	14	9	10	11	1	7	15	18	10	17	21	26	12	29	27	11	9	5	6	5	2	7	4	12	20	19	10	35	43	34	29	39	0
maker-Contig_Y1-snap-gene-21.206	Contig_Y1;Contig_Y1;Contig_Y1;Contig_Y1;Contig_Y1;Contig_Y1;Contig_Y1;Contig_Y1;Contig_Y1;Contig_Y1	21235345;21237323;21241043;21241246;21241706;21241964;21242313;21242541;21242841;21243050	21236639;21240966;21241167;21241634;21241881;21242131;21242467;21242779;21242976;21243202	-;-;-;-;-;-;-;-;-;-	6480	778	1698	74	632	593	572	1674	1058	1537	405	906	1170	679	1005	1295	460	1243	1072	1457	898	920	989	1384	540	1389	1023	1121	1049	853	1082	475	683	567	350	1431	318	1431	138	1717	2338	1824	2216	1405	1326
maker-Contig_Y1-augustus-gene-21.132	Contig_Y1;Contig_Y1	21243734;21243906	21243853;21244151	-;-	366	24	59	0	2	31	25	45	37	39	11	21	33	10	29	40	22	36	21	18	33	38	60	40	31	39	28	43	37	25	38	13	19	23	11	46	4	68	10	66	59	70	92	27	8
maker-Contig_Y1-snap-gene-21.209	Contig_Y1;Contig_Y1;Contig_Y1;Contig_Y1;Contig_Y1	21254169;21254549;21254710;21263658;21263817	21254395;21254642;21254762;21263760;21263921	-;-;-;-;-	582	0	0	0	0	0	0	0	0	0	0	0	0	0	0	0	0	0	0	0	0	0	3	0	0	1	0	0	0	0	0	0	0	0	0	0	0	0	0	0	0	0	0	0	0
maker-Contig_Y1-snap-gene-21.214	Contig_Y1;Contig_Y1	21302384;21302561	21302490;21302705	-;-	252	4	3	0	0	0	0	0	2	0	0	2	2	0	2	0	0	2	0	0	1	0	0	3	4	4	2	0	0	0	0	0	0	2	3	5	0	2	1	2	2	3	2	2	17
maker-Contig_Y1-augustus-gene-21.93	Contig_Y1;Contig_Y1;Contig_Y1	21579136;21588674;21589088	21579312;21589027;21589273	+;+;+	717	4	9	0	3	0	0	0	0	0	0	2	0	1	1	3	6	5	0	2	8	7	4	13	11	7	2	0	0	0	0	0	0	0	0	2	2	0	0	11	4	2	3	2	0
maker-Contig_Y1-snap-gene-21.164	Contig_Y1;Contig_Y1;Contig_Y1	21590289;21590415;21590629	21590348;21590570;21590736	+;+;+	324	0	2	0	1	0	0	0	0	0	0	0	0	0	0	0	0	0	0	0	0	2	0	1	0	0	1	0	0	0	0	0	0	0	0	0	0	2	0	0	0	0	0	0	0
maker-Contig_Y1-augustus-gene-21.139	Contig_Y1;Contig_Y1;Contig_Y1	21606213;21607017;21608106	21606956;21607165;21608358	-;-;-	1146	0	2	4	2	0	0	0	0	0	0	0	0	0	0	0	0	0	0	0	0	0	0	2	2	8	2	0	0	0	0	0	0	0	0	0	0	0	0	0	0	0	0	0	0
maker-Contig_Y1-augustus-gene-21.95	Contig_Y1;Contig_Y1	21616705;21616807	21616752;21617430	+;+	672	0	0	0	0	0	0	0	0	0	0	0	0	0	0	0	0	0	0	0	0	0	0	0	0	3	0	0	0	0	0	0	0	0	0	0	0	0	0	0	0	0	0	0	2
maker-Contig_Y1-augustus-gene-21.97	Contig_Y1;Contig_Y1;Contig_Y1;Contig_Y1;Contig_Y1;Contig_Y1	21715102;21715230;21715467;21715960;21716237;21716419	21715166;21715339;21715721;21716169;21716354;21716524	+;+;+;+;+;+	864	105	92	88	98	490	292	677	469	701	523	1010	1218	957	1313	915	138	454	158	200	146	69	125	128	132	170	148	552	471	555	627	609	424	761	1204	894	651	1011	913	313	407	454	132	119	302
maker-Contig_Y1-augustus-gene-21.99	Contig_Y1;Contig_Y1;Contig_Y1;Contig_Y1;Contig_Y1;Contig_Y1	21771147;21771365;21771605;21771891;21772448;21774466	21771226;21771543;21771818;21772386;21772822;21774474	+;+;+;+;+;+	1353	146	93	260	261	242	211	461	165	234	191	37	65	27	56	52	14	58	92	138	64	79	116	152	182	224	170	324	358	214	194	232	170	20	22	21	21	36	45	47	71	42	44	52	60
maker-Contig_Y1-augustus-gene-21.141	Contig_Y1;Contig_Y1;Contig_Y1;Contig_Y1	21774526;21774755;21775277;21776174	21774696;21775203;21775827;21776295	-;-;-;-	1293	147	389	1647	1051	693	417	910	507	858	699	556	724	464	670	561	111	397	204	222	172	243	237	603	1061	1435	997	708	829	683	761	817	519	393	390	567	514	324	671	268	484	259	90	123	236
maker-Contig_Y1-snap-gene-21.221	Contig_Y1;Contig_Y1	21777687;21777883	21777787;21778021	-;-	240	6	6	29	8	2	6	9	1	3	11	0	6	8	1	4	2	10	5	8	7	4	3	2	8	1	2	7	4	7	9	6	2	2	5	7	6	6	21	6	4	1	2	4	8
snap_masked-Contig_Y1-processed-gene-21.53	Contig_Y1;Contig_Y1;Contig_Y1;Contig_Y1	21784494;21784739;21784921;21792249	21784683;21784761;21785209;21792946	+;+;+;+	1200	366	113	228	195	246	134	251	4	11	18	49	77	82	100	101	129	306	314	334	285	130	133	101	122	120	73	266	154	131	10	10	9	23	51	37	37	34	71	86	154	109	56	152	30
maker-Contig_Y1-augustus-gene-21.144	Contig_Y1;Contig_Y1;Contig_Y1;Contig_Y1;Contig_Y1;Contig_Y1;Contig_Y1	21793842;21794178;21794458;21794739;21794929;21797281;21800575	21794103;21794389;21794673;21794864;21797233;21798385;21800758	-;-;-;-;-;-;-	4410	717	1618	686	1188	801	654	1450	869	1354	702	696	858	669	999	848	355	931	876	1059	679	1470	1885	2500	3343	4257	3269	1072	979	936	1098	1059	744	502	525	1067	523	958	572	1114	1727	1123	1080	1304	356
maker-Contig_Y1-augustus-gene-21.102	Contig_Y1;Contig_Y1	21812867;21813024	21812958;21813165	+;+	234	0	2	0	0	0	0	0	1	2	3	1	0	0	0	0	0	1	0	0	0	2	0	0	0	2	0	5	0	2	4	0	4	1	0	0	4	1	0	0	0	2	0	3	0
maker-Contig_Y1-augustus-gene-21.103	Contig_Y1;Contig_Y1;Contig_Y1;Contig_Y1	21813319;21813827;21814728;21815169	21813740;21814597;21815104;21815425	+;+;+;+	1827	14	9	3	7	26	27	63	19	40	26	2	6	7	2	8	2	7	4	7	3	4	13	10	20	11	7	47	38	30	34	31	22	4	5	4	6	7	0	2	1	6	4	7	5
maker-Contig_Y1-snap-gene-21.224	Contig_Y1;Contig_Y1;Contig_Y1;Contig_Y1	21813864;21814328;21814802;21815808	21813983;21814376;21814923;21815813	-;-;-;-	297	0	4	0	0	0	0	0	0	0	0	0	0	0	0	0	0	0	0	0	0	4	3	2	3	2	4	1	0	0	0	0	0	2	3	3	4	1	3	0	0	2	2	1	0
augustus_masked-Contig_Y1-processed-gene-21.28	Contig_Y1	21815888	21816670	-	783	184	56	122	90	238	186	309	197	156	257	71	51	46	59	139	70	196	155	162	156	42	47	69	100	85	103	219	202	139	260	294	228	88	62	98	130	89	83	95	128	131	106	117	34
maker-Contig_Y1-augustus-gene-21.104	Contig_Y1;Contig_Y1;Contig_Y1	21837963;21838590;21838834	21838518;21838765;21838959	+;+;+	858	294	144	228	173	253	109	343	228	397	252	450	509	466	657	471	185	629	419	436	347	182	204	160	176	142	97	297	283	222	307	353	159	398	517	487	543	500	984	321	506	455	250	410	110
maker-Contig_Y1-snap-gene-21.177	Contig_Y1;Contig_Y1;Contig_Y1;Contig_Y1	21839791;21839987;21840071;21840171	21839925;21840031;21840103;21840320	+;+;+;+	363	0	8	0	1	0	0	0	0	0	0	0	1	0	0	4	0	4	2	3	0	0	2	2	2	1	0	0	0	0	0	0	0	1	4	0	2	1	3	0	4	6	0	2	0
maker-Contig_Y1-augustus-gene-21.106	Contig_Y1;Contig_Y1;Contig_Y1	21840340;21840454;21840626	21840386;21840564;21840806	+;+;+	339	0	3	2	3	0	0	0	0	0	0	2	1	2	2	2	0	0	0	0	0	0	13	2	0	3	2	0	0	0	0	0	0	3	6	0	9	4	15	0	2	5	2	2	0
maker-Contig_Y1-snap-gene-21.175	Contig_Y1;Contig_Y1;Contig_Y1;Contig_Y1;Contig_Y1;Contig_Y1;Contig_Y1;Contig_Y1	21840996;21841167;21841451;21841851;21843321;21843511;21843681;21844145	21841106;21841280;21841653;21841956;21843449;21843624;21844084;21844361	+;+;+;+;+;+;+;+	1398	0	3	10	1	0	0	0	0	0	0	0	0	0	0	2	0	1	0	0	0	0	8	1	4	10	0	0	0	0	0	0	0	0	0	0	4	4	0	2	0	0	0	1	0
maker-Contig_Y1-augustus-gene-21.146	Contig_Y1;Contig_Y1;Contig_Y1	21844381;21844813;21844955	21844746;21844896;21845020	-;-;-	516	0	1	0	0	0	0	0	0	0	0	0	0	0	0	0	0	0	0	0	0	0	0	1	2	0	2	0	0	0	0	0	0	0	0	0	0	0	0	0	0	0	0	0	0
maker-Contig_Y1-augustus-gene-21.120	Contig_Y1;Contig_Y1	21845268;21845534	21845462;21845740	+;+	402	0	0	0	0	0	0	0	0	0	0	0	0	0	0	0	0	0	0	0	0	0	1	0	0	0	4	0	0	0	0	0	0	0	0	0	0	0	0	0	0	0	0	0	2
maker-Contig_Y1-snap-gene-21.193	Contig_Y1;Contig_Y1;Contig_Y1;Contig_Y1	21864136;21864362;21864489;21864696	21864267;21864421;21864690;21864805	+;+;+;+	504	0	0	0	0	0	0	0	0	0	0	0	0	0	0	0	0	0	0	0	0	0	0	0	0	0	0	0	0	0	0	0	0	0	0	0	0	0	0	0	0	0	0	0	0
maker-Contig_Y1-augustus-gene-21.147	Contig_Y1;Contig_Y1;Contig_Y1;Contig_Y1;Contig_Y1;Contig_Y1;Contig_Y1	21864878;21865098;21865504;21865797;21866018;21866198;21866295	21865035;21865273;21865738;21865953;21866137;21866239;21866297	-;-;-;-;-;-;-	891	0	0	1	0	0	0	0	0	0	0	0	0	0	0	0	0	0	0	0	0	0	0	0	2	1	0	0	0	0	0	0	0	0	0	0	0	0	0	0	0	0	0	0	0
augustus_masked-Contig_Y1-processed-gene-21.13	Contig_Y1;Contig_Y1;Contig_Y1;Contig_Y1;Contig_Y1;Contig_Y1;Contig_Y1;Contig_Y1;Contig_Y1;Contig_Y1;Contig_Y1	21872366;21872684;21872965;21873117;21873358;21873504;21873672;21873931;21874130;21874252;21874506	21872624;21872882;21873058;21873291;21873431;21873614;21873860;21874049;21874186;21874453;21874538	+;+;+;+;+;+;+;+;+;+;+	1512	0	0	0	0	0	0	0	0	0	0	0	0	0	0	0	0	0	0	0	0	0	0	0	1	0	0	0	0	0	0	0	0	0	0	0	0	0	0	0	0	0	0	0	0
maker-Contig_Y1-augustus-gene-21.148	Contig_Y1;Contig_Y1;Contig_Y1	21914848;21915111;21915729	21915055;21915670;21915872	-;-;-	912	136	441	99	73	207	101	243	106	112	147	164	94	132	113	128	70	195	104	82	176	453	524	570	722	689	555	153	129	98	105	176	153	387	373	383	452	426	751	712	808	634	439	676	222
maker-Contig_Y1-snap-gene-21.198	Contig_Y1;Contig_Y1	21916312;21916739	21916596;21917419	+;+	966	8	84	8	18	127	81	154	12	16	20	8	10	10	14	4	4	10	8	14	5	79	128	106	141	157	117	153	77	76	2	10	2	41	30	44	60	59	69	106	164	70	75	80	52
snap_masked-Contig_Y1-processed-gene-21.66	Contig_Y1	21917543	21918103	+	561	4	77	2	0	5	4	23	0	0	2	0	3	0	0	0	0	2	0	0	2	52	42	58	61	109	73	14	2	1	0	1	0	17	16	12	38	33	40	55	107	65	19	62	0
maker-Contig_Y1-snap-gene-21.238	Contig_Y1;Contig_Y1;Contig_Y1	21953512;21957711;21957987	21954954;21957973;21958380	-;-;-	2100	684	812	114	187	2	0	6	27	60	3	878	694	581	896	895	262	666	565	570	502	628	748	789	480	437	433	7	4	0	23	17	16	732	735	881	815	1025	434	798	857	682	812	867	0
maker-Contig_Y1-snap-gene-22.583	Contig_Y1;Contig_Y1;Contig_Y1;Contig_Y1;Contig_Y1;Contig_Y1	22029887;22030087;22031202;22031618;22031775;22032651	22029983;22030137;22031534;22031661;22031890;22033089	+;+;+;+;+;+	1080	0	2	0	0	0	0	0	0	0	0	0	0	0	0	0	0	0	0	0	0	0	1	0	1	0	0	0	0	0	0	0	0	0	0	0	0	0	0	0	0	0	0	0	0
augustus_masked-Contig_Y1-processed-gene-22.1	Contig_Y1;Contig_Y1;Contig_Y1	22068213;22070346;22070583	22068656;22070488;22073625	+;+;+	3630	4	8	2	2	0	0	2	1	0	0	0	0	0	0	0	0	6	1	4	5	10	7	11	9	20	39	0	0	0	0	0	0	0	0	1	0	0	0	15	30	18	60	27	0
augustus_masked-Contig_Y1-processed-gene-22.41	Contig_Y1;Contig_Y1;Contig_Y1	22080892;22081142;22081318	22081092;22081272;22081375	-;-;-	390	0	0	0	0	0	0	0	0	0	1	0	0	0	0	0	0	0	0	0	0	0	2	2	0	0	2	0	0	0	0	0	0	0	0	0	0	0	0	0	0	0	0	0	0
snap_masked-Contig_Y1-processed-gene-22.84	Contig_Y1;Contig_Y1	22082399;22083140	22083017;22083156	+;+	636	8	68	18	2	52	20	59	10	27	44	4	5	14	18	8	6	16	20	14	12	103	115	116	101	120	66	44	32	28	22	22	14	22	31	50	54	63	64	86	112	130	83	108	6
maker-Contig_Y1-augustus-gene-22.200	Contig_Y1;Contig_Y1	22083384;22083616	22083562;22083682	+;+	246	19	31	35	37	82	61	139	74	128	91	131	143	93	134	202	14	32	27	26	9	30	58	57	69	93	65	107	100	90	114	80	59	120	187	171	78	147	159	47	90	50	48	38	114
maker-Contig_Y1-augustus-gene-22.201	Contig_Y1;Contig_Y1	22083840;22084153	22084079;22084443	+;+	531	11	57	23	16	17	14	30	13	16	9	43	38	12	18	28	6	4	11	12	11	52	81	68	91	112	70	13	20	11	21	26	8	27	33	52	26	68	64	104	108	79	60	57	8
maker-Contig_Y1-snap-gene-22.596	Contig_Y1;Contig_Y1;Contig_Y1;Contig_Y1;Contig_Y1;Contig_Y1	22084483;22084877;22085631;22088700;22089438;22090091	22084809;22085002;22086218;22088844;22090027;22090216	+;+;+;+;+;+	1902	41	197	69	42	149	94	206	184	232	139	263	327	228	320	273	35	65	45	54	19	163	196	257	279	352	254	180	134	150	177	179	70	200	260	299	322	362	470	195	263	228	173	235	49
maker-Contig_Y1-snap-gene-22.728	Contig_Y1;Contig_Y1;Contig_Y1;Contig_Y1;Contig_Y1;Contig_Y1;Contig_Y1	22086836;22087400;22090649;22095505;22095847;22096072;22096390	22087337;22087534;22090866;22095784;22096006;22096360;22097562	-;-;-;-;-;-;-	2757	440	353	562	374	237	161	297	203	371	233	394	600	409	674	508	192	524	442	480	310	507	699	526	586	687	334	265	236	227	305	281	164	317	462	524	405	493	749	533	818	718	389	556	29
augustus_masked-Contig_Y1-processed-gene-22.48	Contig_Y1	22097966	22098532	-	567	19	14	30	8	21	18	27	19	29	41	31	38	22	41	23	14	13	13	22	15	31	35	36	34	29	17	46	25	29	27	31	21	28	20	37	41	35	66	20	27	38	18	36	1
maker-Contig_Y1-snap-gene-22.618	Contig_Y1;Contig_Y1;Contig_Y1;Contig_Y1;Contig_Y1;Contig_Y1;Contig_Y1;Contig_Y1;Contig_Y1;Contig_Y1;Contig_Y1;Contig_Y1;Contig_Y1;Contig_Y1;Contig_Y1;Contig_Y1;Contig_Y1;Contig_Y1;Contig_Y1;Contig_Y1;Contig_Y1;Contig_Y1;Contig_Y1;Contig_Y1;Contig_Y1;Contig_Y1;Contig_Y1;Contig_Y1;Contig_Y1;Contig_Y1;Contig_Y1	22124832;22126065;22126209;22126479;22126692;22127595;22128024;22128366;22131855;22132775;22133204;22133546;22137077;22137673;22137906;22138335;22138677;22146619;22147558;22147967;22151763;22152683;22153112;22153454;22153698;22156932;22157844;22158234;22158576;22158820;22162106	22125745;22126136;22126418;22126622;22127527;22127954;22128305;22129495;22132707;22133134;22133485;22134215;22137659;22137838;22138265;22138616;22139836;22147431;22147897;22148241;22152615;22153042;22153393;22153662;22154341;22157776;22158164;22158515;22158784;22159463;22162178	+;+;+;+;+;+;+;+;+;+;+;+;+;+;+;+;+;+;+;+;+;+;+;+;+;+;+;+;+;+;+	14814	312	919	123	346	184	126	264	7	10	21	149	241	119	237	175	85	275	205	304	185	513	680	867	722	1075	671	237	147	147	6	12	6	107	120	285	93	254	112	341	519	469	323	272	140
maker-Contig_Y1-snap-gene-22.739	Contig_Y1;Contig_Y1;Contig_Y1;Contig_Y1	22138961;22139324;22139684;22141184	22139161;22139395;22139844;22141187	-;-;-;-	438	0	0	1	0	0	0	0	0	0	0	0	0	0	0	0	0	0	0	0	0	0	2	1	1	1	0	0	0	0	0	0	0	1	0	0	0	0	0	1	1	3	0	1	0
maker-Contig_Y1-augustus-gene-22.403	Contig_Y1;Contig_Y1;Contig_Y1;Contig_Y1;Contig_Y1;Contig_Y1;Contig_Y1;Contig_Y1	22161459;22162011;22162556;22162682;22163145;22163310;22163435;22163690	22161825;22162444;22162618;22163056;22163252;22163359;22163634;22164249	-;-;-;-;-;-;-;-	2157	93	36	69	39	61	37	88	67	93	63	136	182	136	215	156	81	208	136	137	113	44	50	44	47	32	47	87	71	43	78	102	56	123	167	146	157	132	247	120	163	125	83	96	2
maker-Contig_Y1-snap-gene-22.759	Contig_Y1;Contig_Y1;Contig_Y1;Contig_Y1;Contig_Y1;Contig_Y1;Contig_Y1	22164691;22164832;22165051;22165403;22165974;22166586;22166762	22164764;22164985;22165349;22165687;22166513;22166695;22166898	-;-;-;-;-;-;-	1599	0	1	2	0	0	0	0	0	0	0	0	0	0	2	1	0	2	4	0	2	0	1	1	1	0	2	0	0	0	0	1	0	0	0	3	0	0	0	0	4	5	2	2	4
maker-Contig_Y1-snap-gene-22.761	Contig_Y1;Contig_Y1;Contig_Y1;Contig_Y1	22173426;22174035;22174288;22178796	22173479;22174100;22174337;22178817	-;-;-;-	192	34832	20631	102136	16486	15748	8911	28234	18357	26558	36520	33472	33353	31424	40517	17656	15785	55372	37304	25480	31880	33722	51016	32798	39124	32367	23043	29828	14701	13280	19957	26246	14025	29828	43016	43329	35448	38677	166898	27416	30668	39431	20431	54698	24421
maker-Contig_Y1-augustus-gene-22.290	Contig_Y1;Contig_Y1;Contig_Y1;Contig_Y1;Contig_Y1;Contig_Y1;Contig_Y1	22216325;22216433;22216796;22217020;22217261;22217457;22217876	22216362;22216733;22216952;22217197;22217396;22217808;22217949	+;+;+;+;+;+;+	1236	1299	2109	902	819	1567	973	2239	1592	2520	2513	515	673	480	860	538	393	1015	982	1054	691	2794	3325	2830	2884	3361	1953	1909	1778	1640	2034	2647	1573	609	1009	885	753	1206	1006	1416	1927	1754	1286	2410	934
maker-Contig_Y1-augustus-gene-22.409	Contig_Y1;Contig_Y1	22218984;22219563	22219505;22219574	-;-	534	32	395	62	21	8	2	42	23	37	52	38	68	32	66	28	8	50	48	26	44	474	648	495	487	458	292	22	34	27	26	39	10	145	252	208	306	202	786	277	462	338	237	394	10
maker-Contig_Y1-augustus-gene-22.411	Contig_Y1;Contig_Y1;Contig_Y1	22235211;22235545;22235867	22235474;22235802;22237363	-;-;-	2019	76	46	14	57	6	6	5	2	2	0	78	76	63	88	151	39	176	93	128	105	49	44	56	62	78	109	0	2	0	0	4	0	16	8	29	37	68	27	84	167	83	85	90	4
maker-Contig_Y1-augustus-gene-22.413	Contig_Y1;Contig_Y1;Contig_Y1;Contig_Y1;Contig_Y1	22317464;22317745;22318799;22320148;22321068	22317664;22318735;22319561;22320560;22321246	-;-;-;-;-	2547	11	5	2	2	2	0	0	0	0	0	22	14	7	2	27	14	33	17	33	24	1	3	15	34	32	33	0	0	1	0	0	0	2	3	6	7	9	1	19	30	19	8	6	0
snap_masked-Contig_Y1-processed-gene-22.162	Contig_Y1;Contig_Y1;Contig_Y1	22321262;22328370;22366607	22321321;22328494;22366622	-;-;-	201	0	0	0	0	0	0	0	0	0	0	0	0	0	0	0	0	0	0	0	0	0	0	3	0	2	1	0	0	0	0	0	0	0	0	0	1	0	0	0	0	1	0	0	0
maker-Contig_Y1-augustus-gene-22.291	Contig_Y1;Contig_Y1;Contig_Y1;Contig_Y1;Contig_Y1;Contig_Y1;Contig_Y1;Contig_Y1;Contig_Y1;Contig_Y1;Contig_Y1;Contig_Y1;Contig_Y1;Contig_Y1;Contig_Y1;Contig_Y1	22402219;22402563;22403067;22406877;22407312;22407783;22412682;22412756;22413304;22413595;22413828;22418890;22419008;22419603;22419801;22420308	22402502;22402971;22403572;22407234;22407620;22408288;22412691;22413243;22413524;22413759;22414314;22418944;22419265;22419742;22420248;22420907	+;+;+;+;+;+;+;+;+;+;+;+;+;+;+;+	5244	5	1	1	0	0	0	0	0	0	0	0	0	0	0	1	0	0	2	0	0	2	3	0	0	1	0	0	0	0	0	0	0	2	1	0	2	4	1	2	6	7	2	5	0
maker-Contig_Y1-snap-gene-22.628	Contig_Y1;Contig_Y1;Contig_Y1;Contig_Y1;Contig_Y1;Contig_Y1	22424785;22424920;22425269;22425467;22435438;22435587	22424856;22425114;22425408;22425914;22435530;22435673	+;+;+;+;+;+	1035	0	0	0	0	0	0	0	0	0	0	0	0	0	0	0	0	0	0	0	0	0	0	0	0	0	0	0	0	0	0	0	0	0	0	0	0	0	0	0	0	0	0	0	0
augustus_masked-Contig_Y1-processed-gene-22.16	Contig_Y1;Contig_Y1	22435681;22438998	22436063;22439013	+;+	399	0	0	0	0	0	0	0	0	0	0	0	0	0	0	0	0	0	0	0	0	0	0	0	0	0	0	0	0	0	0	0	0	0	0	0	0	0	0	0	0	0	0	0	0
augustus_masked-Contig_Y1-processed-gene-22.53	Contig_Y1;Contig_Y1;Contig_Y1;Contig_Y1;Contig_Y1;Contig_Y1	22445254;22447789;22448351;22452516;22453078;22453609	22445284;22448294;22448798;22453021;22453525;22453652	-;-;-;-;-;-	1983	0	0	0	0	0	0	0	0	0	0	0	1	1	0	0	0	0	0	0	0	0	0	0	0	0	0	1	0	0	0	0	0	2	0	1	0	0	1	0	0	0	0	2	0
maker-Contig_Y1-snap-gene-22.657	Contig_Y1;Contig_Y1;Contig_Y1	22466906;22467491;22467705	22466984;22467651;22468055	+;+;+	591	0	0	0	0	0	0	0	0	0	0	0	0	0	0	0	0	0	0	0	0	0	0	0	0	0	0	0	0	0	0	0	0	0	0	0	0	0	0	0	0	0	0	0	2
maker-Contig_Y1-augustus-gene-22.319	Contig_Y1;Contig_Y1;Contig_Y1;Contig_Y1	22468078;22468312;22468551;22469045	22468242;22468403;22468728;22469458	+;+;+;+	849	0	0	0	0	0	0	0	0	0	0	0	0	0	0	0	0	0	1	0	0	0	0	0	0	0	0	0	0	0	0	0	0	0	0	1	0	0	1	0	0	0	0	0	1
maker-Contig_Y1-augustus-gene-22.314	Contig_Y1;Contig_Y1;Contig_Y1;Contig_Y1	22470375;22471003;22471087;22471476	22470647;22471009;22471199;22471505	+;+;+;+	423	0	0	0	0	0	0	0	0	0	0	0	0	0	0	0	0	2	0	0	0	0	0	0	0	0	0	0	0	0	0	0	0	0	0	0	0	0	0	0	0	0	0	0	0
maker-Contig_Y1-augustus-gene-22.330	Contig_Y1;Contig_Y1;Contig_Y1	22472727;22473022;22474007	22472784;22473924;22474326	+;+;+	1281	0	0	0	0	0	0	0	0	0	0	0	0	0	1	0	0	0	0	0	0	0	0	0	0	0	0	0	0	0	0	0	0	0	0	0	0	0	0	0	0	0	0	0	0
maker-Contig_Y1-snap-gene-22.661	Contig_Y1;Contig_Y1;Contig_Y1;Contig_Y1;Contig_Y1	22475004;22475122;22475677;22476002;22476156	22475064;22475613;22475940;22476099;22476257	+;+;+;+;+	1017	0	0	0	2	0	0	0	0	0	0	0	0	0	0	0	0	0	0	0	0	0	0	0	0	0	0	0	0	0	0	0	0	0	0	0	0	0	0	0	0	0	0	0	0
maker-Contig_Y1-augustus-gene-22.334	Contig_Y1;Contig_Y1;Contig_Y1	22476991;22477298;22477516	22477012;22477455;22478067	+;+;+	732	16	23	22	28	0	0	0	0	0	0	0	0	0	0	0	0	2	12	10	2	32	27	50	10	8	26	0	0	0	0	0	0	0	0	0	2	0	0	2	0	0	2	6	0
maker-Contig_Y1-snap-gene-22.664	Contig_Y1;Contig_Y1	22478277;22478477	22478419;22478654	+;+	321	2	0	2	0	0	0	0	0	0	0	0	0	0	0	0	0	0	0	1	0	0	0	2	0	0	0	0	0	0	0	0	0	0	0	0	0	0	0	0	0	0	0	0	0
snap_masked-Contig_Y1-processed-gene-22.113	Contig_Y1;Contig_Y1;Contig_Y1	22482132;22482362;22485431	22482194;22482453;22485503	+;+;+	228	0	0	0	0	0	0	0	0	0	0	0	0	0	0	0	0	0	0	0	0	0	0	0	0	0	0	0	0	0	0	0	0	0	0	0	0	0	0	0	0	0	0	0	0
snap_masked-Contig_Y1-processed-gene-22.114	Contig_Y1;Contig_Y1;Contig_Y1;Contig_Y1;Contig_Y1	22487354;22487642;22487862;22488094;22490572	22487425;22487719;22487937;22488231;22490951	+;+;+;+;+	744	0	0	0	0	0	0	0	0	0	0	0	0	0	0	0	0	0	0	0	0	0	0	0	0	1	0	0	0	0	0	0	0	0	1	0	0	0	0	0	0	0	0	0	0
snap_masked-Contig_Y1-processed-gene-22.116	Contig_Y1;Contig_Y1;Contig_Y1	22491541;22492431;22492558	22491697;22492502;22492574	+;+;+	246	0	0	0	0	0	0	0	0	0	0	0	0	0	0	0	0	0	0	0	0	0	0	0	0	0	0	0	0	0	0	0	0	0	0	0	0	0	0	0	0	0	0	0	0
augustus_masked-Contig_Y1-processed-gene-22.28	Contig_Y1;Contig_Y1;Contig_Y1	22493148;22493433;22493567	22493351;22493510;22493668	+;+;+	384	0	0	0	0	0	0	0	0	0	0	0	0	0	0	0	0	0	0	0	0	0	0	0	0	0	0	0	0	0	0	0	0	0	0	0	0	0	0	0	0	0	0	0	0
augustus_masked-Contig_Y1-processed-gene-22.29	Contig_Y1;Contig_Y1;Contig_Y1;Contig_Y1	22496252;22496736;22496935;22497599	22496273;22496872;22497540;22497685	+;+;+;+	852	0	10	0	6	0	0	0	0	0	0	0	0	0	0	0	0	2	3	1	1	10	11	16	4	0	2	0	0	0	0	0	0	0	0	0	0	0	0	0	0	2	0	1	0
maker-Contig_Y1-snap-gene-22.686	Contig_Y1;Contig_Y1	22499449;22499967	22499526;22500149	+;+	261	0	0	0	0	0	0	0	0	0	0	0	0	0	0	0	0	0	0	0	0	0	0	0	0	0	0	0	0	0	0	0	0	0	0	0	0	0	0	0	0	0	0	0	0
maker-Contig_Y1-snap-gene-22.685	Contig_Y1;Contig_Y1;Contig_Y1	22501049;22501274;22501504	22501207;22501492;22501587	+;+;+	462	0	0	0	0	0	0	0	0	0	0	0	0	0	0	0	0	0	0	0	0	0	0	0	0	0	0	0	0	0	0	0	0	0	0	0	0	0	0	0	0	0	0	0	0
maker-Contig_Y1-snap-gene-22.684	Contig_Y1;Contig_Y1;Contig_Y1	22501618;22501647;22502422	22501627;22502324;22502672	+;+;+	939	0	0	0	0	0	0	0	0	0	0	0	0	0	0	0	0	0	0	0	0	0	0	0	0	0	0	0	0	0	0	0	0	0	0	0	0	0	0	0	0	0	0	0	0
maker-Contig_Y1-snap-gene-22.688	Contig_Y1;Contig_Y1;Contig_Y1;Contig_Y1	22507608;22508478;22508601;22509515	22507743;22508571;22509013;22509681	+;+;+;+	810	0	0	0	0	0	0	0	0	0	0	0	0	0	0	0	0	0	0	1	0	0	0	0	0	0	0	0	0	0	0	0	0	0	0	0	0	0	0	0	0	0	0	0	0
maker-Contig_Y1-snap-gene-22.776	Contig_Y1;Contig_Y1	22521514;22540093	22521526;22540505	-;-	426	0	0	0	0	0	0	0	0	0	0	0	0	0	0	0	0	0	0	0	0	0	0	0	0	0	0	0	0	0	0	0	0	0	0	0	0	0	0	0	0	0	0	0	0
augustus_masked-Contig_Y1-processed-gene-22.55	Contig_Y1	22549929	22550513	-	585	12	4	9	10	2	10	29	2	4	2	0	0	0	5	0	1	6	8	7	7	0	2	12	4	6	4	8	8	9	3	10	4	0	0	0	0	3	0	6	0	2	5	4	0
maker-Contig_Y1-augustus-gene-22.423	Contig_Y1;Contig_Y1;Contig_Y1	22550522;22551469;22553015	22551406;22552956;22553359	-;-;-	2718	75	28	48	112	56	79	161	36	57	40	5	10	14	14	21	25	44	50	79	32	26	32	53	26	49	50	114	125	85	39	45	28	4	0	6	6	23	0	26	32	18	43	24	106
augustus_masked-Contig_Y1-processed-gene-22.57	Contig_Y1	22553375	22554073	-	699	4	0	6	14	5	8	19	2	2	0	0	2	0	0	0	1	4	8	9	4	4	2	4	2	0	0	6	8	6	4	0	4	0	0	4	0	0	1	0	0	6	0	0	2
maker-Contig_Y1-augustus-gene-22.370	Contig_Y1;Contig_Y1;Contig_Y1;Contig_Y1;Contig_Y1;Contig_Y1;Contig_Y1;Contig_Y1	22606654;22607339;22608338;22608481;22608745;22609161;22609918;22610231	22606832;22607751;22608424;22608680;22609097;22609876;22610150;22610431	+;+;+;+;+;+;+;+	2382	42	16	6	52	0	0	2	0	0	0	74	77	102	92	228	111	262	102	139	138	11	12	18	45	83	92	4	0	0	0	2	0	22	9	52	5	57	6	82	110	79	76	35	8
augustus_masked-Contig_Y1-processed-gene-22.58	Contig_Y1;Contig_Y1;Contig_Y1	22648981;22649283;22650247	22649231;22649513;22650316	-;-;-	552	0	0	0	0	0	0	0	0	0	0	0	0	0	0	0	0	0	0	1	0	0	0	0	0	3	0	0	0	0	0	0	0	0	0	0	0	1	0	0	0	0	2	0	0
augustus_masked-Contig_Y1-processed-gene-22.59	Contig_Y1;Contig_Y1	22655324;22655653	22655554;22656381	-;-	960	0	0	0	0	0	0	0	0	0	0	0	0	0	0	0	0	0	0	0	0	0	0	0	0	0	0	0	0	0	0	0	0	0	0	0	0	0	0	0	0	0	0	0	0
maker-Contig_Y1-augustus-gene-22.427	Contig_Y1;Contig_Y1	22656412;22656792	22656726;22656950	-;-	474	0	0	0	0	0	0	0	0	0	0	0	0	0	0	0	0	0	0	0	0	0	0	0	0	0	0	0	0	0	0	0	0	0	0	0	0	0	0	0	0	0	0	0	0
augustus_masked-Contig_Y1-processed-gene-22.61	Contig_Y1;Contig_Y1;Contig_Y1	22657854;22658481;22659523	22658039;22658688;22659530	-;-;-	402	0	0	0	0	0	0	0	0	0	0	0	0	0	0	0	0	0	0	0	0	0	0	0	0	0	0	0	0	0	0	0	0	0	0	0	0	0	0	0	0	0	0	0	0
maker-Contig_Y1-snap-gene-22.785	Contig_Y1;Contig_Y1	22659929;22660164	22660106;22660306	-;-	321	13	12	11	8	0	0	0	0	0	0	0	0	0	0	0	0	2	6	4	2	20	15	22	10	6	6	0	0	0	0	0	0	0	0	0	0	0	0	2	0	0	0	0	0
maker-Contig_Y1-augustus-gene-22.429	Contig_Y1;Contig_Y1;Contig_Y1	22660516;22661128;22661726	22661067;22661264;22661747	-;-;-	711	15	10	28	10	0	0	0	0	0	0	0	0	0	0	0	0	0	3	9	0	14	12	22	8	8	7	0	0	0	0	0	0	0	0	0	0	0	0	0	0	2	0	2	0
maker-Contig_Y1-snap-gene-22.798	Contig_Y1;Contig_Y1;Contig_Y1;Contig_Y1;Contig_Y1;Contig_Y1;Contig_Y1;Contig_Y1;Contig_Y1;Contig_Y1;Contig_Y1;Contig_Y1;Contig_Y1	22664258;22664386;22664493;22664652;22664843;22664978;22665504;22669816;22670029;22670260;22670623;22672244;22672953	22664380;22664436;22664590;22664837;22664973;22665446;22665570;22669949;22670182;22670406;22670820;22672636;22673099	-;-;-;-;-;-;-;-;-;-;-;-;-	2298	0	0	0	2	0	0	1	0	0	0	0	2	0	0	0	0	0	0	0	0	0	0	0	0	2	0	0	0	0	0	0	0	0	0	0	0	0	0	0	0	0	0	0	0
maker-Contig_Y1-augustus-gene-22.450	Contig_Y1;Contig_Y1;Contig_Y1	22675660;22675825;22676051	22675755;22675992;22676341	-;-;-	555	0	0	0	0	0	0	0	0	0	0	0	0	0	0	0	0	0	0	0	0	0	0	0	0	0	0	0	0	0	0	0	0	0	0	0	0	0	0	0	0	0	0	0	2
maker-Contig_Y1-snap-gene-22.804	Contig_Y1;Contig_Y1	22679473;22679708	22679650;22679850	-;-	321	12	16	32	24	0	0	0	0	0	0	0	0	0	0	0	0	0	18	2	4	24	28	54	8	4	14	0	0	0	0	0	0	0	0	0	0	0	0	2	0	0	2	0	0
maker-Contig_Y1-augustus-gene-22.451	Contig_Y1;Contig_Y1;Contig_Y1	22680060;22680672;22681115	22680611;22680829;22681136	-;-;-	732	43	48	38	63	2	0	2	0	0	0	1	0	0	0	0	0	6	18	10	6	52	57	104	24	14	26	0	0	0	0	0	0	0	0	0	0	0	0	4	2	0	4	4	0
augustus_masked-Contig_Y1-processed-gene-22.67	Contig_Y1;Contig_Y1;Contig_Y1;Contig_Y1;Contig_Y1	22681874;22682032;22682191;22682518;22683067	22681975;22682129;22682454;22683009;22683127	-;-;-;-;-	1017	0	0	0	2	0	0	0	0	0	0	0	0	0	0	0	0	0	0	0	0	0	0	0	0	0	0	0	0	0	0	0	0	0	0	0	0	0	0	0	0	0	0	0	0
snap_masked-Contig_Y1-processed-gene-22.178	Contig_Y1;Contig_Y1;Contig_Y1;Contig_Y1	22683805;22684292;22687045;22687508	22684275;22685109;22687165;22687627	-;-;-;-	1530	0	0	0	0	0	0	0	0	0	0	0	0	0	0	0	0	0	0	0	0	0	0	2	0	0	0	0	0	0	0	0	0	0	0	0	0	0	0	0	0	0	0	0	0
maker-Contig_Y1-snap-gene-22.811	Contig_Y1;Contig_Y1;Contig_Y1	22688834;22689125;22689419	22688979;22689158;22689691	-;-;-	453	0	0	0	0	0	0	0	0	0	0	0	0	0	0	0	0	0	0	0	0	0	0	0	0	0	0	0	0	0	0	0	0	0	0	0	0	0	0	0	0	0	0	0	0
maker-Contig_Y1-augustus-gene-22.455	Contig_Y1;Contig_Y1;Contig_Y1;Contig_Y1	22690608;22691338;22691663;22691824	22691021;22691515;22691754;22691988	-;-;-;-	849	0	1	0	0	0	0	0	0	0	0	0	0	0	0	0	0	0	0	0	0	0	0	0	0	0	0	0	0	0	0	0	0	0	0	0	0	0	0	0	0	0	0	0	0
augustus_masked-Contig_Y1-processed-gene-22.70	Contig_Y1;Contig_Y1	22692011;22692415	22692361;22692417	-;-	354	0	0	0	0	0	0	0	0	0	0	0	0	0	0	0	0	0	0	0	0	0	0	0	0	0	0	0	0	0	0	0	0	0	0	0	0	0	0	0	0	0	0	0	0
maker-Contig_Y1-snap-gene-22.862	Contig_Y1;Contig_Y1;Contig_Y1;Contig_Y1;Contig_Y1;Contig_Y1;Contig_Y1;Contig_Y1;Contig_Y1;Contig_Y1;Contig_Y1;Contig_Y1;Contig_Y1	22693901;22694245;22694874;22695072;22695315;22696833;22697022;22697385;22698992;22699701;22700027;22700092;22700188	22694181;22694366;22694978;22695115;22695437;22696970;22697168;22697582;22699123;22699878;22700073;22700118;22700352	-;-;-;-;-;-;-;-;-;-;-;-;-	1707	0	0	0	0	0	0	0	0	0	0	0	0	0	0	0	0	0	0	0	0	0	0	0	0	0	0	0	0	0	0	0	0	0	0	0	0	0	0	0	0	1	0	0	0
maker-Contig_Y1-snap-gene-22.814	Contig_Y1;Contig_Y1;Contig_Y1;Contig_Y1	22700375;22700779;22700867;22701446	22700725;22700827;22700939;22701524	-;-;-;-	552	0	0	0	2	0	0	0	0	0	0	0	0	0	0	0	0	0	0	0	0	0	0	0	0	0	0	0	0	0	0	0	0	0	0	0	0	0	0	0	0	0	0	0	0
maker-Contig_Y1-snap-gene-22.819	Contig_Y1;Contig_Y1;Contig_Y1;Contig_Y1;Contig_Y1	22701645;22703701;22704999;22705190;22706693	22701674;22703858;22705059;22705336;22706710	-;-;-;-;-	414	0	0	0	0	0	0	0	0	0	0	0	0	0	0	0	0	0	0	0	0	0	0	0	0	0	0	0	0	0	0	0	0	0	0	0	0	0	0	0	0	0	0	0	0
maker-Contig_Y1-snap-gene-22.816	Contig_Y1;Contig_Y1;Contig_Y1;Contig_Y1;Contig_Y1;Contig_Y1;Contig_Y1	22707089;22707819;22708145;22708306;22708532;22708897;22709564	22707502;22707996;22708236;22708473;22708843;22709057;22709642	-;-;-;-;-;-;-	1404	0	0	0	0	0	0	0	0	0	0	0	0	0	0	0	0	0	0	0	0	0	0	0	0	0	0	0	0	0	0	0	0	0	0	0	0	0	0	0	0	0	0	0	2
maker-Contig_Y1-augustus-gene-22.374	Contig_Y1;Contig_Y1;Contig_Y1;Contig_Y1	22722696;22722971;22723475;22726820	22722910;22723418;22723980;22726847	+;+;+;+	1197	0	0	0	0	0	0	0	0	0	0	0	0	0	0	0	0	0	0	0	0	2	0	0	0	0	0	0	0	0	0	0	0	4	0	0	0	0	0	1	12	5	6	6	0
maker-Contig_Y1-snap-gene-22.879	Contig_Y1;Contig_Y1;Contig_Y1;Contig_Y1;Contig_Y1;Contig_Y1;Contig_Y1;Contig_Y1;Contig_Y1	22737973;22738102;22738868;22739666;22739971;22740163;22741095;22741471;22741983	22738046;22738696;22739611;22739915;22740099;22741028;22741315;22741569;22742061	-;-;-;-;-;-;-;-;-	3057	0	0	0	4	0	0	0	0	0	0	0	0	0	0	0	0	0	0	0	2	0	0	2	0	0	2	0	0	0	0	0	0	0	0	0	2	5	0	0	0	0	0	4	48
maker-Contig_Y1-snap-gene-22.715	Contig_Y1;Contig_Y1;Contig_Y1;Contig_Y1	22761291;22762527;22762739;22764004	22761308;22762672;22763942;22764300	+;+;+;+	1665	320	5257	119	138	629	585	1157	628	1114	614	159	158	135	181	174	92	343	211	264	386	5472	5668	4907	2718	2392	2203	675	704	708	897	1183	866	887	934	1506	1246	1590	1543	4598	6686	4456	4886	6816	146
maker-Contig_Y1-augustus-gene-22.563	Contig_Y1;Contig_Y1;Contig_Y1;Contig_Y1	22767037;22767306;22768173;22769403	22767246;22768107;22768753;22769468	-;-;-;-	1659	4846	3964	2527	2578	1843	1566	3392	2604	3517	1764	5573	4779	4795	5435	6476	2749	7543	4816	4742	4760	3397	3591	3905	5654	6105	4809	2293	2323	1978	3238	2924	2088	3521	3250	5258	4953	6097	4036	5770	7033	5512	4147	5494	2087
maker-Contig_Y1-augustus-gene-22.565	Contig_Y1;Contig_Y1	22813739;22814312	22814245;22814365	-;-	561	0	0	0	0	0	0	0	0	0	0	0	0	0	0	0	0	0	0	0	0	0	0	0	0	0	0	0	0	0	0	0	0	0	0	0	0	1	0	0	0	2	0	0	8
maker-Contig_Y1-snap-gene-22.886	Contig_Y1;Contig_Y1	22814595;22815719	22815077;22815745	-;-	510	0	0	0	0	0	0	0	0	0	0	0	0	0	0	0	0	0	0	0	0	0	0	0	0	1	0	0	0	0	0	0	0	0	0	0	0	0	0	0	0	0	0	0	0
maker-Contig_Y1-augustus-gene-22.570	Contig_Y1;Contig_Y1	22816047;22816602	22816547;22816649	-;-	549	0	0	0	0	0	0	0	0	0	0	0	0	0	0	0	0	1	0	0	0	0	0	0	0	0	0	0	0	0	0	0	0	0	0	0	0	0	0	0	0	0	0	0	4
maker-Contig_Y1-snap-gene-22.884	Contig_Y1;Contig_Y1	22817247;22817451	22817384;22817507	-;-	195	0	0	0	0	0	0	0	0	0	0	0	0	0	0	0	0	0	0	0	0	0	0	0	0	0	0	0	0	0	0	0	0	0	0	0	0	0	0	0	1	0	0	1	0
augustus_masked-Contig_Y1-processed-gene-22.81	Contig_Y1;Contig_Y1;Contig_Y1	22903495;22903900;22904230	22903839;22904176;22904234	-;-;-	627	0	0	0	0	0	0	0	0	0	0	0	0	0	0	0	0	0	0	0	0	0	0	0	0	0	0	0	0	0	0	0	0	0	0	0	0	0	0	0	0	0	0	0	2
augustus_masked-Contig_Y1-processed-gene-22.38	Contig_Y1;Contig_Y1;Contig_Y1;Contig_Y1;Contig_Y1;Contig_Y1;Contig_Y1;Contig_Y1;Contig_Y1;Contig_Y1	22907230;22907320;22908222;22908695;22918360;22918792;22920758;22921178;22921465;22921677	22907270;22908056;22908585;22909743;22918515;22918929;22920925;22921406;22921610;22921984	+;+;+;+;+;+;+;+;+;+	3336	0	0	0	0	2	0	0	0	0	0	0	0	0	0	1	0	0	0	6	0	0	0	1	2	7	0	0	0	0	0	0	0	4	0	0	0	2	0	0	0	0	1	0	2
maker-Contig_Y1-augustus-gene-22.380	Contig_Y1;Contig_Y1;Contig_Y1;Contig_Y1	22926365;22928161;22928317;22928529	22926412;22928258;22928462;22928839	+;+;+;+	603	0	0	0	0	0	0	0	0	0	0	0	0	0	0	0	0	0	0	0	0	0	0	0	0	0	0	0	0	0	0	0	0	0	0	0	0	1	0	0	0	0	0	0	0
maker-Contig_Y1-snap-gene-22.725	Contig_Y1;Contig_Y1;Contig_Y1;Contig_Y1;Contig_Y1;Contig_Y1;Contig_Y1;Contig_Y1;Contig_Y1;Contig_Y1;Contig_Y1;Contig_Y1;Contig_Y1;Contig_Y1;Contig_Y1;Contig_Y1;Contig_Y1	22946103;22947913;22948683;22948850;22949052;22949849;22950273;22950741;22951003;22951521;22959567;22960650;22972554;22972763;22974917;22976476;22976720	22946339;22948563;22948826;22948987;22949788;22950104;22950593;22950938;22951457;22951945;22960578;22960870;22972702;22974857;22976412;22976655;22976851	+;+;+;+;+;+;+;+;+;+;+;+;+;+;+;+;+	8847	1171	904	108	398	0	0	2	4	8	4	376	567	413	534	854	543	1301	951	1445	1175	507	603	744	1177	1783	1097	0	3	2	8	4	2	190	70	309	258	489	129	1063	1337	1088	1304	1222	56
augustus_masked-Contig_Y1-processed-gene-23.4	Contig_Y1;Contig_Y1;Contig_Y1;Contig_Y1;Contig_Y1;Contig_Y1;Contig_Y1	22978384;22978787;22979093;22979436;22979688;22980227;22980447	22978744;22979029;22979376;22979628;22979884;22980378;22980531	-;-;-;-;-;-;-	1515	2	2	0	0	0	0	0	0	0	0	6	17	7	6	8	0	2	6	4	4	2	8	0	2	1	0	0	0	0	0	0	0	7	4	4	8	25	2	2	7	4	0	2	0
augustus_masked-Contig_Y1-processed-gene-23.5	Contig_Y1;Contig_Y1;Contig_Y1	22987060;22987263;22987464	22987209;22987404;22987648	-;-;-	477	0	0	0	0	0	0	0	0	0	0	0	0	0	0	2	0	0	0	2	0	0	0	0	1	0	0	0	0	0	0	0	0	0	0	0	2	0	0	0	0	0	0	0	0
maker-Contig_Y1-augustus-gene-23.178	Contig_Y1;Contig_Y1;Contig_Y1;Contig_Y1;Contig_Y1;Contig_Y1;Contig_Y1;Contig_Y1;Contig_Y1;Contig_Y1;Contig_Y1;Contig_Y1;Contig_Y1;Contig_Y1	22987735;22988015;22988280;22988596;22988822;22988964;22989462;22989754;22990293;22990729;22991078;22991269;22991433;22991789	22987956;22988227;22988531;22988759;22988888;22989405;22989698;22990085;22990661;22991012;22991208;22991376;22991735;22991820	-;-;-;-;-;-;-;-;-;-;-;-;-;-	3156	6	0	0	0	2	0	0	0	0	0	4	17	7	6	6	0	2	6	6	2	4	2	9	5	2	0	0	0	0	0	0	0	0	1	4	2	2	6	0	4	10	0	14	0
maker-Contig_Y1-augustus-gene-23.108	Contig_Y1;Contig_Y1;Contig_Y1;Contig_Y1;Contig_Y1	22992690;22992785;22992925;22993192;22994971	22992731;22992891;22993133;22993344;22994972	+;+;+;+;+	513	2	0	0	0	0	0	0	0	0	0	4	1	1	0	2	2	0	0	6	0	2	1	3	4	0	0	0	0	0	0	0	0	0	0	0	0	9	0	0	0	2	4	0	0
maker-Contig_Y1-snap-gene-23.323	Contig_Y1;Contig_Y1;Contig_Y1;Contig_Y1	22995331;22995510;22995596;22996003	22995457;22995534;22995950;22996050	-;-;-;-	555	0	0	0	0	0	0	0	0	0	0	2	0	0	0	0	0	0	0	2	0	0	0	0	3	6	1	0	0	0	0	2	0	1	0	2	2	7	0	0	0	3	4	0	0
maker-Contig_Y1-augustus-gene-23.111	Contig_Y1;Contig_Y1;Contig_Y1;Contig_Y1;Contig_Y1;Contig_Y1;Contig_Y1	22996344;22996540;22996847;22997884;22998240;22998506;23006732	22996484;22996786;22997070;22998183;22998452;22998875;23007012	+;+;+;+;+;+;+	1776	0	124	0	1	0	0	0	0	3	0	0	0	0	0	0	0	0	0	0	1	66	81	146	274	286	195	0	0	0	0	0	1	30	44	24	62	58	140	42	37	79	35	66	0
maker-Contig_Y1-snap-gene-23.325	Contig_Y1;Contig_Y1	22997083;22997386	22997325;22997739	-;-	597	0	1	0	1	0	0	0	0	0	0	2	0	0	0	0	0	0	0	0	0	0	1	2	0	0	0	0	0	0	0	0	0	0	0	0	1	2	0	0	0	2	1	0	0
snap_masked-Contig_Y1-processed-gene-23.52	Contig_Y1;Contig_Y1;Contig_Y1	22997866;22998177;23008861	22998141;22998438;23008916	-;-;-	594	0	1	0	0	0	0	0	0	1	0	0	0	0	0	0	0	0	0	2	0	2	3	1	1	1	0	0	0	0	0	0	0	2	1	0	3	4	2	0	1	3	0	6	0
maker-Contig_Y1-augustus-gene-23.114	Contig_Y1;Contig_Y1;Contig_Y1;Contig_Y1;Contig_Y1;Contig_Y1;Contig_Y1;Contig_Y1;Contig_Y1;Contig_Y1;Contig_Y1;Contig_Y1;Contig_Y1;Contig_Y1;Contig_Y1;Contig_Y1;Contig_Y1	23010227;23010465;23010669;23010925;23011121;23011642;23012184;23012326;23012561;23012705;23012938;23013096;23013352;23013685;23014050;23014336;23014733	23010386;23010586;23010849;23011043;23011574;23012121;23012266;23012486;23012642;23012875;23013030;23013294;23013626;23013985;23014276;23014667;23015489	+;+;+;+;+;+;+;+;+;+;+;+;+;+;+;+;+	4197	197	887	36	269	104	89	219	142	226	64	76	93	46	86	90	26	88	68	126	90	555	709	1124	837	1363	932	166	141	117	120	91	127	107	78	157	74	277	51	122	175	220	213	212	62
maker-Contig_Y1-augustus-gene-23.187	Contig_Y1;Contig_Y1	23134613;23135138	23134926;23135276	-;-	453	56	43	26	51	339	214	354	23	23	86	2	6	11	4	4	5	16	18	10	25	31	36	73	109	100	101	189	171	95	21	40	38	7	2	3	0	4	0	15	3	12	13	29	16
maker-Contig_Y1-augustus-gene-23.189	Contig_Y1;Contig_Y1;Contig_Y1	23143583;23143679;23143870	23143616;23143808;23144053	-;-;-	348	4	2	0	0	19	12	22	11	18	16	11	3	17	9	19	7	26	8	4	7	0	0	0	2	1	2	15	12	0	9	12	11	11	20	12	17	14	10	6	10	5	2	1	16
maker-Contig_Y1-augustus-gene-23.191	Contig_Y1;Contig_Y1;Contig_Y1;Contig_Y1	23146382;23146886;23147063;23147264	23146610;23147002;23147198;23147411	-;-;-;-	630	0	0	0	0	0	0	0	0	0	0	0	0	0	0	2	0	0	0	0	0	0	0	0	0	0	0	0	0	0	0	0	0	0	0	0	4	2	0	1	2	0	0	1	0
maker-Contig_Y1-augustus-gene-23.194	Contig_Y1;Contig_Y1	23147735;23147898	23147834;23148142	-;-	345	6	2	2	2	0	2	0	0	0	0	0	0	0	0	0	0	0	8	4	4	0	4	2	0	2	3	0	0	0	2	0	0	0	0	0	2	4	0	3	2	0	1	2	0
maker-Contig_Y1-snap-gene-23.340	Contig_Y1;Contig_Y1;Contig_Y1	23165941;23166099;23166248	23166043;23166228;23166377	-;-;-	363	0	0	6	2	0	0	0	0	0	0	0	0	0	0	0	1	0	0	0	0	0	0	0	0	0	0	0	0	0	0	0	0	0	0	0	0	0	0	0	0	4	0	0	0
maker-Contig_Y1-augustus-gene-23.198	Contig_Y1;Contig_Y1;Contig_Y1;Contig_Y1	23166636;23166800;23166994;23167171	23166738;23166935;23167099;23167176	-;-;-;-	351	0	0	0	0	0	0	0	0	0	0	0	0	0	0	0	0	0	0	2	0	0	0	0	0	0	0	0	0	0	0	0	0	0	0	0	0	0	0	0	0	0	0	0	0
maker-Contig_Y1-augustus-gene-23.199	Contig_Y1;Contig_Y1;Contig_Y1	23169418;23169582;23169802	23169520;23169728;23169836	-;-;-	285	0	0	0	0	0	0	0	0	0	0	0	0	0	0	0	0	0	0	0	2	0	0	0	0	0	0	0	0	0	0	0	0	0	1	0	0	6	2	0	2	2	1	0	0
maker-Contig_Y1-augustus-gene-23.204	Contig_Y1;Contig_Y1	23170950;23171112	23171046;23171425	-;-	411	1	0	3	1	0	0	0	0	0	0	0	0	0	0	0	0	0	0	1	2	0	2	0	4	0	2	0	0	0	0	0	0	0	1	0	4	1	10	3	3	5	0	0	4
maker-Contig_Y1-augustus-gene-23.123	Contig_Y1;Contig_Y1	23180554;23180669	23180598;23181511	+;+	888	214	72	38	64	36	40	66	34	49	26	98	67	84	88	134	86	205	117	161	180	50	59	88	54	70	62	56	50	30	45	36	42	86	31	137	113	161	77	166	187	145	172	150	30
maker-Contig_Y1-augustus-gene-23.213	Contig_Y1;Contig_Y1	23227965;23228129	23228067;23228433	-;-	408	0	3	2	2	0	0	0	0	0	0	0	0	0	0	0	0	0	0	0	0	0	0	0	0	2	3	0	0	0	0	0	0	0	0	0	1	0	0	0	0	1	0	0	0
maker-Contig_Y1-augustus-gene-23.216	Contig_Y1;Contig_Y1	23228870;23229419	23228972;23229840	-;-	525	0	2	17	6	0	0	0	0	0	0	0	0	0	0	0	0	0	0	0	0	0	2	2	1	14	6	0	0	0	0	0	0	0	0	0	0	0	0	0	2	0	0	2	0
augustus_masked-Contig_Y1-processed-gene-23.13	Contig_Y1;Contig_Y1	23230506;23230957	23230882;23231068	+;+	489	0	0	0	0	0	0	0	0	0	0	0	0	0	0	0	0	0	0	0	0	0	0	0	0	0	0	0	0	0	0	0	0	0	0	0	0	1	0	0	0	0	0	0	0
maker-Contig_Y1-augustus-gene-23.128	Contig_Y1;Contig_Y1	23236857;23237171	23237104;23237291	+;+	369	0	0	0	0	0	0	0	0	0	0	0	0	0	0	0	0	0	0	0	0	0	0	0	0	0	0	0	0	0	0	0	0	0	0	0	0	0	0	0	0	2	0	0	0
maker-Contig_Y1-augustus-gene-23.129	Contig_Y1;Contig_Y1	23237534;23237809	23237742;23238043	+;+	444	0	0	0	0	0	0	0	0	0	0	0	0	0	0	0	0	0	0	0	0	0	0	0	0	0	1	0	0	0	0	0	0	0	0	0	0	0	0	0	0	0	0	0	0
maker-Contig_Y1-snap-gene-23.261	Contig_Y1;Contig_Y1;Contig_Y1;Contig_Y1;Contig_Y1;Contig_Y1;Contig_Y1	23240117;23240712;23240835;23241217;23241532;23242239;23242725	23240646;23240817;23241156;23241465;23241675;23242656;23242851	+;+;+;+;+;+;+	1896	28	17	2	13	10	14	8	10	23	18	14	10	20	18	16	12	34	10	7	22	4	2	6	2	2	9	10	18	7	6	30	30	28	8	35	22	28	44	11	40	6	11	12	4
maker-Contig_Y1-augustus-gene-23.136	Contig_Y1;Contig_Y1	23243097;23243415	23243344;23243556	+;+	390	0	0	0	0	0	0	0	0	0	0	0	0	0	0	0	0	2	0	0	0	0	0	0	0	0	0	0	0	0	0	0	0	0	0	0	0	0	0	1	0	0	0	0	0
maker-Contig_Y1-augustus-gene-23.137	Contig_Y1;Contig_Y1;Contig_Y1	23243780;23244127;23244393	23243941;23244332;23244642	+;+;+	618	0	0	0	1	0	0	0	0	0	0	0	0	0	0	1	2	0	0	0	2	1	0	1	0	0	0	0	0	0	0	0	0	0	0	0	0	0	0	0	0	0	0	0	0
maker-Contig_Y1-augustus-gene-23.219	Contig_Y1;Contig_Y1	23244875;23245379	23245323;23245640	-;-	711	0	0	0	0	0	0	0	0	0	0	0	0	0	0	2	0	0	2	0	0	0	0	0	0	0	0	0	0	0	0	0	0	0	0	0	0	0	0	0	0	0	2	0	2
maker-Contig_Y1-snap-gene-23.362	Contig_Y1;Contig_Y1;Contig_Y1;Contig_Y1	23249191;23249404;23249617;23249884	23249329;23249554;23249824;23250201	-;-;-;-	816	0	0	0	0	0	0	0	0	0	0	0	0	0	0	0	0	0	0	0	0	0	0	0	0	0	0	0	0	0	0	0	0	0	0	0	0	0	0	0	0	0	0	0	0
maker-Contig_Y1-snap-gene-23.361	Contig_Y1;Contig_Y1;Contig_Y1;Contig_Y1;Contig_Y1	23250210;23252193;23253315;23253540;23253981	23250280;23252732;23253477;23253781;23253993	-;-;-;-;-	1029	0	0	0	0	0	0	0	0	0	0	0	0	0	0	0	0	0	0	0	0	0	0	0	0	0	0	0	0	0	0	0	0	0	0	0	0	0	0	0	0	0	0	0	0
maker-Contig_Y1-snap-gene-23.288	Contig_Y1;Contig_Y1	23418165;23427500	23418179;23428060	+;+	576	65	50	6	15	0	0	0	0	0	0	28	2	8	2	12	5	7	3	8	64	39	31	54	44	30	87	0	0	0	0	0	0	21	1	12	5	5	3	45	34	12	37	42	0
maker-Contig_Y1-snap-gene-23.291	Contig_Y1;Contig_Y1	23446535;23446891	23446817;23446970	+;+	363	47	159	30	37	5	3	9	3	9	11	2	8	9	2	7	3	10	16	16	13	161	177	168	155	176	132	9	7	8	5	6	13	9	11	15	8	13	9	80	163	46	93	106	0
maker-Contig_Y1-snap-gene-23.290	Contig_Y1;Contig_Y1;Contig_Y1;Contig_Y1	23446973;23447087;23448172;23448386	23447029;23448109;23448320;23448500	+;+;+;+	1344	333	654	266	246	282	131	328	208	279	222	219	167	168	165	214	83	210	134	146	223	898	926	823	938	936	671	216	193	157	230	296	184	200	173	221	198	178	328	544	793	377	424	694	58
maker-Contig_Y1-augustus-gene-23.162	Contig_Y1;Contig_Y1;Contig_Y1;Contig_Y1;Contig_Y1	23480619;23480959;23481199;23481494;23481726	23480871;23481141;23481407;23481655;23481851	+;+;+;+;+	933	66	50	146	129	353	184	432	265	268	392	25	15	20	14	24	14	29	8	20	29	22	19	49	112	121	128	257	230	204	284	387	378	15	2	28	17	39	13	31	26	42	18	32	64
maker-Contig_Y1-snap-gene-23.365	Contig_Y1;Contig_Y1;Contig_Y1	23495972;23496393;23496645	23496325;23496633;23497018	-;-;-	969	0	0	0	0	0	0	0	0	0	0	0	0	0	0	0	0	0	0	0	0	0	0	0	0	2	0	0	0	0	0	0	0	0	0	0	0	0	0	0	2	0	0	0	0
maker-Contig_Y1-augustus-gene-23.164	Contig_Y1;Contig_Y1	23584884;23585391	23585110;23585619	+;+	456	10	67	2	17	20	15	35	15	41	8	17	33	16	21	17	5	10	15	20	14	26	37	60	41	46	38	44	12	19	14	12	10	11	14	49	4	37	1	22	30	44	38	35	10
maker-Contig_Y1-augustus-gene-23.165	Contig_Y1;Contig_Y1;Contig_Y1;Contig_Y1;Contig_Y1;Contig_Y1	23586140;23587834;23588735;23589027;23589356;23592155	23587770;23588669;23588966;23589230;23592110;23592793	+;+;+;+;+;+	6297	560	954	152	491	328	373	993	557	965	309	422	566	259	505	564	176	537	416	661	347	479	653	914	627	1091	819	800	747	628	701	439	369	248	239	545	408	844	178	587	817	909	608	820	462
maker-Contig_Y1-snap-gene-23.301	Contig_Y1;Contig_Y1;Contig_Y1;Contig_Y1	23600437;23600910;23601118;23601386	23600628;23601053;23601322;23601393	+;+;+;+	549	61	28	14	26	0	2	0	0	0	0	32	52	66	48	59	40	122	114	165	57	51	58	33	28	45	35	0	0	0	0	0	0	51	66	68	75	90	48	75	101	65	77	129	3
maker-Contig_Y1-snap-gene-23.300	Contig_Y1;Contig_Y1;Contig_Y1	23601409;23601654;23601878	23601571;23601809;23602023	+;+;+	465	45	34	8	12	0	2	0	0	0	0	21	13	36	12	45	32	76	46	54	46	29	35	26	18	38	34	0	0	0	0	0	0	49	52	57	70	53	34	115	73	64	69	106	9
maker-Contig_Y1-snap-gene-23.304	Contig_Y1;Contig_Y1;Contig_Y1;Contig_Y1	23614880;23615247;23615604;23616010	23615161;23615536;23615784;23616075	+;+;+;+	819	43	22	33	53	29	45	38	39	57	33	60	25	52	29	82	21	50	40	37	28	18	25	51	31	42	57	40	52	43	54	33	44	50	46	61	23	62	16	52	69	15	28	23	2
maker-Contig_Y1-augustus-gene-23.172	Contig_Y1;Contig_Y1;Contig_Y1	23657539;23657955;23659334	23657622;23659263;23659401	+;+;+	1461	22	29	37	101	0	0	0	0	2	0	0	0	2	0	4	2	4	4	8	9	11	14	58	40	74	37	0	0	0	0	0	0	4	8	4	6	4	4	4	2	2	3	2	6
maker-Contig_Y1-snap-gene-23.369	Contig_Y1;Contig_Y1	23669225;23676995	23669509;23677018	-;-	309	2	0	9	16	0	0	0	0	0	0	0	0	0	0	0	4	0	1	0	0	0	0	2	0	0	0	0	0	0	0	0	0	0	0	0	0	0	0	0	0	0	0	0	0
augustus_masked-Contig_Y1-processed-gene-23.40	Contig_Y1;Contig_Y1;Contig_Y1;Contig_Y1;Contig_Y1;Contig_Y1;Contig_Y1;Contig_Y1	23677050;23677518;23677778;23677866;23678080;23686098;23686633;23687155	23677439;23677746;23677805;23678024;23678128;23686576;23687094;23687299	-;-;-;-;-;-;-;-	1941	60	50	103	91	0	0	2	0	0	0	0	0	0	3	0	2	0	12	15	5	38	34	70	91	87	105	0	0	0	0	0	2	0	0	0	2	0	8	6	13	20	20	15	0
maker-Contig_Y1-augustus-gene-23.230	Contig_Y1;Contig_Y1;Contig_Y1;Contig_Y1;Contig_Y1;Contig_Y1	23692084;23692193;23692741;23694876;23695617;23696117	23692128;23692673;23694815;23695096;23695884;23696275	-;-;-;-;-;-	3249	26	40	1	22	4	2	6	0	0	2	19	7	8	5	63	21	37	8	13	52	13	3	80	87	90	123	0	2	1	0	3	1	3	0	16	9	7	0	48	41	30	44	31	10
maker-Contig_Y1-augustus-gene-23.231	Contig_Y1;Contig_Y1;Contig_Y1	23905113;23906541;23908926	23905228;23906697;23909330	-;-;-	678	0	0	0	0	0	0	0	0	0	0	0	0	0	0	0	0	0	0	0	0	0	0	0	0	0	0	0	0	0	0	0	0	0	0	0	0	0	0	0	0	0	0	0	2
maker-Contig_Y1-augustus-gene-23.174	Contig_Y1;Contig_Y1;Contig_Y1;Contig_Y1;Contig_Y1;Contig_Y1;Contig_Y1;Contig_Y1	23911042;23914640;23915334;23920122;23920507;23922859;23923235;23927108	23911164;23914787;23915450;23920442;23920595;23923039;23923368;23927254	+;+;+;+;+;+;+;+	1260	0	2	0	0	0	0	0	0	0	0	2	0	0	0	0	0	0	0	0	0	0	0	0	0	0	0	0	0	0	0	0	0	0	0	0	0	0	0	0	0	0	0	0	2
snap_masked-Contig_Y1-processed-gene-23.107	Contig_Y1;Contig_Y1;Contig_Y1;Contig_Y1;Contig_Y1	23920345;23921046;23927106;23929711;23929920	23920428;23921110;23927248;23929850;23929976	-;-;-;-;-	489	0	0	0	0	0	0	0	0	0	0	0	0	0	0	0	0	0	0	0	0	0	0	0	0	0	0	0	0	0	0	0	0	0	0	0	0	0	0	0	0	0	0	0	2
maker-Contig_Y1-snap-gene-24.501	Contig_Y1;Contig_Y1;Contig_Y1;Contig_Y1;Contig_Y1;Contig_Y1	24110044;24110288;24110408;24111181;24111462;24111683	24110135;24110354;24110896;24111397;24111589;24111934	+;+;+;+;+;+	1245	238	669	111	85	150	97	273	168	188	153	111	167	116	136	155	70	191	244	280	196	916	816	606	494	703	399	153	104	155	179	200	157	1310	1150	1626	1529	1885	1442	1431	1889	1449	1261	2015	62
maker-Contig_Y1-snap-gene-24.698	Contig_Y1;Contig_Y1;Contig_Y1;Contig_Y1;Contig_Y1	24112627;24112914;24113929;24115116;24115371	24112828;24113862;24115102;24115337;24115964	-;-;-;-;-	3141	6	21	4	12	0	0	0	0	0	2	2	0	0	0	2	0	6	0	8	2	8	17	34	16	37	24	0	0	0	0	0	0	0	6	5	11	12	11	4	16	14	10	14	0
maker-Contig_Y1-augustus-gene-24.334	Contig_Y1;Contig_Y1	24116057;24116378	24116321;24116604	-;-	492	0	0	0	0	0	0	0	0	0	0	0	0	0	0	0	0	0	0	0	0	2	2	2	0	4	3	0	0	0	0	0	0	0	0	0	0	0	0	1	0	2	2	0	0
maker-Contig_Y1-snap-gene-24.507	Contig_Y1;Contig_Y1;Contig_Y1;Contig_Y1;Contig_Y1;Contig_Y1	24130841;24131085;24131205;24131978;24132259;24132480	24130932;24131151;24131693;24132194;24132386;24132746	+;+;+;+;+;+	1260	34	70	19	24	42	16	68	38	36	36	35	26	26	36	42	28	52	48	66	24	141	152	78	78	90	61	52	34	31	30	47	14	131	142	161	161	220	167	167	199	168	131	214	34
snap_masked-Contig_Y1-processed-gene-24.101	Contig_Y1;Contig_Y1;Contig_Y1;Contig_Y1	24132623;24133371;24133691;24134706	24132742;24133545;24134639;24135093	-;-;-;-	1632	8	12	4	8	0	0	0	0	0	0	0	0	0	3	1	1	2	4	4	3	16	20	14	16	22	8	0	0	0	0	0	0	2	1	4	5	4	0	8	7	10	6	8	0
maker-Contig_Y1-snap-gene-24.712	Contig_Y1;Contig_Y1	24136708;24137119	24137062;24137345	-;-	582	3	6	0	0	0	0	0	0	0	0	1	0	0	0	2	0	0	0	2	0	2	14	5	1	11	5	0	0	0	0	0	0	0	0	0	0	0	0	0	0	0	0	0	0
maker-Contig_Y1-augustus-gene-24.347	Contig_Y1;Contig_Y1;Contig_Y1	24152974;24153153;24153368	24153087;24153310;24153461	-;-;-	366	20	21	15	5	5	7	7	3	10	17	6	9	13	6	11	5	15	7	7	6	19	13	16	9	11	8	4	10	6	18	11	1	14	34	28	32	50	59	27	34	31	25	43	1
maker-Contig_Y1-augustus-gene-24.143	Contig_Y1;Contig_Y1	24190710;24190879	24190811;24191007	+;+	231	2882	2655	7472	3477	1684	1017	2127	1253	2790	2396	2757	3103	2561	3980	2648	1566	4475	2522	2656	2304	2774	2961	3957	4826	5264	3324	1717	2010	1246	1871	3092	1286	2073	3358	3556	4119	3729	7075	3000	4293	3075	1932	4583	128
maker-Contig_Y1-snap-gene-24.721	Contig_Y1	24191113	24191322	-	210	5	10	4	0	1	1	2	1	3	1	2	4	2	13	2	5	5	4	6	1	27	19	27	7	7	14	1	1	1	4	4	1	3	17	9	17	14	56	34	46	26	17	38	0
maker-Contig_Y1-augustus-gene-24.349	Contig_Y1;Contig_Y1;Contig_Y1	24191364;24191934;24193128	24191872;24192072;24193187	-;-;-	708	86	49	17	21	25	13	40	31	31	41	44	59	37	80	48	23	64	55	46	55	122	116	98	67	56	41	30	17	15	18	36	15	50	89	115	121	101	259	205	254	178	77	160	7
maker-Contig_Y1-snap-gene-24.513	Contig_Y1;Contig_Y1	24197699;24202686	24197869;24202694	+;+	180	0	2	0	0	0	0	0	0	0	0	0	0	0	0	0	0	0	0	0	0	2	1	2	1	3	1	0	0	0	0	0	0	1	0	1	1	0	0	0	1	2	0	0	0
maker-Contig_Y1-snap-gene-24.520	Contig_Y1;Contig_Y1;Contig_Y1	24203100;24206740;24207193	24203144;24207132;24209319	+;+;+	2565	24	134	2	3	20	16	37	25	24	1	5	4	7	3	14	1	11	1	6	22	63	77	167	62	197	206	35	18	5	11	9	11	18	3	17	13	42	2	231	146	81	204	109	10
maker-Contig_Y1-snap-gene-24.725	Contig_Y1;Contig_Y1	24208741;24221849	24209070;24221980	-;-	462	0	0	0	0	0	0	0	0	0	0	0	0	0	0	0	0	0	0	0	0	0	0	0	0	0	0	0	0	0	0	0	0	0	0	0	0	0	0	0	0	0	0	0	0
maker-Contig_Y1-snap-gene-24.524	Contig_Y1;Contig_Y1;Contig_Y1;Contig_Y1;Contig_Y1;Contig_Y1;Contig_Y1;Contig_Y1;Contig_Y1;Contig_Y1;Contig_Y1;Contig_Y1;Contig_Y1;Contig_Y1;Contig_Y1	24209496;24213215;24213411;24213812;24219518;24219714;24219972;24222052;24222624;24222867;24223143;24223373;24223899;24225235;24225587	24209540;24213349;24213608;24215302;24219652;24219911;24222008;24222566;24222849;24223073;24223313;24223597;24224226;24225519;24225774	+;+;+;+;+;+;+;+;+;+;+;+;+;+;+	6384	284	856	96	178	199	205	608	369	513	149	121	168	92	176	204	63	216	213	219	203	530	594	971	599	1045	656	341	338	322	398	235	251	111	80	180	173	307	81	792	1046	736	962	735	359
snap_masked-Contig_Y1-processed-gene-24.106	Contig_Y1;Contig_Y1;Contig_Y1	24225818;24226481;24241547	24225834;24227614;24241811	-;-;-	1416	45	226	82	36	22	11	30	21	22	39	19	32	26	31	29	8	54	29	33	22	285	315	220	226	250	144	19	18	13	29	42	18	91	183	95	133	210	237	176	359	301	227	351	5
maker-Contig_Y1-augustus-gene-24.351	Contig_Y1;Contig_Y1;Contig_Y1	24241870;24242049;24242264	24241983;24242206;24242357	-;-;-	366	48	25	68	41	22	12	34	17	35	44	27	34	30	29	29	5	30	22	21	30	20	42	35	35	24	21	23	25	20	32	36	26	21	55	41	38	35	57	28	40	41	20	40	1
maker-Contig_Y1-augustus-gene-24.181	Contig_Y1;Contig_Y1	24274399;24274570	24274500;24274698	+;+	231	31	497	164	34	23	9	35	30	48	45	12	51	41	34	43	17	61	39	71	36	395	448	575	1292	1120	752	39	23	15	28	12	32	56	93	77	93	75	228	109	171	112	102	193	207
maker-Contig_Y1-snap-gene-24.732	Contig_Y1	24274916	24275020	-	105	8	10	9	2	1	3	9	9	10	4	2	16	6	10	6	2	3	5	11	4	28	14	12	9	7	3	3	4	4	3	6	5	8	8	13	18	13	75	21	38	29	10	28	2
maker-Contig_Y1-augustus-gene-24.353	Contig_Y1;Contig_Y1;Contig_Y1	24275062;24275632;24276826	24275570;24275770;24276885	-;-;-	708	84	47	44	17	32	20	57	43	55	38	46	65	63	111	68	39	78	70	74	62	84	105	59	41	71	34	43	46	16	30	72	31	60	105	103	120	103	263	166	179	125	85	158	1
maker-Contig_Y1-snap-gene-24.533	Contig_Y1;Contig_Y1	24281261;24282408	24281431;24282416	+;+	180	0	3	0	0	0	0	1	0	0	0	0	0	0	0	0	0	0	0	0	0	4	1	2	1	1	2	0	0	0	0	0	0	0	0	1	1	2	0	1	2	1	4	1	0
maker-Contig_Y1-snap-gene-24.532	Contig_Y1;Contig_Y1;Contig_Y1;Contig_Y1;Contig_Y1;Contig_Y1;Contig_Y1;Contig_Y1;Contig_Y1;Contig_Y1;Contig_Y1	24282822;24291019;24291215;24291610;24293752;24294269;24294512;24294804;24295034;24296783;24297013	24282866;24291153;24291412;24293710;24294211;24294447;24294666;24294974;24295258;24296945;24297200	+;+;+;+;+;+;+;+;+;+;+	4020	120	830	79	135	119	147	372	208	385	106	84	113	68	143	133	36	102	130	198	75	508	635	926	555	986	643	229	246	205	322	129	145	117	56	199	133	293	91	629	956	655	759	678	320
snap_masked-Contig_Y1-processed-gene-24.109	Contig_Y1;Contig_Y1;Contig_Y1	24297244;24297926;24302045	24297260;24299059;24302165	-;-;-	1272	5	39	3	6	3	1	5	3	4	4	2	0	0	2	0	1	1	3	1	0	51	70	40	35	50	29	1	4	0	4	7	1	11	11	15	14	32	34	33	63	38	42	48	0
maker-Contig_Y1-snap-gene-24.551	Contig_Y1;Contig_Y1;Contig_Y1;Contig_Y1;Contig_Y1;Contig_Y1	24332720;24333197;24333617;24333835;24334040;24334955	24332773;24333537;24333812;24333972;24334730;24335475	+;+;+;+;+;+	1941	16	5	13	13	14	31	69	31	30	4	14	7	11	7	19	6	12	6	15	11	11	7	5	7	11	16	40	26	27	41	11	24	6	3	16	5	13	3	13	18	22	21	26	4
maker-Contig_Y1-snap-gene-24.739	Contig_Y1;Contig_Y1;Contig_Y1	24333158;24333674;24334007	24333484;24333805;24334252	-;-;-	705	0	0	0	0	0	0	0	0	0	0	0	1	0	0	0	0	0	0	0	0	0	0	0	0	0	0	0	0	0	0	0	0	0	0	0	0	0	0	0	0	0	0	0	0
maker-Contig_Y1-snap-gene-24.550	Contig_Y1;Contig_Y1;Contig_Y1;Contig_Y1	24335563;24336333;24336572;24336809	24336265;24336510;24336741;24337146	+;+;+;+	1389	70	17	16	51	58	73	163	106	220	58	52	56	48	46	71	16	52	30	41	28	36	36	48	32	38	30	154	155	108	175	90	78	20	39	44	43	108	22	33	85	105	34	83	60
maker-Contig_Y1-snap-gene-24.755	Contig_Y1;Contig_Y1;Contig_Y1	24337882;24338358;24338790	24338064;24338723;24338888	-;-;-	648	5	7	5	1	3	3	9	11	21	10	3	4	3	5	5	0	3	3	5	2	15	8	14	17	14	16	7	6	8	9	8	11	5	4	7	6	8	14	9	16	15	15	19	8
maker-Contig_Y1-snap-gene-24.752	Contig_Y1;Contig_Y1;Contig_Y1	24339096;24340022;24340709	24339986;24340654;24340840	-;-;-	1656	38	90	64	46	71	48	103	39	48	54	2	23	13	20	14	4	22	24	46	14	126	179	179	200	260	140	99	79	65	51	71	31	8	8	3	22	14	18	30	107	38	35	61	20
maker-Contig_Y1-snap-gene-24.748	Contig_Y1;Contig_Y1;Contig_Y1	24340880;24340901;24341109	24340887;24341049;24341239	-;-;-	288	0	18	0	0	4	2	6	6	0	4	0	1	0	4	0	0	1	4	0	3	14	16	20	14	22	15	4	7	3	0	5	0	2	0	5	0	0	6	4	12	9	2	5	0
maker-Contig_Y1-snap-gene-24.734	Contig_Y1;Contig_Y1	24341249;24341595	24341418;24341733	-;-	309	2	22	0	6	14	9	21	6	11	15	1	0	4	6	4	0	1	2	0	2	9	19	34	32	27	18	9	14	12	9	5	10	1	4	1	0	0	2	8	14	9	7	7	0
maker-Contig_Y1-augustus-gene-24.196	Contig_Y1;Contig_Y1;Contig_Y1;Contig_Y1	24356271;24356475;24356625;24356916	24356279;24356563;24356847;24357041	+;+;+;+	447	2188	2207	3126	1224	1049	737	1379	835	995	1210	1484	1365	1178	1570	1855	1155	2149	1213	1637	1889	1870	2548	2699	4598	4500	3592	910	844	647	852	1072	1008	1676	1448	1660	1817	1421	4292	2289	1946	1682	1293	2257	404
snap_masked-Contig_Y1-processed-gene-24.113	Contig_Y1	24356604	24356816	-	213	0	0	0	0	0	0	0	0	0	0	0	0	0	0	0	0	0	0	0	0	1	0	1	3	0	2	0	0	0	0	0	0	0	0	0	0	1	0	0	0	0	0	0	0
maker-Contig_Y1-augustus-gene-24.359	Contig_Y1;Contig_Y1;Contig_Y1;Contig_Y1;Contig_Y1;Contig_Y1;Contig_Y1	24357273;24357807;24358234;24358842;24359028;24359189;24360127	24357439;24358167;24358720;24358967;24359127;24359450;24360183	-;-;-;-;-;-;-	1560	2	45	17	12	0	0	0	0	0	0	4	0	6	8	2	2	4	0	3	2	16	16	14	25	62	25	2	0	0	0	0	0	13	6	2	7	52	14	29	43	46	40	96	0
maker-Contig_Y1-augustus-gene-24.199	Contig_Y1;Contig_Y1;Contig_Y1;Contig_Y1;Contig_Y1;Contig_Y1;Contig_Y1	24370218;24372791;24372984;24373204;24373458;24373904;24374195	24370398;24372925;24373138;24373391;24373835;24374141;24374635	+;+;+;+;+;+;+	1716	0	12	4	0	0	0	0	0	0	0	0	0	0	2	0	0	2	0	2	0	0	3	2	8	10	11	0	0	0	0	0	0	3	10	3	12	25	0	4	23	30	30	2	0
maker-Contig_Y1-augustus-gene-24.361	Contig_Y1;Contig_Y1;Contig_Y1;Contig_Y1;Contig_Y1;Contig_Y1;Contig_Y1;Contig_Y1	24390491;24390657;24390920;24391201;24391419;24391828;24392175;24392384	24390601;24390860;24391144;24391359;24391768;24392113;24392324;24392443	-;-;-;-;-;-;-;-	1545	0	0	4	2	0	0	0	0	0	0	2	2	0	2	2	0	0	0	0	0	0	0	0	2	2	6	0	0	0	0	0	0	0	2	0	0	0	2	0	0	0	0	0	0
maker-Contig_Y1-augustus-gene-24.202	Contig_Y1;Contig_Y1	24622759;24623008	24622949;24623824	+;+	1008	0	0	0	0	0	0	0	0	0	0	0	0	0	0	0	0	0	0	0	0	0	2	0	0	0	0	0	0	0	0	0	0	0	0	0	0	4	0	0	0	0	2	0	2
maker-Contig_Y1-snap-gene-24.571	Contig_Y1;Contig_Y1;Contig_Y1;Contig_Y1;Contig_Y1;Contig_Y1;Contig_Y1;Contig_Y1;Contig_Y1;Contig_Y1	24847898;24848124;24848448;24848822;24849088;24849276;24849475;24849822;24850125;24858358	24848065;24848386;24848737;24849021;24849215;24849419;24849761;24850064;24850933;24858975	+;+;+;+;+;+;+;+;+;+	3150	39	100	26	28	31	19	39	9	18	10	0	4	2	0	1	4	9	5	30	19	138	126	94	56	88	76	39	32	35	22	6	9	0	0	8	0	12	4	31	36	29	53	49	26
maker-Contig_Y1-augustus-gene-24.364	Contig_Y1;Contig_Y1;Contig_Y1	24852386;24852684;24852800	24852583;24852741;24852921	-;-;-	378	0	0	0	1	0	0	0	0	0	0	0	0	0	0	0	0	0	0	1	0	0	0	1	1	1	0	0	0	0	0	0	0	0	0	0	0	0	0	0	0	0	0	0	1
maker-Contig_Y1-snap-gene-24.783	Contig_Y1;Contig_Y1;Contig_Y1;Contig_Y1;Contig_Y1;Contig_Y1;Contig_Y1;Contig_Y1;Contig_Y1;Contig_Y1;Contig_Y1;Contig_Y1;Contig_Y1;Contig_Y1;Contig_Y1;Contig_Y1;Contig_Y1;Contig_Y1;Contig_Y1;Contig_Y1;Contig_Y1;Contig_Y1;Contig_Y1;Contig_Y1;Contig_Y1;Contig_Y1;Contig_Y1;Contig_Y1;Contig_Y1;Contig_Y1;Contig_Y1	24852946;24853474;24853911;24855157;24855432;24855712;24858909;24863285;24863520;24863675;24864106;24864355;24864792;24866041;24866316;24866581;24867079;24867533;24870616;24870771;24871196;24871445;24871882;24873131;24873406;24873686;24873906;24874190;24874924;24877092;24877796	24853116;24853813;24855084;24855377;24855642;24855823;24858993;24863454;24863616;24863997;24864276;24864694;24865968;24866261;24866526;24866725;24867193;24867627;24870712;24871087;24871366;24871784;24873058;24873351;24873616;24873836;24874124;24874304;24875018;24877781;24877846	-;-;-;-;-;-;-;-;-;-;-;-;-;-;-;-;-;-;-;-;-;-;-;-;-;-;-;-;-;-;-	9234	0	4	2	9	0	0	0	0	0	0	0	0	0	0	0	0	0	0	0	0	0	2	4	17	28	16	0	0	0	0	2	0	0	0	0	0	0	0	0	0	0	2	0	51
maker-Contig_Y1-augustus-gene-24.206	Contig_Y1;Contig_Y1;Contig_Y1	24867252;24868494;24868968	24867337;24868917;24869630	+;+;+	1173	6	5	2	6	3	6	6	2	5	9	0	0	0	0	0	0	6	0	2	0	5	2	6	3	3	1	7	4	5	6	4	2	0	0	0	0	4	0	0	4	8	0	0	0
augustus_masked-Contig_Y1-processed-gene-24.48	Contig_Y1	24905971	24908430	-	2460	339	546	227	287	453	443	1119	367	510	424	234	250	266	270	328	150	378	247	365	280	388	416	449	579	733	491	776	770	526	499	406	351	97	119	137	208	264	167	259	377	350	272	301	428
maker-Contig_Y1-snap-gene-24.618	Contig_Y1;Contig_Y1	24908727;24908839	24908816;24909363	+;+	615	9	19	14	2	0	0	4	8	13	21	14	16	13	21	4	3	23	15	16	10	12	17	34	27	43	17	15	6	3	9	12	6	34	33	24	30	75	44	48	44	60	20	16	0
maker-Contig_Y1-snap-gene-24.617	Contig_Y1;Contig_Y1;Contig_Y1;Contig_Y1;Contig_Y1;Contig_Y1	24909368;24909839;24909987;24910090;24910530;24910734	24909745;24909930;24910044;24910265;24910629;24910889	+;+;+;+;+;+	960	192	63	174	115	78	47	115	72	97	143	158	256	199	233	159	134	317	273	352	194	112	156	99	132	129	71	103	82	75	111	138	81	158	226	169	210	271	382	153	241	201	110	200	25
maker-Contig_Y1-snap-gene-24.797	Contig_Y1;Contig_Y1;Contig_Y1;Contig_Y1	24910582;24910674;24910818;24910926	24910620;24910775;24910885;24910929	-;-;-;-	213	4	4	1	0	0	0	0	0	0	0	0	0	2	0	0	0	0	1	3	2	3	1	1	3	4	1	0	0	0	0	0	0	4	6	2	7	4	15	6	2	4	5	15	0
maker-Contig_Y1-snap-gene-24.796	Contig_Y1;Contig_Y1	24911021;24912524	24911234;24912552	-;-	243	5	1	4	2	0	0	0	0	0	0	0	0	0	0	0	0	4	14	21	0	1	0	0	0	0	3	0	0	0	0	0	0	0	8	2	2	3	3	3	2	0	3	0	0
maker-Contig_Y1-snap-gene-24.799	Contig_Y1;Contig_Y1;Contig_Y1;Contig_Y1	24912571;24912872;24913503;24914165	24912808;24913473;24913673;24914401	-;-;-;-	1248	146	59	129	48	0	0	2	2	0	2	6	6	4	2	0	6	2	32	84	16	54	88	55	29	18	20	0	0	0	4	0	0	0	0	2	2	8	2	6	11	4	10	33	0
maker-Contig_Y1-augustus-gene-24.425	Contig_Y1;Contig_Y1	24917545;24917638	24917577;24917925	-;-	321	2	0	0	0	0	0	0	0	0	0	0	0	0	0	0	0	0	0	2	0	0	0	0	0	1	0	0	0	0	0	0	0	0	0	0	0	0	0	0	2	0	0	2	0
augustus_masked-Contig_Y1-processed-gene-24.20	Contig_Y1	24915392	24915886	+	495	0	0	0	0	0	0	0	0	0	0	0	0	0	0	0	0	0	1	1	0	0	0	0	0	0	0	0	0	0	0	0	0	0	4	0	1	2	0	2	0	0	0	0	0
maker-Contig_Y1-augustus-gene-24.236	Contig_Y1;Contig_Y1	24916126;24916778	24916719;24917308	+;+	1125	2	0	0	2	0	0	0	0	0	0	2	0	2	0	0	0	0	4	0	2	0	0	0	0	0	0	0	0	0	0	0	0	0	0	0	4	3	0	0	0	2	0	2	0
maker-Contig_Y1-snap-gene-24.826	Contig_Y1;Contig_Y1	24927348;24928082	24927976;24928781	-;-	1329	7	18	0	2	0	0	0	0	0	0	8	5	8	6	4	5	13	8	21	23	12	10	8	8	17	0	1	0	0	0	0	0	5	6	0	4	16	0	5	14	7	8	17	26
maker-Contig_Y1-snap-gene-24.827	Contig_Y1;Contig_Y1;Contig_Y1;Contig_Y1;Contig_Y1	24929574;24930168;24931251;24931503;24931717	24929682;24931114;24931441;24931656;24931995	-;-;-;-;-	1680	0	9	0	0	0	0	0	0	0	0	0	4	4	0	0	0	0	8	13	4	0	11	4	3	12	5	2	0	0	0	0	0	1	3	0	1	20	0	7	4	3	21	10	33
maker-Contig_Y1-augustus-gene-24.237	Contig_Y1;Contig_Y1;Contig_Y1;Contig_Y1	24936601;24939194;24939712;24941659	24936747;24939653;24941591;24942090	+;+;+;+	2919	646	1701	506	755	969	759	1791	1339	1567	902	747	489	297	269	377	73	239	207	313	246	1125	1485	1729	1991	2302	1742	1180	1240	1084	1374	1436	1070	505	422	690	260	392	232	382	502	391	472	724	747
maker-Contig_Y1-snap-gene-24.834	Contig_Y1;Contig_Y1;Contig_Y1;Contig_Y1;Contig_Y1;Contig_Y1;Contig_Y1;Contig_Y1;Contig_Y1;Contig_Y1;Contig_Y1	24942523;24942747;24943317;24943530;24943756;24948773;24948931;24949501;24949714;24949940;24950445	24942675;24943258;24943479;24943695;24944000;24948859;24949442;24949663;24949879;24950381;24950511	-;-;-;-;-;-;-;-;-;-;-	2676	165	164	70	55	126	76	187	125	177	176	296	294	255	399	239	92	253	187	205	142	209	237	217	190	201	114	149	148	120	155	175	113	220	330	241	243	314	428	290	313	231	138	212	49
maker-Contig_Y1-augustus-gene-24.238	Contig_Y1;Contig_Y1	24945085;24945227	24945168;24945439	+;+	297	3	25	3	3	2	1	4	2	5	6	2	2	2	6	3	0	1	1	2	2	23	14	22	21	40	26	1	4	2	4	10	7	2	3	11	6	4	9	12	18	6	11	13	0
maker-Contig_Y1-augustus-gene-24.239	Contig_Y1;Contig_Y1;Contig_Y1	24951266;24951408;24951677	24951349;24951616;24951839	+;+;+	456	0	13	0	0	0	0	0	0	0	2	0	0	0	0	0	0	2	0	0	0	8	12	12	5	18	2	0	0	0	0	2	0	0	0	2	2	0	3	7	7	4	3	14	1
maker-Contig_Y1-augustus-gene-24.437	Contig_Y1;Contig_Y1;Contig_Y1;Contig_Y1;Contig_Y1;Contig_Y1	24954897;24955121;24955691;24955904;24956130;24956635	24955049;24955632;24955853;24956069;24956571;24956701	-;-;-;-;-;-	1503	65	97	19	28	51	31	83	59	89	72	102	123	106	161	62	42	89	70	78	56	87	98	88	80	105	53	64	75	65	96	83	60	90	117	125	118	140	172	118	161	138	52	108	23
maker-Contig_Y1-augustus-gene-24.276	Contig_Y1;Contig_Y1	24957450;24957592	24957533;24957804	+;+	297	0	2	0	0	0	0	0	0	0	0	0	0	0	2	0	0	0	0	0	0	0	0	5	0	3	0	0	0	0	0	0	0	0	0	0	0	0	0	2	2	0	0	1	1
maker-Contig_Y1-snap-gene-24.830	Contig_Y1;Contig_Y1;Contig_Y1;Contig_Y1;Contig_Y1;Contig_Y1;Contig_Y1;Contig_Y1;Contig_Y1;Contig_Y1;Contig_Y1;Contig_Y1	24957649;24960986;24961144;24961714;24961926;24962152;24967026;24967227;24967797;24968010;24968236;24968744	24957780;24961072;24961655;24961888;24962091;24962593;24967155;24967738;24967959;24968175;24968680;24968810	-;-;-;-;-;-;-;-;-;-;-;-	2997	34	103	16	11	17	20	39	17	47	48	68	60	41	69	27	14	48	34	33	21	95	122	135	131	115	71	37	47	29	31	49	29	32	64	70	69	79	107	96	142	67	73	129	6
maker-Contig_Y1-snap-gene-24.622	Contig_Y1;Contig_Y1;Contig_Y1;Contig_Y1;Contig_Y1;Contig_Y1;Contig_Y1;Contig_Y1;Contig_Y1	24963478;24963620;24963889;24964073;24969536;24969707;24969976;24970160;24973023	24963561;24963828;24964018;24964178;24969648;24969915;24970105;24970265;24973036	+;+;+;+;+;+;+;+;+	1101	28	30	12	4	16	4	28	22	32	29	32	20	20	18	8	6	18	10	20	10	38	51	52	74	73	26	34	14	10	18	24	7	35	40	16	18	32	47	16	19	33	13	29	9
maker-Contig_Y1-augustus-gene-25.117	Contig_Y1;Contig_Y1;Contig_Y1;Contig_Y1;Contig_Y1;Contig_Y1	24973083;24973307;24973877;24974090;24974316;24977562	24973235;24973818;24974039;24974255;24974636;24977632	-;-;-;-;-;-	1386	2	6	4	6	0	0	2	2	0	6	6	4	6	12	4	2	6	4	6	0	0	5	1	2	4	0	2	0	2	8	6	0	2	8	4	2	2	6	10	2	6	0	2	0
maker-Contig_Y1-snap-gene-25.202	Contig_Y1;Contig_Y1;Contig_Y1;Contig_Y1;Contig_Y1;Contig_Y1;Contig_Y1;Contig_Y1;Contig_Y1	25030201;25030425;25030749;25031389;25031577;25031776;25032123;25032426;25040375	25030368;25030687;25031322;25031516;25031720;25032008;25032365;25033234;25041037	+;+;+;+;+;+;+;+;+	3225	86	183	42	68	43	63	111	23	43	33	2	0	6	7	6	4	20	29	49	34	181	262	125	136	175	97	77	55	88	38	48	21	4	4	5	6	9	4	66	101	41	60	100	31
maker-Contig_Y1-augustus-gene-25.120	Contig_Y1;Contig_Y1;Contig_Y1	25034715;25035013;25035129	25034912;25035070;25035250	-;-;-	378	0	1	4	3	1	0	0	0	0	0	0	0	0	0	0	0	0	0	0	0	0	0	0	1	0	0	0	0	0	0	0	0	0	0	0	0	0	0	0	0	2	0	0	1
maker-Contig_Y1-snap-gene-25.259	Contig_Y1;Contig_Y1;Contig_Y1;Contig_Y1;Contig_Y1;Contig_Y1;Contig_Y1;Contig_Y1;Contig_Y1;Contig_Y1;Contig_Y1;Contig_Y1;Contig_Y1;Contig_Y1;Contig_Y1;Contig_Y1;Contig_Y1;Contig_Y1;Contig_Y1;Contig_Y1;Contig_Y1	25035275;25035723;25036150;25036833;25037242;25037517;25037921;25040776;25041794;25041941;25042028;25042183;25042608;25042857;25043288;25044537;25044812;25045087;25045291;25045575;25048037	25035445;25036062;25036779;25037169;25037462;25037851;25038076;25041055;25041932;25041962;25042124;25042499;25042778;25043190;25044464;25044757;25045005;25045221;25045509;25045689;25048206	-;-;-;-;-;-;-;-;-;-;-;-;-;-;-;-;-;-;-;-;-	5781	2	0	1	6	0	0	0	0	0	1	0	0	0	0	0	0	0	0	0	0	0	3	2	2	16	14	0	0	0	0	0	0	0	4	0	0	0	0	0	0	2	1	4	13
maker-Contig_Y1-snap-gene-25.197	Contig_Y1;Contig_Y1;Contig_Y1;Contig_Y1	25041447;25047067;25047465;25047815	25041491;25047414;25047579;25048131	+;+;+;+	825	0	0	3	4	0	0	2	2	0	2	0	0	0	0	0	0	0	0	0	0	3	5	2	4	7	5	2	2	2	1	0	1	0	0	0	0	1	0	2	1	2	0	5	0
maker-Contig_Y1-snap-gene-25.249	Contig_Y1;Contig_Y1;Contig_Y1;Contig_Y1;Contig_Y1;Contig_Y1;Contig_Y1;Contig_Y1;Contig_Y1;Contig_Y1;Contig_Y1;Contig_Y1;Contig_Y1;Contig_Y1	25048860;25049123;25049268;25049693;25049942;25050379;25051628;25051903;25052183;25052403;25052687;25053421;25055589;25055696	25049057;25049219;25049584;25049863;25050281;25051555;25051848;25052113;25052333;25052621;25052801;25053515;25055662;25056344	-;-;-;-;-;-;-;-;-;-;-;-;-;-	4035	0	4	0	2	0	0	0	0	0	0	0	0	0	0	0	0	0	2	0	0	2	0	0	7	13	14	0	0	0	0	0	0	0	0	0	0	0	0	0	0	0	0	0	15
maker-Contig_Y1-snap-gene-25.279	Contig_Y1;Contig_Y1	25142995;25143294	25143241;25143346	-;-	300	0	247	0	0	0	0	0	0	0	0	0	0	0	0	0	0	0	0	1	0	160	199	218	173	200	76	0	0	0	0	0	0	20	28	40	87	106	107	103	139	116	124	151	0
maker-Contig_Y1-augustus-gene-25.176	Contig_Y1;Contig_Y1	25144083;25144612	25144550;25144929	-;-	786	28	202	48	20	27	8	46	14	44	34	2	18	4	14	4	18	21	16	35	26	229	242	288	272	267	128	42	21	14	22	18	24	28	42	76	93	66	121	108	224	182	118	232	2
maker-Contig_Y1-augustus-gene-25.107	Contig_Y1;Contig_Y1;Contig_Y1;Contig_Y1	25160477;25160605;25162024;25162482	25160480;25161964;25162414;25162688	+;+;+;+	1962	304	577	99	135	276	187	324	260	317	281	88	61	65	100	139	127	282	230	281	284	539	697	679	583	703	369	264	269	201	271	296	230	185	259	245	263	346	242	604	764	690	433	666	78
maker-Contig_Y1-snap-gene-25.287	Contig_Y1;Contig_Y1;Contig_Y1;Contig_Y1;Contig_Y1;Contig_Y1;Contig_Y1	25164207;25164373;25164578;25164743;25165062;25165233;25165846	25164305;25164511;25164675;25164998;25165160;25165419;25165861	-;-;-;-;-;-;-	894	313	259	505	432	1125	626	1437	778	1233	1461	137	216	183	286	238	125	355	315	345	253	257	330	341	486	609	336	1234	1348	1016	1177	1242	729	143	205	158	183	223	373	169	277	245	162	299	936
maker-Contig_Y1-augustus-gene-25.180	Contig_Y1;Contig_Y1;Contig_Y1;Contig_Y1	25184648;25185123;25190592;25190807	25185072;25185695;25190745;25190941	-;-;-;-	1287	65	58	89	81	120	86	235	87	166	224	25	31	30	34	27	30	36	47	46	40	40	49	61	95	158	64	152	168	153	157	163	122	17	30	28	22	35	48	21	25	20	23	43	70
maker-Contig_Y1-snap-gene-25.230	Contig_Y1;Contig_Y1;Contig_Y1	25191538;25192268;25195616	25191598;25192355;25197053	+;+;+	1587	43	132	88	103	349	279	495	55	38	134	0	0	4	2	13	0	6	2	3	12	63	70	104	179	207	179	327	222	221	65	82	53	0	3	2	0	4	4	6	4	0	7	13	303
maker-Contig_Y1-snap-gene-25.291	Contig_Y1;Contig_Y1;Contig_Y1	25200285;25200568;25200684	25200537;25200621;25201162	-;-;-	786	174	316	671	454	164	108	166	138	234	179	226	188	218	253	238	85	231	161	152	108	423	558	445	243	230	263	170	175	155	208	186	120	158	250	261	284	239	318	200	257	207	100	158	84
maker-Contig_Y1-augustus-gene-25.182	Contig_Y1;Contig_Y1;Contig_Y1;Contig_Y1	25201297;25201494;25201599;25201685	25201420;25201541;25201628;25201713	-;-;-;-	231	10	22	46	13	4	4	12	12	18	11	13	23	14	12	14	5	28	19	20	3	15	43	24	28	18	21	26	7	10	13	6	13	10	16	11	9	17	20	20	12	14	11	9	0
maker-Contig_Y1-snap-gene-25.289	Contig_Y1;Contig_Y1	25202703;25203517	25203117;25203578	-;-	477	139	325	62	41	103	52	112	72	57	117	162	83	98	84	167	90	192	80	121	143	358	415	352	298	303	334	89	73	61	74	87	53	135	125	175	157	153	313	420	441	270	307	550	43
snap_masked-Contig_Y1-processed-gene-25.64	Contig_Y1	25203752	25205257	-	1506	570	1077	680	437	442	242	520	364	465	514	784	738	751	812	711	291	768	508	638	447	1298	1456	1576	1725	1719	1456	402	378	324	523	662	344	1031	1088	1230	1202	1210	1435	1408	1745	1375	1031	1887	200
maker-Contig_Y1-augustus-gene-25.188	Contig_Y1;Contig_Y1	25206381;25207147	25207081;25207183	-;-	738	0	8	0	0	0	0	0	0	0	0	0	0	0	0	0	0	0	0	0	0	0	4	2	8	5	5	0	0	0	0	0	0	2	0	2	4	0	20	4	2	2	2	4	0
maker-Contig_Y1-snap-gene-25.298	Contig_Y1;Contig_Y1	25207552;25207906	25207799;25208110	-;-	453	0	2	0	0	0	0	0	0	0	0	0	0	0	0	0	0	0	0	0	0	0	0	0	0	4	0	0	0	0	0	0	0	0	0	0	0	2	0	0	0	1	0	0	0
maker-Contig_Y1-augustus-gene-25.109	Contig_Y1;Contig_Y1;Contig_Y1;Contig_Y1;Contig_Y1;Contig_Y1	25229921;25230038;25230301;25231653;25232771;25233773	25229973;25230221;25231581;25232682;25233671;25233773	+;+;+;+;+;+	3450	3	4	0	0	0	0	0	0	0	0	5	0	0	0	4	0	3	0	2	2	2	4	2	0	2	2	0	0	0	0	0	0	6	2	2	20	15	15	4	18	20	5	5	32
maker-Contig_Y1-snap-gene-25.234	Contig_Y1;Contig_Y1	25233942;25238509	25234096;25238593	+;+	240	0	0	0	0	0	0	0	0	0	0	0	0	0	0	0	0	0	0	2	0	0	0	0	0	0	0	0	0	0	0	0	0	2	0	0	0	1	1	2	1	1	2	4	0
maker-Contig_Y1-snap-gene-25.302	Contig_Y1;Contig_Y1;Contig_Y1;Contig_Y1	25235155;25239972;25242760;25243013	25235178;25240108;25242943;25243405	-;-;-;-	738	0	0	0	0	0	0	0	0	0	0	0	4	0	0	0	0	0	6	0	2	0	0	1	0	1	0	0	0	0	0	0	0	2	0	2	2	9	3	0	0	2	0	0	16
maker-Contig_Y1-augustus-gene-25.111	Contig_Y1;Contig_Y1;Contig_Y1	25276653;25276911;25277056	25276847;25276992;25277183	+;+;+	405	0	0	0	0	0	0	0	0	0	0	0	0	0	0	0	0	0	0	0	0	0	0	0	0	0	0	0	0	0	0	0	0	0	0	0	0	0	0	0	0	0	0	0	0
maker-Contig_Y1-snap-gene-25.306	Contig_Y1;Contig_Y1;Contig_Y1;Contig_Y1;Contig_Y1	25507431;25507976;25508229;25509452;25509864	25507908;25508154;25508300;25509796;25509926	-;-;-;-;-	1137	0	0	0	0	0	0	0	0	0	0	0	0	0	0	0	0	0	0	0	0	0	0	1	0	0	0	0	0	0	0	0	0	0	0	0	0	0	0	0	2	0	0	4	0
maker-Contig_Y1-augustus-gene-25.113	Contig_Y1;Contig_Y1	25534813;25534947	25534887;25535447	+;+	576	0	0	0	0	0	0	0	0	1	0	0	0	0	0	0	0	0	0	0	0	1	0	0	0	0	0	0	0	0	0	0	0	1	0	0	3	1	0	0	0	0	0	0	0
maker-Contig_Y1-augustus-gene-25.115	Contig_Y1;Contig_Y1;Contig_Y1	25862640;25862859;25863096	25862801;25863033;25863499	+;+;+	741	0	0	0	0	0	0	0	0	0	0	0	0	0	0	2	0	0	0	0	0	0	0	0	0	0	0	0	0	0	0	0	0	0	0	0	0	0	0	0	0	0	0	0	0
maker-Contig_Y1-snap-gene-26.253	Contig_Y1;Contig_Y1;Contig_Y1;Contig_Y1;Contig_Y1;Contig_Y1;Contig_Y1;Contig_Y1;Contig_Y1;Contig_Y1	26410614;26411632;26411900;26412283;26412596;26412925;26413216;26413575;26418491;26419478	26411432;26411831;26412256;26412451;26412884;26413206;26413481;26413814;26419410;26419724	-;-;-;-;-;-;-;-;-;-	3789	0	34	0	0	0	0	0	0	0	0	0	0	0	0	0	0	0	0	2	2	22	10	18	3	8	6	0	0	0	0	0	2	21	9	32	36	59	17	96	125	93	52	92	10
maker-Contig_Y1-augustus-gene-26.134	Contig_Y1;Contig_Y1	26420628;26420966	26420919;26422767	-;-	2094	0	0	0	0	0	0	0	0	0	0	0	0	0	0	0	0	0	0	0	0	0	2	0	0	0	0	0	0	0	0	0	0	0	0	4	0	0	2	2	0	0	0	0	10
augustus_masked-Contig_Y1-processed-gene-26.2	Contig_Y1	26494564	26494899	+	336	0	0	0	0	0	0	0	0	0	0	0	0	0	0	0	0	0	0	0	0	0	0	0	0	4	0	0	0	0	0	0	0	0	0	0	0	0	0	0	0	0	0	0	0
maker-Contig_Y1-snap-gene-26.206	Contig_Y1;Contig_Y1;Contig_Y1	26495238;26498190;26498591	26495253;26498548;26498686	+;+;+	471	0	0	0	0	0	0	0	0	0	0	0	0	0	0	0	0	0	0	0	0	0	0	0	0	0	0	0	0	0	0	0	0	0	0	0	0	0	0	0	0	0	0	0	0
augustus_masked-Contig_Y1-processed-gene-26.4	Contig_Y1;Contig_Y1;Contig_Y1;Contig_Y1;Contig_Y1;Contig_Y1;Contig_Y1;Contig_Y1	26498866;26502351;26502750;26503044;26503716;26504060;26504383;26505090	26498880;26502686;26502945;26503648;26503992;26504312;26504552;26505334	+;+;+;+;+;+;+;+	2097	87	44	10	84	164	172	392	122	140	52	6	10	4	4	6	12	22	14	18	31	16	14	47	42	67	65	238	202	156	110	72	112	8	4	6	4	8	0	10	17	10	36	31	393
maker-Contig_Y1-augustus-gene-26.99	Contig_Y1;Contig_Y1	26505485;26506647	26506576;26507405	+;+	1851	31	12	7	47	61	66	113	27	32	23	2	2	2	4	7	6	4	6	5	16	6	5	27	21	37	52	46	34	40	30	30	45	0	1	2	0	2	0	9	5	4	16	19	52
maker-Contig_Y1-augustus-gene-26.141	Contig_Y1;Contig_Y1;Contig_Y1	26510089;26510403;26511043	26510339;26510944;26511122	-;-;-	873	2	136	0	0	0	0	0	0	0	0	0	0	0	2	0	0	0	0	2	2	130	153	169	323	351	162	2	0	0	0	0	0	15	33	41	70	61	92	87	113	90	61	183	2
maker-Contig_Y1-augustus-gene-26.103	Contig_Y1;Contig_Y1;Contig_Y1;Contig_Y1	26511482;26511664;26512660;26512913	26511598;26512577;26512854;26513624	+;+;+;+	1938	29	254	41	23	50	26	82	46	51	53	18	25	26	25	16	8	5	28	11	23	227	306	254	369	338	203	45	64	34	46	67	35	100	181	187	238	254	304	196	331	228	123	201	10
maker-Contig_Y1-augustus-gene-26.142	Contig_Y1;Contig_Y1;Contig_Y1;Contig_Y1;Contig_Y1;Contig_Y1	26513757;26513919;26514083;26514661;26515357;26516145	26513865;26514031;26514607;26515297;26516093;26516225	-;-;-;-;-;-	2202	222	573	123	99	82	75	143	96	115	105	93	79	74	55	110	90	194	122	148	159	639	718	645	694	764	557	111	117	76	112	109	100	102	84	110	190	213	184	366	481	469	432	914	26
maker-Contig_Y1-snap-gene-26.272	Contig_Y1;Contig_Y1;Contig_Y1	26517485;26517585;26517866	26517523;26517782;26518504	-;-;-	876	0	0	0	0	0	0	0	0	0	0	0	0	0	0	0	0	0	0	0	0	0	0	0	0	0	0	0	0	0	0	0	0	0	0	0	0	0	0	0	0	0	0	0	0
maker-Contig_Y1-augustus-gene-26.152	Contig_Y1;Contig_Y1;Contig_Y1;Contig_Y1;Contig_Y1;Contig_Y1;Contig_Y1	26562636;26562769;26562976;26563235;26563574;26563830;26564260	26562707;26562869;26563164;26563517;26563763;26564204;26564861	-;-;-;-;-;-;-	1812	0	0	0	0	0	0	0	0	0	0	2	2	0	0	0	0	0	0	0	0	0	0	0	0	0	0	0	0	0	0	0	0	0	0	2	2	0	0	0	0	0	0	0	0
maker-Contig_Y1-augustus-gene-26.154	Contig_Y1;Contig_Y1	26566612;26566995	26566932;26567291	-;-	618	0	0	0	0	0	0	0	0	0	0	0	0	0	0	0	0	0	0	0	0	0	0	0	0	0	0	0	0	0	0	0	0	0	0	0	0	0	0	0	0	0	0	0	5
maker-Contig_Y1-augustus-gene-26.156	Contig_Y1;Contig_Y1	26588933;26589337	26589274;26589450	-;-	456	0	0	0	0	0	0	0	0	0	0	0	0	0	0	0	0	0	0	0	0	0	0	0	0	0	0	0	0	0	0	0	0	0	0	0	0	0	0	0	0	0	0	0	6
maker-Contig_Y1-augustus-gene-26.106	Contig_Y1;Contig_Y1	26613162;26613417	26613350;26613590	+;+	363	0	0	0	0	0	0	0	0	0	0	0	0	0	0	0	0	0	0	0	0	2	0	0	0	0	0	0	0	0	0	0	0	0	0	0	0	0	0	0	0	0	0	0	0
augustus_masked-Contig_Y1-processed-gene-26.27	Contig_Y1;Contig_Y1	26622570;26623256	26623193;26623402	-;-	771	0	3	0	2	0	0	0	0	0	0	0	2	2	4	2	0	2	6	0	5	2	0	3	2	2	2	0	0	0	0	0	0	2	0	0	2	8	8	4	4	4	0	2	2
maker-Contig_Y1-augustus-gene-26.159	Contig_Y1;Contig_Y1;Contig_Y1	26623831;26624452;26624714	26624391;26624636;26624759	-;-;-	792	0	0	0	0	0	0	0	0	1	0	0	2	0	0	0	0	0	0	0	0	0	0	0	0	4	0	0	0	0	0	0	0	2	0	0	0	1	0	0	3	0	0	0	2
maker-Contig_Y1-snap-gene-26.283	Contig_Y1;Contig_Y1	26626133;26633619	26626423;26633681	-;-	354	0	0	0	0	0	0	0	0	0	0	0	0	0	0	2	0	0	0	0	0	0	0	0	1	0	0	0	0	0	0	0	0	0	0	0	0	0	0	0	0	0	0	0	0
maker-Contig_Y1-augustus-gene-26.107	Contig_Y1;Contig_Y1;Contig_Y1;Contig_Y1;Contig_Y1;Contig_Y1;Contig_Y1	26632808;26633389;26633568;26637362;26639102;26639895;26640150	26632874;26633494;26633988;26637553;26639499;26640088;26640238	+;+;+;+;+;+;+	1467	0	0	0	1	0	0	0	0	0	0	1	0	0	0	0	0	0	0	0	0	0	0	0	0	0	0	0	0	0	0	0	0	0	0	0	0	0	0	0	1	0	0	0	0
maker-Contig_Y1-augustus-gene-26.186	Contig_Y1;Contig_Y1	26663860;26664201	26664135;26664419	-;-	495	0	0	0	0	0	0	0	0	0	0	0	0	0	0	0	0	0	0	0	0	0	0	0	0	0	0	0	0	0	0	0	0	0	0	0	0	0	0	0	0	0	0	0	12
maker-Contig_Y1-augustus-gene-26.111	Contig_Y1;Contig_Y1	26665356;26665573	26665454;26665689	+;+	216	0	0	0	0	0	0	0	0	0	0	0	0	0	0	0	0	0	0	0	0	0	0	0	0	0	0	0	0	0	0	0	0	0	0	0	0	0	0	0	0	0	0	0	0
maker-Contig_Y1-augustus-gene-26.112	Contig_Y1;Contig_Y1;Contig_Y1	26665736;26666036;26666249	26665977;26666090;26666503	+;+;+	552	0	0	0	0	0	0	0	0	0	2	0	0	0	0	0	0	0	0	0	0	0	0	0	2	0	0	0	0	0	0	0	0	0	0	0	0	0	0	0	0	0	0	0	0
maker-Contig_Y1-augustus-gene-26.113	Contig_Y1;Contig_Y1;Contig_Y1	26666598;26666693;26666999	26666633;26666929;26667304	+;+;+	579	0	0	0	0	0	0	0	0	0	0	0	0	0	0	0	0	0	0	0	0	0	0	0	0	0	0	0	0	0	0	0	0	0	0	0	0	0	0	0	0	0	0	0	0
maker-Contig_Y1-augustus-gene-26.175	Contig_Y1;Contig_Y1;Contig_Y1	26667433;26667664;26668278	26667608;26667738;26668392	-;-;-	366	15	2	6	3	237	134	321	107	131	217	69	107	61	107	104	35	92	57	63	32	6	1	0	1	2	4	164	202	156	135	170	100	90	89	97	55	55	131	59	120	46	42	51	72
maker-Contig_Y1-augustus-gene-26.179	Contig_Y1;Contig_Y1;Contig_Y1;Contig_Y1	26668766;26669008;26669316;26669728	26668945;26669253;26669665;26669992	-;-;-;-	1041	134	22	32	9	4217	2526	5803	1767	2146	3192	1052	806	652	771	994	382	940	531	474	343	40	34	15	40	41	32	3722	3889	2910	2116	3019	2168	696	908	1127	509	697	703	843	935	525	406	463	830
maker-Contig_Y1-snap-gene-26.232	Contig_Y1;Contig_Y1;Contig_Y1;Contig_Y1;Contig_Y1	26712579;26713059;26714455;26714671;26715243	26712653;26713253;26714606;26715186;26715498	+;+;+;+;+	1194	0	0	0	0	9	2	15	5	11	7	0	0	2	0	0	0	0	0	0	0	0	0	0	1	4	2	11	12	10	8	17	8	0	0	0	0	0	0	0	0	0	0	0	8
maker-Contig_Y1-snap-gene-26.231	Contig_Y1;Contig_Y1;Contig_Y1;Contig_Y1;Contig_Y1	26715541;26715634;26715807;26716097;26716336	26715572;26715753;26716014;26716279;26716416	+;+;+;+;+	624	0	0	0	0	7	14	18	10	13	9	2	0	2	0	0	0	0	0	0	0	0	0	2	0	0	4	29	13	21	13	24	9	3	0	2	0	1	0	0	0	0	0	0	2
snap_masked-Contig_Y1-processed-gene-26.59	Contig_Y1;Contig_Y1	26716441;26733287	26716585;26733444	+;+	303	2	0	0	0	10	7	19	7	31	23	0	1	0	1	0	0	0	0	0	0	0	0	0	1	0	0	10	26	19	11	19	9	0	0	0	0	0	1	0	0	0	0	0	0
augustus_masked-Contig_Y1-processed-gene-26.31	Contig_Y1	26733033	26734010	-	978	123	2	6	4	413	224	478	242	236	264	428	260	474	330	550	204	521	209	186	309	11	11	8	2	2	2	349	320	211	269	372	283	429	380	477	468	503	583	289	371	263	156	250	406
snap_masked-Contig_Y1-processed-gene-26.61	Contig_Y1;Contig_Y1;Contig_Y1;Contig_Y1	26830181;26832513;26832743;26833095	26832448;26832686;26833038;26833959	+;+;+;+	3603	0	56	0	0	0	0	0	0	0	0	3	5	1	0	2	0	0	0	0	0	12	21	26	41	108	58	0	0	0	0	1	0	2	2	22	19	21	2	30	10	20	27	31	0
maker-Contig_Y1-snap-gene-26.322	Contig_Y1;Contig_Y1;Contig_Y1;Contig_Y1;Contig_Y1;Contig_Y1	26834717;26835001;26835357;26835641;26836139;26836331	26834911;26835328;26835615;26836073;26836275;26836397	-;-;-;-;-;-	1419	28	4	7	14	6	14	11	0	0	4	6	0	4	6	10	2	14	0	14	14	0	11	4	0	10	4	5	4	2	0	4	0	0	2	2	4	6	4	6	2	0	6	6	2
maker-Contig_Y1-snap-gene-26.320	Contig_Y1;Contig_Y1;Contig_Y1;Contig_Y1;Contig_Y1;Contig_Y1	26842562;26842846;26843202;26843486;26843984;26844176	26842756;26843173;26843460;26843918;26844120;26844242	-;-;-;-;-;-	1419	82	35	131	55	77	39	83	0	0	4	21	38	16	37	34	12	43	57	68	54	67	92	42	88	77	56	73	28	32	4	4	2	10	8	13	14	16	31	41	53	26	25	40	5
snap_masked-Contig_Y1-processed-gene-26.63	Contig_Y1;Contig_Y1	26843057;26849381	26843185;26849539	+;+	288	0	0	0	0	0	0	0	0	0	0	0	0	0	0	0	0	0	0	0	0	0	0	0	0	0	0	0	0	0	0	0	0	0	0	0	0	0	1	1	0	0	0	0	0
augustus_masked-Contig_Y1-processed-gene-26.36	Contig_Y1;Contig_Y1;Contig_Y1	26849516;26849925;26850329	26849746;26850263;26850433	-;-;-	675	17	4	12	12	35	14	33	0	2	3	12	4	13	5	5	5	18	14	15	22	7	9	13	13	18	9	20	4	6	2	0	0	2	2	1	2	5	1	6	9	6	10	9	3
maker-Contig_Y1-augustus-gene-26.200	Contig_Y1;Contig_Y1;Contig_Y1;Contig_Y1	26866596;26866836;26867972;26874319	26866775;26867912;26868168;26874367	-;-;-;-	1503	168	221	126	151	0	0	2	1	8	0	71	64	36	78	75	10	76	93	70	64	136	143	222	218	359	243	0	0	0	2	9	6	58	78	63	84	167	96	163	207	124	122	169	12
maker-Contig_Y1-snap-gene-26.240	Contig_Y1;Contig_Y1;Contig_Y1;Contig_Y1;Contig_Y1	26888829;26889208;26889444;26892535;26892899	26888862;26889321;26889637;26892816;26893375	+;+;+;+;+	1101	175	560	284	139	104	81	199	91	190	148	164	245	183	240	166	70	202	183	149	140	657	731	719	871	866	652	130	143	126	184	176	87	230	256	250	432	483	516	494	728	636	457	716	38
maker-Contig_Y1-augustus-gene-26.202	Contig_Y1;Contig_Y1;Contig_Y1	26896162;26897010;26897555	26896743;26897431;26897567	-;-;-	1017	297	2335	538	323	120	80	178	87	153	133	235	235	178	237	216	80	263	269	205	135	2474	2580	3212	3200	3316	3002	142	111	107	160	142	71	266	354	434	761	550	900	1033	1720	908	1087	1569	18
maker-Contig_Y1-snap-gene-26.248	Contig_Y1;Contig_Y1;Contig_Y1;Contig_Y1	26899356;26899622;26900114;26900504	26899567;26900053;26900475;26900712	+;+;+;+	1215	50	15	48	24	8	6	20	2	18	10	36	18	20	30	20	18	19	30	24	34	20	14	35	55	88	69	12	10	0	14	12	4	17	15	38	35	28	40	31	43	34	36	66	0
maker-Contig_Y1-snap-gene-26.332	Contig_Y1;Contig_Y1;Contig_Y1;Contig_Y1	26902148;26902291;26902508;26903614	26902226;26902440;26903407;26904128	-;-;-;-	1644	98	123	81	64	89	50	138	51	120	86	67	86	75	97	86	90	170	104	123	110	114	107	157	118	146	80	67	76	59	63	119	54	271	309	201	460	520	462	176	230	268	140	207	4
maker-Contig_Y1-snap-gene-26.251	Contig_Y1;Contig_Y1	26963068;26963565	26963334;26963936	+;+	639	0	0	0	0	0	0	0	0	0	0	0	0	0	0	0	0	8	0	0	0	0	2	3	0	1	0	0	0	0	0	0	0	0	0	0	0	0	0	2	0	0	1	2	0
maker-Contig_Y1-snap-gene-26.250	Contig_Y1;Contig_Y1;Contig_Y1	26963944;26964441;26964559	26964267;26964491;26964702	+;+;+	519	0	0	0	0	0	0	0	0	0	0	0	0	0	1	0	0	0	0	0	0	2	0	2	0	0	0	0	0	0	0	0	0	0	0	0	0	0	0	0	0	0	1	0	0
maker-Contig_Y1-snap-gene-27.310	Contig_Y1;Contig_Y1	26989259;26989733	26989714;26990029	+;+	753	0	0	0	0	0	0	0	0	0	0	0	0	0	0	0	0	0	0	0	0	0	0	0	0	0	0	0	0	0	0	0	0	0	0	0	0	0	0	0	0	0	0	0	0
maker-Contig_Y1-augustus-gene-27.167	Contig_Y1;Contig_Y1;Contig_Y1	26997928;26998432;27000973	26998263;26998628;27001249	-;-;-	810	0	4	1	0	0	0	0	0	0	0	0	0	1	0	0	0	0	0	0	0	3	2	9	1	7	8	0	0	0	0	0	0	0	0	0	0	3	0	1	4	6	7	5	0
maker-Contig_Y1-augustus-gene-27.170	Contig_Y1;Contig_Y1;Contig_Y1;Contig_Y1;Contig_Y1;Contig_Y1	27045061;27045147;27045301;27045517;27045745;27046198	27045091;27045239;27045454;27045694;27046140;27046422	-;-;-;-;-;-	1077	0	26	0	0	0	0	0	0	0	0	0	0	0	0	0	0	0	0	2	0	10	24	44	34	53	18	0	0	0	0	0	0	12	13	2	59	97	14	14	14	96	36	83	2
maker-Contig_Y1-augustus-gene-27.145	Contig_Y1;Contig_Y1	27066909;27067227	27066936;27068704	+;+	1506	0	2	0	0	0	0	0	0	0	0	0	0	0	0	0	0	0	0	0	0	0	0	2	0	5	2	0	0	0	0	0	0	0	0	2	4	7	0	0	0	0	2	0	2
maker-Contig_Y1-augustus-gene-27.172	Contig_Y1;Contig_Y1;Contig_Y1	27086168;27087788;27088015	27087723;27087925;27088042	-;-;-	1722	0	2	0	0	0	0	0	0	0	0	0	0	0	0	0	0	0	0	0	0	0	1	0	2	6	0	0	0	0	0	0	0	0	0	0	0	3	0	2	2	2	0	3	0
maker-Contig_Y1-augustus-gene-27.175	Contig_Y1;Contig_Y1;Contig_Y1	27099934;27101464;27101691	27101399;27101601;27101718	-;-;-	1632	0	2	0	0	0	0	0	0	0	0	0	0	0	0	0	0	0	0	0	0	0	2	0	0	2	4	0	0	0	0	0	0	3	0	2	3	3	0	4	1	0	2	1	2
maker-Contig_Y1-snap-gene-27.315	Contig_Y1;Contig_Y1;Contig_Y1	27103843;27103956;27104238	27103899;27104191;27104352	+;+;+	408	0	4	0	0	2	0	8	0	0	0	0	0	0	0	0	0	0	0	0	0	1	4	9	18	14	7	0	0	0	0	0	0	0	0	0	6	9	9	0	3	7	4	12	0
maker-Contig_Y1-snap-gene-27.314	Contig_Y1;Contig_Y1;Contig_Y1	27104401;27104729;27104951	27104679;27104889;27104963	+;+;+	453	0	21	0	3	0	0	0	2	0	0	0	2	0	0	0	0	0	2	0	0	11	18	20	28	25	11	2	0	0	0	0	2	7	2	2	16	20	23	10	11	18	16	41	2
maker-Contig_Y1-augustus-gene-27.178	Contig_Y1;Contig_Y1;Contig_Y1;Contig_Y1;Contig_Y1	27110300;27110620;27110982;27111440;27111564	27110556;27110927;27111380;27111514;27111637	-;-;-;-;-	1113	0	5	0	0	0	0	0	0	0	0	0	0	0	0	0	0	0	0	2	0	0	2	0	3	13	6	0	0	0	0	0	0	0	0	0	0	2	0	0	4	0	3	2	6
maker-Contig_Y1-augustus-gene-27.180	Contig_Y1;Contig_Y1;Contig_Y1	27117878;27118440;27119612	27118382;27118492;27119710	-;-;-	657	0	0	0	0	0	0	0	0	0	0	0	0	0	0	0	0	0	0	0	0	0	0	0	2	2	0	0	0	0	0	0	0	0	0	0	0	0	0	0	0	0	0	0	1
maker-Contig_Y1-augustus-gene-27.150	Contig_Y1;Contig_Y1;Contig_Y1	27122344;27122440;27122573	27122377;27122517;27122688	+;+;+	228	0	0	0	2	0	0	0	0	0	0	0	0	0	0	0	0	0	0	0	0	0	0	0	0	0	0	0	0	0	0	0	0	0	0	0	0	0	0	0	0	0	0	0	0
maker-Contig_Y1-augustus-gene-27.183	Contig_Y1;Contig_Y1	27127556;27127934	27127849;27128032	-;-	393	0	0	0	0	0	0	0	0	0	0	0	0	0	0	0	0	2	0	0	4	0	0	6	2	3	2	0	0	0	0	0	0	3	1	0	0	0	5	0	0	0	2	4	0
maker-Contig_Y1-augustus-gene-27.185	Contig_Y1;Contig_Y1;Contig_Y1;Contig_Y1;Contig_Y1;Contig_Y1;Contig_Y1;Contig_Y1;Contig_Y1;Contig_Y1;Contig_Y1	27166714;27177977;27179487;27181033;27181914;27182676;27182869;27183813;27186270;27186580;27191219	27167292;27178377;27179786;27181788;27182067;27182806;27183291;27183885;27186514;27186788;27191283	-;-;-;-;-;-;-;-;-;-;-	3336	235	229	50	171	0	0	0	0	0	2	22	36	20	32	52	36	100	228	225	198	69	79	228	271	410	295	4	0	0	0	0	0	2	3	0	2	22	0	60	68	67	140	126	2
maker-Contig_Y1-augustus-gene-27.186	Contig_Y1;Contig_Y1;Contig_Y1	27334625;27336167;27336394	27336102;27336304;27336421	-;-;-	1644	0	0	0	0	0	0	0	0	0	0	0	0	0	0	0	0	0	0	0	0	0	0	0	0	0	0	0	0	0	0	0	0	0	0	0	3	1	0	1	0	0	0	0	0
snap_masked-Contig_Y1-processed-gene-27.69	Contig_Y1;Contig_Y1	27335432;27339950	27335944;27339964	+;+	528	0	0	0	0	0	0	0	0	0	0	0	0	0	0	0	0	0	0	0	0	1	0	0	0	2	1	0	0	0	0	0	0	0	0	0	0	0	0	0	1	0	1	1	0
maker-Contig_Y1-augustus-gene-27.152	Contig_Y1;Contig_Y1	27339979;27340173	27340111;27340258	+;+	219	0	14	0	0	0	0	0	0	0	0	0	0	0	0	0	0	0	0	0	0	15	21	5	11	18	6	0	0	0	0	0	0	2	1	0	4	2	1	4	4	6	8	16	0
maker-Contig_Y1-augustus-gene-27.154	Contig_Y1;Contig_Y1	27346391;27346522	27346454;27346748	+;+	291	0	1	0	0	0	0	0	0	0	0	0	0	0	0	0	0	0	0	0	0	0	0	0	0	4	0	0	0	0	0	0	0	0	0	0	0	0	2	4	0	4	2	0	2
maker-Contig_Y1-augustus-gene-27.189	Contig_Y1;Contig_Y1	27463841;27464051	27463989;27464183	-;-	282	0	5	0	0	0	0	0	0	0	0	0	0	0	0	0	0	0	0	0	0	4	0	0	2	4	0	0	0	0	0	0	0	0	0	0	0	0	0	0	0	0	2	5	0
maker-Contig_Y1-snap-gene-27.326	Contig_Y1;Contig_Y1;Contig_Y1	27464953;27465391;27465606	27465305;27465532;27465743	+;+;+	633	0	6	0	0	0	0	0	0	0	0	0	0	0	0	0	0	0	0	0	0	2	3	3	1	2	0	0	0	0	0	0	0	0	0	0	0	0	2	4	0	2	2	6	0
maker-Contig_Y1-snap-gene-27.372	Contig_Y1;Contig_Y1;Contig_Y1;Contig_Y1;Contig_Y1;Contig_Y1;Contig_Y1;Contig_Y1;Contig_Y1;Contig_Y1	27514723;27515047;27519220;27519769;27522983;27523202;27523348;27523580;27523896;27532538	27514983;27515124;27519397;27520388;27523138;27523279;27523524;27523829;27524485;27532579	-;-;-;-;-;-;-;-;-;-	2430	0	2	0	0	0	0	0	0	0	0	0	0	0	0	0	0	0	0	0	0	0	0	2	0	2	0	0	0	0	0	0	0	0	0	2	2	1	0	1	1	2	2	4	0
maker-Contig_Y1-snap-gene-27.378	Contig_Y1;Contig_Y1;Contig_Y1;Contig_Y1;Contig_Y1;Contig_Y1;Contig_Y1;Contig_Y1;Contig_Y1	27543035;27552280;27552575;27552722;27552954;27553270;27562335;27562651;27563336	27543228;27552511;27552652;27552898;27553203;27553619;27562584;27563270;27563377	-;-;-;-;-;-;-;-;-	2193	0	2	0	0	0	0	0	0	0	0	0	0	0	0	0	0	0	0	0	0	0	0	0	0	2	0	0	0	0	0	0	0	4	0	0	2	1	0	0	1	3	0	0	2
maker-Contig_Y1-snap-gene-27.377	Contig_Y1;Contig_Y1;Contig_Y1;Contig_Y1;Contig_Y1	27563974;27567444;27567676;27567992;27568677	27564003;27567620;27567925;27568611;27568718	-;-;-;-;-	1119	0	0	0	0	0	0	0	0	0	0	0	0	0	0	0	0	0	0	0	0	0	0	0	0	0	0	0	0	0	0	0	0	0	0	0	0	0	0	0	0	0	0	0	0
maker-Contig_Y1-snap-gene-27.381	Contig_Y1;Contig_Y1;Contig_Y1;Contig_Y1;Contig_Y1;Contig_Y1	27620839;27621163;27621310;27621556;27622049;27622272	27621099;27621240;27621486;27621928;27622206;27622352	-;-;-;-;-;-	1128	0	0	0	0	0	0	0	0	0	0	0	0	0	0	0	0	0	0	0	0	0	0	0	0	0	0	0	0	0	0	0	0	0	0	0	0	0	0	0	2	0	0	2	0
maker-Contig_Y1-augustus-gene-27.239	Contig_Y1;Contig_Y1;Contig_Y1;Contig_Y1;Contig_Y1;Contig_Y1	27635133;27635457;27635604;27635836;27636152;27636837	27635405;27635534;27635780;27636085;27636771;27636878	-;-;-;-;-;-	1440	0	0	0	0	0	0	0	0	0	0	0	0	0	0	0	0	0	0	0	0	0	0	0	0	0	0	0	0	0	0	0	0	0	0	0	0	4	0	0	0	0	0	1	0
maker-Contig_Y1-snap-gene-27.388	Contig_Y1;Contig_Y1;Contig_Y1;Contig_Y1	27645053;27645377;27645524;27647944	27645313;27645454;27645700;27647949	-;-;-;-	522	0	0	0	0	0	0	0	0	0	0	0	0	0	0	0	0	0	0	0	0	0	0	0	0	0	0	0	0	0	0	0	0	0	0	0	0	0	0	0	0	0	1	0	0
maker-Contig_Y1-snap-gene-27.391	Contig_Y1;Contig_Y1;Contig_Y1;Contig_Y1;Contig_Y1;Contig_Y1;Contig_Y1;Contig_Y1	27649105;27649429;27649576;27653487;27653803;27656633;27656780;27659986	27649365;27649506;27649752;27653736;27654152;27656710;27656897;27659996	-;-;-;-;-;-;-;-	1323	0	0	0	0	0	0	0	0	0	0	0	0	0	0	0	0	0	0	0	0	1	0	0	1	0	0	0	0	0	0	0	0	0	0	0	0	0	0	0	0	0	0	0	0
maker-Contig_Y1-snap-gene-27.401	Contig_Y1;Contig_Y1;Contig_Y1;Contig_Y1;Contig_Y1	27660320;27660644;27664836;27665027;27666028	27660580;27660717;27664971;27665242;27666069	-;-;-;-;-	729	0	0	0	0	0	0	0	0	0	0	0	0	0	0	0	0	0	0	0	0	1	0	0	0	0	3	0	0	0	0	0	0	0	2	1	0	0	0	0	0	0	0	0	0
maker-Contig_Y1-augustus-gene-27.293	Contig_Y1;Contig_Y1;Contig_Y1;Contig_Y1	27731785;27731883;27732026;27732879	27731813;27731935;27732789;27732935	-;-;-;-	903	0	3	0	0	0	0	0	0	0	0	0	0	0	0	0	0	0	0	0	0	0	1	0	2	0	0	0	0	0	0	0	0	0	0	0	0	0	0	0	0	0	0	0	32
maker-Contig_Y1-augustus-gene-27.156	Contig_Y1;Contig_Y1;Contig_Y1	27839261;27839667;27842510	27839616;27840030;27842899	+;+;+	1110	0	13	0	0	14	2	6	10	10	5	20	6	8	26	14	0	4	8	2	0	25	19	18	15	42	4	9	8	13	25	16	2	10	18	32	16	20	16	3	23	11	14	4	7
maker-Contig_Y1-snap-gene-27.328	Contig_Y1;Contig_Y1	27843086;27845832	27843352;27846221	+;+	657	0	9	0	0	0	0	0	0	0	0	0	0	1	0	0	0	0	0	0	0	13	14	4	10	29	6	1	0	0	3	0	0	0	0	2	3	1	2	5	11	9	8	15	1
maker-Contig_Y1-snap-gene-27.336	Contig_Y1;Contig_Y1;Contig_Y1;Contig_Y1;Contig_Y1;Contig_Y1	27848767;27848972;27849202;27849598;27849729;27850154	27848918;27849143;27849378;27849695;27850092;27850204	+;+;+;+;+;+	1014	0	10	0	0	0	0	0	0	2	0	0	0	0	2	0	0	2	0	0	0	3	10	14	7	14	3	4	0	0	0	2	0	0	1	1	4	4	0	0	8	6	9	11	0
maker-Contig_Y1-snap-gene-27.335	Contig_Y1;Contig_Y1;Contig_Y1;Contig_Y1;Contig_Y1;Contig_Y1	27851448;27851653;27851883;27852279;27852437;27852865	27851599;27851824;27852260;27852403;27852800;27852918	+;+;+;+;+;+	1245	0	26	0	0	6	2	4	2	4	5	6	2	2	2	0	0	0	0	0	0	24	19	20	22	54	10	8	2	3	4	14	2	8	11	9	12	19	6	11	36	25	18	42	1
maker-Contig_Y1-snap-gene-27.333	Contig_Y1;Contig_Y1	27856204;27856462	27856398;27856515	+;+	249	0	1	0	0	0	0	0	0	0	0	0	0	0	0	0	0	0	0	0	0	4	0	0	3	12	0	0	0	0	0	0	0	0	0	0	7	7	0	4	7	7	5	8	0
maker-Contig_Y1-augustus-gene-27.296	Contig_Y1;Contig_Y1	27863934;27864807	27864752;27864956	-;-	969	0	2	0	0	0	0	0	0	0	0	0	0	0	0	0	0	0	0	0	0	1	0	0	0	2	0	0	0	0	0	0	0	0	0	0	0	0	0	1	4	0	0	5	8
maker-Contig_Y1-augustus-gene-27.165	Contig_Y1;Contig_Y1	27908731;27909649	27909591;27909744	+;+	957	0	2	0	0	0	0	0	0	0	0	0	0	0	0	0	0	0	0	0	0	0	0	0	7	7	2	0	0	0	0	0	0	0	2	0	1	0	0	0	1	0	0	0	2
augustus_masked-Contig_Y1-processed-gene-27.50	Contig_Y1	27909768	27910553	-	786	0	2	0	0	0	0	0	0	0	0	0	0	0	0	0	0	0	0	0	0	2	0	4	3	2	4	0	0	0	0	0	0	0	0	0	2	0	0	0	3	0	0	1	0
maker-Contig_Y1-augustus-gene-27.298	Contig_Y1;Contig_Y1;Contig_Y1;Contig_Y1	27910812;27911137;27911614;27911794	27911063;27911322;27911744;27912226	-;-;-;-	1002	0	1	0	0	0	0	0	0	0	0	0	0	0	0	0	0	0	0	0	0	0	0	2	2	4	2	0	0	0	0	0	0	0	0	0	0	0	0	0	0	0	0	0	0
maker-Contig_Y1-augustus-gene-27.301	Contig_Y1;Contig_Y1;Contig_Y1	27955944;27956106;27956614	27956055;27956572;27957852	-;-;-	1818	4	23	6	14	0	0	0	2	0	0	6	2	5	2	4	0	0	4	0	0	7	4	23	43	55	23	0	0	2	0	2	0	3	8	9	9	26	4	3	10	10	6	2	0
maker-Contig_Y1-augustus-gene-27.302	Contig_Y1;Contig_Y1;Contig_Y1;Contig_Y1	27957889;27958096;27958315;27958608	27958039;27958251;27958572;27958771	-;-;-;-	729	0	6	0	1	0	0	0	0	2	0	0	0	0	0	0	0	0	2	0	0	2	6	3	12	27	10	0	0	0	0	0	0	2	4	4	3	7	0	0	6	6	6	0	0
maker-Contig_Y1-snap-gene-27.417	Contig_Y1;Contig_Y1	27959018;27959315	27959230;27959467	-;-	366	0	0	0	0	0	0	0	0	0	0	0	0	0	0	0	0	0	0	0	0	0	0	0	1	6	0	0	0	0	0	0	0	2	0	0	0	0	0	0	0	0	0	0	0
maker-Contig_Y1-augustus-gene-28.215	Contig_Y1;Contig_Y1	27969242;27969318	27969255;27969576	+;+	273	0	0	0	0	0	0	0	0	0	0	0	0	0	0	0	0	0	0	0	0	0	3	4	2	2	0	0	0	0	0	0	0	1	0	7	2	6	1	3	0	4	2	0	2
augustus_masked-Contig_Y1-processed-gene-28.1	Contig_Y1	27973602	27975527	+	1926	16	616	14	2	0	0	0	0	2	0	4	4	10	8	2	0	5	6	2	15	647	602	656	624	625	462	0	2	0	0	0	0	61	43	92	182	168	140	271	312	339	299	426	0
maker-Contig_Y1-snap-gene-27.423	Contig_Y1;Contig_Y1;Contig_Y1	27973656;27974999;27975303	27973814;27975101;27975409	-;-;-	369	0	0	0	0	0	0	0	0	0	0	0	0	0	0	0	0	0	0	0	0	0	0	0	0	0	0	0	0	0	0	0	0	0	0	0	0	0	0	0	0	0	0	0	0
augustus_masked-Contig_Y1-processed-gene-28.2	Contig_Y1	27976003	27976731	+	729	0	3	0	0	1	0	0	0	0	0	2	0	0	0	3	1	0	1	0	2	8	6	14	9	7	5	1	0	0	0	1	0	1	1	1	1	4	4	3	5	1	1	5	2
maker-Contig_Y1-snap-gene-27.422	Contig_Y1;Contig_Y1	27976090;27976551	27976512;27976634	-;-	507	0	0	0	0	0	0	0	0	0	0	0	0	0	0	0	0	0	0	0	0	0	0	0	0	0	0	0	0	0	0	0	0	0	0	0	0	0	0	0	0	0	0	0	0
maker-Contig_Y1-augustus-gene-27.305	Contig_Y1;Contig_Y1	27976946;27977226	27977167;27977597	-;-	594	6	53	14	12	14	3	12	0	2	0	4	3	2	2	2	0	4	6	5	2	58	86	93	119	83	78	13	4	2	0	0	0	7	11	12	20	5	27	30	47	20	16	58	10
maker-Contig_Y1-augustus-gene-28.218	Contig_Y1;Contig_Y1;Contig_Y1;Contig_Y1	27979379;27979773;27980183;27982260	27979702;27980010;27982197;27982322	+;+;+;+	2640	71	138	14	52	47	51	111	20	17	20	22	10	12	12	28	22	42	15	34	42	82	93	150	64	149	114	77	62	50	30	25	32	14	22	42	30	53	34	124	158	95	129	87	18
maker-Contig_Y1-augustus-gene-28.459	Contig_Y1;Contig_Y1;Contig_Y1;Contig_Y1;Contig_Y1	27982249;27983188;27983531;27984402;27984616	27983121;27983460;27984340;27984552;27984998	-;-;-;-;-	2490	69	49	30	79	30	29	139	30	51	32	25	38	11	23	34	12	66	69	62	37	87	88	99	75	119	64	126	83	59	44	32	23	16	8	28	17	63	19	82	132	84	64	72	76
maker-Contig_Y1-augustus-gene-28.235	Contig_Y1;Contig_Y1	27985661;27986091	27986032;27986312	+;+	594	6	56	4	4	5	4	5	0	2	0	0	2	0	0	0	2	8	0	2	10	62	70	97	91	118	49	7	0	0	2	0	0	11	13	9	12	3	16	33	39	26	21	69	2
maker-Contig_Y1-snap-gene-28.883	Contig_Y1;Contig_Y1;Contig_Y1	27986539;27987751;27988648	27987267;27988588;27989054	-;-;-	1974	144	615	50	60	327	178	395	240	283	443	348	498	373	546	487	200	502	243	261	225	714	781	613	650	764	424	351	289	310	304	367	224	371	549	641	823	770	1482	547	871	715	406	679	72
maker-Contig_Y1-augustus-gene-28.446	Contig_Y1;Contig_Y1;Contig_Y1;Contig_Y1	27989081;27989978;27990387;27990601	27989548;27990325;27990537;27990983	-;-;-;-	1350	21	192	0	20	9	9	38	13	18	16	2	16	8	12	10	4	9	12	17	4	282	287	221	193	226	200	39	8	21	20	4	9	57	82	107	102	143	92	142	333	177	163	187	26
maker-Contig_Y1-snap-gene-28.600	Contig_Y1;Contig_Y1;Contig_Y1;Contig_Y1	27991147;27991374;27991691;27992076	27991165;27991408;27992017;27992297	+;+;+;+	603	49	134	53	28	58	36	67	0	0	6	10	8	2	7	14	4	30	28	17	20	126	172	206	220	271	169	52	35	25	1	7	0	34	13	34	33	31	65	51	81	57	50	98	6
augustus_masked-Contig_Y1-processed-gene-28.10	Contig_Y1;Contig_Y1	27992511;27996795	27992660;27996908	-;-	264	4	75	3	0	8	2	6	6	2	11	10	9	11	13	19	1	12	7	4	1	83	88	128	160	105	89	7	8	13	6	7	7	15	26	20	34	26	74	13	22	27	22	23	5
maker-Contig_Y1-augustus-gene-28.246	Contig_Y1;Contig_Y1;Contig_Y1;Contig_Y1;Contig_Y1	28002526;28003074;28003286;28004744;28005261	28003010;28003229;28004690;28005210;28005354	+;+;+;+;+	2607	8	69	6	4	0	0	0	0	2	0	0	2	2	0	4	0	0	2	2	2	16	13	23	87	140	53	0	0	0	0	0	0	28	12	27	53	70	7	8	14	42	19	21	8
maker-Contig_Y1-snap-gene-28.911	Contig_Y1;Contig_Y1;Contig_Y1;Contig_Y1;Contig_Y1;Contig_Y1	28045585;28045782;28046102;28046669;28047561;28047780	28045764;28046048;28046655;28047504;28047716;28048027	-;-;-;-;-;-	2241	0	20	2	8	0	0	0	0	0	0	6	2	4	4	1	0	2	2	2	0	7	15	34	59	122	33	0	0	0	2	0	0	10	5	17	54	30	18	16	4	10	15	8	2
maker-Contig_Y1-snap-gene-28.910	Contig_Y1;Contig_Y1	28048072;28048700	28048237;28048896	-;-	363	0	3	0	0	0	0	0	0	0	0	0	0	0	0	0	0	0	0	0	0	0	2	5	9	24	10	0	0	2	0	1	0	3	3	2	1	5	1	0	2	4	3	0	0
maker-Contig_Y1-augustus-gene-28.248	Contig_Y1;Contig_Y1	28052116;28052192	28052129;28052450	+;+	273	0	1	0	0	0	0	0	0	0	0	0	0	0	0	0	0	0	0	0	0	1	0	0	0	0	0	0	0	0	0	0	1	2	3	2	4	2	1	0	3	0	2	0	2
maker-Contig_Y1-augustus-gene-28.250	Contig_Y1;Contig_Y1;Contig_Y1	28072500;28073548;28074714	28073488;28074385;28075268	+;+;+	2382	25	342	12	7	26	11	54	24	41	39	47	52	24	44	54	19	54	36	28	28	335	394	325	299	357	210	38	22	34	29	37	20	78	118	136	199	192	267	154	248	229	159	246	7
maker-Contig_Y1-augustus-gene-28.475	Contig_Y1;Contig_Y1	28075478;28075758	28075699;28076129	-;-	594	37	121	48	28	64	14	57	0	2	2	4	2	10	6	6	8	21	21	16	19	148	156	227	191	208	134	45	29	22	0	2	0	20	9	23	31	34	42	44	70	72	60	116	18
maker-Contig_Y1-snap-gene-28.660	Contig_Y1;Contig_Y1;Contig_Y1;Contig_Y1;Contig_Y1;Contig_Y1;Contig_Y1;Contig_Y1;Contig_Y1;Contig_Y1;Contig_Y1;Contig_Y1;Contig_Y1	28076768;28077214;28077426;28078309;28080627;28080809;28080973;28081173;28081221;28081871;28082286;28083685;28086300	28077150;28077364;28078163;28080564;28080747;28080906;28081146;28081188;28081796;28082122;28082338;28084029;28086326	+;+;+;+;+;+;+;+;+;+;+;+;+	5190	227	897	141	237	136	162	447	127	192	100	62	134	51	133	110	49	191	173	233	136	788	867	898	844	995	812	346	320	276	212	116	126	102	89	222	298	315	235	557	848	482	591	695	159
maker-Contig_Y1-snap-gene-28.645	Contig_Y1;Contig_Y1;Contig_Y1;Contig_Y1;Contig_Y1;Contig_Y1;Contig_Y1;Contig_Y1;Contig_Y1	28086330;28088006;28088188;28088352;28088552;28088600;28089128;28089263;28093707	28087943;28088126;28088285;28088525;28088567;28088730;28089188;28089508;28093717	+;+;+;+;+;+;+;+;+	2472	225	967	91	170	165	131	326	46	71	58	42	48	37	70	64	43	124	96	151	133	816	1007	1094	1202	1260	983	224	223	179	63	34	40	46	52	133	164	159	186	296	530	341	341	354	295
augustus_masked-Contig_Y1-processed-gene-28.19	Contig_Y1	28093737	28096265	+	2529	332	561	58	241	263	181	382	16	26	51	33	35	39	40	101	65	134	116	98	149	374	331	552	589	721	665	252	221	152	26	40	42	41	11	92	53	107	47	291	293	176	250	243	311
maker-Contig_Y1-snap-gene-28.648	Contig_Y1;Contig_Y1	28098980;28106142	28099064;28106311	+;+	255	0	0	0	0	0	0	0	0	0	0	0	0	0	0	0	0	0	0	0	1	0	0	0	0	0	0	0	0	0	0	0	0	0	0	0	0	0	0	0	0	0	0	0	1
maker-Contig_Y1-augustus-gene-28.293	Contig_Y1;Contig_Y1;Contig_Y1	28143127;28143203;28143319	28143140;28143269;28143459	+;+;+	222	0	2	0	0	0	0	0	0	0	0	0	2	0	0	0	0	0	0	0	0	0	0	0	4	0	0	0	0	0	0	0	0	4	3	4	3	3	3	5	1	0	0	2	2
maker-Contig_Y1-augustus-gene-28.480	Contig_Y1;Contig_Y1	28149872;28150152	28150093;28150523	-;-	594	2	19	6	2	3	0	6	1	0	0	2	0	0	0	0	0	2	2	5	2	35	36	23	40	50	37	8	0	1	0	0	1	1	0	3	2	4	7	7	11	8	7	16	0
maker-Contig_Y1-snap-gene-28.682	Contig_Y1;Contig_Y1;Contig_Y1;Contig_Y1	28151190;28151311;28151636;28151848	28151211;28151572;28151786;28152516	+;+;+;+	1104	14	115	8	12	16	8	36	10	15	5	2	3	4	2	4	0	10	12	15	13	98	122	142	124	128	117	21	22	19	6	4	10	22	14	56	48	38	23	73	146	66	108	107	26
maker-Contig_Y1-snap-gene-28.688	Contig_Y1;Contig_Y1;Contig_Y1;Contig_Y1;Contig_Y1;Contig_Y1;Contig_Y1;Contig_Y1	28159832;28164853;28167081;28169652;28169845;28169974;28170429;28171216	28159909;28165545;28167207;28169784;28169921;28170355;28171156;28171988	+;+;+;+;+;+;+;+	2991	484	1331	176	648	251	226	541	340	455	232	458	389	207	268	333	209	375	373	518	387	857	910	1250	1194	1434	1183	369	321	327	407	310	305	483	370	494	435	798	198	858	1111	826	1139	1303	392
augustus_masked-Contig_Y1-processed-gene-28.65	Contig_Y1	28166111	28166374	-	264	0	2	0	0	0	0	0	0	0	0	0	0	0	0	0	0	0	0	0	0	0	0	0	4	3	1	0	0	0	0	0	0	2	0	0	0	6	0	2	0	1	3	6	0
maker-Contig_Y1-augustus-gene-28.301	Contig_Y1;Contig_Y1	28173269;28173462	28173396;28173654	+;+	321	30	201	23	7	31	26	25	10	8	19	13	10	11	18	40	21	24	2	15	42	206	196	284	454	410	383	11	15	3	9	14	18	36	23	45	41	24	71	76	79	49	49	102	19
[truncated: 20,064 more rows]
[truncated: 9 more columns]
