# Supplementary material for: Single-cell RNA-seq of Drosophila miranda testis reveals the evolution and trajectory of germline sex chromosome regulation
Source: PLoS Biol. 2024 Apr 30;22(4):e3002605. doi: 10.1371/journal.pbio.3002605 (PMC11135767; doi:10.1371/journal.pbio.3002605)
Supplement: S1 Data — (ZIP) [file pbio.3002605.s017.zip › S1_Data/Dmir.STARpri.CDS.fc.summary]

Status	Dmir.female.stage10.0.replicate1.pri.sort.bam	Dmir.female.stage10.0.replicate2.pri.sort.bam	Dmir.female.stage12.0.replicate1.pri.sort.bam	Dmir.female.stage12.0.replicate3.pri.sort.bam	Dmir.female.stage2.0.replicate1.pri.sort.bam	Dmir.female.stage2.0.replicate2.pri.sort.bam	Dmir.female.stage2.0.replicate3.pri.sort.bam	Dmir.female.stage4.0.replicate1.pri.sort.bam	Dmir.female.stage4.0.replicate2.pri.sort.bam	Dmir.female.stage4.0.replicate3.pri.sort.bam	Dmir.female.stage5.5.replicate1.pri.sort.bam	Dmir.female.stage5.5.replicate3.pri.sort.bam	Dmir.female.stage5.9.replicate1.pri.sort.bam	Dmir.female.stage5.9.replicate2.pri.sort.bam	Dmir.female.stage5.9.replicate3.pri.sort.bam	Dmir.female.stage7.0.replicate1.pri.sort.bam	Dmir.female.stage7.0.replicate2.pri.sort.bam	Dmir.female.stage8.9.replicate1.pri.sort.bam	Dmir.female.stage8.9.replicate2.pri.sort.bam	Dmir.female.stage8.9.replicate3.pri.sort.bam	Dmir.male.stage10.0.replicate1.pri.sort.bam	Dmir.male.stage10.0.replicate2.pri.sort.bam	Dmir.male.stage10.0.replicate3.pri.sort.bam	Dmir.male.stage12.0.replicate1.pri.sort.bam	Dmir.male.stage12.0.replicate2.pri.sort.bam	Dmir.male.stage12.0.replicate3.pri.sort.bam	Dmir.male.stage2.0.replicate1.pri.sort.bam	Dmir.male.stage2.0.replicate2.pri.sort.bam	Dmir.male.stage2.0.replicate3.pri.sort.bam	Dmir.male.stage4.0.replicate1.pri.sort.bam	Dmir.male.stage4.0.replicate2.pri.sort.bam	Dmir.male.stage4.0.replicate3.pri.sort.bam	Dmir.male.stage5.5.replicate1.pri.sort.bam	Dmir.male.stage5.5.replicate2.pri.sort.bam	Dmir.male.stage5.5.replicate3.pri.sort.bam	Dmir.male.stage5.9.replicate1.pri.sort.bam	Dmir.male.stage5.9.replicate2.pri.sort.bam	Dmir.male.stage5.9.replicate3.pri.sort.bam	Dmir.male.stage7.0.replicate1.pri.sort.bam	Dmir.male.stage7.0.replicate2.pri.sort.bam	Dmir.male.stage7.0.replicate3.pri.sort.bam	Dmir.male.stage8.9.replicate1.pri.sort.bam	Dmir.male.stage8.9.replicate2.pri.sort.bam	Dmir_ovary_totRNA_rep1.pri.sort.bam	Dmir_testis_totRNA_rep1.pri.sort.bam	Dmir_female_carcass.pri.sort.bam	Dmir_female_head.pri.sort.bam	Dmir_female_larva3rd.pri.sort.bam	Dmir_female_ovary.pri.sort.bam
Assigned	21707143	14641423	21617437	16599925	20842637	14246159	31563413	15144860	22755190	19003073	20497091	20580759	17335207	22102768	21373086	9984451	26014993	17764104	20766528	17483570	14087736	16114991	16390892	17429923	18192180	14526496	23692330	21668881	18275685	19278980	20784222	14352190	15572849	17720738	21129733	17162493	20111064	27558511	17899174	23245923	18937627	13238351	20203426	30304732	37453337	28693652	21936645	47871956	28382417
Unassigned_Unmapped	0	0	0	0	0	0	0	0	0	0	0	0	0	0	0	0	0	0	0	0	0	0	0	0	0	0	0	0	0	0	0	0	0	0	0	0	0	0	0	0	0	0	0	0	0	0	0	0	0
Unassigned_Read_Type	0	0	0	0	0	0	0	0	0	0	0	0	0	0	0	0	0	0	0	0	0	0	0	0	0	0	0	0	0	0	0	0	0	0	0	0	0	0	0	0	0	0	0	0	0	0	0	0	0
Unassigned_Singleton	0	0	0	0	0	0	0	0	0	0	0	0	0	0	0	0	0	0	0	0	0	0	0	0	0	0	0	0	0	0	0	0	0	0	0	0	0	0	0	0	0	0	0	0	0	0	0	0	0
Unassigned_MappingQuality	0	0	0	0	0	0	0	0	0	0	0	0	0	0	0	0	0	0	0	0	0	0	0	0	0	0	0	0	0	0	0	0	0	0	0	0	0	0	0	0	0	0	0	0	0	0	0	0	0
Unassigned_Chimera	0	0	0	0	0	0	0	0	0	0	0	0	0	0	0	0	0	0	0	0	0	0	0	0	0	0	0	0	0	0	0	0	0	0	0	0	0	0	0	0	0	0	0	0	0	0	0	0	0
Unassigned_FragmentLength	0	0	0	0	0	0	0	0	0	0	0	0	0	0	0	0	0	0	0	0	0	0	0	0	0	0	0	0	0	0	0	0	0	0	0	0	0	0	0	0	0	0	0	0	0	0	0	0	0
Unassigned_Duplicate	0	0	0	0	0	0	0	0	0	0	0	0	0	0	0	0	0	0	0	0	0	0	0	0	0	0	0	0	0	0	0	0	0	0	0	0	0	0	0	0	0	0	0	0	0	0	0	0	0
Unassigned_MultiMapping	0	0	0	0	0	0	0	0	0	0	0	0	0	0	0	0	0	0	0	0	0	0	0	0	0	0	0	0	0	0	0	0	0	0	0	0	0	0	0	0	0	0	0	0	0	0	0	0	0
Unassigned_Secondary	0	0	0	0	0	0	0	0	0	0	0	0	0	0	0	0	0	0	0	0	0	0	0	0	0	0	0	0	0	0	0	0	0	0	0	0	0	0	0	0	0	0	0	0	0	0	0	0	0
Unassigned_NonSplit	0	0	0	0	0	0	0	0	0	0	0	0	0	0	0	0	0	0	0	0	0	0	0	0	0	0	0	0	0	0	0	0	0	0	0	0	0	0	0	0	0	0	0	0	0	0	0	0	0
Unassigned_NoFeatures	13248797	9967519	23376554	10769095	9570909	6023484	14198908	8272101	12492627	11831408	12719661	14416834	11338997	15747451	10036073	5742007	17983831	12477052	12935635	10124864	11567014	16147188	13293999	14271353	14215103	9304140	12451653	10121022	9036911	10324735	11837986	6928513	9060136	13237689	15077082	11927391	14259627	32903737	10555612	14510173	13479127	8415645	16341299	83785608	41759007	31477122	16209703	26071889	12291372
Unassigned_Overlapping_Length	0	0	0	0	0	0	0	0	0	0	0	0	0	0	0	0	0	0	0	0	0	0	0	0	0	0	0	0	0	0	0	0	0	0	0	0	0	0	0	0	0	0	0	0	0	0	0	0	0
Unassigned_Ambiguity	680024	447112	859597	514020	611894	408543	891085	394917	547759	533549	564938	462433	481590	541673	609339	322628	793204	482174	539773	575288	400086	431791	505113	608830	596841	513546	629695	564431	455970	486143	543384	413843	461235	470501	574157	544282	543819	841946	566672	653712	521178	388980	642067	955226	860744	1006310	787190	1993735	943945
[truncated: 4 more columns]
