# Supplementary material for: Single-cell RNA-seq of Drosophila miranda testis reveals the evolution and trajectory of germline sex chromosome regulation
Source: PLoS Biol. 2024 Apr 30;22(4):e3002605. doi: 10.1371/journal.pbio.3002605 (PMC11135767; doi:10.1371/journal.pbio.3002605)
Supplement: S1 Data — (ZIP) [file pbio.3002605.s017.zip › S1_Data/Dmir_testis_smRNA.bowtiev1.all.F.counts]

#name	Dmir_testis_smRNA.bowtiev1.15.F.sam	Dmir_testis_smRNA.bowtiev1.16.F.sam	Dmir_testis_smRNA.bowtiev1.17.F.sam	Dmir_testis_smRNA.bowtiev1.18.F.sam	Dmir_testis_smRNA.bowtiev1.19.F.sam	Dmir_testis_smRNA.bowtiev1.20.F.sam	Dmir_testis_smRNA.bowtiev1.21.F.sam	Dmir_testis_smRNA.bowtiev1.22.F.sam	Dmir_testis_smRNA.bowtiev1.23.F.sam	Dmir_testis_smRNA.bowtiev1.24.F.sam	Dmir_testis_smRNA.bowtiev1.25.F.sam	Dmir_testis_smRNA.bowtiev1.26.F.sam	Dmir_testis_smRNA.bowtiev1.27.F.sam	Dmir_testis_smRNA.bowtiev1.28.F.sam	Dmir_testis_smRNA.bowtiev1.29.F.sam	Dmir_testis_smRNA.bowtiev1.30.F.sam	Dmir_testis_smRNA.bowtiev1.31.F.sam	Dmir_testis_smRNA.bowtiev1.32.F.sam	Dmir_testis_smRNA.bowtiev1.33.F.sam	Dmir_testis_smRNA.bowtiev1.34.F.sam	Dmir_testis_smRNA.bowtiev1.35.F.sam	Dmir_testis_smRNA.bowtiev1.36.F.sam	Dmir_testis_smRNA.bowtiev1.37.F.sam	Dmir_testis_smRNA.bowtiev1.38.F.sam	Dmir_testis_smRNA.bowtiev1.39.F.sam	Dmir_testis_smRNA.bowtiev1.40.F.sam	Dmir_testis_smRNA.bowtiev1.F.sam
maker-Contig_AX1-snap-gene-0.167-mRNA-1	0	0	0	1	0	1	6	0	0	0	0	0	0	0	0	0	0	0	0	0	0	0	0	0	0	0	8
maker-Contig_AX1-snap-gene-0.174-mRNA-1	0	0	1	1	0	0	6	0	0	0	0	0	0	0	0	0	0	0	0	0	0	0	0	0	0	0	8
augustus_masked-Contig_AX1-processed-gene-0.4-mRNA-1	0	1	0	0	0	2	12	0	0	0	0	0	0	0	0	0	0	0	0	0	0	0	0	0	0	0	15
maker-Contig_AX1-snap-gene-0.172-mRNA-1	0	0	0	1	0	0	4	1	0	0	1	0	0	2	0	0	0	0	0	0	0	0	0	0	0	0	9
maker-Contig_AX1-snap-gene-0.181-mRNA-1	0	0	1	0	1	1	6	0	2	0	1	0	0	0	0	0	0	0	0	0	0	0	0	0	0	0	12
maker-Contig_AX1-snap-gene-0.183-mRNA-1	0	0	0	0	0	1	4	0	0	1	1	0	0	0	0	0	0	0	0	0	0	0	0	0	0	0	7
maker-Contig_AX1-snap-gene-0.186-mRNA-1	0	0	0	0	0	0	0	0	0	0	0	0	0	0	0	0	0	0	0	0	0	0	0	0	0	0	0
augustus_masked-Contig_AX1-processed-gene-0.12-mRNA-1	0	1	0	1	23	12	94	6	0	0	0	0	0	0	0	0	0	0	0	0	0	0	0	0	0	0	137
maker-Contig_AX1-snap-gene-0.215-mRNA-1	0	0	1	6	47	33	285	7	3	2	1	3	0	2	0	0	0	0	0	0	0	0	0	0	0	0	390
maker-Contig_AX1-augustus-gene-0.66-mRNA-1	0	0	0	1	15	12	144	3	0	2	0	1	0	0	0	0	0	0	0	0	0	0	0	0	0	0	178
maker-Contig_AX1-augustus-gene-0.67-mRNA-1	0	1	0	4	3	9	87	3	0	1	1	2	0	2	0	0	0	0	0	0	0	0	0	0	0	0	113
maker-Contig_AX1-augustus-gene-0.68-mRNA-1	0	0	0	1	27	13	132	4	2	1	1	0	0	2	0	0	0	0	0	0	0	0	0	0	0	0	183
maker-Contig_AX1-snap-gene-0.262-mRNA-1	0	0	0	0	0	1	2	0	0	0	0	1	0	0	0	0	0	0	0	0	0	0	0	0	0	0	4
maker-Contig_AX1-snap-gene-0.266-mRNA-1	0	0	0	0	0	0	1	1	0	0	0	0	0	0	0	0	0	0	0	0	0	0	0	0	0	0	2
maker-Contig_AX14-augustus-gene-0.13-mRNA-1	0	6	27	67	160	290	182	12	1	1	3	3	0	2	0	0	0	0	0	0	0	0	0	0	0	0	754
maker-Contig_AX14-snap-gene-0.100-mRNA-1	0	5	7	29	35	80	30	4	3	3	3	1	0	0	0	0	0	0	0	0	0	0	0	0	0	0	200
maker-Contig_AX14-augustus-gene-0.14-mRNA-1	0	4	8	24	21	41	14	0	0	0	0	0	0	0	0	0	0	0	0	0	0	0	0	0	0	0	112
augustus_masked-Contig_AX14-processed-gene-0.2-mRNA-1	0	0	0	0	0	1	0	0	0	0	0	0	0	0	0	0	0	0	0	0	0	0	0	0	0	0	1
snap_masked-Contig_AX14-processed-gene-0.9-mRNA-1	0	5	1	6	15	27	30	3	2	0	6	1	0	0	0	0	0	0	0	0	0	0	0	0	0	0	96
maker-Contig_AX14-snap-gene-0.87-mRNA-1	0	7	22	109	186	270	211	11	1	6	7	1	0	0	0	0	0	0	0	0	0	0	0	0	0	0	831
maker-Contig_AX14-snap-gene-0.105-mRNA-1	0	6	10	18	29	37	36	2	4	7	4	4	0	1	0	0	0	0	0	0	0	0	0	0	0	0	158
maker-Contig_AX14-augustus-gene-0.51-mRNA-1	0	6	30	71	152	267	220	10	5	3	2	4	1	1	1	0	0	0	0	0	0	0	0	0	0	0	773
snap_masked-Contig_AX17-processed-gene-0.2-mRNA-1	0	0	0	0	0	0	0	0	0	0	0	0	0	0	0	0	0	0	0	0	0	0	0	0	0	0	0
maker-Contig_AX22-augustus-gene-0.8-mRNA-1	0	0	0	0	0	1	1	0	0	0	0	0	0	0	0	0	0	0	0	0	0	0	0	0	0	0	2
maker-Contig_AX22-snap-gene-0.12-mRNA-1	0	1	5	1	3	16	28	0	0	1	0	1	0	1	0	0	0	0	0	0	0	0	0	0	0	0	57
maker-Contig_AX23-snap-gene-0.5-mRNA-1	0	0	0	0	3	1	4	3	9	28	22	10	31	2	0	0	0	0	0	0	0	0	0	0	0	0	113
maker-Contig_AX23-snap-gene-0.4-mRNA-1	0	0	2	1	1	2	1	3	6	5	14	13	7	2	0	0	0	0	0	0	0	0	0	0	0	0	57
maker-Contig_AX23-snap-gene-0.8-mRNA-1	0	0	3	0	4	7	14	7	9	13	15	11	2	3	3	0	0	0	0	0	0	0	0	0	0	0	91
maker-Contig_AX3-augustus-gene-0.1-mRNA-1	0	0	0	0	0	0	1	2	1	6	6	1	0	0	0	0	0	0	0	0	0	0	0	0	0	0	17
maker-Contig_AX30-snap-gene-0.4-mRNA-1	0	0	0	0	0	0	0	0	0	0	0	0	0	0	0	0	0	0	0	0	0	0	0	0	0	0	0
maker-Contig_AX5-snap-gene-0.27-mRNA-1	0	7	14	19	30	57	429	22	5	16	1	2	4	2	1	0	0	0	0	0	0	0	0	0	0	0	609
maker-Contig_AX5-snap-gene-0.45-mRNA-1	0	28	39	48	70	178	833	29	4	3	1	3	3	2	0	0	0	0	0	0	0	0	0	0	0	0	1241
maker-Contig_AX5-snap-gene-0.30-mRNA-1	0	0	2	2	3	6	132	4	1	0	0	1	0	0	1	0	0	0	0	0	0	0	0	0	0	0	152
maker-Contig_AX5-augustus-gene-0.14-mRNA-1	0	2	9	10	28	38	255	8	1	0	0	0	2	0	0	0	0	0	0	0	0	0	0	0	0	0	353
maker-Contig_AX5-augustus-gene-0.22-mRNA-1	0	0	0	0	1	2	4	0	0	0	0	0	0	0	0	0	0	0	0	0	0	0	0	0	0	0	7
maker-Contig_AX5-snap-gene-0.37-mRNA-1	0	0	2	2	1	5	23	3	0	0	0	0	0	0	0	0	0	0	0	0	0	0	0	0	0	0	36
maker-Contig_AX5-snap-gene-0.36-mRNA-1	0	3	15	11	23	67	221	11	3	1	1	0	0	0	2	0	0	0	0	0	0	0	0	0	0	0	358
maker-Contig_AX5-augustus-gene-0.17-mRNA-1	0	0	0	0	0	0	5	1	0	0	0	0	0	0	0	0	0	0	0	0	0	0	0	0	0	0	6
augustus_masked-Contig_AX5-processed-gene-0.4-mRNA-1	0	0	0	0	0	1	4	0	0	0	0	0	0	0	0	0	0	0	0	0	0	0	0	0	0	0	5
maker-Contig_AX5-snap-gene-0.43-mRNA-1	0	6	30	76	134	167	580	11	11	4	0	4	1	1	0	0	0	0	0	0	0	0	0	0	0	0	1025
augustus_masked-Contig_AX7-processed-gene-0.0-mRNA-1	0	0	0	0	0	2	14	4	0	0	0	1	1	0	0	0	0	0	0	0	0	0	0	0	0	0	22
augustus_masked-Contig_AX7-processed-gene-0.1-mRNA-1	0	0	0	0	1	0	5	0	0	0	0	0	0	0	0	0	0	0	0	0	0	0	0	0	0	0	6
snap_masked-Contig_AX7-processed-gene-0.5-mRNA-1	0	0	0	0	0	1	0	0	0	0	0	0	0	0	0	0	0	0	0	0	0	0	0	0	0	0	1
maker-Contig_AX_tr1-snap-gene-0.200-mRNA-1	0	0	0	0	0	0	0	0	0	0	0	0	0	0	0	0	0	0	0	0	0	0	0	0	0	0	0
maker-Contig_AX_tr1-augustus-gene-0.95-mRNA-1	0	0	0	0	0	0	0	0	0	0	0	0	0	0	0	0	0	0	0	0	0	0	0	0	0	0	0
maker-Contig_AX_tr1-augustus-gene-0.76-mRNA-1	0	0	0	0	0	0	0	0	0	0	0	0	0	0	0	0	0	0	0	0	0	0	0	0	0	0	0
maker-Contig_AX_tr1-augustus-gene-0.24-mRNA-1	0	0	0	1	2	1	17	1	1	0	0	2	0	0	0	0	0	0	0	0	0	0	0	0	0	0	25
maker-Contig_AX_tr1-augustus-gene-0.117-mRNA-1	0	0	0	0	0	0	0	0	0	0	0	0	0	0	0	0	0	0	0	0	0	0	0	0	0	0	0
maker-Contig_AX_tr1-augustus-gene-0.116-mRNA-1	0	0	0	0	0	0	0	0	0	0	0	0	0	0	0	0	0	0	0	0	0	0	0	0	0	0	0
augustus_masked-Contig_AX_tr1-processed-gene-0.1-mRNA-1	0	0	0	0	0	1	6	1	0	1	0	0	0	0	0	0	0	0	0	0	0	0	0	0	0	0	9
maker-Contig_AX_tr1-augustus-gene-0.38-mRNA-1	0	0	2	0	0	2	5	0	1	1	2	0	0	0	1	1	1	0	0	0	0	0	0	0	0	0	16
maker-Contig_AX_tr1-snap-gene-0.221-mRNA-1	0	0	0	0	0	0	4	0	1	0	0	0	0	0	0	0	0	0	0	0	0	0	0	0	0	0	5
maker-Contig_AX_tr1-augustus-gene-0.54-mRNA-1	0	0	0	1	2	5	22	3	1	1	3	5	1	2	2	0	0	0	0	0	0	0	0	0	0	0	48
maker-Contig_AX_tr1-snap-gene-0.228-mRNA-1	0	0	0	0	0	0	1	0	0	0	0	0	0	0	0	0	0	0	0	0	0	0	0	0	0	0	1
maker-Contig_AX_tr1-augustus-gene-0.63-mRNA-1	0	0	0	0	1	0	5	1	0	0	0	0	0	0	0	0	0	0	0	0	0	0	0	0	0	0	7
augustus_masked-Contig_AX_tr1-processed-gene-0.5-mRNA-1	0	1	0	0	0	1	0	0	0	0	0	0	0	0	0	0	0	0	0	0	0	0	0	0	0	0	2
snap_masked-Contig_AX_tr2-processed-gene-0.0-mRNA-1	0	0	0	1	0	3	9	2	5	3	2	3	3	4	0	0	0	0	0	0	0	0	0	0	0	0	35
maker-Contig_AX_tr2-snap-gene-0.2-mRNA-1	0	2	1	1	0	3	9	2	3	7	2	8	3	3	1	0	0	0	0	0	0	0	0	0	0	0	45
maker-Contig_AX_tr2-snap-gene-0.7-mRNA-1	0	0	0	0	0	0	0	0	0	1	0	0	0	1	0	0	0	0	0	0	0	0	0	0	0	0	2
maker-Contig_Y1-augustus-gene-0.131-mRNA-1	0	0	0	0	0	2	2	0	0	1	0	0	0	0	0	0	0	0	0	0	0	0	0	0	0	0	5
maker-Contig_Y1-augustus-gene-0.209-mRNA-1	0	7	24	43	72	102	602	38	12	22	4	6	5	4	4	2	0	0	0	0	0	0	0	0	0	0	947
maker-Contig_Y1-augustus-gene-0.134-mRNA-1	0	0	0	0	0	0	11	3	1	0	0	0	0	0	1	0	0	0	0	0	0	0	0	0	0	0	16
maker-Contig_Y1-snap-gene-0.451-mRNA-1	0	8	23	49	78	128	730	67	51	27	3	1	6	0	4	1	1	0	0	0	0	0	0	0	0	0	1177
augustus_masked-Contig_Y1-processed-gene-0.2-mRNA-1	0	0	0	0	0	1	6	0	0	0	0	0	0	0	0	0	0	0	0	0	0	0	0	0	0	0	7
maker-Contig_Y1-augustus-gene-0.137-mRNA-1	0	0	0	0	1	1	1	0	0	0	0	0	0	0	0	0	0	0	0	0	0	0	0	0	0	0	3
maker-Contig_Y1-snap-gene-0.453-mRNA-1	0	5	12	23	33	50	311	8	0	21	1	1	0	0	1	4	0	0	0	0	0	0	0	0	0	0	470
maker-Contig_Y1-augustus-gene-0.139-mRNA-1	0	1	0	0	1	2	5	0	0	0	0	0	0	0	0	0	0	0	0	0	0	0	0	0	0	0	9
maker-Contig_Y1-snap-gene-0.364-mRNA-1	0	18	37	48	83	153	778	13	4	0	2	0	4	0	2	1	1	0	0	0	0	0	0	0	0	0	1144
augustus_masked-Contig_Y1-processed-gene-0.26-mRNA-1	0	4	8	21	20	58	486	17	4	7	1	3	1	6	2	1	1	1	0	0	0	0	0	0	0	0	641
maker-Contig_Y1-snap-gene-0.370-mRNA-1	0	0	0	2	2	5	3	0	0	0	2	0	0	0	0	0	0	0	0	0	0	0	0	0	0	0	14
maker-Contig_Y1-augustus-gene-0.142-mRNA-1	0	0	0	0	1	1	4	0	0	0	0	0	0	0	1	0	0	0	0	0	0	0	0	0	0	0	7
augustus_masked-Contig_Y1-processed-gene-0.27-mRNA-1	0	5	5	10	21	41	188	5	4	14	0	1	0	0	0	0	0	0	0	0	0	0	0	0	0	0	294
snap_masked-Contig_Y1-processed-gene-0.93-mRNA-1	0	1	3	2	13	11	85	1	0	0	0	0	1	0	0	0	0	0	0	0	0	0	0	0	0	0	117
maker-Contig_Y1-augustus-gene-0.145-mRNA-1	0	0	0	0	1	0	7	2	0	0	1	0	0	0	0	0	0	0	0	0	0	0	0	0	0	0	11
maker-Contig_Y1-snap-gene-0.463-mRNA-1	0	3	14	21	65	85	442	32	45	5	2	0	2	0	2	3	0	0	0	0	0	0	0	0	0	0	721
augustus_masked-Contig_Y1-processed-gene-0.7-mRNA-1	0	0	0	0	0	1	3	0	0	0	0	0	0	0	0	0	0	0	0	0	0	0	0	0	0	0	4
maker-Contig_Y1-augustus-gene-0.148-mRNA-1	0	0	0	0	0	1	1	0	0	0	0	0	0	0	0	0	0	0	0	0	0	0	0	0	0	0	2
maker-Contig_Y1-augustus-gene-0.223-mRNA-1	0	4	7	16	16	48	224	11	3	5	1	2	3	2	0	0	0	0	0	0	0	0	0	0	0	0	342
maker-Contig_Y1-snap-gene-0.470-mRNA-1	0	58	130	442	1127	1610	1349	93	19	8	7	3	5	0	1	0	0	0	0	0	0	0	0	0	0	0	4852
maker-Contig_Y1-snap-gene-0.469-mRNA-1	0	37	65	361	780	1130	1174	104	12	10	7	6	8	3	2	0	0	0	0	0	0	0	0	0	0	0	3699
maker-Contig_Y1-snap-gene-0.468-mRNA-1	0	0	0	0	0	0	1	1	2	3	2	0	2	0	0	0	0	0	0	0	0	0	0	0	0	0	11
maker-Contig_Y1-snap-gene-0.486-mRNA-1	0	0	0	0	0	0	1	0	0	2	0	1	0	0	0	0	0	0	0	0	0	0	0	0	0	0	4
maker-Contig_Y1-snap-gene-0.387-mRNA-1	0	398	902	3537	7380	12467	13581	934	136	57	58	43	46	29	17	4	5	0	0	0	1	0	0	1	0	0	39596
maker-Contig_Y1-snap-gene-0.487-mRNA-1	0	15	23	55	150	275	303	25	7	0	1	0	1	1	1	1	0	0	0	0	0	0	0	0	0	0	858
augustus_masked-Contig_Y1-processed-gene-0.12-mRNA-1	0	271	336	135	328	845	2168	296	303	396	251	193	134	90	16	5	0	0	0	0	0	0	0	0	0	0	5767
augustus_masked-Contig_Y1-processed-gene-0.14-mRNA-1	0	272	375	179	357	844	2083	275	292	433	278	191	163	74	16	3	0	0	0	1	0	0	0	0	0	0	5836
maker-Contig_Y1-snap-gene-0.394-mRNA-1	0	0	0	2	0	0	0	0	0	0	0	0	0	0	0	0	0	0	0	0	0	0	0	0	0	0	2
maker-Contig_Y1-snap-gene-0.495-mRNA-1	0	41	80	333	695	1322	1619	139	14	6	4	3	4	8	0	0	0	0	0	0	0	0	0	0	0	0	4268
maker-Contig_Y1-snap-gene-0.494-mRNA-1	0	42	114	378	670	1116	970	50	8	2	7	6	4	2	1	0	0	0	0	0	0	0	0	0	0	0	3370
maker-Contig_Y1-snap-gene-0.407-mRNA-1	0	96	330	1680	3082	3212	1843	155	16	4	4	3	2	1	0	0	0	0	0	0	0	0	0	0	0	0	10428
augustus_masked-Contig_Y1-processed-gene-0.38-mRNA-1	0	100	350	1023	2081	3891	3876	237	41	36	28	12	17	8	1	0	0	0	0	0	0	0	0	0	0	0	11701
maker-Contig_Y1-snap-gene-0.406-mRNA-1	0	218	520	2107	5091	7736	9600	514	185	164	124	62	28	17	10	1	0	0	0	0	0	0	0	0	0	0	26377
snap_masked-Contig_Y1-processed-gene-0.111-mRNA-1	0	0	0	0	0	0	0	3	3	1	1	4	1	1	1	0	0	0	0	0	0	0	0	0	0	0	15
snap_masked-Contig_Y1-processed-gene-0.112-mRNA-1	0	68	142	438	805	1127	1241	81	9	11	4	7	1	0	3	0	0	0	1	0	0	0	0	0	0	0	3938
augustus_masked-Contig_Y1-processed-gene-0.40-mRNA-1	0	10	28	96	252	461	596	40	7	1	2	3	2	1	0	0	0	0	0	1	0	0	0	0	0	0	1500
augustus_masked-Contig_Y1-processed-gene-0.41-mRNA-1	0	0	0	0	1	1	0	0	2	0	1	1	1	0	0	0	0	0	0	0	0	0	0	0	0	0	7
snap_masked-Contig_Y1-processed-gene-0.76-mRNA-1	0	0	0	0	1	0	0	0	0	0	0	0	0	0	0	0	0	0	0	0	0	0	0	0	0	0	1
snap_masked-Contig_Y1-processed-gene-0.114-mRNA-1	0	113	325	1489	2269	3892	3296	216	44	20	13	16	11	3	0	2	2	0	0	0	0	0	0	0	0	0	11711
snap_masked-Contig_Y1-processed-gene-0.115-mRNA-1	0	12	38	114	215	395	499	40	4	2	2	1	5	1	0	0	0	0	0	0	0	0	0	0	0	0	1328
maker-Contig_Y1-augustus-gene-0.295-mRNA-1	0	1	0	2	2	3	4	4	5	5	3	1	0	0	0	0	0	0	0	0	0	0	0	0	0	0	30
maker-Contig_Y1-snap-gene-0.587-mRNA-1	0	0	0	0	0	1	3	0	0	0	0	0	0	0	1	0	0	0	0	0	0	0	0	0	0	0	5
snap_masked-Contig_Y1-processed-gene-0.77-mRNA-1	0	177	422	2017	3656	6897	7071	508	95	29	36	20	15	11	11	3	0	0	0	0	0	0	0	0	0	0	20968
maker-Contig_Y1-augustus-gene-0.303-mRNA-1	0	1	0	1	2	1	21	1	0	1	2	1	0	0	0	0	0	0	0	0	0	0	0	0	0	0	31
maker-Contig_Y1-snap-gene-0.604-mRNA-1	0	1	0	0	2	3	9	0	0	1	0	1	0	0	0	0	0	0	0	0	0	0	0	0	0	0	17
maker-Contig_Y1-snap-gene-0.616-mRNA-1	0	0	0	0	2	4	17	1	0	1	0	0	1	0	0	0	0	0	0	0	0	0	0	0	0	0	26
maker-Contig_Y1-snap-gene-0.617-mRNA-1	0	0	0	1	0	4	10	1	0	0	0	0	0	0	0	0	0	0	0	0	0	0	0	0	0	0	16
maker-Contig_Y1-snap-gene-0.624-mRNA-1	0	1	0	0	0	3	6	0	0	0	0	0	0	0	0	0	0	0	0	0	0	0	0	0	0	0	10
maker-Contig_Y1-snap-gene-0.422-mRNA-1	0	2	0	0	0	2	24	3	0	2	2	0	1	0	0	0	0	0	0	0	0	0	0	0	0	0	36
maker-Contig_Y1-snap-gene-0.421-mRNA-1	0	0	2	1	2	3	28	1	0	0	0	0	0	0	0	0	0	0	0	0	0	0	0	0	0	0	37
maker-Contig_Y1-augustus-gene-0.202-mRNA-1	0	0	0	0	1	3	8	1	0	0	0	0	0	1	1	0	0	0	0	0	0	0	0	0	0	0	15
maker-Contig_Y1-snap-gene-0.627-mRNA-1	0	15	9	4	5	10	97	4	1	1	0	1	2	0	0	0	0	0	0	0	0	0	0	0	0	0	149
snap_masked-Contig_Y1-processed-gene-0.128-mRNA-1	0	1	2	0	0	0	5	2	8	6	6	10	5	3	1	0	0	0	0	0	0	0	0	0	0	0	49
snap_masked-Contig_Y1-processed-gene-0.129-mRNA-1	0	0	2	2	7	10	41	0	0	0	0	0	0	0	0	0	0	0	0	0	0	0	0	0	0	0	62
maker-Contig_Y1-augustus-gene-0.206-mRNA-1	0	0	3	1	0	0	8	1	0	2	1	0	0	0	0	0	0	0	0	0	0	0	0	0	0	0	16
snap_masked-Contig_Y1-processed-gene-0.130-mRNA-1	0	0	2	0	2	0	0	0	0	0	0	0	0	0	0	0	0	0	0	0	0	0	0	0	0	0	4
snap_masked-Contig_Y1-processed-gene-1.48-mRNA-1	0	0	1	1	1	0	1	0	0	0	0	0	0	0	0	0	0	0	0	0	0	0	0	0	0	0	4
snap_masked-Contig_Y1-processed-gene-1.49-mRNA-1	0	0	1	1	0	0	1	0	0	0	0	0	0	0	0	0	0	0	0	0	0	0	0	0	0	0	3
augustus_masked-Contig_Y1-processed-gene-1.24-mRNA-1	0	0	3	0	1	0	1	0	0	0	0	0	0	0	0	0	0	0	0	0	0	0	0	0	0	0	5
maker-Contig_Y1-snap-gene-1.176-mRNA-1	0	9	53	2	0	0	3	1	3	4	1	2	3	0	0	0	0	0	0	0	0	0	0	0	0	0	81
augustus_masked-Contig_Y1-processed-gene-1.25-mRNA-1	0	2	12	10	15	32	194	11	2	1	5	1	4	1	1	1	0	0	0	0	0	0	0	0	0	0	292
augustus_masked-Contig_Y1-processed-gene-1.2-mRNA-1	0	2	1	7	7	17	137	5	2	0	1	2	2	2	1	0	0	0	0	0	0	0	0	0	0	0	186
maker-Contig_Y1-snap-gene-1.179-mRNA-1	0	0	0	0	1	1	8	1	0	0	0	0	0	0	0	0	0	0	0	0	0	0	0	0	0	0	11
maker-Contig_Y1-augustus-gene-1.138-mRNA-1	0	0	1	1	0	1	5	0	0	0	0	0	0	0	0	0	0	0	0	0	0	0	0	0	0	0	8
maker-Contig_Y1-snap-gene-1.216-mRNA-1	0	2	8	35	113	313	1455	130	14	15	15	14	8	7	10	1	2	0	0	0	0	0	0	0	0	0	2142
maker-Contig_Y1-augustus-gene-1.139-mRNA-1	0	2	0	0	1	0	0	0	0	0	0	0	0	0	0	0	0	0	0	0	0	0	0	0	0	0	3
maker-Contig_Y1-snap-gene-1.222-mRNA-1	0	1	3	1	0	2	2	1	3	0	2	3	0	0	0	0	0	0	0	0	0	0	0	0	0	0	18
augustus_masked-Contig_Y1-processed-gene-1.4-mRNA-1	0	1	6	14	35	124	523	33	5	4	8	4	4	3	5	0	0	0	0	0	0	0	0	0	0	0	769
snap_masked-Contig_Y1-processed-gene-1.89-mRNA-1	0	0	0	3	12	5	77	3	1	1	2	3	6	0	0	0	0	0	0	0	0	0	0	0	0	0	113
maker-Contig_Y1-augustus-gene-1.142-mRNA-1	0	0	2	4	5	10	9	2	0	0	0	0	1	0	0	0	0	0	0	0	0	0	0	0	0	0	33
snap_masked-Contig_Y1-processed-gene-1.90-mRNA-1	0	2	7	11	13	11	34	3	1	0	0	0	0	0	0	0	0	0	0	0	0	0	0	0	0	0	82
maker-Contig_Y1-snap-gene-1.180-mRNA-1	0	0	0	1	1	4	9	1	0	0	1	0	0	0	0	0	0	0	0	0	0	0	0	0	0	0	17
maker-Contig_Y1-snap-gene-1.181-mRNA-1	0	0	0	0	2	0	14	0	0	0	0	0	0	0	0	0	0	0	0	0	0	0	0	0	0	0	16
maker-Contig_Y1-snap-gene-1.223-mRNA-1	0	2	4	6	26	27	151	7	1	1	0	0	0	0	3	0	0	0	0	0	0	0	0	0	0	0	228
snap_masked-Contig_Y1-processed-gene-1.94-mRNA-1	0	126	256	114	181	459	722	1441	2363	1065	407	116	60	53	37	34	1	1	0	0	0	0	0	0	0	0	7436
snap_masked-Contig_Y1-processed-gene-1.95-mRNA-1	0	9	7	10	27	37	20	11	10	7	11	8	3	2	2	0	0	0	0	0	0	0	0	0	0	0	164
snap_masked-Contig_Y1-processed-gene-1.96-mRNA-1	0	140	270	119	180	468	754	1373	2446	3936	1470	571	392	79	47	24	3	1	0	0	0	0	0	0	1	0	12274
maker-Contig_Y1-snap-gene-1.182-mRNA-1	0	187	299	450	1071	1700	1733	1251	1067	940	1295	1785	442	135	25	3	1	0	0	0	0	0	0	0	0	0	12384
augustus_masked-Contig_Y1-processed-gene-1.36-mRNA-1	0	82	121	90	260	397	329	310	310	439	300	278	102	97	171	16	2	1	0	0	0	0	1	0	0	0	3306
maker-Contig_Y1-augustus-gene-1.151-mRNA-1	0	292	416	144	223	577	886	1603	3170	3950	1608	1040	592	125	51	23	3	1	1	0	0	0	0	0	1	0	14706
augustus_masked-Contig_Y1-processed-gene-1.5-mRNA-1	0	2	4	9	16	28	148	6	5	2	2	2	1	2	0	1	0	0	0	0	0	0	0	0	0	0	228
maker-Contig_Y1-snap-gene-1.246-mRNA-1	0	27	61	78	229	481	1622	44	7	7	8	6	6	9	6	3	4	0	0	0	0	1	0	0	0	0	2599
augustus_masked-Contig_Y1-processed-gene-1.7-mRNA-1	0	2	3	5	30	24	158	6	4	1	4	1	1	1	2	0	0	0	0	0	0	0	0	0	0	0	242
augustus_masked-Contig_Y1-processed-gene-1.8-mRNA-1	0	1	2	8	16	36	211	4	0	2	3	1	1	2	1	0	1	0	0	0	0	0	0	0	3	0	292
maker-Contig_Y1-augustus-gene-1.119-mRNA-1	0	1	4	4	9	27	111	3	1	1	0	1	2	0	1	1	0	0	0	0	0	0	0	0	0	0	166
maker-Contig_Y1-snap-gene-1.244-mRNA-1	0	15	24	34	96	157	942	26	2	4	8	6	5	4	1	1	1	0	0	0	0	0	0	0	0	0	1326
augustus_masked-Contig_Y1-processed-gene-1.10-mRNA-1	0	0	0	0	0	5	33	0	3	0	0	0	1	0	0	0	0	0	0	0	0	0	0	0	0	0	42
augustus_masked-Contig_Y1-processed-gene-1.11-mRNA-1	0	0	2	3	1	4	60	4	0	0	1	1	0	0	0	0	0	0	0	0	0	0	0	0	0	0	76
maker-Contig_Y1-snap-gene-1.197-mRNA-1	0	4	5	13	21	32	135	12	2	1	0	0	1	2	0	0	0	0	0	0	0	0	0	0	0	0	228
maker-Contig_Y1-snap-gene-1.242-mRNA-1	0	8	13	32	68	153	1484	51	9	2	7	3	5	3	1	3	0	4	0	0	0	0	0	0	0	0	1846
augustus_masked-Contig_Y1-processed-gene-1.14-mRNA-1	0	2	7	9	11	34	175	5	0	1	1	0	0	1	0	0	0	0	0	0	0	0	0	0	0	0	246
maker-Contig_Y1-snap-gene-1.205-mRNA-1	0	2	7	6	25	26	153	4	4	0	3	0	3	5	0	1	0	0	0	0	0	0	0	0	0	0	239
maker-Contig_Y1-augustus-gene-1.129-mRNA-1	0	1	2	12	19	28	162	5	3	2	0	0	0	1	0	0	0	0	0	0	0	0	0	0	0	0	235
augustus_masked-Contig_Y1-processed-gene-1.17-mRNA-1	0	1	2	5	19	38	162	8	2	2	1	2	0	3	0	1	0	0	0	0	0	0	0	0	0	0	246
augustus_masked-Contig_Y1-processed-gene-1.18-mRNA-1	0	4	1	5	18	30	192	4	2	1	2	2	2	2	1	0	0	0	0	0	0	0	0	0	0	0	266
augustus_masked-Contig_Y1-processed-gene-1.21-mRNA-1	0	2	3	12	30	32	170	7	3	0	2	2	0	3	1	1	0	0	0	0	0	0	0	0	0	0	268
augustus_masked-Contig_Y1-processed-gene-1.22-mRNA-1	0	1	2	5	20	29	175	8	3	1	1	1	0	1	1	0	0	0	0	0	0	0	0	0	0	0	248
augustus_masked-Contig_Y1-processed-gene-1.39-mRNA-1	0	3	5	9	11	30	174	10	3	0	1	0	0	2	0	0	0	0	0	0	0	0	0	0	0	0	248
snap_masked-Contig_Y1-processed-gene-1.78-mRNA-1	0	13	22	45	136	207	1211	22	4	12	10	1	6	8	3	3	1	0	0	0	0	0	0	0	0	0	1704
maker-Contig_Y1-augustus-gene-1.161-mRNA-1	0	0	1	9	13	22	185	9	1	3	1	0	0	0	0	0	0	0	0	0	0	0	0	0	0	0	244
augustus_masked-Contig_Y1-processed-gene-1.41-mRNA-1	0	3	5	13	20	36	225	15	2	4	2	3	0	3	2	1	0	0	0	0	0	0	0	0	0	0	334
maker-Contig_Y1-snap-gene-1.259-mRNA-1	0	3	2	17	31	44	273	11	1	1	3	2	1	3	2	0	0	0	0	0	0	0	0	0	0	0	394
augustus_masked-Contig_Y1-processed-gene-1.45-mRNA-1	0	1	1	2	17	15	95	1	0	0	1	1	0	1	1	0	0	0	0	0	0	0	0	0	0	0	136
augustus_masked-Contig_Y1-processed-gene-1.46-mRNA-1	0	2	7	8	21	32	146	6	2	1	3	1	2	0	0	0	0	0	0	0	0	0	0	0	0	0	231
snap_masked-Contig_Y1-processed-gene-1.117-mRNA-1	0	3	6	4	19	33	175	1	3	1	1	0	1	3	2	1	1	1	0	0	0	0	0	0	0	0	255
maker-Contig_Y1-snap-gene-2.268-mRNA-1	0	3	8	9	21	38	153	11	0	1	0	0	2	0	0	0	0	0	0	0	0	0	0	0	0	0	246
maker-Contig_Y1-snap-gene-2.205-mRNA-1	0	16	39	76	154	242	1039	25	6	8	3	3	2	9	9	2	1	0	0	0	0	0	0	0	0	0	1634
augustus_masked-Contig_Y1-processed-gene-2.3-mRNA-1	0	1	0	3	1	4	36	3	0	1	0	0	0	0	0	0	0	0	0	0	0	0	0	0	0	0	49
maker-Contig_Y1-snap-gene-2.269-mRNA-1	0	6	8	17	47	155	956	33	7	5	7	4	5	4	1	0	0	0	0	0	0	0	0	0	0	0	1255
maker-Contig_Y1-snap-gene-2.207-mRNA-1	0	12	27	42	107	324	1142	22	2	3	6	4	3	4	1	1	1	0	0	0	0	0	0	0	0	0	1701
maker-Contig_Y1-augustus-gene-2.142-mRNA-1	0	11	12	28	66	104	577	36	9	5	5	1	3	3	2	0	1	0	0	0	0	0	0	0	0	0	863
maker-Contig_Y1-augustus-gene-2.143-mRNA-1	0	2	1	5	16	32	144	7	1	3	0	1	0	1	0	0	0	0	0	0	0	0	0	0	0	0	213
maker-Contig_Y1-snap-gene-2.271-mRNA-1	0	1	4	8	17	26	129	5	3	0	1	0	1	0	0	0	0	0	0	0	0	0	0	0	0	0	195
maker-Contig_Y1-snap-gene-2.279-mRNA-1	0	3	3	8	31	38	230	13	3	1	6	0	4	2	1	2	1	0	0	0	0	0	0	0	0	0	346
snap_masked-Contig_Y1-processed-gene-2.86-mRNA-1	0	1	6	6	21	30	177	5	2	1	1	1	1	2	1	1	1	0	0	0	0	0	0	0	0	0	257
maker-Contig_Y1-snap-gene-2.281-mRNA-1	0	1	5	7	26	28	159	6	1	1	0	1	0	0	0	0	0	0	0	0	0	0	0	0	0	0	235
augustus_masked-Contig_Y1-processed-gene-2.28-mRNA-1	0	0	3	5	25	28	193	8	0	4	3	0	1	1	0	0	0	0	0	0	0	0	0	0	0	0	271
maker-Contig_Y1-snap-gene-2.217-mRNA-1	0	0	1	0	0	2	2	0	0	0	0	0	0	0	0	0	0	0	0	0	0	0	0	0	0	0	5
maker-Contig_Y1-snap-gene-2.216-mRNA-1	0	4	1	1	0	0	4	0	1	1	0	0	0	0	0	2	0	0	0	0	0	0	0	0	0	0	14
maker-Contig_Y1-augustus-gene-2.106-mRNA-1	0	0	0	1	1	1	0	0	1	2	3	0	0	0	0	0	0	0	0	0	0	0	0	0	0	0	9
maker-Contig_Y1-snap-gene-2.284-mRNA-1	0	0	0	2	0	0	0	0	0	0	0	0	0	0	0	0	0	0	0	0	0	0	0	0	0	0	2
maker-Contig_Y1-augustus-gene-2.112-mRNA-1	0	79	139	101	293	448	1097	142	151	118	90	106	42	16	3	3	0	1	0	0	0	0	0	0	0	0	2829
snap_masked-Contig_Y1-processed-gene-2.90-mRNA-1	0	0	0	0	0	0	0	1	0	0	0	0	0	0	0	0	0	0	0	0	0	0	0	0	0	0	1
maker-Contig_Y1-snap-gene-2.227-mRNA-1	0	2	0	0	0	0	0	0	0	0	0	0	0	0	0	0	0	0	0	0	0	0	0	0	0	0	2
maker-Contig_Y1-snap-gene-2.228-mRNA-1	0	0	0	0	0	0	0	0	0	0	0	0	0	0	0	0	0	0	0	0	0	0	0	0	0	0	0
maker-Contig_Y1-augustus-gene-2.163-mRNA-1	0	0	0	0	0	1	3	0	2	1	7	2	4	0	1	0	0	0	0	0	0	0	0	0	0	0	21
maker-Contig_Y1-augustus-gene-2.162-mRNA-1	0	0	0	0	0	1	1	0	0	0	0	0	0	0	0	0	0	0	0	0	0	0	0	0	0	0	2
maker-Contig_Y1-augustus-gene-2.118-mRNA-1	0	1	1	3	2	3	6	0	3	1	0	0	1	1	0	0	0	0	0	0	0	0	0	0	0	0	22
maker-Contig_Y1-augustus-gene-2.119-mRNA-1	0	0	0	0	0	0	0	0	0	0	0	0	0	0	0	0	0	0	0	0	0	0	0	0	0	0	0
maker-Contig_Y1-snap-gene-2.295-mRNA-1	0	0	0	1	0	0	2	1	5	2	4	4	3	1	0	0	0	0	0	0	0	0	0	0	0	0	23
augustus_masked-Contig_Y1-processed-gene-2.34-mRNA-1	0	0	0	0	0	0	0	0	0	0	0	0	0	0	0	0	0	0	0	0	0	0	0	0	0	0	0
maker-Contig_Y1-augustus-gene-2.173-mRNA-1	0	0	1	0	0	1	0	0	2	2	0	1	0	3	0	0	0	0	0	0	0	0	0	0	0	0	10
maker-Contig_Y1-augustus-gene-2.124-mRNA-1	0	0	0	0	0	0	1	0	0	1	0	0	0	0	0	0	0	0	0	0	0	0	0	0	0	0	2
maker-Contig_Y1-snap-gene-2.307-mRNA-1	0	2	1	0	0	1	5	1	0	1	1	0	0	0	0	0	0	0	0	0	0	0	0	0	0	0	12
maker-Contig_Y1-augustus-gene-2.176-mRNA-1	0	0	0	0	1	1	2	1	1	0	1	0	0	0	0	0	0	0	0	0	0	0	0	0	0	0	7
augustus_masked-Contig_Y1-processed-gene-2.40-mRNA-1	0	0	0	0	0	0	2	0	0	0	0	0	0	0	0	0	0	0	0	0	0	0	0	0	0	0	2
maker-Contig_Y1-snap-gene-2.317-mRNA-1	0	10	15	7	8	3	44	18	42	56	82	69	53	20	3	2	0	0	0	0	0	0	0	0	0	0	432
maker-Contig_Y1-augustus-gene-2.191-mRNA-1	0	6	2	1	1	0	0	0	0	0	0	0	0	0	0	0	0	0	0	0	0	0	0	0	0	0	10
maker-Contig_Y1-augustus-gene-2.189-mRNA-1	0	0	0	1	0	0	0	0	1	1	0	0	0	0	0	0	0	0	0	0	0	0	0	0	0	0	3
maker-Contig_Y1-snap-gene-2.324-mRNA-1	0	0	1	2	3	7	16	6	0	0	0	0	0	0	1	0	0	0	0	0	0	0	0	0	0	0	36
maker-Contig_Y1-snap-gene-2.243-mRNA-1	0	0	0	1	1	3	19	0	0	0	0	0	0	0	0	0	0	0	0	0	0	0	0	0	0	0	24
maker-Contig_Y1-augustus-gene-2.126-mRNA-1	0	0	0	1	4	13	15	5	1	7	11	4	1	1	0	0	0	0	0	0	0	0	0	0	0	0	63
maker-Contig_Y1-augustus-gene-2.199-mRNA-1	0	0	3	3	6	28	91	5	0	1	1	0	2	0	0	0	0	0	0	0	0	0	0	0	0	0	140
maker-Contig_Y1-augustus-gene-2.200-mRNA-1	0	0	0	0	5	1	1	2	0	1	0	0	0	0	0	0	0	0	0	0	0	0	0	0	0	0	10
maker-Contig_Y1-snap-gene-2.249-mRNA-1	0	0	0	0	0	0	0	0	0	0	0	0	0	0	0	0	0	0	0	0	0	0	0	0	0	0	0
maker-Contig_Y1-augustus-gene-2.130-mRNA-1	0	19	1	0	3	5	19	2	2	4	5	6	4	1	0	0	0	0	0	0	0	0	0	0	0	0	71
maker-Contig_Y1-snap-gene-2.257-mRNA-1	0	0	1	0	0	0	0	0	0	0	0	0	0	0	0	0	0	0	0	0	0	0	0	0	0	0	1
maker-Contig_Y1-augustus-gene-2.135-mRNA-1	0	2	0	0	0	0	6	1	0	0	0	0	0	0	0	0	0	0	0	0	0	0	0	0	0	0	9
maker-Contig_Y1-snap-gene-3.347-mRNA-1	0	1	1	1	1	1	7	0	0	0	1	1	1	0	0	0	0	0	0	0	0	0	0	0	0	0	15
maker-Contig_Y1-augustus-gene-3.197-mRNA-1	0	4	1	14	0	4	0	0	0	0	0	0	0	0	0	0	0	0	0	0	0	0	0	0	0	0	23
maker-Contig_Y1-snap-gene-3.351-mRNA-1	0	0	0	0	0	0	0	0	0	0	0	0	0	0	0	0	0	0	0	0	0	0	0	0	0	0	0
maker-Contig_Y1-snap-gene-3.350-mRNA-1	0	0	0	0	0	0	0	0	0	0	0	0	0	0	0	0	0	0	0	0	0	0	0	0	0	0	0
maker-Contig_Y1-snap-gene-3.265-mRNA-1	0	0	0	0	3	5	19	1	3	0	1	0	0	0	0	0	0	0	0	0	0	0	0	0	0	0	32
maker-Contig_Y1-snap-gene-3.349-mRNA-1	0	0	0	0	0	0	0	0	0	0	0	0	0	0	0	0	0	0	0	0	0	0	0	0	0	0	0
maker-Contig_Y1-snap-gene-3.353-mRNA-1	0	0	0	0	0	0	0	0	0	0	0	0	0	0	0	0	0	0	0	0	0	0	0	0	0	0	0
snap_masked-Contig_Y1-processed-gene-3.48-mRNA-1	0	0	3	7	9	27	129	5	2	1	3	0	2	0	3	0	0	0	0	0	0	0	0	0	0	0	191
maker-Contig_Y1-augustus-gene-3.132-mRNA-1	0	3	0	0	0	0	0	0	0	0	0	0	0	0	0	0	0	0	0	0	0	0	0	0	0	0	3
maker-Contig_Y1-augustus-gene-3.133-mRNA-1	0	0	0	0	0	0	1	0	0	0	0	0	0	0	0	0	0	0	0	0	0	0	0	0	0	0	1
maker-Contig_Y1-snap-gene-3.371-mRNA-1	0	4	4	0	1	0	0	0	0	3	3	0	0	2	0	0	0	0	0	0	0	0	0	0	0	0	17
maker-Contig_Y1-augustus-gene-3.214-mRNA-1	0	0	0	1	1	0	0	0	0	0	0	0	0	0	0	0	0	0	0	0	0	0	0	0	0	0	2
maker-Contig_Y1-augustus-gene-3.135-mRNA-1	0	0	0	0	0	0	0	0	0	0	0	0	0	0	0	0	0	0	0	0	0	0	0	0	0	0	0
maker-Contig_Y1-augustus-gene-3.216-mRNA-1	0	155	326	92	252	396	1205	326	228	375	644	757	348	201	42	10	1	3	0	1	0	0	0	0	0	0	5362
maker-Contig_Y1-snap-gene-3.380-mRNA-1	0	0	0	0	0	0	1	0	0	0	0	0	0	0	1	0	0	0	0	0	0	0	0	0	0	0	2
maker-Contig_Y1-snap-gene-3.383-mRNA-1	0	0	0	0	0	0	0	0	1	1	1	0	0	0	0	0	0	0	0	0	0	0	0	0	0	0	3
maker-Contig_Y1-snap-gene-3.382-mRNA-1	0	0	0	0	1	0	1	0	0	0	3	1	0	0	0	0	0	0	0	0	0	0	0	0	0	0	6
augustus_masked-Contig_Y1-processed-gene-3.34-mRNA-1	0	135	319	861	1297	661	1152	179	22	5	6	1	0	1	1	0	0	0	0	0	0	0	0	0	0	0	4640
maker-Contig_Y1-augustus-gene-3.137-mRNA-1	0	0	0	0	0	0	0	0	1	1	0	0	0	0	0	0	0	0	0	0	0	0	0	0	0	0	2
snap_masked-Contig_Y1-processed-gene-3.56-mRNA-1	0	37	52	2	0	1	1	0	0	0	0	0	0	0	0	0	0	0	0	0	0	0	0	0	0	0	93
snap_masked-Contig_Y1-processed-gene-3.57-mRNA-1	0	3	1	2	4	4	28	0	2	0	0	1	0	0	0	0	0	0	0	0	0	0	0	0	0	0	45
maker-Contig_Y1-augustus-gene-3.139-mRNA-1	0	1	0	0	0	0	0	1	0	0	0	0	0	0	0	0	0	0	0	0	0	0	0	0	0	0	2
augustus_masked-Contig_Y1-processed-gene-3.7-mRNA-1	0	1	4	3	2	8	22	18	12	12	12	19	12	3	0	0	0	0	0	0	0	0	0	0	0	0	128
maker-Contig_Y1-snap-gene-3.390-mRNA-1	0	0	0	5	3	8	10	11	19	30	42	17	18	9	2	0	0	0	0	0	0	0	0	0	0	0	174
maker-Contig_Y1-snap-gene-3.280-mRNA-1	0	0	0	0	0	0	0	0	0	0	0	0	0	0	0	0	0	0	0	0	0	0	0	0	0	0	0
augustus_masked-Contig_Y1-processed-gene-3.8-mRNA-1	0	0	0	0	0	2	1	0	0	0	0	0	0	1	0	0	0	0	0	0	0	0	0	0	0	0	4
maker-Contig_Y1-snap-gene-3.392-mRNA-1	0	0	0	0	0	0	0	0	0	0	0	0	0	0	0	0	0	0	0	0	0	0	0	0	0	0	0
maker-Contig_Y1-augustus-gene-3.229-mRNA-1	0	0	3	4	0	9	3	0	1	1	0	1	1	0	1	0	0	0	0	0	0	0	0	0	0	0	24
maker-Contig_Y1-augustus-gene-3.155-mRNA-1	0	0	1	3	2	5	6	1	0	1	0	0	0	0	0	0	0	0	0	0	0	0	0	0	0	0	19
maker-Contig_Y1-snap-gene-3.301-mRNA-1	0	0	1	0	0	0	1	2	1	3	1	2	0	0	0	0	0	0	0	0	0	0	0	0	0	0	11
maker-Contig_Y1-snap-gene-3.298-mRNA-1	0	0	0	0	1	1	1	1	1	4	6	5	7	3	0	0	0	0	1	0	0	0	0	0	0	0	31
maker-Contig_Y1-snap-gene-3.398-mRNA-1	0	11	6	0	2	3	5	4	3	66	4	0	6	0	0	0	0	0	0	0	0	0	0	0	0	0	110
maker-Contig_Y1-snap-gene-3.304-mRNA-1	0	1	0	7	10	18	18	1	0	0	0	1	0	0	0	1	0	0	0	0	0	0	0	0	0	0	57
maker-Contig_Y1-augustus-gene-3.162-mRNA-1	0	0	0	0	0	0	0	0	0	0	0	0	0	0	0	0	0	0	0	0	0	0	0	0	0	0	0
maker-Contig_Y1-augustus-gene-3.167-mRNA-1	0	0	0	0	1	0	0	0	0	0	0	0	0	0	0	0	0	0	0	0	0	0	0	0	0	0	1
maker-Contig_Y1-augustus-gene-3.168-mRNA-1	0	0	0	0	0	0	0	0	0	0	0	0	0	0	0	0	0	0	0	0	0	0	0	0	0	0	0
maker-Contig_Y1-snap-gene-3.403-mRNA-1	0	0	0	0	0	0	0	0	0	1	0	0	0	0	0	0	0	0	0	0	0	0	0	0	0	0	1
maker-Contig_Y1-augustus-gene-3.233-mRNA-1	0	1	11	0	0	1	0	0	0	1	0	0	2	4	0	0	0	0	0	0	0	0	0	0	0	0	20
maker-Contig_Y1-snap-gene-3.411-mRNA-1	0	3	0	0	1	0	0	0	0	1	0	0	0	0	0	0	0	0	0	0	0	0	0	0	0	0	5
maker-Contig_Y1-augustus-gene-3.177-mRNA-1	0	0	1	0	0	0	2	0	0	0	1	0	0	0	0	0	0	0	0	0	0	0	0	0	0	0	4
maker-Contig_Y1-augustus-gene-3.244-mRNA-1	0	1	0	0	1	5	21	1	0	2	0	0	0	1	0	0	0	0	0	0	0	0	0	0	0	0	32
maker-Contig_Y1-augustus-gene-3.246-mRNA-1	0	0	0	2	0	0	6	0	0	4	1	1	0	0	3	0	0	0	0	0	0	0	0	0	0	0	17
maker-Contig_Y1-augustus-gene-3.181-mRNA-1	0	0	0	2	0	0	0	0	0	0	0	0	0	0	0	0	0	0	0	0	0	0	0	0	0	0	2
maker-Contig_Y1-snap-gene-3.420-mRNA-1	0	0	0	0	0	0	0	0	0	0	0	0	0	0	0	0	0	0	0	0	0	0	0	0	0	0	0
maker-Contig_Y1-snap-gene-3.419-mRNA-1	0	0	0	0	0	0	0	0	0	0	0	0	0	0	0	0	0	0	0	0	0	0	0	0	0	0	0
snap_masked-Contig_Y1-processed-gene-3.77-mRNA-1	0	0	1	0	0	3	10	2	0	1	0	0	0	0	0	0	0	0	0	0	0	0	0	0	0	0	17
maker-Contig_Y1-augustus-gene-3.188-mRNA-1	0	0	0	0	0	0	0	0	0	0	0	0	1	0	0	0	0	0	0	0	0	0	0	0	0	0	1
maker-Contig_Y1-augustus-gene-3.189-mRNA-1	0	0	0	0	0	0	0	0	0	0	0	0	0	0	0	0	0	0	0	0	0	0	0	0	0	0	0
maker-Contig_Y1-augustus-gene-3.251-mRNA-1	0	0	0	0	0	0	0	0	0	0	0	0	0	0	0	0	0	0	0	0	0	0	0	0	0	0	0
maker-Contig_Y1-snap-gene-3.430-mRNA-1	0	0	0	0	1	1	0	1	0	0	0	0	0	0	0	0	0	0	0	0	0	0	0	0	0	0	3
maker-Contig_Y1-snap-gene-3.429-mRNA-1	0	0	0	0	0	0	1	0	0	0	0	0	0	0	0	0	0	0	0	0	0	0	0	0	0	0	1
maker-Contig_Y1-augustus-gene-3.263-mRNA-1	0	0	1	0	0	0	0	0	0	0	0	4	0	0	0	0	0	0	0	0	0	0	0	0	0	0	5
snap_masked-Contig_Y1-processed-gene-3.83-mRNA-1	0	1	0	0	0	0	0	0	0	0	0	0	0	0	0	0	0	0	0	0	0	0	0	0	0	0	1
maker-Contig_Y1-augustus-gene-4.115-mRNA-1	0	2	0	0	0	0	0	0	0	1	1	1	0	0	0	0	0	0	0	0	0	0	0	0	0	0	5
augustus_masked-Contig_Y1-processed-gene-4.2-mRNA-1	0	0	0	0	0	0	1	0	1	1	0	0	0	0	0	0	0	0	0	0	0	0	0	0	0	0	3
augustus_masked-Contig_Y1-processed-gene-4.4-mRNA-1	0	2	0	0	0	0	0	0	0	0	0	0	0	0	0	0	0	0	0	0	0	0	0	0	0	0	2
augustus_masked-Contig_Y1-processed-gene-4.5-mRNA-1	0	0	0	0	0	0	0	0	0	0	0	0	0	0	0	0	0	0	0	0	0	0	0	0	0	0	0
maker-Contig_Y1-snap-gene-4.149-mRNA-1	0	2	1	1	4	4	9	1	2	13	25	20	2	1	0	0	0	0	0	0	0	0	0	0	0	0	85
maker-Contig_Y1-snap-gene-4.191-mRNA-1	0	0	0	0	0	0	0	0	0	0	0	0	0	0	0	0	0	0	0	0	0	0	0	0	0	0	0
augustus_masked-Contig_Y1-processed-gene-4.18-mRNA-1	0	0	1	0	2	0	0	0	0	0	0	0	0	0	0	0	0	0	0	0	0	0	0	0	0	0	3
maker-Contig_Y1-augustus-gene-4.119-mRNA-1	0	1	0	0	0	1	5	0	0	1	1	0	0	0	0	0	0	0	0	0	0	0	0	0	0	0	9
maker-Contig_Y1-augustus-gene-4.75-mRNA-1	0	0	0	0	1	1	2	1	0	0	0	0	2	0	0	0	0	0	0	0	0	0	0	0	0	0	7
maker-Contig_Y1-snap-gene-4.151-mRNA-1	0	0	2	3	6	16	18	5	2	4	1	2	0	0	0	0	0	0	0	0	0	0	0	0	0	0	59
maker-Contig_Y1-augustus-gene-4.81-mRNA-1	0	0	2	0	0	1	3	1	1	4	0	1	1	0	0	0	0	0	0	0	0	0	0	0	0	0	14
maker-Contig_Y1-snap-gene-4.158-mRNA-1	0	1	1	1	2	5	22	7	13	14	9	13	8	9	0	0	0	0	0	0	0	0	0	0	0	0	105
maker-Contig_Y1-snap-gene-4.194-mRNA-1	0	0	0	1	2	0	2	4	8	22	20	7	31	2	0	0	0	0	0	0	0	0	0	0	0	0	99
maker-Contig_Y1-augustus-gene-4.87-mRNA-1	0	14	7	6	53	16	9	1	1	5	3	2	5	1	1	1	0	0	0	0	0	0	0	0	0	0	125
maker-Contig_Y1-snap-gene-4.168-mRNA-1	0	29	23	31	123	119	456	183	253	285	243	171	140	85	22	3	0	0	0	0	0	0	0	0	0	0	2166
maker-Contig_Y1-augustus-gene-4.100-mRNA-1	0	0	0	0	0	2	3	1	1	1	3	1	0	1	0	0	0	0	0	0	0	0	0	0	0	0	13
maker-Contig_Y1-snap-gene-4.173-mRNA-1	0	0	0	0	0	0	2	1	0	1	0	0	0	0	0	0	0	0	0	0	0	0	0	0	0	0	4
maker-Contig_Y1-augustus-gene-4.105-mRNA-1	0	5	9	13	53	19	10	3	3	6	4	2	4	2	2	0	0	0	0	0	0	0	0	0	0	0	135
maker-Contig_Y1-augustus-gene-4.109-mRNA-1	0	0	1	0	1	0	0	0	0	0	0	0	0	0	0	0	0	0	0	0	0	0	0	0	0	0	2
maker-Contig_Y1-augustus-gene-4.112-mRNA-1	0	11	0	0	0	0	0	0	0	0	0	0	0	0	0	0	0	0	0	0	0	0	0	0	0	0	11
maker-Contig_Y1-snap-gene-4.196-mRNA-1	0	0	0	0	0	0	0	0	0	0	0	0	0	0	0	0	0	0	0	0	0	0	0	0	0	0	0
augustus_masked-Contig_Y1-processed-gene-4.21-mRNA-1	0	0	0	0	1	0	0	2	1	0	1	0	0	2	0	0	0	0	0	0	0	0	0	0	0	0	7
maker-Contig_Y1-snap-gene-4.203-mRNA-1	0	0	3	2	0	0	0	0	0	0	0	1	1	0	0	0	0	0	0	0	0	0	0	0	0	0	7
maker-Contig_Y1-snap-gene-4.201-mRNA-1	0	0	0	1	0	0	2	0	0	0	0	0	0	0	0	0	0	0	0	0	0	0	0	0	0	0	3
maker-Contig_Y1-snap-gene-4.199-mRNA-1	0	0	0	0	0	0	0	0	0	0	0	0	1	0	0	0	0	0	0	0	0	0	0	0	0	0	1
maker-Contig_Y1-snap-gene-4.205-mRNA-1	0	0	2	0	0	1	0	0	0	0	0	0	0	0	0	0	0	0	0	0	0	0	0	0	0	0	3
maker-Contig_Y1-snap-gene-4.202-mRNA-1	0	0	0	0	0	0	0	0	1	0	0	0	0	0	0	0	0	0	0	0	0	0	0	0	0	0	1
maker-Contig_Y1-snap-gene-4.222-mRNA-1	0	14	9	0	0	1	0	0	0	0	0	0	0	0	0	0	0	0	0	0	0	0	0	0	0	0	24
maker-Contig_Y1-snap-gene-4.224-mRNA-1	0	0	0	0	0	0	0	0	0	0	0	0	0	0	0	0	0	0	0	0	0	0	0	0	0	0	0
maker-Contig_Y1-snap-gene-4.247-mRNA-1	0	275	56	34	7	5	2	1	0	3	0	1	1	1	0	0	0	0	0	0	0	0	0	0	0	0	386
maker-Contig_Y1-augustus-gene-4.147-mRNA-1	0	1	0	0	0	1	0	0	1	0	0	0	0	0	0	0	0	0	0	0	0	0	0	0	0	0	3
maker-Contig_Y1-snap-gene-4.250-mRNA-1	0	0	0	1	0	0	0	0	0	0	0	1	0	0	0	0	0	0	0	0	0	0	0	0	0	0	2
maker-Contig_Y1-snap-gene-5.759-mRNA-1	0	0	0	0	0	0	0	0	0	0	0	0	1	0	0	0	0	0	0	0	0	0	0	0	0	0	1
maker-Contig_Y1-snap-gene-5.760-mRNA-1	0	1	0	0	0	0	0	0	0	0	0	0	1	0	0	0	0	0	0	0	0	0	0	0	0	0	2
maker-Contig_Y1-snap-gene-5.658-mRNA-1	0	0	1	0	0	1	0	0	0	0	0	0	0	0	0	0	0	0	0	0	0	0	0	0	0	0	2
snap_masked-Contig_Y1-processed-gene-5.88-mRNA-1	0	3	0	0	0	0	0	0	1	1	1	0	0	0	0	0	0	0	0	0	0	0	0	0	0	0	6
maker-Contig_Y1-snap-gene-5.761-mRNA-1	0	3	0	0	0	0	0	0	0	0	0	0	0	0	0	0	0	0	0	0	0	0	0	0	0	0	3
maker-Contig_Y1-augustus-gene-5.294-mRNA-1	0	0	0	0	1	0	0	1	1	0	0	0	1	0	0	0	0	0	0	0	0	0	0	0	0	0	4
maker-Contig_Y1-snap-gene-5.665-mRNA-1	0	0	0	0	0	0	0	0	0	0	0	0	0	0	0	0	0	0	0	0	0	0	0	0	0	0	0
maker-Contig_Y1-snap-gene-5.663-mRNA-1	0	1	5	0	3	5	8	1	0	0	0	0	0	0	0	0	0	0	0	0	0	0	0	0	0	0	23
snap_masked-Contig_Y1-processed-gene-5.91-mRNA-1	0	0	0	0	0	0	0	0	0	0	0	1	0	0	0	0	0	0	0	0	0	0	0	0	0	0	1
maker-Contig_Y1-augustus-gene-5.189-mRNA-1	0	0	0	0	0	0	0	0	0	0	0	0	0	0	0	0	0	0	0	0	0	0	0	0	0	0	0
maker-Contig_Y1-augustus-gene-5.296-mRNA-1	0	0	0	0	0	0	6	0	0	0	0	0	0	0	0	1	0	0	0	0	0	0	0	0	0	0	7
maker-Contig_Y1-augustus-gene-5.194-mRNA-1	0	1	1	3	7	25	124	2	1	1	0	2	0	0	0	0	0	0	0	0	0	0	0	0	0	0	167
snap_masked-Contig_Y1-processed-gene-5.130-mRNA-1	0	1	1	8	16	42	167	9	7	11	1	2	0	0	1	0	0	0	0	0	0	0	0	0	0	0	266
maker-Contig_Y1-augustus-gene-5.298-mRNA-1	0	0	1	1	0	1	2	3	0	1	2	3	0	0	0	2	1	0	0	0	0	0	0	0	0	0	17
maker-Contig_Y1-snap-gene-5.768-mRNA-1	0	0	0	2	1	4	1	3	1	2	4	4	2	5	0	0	1	0	0	0	0	0	0	0	0	0	30
maker-Contig_Y1-snap-gene-5.767-mRNA-1	0	0	1	0	0	0	4	5	4	2	4	5	3	1	0	0	0	0	0	0	0	0	0	0	0	0	29
maker-Contig_Y1-augustus-gene-5.197-mRNA-1	0	4	3	6	32	50	361	23	1	1	1	2	1	4	1	0	0	0	0	0	0	0	0	0	0	0	490
snap_masked-Contig_Y1-processed-gene-5.96-mRNA-1	0	5	15	32	56	102	658	43	11	8	14	16	5	7	1	0	0	0	0	0	0	0	0	0	0	0	973
maker-Contig_Y1-snap-gene-5.770-mRNA-1	0	0	1	1	11	5	49	8	4	3	3	6	4	1	0	0	0	0	0	0	0	0	0	0	0	0	96
maker-Contig_Y1-snap-gene-5.783-mRNA-1	0	3	11	21	58	125	624	21	5	2	2	2	2	5	1	0	0	0	0	0	0	0	0	0	0	0	882
augustus_masked-Contig_Y1-processed-gene-5.12-mRNA-1	0	0	2	2	2	7	25	3	4	8	11	9	6	4	2	0	0	0	0	0	0	0	0	0	0	0	85
augustus_masked-Contig_Y1-processed-gene-5.13-mRNA-1	0	1	0	1	13	21	92	5	0	1	0	0	0	0	0	0	0	0	0	0	0	0	0	0	0	0	134
maker-Contig_Y1-augustus-gene-5.231-mRNA-1	0	0	0	0	2	1	18	3	0	0	0	0	0	0	0	0	0	0	0	0	0	0	0	0	0	0	24
maker-Contig_Y1-augustus-gene-5.237-mRNA-1	0	2	0	1	4	13	93	4	0	0	0	0	0	0	0	0	0	0	0	0	0	0	0	0	0	0	117
maker-Contig_Y1-snap-gene-5.692-mRNA-1	0	0	0	0	3	10	25	6	8	3	11	5	3	6	0	0	0	0	0	0	0	0	0	0	0	0	80
maker-Contig_Y1-snap-gene-5.701-mRNA-1	0	3	5	20	41	89	574	40	5	1	2	1	1	0	0	0	0	0	0	0	0	0	0	0	0	0	782
augustus_masked-Contig_Y1-processed-gene-5.45-mRNA-1	0	0	1	0	2	6	14	2	0	0	0	2	0	0	0	0	0	0	0	0	0	0	0	0	0	0	27
maker-Contig_Y1-augustus-gene-5.244-mRNA-1	0	0	1	4	1	1	12	4	2	6	7	8	4	2	1	0	0	0	0	0	0	0	0	0	0	0	53
maker-Contig_Y1-snap-gene-5.807-mRNA-1	0	1	0	1	0	1	0	1	1	1	1	0	0	0	0	0	0	0	0	0	0	0	0	0	0	0	7
maker-Contig_Y1-snap-gene-5.806-mRNA-1	0	0	0	0	0	0	0	1	0	0	0	0	0	0	0	0	0	0	0	0	0	0	0	0	0	0	1
maker-Contig_Y1-snap-gene-5.801-mRNA-1	0	1	0	0	0	0	0	0	0	1	0	1	0	0	0	0	0	0	0	0	0	0	0	0	0	0	3
snap_masked-Contig_Y1-processed-gene-5.151-mRNA-1	0	3	1	1	0	2	0	0	1	2	0	1	1	0	0	1	0	0	0	0	0	0	0	0	0	0	13
maker-Contig_Y1-augustus-gene-5.324-mRNA-1	0	3	2	0	1	0	7	0	1	0	1	0	1	1	1	0	0	0	0	0	0	0	0	0	0	0	18
maker-Contig_Y1-snap-gene-5.794-mRNA-1	0	0	2	0	0	1	2	1	0	1	1	1	1	0	0	0	0	0	0	0	0	0	0	0	0	0	10
maker-Contig_Y1-snap-gene-5.869-mRNA-1	0	1	0	0	1	0	5	0	0	0	1	5	0	0	0	0	0	0	0	0	0	0	0	0	0	0	13
maker-Contig_Y1-snap-gene-5.912-mRNA-1	0	0	0	0	0	1	4	1	1	3	3	1	0	0	0	0	0	0	0	0	0	0	0	0	0	0	14
maker-Contig_Y1-augustus-gene-5.562-mRNA-1	0	0	2	1	3	3	7	0	4	0	3	0	1	1	0	0	0	0	0	0	0	0	0	0	0	0	25
maker-Contig_Y1-snap-gene-5.706-mRNA-1	0	0	2	9	3	10	1	0	0	2	0	4	0	1	0	0	0	0	0	0	0	0	0	0	0	0	32
maker-Contig_Y1-snap-gene-5.951-mRNA-1	0	0	0	0	0	0	0	0	0	0	0	0	0	0	0	0	0	0	0	0	0	0	0	0	0	0	0
maker-Contig_Y1-augustus-gene-5.557-mRNA-1	0	3	0	1	0	0	0	0	0	0	0	1	0	0	0	0	0	0	0	0	0	0	0	0	0	0	5
maker-Contig_Y1-augustus-gene-5.558-mRNA-1	0	0	2	0	0	0	0	0	0	0	0	1	0	0	0	0	0	0	0	0	0	0	0	0	0	0	3
maker-Contig_Y1-augustus-gene-5.248-mRNA-1	0	0	0	1	2	3	4	1	3	0	2	1	1	0	0	0	0	0	0	0	0	0	0	0	0	0	18
maker-Contig_Y1-augustus-gene-5.250-mRNA-1	0	3	1	0	0	3	7	0	0	1	0	1	1	0	0	0	0	0	0	0	0	0	0	0	0	0	17
snap_masked-Contig_Y1-processed-gene-5.164-mRNA-1	0	0	0	0	0	0	1	0	0	0	0	0	0	0	0	0	0	0	0	0	0	0	0	0	0	0	1
maker-Contig_Y1-augustus-gene-5.571-mRNA-1	0	0	0	0	0	2	0	0	0	1	0	0	1	0	0	0	0	1	0	0	0	0	0	0	0	1	6
maker-Contig_Y1-snap-gene-5.967-mRNA-1	0	8	0	0	0	1	0	3	0	0	1	1	4	0	0	0	0	0	0	0	0	0	0	0	0	0	18
maker-Contig_Y1-snap-gene-5.970-mRNA-1	0	2	0	1	1	0	12	1	0	0	0	0	0	2	0	0	0	0	0	0	0	0	0	0	0	0	19
maker-Contig_Y1-snap-gene-5.974-mRNA-1	0	1	1	0	0	1	0	0	2	2	0	0	0	0	0	0	0	0	0	0	0	0	0	0	0	0	7
maker-Contig_Y1-augustus-gene-5.583-mRNA-1	0	1	0	1	3	6	27	10	16	16	17	20	11	6	3	0	0	0	0	0	0	0	0	0	0	0	137
maker-Contig_Y1-augustus-gene-5.585-mRNA-1	0	0	0	0	0	0	4	0	0	0	0	2	0	0	0	0	0	0	0	0	0	0	0	0	0	0	6
maker-Contig_Y1-augustus-gene-5.586-mRNA-1	0	0	0	0	0	0	5	1	2	1	2	0	2	0	0	0	0	0	0	0	0	0	0	0	0	0	13
maker-Contig_Y1-augustus-gene-5.253-mRNA-1	0	0	0	0	0	0	1	1	0	0	2	1	1	0	0	0	0	0	0	0	0	0	0	0	0	0	6
maker-Contig_Y1-snap-gene-5.988-mRNA-1	0	4	0	1	0	0	0	0	0	1	0	0	0	0	1	0	0	0	0	0	0	0	0	0	0	0	7
maker-Contig_Y1-augustus-gene-5.601-mRNA-1	0	1	1379	91	33	15	1	1	0	2	2	1	0	2	0	0	0	0	0	0	0	0	0	0	0	0	1528
augustus_masked-Contig_Y1-processed-gene-5.25-mRNA-1	0	0	0	0	0	0	0	0	0	0	1	0	0	0	0	0	0	0	0	0	0	0	0	0	0	0	1
maker-Contig_Y1-snap-gene-5.995-mRNA-1	0	0	0	0	0	0	0	0	1	0	0	0	1	0	0	0	0	0	0	0	0	0	0	0	0	0	2
maker-Contig_Y1-augustus-gene-5.256-mRNA-1	0	0	3	10	17	39	213	10	2	0	6	4	2	0	4	1	1	0	0	0	0	0	0	0	0	0	312
augustus_masked-Contig_Y1-processed-gene-5.75-mRNA-1	0	4	3	2	4	2	32	0	0	0	0	0	0	0	1	0	0	0	0	0	0	0	0	0	0	0	48
maker-Contig_Y1-snap-gene-5.715-mRNA-1	0	1	0	0	1	3	12	0	0	2	0	0	0	0	0	0	0	0	0	0	0	0	0	0	0	0	19
maker-Contig_Y1-augustus-gene-5.258-mRNA-1	0	0	3	0	1	0	6	0	2	0	0	0	0	0	0	0	0	0	0	0	0	0	0	0	0	0	12
maker-Contig_Y1-augustus-gene-5.259-mRNA-1	0	4	5	26	106	136	870	59	6	5	8	9	11	10	4	3	2	0	0	0	0	0	0	0	0	0	1264
maker-Contig_Y1-augustus-gene-5.611-mRNA-1	0	0	0	0	2	1	0	0	2	0	0	0	0	0	0	0	0	0	0	0	0	0	0	0	0	0	5
maker-Contig_Y1-snap-gene-5.1000-mRNA-1	0	0	0	0	0	0	0	0	0	0	0	0	0	0	0	0	0	0	0	0	0	0	0	0	0	0	0
augustus_masked-Contig_Y1-processed-gene-5.77-mRNA-1	0	0	0	0	0	0	0	0	0	1	0	0	0	0	0	0	0	0	0	0	0	0	0	0	0	0	1
maker-Contig_Y1-snap-gene-5.1003-mRNA-1	0	0	0	0	0	0	2	0	0	0	1	1	1	0	0	0	0	0	0	0	0	0	0	0	0	0	5
maker-Contig_Y1-augustus-gene-5.262-mRNA-1	0	2	2	3	4	7	60	8	5	1	1	2	1	1	0	0	3	0	0	0	0	0	0	0	0	0	100
maker-Contig_Y1-snap-gene-5.1020-mRNA-1	0	14	8	3	1	0	11	4	7	13	14	7	5	8	3	0	0	0	0	0	0	0	0	0	0	0	98
maker-Contig_Y1-augustus-gene-5.264-mRNA-1	0	24	13	5	3	2	4	0	0	2	1	0	0	0	0	0	0	0	0	0	0	0	0	0	0	0	54
maker-Contig_Y1-snap-gene-5.725-mRNA-1	0	0	0	0	2	0	2	0	2	0	1	1	0	0	0	0	0	0	0	0	0	0	0	0	0	0	8
maker-Contig_Y1-augustus-gene-5.268-mRNA-1	0	15	15	7	5	8	9	2	2	0	4	1	0	0	0	0	0	0	0	0	0	0	0	0	0	0	68
maker-Contig_Y1-augustus-gene-5.273-mRNA-1	0	24	17	1	2	3	6	0	1	4	3	2	2	0	0	1	0	0	0	0	0	0	0	0	0	0	66
maker-Contig_Y1-augustus-gene-5.278-mRNA-1	0	22	16	3	6	7	1	2	1	3	4	2	2	1	0	0	0	0	0	0	0	0	0	0	0	0	70
maker-Contig_Y1-augustus-gene-5.617-mRNA-1	0	140	162	124	334	1845	3061	2218	6090	1786	800	483	454	199	44	15	2	1	0	0	0	0	0	0	0	0	17758
maker-Contig_Y1-augustus-gene-5.282-mRNA-1	0	0	1	0	1	2	0	0	1	2	0	1	0	3	1	0	0	0	0	0	0	0	0	0	0	0	12
maker-Contig_Y1-augustus-gene-5.620-mRNA-1	0	164	229	237	577	2159	4688	1932	6158	3150	1282	1055	709	385	78	9	1	0	0	0	1	0	0	0	0	0	22814
maker-Contig_Y1-snap-gene-5.1031-mRNA-1	0	1	0	0	0	0	0	0	0	4	2	0	0	1	0	0	0	0	0	0	0	0	0	0	0	0	8
maker-Contig_Y1-snap-gene-5.747-mRNA-1	0	0	0	0	0	0	10	0	0	0	0	0	0	0	0	0	0	0	0	0	0	0	0	0	0	0	10
maker-Contig_Y1-snap-gene-5.746-mRNA-1	0	0	0	0	0	0	0	0	1	0	1	0	1	0	0	0	0	0	0	0	0	0	0	0	0	0	3
maker-Contig_Y1-snap-gene-5.1036-mRNA-1	0	0	0	0	3	1	0	0	0	0	0	1	0	0	0	0	0	0	0	0	0	0	0	0	0	0	5
maker-Contig_Y1-augustus-gene-5.628-mRNA-1	0	0	0	0	0	1	0	0	0	1	0	0	0	0	0	0	0	0	0	0	0	0	0	0	0	0	2
maker-Contig_Y1-augustus-gene-5.631-mRNA-1	0	0	0	0	1	0	0	2	0	2	0	3	3	1	0	0	0	0	0	0	0	0	0	0	0	0	12
maker-Contig_Y1-snap-gene-5.1040-mRNA-1	0	0	0	1	0	0	0	0	0	0	0	0	0	0	0	0	0	0	0	0	0	0	0	0	0	0	1
maker-Contig_Y1-augustus-gene-5.285-mRNA-1	0	1	0	2	7	13	27	0	1	2	0	0	0	2	0	0	0	0	0	0	0	0	0	0	0	0	55
maker-Contig_Y1-augustus-gene-5.634-mRNA-1	0	0	2	8	4	5	7	18	8	15	17	22	14	13	5	1	0	0	0	0	0	0	0	0	0	0	139
maker-Contig_Y1-snap-gene-5.753-mRNA-1	0	1	0	2	0	0	6	5	7	1	3	2	5	1	0	1	0	0	0	0	0	0	0	0	0	0	34
maker-Contig_Y1-augustus-gene-5.636-mRNA-1	0	3	3	1	3	7	9	12	19	10	18	15	7	8	3	0	0	0	0	0	0	0	0	0	0	0	118
maker-Contig_Y1-augustus-gene-5.637-mRNA-1	0	1	0	2	3	7	15	5	2	8	20	15	9	8	1	0	0	0	0	0	0	0	0	0	0	0	96
maker-Contig_Y1-snap-gene-5.1046-mRNA-1	0	0	0	0	0	0	1	0	0	0	0	1	0	0	0	0	0	0	0	0	0	0	0	0	0	0	2
maker-Contig_Y1-snap-gene-5.1070-mRNA-1	0	0	0	1	4	3	5	1	1	7	3	9	5	2	1	0	0	0	0	0	0	0	0	0	0	0	42
maker-Contig_Y1-snap-gene-5.756-mRNA-1	0	0	0	0	0	0	4	0	1	1	1	0	1	0	0	0	0	0	0	0	0	0	0	0	0	0	8
maker-Contig_Y1-snap-gene-6.586-mRNA-1	0	0	1	2	6	9	9	7	10	15	28	15	16	5	2	0	0	0	0	0	0	0	0	0	0	0	125
maker-Contig_Y1-augustus-gene-5.656-mRNA-1	0	0	1	1	1	4	7	12	7	8	3	11	8	2	1	0	0	0	0	0	0	0	0	0	0	0	66
maker-Contig_Y1-augustus-gene-6.186-mRNA-1	0	0	0	4	1	3	6	7	3	6	6	8	3	0	0	0	0	0	0	0	0	0	0	0	0	0	47
maker-Contig_Y1-augustus-gene-6.300-mRNA-1	0	5	0	9	2	8	9	3	1	3	6	2	2	0	0	0	0	0	0	0	0	0	0	0	0	0	50
maker-Contig_Y1-augustus-gene-6.187-mRNA-1	0	0	0	0	0	1	3	0	0	3	0	2	0	0	0	0	0	0	0	0	0	0	0	0	0	0	9
augustus_masked-Contig_Y1-processed-gene-6.2-mRNA-1	0	0	0	0	0	2	0	0	1	2	1	1	2	1	0	1	0	0	0	0	0	0	0	0	0	0	11
maker-Contig_Y1-snap-gene-6.590-mRNA-1	0	0	0	0	0	1	0	0	0	0	0	0	0	0	0	0	0	0	0	0	0	0	0	0	0	0	1
augustus_masked-Contig_Y1-processed-gene-6.3-mRNA-1	0	0	0	0	3	0	1	3	4	6	5	2	3	0	0	0	0	0	0	0	0	0	0	0	0	0	27
maker-Contig_Y1-snap-gene-6.594-mRNA-1	0	1	0	0	0	0	0	0	0	0	0	0	0	0	0	0	0	0	0	0	0	0	0	0	0	0	1
maker-Contig_Y1-augustus-gene-6.193-mRNA-1	0	0	0	0	0	1	2	0	0	1	1	0	0	0	0	0	0	0	0	0	0	0	0	0	0	0	5
maker-Contig_Y1-snap-gene-6.735-mRNA-1	0	0	0	0	0	1	2	0	0	0	1	0	0	2	0	0	0	0	0	0	0	0	0	0	0	0	6
maker-Contig_Y1-snap-gene-6.736-mRNA-1	0	0	1	2	0	3	6	1	3	2	0	2	0	0	0	0	0	0	0	0	0	0	0	0	0	0	20
maker-Contig_Y1-augustus-gene-6.195-mRNA-1	0	0	0	1	0	2	17	1	0	1	6	0	2	1	0	0	0	0	0	0	0	0	0	0	0	0	31
maker-Contig_Y1-augustus-gene-6.310-mRNA-1	0	0	1	0	0	2	6	0	0	0	0	0	0	0	0	0	0	0	0	0	0	0	0	0	0	0	9
maker-Contig_Y1-snap-gene-6.603-mRNA-1	0	1	0	0	1	0	0	0	0	0	0	0	0	0	0	0	0	0	0	0	0	0	0	0	0	0	2
maker-Contig_Y1-augustus-gene-6.311-mRNA-1	0	0	0	0	0	0	0	0	0	0	0	0	0	0	0	0	0	0	0	0	0	0	0	0	0	0	0
maker-Contig_Y1-augustus-gene-6.202-mRNA-1	0	9	4	4	4	1	3	4	7	3	4	1	0	1	1	0	0	0	0	0	0	0	0	0	0	0	46
maker-Contig_Y1-snap-gene-6.606-mRNA-1	0	0	0	0	0	0	0	0	0	0	0	0	0	1	0	0	0	0	0	0	0	0	0	0	0	0	1
maker-Contig_Y1-snap-gene-6.627-mRNA-1	0	0	0	0	0	0	0	1	0	0	0	0	0	0	0	0	0	0	0	0	0	0	0	0	0	0	1
maker-Contig_Y1-snap-gene-6.750-mRNA-1	0	1	2	0	2	3	8	0	0	0	0	0	0	0	0	0	0	0	0	0	0	0	0	0	0	0	16
maker-Contig_Y1-augustus-gene-6.212-mRNA-1	0	18	8	0	2	0	3	1	0	0	0	0	0	0	0	0	0	0	0	0	0	0	0	0	0	0	32
augustus_masked-Contig_Y1-processed-gene-6.33-mRNA-1	0	0	0	1	1	2	14	2	0	0	0	0	0	0	0	0	0	0	0	0	0	0	0	0	0	0	20
maker-Contig_Y1-snap-gene-6.754-mRNA-1	0	0	0	1	0	0	0	0	0	0	0	0	1	0	0	0	0	0	0	0	0	0	0	0	0	0	2
maker-Contig_Y1-snap-gene-6.753-mRNA-1	0	0	0	1	0	0	0	1	0	0	0	0	0	0	0	0	0	0	0	0	0	0	0	0	0	0	2
augustus_masked-Contig_Y1-processed-gene-6.6-mRNA-1	0	4	1	1	4	17	18	16	16	13	14	13	10	5	5	0	0	0	0	0	0	0	0	0	0	0	137
maker-Contig_Y1-snap-gene-6.764-mRNA-1	0	2	1	1	2	2	6	1	3	17	18	3	27	0	0	0	0	0	0	0	0	0	0	0	0	0	83
maker-Contig_Y1-augustus-gene-6.220-mRNA-1	0	0	1	0	0	2	12	2	0	0	4	2	3	1	0	0	0	0	0	0	0	0	0	0	0	0	27
snap_masked-Contig_Y1-processed-gene-6.135-mRNA-1	0	0	1	0	0	0	5	0	1	0	0	1	2	0	0	0	0	0	0	0	0	0	0	0	0	0	10
snap_masked-Contig_Y1-processed-gene-6.137-mRNA-1	0	0	0	0	1	3	0	0	0	0	0	0	0	0	0	0	0	0	0	0	0	0	0	0	0	0	4
maker-Contig_Y1-snap-gene-6.641-mRNA-1	0	0	0	0	1	2	6	0	1	4	2	6	3	0	0	0	0	0	0	0	0	0	0	0	0	0	25
snap_masked-Contig_Y1-processed-gene-6.138-mRNA-1	0	0	0	0	0	0	1	0	0	0	2	0	1	0	0	0	0	0	0	0	0	0	0	0	0	0	4
maker-Contig_Y1-snap-gene-6.766-mRNA-1	0	0	0	0	0	1	4	3	1	3	1	2	0	0	0	0	0	0	0	0	0	0	0	0	0	0	15
maker-Contig_Y1-snap-gene-6.776-mRNA-1	0	1	0	1	0	1	1	2	5	0	2	0	0	1	0	0	0	0	0	0	0	0	0	0	0	0	14
maker-Contig_Y1-augustus-gene-6.223-mRNA-1	0	2	0	0	0	0	3	0	0	0	0	0	0	0	0	0	0	0	0	0	0	0	0	0	0	0	5
maker-Contig_Y1-snap-gene-6.652-mRNA-1	0	0	1	0	0	1	1	0	0	0	0	0	0	0	0	0	0	0	0	0	0	0	0	0	0	0	3
maker-Contig_Y1-snap-gene-6.778-mRNA-1	0	0	0	0	0	0	0	0	0	0	0	0	0	0	0	0	0	0	0	0	0	0	0	0	0	0	0
maker-Contig_Y1-snap-gene-6.780-mRNA-1	0	2	1	1	2	1	0	0	0	0	0	0	0	0	0	0	0	0	0	0	0	0	0	0	0	0	7
maker-Contig_Y1-snap-gene-6.782-mRNA-1	0	0	0	0	0	0	1	0	0	0	0	0	0	0	0	0	0	0	0	0	0	0	0	0	0	0	1
maker-Contig_Y1-snap-gene-6.784-mRNA-1	0	0	0	0	0	0	0	0	0	0	0	0	0	0	0	0	0	0	0	0	0	0	0	0	0	0	0
maker-Contig_Y1-snap-gene-6.786-mRNA-1	0	0	0	0	0	0	1	0	0	0	0	0	0	0	0	0	0	0	0	0	0	0	0	0	0	0	1
maker-Contig_Y1-snap-gene-6.789-mRNA-1	0	0	0	0	0	0	0	0	0	0	0	0	0	0	0	0	0	0	0	0	0	0	0	0	0	0	0
maker-Contig_Y1-snap-gene-6.788-mRNA-1	0	0	0	0	0	0	0	0	0	0	0	0	0	0	0	0	0	0	0	0	0	0	0	0	0	0	0
maker-Contig_Y1-augustus-gene-6.327-mRNA-1	0	4	1	0	0	0	0	0	0	0	1	0	0	0	0	0	0	0	0	0	0	0	0	0	0	0	6
maker-Contig_Y1-snap-gene-6.795-mRNA-1	0	0	0	0	0	0	0	0	0	0	0	0	0	0	0	0	0	0	0	0	0	0	0	0	0	0	0
maker-Contig_Y1-augustus-gene-6.329-mRNA-1	0	0	0	0	0	0	0	0	0	0	0	0	0	0	0	0	0	0	0	0	0	0	0	0	0	0	0
maker-Contig_Y1-augustus-gene-6.331-mRNA-1	0	0	0	0	0	0	0	0	0	0	0	0	0	0	0	0	0	0	0	0	0	0	0	0	0	0	0
maker-Contig_Y1-augustus-gene-6.333-mRNA-1	0	0	0	0	0	0	0	0	0	0	0	0	0	0	0	0	0	0	0	0	0	0	0	0	0	0	0
maker-Contig_Y1-augustus-gene-6.334-mRNA-1	0	0	0	1	0	0	0	0	0	0	0	0	0	0	0	0	0	0	0	0	0	0	0	0	0	0	1
maker-Contig_Y1-augustus-gene-6.335-mRNA-1	0	0	0	0	0	0	0	0	0	0	0	0	0	0	0	0	0	0	0	0	0	0	0	0	0	0	0
maker-Contig_Y1-snap-gene-6.800-mRNA-1	0	3	0	2	2	0	0	1	0	0	0	0	1	0	0	0	0	0	0	0	0	0	0	0	0	0	9
snap_masked-Contig_Y1-processed-gene-6.147-mRNA-1	0	0	0	0	0	0	0	0	0	0	0	0	0	0	0	0	0	0	0	0	0	0	0	0	0	0	0
maker-Contig_Y1-snap-gene-6.656-mRNA-1	0	0	0	0	0	0	0	0	0	0	0	0	0	0	0	0	0	0	0	0	0	0	0	0	0	0	0
augustus_masked-Contig_Y1-processed-gene-6.48-mRNA-1	0	0	0	0	0	0	0	0	0	0	0	0	0	0	0	0	0	0	0	0	0	0	0	0	0	0	0
augustus_masked-Contig_Y1-processed-gene-6.49-mRNA-1	0	0	0	0	0	0	0	0	0	0	0	0	1	0	0	0	0	0	0	0	0	0	0	0	0	0	1
maker-Contig_Y1-snap-gene-6.821-mRNA-1	0	0	0	0	0	0	1	0	0	0	0	0	0	0	0	0	0	0	0	0	0	0	0	0	0	0	1
maker-Contig_Y1-snap-gene-6.823-mRNA-1	0	2	0	0	1	0	0	0	0	0	0	0	0	0	0	0	0	0	0	0	0	0	0	0	0	0	3
snap_masked-Contig_Y1-processed-gene-6.152-mRNA-1	0	0	0	0	0	0	0	0	0	0	0	0	0	0	0	0	0	0	0	0	0	0	0	0	0	0	0
maker-Contig_Y1-snap-gene-6.866-mRNA-1	0	9	3	0	3	4	22	1	0	0	3	1	2	0	0	0	0	0	0	0	0	0	0	0	0	0	48
maker-Contig_Y1-augustus-gene-6.364-mRNA-1	0	0	16	13	14	0	1	0	0	0	0	2	1	2	0	0	0	0	0	0	0	0	0	0	0	0	49
maker-Contig_Y1-augustus-gene-6.365-mRNA-1	0	0	0	0	1	0	0	0	1	0	0	0	0	0	0	1	0	0	0	0	0	0	0	0	0	0	3
snap_masked-Contig_Y1-processed-gene-6.157-mRNA-1	0	0	0	0	0	0	0	0	0	0	0	0	0	0	0	0	0	0	0	0	0	0	0	0	0	0	0
augustus_masked-Contig_Y1-processed-gene-6.56-mRNA-1	0	0	0	0	1	0	3	4	9	3	1	1	6	1	3	1	0	0	0	0	0	0	0	0	0	0	33
snap_masked-Contig_Y1-processed-gene-6.160-mRNA-1	0	0	0	0	0	1	0	0	0	0	0	0	0	0	0	0	0	0	0	0	0	0	0	0	0	0	1
maker-Contig_Y1-snap-gene-6.657-mRNA-1	0	0	2	0	3	1	4	3	18	5	21	18	6	3	1	5	0	0	0	0	0	0	0	0	0	0	90
snap_masked-Contig_Y1-processed-gene-6.161-mRNA-1	0	0	0	0	0	0	0	0	0	0	0	0	0	0	0	0	0	0	0	0	0	0	0	0	0	0	0
snap_masked-Contig_Y1-processed-gene-6.162-mRNA-1	0	11	3	2	0	0	0	0	0	0	0	0	0	0	0	0	0	0	0	0	0	0	0	0	0	0	16
maker-Contig_Y1-snap-gene-6.950-mRNA-1	0	1	0	0	0	0	0	0	0	0	0	0	0	1	0	0	0	0	0	0	0	0	0	0	0	0	2
maker-Contig_Y1-augustus-gene-6.519-mRNA-1	0	2	0	21	0	0	0	0	0	0	0	0	0	0	0	0	0	0	0	0	0	0	0	0	0	0	23
maker-Contig_Y1-snap-gene-6.980-mRNA-1	0	0	0	0	0	0	0	0	0	0	0	0	0	0	0	0	0	0	0	0	0	0	0	0	0	0	0
maker-Contig_Y1-snap-gene-6.979-mRNA-1	0	1	0	0	0	0	0	0	0	0	0	0	0	0	0	0	0	0	0	0	0	0	0	0	0	0	1
maker-Contig_Y1-snap-gene-6.661-mRNA-1	0	3	0	0	1	1	0	0	0	0	1	0	0	0	0	0	0	0	0	0	0	0	0	0	0	0	6
snap_masked-Contig_Y1-processed-gene-6.166-mRNA-1	0	0	0	0	0	0	0	0	0	0	0	0	0	0	0	0	0	0	0	0	0	0	0	0	0	0	0
maker-Contig_Y1-snap-gene-6.986-mRNA-1	0	15	0	0	0	0	0	0	0	0	0	0	0	0	0	0	0	0	0	0	0	0	0	0	0	0	15
maker-Contig_Y1-augustus-gene-6.554-mRNA-1	0	1	0	0	0	3	8	0	0	0	0	1	0	0	0	0	0	0	0	0	0	0	0	0	0	0	13
maker-Contig_Y1-augustus-gene-6.564-mRNA-1	0	0	3	1	0	0	2	0	0	0	0	0	0	0	0	0	0	0	0	0	0	0	0	0	0	0	6
maker-Contig_Y1-snap-gene-6.1024-mRNA-1	0	2	3	4	12	31	172	9	1	5	3	3	2	0	1	0	0	0	0	0	0	0	0	0	0	0	248
maker-Contig_Y1-augustus-gene-6.575-mRNA-1	0	1	1	2	1	8	62	9	2	1	0	1	1	0	0	0	0	0	0	0	0	0	0	0	0	0	89
snap_masked-Contig_Y1-processed-gene-6.109-mRNA-1	0	2	1	0	0	1	6	0	0	0	0	1	0	0	0	0	0	0	0	0	0	0	0	0	0	0	11
maker-Contig_Y1-snap-gene-6.681-mRNA-1	0	40	118	353	768	1159	1314	98	9	5	6	12	7	6	1	0	0	0	0	1	0	0	0	0	0	0	3897
augustus_masked-Contig_Y1-processed-gene-6.17-mRNA-1	0	105	283	1358	2024	3193	2717	186	37	16	19	10	3	3	2	0	0	0	0	0	0	0	0	0	0	0	9956
maker-Contig_Y1-augustus-gene-6.244-mRNA-1	0	42	112	413	935	1213	1312	113	17	15	10	13	10	6	2	1	0	0	0	0	0	0	0	0	0	0	4214
snap_masked-Contig_Y1-processed-gene-6.116-mRNA-1	0	0	0	0	0	0	1	1	1	1	1	1	0	0	0	0	0	0	0	0	0	0	0	0	0	0	6
maker-Contig_Y1-augustus-gene-6.250-mRNA-1	0	11	14	71	129	266	276	20	2	3	3	2	3	1	0	0	1	0	0	0	0	0	0	0	0	0	802
maker-Contig_Y1-snap-gene-6.688-mRNA-1	0	67	121	479	1038	1636	1634	105	12	6	4	5	3	4	0	0	0	0	0	0	0	0	0	0	0	0	5114
augustus_masked-Contig_Y1-processed-gene-6.22-mRNA-1	0	42	112	305	1024	1672	1643	131	13	9	7	9	2	1	0	0	0	0	0	0	0	0	0	0	0	0	4970
maker-Contig_Y1-snap-gene-6.1025-mRNA-1	0	0	0	1	1	1	0	0	0	0	0	0	0	0	0	0	0	0	0	0	0	0	0	0	0	0	3
snap_masked-Contig_Y1-processed-gene-6.120-mRNA-1	0	0	0	0	0	2	2	3	0	1	1	2	0	0	1	0	0	0	0	0	0	0	0	0	0	0	12
maker-Contig_Y1-augustus-gene-6.271-mRNA-1	0	0	0	0	1	2	1	1	1	0	3	2	3	0	1	0	0	0	0	0	0	0	0	0	0	0	15
maker-Contig_Y1-snap-gene-6.701-mRNA-1	0	146	381	1161	2625	4135	4109	329	57	30	18	25	21	12	6	3	1	0	0	0	0	0	0	0	0	0	13059
augustus_masked-Contig_Y1-processed-gene-6.75-mRNA-1	0	0	0	0	0	0	1	0	0	0	0	0	0	0	0	0	0	0	0	0	0	0	0	0	0	0	1
snap_masked-Contig_Y1-processed-gene-6.122-mRNA-1	0	0	0	0	1	0	0	1	2	0	0	0	0	0	0	0	0	0	0	0	0	0	0	0	0	0	4
maker-Contig_Y1-snap-gene-6.696-mRNA-1	0	149	345	1193	2565	4324	4229	318	59	20	24	24	10	6	2	0	1	0	0	0	0	0	0	0	0	0	13269
augustus_masked-Contig_Y1-processed-gene-6.77-mRNA-1	0	0	0	0	0	1	0	0	0	0	0	0	1	0	0	0	0	0	0	0	0	0	0	0	0	0	2
maker-Contig_Y1-snap-gene-6.722-mRNA-1	0	146	341	1614	2506	4396	3840	310	59	24	30	19	19	10	5	1	0	0	0	0	0	0	0	0	0	0	13320
maker-Contig_Y1-augustus-gene-6.290-mRNA-1	0	0	0	0	3	1	6	1	1	1	6	2	6	1	1	0	0	0	0	0	0	0	0	0	0	0	29
snap_masked-Contig_Y1-processed-gene-6.129-mRNA-1	0	124	307	1096	2501	3747	3604	261	34	20	20	14	12	5	2	0	0	0	0	0	0	0	0	0	0	1	11748
maker-Contig_Y1-snap-gene-6.1030-mRNA-1	0	2	3	1	0	1	1	0	0	0	0	1	0	0	0	0	0	0	0	0	0	0	0	0	0	0	9
maker-Contig_Y1-augustus-gene-7.243-mRNA-1	0	1	0	1	2	0	2	0	1	0	0	0	0	0	0	0	0	0	0	0	0	0	0	0	0	0	7
augustus_masked-Contig_Y1-processed-gene-7.0-mRNA-1	0	0	3	1	0	0	1	0	0	0	0	1	0	0	0	0	0	0	0	0	0	0	0	0	0	0	6
maker-Contig_Y1-snap-gene-7.389-mRNA-1	0	0	0	2	0	2	18	0	0	1	1	1	2	1	0	0	0	0	0	0	0	0	0	0	0	0	28
snap_masked-Contig_Y1-processed-gene-7.100-mRNA-1	0	0	0	0	0	0	0	0	0	0	0	0	0	0	0	0	0	0	0	0	0	0	0	0	0	0	0
maker-Contig_Y1-snap-gene-7.502-mRNA-1	0	0	0	0	0	0	0	0	0	0	0	0	0	0	0	0	0	0	0	0	0	0	0	0	0	0	0
maker-Contig_Y1-augustus-gene-7.246-mRNA-1	0	0	1	0	5	2	5	0	0	0	0	1	0	0	0	0	0	0	0	0	0	0	0	0	0	0	14
augustus_masked-Contig_Y1-processed-gene-7.4-mRNA-1	0	4	3	1	5	7	11	0	3	4	2	6	1	0	0	0	0	0	0	0	0	0	0	0	0	0	47
maker-Contig_Y1-snap-gene-7.401-mRNA-1	0	0	0	2	5	2	1	3	7	25	19	8	16	3	0	0	0	0	0	0	0	0	0	0	0	0	91
maker-Contig_Y1-snap-gene-7.507-mRNA-1	0	2	0	4	4	6	12	7	17	8	16	20	13	6	0	0	0	0	0	0	0	0	0	0	0	0	115
maker-Contig_Y1-augustus-gene-7.159-mRNA-1	0	2	2	1	3	4	14	8	7	11	10	19	16	5	0	1	1	0	0	0	0	0	0	0	0	0	104
maker-Contig_Y1-snap-gene-7.509-mRNA-1	0	0	0	2	3	9	11	7	15	21	22	15	28	8	1	0	0	0	0	0	0	0	0	0	0	0	142
augustus_masked-Contig_Y1-processed-gene-7.6-mRNA-1	0	9	9	1	12	17	83	105	539	243	24	9	7	0	0	0	0	0	0	0	0	0	0	0	0	0	1058
snap_masked-Contig_Y1-processed-gene-7.105-mRNA-1	0	3	2	0	2	3	4	7	5	2	5	2	1	0	0	0	0	0	0	0	0	0	0	0	0	0	36
maker-Contig_Y1-snap-gene-7.511-mRNA-1	0	2	1	0	0	0	1	0	0	0	0	0	0	0	0	0	0	0	0	0	0	0	0	0	0	0	4
snap_masked-Contig_Y1-processed-gene-7.70-mRNA-1	0	0	0	0	0	0	0	0	0	0	0	0	0	0	0	0	0	0	0	0	0	0	0	0	0	0	0
maker-Contig_Y1-snap-gene-7.407-mRNA-1	0	0	5	0	0	1	2	0	0	0	1	1	1	0	0	0	0	0	0	0	0	0	0	0	0	0	11
maker-Contig_Y1-snap-gene-7.414-mRNA-1	0	0	0	0	0	3	7	1	0	0	0	2	1	1	1	0	0	0	0	0	0	0	0	0	0	0	16
augustus_masked-Contig_Y1-processed-gene-7.33-mRNA-1	0	0	0	0	0	0	0	0	0	0	0	0	0	0	0	0	0	0	0	0	0	0	0	0	0	0	0
maker-Contig_Y1-snap-gene-7.517-mRNA-1	0	0	0	0	0	0	0	0	0	0	1	0	0	0	0	0	0	0	0	0	0	0	0	0	0	0	1
maker-Contig_Y1-snap-gene-7.520-mRNA-1	0	2	1	0	1	2	3	1	0	2	2	0	0	0	0	0	0	0	0	0	0	0	0	0	0	0	15
augustus_masked-Contig_Y1-processed-gene-7.10-mRNA-1	0	0	1	0	1	5	10	1	2	2	2	0	2	1	0	0	0	0	0	0	0	0	0	0	0	0	27
maker-Contig_Y1-augustus-gene-7.187-mRNA-1	0	0	3	0	0	0	0	0	0	0	1	1	0	0	0	0	0	0	0	0	0	0	0	0	0	0	5
maker-Contig_Y1-augustus-gene-7.192-mRNA-1	0	1	1	3	0	2	3	2	3	2	1	1	1	2	0	0	1	0	0	0	0	0	0	0	0	0	23
maker-Contig_Y1-augustus-gene-7.263-mRNA-1	0	0	0	0	0	0	0	0	0	0	0	0	0	0	0	0	0	0	0	0	0	0	0	0	0	0	0
maker-Contig_Y1-augustus-gene-7.264-mRNA-1	0	0	0	0	0	0	0	1	0	0	0	0	0	0	0	0	0	0	0	0	0	0	0	0	0	0	1
maker-Contig_Y1-snap-gene-7.525-mRNA-1	0	0	0	2	0	0	1	0	0	1	1	0	0	0	0	0	0	0	0	0	0	0	0	0	0	0	5
maker-Contig_Y1-augustus-gene-7.272-mRNA-1	0	0	1	0	0	0	0	0	0	0	0	0	1	0	0	0	0	0	0	0	0	0	0	0	0	0	2
augustus_masked-Contig_Y1-processed-gene-7.41-mRNA-1	0	2	0	0	0	0	0	0	0	0	0	0	0	0	0	0	0	0	0	0	0	0	0	0	0	0	2
snap_masked-Contig_Y1-processed-gene-7.81-mRNA-1	0	0	0	0	0	0	0	0	0	0	0	0	0	0	0	0	0	0	0	0	0	0	0	0	0	0	0
maker-Contig_Y1-snap-gene-7.539-mRNA-1	0	0	1	1	0	1	2	0	1	0	0	0	0	0	0	0	0	0	0	0	0	0	0	0	0	0	6
maker-Contig_Y1-snap-gene-7.538-mRNA-1	0	1	2	0	8	14	36	2	1	1	3	1	0	0	0	0	0	0	0	0	0	0	0	0	0	0	69
maker-Contig_Y1-augustus-gene-7.195-mRNA-1	0	1	0	1	0	1	15	1	1	0	1	1	1	0	0	0	0	0	0	0	0	0	0	0	0	0	23
maker-Contig_Y1-snap-gene-7.441-mRNA-1	0	0	2	1	2	14	29	2	2	1	4	3	7	1	3	0	0	0	0	0	0	0	0	0	0	0	71
maker-Contig_Y1-snap-gene-7.457-mRNA-1	0	0	1	0	1	0	1	0	0	0	1	0	0	2	1	0	0	0	0	0	0	0	0	0	0	0	7
maker-Contig_Y1-augustus-gene-7.288-mRNA-1	0	0	0	1	0	0	1	1	0	0	0	0	0	1	0	0	0	0	0	0	0	0	0	0	0	0	4
maker-Contig_Y1-augustus-gene-7.213-mRNA-1	0	1	0	0	0	0	1	0	0	0	0	0	0	0	0	0	0	0	0	0	0	0	0	0	0	0	2
augustus_masked-Contig_Y1-processed-gene-7.46-mRNA-1	0	0	0	0	0	0	0	1	0	0	0	0	0	0	0	0	0	0	0	0	0	0	0	0	0	0	1
maker-Contig_Y1-augustus-gene-7.217-mRNA-1	0	7	2	0	0	3	7	2	6	4	4	12	7	8	5	2	0	0	0	0	0	0	0	0	0	0	69
maker-Contig_Y1-augustus-gene-7.334-mRNA-1	0	0	0	3	0	0	0	0	1	0	0	0	0	0	0	0	0	0	0	0	0	0	0	0	0	0	4
maker-Contig_Y1-augustus-gene-7.335-mRNA-1	0	9	14	47	5	2	13	1	0	0	1	0	0	0	0	0	0	0	0	0	0	0	0	0	0	0	92
maker-Contig_Y1-augustus-gene-7.220-mRNA-1	0	0	0	0	3	8	18	4	6	3	2	0	0	0	0	0	0	0	0	0	0	0	0	0	0	0	44
maker-Contig_Y1-augustus-gene-7.292-mRNA-1	0	4	8	3	6	7	14	4	3	1	3	5	2	1	1	0	0	1	0	0	0	0	0	0	0	0	63
maker-Contig_Y1-augustus-gene-7.317-mRNA-1	0	6	2	0	0	3	0	0	1	0	0	0	0	0	0	0	1	0	0	0	0	0	0	0	0	0	13
snap_masked-Contig_Y1-processed-gene-7.88-mRNA-1	0	0	0	0	0	0	0	0	0	0	0	0	0	0	0	0	0	0	0	0	0	0	0	0	0	0	0
maker-Contig_Y1-augustus-gene-7.222-mRNA-1	0	0	1	0	2	0	0	0	0	0	1	1	0	0	0	0	0	0	0	0	0	0	0	0	0	0	5
maker-Contig_Y1-snap-gene-7.659-mRNA-1	0	0	2	0	0	0	0	0	0	0	0	0	0	0	0	0	0	0	0	0	0	0	0	0	0	0	2
maker-Contig_Y1-snap-gene-7.661-mRNA-1	0	0	0	0	0	0	0	0	0	0	0	0	0	0	0	0	0	0	0	0	0	0	0	0	0	0	0
snap_masked-Contig_Y1-processed-gene-7.91-mRNA-1	0	0	0	0	0	0	0	0	0	0	0	0	0	0	0	0	0	0	0	0	0	0	0	0	0	0	0
maker-Contig_Y1-augustus-gene-7.226-mRNA-1	0	0	0	0	0	0	0	0	0	1	0	0	0	0	0	0	0	0	0	0	0	0	0	0	0	0	1
augustus_masked-Contig_Y1-processed-gene-7.53-mRNA-1	0	0	0	0	1	1	2	1	0	0	0	0	0	1	0	0	0	0	0	0	0	0	0	0	0	0	6
maker-Contig_Y1-augustus-gene-7.229-mRNA-1	0	0	1	0	1	0	0	0	0	0	0	0	0	0	0	0	0	0	0	0	0	0	0	0	0	0	2
maker-Contig_Y1-augustus-gene-7.231-mRNA-1	0	12	17	4	0	0	1	0	0	0	0	0	1	0	0	0	0	0	0	0	0	0	0	0	0	0	35
maker-Contig_Y1-snap-gene-7.665-mRNA-1	0	0	1	0	0	2	3	0	0	0	0	0	0	0	0	0	0	0	0	0	0	0	0	0	0	0	6
augustus_masked-Contig_Y1-processed-gene-7.24-mRNA-1	0	0	0	1	0	1	14	1	0	0	0	1	0	0	0	0	0	0	0	0	0	0	0	0	0	0	18
maker-Contig_Y1-augustus-gene-7.359-mRNA-1	0	0	0	1	0	0	0	0	0	0	0	2	0	0	2	0	0	0	0	0	0	0	0	0	0	0	5
maker-Contig_Y1-snap-gene-7.479-mRNA-1	0	1	1	1	2	1	5	1	1	2	0	1	0	1	0	0	0	0	0	0	0	0	0	0	0	0	17
snap_masked-Contig_Y1-processed-gene-7.96-mRNA-1	0	0	5	1	2	0	1	1	2	0	0	1	0	0	0	3	0	0	0	0	0	0	0	0	0	0	16
augustus_masked-Contig_Y1-processed-gene-7.56-mRNA-1	0	0	0	1	0	0	2	2	1	1	1	0	0	0	0	0	0	0	0	0	0	0	0	0	0	0	8
augustus_masked-Contig_Y1-processed-gene-7.57-mRNA-1	0	0	0	0	0	0	3	0	1	1	2	0	0	0	0	0	0	0	0	0	0	0	0	0	0	0	7
maker-Contig_Y1-augustus-gene-7.369-mRNA-1	0	0	0	0	0	2	3	3	3	5	1	2	2	2	0	0	0	0	0	0	0	0	0	0	0	0	23
maker-Contig_Y1-snap-gene-7.680-mRNA-1	0	0	0	1	1	1	1	0	2	0	0	0	0	0	0	0	0	0	0	0	0	0	0	0	0	0	6
maker-Contig_Y1-snap-gene-7.679-mRNA-1	0	2	1	1	0	0	0	0	0	0	0	0	0	0	0	0	0	0	0	0	0	0	0	0	0	0	4
augustus_masked-Contig_Y1-processed-gene-7.60-mRNA-1	0	0	0	0	0	0	0	0	0	0	0	0	0	0	0	0	0	0	0	0	0	0	0	0	0	0	0
maker-Contig_Y1-snap-gene-7.700-mRNA-1	0	2	0	3	19	9	0	0	0	2	0	0	0	0	0	0	0	0	0	0	0	0	0	0	0	0	35
maker-Contig_Y1-augustus-gene-7.239-mRNA-1	0	0	2	1	0	0	3	1	0	0	0	0	0	3	0	1	0	0	0	0	0	0	0	0	0	0	11
maker-Contig_Y1-snap-gene-8.581-mRNA-1	0	0	1	0	0	0	0	1	0	0	0	0	0	0	0	0	0	0	0	0	0	0	0	0	0	0	2
maker-Contig_Y1-augustus-gene-8.313-mRNA-1	0	21	11	1	1	1	3	25	42	93	16	10	3	4	0	0	0	0	0	0	0	0	0	0	0	0	231
maker-Contig_Y1-snap-gene-8.585-mRNA-1	0	1	0	0	0	0	1	0	1	0	0	0	0	0	0	0	0	0	0	0	0	0	0	0	0	0	3
maker-Contig_Y1-augustus-gene-8.190-mRNA-1	0	10	10	3	1	2	2	0	1	1	0	0	1	0	0	0	0	0	0	0	0	0	0	0	0	0	31
maker-Contig_Y1-augustus-gene-8.315-mRNA-1	0	0	0	0	0	0	1	0	0	0	1	0	0	3	1	0	0	0	0	1	0	0	0	0	0	0	7
maker-Contig_Y1-augustus-gene-8.317-mRNA-1	0	0	0	0	0	0	0	0	0	0	0	0	0	0	0	0	0	0	0	0	0	0	0	0	0	0	0
snap_masked-Contig_Y1-processed-gene-8.90-mRNA-1	0	0	0	0	0	2	1	0	1	0	3	0	1	1	1	0	0	0	0	0	0	0	0	0	0	0	10
maker-Contig_Y1-augustus-gene-8.319-mRNA-1	0	2	0	11	21	56	177	2	2	0	1	0	2	0	1	0	0	0	0	0	0	0	0	0	0	0	275
maker-Contig_Y1-augustus-gene-8.321-mRNA-1	0	1	3	0	1	4	11	0	0	0	0	0	0	0	0	0	0	0	0	0	0	0	0	0	0	0	20
maker-Contig_Y1-snap-gene-8.592-mRNA-1	0	0	2	2	13	16	104	6	2	1	4	3	1	1	0	0	0	0	0	0	0	0	0	0	0	0	155
maker-Contig_Y1-augustus-gene-8.203-mRNA-1	0	4	1	14	23	55	279	9	2	3	5	1	3	2	1	0	0	0	0	0	0	0	0	0	0	0	402
maker-Contig_Y1-snap-gene-8.433-mRNA-1	0	0	0	1	5	4	25	1	1	0	0	0	3	0	0	3	0	0	0	0	0	0	0	0	0	0	43
maker-Contig_Y1-snap-gene-8.431-mRNA-1	0	0	0	2	7	11	74	4	0	0	0	0	0	0	0	0	0	0	0	0	0	0	0	0	0	0	98
maker-Contig_Y1-snap-gene-8.452-mRNA-1	0	49	2	6	17	56	222	6	2	5	4	3	2	2	1	2	0	0	0	0	0	0	0	0	0	0	379
maker-Contig_Y1-augustus-gene-8.327-mRNA-1	0	4	16	38	97	172	862	29	12	27	5	4	1	6	3	0	0	0	0	0	0	0	0	0	0	0	1276
maker-Contig_Y1-augustus-gene-8.205-mRNA-1	0	2	1	2	6	10	96	1	2	0	1	1	1	0	0	0	0	0	0	0	0	0	0	0	0	0	123
maker-Contig_Y1-snap-gene-8.446-mRNA-1	0	3	1	8	26	40	231	14	6	1	5	1	4	1	3	0	0	0	0	0	0	0	0	0	0	0	344
maker-Contig_Y1-snap-gene-8.440-mRNA-1	0	1	3	7	19	52	212	8	4	3	2	3	1	1	1	0	0	0	0	0	0	0	0	0	0	0	317
snap_masked-Contig_Y1-processed-gene-8.102-mRNA-1	0	0	0	3	9	9	69	3	2	0	0	0	0	0	0	0	0	0	0	0	0	0	0	0	0	0	95
maker-Contig_Y1-augustus-gene-8.239-mRNA-1	0	3	1	2	15	14	111	4	0	2	0	0	2	2	0	0	1	0	0	0	0	0	0	0	0	0	157
snap_masked-Contig_Y1-processed-gene-8.104-mRNA-1	0	5	7	13	42	65	273	18	4	3	3	6	5	2	3	0	0	0	0	0	0	0	0	0	0	0	449
maker-Contig_Y1-augustus-gene-8.225-mRNA-1	0	4	10	9	31	81	307	13	2	2	4	4	3	5	1	0	0	0	0	0	0	0	0	0	0	0	476
maker-Contig_Y1-snap-gene-8.600-mRNA-1	0	0	0	3	11	27	102	3	3	6	9	2	1	3	1	0	0	0	0	0	0	0	0	0	0	0	171
maker-Contig_Y1-augustus-gene-8.226-mRNA-1	0	1	8	12	28	54	335	19	6	3	8	3	1	4	0	1	0	0	0	0	0	0	0	0	0	0	483
maker-Contig_Y1-snap-gene-8.457-mRNA-1	0	0	0	0	1	5	21	0	0	0	0	1	0	0	0	0	0	0	0	0	0	0	0	0	0	0	28
augustus_masked-Contig_Y1-processed-gene-8.60-mRNA-1	0	1	0	0	1	4	9	0	0	1	0	0	0	0	0	0	0	0	0	0	0	0	0	0	0	0	16
maker-Contig_Y1-augustus-gene-8.259-mRNA-1	0	1	5	11	39	67	320	29	7	9	3	3	5	3	1	0	0	0	0	0	0	0	0	0	0	0	503
maker-Contig_Y1-snap-gene-8.609-mRNA-1	0	0	2	2	4	7	24	2	1	0	0	0	0	0	0	0	0	0	0	0	0	0	0	0	0	0	42
augustus_masked-Contig_Y1-processed-gene-8.18-mRNA-1	0	1	1	2	0	2	15	1	0	0	0	0	0	0	0	0	0	0	0	0	0	0	0	0	0	0	22
maker-Contig_Y1-snap-gene-8.500-mRNA-1	0	0	0	4	15	12	89	4	4	3	4	4	1	2	1	0	0	0	0	0	0	0	0	0	0	0	143
maker-Contig_Y1-snap-gene-8.612-mRNA-1	0	6	8	34	80	137	648	34	14	9	11	10	11	4	3	3	0	0	0	0	0	0	0	0	0	0	1012
maker-Contig_Y1-snap-gene-8.508-mRNA-1	0	3	6	5	21	48	257	10	2	3	5	2	6	2	0	0	1	0	0	0	0	0	0	0	0	0	371
maker-Contig_Y1-snap-gene-8.624-mRNA-1	0	2	7	20	58	65	403	10	5	4	3	4	7	3	2	0	0	0	0	0	0	0	0	0	0	0	593
augustus_masked-Contig_Y1-processed-gene-8.26-mRNA-1	0	1	0	0	1	3	10	5	0	0	0	0	0	0	0	0	0	0	0	0	0	0	0	0	0	0	20
snap_masked-Contig_Y1-processed-gene-8.120-mRNA-1	0	1	0	4	6	5	51	6	1	4	6	2	3	0	1	0	0	0	0	0	0	0	0	0	0	0	90
maker-Contig_Y1-snap-gene-8.513-mRNA-1	0	0	2	2	7	14	63	7	2	5	2	4	1	0	1	0	0	0	0	0	0	0	0	0	0	0	110
maker-Contig_Y1-snap-gene-8.621-mRNA-1	0	0	1	0	5	7	15	1	0	0	0	0	1	0	0	0	0	0	0	0	0	0	0	0	0	0	30
maker-Contig_Y1-snap-gene-8.642-mRNA-1	0	3	12	18	21	65	378	14	5	3	4	3	6	6	2	0	0	0	0	0	0	0	0	0	0	0	540
maker-Contig_Y1-snap-gene-8.516-mRNA-1	0	1	18	30	107	126	778	7	5	9	4	3	8	7	4	1	1	0	0	0	0	0	0	0	0	0	1109
maker-Contig_Y1-snap-gene-8.525-mRNA-1	0	2	2	10	15	13	78	4	4	0	3	2	1	3	0	0	0	0	0	0	0	0	0	0	0	0	137
maker-Contig_Y1-augustus-gene-8.380-mRNA-1	0	5	8	10	45	49	292	11	4	3	1	6	3	4	2	1	0	1	0	0	0	0	0	0	0	0	445
augustus_masked-Contig_Y1-processed-gene-8.36-mRNA-1	0	0	0	4	5	10	57	3	2	1	2	3	0	2	0	0	0	0	0	0	0	0	0	0	0	0	89
maker-Contig_Y1-snap-gene-8.519-mRNA-1	0	0	0	4	1	5	30	1	0	1	0	2	1	0	0	0	1	0	0	0	0	0	0	0	0	0	46
maker-Contig_Y1-snap-gene-8.665-mRNA-1	0	1	3	2	18	36	182	10	3	3	2	1	1	3	0	1	0	0	0	0	0	0	0	0	0	0	266
maker-Contig_Y1-augustus-gene-8.284-mRNA-1	0	0	0	4	5	10	60	1	1	2	1	1	2	1	0	0	0	0	0	0	0	0	0	0	0	0	88
maker-Contig_Y1-snap-gene-8.662-mRNA-1	0	3	1	8	16	44	176	7	2	3	0	1	1	3	0	0	1	0	0	0	0	0	0	0	0	0	266
maker-Contig_Y1-snap-gene-8.659-mRNA-1	0	1	6	3	11	22	127	3	0	1	2	2	2	2	1	1	0	0	0	0	0	0	0	0	0	0	184
maker-Contig_Y1-augustus-gene-8.293-mRNA-1	0	4	5	11	36	51	314	20	5	2	3	6	2	3	2	0	0	0	0	0	0	0	0	0	0	0	464
maker-Contig_Y1-augustus-gene-8.392-mRNA-1	0	0	0	0	2	3	3	4	0	2	5	4	4	1	0	0	0	0	0	0	0	0	0	0	0	0	28
maker-Contig_Y1-snap-gene-8.690-mRNA-1	0	2	0	5	0	1	2	1	0	2	0	1	0	0	0	0	0	0	0	0	0	0	0	0	0	0	14
maker-Contig_Y1-snap-gene-8.692-mRNA-1	0	1	3	7	11	20	133	1	2	3	3	3	1	1	1	0	0	0	0	0	0	0	0	0	0	0	190
maker-Contig_Y1-snap-gene-8.552-mRNA-1	0	1	0	2	19	26	112	5	2	0	1	1	0	1	0	1	0	0	0	0	0	0	0	0	0	0	171
maker-Contig_Y1-snap-gene-8.688-mRNA-1	0	1	0	1	0	1	5	1	0	3	4	7	1	0	2	0	0	0	0	0	0	0	0	0	0	0	26
maker-Contig_Y1-snap-gene-8.700-mRNA-1	0	0	0	0	0	0	0	1	0	2	2	5	0	0	0	0	0	0	0	0	0	0	0	0	0	0	10
snap_masked-Contig_Y1-processed-gene-8.133-mRNA-1	0	0	0	0	0	0	0	0	0	0	0	0	0	0	0	0	0	0	0	0	0	0	0	0	0	0	0
maker-Contig_Y1-augustus-gene-8.408-mRNA-1	0	0	0	0	0	0	0	0	0	0	0	0	0	0	0	0	0	0	0	0	0	0	0	0	0	0	0
maker-Contig_Y1-snap-gene-8.554-mRNA-1	0	1	1	1	1	9	41	1	0	0	0	0	0	1	0	0	0	0	0	0	0	0	0	0	0	0	56
augustus_masked-Contig_Y1-processed-gene-8.40-mRNA-1	0	9	2	0	1	0	0	1	0	1	3	0	0	0	1	0	0	0	0	0	0	0	0	0	0	0	18
maker-Contig_Y1-augustus-gene-8.298-mRNA-1	0	0	0	0	0	0	1	0	0	0	0	0	1	0	0	0	0	0	0	0	0	0	0	0	0	0	2
maker-Contig_Y1-augustus-gene-8.309-mRNA-1	0	0	0	0	0	0	1	1	0	0	0	0	0	0	0	0	0	0	0	0	0	0	0	0	0	0	2
augustus_masked-Contig_Y1-processed-gene-8.79-mRNA-1	0	0	0	0	0	0	0	0	0	0	2	1	0	0	0	0	0	0	0	0	0	0	0	0	0	0	3
maker-Contig_Y1-snap-gene-8.579-mRNA-1	0	2	5	4	8	3	7	9	3	1	0	4	3	0	0	0	1	0	0	0	0	0	0	0	0	0	50
maker-Contig_Y1-snap-gene-8.712-mRNA-1	0	1	1	1	1	3	5	6	2	0	1	3	1	0	0	0	0	0	0	0	0	0	0	0	0	0	25
augustus_masked-Contig_Y1-processed-gene-9.15-mRNA-1	0	1	1	0	6	4	28	0	0	0	4	2	0	0	0	0	0	0	0	0	0	0	0	0	0	0	46
augustus_masked-Contig_Y1-processed-gene-9.16-mRNA-1	0	0	1	2	1	7	34	1	0	0	0	0	1	0	0	0	0	0	0	0	0	0	0	0	0	0	47
augustus_masked-Contig_Y1-processed-gene-9.1-mRNA-1	0	0	0	1	3	4	28	1	1	2	0	2	0	1	0	0	0	0	1	0	0	0	0	0	0	0	44
augustus_masked-Contig_Y1-processed-gene-9.2-mRNA-1	0	1	1	0	1	0	6	1	0	2	0	1	0	0	1	0	0	0	0	0	0	0	0	0	0	0	14
maker-Contig_Y1-augustus-gene-9.92-mRNA-1	0	0	1	0	1	1	0	0	0	0	0	0	0	0	0	0	0	0	0	0	0	0	0	0	0	0	3
snap_masked-Contig_Y1-processed-gene-9.52-mRNA-1	0	5	1	2	0	1	1	0	0	0	0	0	0	0	0	0	0	0	0	0	0	0	0	0	0	0	10
augustus_masked-Contig_Y1-processed-gene-9.3-mRNA-1	0	5	1	1	0	1	0	0	0	0	0	0	0	0	0	0	0	0	0	0	0	0	0	0	0	0	8
maker-Contig_Y1-augustus-gene-9.70-mRNA-1	0	0	4	0	0	0	1	0	0	1	0	0	0	0	0	0	0	0	0	0	0	0	0	0	0	0	6
augustus_masked-Contig_Y1-processed-gene-9.19-mRNA-1	0	1	0	1	0	0	0	1	2	0	1	0	0	0	0	0	0	0	0	0	0	0	0	0	0	0	6
maker-Contig_Y1-snap-gene-9.107-mRNA-1	0	2	0	0	0	3	0	1	1	0	0	0	1	0	0	0	0	0	0	0	0	0	0	0	0	0	8
maker-Contig_Y1-augustus-gene-9.73-mRNA-1	0	0	0	0	0	0	1	0	0	1	0	0	1	0	0	1	0	0	0	0	0	0	0	0	0	0	4
snap_masked-Contig_Y1-processed-gene-9.37-mRNA-1	0	74	5	0	1	0	1	1	0	0	2	0	0	1	0	2	0	0	0	0	0	0	0	0	0	0	87
maker-Contig_Y1-augustus-gene-9.100-mRNA-1	0	0	0	0	0	0	2	0	0	0	0	0	0	0	0	0	0	0	0	0	0	0	0	0	0	0	2
augustus_masked-Contig_Y1-processed-gene-9.22-mRNA-1	0	1	0	0	5	0	0	0	0	0	0	0	0	0	0	0	0	0	0	0	0	0	0	0	0	0	6
maker-Contig_Y1-augustus-gene-9.102-mRNA-1	0	0	0	0	0	0	0	0	0	0	0	0	0	0	0	0	0	0	0	0	0	0	0	0	0	0	0
maker-Contig_Y1-augustus-gene-9.84-mRNA-1	0	11	12	7	25	65	104	64	83	102	80	58	23	5	0	0	0	0	0	0	0	0	0	0	0	0	639
augustus_masked-Contig_Y1-processed-gene-9.24-mRNA-1	0	0	1	0	0	0	0	0	0	0	0	0	0	0	0	0	0	0	0	0	0	0	0	0	0	0	1
maker-Contig_Y1-snap-gene-9.117-mRNA-1	0	0	0	1	1	5	16	1	0	0	1	0	1	1	0	0	0	0	0	0	0	0	0	0	0	0	27
maker-Contig_Y1-augustus-gene-9.88-mRNA-1	0	0	0	1	1	6	32	2	0	0	1	0	0	0	0	0	0	0	0	0	0	0	0	0	0	0	43
maker-Contig_Y1-augustus-gene-10.256-mRNA-1	0	0	0	0	4	2	3	0	0	0	0	0	0	0	0	0	0	0	0	0	0	0	0	0	0	0	9
snap_masked-Contig_Y1-processed-gene-10.69-mRNA-1	0	0	0	1	0	0	2	0	0	0	0	0	1	0	0	0	0	0	0	0	0	0	0	0	0	0	4
maker-Contig_Y1-augustus-gene-10.145-mRNA-1	0	37	29	53	67	125	209	218	417	800	1319	1934	1276	256	42	7	0	0	0	0	0	0	0	0	0	0	6789
maker-Contig_Y1-snap-gene-10.366-mRNA-1	0	0	0	1	0	0	1	0	0	0	0	1	0	0	0	0	0	0	0	0	0	0	0	0	0	0	3
maker-Contig_Y1-augustus-gene-10.149-mRNA-1	0	1	0	0	11	13	6	3	5	2	3	3	5	0	0	0	0	0	0	0	0	0	0	0	0	0	52
maker-Contig_Y1-augustus-gene-10.150-mRNA-1	0	0	1	4	6	3	4	2	0	1	0	0	0	0	0	0	0	0	0	0	0	0	0	0	0	0	21
maker-Contig_Y1-augustus-gene-10.172-mRNA-1	0	0	0	0	0	0	0	0	0	0	0	0	0	0	0	0	0	0	0	0	0	0	0	0	0	0	0
maker-Contig_Y1-augustus-gene-10.173-mRNA-1	0	6	1	1	0	5	16	2	11	3	8	2	2	1	1	0	0	0	0	0	0	0	0	0	0	0	59
maker-Contig_Y1-snap-gene-10.457-mRNA-1	0	0	0	1	0	0	1	0	0	0	0	0	3	0	0	0	0	0	0	0	0	0	0	0	0	0	5
maker-Contig_Y1-augustus-gene-10.177-mRNA-1	0	1	3	4	0	3	24	1	3	1	3	3	1	0	3	0	0	0	0	0	0	0	0	0	0	0	50
maker-Contig_Y1-augustus-gene-10.259-mRNA-1	0	0	0	0	0	1	2	0	1	0	0	0	0	0	0	0	0	0	0	0	0	0	0	0	0	0	4
maker-Contig_Y1-snap-gene-10.461-mRNA-1	0	0	0	0	0	1	1	0	0	0	0	0	0	0	1	0	0	0	0	0	0	0	0	0	0	0	3
maker-Contig_Y1-augustus-gene-10.181-mRNA-1	0	0	0	0	2	1	2	0	2	2	3	2	0	0	0	0	0	0	0	0	0	0	0	0	0	0	14
maker-Contig_Y1-augustus-gene-10.183-mRNA-1	0	0	0	3	3	0	2	0	1	3	4	1	2	0	0	0	0	0	0	0	0	0	0	0	0	0	19
maker-Contig_Y1-augustus-gene-10.185-mRNA-1	0	0	0	0	1	1	1	0	2	1	1	1	0	0	0	0	0	0	0	0	0	0	0	0	0	0	8
maker-Contig_Y1-augustus-gene-10.187-mRNA-1	0	0	1	0	0	1	0	1	0	0	1	0	0	0	0	0	0	0	0	0	0	0	0	0	0	0	4
augustus_masked-Contig_Y1-processed-gene-10.16-mRNA-1	0	0	0	3	5	5	8	0	2	0	0	1	1	0	0	0	0	0	0	0	0	0	0	0	0	0	25
augustus_masked-Contig_Y1-processed-gene-10.37-mRNA-1	0	4	0	10	43	84	516	36	15	20	27	45	17	11	3	1	0	0	0	0	0	0	0	0	0	0	832
maker-Contig_Y1-snap-gene-10.389-mRNA-1	0	0	0	0	0	0	0	0	0	0	0	0	0	0	0	0	0	0	0	0	0	0	0	0	0	0	0
maker-Contig_Y1-augustus-gene-10.193-mRNA-1	0	2	1	1	4	4	5	3	4	4	2	0	1	1	0	0	0	0	0	0	0	0	0	0	0	0	32
maker-Contig_Y1-augustus-gene-10.269-mRNA-1	0	25	13	4	0	4	27	3	1	6	8	3	1	3	0	0	0	0	0	0	0	0	0	0	0	0	98
maker-Contig_Y1-augustus-gene-10.194-mRNA-1	0	0	1	4	11	13	57	4	0	0	0	3	0	0	0	0	0	0	0	0	0	0	0	0	0	0	93
augustus_masked-Contig_Y1-processed-gene-10.40-mRNA-1	0	0	1	0	0	0	0	2	0	2	0	0	0	0	0	0	0	0	0	0	0	0	0	0	0	0	5
maker-Contig_Y1-augustus-gene-10.198-mRNA-1	0	8	11	3	8	17	35	32	43	47	62	31	27	15	4	1	0	0	0	0	0	0	0	0	0	0	344
maker-Contig_Y1-snap-gene-10.400-mRNA-1	0	0	0	1	3	2	3	0	0	1	2	0	0	0	0	0	0	0	0	0	0	0	0	0	0	0	12
snap_masked-Contig_Y1-processed-gene-10.112-mRNA-1	0	0	0	0	0	1	2	0	0	0	0	0	0	0	0	0	0	0	0	0	0	0	0	0	0	0	3
maker-Contig_Y1-snap-gene-10.476-mRNA-1	0	1	4	5	2	12	43	2	1	1	1	2	1	0	1	0	0	0	0	0	0	0	0	0	0	0	76
maker-Contig_Y1-augustus-gene-10.272-mRNA-1	0	0	0	0	0	2	0	0	0	0	0	0	0	0	0	0	0	0	0	0	0	0	0	0	0	0	2
maker-Contig_Y1-augustus-gene-10.279-mRNA-1	0	0	0	0	0	0	1	0	0	0	0	1	1	0	0	0	0	0	0	0	0	0	0	0	0	0	3
maker-Contig_Y1-augustus-gene-10.203-mRNA-1	0	0	0	0	0	0	0	0	2	1	0	0	2	0	0	0	0	0	0	0	0	0	0	0	0	0	5
snap_masked-Contig_Y1-processed-gene-10.89-mRNA-1	0	0	0	0	0	0	0	0	0	0	0	0	0	0	0	0	0	0	0	0	0	0	0	0	0	0	0
augustus_masked-Contig_Y1-processed-gene-10.44-mRNA-1	0	0	0	2	2	10	28	3	1	5	0	2	1	0	0	0	0	0	0	0	0	0	0	0	0	0	54
maker-Contig_Y1-snap-gene-10.408-mRNA-1	0	2	3	8	15	33	169	8	1	1	1	1	5	0	0	1	0	0	0	0	0	0	0	0	0	0	248
maker-Contig_Y1-augustus-gene-10.287-mRNA-1	0	0	0	1	0	0	17	0	1	1	2	1	0	0	0	0	0	0	0	0	0	0	0	0	0	0	23
maker-Contig_Y1-snap-gene-10.489-mRNA-1	0	0	0	2	0	0	2	0	0	1	0	1	0	0	0	0	0	0	0	0	0	0	0	0	0	0	6
maker-Contig_Y1-augustus-gene-10.205-mRNA-1	0	0	0	0	0	0	0	0	0	0	0	0	0	0	0	0	0	0	0	0	0	0	0	0	0	0	0
maker-Contig_Y1-augustus-gene-10.297-mRNA-1	0	55	10	2	4	0	14	1	0	1	1	1	0	0	0	0	0	0	0	0	0	0	0	0	0	0	89
snap_masked-Contig_Y1-processed-gene-10.91-mRNA-1	0	0	0	0	0	2	2	2	1	0	1	0	4	0	0	0	0	0	0	0	0	0	0	0	0	0	12
maker-Contig_Y1-augustus-gene-10.299-mRNA-1	0	0	1	0	1	0	0	0	1	3	2	1	1	1	0	0	0	0	0	0	0	0	0	0	0	0	11
maker-Contig_Y1-snap-gene-10.509-mRNA-1	0	0	0	0	0	0	0	0	0	0	0	0	0	0	0	0	0	0	0	0	0	0	0	0	0	0	0
maker-Contig_Y1-snap-gene-10.416-mRNA-1	0	1	0	0	0	0	0	0	1	0	0	0	0	0	0	0	0	0	0	0	0	0	0	0	0	0	2
maker-Contig_Y1-snap-gene-10.415-mRNA-1	0	1	0	0	2	0	0	3	0	2	2	0	0	0	0	0	0	0	0	0	0	0	0	0	0	0	10
maker-Contig_Y1-snap-gene-10.506-mRNA-1	0	0	0	0	1	1	1	0	2	0	0	0	2	1	0	0	0	0	0	0	0	0	0	0	0	0	8
maker-Contig_Y1-snap-gene-10.511-mRNA-1	0	0	0	0	1	0	0	0	0	0	0	1	1	0	0	0	0	0	0	0	0	0	0	0	0	0	3
maker-Contig_Y1-snap-gene-10.507-mRNA-1	0	0	0	0	0	1	3	0	0	0	0	0	1	0	0	0	0	0	0	0	0	0	0	0	0	0	5
maker-Contig_Y1-augustus-gene-10.212-mRNA-1	0	0	0	1	0	0	1	0	0	0	0	0	0	0	0	0	0	0	0	0	0	0	0	0	0	0	2
augustus_masked-Contig_Y1-processed-gene-10.24-mRNA-1	0	0	0	0	1	0	1	0	0	0	0	1	0	0	0	0	0	0	0	0	0	0	0	0	0	0	3
maker-Contig_Y1-snap-gene-10.508-mRNA-1	0	0	0	0	0	0	4	1	1	1	0	0	0	0	0	0	0	0	0	0	0	0	0	0	0	0	7
snap_masked-Contig_Y1-processed-gene-10.124-mRNA-1	0	0	0	1	0	3	1	0	0	0	0	0	1	0	0	0	0	0	0	0	0	0	0	0	0	0	6
maker-Contig_Y1-snap-gene-10.433-mRNA-1	0	0	0	2	8	21	34	2	1	1	4	5	1	1	0	0	0	0	0	0	0	0	0	0	0	0	80
maker-Contig_Y1-snap-gene-10.519-mRNA-1	0	0	0	0	0	0	0	0	0	1	2	1	0	1	0	0	0	0	0	0	0	0	0	0	0	0	5
maker-Contig_Y1-snap-gene-10.518-mRNA-1	0	0	0	0	0	0	1	0	0	0	0	0	0	0	0	0	0	0	0	0	0	0	0	0	0	0	1
maker-Contig_Y1-snap-gene-10.439-mRNA-1	0	0	0	0	0	0	0	0	2	2	1	2	0	0	0	0	0	0	0	0	0	0	0	0	0	0	7
maker-Contig_Y1-snap-gene-10.438-mRNA-1	0	0	0	3	0	5	4	0	0	0	0	0	0	0	0	0	0	0	0	0	0	0	0	0	0	0	12
maker-Contig_Y1-snap-gene-10.437-mRNA-1	0	0	1	1	1	3	13	1	0	0	0	1	0	0	0	0	0	0	0	0	0	0	0	0	0	0	21
maker-Contig_Y1-augustus-gene-10.305-mRNA-1	0	0	2	1	2	4	36	0	0	0	0	0	0	0	0	1	0	0	0	0	0	0	0	0	0	0	46
maker-Contig_Y1-augustus-gene-10.310-mRNA-1	0	0	1	0	0	0	1	0	0	0	0	0	0	0	0	0	0	0	0	0	0	0	0	0	0	0	2
snap_masked-Contig_Y1-processed-gene-10.129-mRNA-1	0	1	0	1	4	7	67	0	1	0	1	1	0	0	0	0	0	0	0	0	0	0	0	0	0	0	83
maker-Contig_Y1-snap-gene-10.446-mRNA-1	0	8	2	4	5	2	1	1	2	2	0	1	0	0	1	0	0	0	0	0	0	0	0	0	0	0	29
snap_masked-Contig_Y1-processed-gene-10.130-mRNA-1	0	0	1	0	0	1	2	1	0	0	0	1	0	0	0	0	0	0	0	0	0	0	0	0	0	0	6
maker-Contig_Y1-snap-gene-10.534-mRNA-1	0	0	0	0	0	0	0	0	0	0	0	0	0	1	0	0	0	0	0	0	0	0	0	0	0	0	1
maker-Contig_Y1-snap-gene-10.543-mRNA-1	0	0	0	0	0	1	2	1	0	0	0	0	0	0	0	0	0	0	0	0	0	0	0	0	0	0	4
maker-Contig_Y1-snap-gene-10.452-mRNA-1	0	1	1	2	12	12	44	4	9	3	7	2	3	2	1	0	1	0	0	0	0	0	0	0	0	0	104
maker-Contig_Y1-snap-gene-10.542-mRNA-1	0	2	2	6	9	24	94	3	1	0	1	0	1	1	2	0	0	0	0	0	0	0	0	0	0	0	146
maker-Contig_Y1-augustus-gene-10.323-mRNA-1	0	0	0	1	2	8	35	1	0	0	0	1	1	0	0	0	0	0	0	0	0	0	0	0	0	0	49
snap_masked-Contig_Y1-processed-gene-10.142-mRNA-1	0	0	0	0	0	0	1	0	0	0	0	0	0	0	0	0	0	0	0	0	0	0	0	0	0	0	1
augustus_masked-Contig_Y1-processed-gene-10.64-mRNA-1	0	0	1	0	0	0	0	0	0	0	1	0	0	0	0	0	0	0	0	0	0	0	0	0	0	0	2
maker-Contig_Y1-augustus-gene-10.342-mRNA-1	0	1	1	1	0	2	5	1	2	2	3	0	2	1	0	0	0	0	0	0	0	0	0	0	0	0	21
maker-Contig_Y1-augustus-gene-11.120-mRNA-1	0	2	0	0	5	13	23	1	2	3	0	3	0	1	0	0	0	0	0	0	0	0	0	0	0	0	53
maker-Contig_Y1-snap-gene-11.406-mRNA-1	0	1	4	6	13	20	99	7	1	0	3	2	3	4	1	0	0	0	0	0	0	0	0	0	0	0	164
maker-Contig_Y1-augustus-gene-11.186-mRNA-1	0	0	0	0	0	0	1	0	0	1	0	0	0	0	0	0	0	0	0	0	0	0	0	0	0	0	2
snap_masked-Contig_Y1-processed-gene-11.78-mRNA-1	0	0	0	0	1	0	0	0	0	0	0	0	0	0	0	0	0	0	0	0	0	0	0	0	0	0	1
maker-Contig_Y1-snap-gene-11.418-mRNA-1	0	0	0	1	2	3	13	1	1	0	0	0	0	1	1	0	0	0	0	0	0	0	0	0	0	0	23
maker-Contig_Y1-augustus-gene-11.125-mRNA-1	0	0	0	1	0	0	1	3	1	1	1	3	0	0	0	0	0	0	0	0	0	0	0	0	0	0	11
maker-Contig_Y1-augustus-gene-11.124-mRNA-1	0	0	0	2	7	13	32	4	1	4	4	1	4	0	1	0	0	0	0	0	0	0	0	0	0	0	73
maker-Contig_Y1-snap-gene-11.419-mRNA-1	0	1	4	14	12	14	119	8	0	1	2	1	0	0	1	0	0	0	0	0	0	0	0	0	0	0	177
maker-Contig_Y1-augustus-gene-11.202-mRNA-1	0	1	2	0	2	3	0	0	0	1	0	0	1	0	1	0	0	0	0	0	0	0	0	0	0	0	11
maker-Contig_Y1-snap-gene-11.334-mRNA-1	0	1	0	0	0	1	5	0	0	1	0	0	0	0	0	0	0	0	0	0	0	0	0	0	0	0	8
maker-Contig_Y1-snap-gene-11.443-mRNA-1	0	0	0	1	1	1	3	1	1	0	0	1	0	0	0	0	0	0	0	0	0	0	0	0	0	0	9
maker-Contig_Y1-augustus-gene-11.133-mRNA-1	0	0	0	1	6	17	41	0	1	3	7	3	2	1	0	0	0	0	0	0	0	0	0	0	0	0	82
maker-Contig_Y1-snap-gene-11.448-mRNA-1	0	0	3	13	18	45	100	7	2	0	4	1	1	1	0	0	0	0	0	0	0	0	0	0	0	0	195
maker-Contig_Y1-snap-gene-11.450-mRNA-1	0	0	0	0	0	0	0	0	0	0	0	0	0	0	0	0	0	0	0	0	0	0	0	0	0	0	0
maker-Contig_Y1-augustus-gene-11.217-mRNA-1	0	0	0	0	0	0	0	0	0	0	1	0	0	0	0	0	0	0	0	0	0	0	0	0	0	0	1
maker-Contig_Y1-snap-gene-11.452-mRNA-1	0	0	0	0	0	0	0	0	0	0	1	0	0	0	0	0	0	0	0	0	0	0	0	0	0	0	1
maker-Contig_Y1-augustus-gene-11.221-mRNA-1	0	0	0	1	0	1	8	0	0	1	1	0	0	0	0	0	0	0	0	0	0	0	0	0	0	0	12
maker-Contig_Y1-augustus-gene-11.222-mRNA-1	0	0	0	3	2	21	58	1	1	0	2	0	1	0	0	1	0	0	0	0	0	0	0	0	0	0	90
maker-Contig_Y1-snap-gene-11.342-mRNA-1	0	2	0	2	8	5	2	1	0	1	0	0	0	0	0	0	0	0	0	0	0	0	0	0	0	0	21
maker-Contig_Y1-augustus-gene-11.223-mRNA-1	0	1	3	5	10	25	135	9	0	0	1	1	3	1	1	0	0	0	0	0	0	0	0	0	0	0	195
maker-Contig_Y1-augustus-gene-11.245-mRNA-1	0	1	0	1	2	1	2	1	3	0	0	0	0	2	0	0	0	0	0	0	0	0	0	0	0	0	13
maker-Contig_Y1-snap-gene-11.496-mRNA-1	0	0	0	1	0	0	3	0	2	1	1	1	0	0	0	0	0	0	0	0	0	0	0	0	0	0	9
maker-Contig_Y1-augustus-gene-11.145-mRNA-1	0	1	0	0	1	1	5	3	5	4	0	2	4	1	1	0	0	0	0	0	0	0	0	0	0	0	28
maker-Contig_Y1-augustus-gene-11.252-mRNA-1	0	0	6	7	8	24	109	4	1	2	1	0	2	1	0	0	0	0	0	0	0	0	0	0	0	0	165
maker-Contig_Y1-snap-gene-11.360-mRNA-1	0	3	1	1	5	13	48	1	1	1	0	4	2	3	0	0	0	0	0	0	0	0	0	0	0	0	83
maker-Contig_Y1-snap-gene-11.504-mRNA-1	0	0	0	0	0	2	2	1	0	0	0	0	0	0	0	0	0	0	0	0	0	0	0	0	0	0	5
snap_masked-Contig_Y1-processed-gene-11.101-mRNA-1	0	0	0	2	3	1	5	1	1	0	0	4	0	0	0	0	0	0	0	0	0	0	0	0	0	0	17
maker-Contig_Y1-snap-gene-11.366-mRNA-1	0	0	1	1	6	10	34	3	6	2	5	4	0	1	0	0	0	0	0	0	0	0	0	0	0	0	73
maker-Contig_Y1-augustus-gene-11.266-mRNA-1	0	0	4	4	10	26	102	5	1	3	0	0	0	1	0	0	0	0	0	0	0	0	0	0	0	0	156
maker-Contig_Y1-augustus-gene-11.272-mRNA-1	0	0	0	0	0	0	0	0	1	0	0	0	0	0	0	0	0	0	0	0	0	0	0	0	0	0	1
maker-Contig_Y1-snap-gene-11.520-mRNA-1	0	0	1	1	1	0	6	0	0	0	1	1	1	0	0	0	0	0	0	0	0	0	0	0	0	0	12
maker-Contig_Y1-snap-gene-11.369-mRNA-1	0	1	1	2	3	5	25	5	5	3	3	3	3	1	0	0	0	0	0	0	0	0	0	0	0	0	60
augustus_masked-Contig_Y1-processed-gene-11.43-mRNA-1	0	0	1	7	17	15	32	4	7	5	2	7	1	1	1	0	0	0	0	0	0	0	0	0	0	0	100
maker-Contig_Y1-augustus-gene-11.277-mRNA-1	0	0	0	0	0	1	1	1	0	0	1	0	1	0	0	0	0	0	0	0	0	0	0	0	0	0	5
maker-Contig_Y1-augustus-gene-11.283-mRNA-1	0	0	0	0	0	0	1	0	0	1	0	0	0	0	0	0	0	0	0	0	0	0	0	0	0	0	2
maker-Contig_Y1-augustus-gene-11.279-mRNA-1	0	0	0	4	7	6	38	1	1	0	2	0	1	0	1	0	0	0	0	0	0	0	0	0	0	0	61
maker-Contig_Y1-snap-gene-11.375-mRNA-1	0	1	2	1	0	3	5	1	0	2	0	1	0	0	0	0	1	1	0	0	0	0	0	0	0	0	18
maker-Contig_Y1-augustus-gene-11.155-mRNA-1	0	0	0	0	7	6	29	3	3	0	2	2	3	1	0	0	0	0	0	0	0	0	0	0	0	0	56
maker-Contig_Y1-augustus-gene-11.287-mRNA-1	0	0	1	6	8	15	70	4	0	0	0	2	3	1	0	0	0	0	0	0	0	0	0	0	0	0	110
snap_masked-Contig_Y1-processed-gene-11.110-mRNA-1	0	8	0	0	1	0	5	1	2	1	0	0	0	1	0	0	0	0	0	0	0	0	0	0	0	0	19
snap_masked-Contig_Y1-processed-gene-11.111-mRNA-1	0	0	1	2	5	10	43	2	0	3	2	0	2	0	0	0	0	0	0	0	0	0	0	0	0	0	70
maker-Contig_Y1-snap-gene-11.557-mRNA-1	0	0	0	0	0	0	0	0	0	0	0	0	0	0	0	0	0	0	0	0	0	0	0	0	0	0	0
maker-Contig_Y1-augustus-gene-11.309-mRNA-1	0	2	2	0	0	0	1	0	0	0	1	1	0	0	0	0	0	0	0	0	0	0	0	0	0	0	7
maker-Contig_Y1-snap-gene-11.568-mRNA-1	0	5	2	0	0	1	1	1	0	0	0	2	0	0	1	0	0	0	0	0	0	0	0	0	0	0	13
maker-Contig_Y1-snap-gene-11.388-mRNA-1	0	5	4	48	3	0	0	0	0	3	1	0	0	1	0	0	0	0	0	0	0	0	0	0	0	0	65
maker-Contig_Y1-snap-gene-11.577-mRNA-1	0	1	0	2	2	3	6	1	0	0	0	0	0	0	0	0	0	0	0	0	0	0	0	0	0	0	15
maker-Contig_Y1-snap-gene-11.391-mRNA-1	0	0	0	0	0	0	0	0	0	0	0	0	0	0	0	0	0	0	0	0	0	0	0	0	0	0	0
maker-Contig_Y1-snap-gene-11.397-mRNA-1	0	0	0	0	0	0	0	0	0	0	0	0	0	0	0	0	0	0	0	0	0	0	0	0	0	0	0
maker-Contig_Y1-snap-gene-11.576-mRNA-1	0	0	0	0	0	0	0	1	0	0	0	0	0	0	0	0	0	0	0	0	0	0	0	0	0	0	1
maker-Contig_Y1-snap-gene-11.396-mRNA-1	0	0	0	0	0	0	0	0	0	0	0	0	0	0	0	0	0	0	0	0	0	0	0	0	0	0	0
maker-Contig_Y1-augustus-gene-11.172-mRNA-1	0	0	0	0	0	0	0	0	0	0	0	0	0	0	0	0	0	0	0	0	0	0	0	0	0	0	0
maker-Contig_Y1-augustus-gene-11.175-mRNA-1	0	0	1	0	0	0	0	0	0	0	0	1	0	0	0	0	0	0	0	0	0	0	0	0	0	0	2
maker-Contig_Y1-snap-gene-12.96-mRNA-1	0	2	2	11	18	1	0	0	0	0	0	0	0	0	0	0	0	0	0	0	0	0	0	0	0	0	34
maker-Contig_Y1-augustus-gene-12.48-mRNA-1	0	0	3	3	0	0	0	0	1	0	1	0	0	1	3	0	1	0	0	0	0	0	0	0	0	0	13
maker-Contig_Y1-snap-gene-12.99-mRNA-1	0	0	5	1	1	0	3	5	0	3	10	5	3	1	0	0	0	0	0	0	0	0	0	0	0	0	69
maker-Contig_Y1-snap-gene-12.125-mRNA-1	0	0	0	0	1	3	6	0	0	2	0	0	0	1	0	0	0	0	0	0	0	0	0	0	0	0	13
maker-Contig_Y1-augustus-gene-12.52-mRNA-1	0	0	0	0	0	1	0	0	2	0	2	2	1	0	0	0	0	0	0	0	0	0	0	0	0	0	8
maker-Contig_Y1-augustus-gene-12.78-mRNA-1	0	0	0	0	2	1	15	2	0	2	3	0	0	0	0	0	0	0	0	0	0	0	0	0	0	0	25
maker-Contig_Y1-snap-gene-12.102-mRNA-1	0	1	0	1	3	7	8	1	0	0	0	1	0	0	0	0	0	0	0	0	0	0	0	0	0	0	22
maker-Contig_Y1-snap-gene-12.105-mRNA-1	0	21	50	2	0	0	0	1	1	2	2	0	0	0	0	0	0	0	0	0	0	0	0	0	0	0	79
augustus_masked-Contig_Y1-processed-gene-12.6-mRNA-1	0	0	0	0	0	0	0	0	0	0	0	0	0	0	0	0	0	0	0	0	0	0	0	0	0	0	0
maker-Contig_Y1-augustus-gene-12.82-mRNA-1	0	1	2	1	0	0	4	1	3	3	2	0	0	1	0	0	0	0	0	0	0	0	0	0	0	0	18
maker-Contig_Y1-augustus-gene-12.60-mRNA-1	0	0	0	0	0	0	2	1	0	0	1	1	0	0	0	0	0	0	0	0	0	0	0	0	0	0	5
augustus_masked-Contig_Y1-processed-gene-12.19-mRNA-1	0	1	0	0	0	0	0	0	0	0	0	0	0	0	0	0	0	0	0	0	0	0	0	0	0	0	1
maker-Contig_Y1-augustus-gene-12.61-mRNA-1	0	0	0	0	0	0	1	0	1	1	1	3	0	0	0	0	0	0	0	0	0	0	0	0	0	0	7
maker-Contig_Y1-snap-gene-12.136-mRNA-1	0	1	1	1	0	0	0	0	0	0	0	0	0	0	0	0	0	0	0	0	0	0	0	0	0	0	3
maker-Contig_Y1-snap-gene-12.140-mRNA-1	0	0	0	4	2	8	15	1	1	0	0	0	0	0	0	0	0	0	0	0	0	0	0	0	0	0	31
augustus_masked-Contig_Y1-processed-gene-12.10-mRNA-1	0	2	1	2	4	0	2	0	1	3	0	0	1	0	0	0	0	0	0	0	0	0	0	0	0	0	16
maker-Contig_Y1-snap-gene-12.117-mRNA-1	0	0	0	0	1	1	0	0	0	1	0	1	0	0	0	0	0	0	0	0	0	0	0	0	0	0	4
maker-Contig_Y1-augustus-gene-12.69-mRNA-1	0	0	0	0	0	0	0	0	0	0	0	0	0	1	0	0	0	0	0	0	0	0	0	0	0	0	1
maker-Contig_Y1-snap-gene-12.141-mRNA-1	0	0	0	0	0	0	0	0	0	0	0	0	0	0	0	0	0	0	0	0	0	0	0	0	0	0	0
maker-Contig_Y1-snap-gene-12.120-mRNA-1	0	0	0	0	0	0	0	0	0	0	0	0	0	0	0	0	0	0	0	0	0	0	0	0	0	0	0
maker-Contig_Y1-augustus-gene-12.74-mRNA-1	0	0	0	0	0	0	0	0	0	0	0	0	0	0	0	0	0	0	0	0	0	0	0	0	0	0	0
maker-Contig_Y1-augustus-gene-12.92-mRNA-1	0	0	2	0	0	1	0	0	0	0	0	0	0	0	0	0	0	0	0	0	0	0	0	0	0	0	3
maker-Contig_Y1-snap-gene-12.144-mRNA-1	0	1	0	0	0	0	0	0	0	0	0	0	0	0	0	0	0	0	0	0	0	0	0	0	0	0	1
maker-Contig_Y1-augustus-gene-13.72-mRNA-1	0	1	6	1	8	12	13	13	14	11	8	12	2	0	0	0	0	0	0	0	0	0	0	0	0	0	101
maker-Contig_Y1-snap-gene-13.152-mRNA-1	0	1	3	2	0	0	4	1	0	1	0	0	0	0	0	0	0	0	0	0	0	0	0	0	0	0	12
maker-Contig_Y1-augustus-gene-13.95-mRNA-1	0	1	1	0	0	0	1	1	0	2	1	0	0	1	0	0	0	0	0	0	0	0	0	0	0	0	8
maker-Contig_Y1-augustus-gene-13.96-mRNA-1	0	0	1	0	0	1	1	0	4	0	2	0	0	1	0	0	0	0	0	0	0	0	0	0	0	0	10
augustus_masked-Contig_Y1-processed-gene-13.1-mRNA-1	0	0	0	0	0	0	0	0	0	0	0	0	0	0	0	0	0	0	0	0	0	0	0	0	0	0	0
maker-Contig_Y1-snap-gene-13.137-mRNA-1	0	0	0	0	0	1	0	2	0	0	0	0	0	0	0	0	0	0	0	0	0	0	0	0	0	0	3
maker-Contig_Y1-augustus-gene-13.97-mRNA-1	0	67	41	49	82	156	228	228	450	739	1165	1201	795	534	106	3	0	0	0	0	0	0	0	0	0	0	5844
maker-Contig_Y1-augustus-gene-13.80-mRNA-1	0	0	0	0	0	0	1	0	0	2	3	1	0	0	0	0	0	0	0	0	0	0	0	0	0	0	7
maker-Contig_Y1-augustus-gene-13.82-mRNA-1	0	0	0	0	0	0	0	1	0	4	0	1	1	0	0	0	0	0	0	0	0	0	0	0	0	0	7
maker-Contig_Y1-augustus-gene-13.99-mRNA-1	0	0	0	0	0	0	0	0	0	0	0	0	0	0	0	0	0	0	0	0	0	0	0	0	0	0	0
maker-Contig_Y1-augustus-gene-13.100-mRNA-1	0	0	0	0	0	0	0	0	0	0	0	0	0	0	0	0	0	0	0	0	0	0	0	0	0	0	0
maker-Contig_Y1-augustus-gene-13.103-mRNA-1	0	2	0	0	0	1	3	2	0	0	2	2	0	0	0	0	0	0	0	0	0	0	0	0	0	0	12
maker-Contig_Y1-snap-gene-13.164-mRNA-1	0	0	0	0	0	1	10	0	1	0	0	0	1	0	0	0	0	0	0	0	0	0	0	0	0	0	13
augustus_masked-Contig_Y1-processed-gene-13.27-mRNA-1	0	7	2	11	9	25	70	28	39	46	66	36	33	26	4	1	0	0	0	0	0	0	0	0	0	0	404
maker-Contig_Y1-snap-gene-13.174-mRNA-1	0	1	5	4	6	13	17	7	24	22	27	9	8	7	0	0	0	0	0	0	0	0	0	1	0	0	151
maker-Contig_Y1-snap-gene-13.177-mRNA-1	0	2	10	12	32	34	68	65	71	109	164	77	40	35	11	1	1	0	0	0	0	0	0	3	0	0	735
maker-Contig_Y1-augustus-gene-13.84-mRNA-1	0	0	0	0	1	0	1	0	0	0	0	0	0	0	0	0	0	0	0	0	0	0	0	0	0	0	2
maker-Contig_Y1-augustus-gene-13.85-mRNA-1	0	0	0	0	0	0	0	0	0	0	0	0	0	0	0	0	0	0	0	0	0	0	0	0	0	0	0
maker-Contig_Y1-augustus-gene-13.86-mRNA-1	0	0	0	1	0	1	2	0	0	0	0	0	0	0	0	0	0	0	0	0	0	0	0	0	0	0	4
snap_masked-Contig_Y1-processed-gene-13.69-mRNA-1	0	0	0	0	0	0	2	0	0	0	0	0	0	0	0	0	0	0	0	0	0	0	0	0	0	0	2
maker-Contig_Y1-augustus-gene-14.140-mRNA-1	0	0	0	2	1	2	27	1	3	2	3	1	0	0	0	0	0	0	0	0	0	0	0	0	0	0	42
maker-Contig_Y1-snap-gene-14.451-mRNA-1	0	0	1	1	4	7	15	1	0	1	0	0	0	0	0	0	0	0	0	0	0	0	0	0	0	0	30
maker-Contig_Y1-augustus-gene-14.143-mRNA-1	0	1	0	3	1	3	27	3	2	2	1	1	2	1	0	0	0	0	0	0	0	0	0	0	0	0	47
snap_masked-Contig_Y1-processed-gene-14.105-mRNA-1	0	0	0	1	0	2	0	0	0	0	0	0	0	0	0	0	0	0	0	0	0	0	0	0	0	0	3
maker-Contig_Y1-augustus-gene-14.146-mRNA-1	0	1	1	5	0	2	21	1	3	1	3	0	2	0	2	0	0	0	0	0	0	0	0	0	0	0	42
maker-Contig_Y1-augustus-gene-14.252-mRNA-1	0	0	2	6	5	15	16	1	1	0	0	0	0	0	0	0	0	0	0	0	0	0	0	0	0	0	46
maker-Contig_Y1-augustus-gene-14.254-mRNA-1	0	0	3	0	2	1	12	0	0	0	0	0	0	0	0	0	0	0	0	0	0	0	0	0	0	0	18
maker-Contig_Y1-augustus-gene-14.149-mRNA-1	0	3	0	2	1	8	47	1	0	0	0	0	0	1	0	0	0	0	0	0	0	0	0	0	0	0	63
maker-Contig_Y1-snap-gene-14.457-mRNA-1	0	13	14	2	2	1	1	0	0	1	1	1	0	0	0	0	0	0	0	0	0	0	0	0	0	0	36
maker-Contig_Y1-augustus-gene-14.152-mRNA-1	0	3	4	1	1	5	19	5	3	3	3	4	4	0	0	0	0	0	0	0	0	0	0	0	0	0	55
maker-Contig_Y1-augustus-gene-14.156-mRNA-1	0	4	13	45	190	239	1532	72	13	18	13	15	12	6	8	0	0	0	1	0	0	0	0	0	0	0	2181
maker-Contig_Y1-snap-gene-14.337-mRNA-1	0	0	1	3	4	3	36	1	1	1	0	0	0	0	1	0	0	0	0	0	0	0	0	0	0	0	51
snap_masked-Contig_Y1-processed-gene-14.113-mRNA-1	0	0	3	0	0	1	3	0	1	0	0	0	4	0	0	0	0	0	0	0	0	0	0	0	0	0	12
maker-Contig_Y1-augustus-gene-14.161-mRNA-1	0	0	1	1	2	10	28	6	1	0	0	0	0	0	0	1	0	0	0	0	0	0	0	0	0	0	50
snap_masked-Contig_Y1-processed-gene-14.114-mRNA-1	0	1	0	0	3	12	26	3	0	1	0	2	0	0	0	0	0	0	0	0	0	0	0	0	0	0	48
maker-Contig_Y1-snap-gene-14.347-mRNA-1	0	0	0	0	0	0	1	0	1	0	0	1	0	0	0	0	0	0	0	0	0	0	0	0	0	0	3
maker-Contig_Y1-snap-gene-14.346-mRNA-1	0	0	1	2	0	0	0	0	1	1	0	2	1	0	0	0	0	0	0	0	0	0	0	0	0	0	8
maker-Contig_Y1-augustus-gene-14.159-mRNA-1	0	3	0	1	1	0	3	0	0	1	2	2	1	0	0	0	0	0	0	0	0	0	0	0	0	0	14
snap_masked-Contig_Y1-processed-gene-14.115-mRNA-1	0	0	0	0	0	0	0	0	0	0	0	0	0	0	0	0	0	0	0	0	0	0	0	0	0	0	0
maker-Contig_Y1-augustus-gene-14.265-mRNA-1	0	0	0	0	1	0	1	0	0	2	1	0	1	0	0	0	0	0	0	0	0	0	0	0	0	0	6
snap_masked-Contig_Y1-processed-gene-14.87-mRNA-1	0	3	0	1	0	1	1	2	0	0	0	0	0	0	0	0	0	0	0	0	0	0	0	0	0	0	8
maker-Contig_Y1-augustus-gene-14.268-mRNA-1	0	4	0	0	0	2	3	0	2	0	0	0	0	0	0	0	0	0	0	0	0	0	0	0	0	0	11
snap_masked-Contig_Y1-processed-gene-14.118-mRNA-1	0	0	0	0	0	0	0	0	0	0	0	0	0	0	0	0	0	0	0	0	0	0	0	0	0	0	0
maker-Contig_Y1-snap-gene-14.475-mRNA-1	0	0	0	0	0	0	0	0	1	0	0	0	0	0	0	0	0	0	0	0	0	0	0	0	0	0	1
maker-Contig_Y1-snap-gene-14.376-mRNA-1	0	0	0	0	0	1	3	0	1	0	0	2	0	1	0	0	0	0	0	0	0	0	0	0	0	0	8
maker-Contig_Y1-augustus-gene-14.271-mRNA-1	0	4	0	0	1	5	12	1	1	0	0	0	0	1	0	0	0	0	0	0	0	0	0	0	0	0	25
maker-Contig_Y1-snap-gene-14.379-mRNA-1	0	2	0	0	0	3	4	2	0	0	2	0	1	1	0	0	0	0	0	0	0	0	0	0	0	0	15
maker-Contig_Y1-augustus-gene-14.273-mRNA-1	0	2	0	1	2	3	2	0	1	2	0	0	0	0	0	0	0	0	0	0	0	0	0	0	0	0	13
maker-Contig_Y1-augustus-gene-14.182-mRNA-1	0	3	1	6	0	4	0	0	0	0	1	1	0	1	0	0	0	0	0	0	0	0	0	0	0	0	17
maker-Contig_Y1-augustus-gene-14.275-mRNA-1	0	4	0	1	0	2	8	1	0	0	1	0	0	0	1	0	0	0	0	0	0	0	0	0	0	0	18
snap_masked-Contig_Y1-processed-gene-14.91-mRNA-1	0	3	4	6	23	44	130	23	21	35	13	13	12	4	4	6	1	0	0	0	0	0	0	0	0	0	342
maker-Contig_Y1-augustus-gene-14.277-mRNA-1	0	0	0	1	0	1	2	0	0	0	0	0	0	0	0	0	0	0	0	0	0	0	0	0	0	0	4
maker-Contig_Y1-snap-gene-14.489-mRNA-1	0	0	0	0	0	0	0	0	0	0	0	0	0	0	0	0	0	0	0	0	0	0	0	0	0	0	0
maker-Contig_Y1-augustus-gene-14.281-mRNA-1	0	0	0	0	0	1	0	0	0	0	1	1	0	0	0	0	0	0	0	0	0	0	0	0	0	0	3
maker-Contig_Y1-snap-gene-14.384-mRNA-1	0	0	0	0	0	1	0	0	0	0	0	0	0	0	0	0	0	0	0	0	0	0	0	0	0	0	1
maker-Contig_Y1-snap-gene-14.491-mRNA-1	0	0	0	0	0	0	0	0	0	1	0	1	0	0	0	0	0	0	0	0	0	0	0	0	0	0	2
maker-Contig_Y1-augustus-gene-14.187-mRNA-1	0	0	0	1	1	7	28	3	2	1	0	3	0	1	0	0	0	0	0	0	0	0	0	0	0	0	47
maker-Contig_Y1-snap-gene-14.496-mRNA-1	0	0	0	1	4	3	10	2	0	3	0	0	0	0	0	0	0	0	0	0	0	0	0	0	0	0	23
maker-Contig_Y1-augustus-gene-14.188-mRNA-1	0	0	2	1	1	2	5	0	0	0	0	0	0	0	0	0	0	0	0	0	0	0	0	0	0	0	11
maker-Contig_Y1-augustus-gene-14.290-mRNA-1	0	0	0	0	0	1	3	0	0	0	0	0	0	0	0	0	0	0	0	0	0	0	0	0	0	0	4
maker-Contig_Y1-snap-gene-14.502-mRNA-1	0	0	0	0	0	0	0	0	0	0	0	0	0	0	0	0	0	0	0	0	0	0	0	0	0	0	0
maker-Contig_Y1-augustus-gene-14.294-mRNA-1	0	0	2	0	0	0	0	0	0	0	0	1	0	0	0	0	0	0	0	0	0	0	0	0	0	0	3
maker-Contig_Y1-snap-gene-14.398-mRNA-1	0	0	0	0	0	0	0	0	1	0	0	0	0	0	0	0	0	0	0	0	0	0	0	0	0	0	1
maker-Contig_Y1-snap-gene-14.504-mRNA-1	0	0	0	0	0	0	0	0	0	0	0	0	0	0	0	0	0	0	0	0	0	0	0	0	0	0	0
maker-Contig_Y1-augustus-gene-14.200-mRNA-1	0	0	0	3	1	6	21	2	0	0	0	1	0	0	0	0	0	0	0	0	0	0	0	0	0	0	34
maker-Contig_Y1-augustus-gene-14.298-mRNA-1	0	0	0	2	5	8	21	1	4	0	0	0	1	0	0	0	0	0	0	0	0	0	0	0	0	0	42
maker-Contig_Y1-augustus-gene-14.201-mRNA-1	0	0	0	1	0	1	6	0	0	0	0	0	0	0	0	0	0	0	0	0	0	0	0	0	0	0	8
maker-Contig_Y1-augustus-gene-14.304-mRNA-1	0	0	0	0	0	0	0	0	0	0	0	1	0	1	0	0	0	0	0	0	0	0	0	0	0	0	2
maker-Contig_Y1-snap-gene-14.519-mRNA-1	0	2	0	0	2	2	5	0	0	1	0	0	1	0	0	0	0	0	0	0	0	0	0	0	0	0	13
maker-Contig_Y1-snap-gene-14.413-mRNA-1	0	1	3	0	3	7	9	8	13	23	25	16	17	5	5	0	0	0	0	0	0	0	0	0	0	0	135
maker-Contig_Y1-augustus-gene-14.307-mRNA-1	0	4	0	1	6	8	18	11	23	29	12	26	13	6	2	0	0	0	0	0	0	0	0	0	0	0	159
maker-Contig_Y1-augustus-gene-14.210-mRNA-1	0	17	17	0	3	0	1	0	1	0	0	0	0	0	0	0	0	0	0	0	0	0	0	0	0	0	39
maker-Contig_Y1-augustus-gene-14.215-mRNA-1	0	1	0	1	0	1	3	0	1	0	0	2	0	0	0	0	0	0	0	0	0	0	0	0	0	0	9
maker-Contig_Y1-snap-gene-14.424-mRNA-1	0	0	0	0	0	0	1	0	0	0	0	0	0	0	0	0	0	0	0	0	0	0	0	0	0	0	1
maker-Contig_Y1-augustus-gene-14.312-mRNA-1	0	0	0	0	0	2	0	1	0	0	0	0	0	0	1	0	0	0	0	0	0	0	0	0	0	0	4
maker-Contig_Y1-augustus-gene-14.311-mRNA-1	0	0	0	0	0	0	1	0	0	4	2	1	0	3	1	0	0	0	0	0	0	0	0	0	0	0	12
maker-Contig_Y1-augustus-gene-14.221-mRNA-1	0	1	0	0	0	10	1	9	2	5	0	3	0	1	1	0	0	0	0	0	0	0	0	0	1	0	34
maker-Contig_Y1-snap-gene-14.430-mRNA-1	0	4	4	0	1	0	0	0	0	0	0	1	0	0	0	0	0	0	0	0	0	0	0	0	0	0	10
maker-Contig_Y1-augustus-gene-14.239-mRNA-1	0	2	0	0	0	0	0	0	0	0	0	0	0	0	0	0	0	0	0	0	0	0	0	0	0	0	2
maker-Contig_Y1-snap-gene-14.532-mRNA-1	0	3	0	1	0	0	1	0	0	0	0	0	0	0	0	0	0	0	0	0	0	0	0	0	0	0	5
maker-Contig_Y1-snap-gene-14.428-mRNA-1	0	0	0	0	0	0	0	0	0	0	0	0	0	0	0	0	0	0	0	0	0	0	0	0	0	0	0
augustus_masked-Contig_Y1-processed-gene-14.34-mRNA-1	0	4	1	0	0	0	0	0	0	0	0	0	0	0	0	0	0	0	0	0	0	0	0	0	0	0	5
snap_masked-Contig_Y1-processed-gene-14.103-mRNA-1	0	0	0	0	0	0	0	0	0	0	0	0	0	0	0	0	0	0	0	0	0	0	0	0	0	0	0
maker-Contig_Y1-snap-gene-14.450-mRNA-1	0	0	0	0	0	0	0	0	0	0	0	0	0	0	0	0	0	0	0	0	0	0	0	0	0	0	0
maker-Contig_Y1-augustus-gene-15.132-mRNA-1	0	0	1	0	1	0	0	0	0	0	0	2	0	0	0	0	0	0	0	0	0	0	0	0	0	0	4
maker-Contig_Y1-augustus-gene-15.133-mRNA-1	0	0	4	0	0	0	0	0	0	0	0	0	0	0	0	0	0	0	0	0	0	0	0	0	0	0	4
maker-Contig_Y1-snap-gene-15.266-mRNA-1	0	0	0	2	0	0	1	0	0	0	0	0	0	0	0	0	0	0	0	0	0	0	0	0	0	0	3
augustus_masked-Contig_Y1-processed-gene-15.35-mRNA-1	0	0	1	3	0	8	44	5	0	0	0	1	0	0	1	0	0	0	0	0	0	0	0	0	0	0	63
maker-Contig_Y1-snap-gene-15.326-mRNA-1	0	0	1	2	11	11	80	4	3	1	1	1	0	1	0	0	0	0	0	0	0	0	0	0	0	0	116
augustus_masked-Contig_Y1-processed-gene-15.37-mRNA-1	0	0	3	0	2	0	1	0	0	0	0	0	1	0	0	0	0	0	0	0	0	0	0	0	0	0	7
maker-Contig_Y1-augustus-gene-15.138-mRNA-1	0	3	1	0	1	0	0	0	0	0	2	0	1	0	0	0	0	0	0	0	0	0	0	0	0	0	8
maker-Contig_Y1-snap-gene-15.330-mRNA-1	0	0	0	2	17	12	33	0	0	0	0	0	0	0	0	0	1	0	0	0	0	0	0	0	0	0	65
augustus_masked-Contig_Y1-processed-gene-15.5-mRNA-1	0	12	3	6	9	19	69	6	1	0	0	1	2	0	1	0	0	0	0	0	0	0	0	0	0	0	129
augustus_masked-Contig_Y1-processed-gene-15.6-mRNA-1	0	1	1	1	1	3	26	0	0	0	0	1	0	0	0	0	0	0	0	0	0	0	0	0	0	0	34
maker-Contig_Y1-augustus-gene-15.173-mRNA-1	0	0	1	0	0	0	4	0	0	0	0	0	0	0	0	0	0	0	0	0	0	0	0	0	0	0	5
maker-Contig_Y1-augustus-gene-15.140-mRNA-1	0	0	0	3	3	0	2	0	0	0	2	0	1	0	0	0	0	0	0	0	0	0	0	0	0	0	11
augustus_masked-Contig_Y1-processed-gene-15.8-mRNA-1	0	1	3	2	4	9	42	4	0	1	0	0	1	0	1	1	0	0	0	0	0	0	0	0	0	0	69
maker-Contig_Y1-augustus-gene-15.176-mRNA-1	0	1	0	0	0	0	3	0	0	0	0	0	0	0	0	0	0	0	0	0	0	0	0	0	0	0	4
maker-Contig_Y1-augustus-gene-15.177-mRNA-1	0	0	0	1	3	8	55	1	2	0	2	0	0	0	0	0	0	0	0	0	0	0	0	0	0	0	72
maker-Contig_Y1-snap-gene-15.342-mRNA-1	0	2	4	0	2	0	2	2	0	2	1	1	0	0	0	0	0	0	0	0	0	0	0	0	0	0	16
maker-Contig_Y1-snap-gene-15.338-mRNA-1	0	0	1	0	4	2	14	0	0	1	0	1	0	0	0	0	0	0	0	0	0	0	0	0	0	0	23
maker-Contig_Y1-snap-gene-15.336-mRNA-1	0	1	0	5	6	10	69	2	0	0	0	1	1	2	0	0	0	0	0	0	0	0	0	0	0	0	97
maker-Contig_Y1-snap-gene-15.354-mRNA-1	0	1	2	1	1	0	0	1	0	2	0	0	0	0	0	0	0	0	0	0	0	0	0	0	0	0	8
maker-Contig_Y1-snap-gene-15.341-mRNA-1	0	0	1	0	0	0	1	0	0	1	2	2	0	0	0	0	0	0	0	0	0	0	0	0	0	0	7
maker-Contig_Y1-snap-gene-15.335-mRNA-1	0	0	0	0	0	0	2	0	0	0	0	0	0	0	0	0	0	0	0	0	0	0	0	0	0	0	2
maker-Contig_Y1-augustus-gene-15.185-mRNA-1	0	0	0	0	1	2	1	0	0	0	2	0	0	0	0	0	0	0	0	0	0	0	0	0	0	0	6
maker-Contig_Y1-snap-gene-15.275-mRNA-1	0	2	1	0	2	4	15	2	2	1	4	5	1	1	4	0	0	0	0	0	0	0	0	0	0	0	44
maker-Contig_Y1-augustus-gene-15.142-mRNA-1	0	0	1	0	0	2	0	0	0	1	0	0	0	0	0	1	0	0	0	0	0	0	0	0	0	0	5
augustus_masked-Contig_Y1-processed-gene-15.43-mRNA-1	0	0	0	0	0	0	0	0	1	0	1	0	0	0	0	0	0	0	0	0	0	0	0	0	0	0	2
maker-Contig_Y1-augustus-gene-15.145-mRNA-1	0	2	0	0	0	0	0	0	0	0	0	0	0	0	0	0	0	0	0	0	0	0	0	0	0	0	2
maker-Contig_Y1-augustus-gene-15.215-mRNA-1	0	0	1	0	0	1	2	0	0	0	0	0	0	0	0	0	0	0	0	0	0	0	0	0	0	0	4
maker-Contig_Y1-augustus-gene-15.216-mRNA-1	0	1	1	2	5	6	27	4	3	2	0	0	0	0	0	0	0	0	0	0	0	0	0	0	0	0	51
maker-Contig_Y1-augustus-gene-15.221-mRNA-1	0	0	0	0	1	0	7	0	0	0	0	0	0	0	0	0	0	0	0	0	0	0	0	0	0	0	8
maker-Contig_Y1-snap-gene-15.414-mRNA-1	0	0	0	0	1	7	15	4	0	4	3	1	1	1	0	0	0	0	0	0	0	0	0	0	0	0	37
maker-Contig_Y1-snap-gene-15.292-mRNA-1	0	1	2	1	1	1	3	3	0	2	1	0	1	1	0	0	0	0	0	0	0	0	0	0	0	0	17
maker-Contig_Y1-snap-gene-15.293-mRNA-1	0	1	0	1	0	0	0	0	0	0	0	0	0	0	0	0	0	0	0	0	0	0	0	0	0	0	2
maker-Contig_Y1-snap-gene-15.298-mRNA-1	0	0	0	1	0	0	7	0	0	0	0	0	0	0	0	0	0	0	0	0	0	0	0	0	0	0	8
maker-Contig_Y1-augustus-gene-15.149-mRNA-1	0	0	4	1	2	1	0	0	0	0	0	1	0	0	0	0	0	0	0	0	0	0	0	0	0	0	9
maker-Contig_Y1-snap-gene-15.295-mRNA-1	0	0	2	0	0	1	3	0	2	1	0	0	0	0	0	0	0	0	0	0	0	0	0	0	0	0	9
maker-Contig_Y1-snap-gene-15.294-mRNA-1	0	8	90	20	0	0	0	0	0	0	1	1	8	0	0	0	0	0	0	0	0	0	0	0	0	0	128
augustus_masked-Contig_Y1-processed-gene-15.48-mRNA-1	0	0	2	0	0	3	5	0	0	0	0	1	0	0	0	0	0	0	0	0	0	0	0	0	0	0	11
maker-Contig_Y1-snap-gene-15.296-mRNA-1	0	0	0	0	0	0	0	0	0	0	0	0	0	0	0	0	0	0	0	0	0	0	0	0	0	0	0
maker-Contig_Y1-augustus-gene-15.244-mRNA-1	0	0	0	0	0	0	0	0	0	0	0	0	0	0	0	0	0	0	0	0	0	0	0	0	0	0	0
maker-Contig_Y1-augustus-gene-15.246-mRNA-1	0	0	0	0	0	0	0	0	0	0	0	0	0	0	0	0	0	0	0	0	0	0	0	0	0	0	0
maker-Contig_Y1-augustus-gene-15.248-mRNA-1	0	2	4	0	9	3	0	1	0	0	0	0	0	0	0	0	0	0	0	0	0	0	0	0	0	0	19
maker-Contig_Y1-snap-gene-15.450-mRNA-1	0	0	0	0	0	0	0	0	0	0	0	0	0	0	0	0	0	0	0	0	0	0	0	0	0	0	0
maker-Contig_Y1-snap-gene-15.452-mRNA-1	0	2	0	0	0	0	0	0	0	0	0	0	0	0	0	0	0	0	0	0	0	0	0	0	0	0	2
augustus_masked-Contig_Y1-processed-gene-15.18-mRNA-1	0	0	0	0	0	0	0	0	0	0	0	1	0	0	0	0	0	0	0	0	0	0	0	0	0	0	1
maker-Contig_Y1-augustus-gene-15.156-mRNA-1	0	0	0	0	0	0	0	0	0	0	0	0	0	0	0	0	0	0	0	0	0	0	0	0	0	0	0
maker-Contig_Y1-snap-gene-15.453-mRNA-1	0	0	0	0	0	1	1	0	1	5	6	0	1	0	0	0	0	0	0	0	0	0	0	0	0	0	15
maker-Contig_Y1-augustus-gene-15.159-mRNA-1	0	0	0	0	0	0	1	0	0	0	0	1	0	0	0	0	0	0	0	0	0	0	0	0	0	0	2
maker-Contig_Y1-augustus-gene-15.258-mRNA-1	0	0	1	5	1	5	19	3	2	0	3	2	0	0	0	0	0	0	0	0	0	0	0	0	0	0	41
maker-Contig_Y1-snap-gene-15.311-mRNA-1	0	0	1	12	1	0	0	0	0	0	0	0	0	0	0	0	0	0	0	0	0	0	0	0	0	0	14
maker-Contig_Y1-snap-gene-15.319-mRNA-1	0	1	0	0	1	0	0	0	0	0	0	0	0	0	0	0	0	0	0	0	0	0	0	0	0	0	2
maker-Contig_Y1-augustus-gene-15.167-mRNA-1	0	0	0	0	0	0	0	0	0	0	0	0	0	0	0	0	0	0	0	0	0	0	0	0	0	0	0
maker-Contig_Y1-augustus-gene-15.168-mRNA-1	0	1	0	0	0	0	0	0	0	0	0	0	0	0	0	0	0	0	0	0	0	0	0	0	0	0	1
maker-Contig_Y1-snap-gene-15.323-mRNA-1	0	0	0	2	6	2	9	13	11	18	21	10	5	4	2	0	0	0	0	0	0	0	0	0	0	0	103
maker-Contig_Y1-snap-gene-15.459-mRNA-1	0	1	1	0	0	0	0	0	0	0	0	0	2	0	0	0	0	0	0	0	0	0	0	0	0	0	4
maker-Contig_Y1-snap-gene-16.283-mRNA-1	0	0	1	1	0	0	1	0	0	0	1	0	2	0	0	0	0	0	0	0	0	0	0	0	0	0	6
maker-Contig_Y1-snap-gene-16.200-mRNA-1	0	2	0	0	0	0	0	0	0	0	0	0	0	0	0	0	0	0	0	0	0	0	0	0	0	0	2
maker-Contig_Y1-snap-gene-16.202-mRNA-1	0	2	6	2	3	5	15	13	17	16	13	18	13	6	1	1	0	0	0	0	0	0	0	0	0	0	131
maker-Contig_Y1-snap-gene-16.285-mRNA-1	0	0	0	0	2	13	17	6	15	22	24	26	14	6	4	0	0	0	0	0	0	0	0	0	0	0	149
maker-Contig_Y1-snap-gene-16.206-mRNA-1	0	0	0	0	0	0	0	0	0	0	0	0	0	0	0	0	0	0	0	0	0	0	0	0	0	0	0
augustus_masked-Contig_Y1-processed-gene-16.19-mRNA-1	0	6	15	0	2	2	4	1	0	0	2	1	4	3	0	0	0	0	0	0	0	0	0	0	0	0	40
maker-Contig_Y1-snap-gene-16.210-mRNA-1	0	3	0	3	1	2	9	3	0	0	0	0	0	0	0	0	0	0	0	0	0	0	0	0	0	0	21
maker-Contig_Y1-augustus-gene-16.104-mRNA-1	0	1	0	0	0	0	1	0	0	0	0	0	3	0	0	0	0	0	0	0	0	0	0	0	0	0	5
maker-Contig_Y1-augustus-gene-16.143-mRNA-1	0	12	0	1	0	0	0	0	0	0	0	0	0	0	0	0	0	0	0	0	0	0	0	0	0	0	13
augustus_masked-Contig_Y1-processed-gene-16.2-mRNA-1	0	1	0	0	0	4	20	1	0	0	0	0	0	0	1	0	0	0	0	0	0	0	0	0	0	0	27
augustus_masked-Contig_Y1-processed-gene-16.21-mRNA-1	0	1	0	0	1	2	17	0	0	0	0	0	0	0	1	0	0	0	0	0	0	0	0	0	0	0	22
maker-Contig_Y1-snap-gene-16.289-mRNA-1	0	3	2	0	4	0	0	4	1	0	0	1	0	0	0	0	0	0	0	0	0	0	0	0	0	0	15
maker-Contig_Y1-snap-gene-16.223-mRNA-1	0	0	3	3	3	2	9	9	11	13	8	6	7	1	0	0	0	0	0	0	0	0	0	0	0	0	75
maker-Contig_Y1-augustus-gene-16.109-mRNA-1	0	0	0	0	0	0	0	0	0	1	0	0	0	0	0	0	0	0	0	0	0	0	0	0	0	0	1
maker-Contig_Y1-augustus-gene-16.149-mRNA-1	0	2	4	2	1	3	9	1	0	0	0	2	0	0	0	0	0	0	0	0	0	0	0	0	0	0	24
maker-Contig_Y1-snap-gene-16.232-mRNA-1	0	2	0	0	0	0	0	0	0	0	0	0	0	0	0	0	0	0	0	0	0	0	0	0	0	0	2
snap_masked-Contig_Y1-processed-gene-16.49-mRNA-1	0	3	0	1	0	0	0	0	0	0	0	0	0	0	0	0	0	0	0	0	0	0	0	0	0	0	4
maker-Contig_Y1-snap-gene-16.299-mRNA-1	0	0	1	0	0	0	0	0	0	0	0	0	0	0	0	0	0	0	0	0	0	0	0	0	0	0	1
maker-Contig_Y1-augustus-gene-16.153-mRNA-1	0	0	0	0	0	0	1	0	0	1	0	0	0	0	1	0	0	0	0	0	0	0	0	0	0	0	3
maker-Contig_Y1-snap-gene-16.230-mRNA-1	0	0	0	0	0	0	0	0	0	0	0	0	0	0	0	0	0	0	0	0	0	0	0	0	0	0	0
maker-Contig_Y1-augustus-gene-16.116-mRNA-1	0	0	0	0	0	1	3	0	0	0	0	1	2	0	0	0	0	0	0	0	0	0	0	0	0	0	7
maker-Contig_Y1-augustus-gene-16.154-mRNA-1	0	0	0	0	0	1	0	0	1	4	0	2	0	1	0	0	0	0	0	0	0	0	0	0	0	0	9
maker-Contig_Y1-snap-gene-16.236-mRNA-1	0	0	2	5	13	40	71	16	23	28	34	24	22	13	6	0	0	0	0	0	0	0	0	0	0	0	297
maker-Contig_Y1-augustus-gene-16.161-mRNA-1	0	0	1	10	7	27	72	0	0	0	0	4	0	1	0	0	0	0	0	0	0	0	0	0	0	0	122
maker-Contig_Y1-augustus-gene-16.162-mRNA-1	0	0	3	3	14	19	67	19	39	51	58	59	24	13	2	0	0	0	0	0	0	0	0	0	0	0	371
maker-Contig_Y1-snap-gene-16.307-mRNA-1	0	58	133	225	185	244	774	132	112	102	89	42	19	19	1	1	0	0	0	0	0	0	0	0	0	0	2136
maker-Contig_Y1-augustus-gene-16.118-mRNA-1	0	0	0	0	0	0	0	0	0	0	0	0	0	1	0	0	0	0	0	0	0	0	0	0	0	0	1
augustus_masked-Contig_Y1-processed-gene-16.9-mRNA-1	0	0	0	1	0	0	0	0	0	0	0	0	0	0	0	0	0	0	0	0	0	0	0	0	0	0	1
maker-Contig_Y1-snap-gene-16.245-mRNA-1	0	0	1	0	0	0	0	0	0	0	0	0	0	0	0	0	0	0	0	0	0	0	0	0	0	0	1
maker-Contig_Y1-snap-gene-16.249-mRNA-1	0	0	0	0	0	0	0	0	0	0	0	0	0	0	0	0	0	0	0	0	0	0	0	0	0	0	0
maker-Contig_Y1-snap-gene-16.248-mRNA-1	0	0	0	0	0	0	0	0	0	0	0	0	0	0	0	0	0	0	0	0	0	0	0	0	0	0	0
augustus_masked-Contig_Y1-processed-gene-16.10-mRNA-1	0	0	0	0	3	2	7	0	1	1	0	0	1	0	0	0	0	0	0	0	0	0	0	0	0	0	15
maker-Contig_Y1-snap-gene-16.253-mRNA-1	0	0	0	2	1	4	17	1	0	0	0	1	0	0	0	0	0	0	0	0	0	0	0	0	0	0	26
maker-Contig_Y1-snap-gene-16.257-mRNA-1	0	4	4	3	7	0	1	0	0	0	0	0	0	0	0	0	0	0	0	0	0	0	0	0	0	0	19
snap_masked-Contig_Y1-processed-gene-16.83-mRNA-1	0	3	1	0	0	0	0	0	0	0	0	0	0	0	0	0	0	0	0	0	0	0	0	0	0	0	4
maker-Contig_Y1-snap-gene-16.310-mRNA-1	0	0	1	1	1	5	15	1	0	0	0	0	0	0	0	0	0	0	0	0	0	0	0	0	0	0	24
maker-Contig_Y1-augustus-gene-16.129-mRNA-1	0	1	0	0	1	1	0	0	0	0	0	0	0	0	0	0	0	0	0	0	0	0	0	0	0	0	3
maker-Contig_Y1-snap-gene-16.270-mRNA-1	0	4	0	0	0	0	0	0	0	0	0	0	0	0	0	0	0	0	0	0	0	0	0	0	0	0	4
maker-Contig_Y1-snap-gene-16.321-mRNA-1	0	0	0	0	0	0	0	0	0	0	0	0	0	0	0	0	0	0	0	0	0	0	0	0	0	0	0
maker-Contig_Y1-augustus-gene-16.134-mRNA-1	0	0	0	0	0	0	0	0	0	0	0	0	0	0	0	0	0	0	0	0	0	0	0	0	0	0	0
maker-Contig_Y1-snap-gene-16.318-mRNA-1	0	0	1	2	1	3	13	0	1	1	0	1	0	0	0	0	0	0	0	0	0	0	0	0	0	0	23
maker-Contig_Y1-snap-gene-16.274-mRNA-1	0	0	0	0	0	0	0	0	0	0	0	0	0	0	0	0	0	0	0	0	0	0	0	0	0	0	0
maker-Contig_Y1-snap-gene-16.273-mRNA-1	0	0	0	0	2	0	0	0	0	0	0	0	0	0	0	0	0	0	0	0	0	0	0	0	0	0	2
maker-Contig_Y1-augustus-gene-16.138-mRNA-1	0	0	1	6	23	71	42	2	1	0	0	0	0	0	0	0	0	0	0	0	0	0	0	0	0	0	146
maker-Contig_Y1-snap-gene-16.344-mRNA-1	0	0	0	0	6	0	3	0	0	0	0	0	0	0	0	0	0	0	0	0	0	0	0	0	0	0	9
snap_masked-Contig_Y1-processed-gene-16.90-mRNA-1	0	1	1	0	0	0	1	0	0	0	0	0	1	0	0	0	0	0	0	0	0	0	0	0	0	0	4
augustus_masked-Contig_Y1-processed-gene-16.36-mRNA-1	0	1	0	0	1	0	1	0	0	1	1	0	0	0	0	0	0	0	0	0	0	0	0	0	0	0	5
maker-Contig_Y1-snap-gene-16.282-mRNA-1	0	0	1	5	6	9	9	0	0	0	0	0	0	0	0	0	0	0	0	0	0	0	0	0	0	0	30
maker-Contig_Y1-augustus-gene-16.185-mRNA-1	0	0	1	2	1	0	0	0	0	0	1	0	0	0	0	0	0	0	0	0	0	0	0	0	0	0	5
maker-Contig_Y1-augustus-gene-16.187-mRNA-1	0	0	0	0	0	0	0	0	0	0	0	0	0	0	0	0	0	0	0	0	0	0	0	0	0	0	0
maker-Contig_Y1-augustus-gene-16.189-mRNA-1	0	0	0	0	0	0	0	0	0	0	0	0	0	0	0	0	0	0	0	0	0	0	0	0	0	0	0
maker-Contig_Y1-snap-gene-16.354-mRNA-1	0	8	3	0	0	0	0	0	0	0	0	0	1	0	0	0	0	0	0	0	0	0	0	0	0	0	12
maker-Contig_Y1-augustus-gene-16.193-mRNA-1	0	0	0	0	0	0	0	0	0	0	0	0	0	0	0	0	0	0	0	0	0	0	0	0	0	0	0
maker-Contig_Y1-augustus-gene-16.194-mRNA-1	0	5	0	0	0	0	0	0	1	0	0	0	0	0	0	0	0	0	0	0	0	0	0	0	0	0	6
snap_masked-Contig_Y1-processed-gene-16.95-mRNA-1	0	0	0	0	0	0	0	0	0	0	0	0	0	0	0	0	0	0	0	0	0	0	0	0	0	0	0
maker-Contig_Y1-snap-gene-16.361-mRNA-1	0	54	36	45	87	140	208	193	368	661	1079	1242	704	369	49	4	0	0	0	0	0	0	0	0	0	0	5239
maker-Contig_Y1-augustus-gene-17.172-mRNA-1	0	28	0	2	1	0	6	1	0	2	0	0	1	0	1	0	0	0	0	0	0	0	0	0	0	0	42
maker-Contig_Y1-snap-gene-17.235-mRNA-1	0	0	1	0	1	0	3	0	0	0	0	0	0	1	0	0	0	0	0	0	0	0	0	0	0	0	6
maker-Contig_Y1-augustus-gene-17.171-mRNA-1	0	0	0	0	0	2	8	2	0	1	3	1	0	2	0	0	0	0	0	0	0	0	0	0	0	0	19
maker-Contig_Y1-snap-gene-17.313-mRNA-1	0	5	1	4	0	3	4	0	4	1	1	0	0	0	0	0	0	0	0	0	0	0	0	0	0	0	23
augustus_masked-Contig_Y1-processed-gene-17.1-mRNA-1	0	1	0	0	1	1	0	0	0	0	0	0	3	0	0	0	0	0	0	0	0	0	0	0	0	0	6
maker-Contig_Y1-augustus-gene-17.97-mRNA-1	0	0	0	2	3	1	1	4	1	3	0	2	1	1	0	0	0	0	0	0	0	0	0	0	0	0	19
maker-Contig_Y1-augustus-gene-17.101-mRNA-1	0	4	9	2	6	6	29	5	5	6	12	5	5	4	2	2	0	0	0	0	0	0	0	0	0	0	102
snap_masked-Contig_Y1-processed-gene-17.77-mRNA-1	0	0	0	3	0	0	1	0	0	3	0	0	0	0	0	0	0	0	0	0	0	0	0	0	0	0	7
maker-Contig_Y1-augustus-gene-17.103-mRNA-1	0	0	0	0	1	0	1	1	0	0	0	2	3	1	0	0	0	0	0	0	0	0	0	0	0	0	9
maker-Contig_Y1-augustus-gene-17.198-mRNA-1	0	0	0	0	0	0	1	0	0	0	0	0	0	0	0	0	0	0	0	0	0	0	0	0	0	0	1
maker-Contig_Y1-snap-gene-17.317-mRNA-1	0	0	0	0	3	1	5	0	0	2	0	0	0	0	0	0	0	0	0	0	0	0	0	0	0	0	11
maker-Contig_Y1-snap-gene-17.246-mRNA-1	0	0	2	2	1	5	6	0	0	1	0	0	1	0	0	0	0	0	0	0	0	0	0	0	0	0	18
maker-Contig_Y1-augustus-gene-17.202-mRNA-1	0	7	2	2	2	7	19	4	2	3	3	1	3	1	0	0	0	0	0	0	0	0	0	0	0	0	56
maker-Contig_Y1-augustus-gene-17.106-mRNA-1	0	0	0	0	0	1	2	0	0	0	0	0	0	0	0	0	0	0	0	0	0	0	0	0	0	0	3
maker-Contig_Y1-snap-gene-17.323-mRNA-1	0	0	0	0	0	0	1	0	0	1	0	0	0	0	0	0	0	0	0	0	0	0	0	0	0	0	2
maker-Contig_Y1-augustus-gene-17.207-mRNA-1	0	0	6	0	0	4	14	0	0	0	0	0	0	0	0	0	0	0	0	0	0	0	0	0	0	0	24
maker-Contig_Y1-augustus-gene-17.109-mRNA-1	0	0	0	0	0	0	0	0	0	0	0	0	0	0	0	0	0	0	0	0	0	0	0	0	0	0	0
maker-Contig_Y1-augustus-gene-17.111-mRNA-1	0	1	0	2	2	4	96	3	1	0	0	1	1	0	0	0	0	0	0	0	0	0	0	0	0	0	111
snap_masked-Contig_Y1-processed-gene-17.53-mRNA-1	0	0	0	2	0	4	18	1	0	0	0	0	0	0	0	0	0	0	0	0	0	0	0	0	0	0	25
maker-Contig_Y1-snap-gene-17.259-mRNA-1	0	1	4	3	10	19	143	12	3	3	3	0	0	3	0	0	0	0	0	0	0	0	0	0	0	0	204
maker-Contig_Y1-augustus-gene-17.123-mRNA-1	0	0	0	0	0	0	0	0	0	0	0	0	0	0	0	0	0	0	0	0	0	0	0	0	0	0	0
maker-Contig_Y1-augustus-gene-17.124-mRNA-1	0	6	4	1	5	10	91	4	2	2	3	0	3	0	0	1	0	0	0	0	0	0	0	0	0	0	132
maker-Contig_Y1-snap-gene-17.275-mRNA-1	0	2	4	7	16	36	144	15	0	0	2	0	1	1	1	1	0	0	0	0	0	0	0	0	0	0	230
snap_masked-Contig_Y1-processed-gene-17.59-mRNA-1	0	2	1	0	3	11	86	4	1	2	0	1	0	0	1	0	0	0	0	0	0	0	0	0	0	0	112
maker-Contig_Y1-augustus-gene-17.138-mRNA-1	0	0	2	0	2	4	8	0	0	0	0	1	1	1	0	0	0	0	0	0	0	0	0	0	0	0	19
maker-Contig_Y1-augustus-gene-17.139-mRNA-1	0	0	0	0	0	0	2	0	0	0	0	0	0	1	0	0	0	0	0	0	0	0	0	0	0	0	3
maker-Contig_Y1-augustus-gene-17.140-mRNA-1	0	0	0	1	1	5	23	23	6	1	0	0	1	1	0	0	0	0	0	0	0	0	0	0	0	0	62
maker-Contig_Y1-augustus-gene-17.148-mRNA-1	0	2	5	3	15	27	152	6	1	2	2	1	9	3	1	0	0	0	0	0	0	0	0	0	0	0	229
maker-Contig_Y1-augustus-gene-17.154-mRNA-1	0	0	1	3	6	5	29	3	0	0	2	0	1	0	0	1	0	0	0	0	0	0	0	0	0	0	51
maker-Contig_Y1-augustus-gene-17.158-mRNA-1	0	0	1	2	2	7	11	0	0	0	0	0	0	0	0	0	0	0	0	0	0	0	0	0	0	0	23
maker-Contig_Y1-augustus-gene-17.159-mRNA-1	0	0	2	7	21	28	117	13	2	5	2	4	0	4	5	0	0	0	0	0	0	0	0	0	0	0	210
snap_masked-Contig_Y1-processed-gene-17.68-mRNA-1	0	0	1	2	5	4	22	2	0	0	0	0	2	0	0	0	0	0	0	0	0	0	0	0	0	0	38
snap_masked-Contig_Y1-processed-gene-17.69-mRNA-1	0	1	4	5	15	20	120	11	3	2	1	0	2	1	0	0	0	0	0	0	0	0	0	0	0	0	185
maker-Contig_Y1-augustus-gene-17.209-mRNA-1	0	0	0	1	3	11	27	0	0	0	0	0	0	0	0	0	0	0	0	0	0	0	0	0	0	0	42
maker-Contig_Y1-augustus-gene-17.210-mRNA-1	0	1	0	0	1	0	1	0	0	0	1	0	0	0	1	0	0	0	0	0	0	0	0	0	0	0	5
maker-Contig_Y1-augustus-gene-17.211-mRNA-1	0	0	0	1	6	3	9	1	0	0	0	0	0	1	0	0	0	0	0	0	0	0	0	0	0	0	21
maker-Contig_Y1-augustus-gene-17.218-mRNA-1	0	0	2	3	8	12	94	5	4	0	1	0	1	1	0	0	0	0	0	0	0	0	0	0	0	0	131
maker-Contig_Y1-augustus-gene-17.219-mRNA-1	0	0	0	4	2	7	77	2	0	0	0	1	0	0	0	0	0	0	0	0	0	0	0	0	0	0	93
snap_masked-Contig_Y1-processed-gene-17.93-mRNA-1	0	1	1	0	4	3	24	1	0	0	0	0	1	0	0	0	0	0	0	0	0	0	0	0	0	0	35
maker-Contig_Y1-snap-gene-18.291-mRNA-1	0	0	2	1	2	0	11	0	0	0	0	0	0	0	0	0	0	0	0	0	0	0	0	0	0	0	16
snap_masked-Contig_Y1-processed-gene-18.60-mRNA-1	0	0	0	0	1	3	16	0	0	0	0	0	0	0	0	0	0	0	0	0	0	0	0	0	0	0	20
snap_masked-Contig_Y1-processed-gene-18.61-mRNA-1	0	0	0	0	0	0	0	0	0	0	0	0	0	0	0	0	0	0	0	0	0	0	0	0	0	0	0
maker-Contig_Y1-snap-gene-18.396-mRNA-1	0	0	0	0	1	2	10	2	0	0	0	0	0	0	0	0	0	0	0	0	0	0	0	0	0	0	15
maker-Contig_Y1-snap-gene-18.395-mRNA-1	0	0	0	0	2	0	5	0	0	0	0	0	1	0	0	0	0	0	0	0	0	0	0	0	0	0	8
maker-Contig_Y1-snap-gene-18.394-mRNA-1	0	1	0	1	2	4	12	1	0	0	0	0	0	0	0	0	0	0	0	0	0	0	0	0	0	0	21
augustus_masked-Contig_Y1-processed-gene-18.40-mRNA-1	0	0	3	0	5	4	48	1	0	1	1	0	0	0	0	0	0	0	0	0	0	0	0	0	0	0	63
maker-Contig_Y1-augustus-gene-18.243-mRNA-1	0	1	3	6	20	21	27	8	0	2	3	2	0	0	0	0	0	0	0	0	0	0	0	0	0	0	93
maker-Contig_Y1-snap-gene-18.402-mRNA-1	0	1	1	3	9	32	93	1	3	3	6	4	7	3	0	0	0	0	0	0	0	0	0	0	0	0	166
maker-Contig_Y1-snap-gene-18.405-mRNA-1	0	9	5	7	5	4	1	0	1	0	0	0	0	0	0	0	0	0	0	0	0	0	0	0	0	0	32
maker-Contig_Y1-augustus-gene-18.129-mRNA-1	0	0	0	0	0	0	0	0	0	0	0	0	0	0	0	0	0	0	0	0	0	0	0	0	0	0	0
maker-Contig_Y1-snap-gene-18.408-mRNA-1	0	0	0	0	0	0	0	0	0	0	0	0	0	0	0	0	0	0	0	0	0	0	0	0	0	0	0
maker-Contig_Y1-augustus-gene-18.248-mRNA-1	0	0	2	0	5	5	10	1	0	3	0	0	0	0	0	0	0	0	0	0	0	0	0	0	0	0	26
snap_masked-Contig_Y1-processed-gene-18.66-mRNA-1	0	0	1	0	1	3	2	7	10	3	4	5	0	2	0	0	0	0	0	0	0	0	0	0	0	0	38
maker-Contig_Y1-augustus-gene-18.250-mRNA-1	0	1	1	0	0	0	0	0	0	0	0	0	0	0	0	0	0	0	0	0	0	0	0	0	0	0	2
maker-Contig_Y1-augustus-gene-18.133-mRNA-1	0	1	0	2	3	2	20	36	17	40	18	11	5	7	1	0	0	0	0	0	0	0	0	0	0	0	163
maker-Contig_Y1-augustus-gene-18.136-mRNA-1	0	3	0	0	2	1	17	3	2	0	0	0	0	0	0	0	0	0	0	0	0	0	0	0	0	0	28
maker-Contig_Y1-augustus-gene-18.251-mRNA-1	0	1	0	1	6	5	13	2	0	2	3	4	1	1	1	0	0	0	0	0	0	0	0	0	0	0	40
maker-Contig_Y1-augustus-gene-18.264-mRNA-1	0	0	1	0	1	4	11	0	0	0	0	1	0	0	2	0	0	0	0	0	0	0	0	0	0	0	20
maker-Contig_Y1-snap-gene-18.418-mRNA-1	0	0	1	0	0	0	5	1	2	0	0	0	0	1	0	0	0	0	0	0	0	0	0	0	0	0	10
maker-Contig_Y1-snap-gene-18.314-mRNA-1	0	4	1	4	7	8	32	4	1	1	2	0	2	1	0	0	0	0	0	0	0	0	0	0	0	0	67
maker-Contig_Y1-augustus-gene-18.139-mRNA-1	0	0	3	3	1	4	3	2	2	0	1	3	0	0	0	0	0	0	0	0	0	0	0	0	0	0	22
maker-Contig_Y1-snap-gene-18.303-mRNA-1	0	0	0	0	0	3	20	0	0	0	0	0	0	0	0	0	0	0	0	0	0	0	0	0	0	0	23
maker-Contig_Y1-augustus-gene-18.149-mRNA-1	0	1	0	0	0	2	2	1	0	2	1	0	0	0	0	0	0	0	0	0	0	0	0	0	0	0	9
maker-Contig_Y1-snap-gene-18.436-mRNA-1	0	3	5	1	0	2	6	6	4	9	3	4	1	0	0	1	0	0	0	0	0	0	0	0	0	0	45
snap_masked-Contig_Y1-processed-gene-18.72-mRNA-1	0	0	0	0	2	2	1	0	0	0	0	0	0	0	0	0	0	0	0	0	0	0	0	0	0	0	5
maker-Contig_Y1-augustus-gene-18.153-mRNA-1	0	1	6	3	0	5	10	2	2	9	5	3	1	0	0	1	0	1	0	0	0	0	0	0	0	0	49
augustus_masked-Contig_Y1-processed-gene-18.14-mRNA-1	0	0	0	0	0	0	0	0	0	0	0	0	0	0	0	0	0	0	0	0	0	0	0	0	0	0	0
snap_masked-Contig_Y1-processed-gene-18.75-mRNA-1	0	1	0	0	0	0	0	0	0	0	0	0	1	0	0	0	0	0	0	0	0	0	0	0	0	0	2
snap_masked-Contig_Y1-processed-gene-18.78-mRNA-1	0	0	0	0	0	2	19	0	0	0	0	0	0	0	0	0	0	0	0	0	0	0	0	0	0	0	21
maker-Contig_Y1-snap-gene-18.325-mRNA-1	0	37	7	5	16	11	83	2	8	3	6	10	4	0	0	0	0	0	0	0	0	0	0	0	0	0	192
maker-Contig_Y1-augustus-gene-18.158-mRNA-1	0	0	1	0	1	2	3	1	0	0	1	2	0	2	0	0	0	0	0	0	0	0	0	0	0	0	13
maker-Contig_Y1-augustus-gene-18.277-mRNA-1	0	2	22	13	18	33	87	27	28	62	42	2	3	1	3	0	0	0	0	0	0	0	0	0	0	0	343
maker-Contig_Y1-augustus-gene-18.163-mRNA-1	0	1	0	1	1	1	0	2	0	2	0	4	2	0	0	0	0	0	0	0	0	0	0	0	0	0	14
maker-Contig_Y1-augustus-gene-18.161-mRNA-1	0	0	1	2	3	11	32	1	0	1	0	0	0	0	0	3	0	0	0	0	0	0	0	0	0	0	54
maker-Contig_Y1-snap-gene-18.442-mRNA-1	0	3	0	4	10	14	49	3	6	12	7	6	6	3	0	0	0	0	0	0	0	0	0	0	0	0	123
maker-Contig_Y1-augustus-gene-18.162-mRNA-1	0	0	0	1	5	9	10	0	1	4	2	1	4	1	0	0	0	0	0	0	0	0	0	0	0	0	38
maker-Contig_Y1-augustus-gene-18.173-mRNA-1	0	3	3	19	50	147	225	3	1	1	2	2	3	0	3	0	0	0	0	0	0	0	0	0	0	0	462
maker-Contig_Y1-snap-gene-18.342-mRNA-1	0	2	0	1	5	7	18	1	0	0	1	1	2	0	0	1	0	0	0	0	0	0	0	0	0	0	39
maker-Contig_Y1-augustus-gene-18.177-mRNA-1	0	0	0	0	4	4	14	2	3	3	7	2	1	0	0	0	0	0	0	0	0	0	0	0	0	0	40
snap_masked-Contig_Y1-processed-gene-18.119-mRNA-1	0	0	0	1	0	2	1	0	1	1	1	0	0	0	0	0	0	0	0	0	0	0	0	0	0	0	7
snap_masked-Contig_Y1-processed-gene-18.120-mRNA-1	0	0	0	0	0	0	1	2	4	1	0	3	0	0	1	1	0	0	0	0	0	0	0	0	0	0	13
snap_masked-Contig_Y1-processed-gene-18.86-mRNA-1	0	0	0	1	2	0	1	3	3	0	4	1	0	0	0	0	0	0	0	0	0	0	0	0	0	0	15
maker-Contig_Y1-augustus-gene-18.183-mRNA-1	0	0	0	0	2	1	0	1	0	2	2	0	2	0	0	0	0	0	0	0	0	0	0	0	0	0	10
maker-Contig_Y1-augustus-gene-18.184-mRNA-1	0	31	103	401	950	1584	1618	149	27	10	4	3	4	1	2	1	0	0	0	0	0	0	0	0	0	0	4888
maker-Contig_Y1-snap-gene-18.371-mRNA-1	0	0	0	2	0	5	26	1	0	1	0	0	0	0	0	0	0	0	0	0	0	0	0	0	0	0	35
maker-Contig_Y1-augustus-gene-18.208-mRNA-1	0	1	0	0	4	4	77	5	1	0	0	0	0	0	0	0	0	0	0	0	0	0	0	0	0	0	92
snap_masked-Contig_Y1-processed-gene-18.91-mRNA-1	0	0	0	1	0	5	67	2	1	1	0	1	0	0	0	0	1	0	0	0	0	0	0	0	0	0	79
maker-Contig_Y1-augustus-gene-18.228-mRNA-1	0	2	3	7	15	23	160	11	2	2	2	0	2	1	0	0	0	0	0	0	0	0	0	0	0	0	230
snap_masked-Contig_Y1-processed-gene-18.97-mRNA-1	0	0	2	0	1	7	41	4	1	0	0	1	0	0	0	0	0	0	0	0	0	0	0	0	0	0	57
maker-Contig_Y1-snap-gene-18.393-mRNA-1	0	3	3	11	16	26	168	13	1	0	1	2	0	2	0	1	0	0	0	0	0	0	0	0	0	0	247
maker-Contig_Y1-augustus-gene-19.95-mRNA-1	0	1	1	4	11	9	20	0	4	0	1	1	3	0	0	0	0	0	0	0	0	0	0	0	0	0	55
maker-Contig_Y1-snap-gene-19.130-mRNA-1	0	0	0	0	0	0	2	0	0	0	0	1	0	0	0	0	0	0	0	0	0	0	0	0	0	0	3
maker-Contig_Y1-snap-gene-19.162-mRNA-1	0	7	9	4	0	10	18	4	3	4	3	0	0	0	0	0	0	0	0	0	0	0	0	0	0	0	62
augustus_masked-Contig_Y1-processed-gene-19.14-mRNA-1	0	1	0	0	3	0	0	0	0	0	1	0	0	0	0	0	0	0	0	0	0	0	0	0	0	0	5
maker-Contig_Y1-augustus-gene-19.67-mRNA-1	0	5	1	0	0	0	0	1	0	0	0	1	0	0	0	0	0	0	0	0	0	0	0	0	0	0	8
maker-Contig_Y1-augustus-gene-19.99-mRNA-1	0	1	0	2	3	7	13	9	5	5	12	11	6	0	0	0	0	0	0	0	0	0	0	0	0	0	74
maker-Contig_Y1-snap-gene-19.136-mRNA-1	0	6	6	1	0	4	0	3	4	6	8	7	6	4	1	0	0	0	0	0	0	0	0	0	0	0	56
maker-Contig_Y1-augustus-gene-19.70-mRNA-1	0	0	0	0	0	0	0	0	0	0	0	0	0	0	0	0	0	0	0	0	0	0	0	0	0	0	0
maker-Contig_Y1-snap-gene-19.145-mRNA-1	0	0	0	0	0	0	2	0	0	1	0	2	1	1	0	0	0	0	0	0	0	0	0	0	0	0	7
maker-Contig_Y1-snap-gene-19.147-mRNA-1	0	0	0	0	0	0	0	1	1	2	0	1	0	0	0	0	0	0	0	0	0	0	0	1	0	0	6
maker-Contig_Y1-snap-gene-19.149-mRNA-1	0	0	1	0	0	0	0	0	0	0	0	0	0	0	0	0	0	0	0	0	0	0	0	0	0	0	1
maker-Contig_Y1-augustus-gene-19.84-mRNA-1	0	0	0	0	0	0	0	0	0	0	0	1	0	0	0	0	0	0	0	0	0	0	0	0	0	0	1
maker-Contig_Y1-augustus-gene-19.101-mRNA-1	0	10	1	1	4	7	33	2	0	1	0	2	0	0	0	0	0	0	0	0	0	0	0	0	0	0	61
maker-Contig_Y1-snap-gene-19.171-mRNA-1	0	0	0	2	0	0	3	0	0	0	0	0	1	0	0	0	0	0	0	0	0	0	0	0	0	0	6
maker-Contig_Y1-snap-gene-19.177-mRNA-1	0	2	3	0	2	4	44	1	0	3	3	0	0	0	1	0	0	0	0	0	0	0	0	0	0	0	63
maker-Contig_Y1-augustus-gene-19.109-mRNA-1	0	2	8	0	0	0	4	0	0	0	0	0	0	0	0	0	0	0	0	0	0	0	0	0	0	0	14
maker-Contig_Y1-snap-gene-19.184-mRNA-1	0	0	0	0	0	0	0	0	0	0	0	0	0	0	0	0	0	0	0	0	0	0	0	0	0	0	0
maker-Contig_Y1-augustus-gene-19.86-mRNA-1	0	1	0	0	0	0	0	0	0	0	1	0	0	0	0	0	0	0	0	0	0	0	0	0	0	0	2
augustus_masked-Contig_Y1-processed-gene-19.11-mRNA-1	0	0	4	0	1	0	0	0	0	0	0	0	0	0	0	0	0	0	0	0	0	0	0	0	0	0	5
maker-Contig_Y1-augustus-gene-19.115-mRNA-1	0	0	0	0	0	0	0	0	0	0	0	0	0	0	0	0	0	0	0	0	0	0	0	0	0	0	0
maker-Contig_Y1-augustus-gene-19.116-mRNA-1	0	8	8	0	2	5	49	18	0	3	5	3	1	1	1	0	0	0	0	0	0	0	0	0	0	0	104
maker-Contig_Y1-snap-gene-19.157-mRNA-1	0	0	6	2	2	10	28	14	2	1	2	4	0	0	1	0	0	0	0	0	0	0	0	0	0	0	72
maker-Contig_Y1-augustus-gene-19.94-mRNA-1	0	0	0	0	1	2	0	0	0	0	0	0	0	0	0	0	0	0	0	0	0	0	0	0	0	0	3
maker-Contig_Y1-augustus-gene-19.126-mRNA-1	0	19	0	1	0	0	0	0	0	0	0	0	0	0	0	0	0	0	0	0	0	0	0	0	0	0	20
snap_masked-Contig_Y1-processed-gene-20.28-mRNA-1	0	0	20	0	4	0	4	2	2	4	6	15	10	1	3	0	0	0	0	0	0	0	0	0	0	0	71
snap_masked-Contig_Y1-processed-gene-20.29-mRNA-1	0	1	1	0	0	0	1	3	1	0	1	1	1	0	0	0	0	0	0	0	0	0	0	0	0	0	10
maker-Contig_Y1-augustus-gene-20.132-mRNA-1	0	0	0	0	0	2	0	0	0	0	0	0	0	0	0	0	0	0	0	0	0	0	0	0	0	0	2
maker-Contig_Y1-augustus-gene-20.133-mRNA-1	0	0	1	0	0	0	0	0	0	0	2	1	0	0	0	0	0	0	0	0	0	0	0	0	0	0	4
maker-Contig_Y1-augustus-gene-20.140-mRNA-1	0	1	3	6	22	26	126	11	0	0	0	1	0	1	1	0	0	0	0	0	0	0	0	0	0	0	198
maker-Contig_Y1-augustus-gene-20.79-mRNA-1	0	0	0	5	3	13	93	0	0	0	0	1	0	0	0	0	0	0	0	0	0	0	0	0	0	0	115
maker-Contig_Y1-augustus-gene-20.80-mRNA-1	0	0	3	0	0	2	2	0	4	5	1	1	0	3	0	0	0	0	0	0	0	0	0	0	0	0	21
maker-Contig_Y1-augustus-gene-20.85-mRNA-1	0	0	0	0	0	1	0	0	0	2	0	0	0	0	0	0	0	0	0	0	0	0	0	0	0	0	3
maker-Contig_Y1-snap-gene-20.244-mRNA-1	0	0	0	0	0	0	0	0	0	0	0	0	1	0	0	0	0	0	0	0	0	0	0	0	0	0	1
maker-Contig_Y1-augustus-gene-20.87-mRNA-1	0	1	0	0	0	0	2	0	2	0	3	0	0	0	0	0	0	0	0	0	0	0	0	0	0	0	8
maker-Contig_Y1-snap-gene-20.254-mRNA-1	0	0	0	0	0	0	0	0	0	0	0	0	0	0	0	0	0	0	0	0	0	0	0	0	0	0	0
maker-Contig_Y1-augustus-gene-20.146-mRNA-1	0	0	0	0	0	1	1	1	0	2	1	2	3	1	0	0	0	0	0	0	0	0	0	0	0	0	12
snap_masked-Contig_Y1-processed-gene-20.55-mRNA-1	0	0	0	0	0	0	0	0	0	0	0	0	0	0	0	0	0	0	0	0	0	0	0	0	0	0	0
maker-Contig_Y1-augustus-gene-20.89-mRNA-1	0	2	4	2	3	1	2	0	0	4	0	2	0	0	0	0	0	0	0	0	0	0	0	0	0	0	20
maker-Contig_Y1-augustus-gene-20.150-mRNA-1	0	1	2	3	15	31	97	14	11	11	6	7	6	5	5	3	0	0	0	0	0	0	0	0	0	0	217
maker-Contig_Y1-augustus-gene-20.91-mRNA-1	0	0	0	0	0	0	0	0	0	0	0	0	0	0	0	0	0	0	0	0	0	0	0	0	0	0	0
maker-Contig_Y1-augustus-gene-20.152-mRNA-1	0	0	1	1	1	0	0	0	0	0	0	0	0	0	0	0	0	0	0	0	0	0	0	0	0	0	3
maker-Contig_Y1-augustus-gene-20.93-mRNA-1	0	0	0	0	0	1	1	0	1	0	1	0	0	3	0	0	0	0	0	0	0	0	0	0	0	0	7
augustus_masked-Contig_Y1-processed-gene-20.10-mRNA-1	0	0	0	0	2	0	4	0	0	0	4	3	0	0	0	0	0	0	0	0	0	0	0	0	0	0	13
maker-Contig_Y1-augustus-gene-20.154-mRNA-1	0	4	4	2	2	1	0	0	0	0	0	1	0	0	0	0	0	0	0	0	0	0	0	0	0	0	14
maker-Contig_Y1-snap-gene-20.195-mRNA-1	0	589	867	865	2034	4227	8335	4056	8155	5869	4394	1808	1260	859	124	29	11	2	0	0	0	0	0	0	0	0	43484
maker-Contig_Y1-augustus-gene-20.158-mRNA-1	0	0	0	0	0	0	0	0	0	0	0	0	0	0	0	0	0	0	0	0	0	0	0	0	0	0	0
maker-Contig_Y1-augustus-gene-20.159-mRNA-1	0	0	0	0	1	4	13	0	0	0	0	0	0	0	0	0	0	0	0	0	0	0	0	0	0	0	18
augustus_masked-Contig_Y1-processed-gene-20.12-mRNA-1	0	2	0	0	0	1	2	2	1	2	3	0	2	0	0	0	3	0	0	0	0	0	0	0	0	0	18
maker-Contig_Y1-augustus-gene-20.101-mRNA-1	0	0	4	10	6	10	4	10	7	10	9	6	2	3	0	0	0	0	0	0	0	0	0	0	0	0	81
maker-Contig_Y1-augustus-gene-20.161-mRNA-1	0	26	7	2	0	2	2	24	38	116	16	2	3	2	0	0	0	0	0	0	0	0	0	0	0	0	240
snap_masked-Contig_Y1-processed-gene-20.65-mRNA-1	0	0	0	3	0	6	9	2	0	0	1	1	0	0	0	0	0	0	0	0	0	0	0	0	0	0	22
maker-Contig_Y1-augustus-gene-20.103-mRNA-1	0	1	5	4	2	0	3	0	2	1	2	1	0	0	1	0	0	0	0	0	0	0	0	0	0	0	22
maker-Contig_Y1-augustus-gene-20.105-mRNA-1	0	2	2	1	2	0	8	0	0	0	1	1	0	1	0	0	0	0	0	0	0	0	0	0	0	0	18
maker-Contig_Y1-snap-gene-20.287-mRNA-1	0	0	1	0	1	1	2	3	3	1	4	1	2	0	1	0	0	0	0	0	0	0	0	0	0	0	20
maker-Contig_Y1-snap-gene-20.288-mRNA-1	0	14	15	6	7	14	14	22	47	49	61	25	12	0	2	1	0	1	0	0	0	0	0	0	0	0	290
maker-Contig_Y1-snap-gene-20.222-mRNA-1	0	6	7	5	7	10	6	0	6	1	4	3	2	3	0	0	0	0	0	0	0	0	0	0	0	0	60
snap_masked-Contig_Y1-processed-gene-21.34-mRNA-1	0	0	0	0	0	1	1	0	0	0	0	0	0	0	0	1	0	0	0	0	0	0	0	0	0	0	3
maker-Contig_Y1-augustus-gene-21.129-mRNA-1	0	0	0	0	0	0	0	0	0	0	0	0	0	0	0	0	0	0	0	0	0	0	0	0	0	0	0
maker-Contig_Y1-snap-gene-21.202-mRNA-1	0	0	6	57	0	0	0	0	0	0	0	0	0	0	0	0	0	0	0	0	0	0	0	0	0	0	63
maker-Contig_Y1-snap-gene-21.156-mRNA-1	0	3	3	1	1	0	1	1	2	12	2	3	3	2	1	0	0	0	0	0	0	0	0	0	0	0	35
maker-Contig_Y1-snap-gene-21.157-mRNA-1	0	0	1	0	1	2	1	0	1	1	1	5	0	1	0	0	0	0	0	0	0	0	0	0	0	0	14
maker-Contig_Y1-snap-gene-21.158-mRNA-1	0	0	1	3	1	2	8	4	8	5	6	2	1	2	0	1	0	0	0	0	0	0	0	0	0	0	44
augustus_masked-Contig_Y1-processed-gene-21.20-mRNA-1	0	0	0	0	0	0	0	0	1	0	0	0	0	0	0	0	0	0	0	0	0	0	0	0	0	0	1
maker-Contig_Y1-snap-gene-21.206-mRNA-1	0	3	3	1	3	7	16	3	3	4	2	3	1	4	1	0	0	0	0	0	0	0	0	1	0	0	55
maker-Contig_Y1-augustus-gene-21.132-mRNA-1	0	0	0	0	1	0	0	0	0	0	0	0	1	0	0	0	0	0	0	0	0	0	0	0	0	0	2
maker-Contig_Y1-snap-gene-21.209-mRNA-1	0	1	2	0	2	0	0	0	0	0	2	0	1	1	0	0	0	0	0	0	0	0	0	0	0	0	9
maker-Contig_Y1-snap-gene-21.214-mRNA-1	0	0	1	0	1	4	2	5	3	6	2	6	2	2	2	0	0	0	0	0	0	0	0	0	0	0	36
maker-Contig_Y1-augustus-gene-21.93-mRNA-1	0	0	6	5	0	1	2	1	0	2	0	2	0	0	1	0	0	0	0	0	0	0	0	0	0	0	20
maker-Contig_Y1-snap-gene-21.164-mRNA-1	0	0	0	0	0	0	0	0	0	0	0	0	0	0	0	0	0	0	0	0	0	0	0	0	0	0	0
maker-Contig_Y1-augustus-gene-21.139-mRNA-1	0	0	0	0	0	0	0	0	0	0	0	0	0	0	0	0	0	0	0	0	0	0	0	0	0	0	0
maker-Contig_Y1-augustus-gene-21.95-mRNA-1	0	0	0	0	1	0	4	2	0	0	0	0	0	0	0	0	0	0	0	0	0	0	0	0	0	0	7
maker-Contig_Y1-augustus-gene-21.97-mRNA-1	0	32	17	8	7	0	3	2	0	1	2	0	1	2	0	1	0	0	0	0	0	0	0	0	0	0	76
maker-Contig_Y1-augustus-gene-21.99-mRNA-1	0	0	0	0	0	0	2	0	0	2	0	2	1	0	0	0	0	0	0	0	0	0	0	0	0	0	7
maker-Contig_Y1-augustus-gene-21.141-mRNA-1	0	4	1	3	4	3	21	3	0	0	2	0	1	0	1	0	0	0	0	0	0	0	0	0	0	0	43
maker-Contig_Y1-snap-gene-21.221-mRNA-1	0	1	0	0	0	0	2	0	0	0	0	0	0	0	0	0	0	0	0	0	0	0	0	0	0	0	3
snap_masked-Contig_Y1-processed-gene-21.53-mRNA-1	0	1	4	0	0	2	2	0	0	1	1	2	0	0	0	1	0	0	0	0	0	0	0	0	0	0	14
maker-Contig_Y1-augustus-gene-21.144-mRNA-1	0	79	29	146	7	4	24	5	3	8	2	0	7	0	3	0	0	0	0	0	0	0	0	0	0	0	317
maker-Contig_Y1-augustus-gene-21.102-mRNA-1	0	0	0	1	0	0	16	1	0	0	0	0	0	0	0	0	0	0	0	0	0	0	0	0	0	0	18
maker-Contig_Y1-augustus-gene-21.103-mRNA-1	0	0	0	1	0	5	6	2	1	0	1	2	0	0	0	0	0	0	0	0	0	0	0	0	0	0	18
maker-Contig_Y1-snap-gene-21.224-mRNA-1	0	0	0	0	0	0	0	0	0	0	0	0	0	0	0	0	0	0	0	0	0	0	0	0	0	0	0
augustus_masked-Contig_Y1-processed-gene-21.28-mRNA-1	0	0	0	0	0	0	0	3	0	5	2	2	1	2	0	0	0	0	0	0	0	0	0	0	0	0	15
maker-Contig_Y1-augustus-gene-21.104-mRNA-1	0	1	2	1	0	0	1	0	0	0	2	0	0	0	0	0	0	0	0	0	0	0	0	0	0	0	7
maker-Contig_Y1-snap-gene-21.177-mRNA-1	0	0	0	0	0	0	0	0	0	1	0	4	0	0	0	0	0	0	0	0	0	0	0	0	0	0	5
maker-Contig_Y1-augustus-gene-21.106-mRNA-1	0	0	0	0	0	0	0	0	0	0	0	0	0	0	0	0	0	0	0	0	0	0	0	0	0	0	0
maker-Contig_Y1-snap-gene-21.175-mRNA-1	0	0	0	1	20	0	0	0	0	0	4	1	0	0	0	0	0	0	0	0	0	0	0	0	0	0	26
maker-Contig_Y1-augustus-gene-21.146-mRNA-1	0	0	0	0	0	0	0	0	0	0	0	0	0	0	0	0	0	0	0	0	0	0	0	0	0	0	0
maker-Contig_Y1-augustus-gene-21.120-mRNA-1	0	0	0	0	1	2	6	0	0	0	0	0	0	0	0	0	0	0	0	0	0	0	0	0	0	0	9
maker-Contig_Y1-snap-gene-21.193-mRNA-1	0	0	0	0	0	0	0	1	0	0	0	0	0	0	0	0	0	0	0	0	0	0	0	0	0	0	1
maker-Contig_Y1-augustus-gene-21.147-mRNA-1	0	0	0	0	0	0	0	0	0	0	0	0	0	0	0	0	0	0	0	0	0	0	0	0	0	0	0
augustus_masked-Contig_Y1-processed-gene-21.13-mRNA-1	0	3	1	1	0	3	2	0	0	0	0	0	1	0	0	0	0	0	0	0	0	0	0	0	0	0	11
maker-Contig_Y1-augustus-gene-21.148-mRNA-1	0	0	0	1	1	1	5	3	9	7	6	5	11	5	1	0	0	0	0	0	0	0	0	0	0	0	55
maker-Contig_Y1-snap-gene-21.198-mRNA-1	0	2	0	1	1	0	2	0	0	0	0	0	0	0	0	0	0	0	0	0	0	0	0	0	0	0	6
snap_masked-Contig_Y1-processed-gene-21.66-mRNA-1	0	0	0	0	0	1	0	0	0	0	0	0	0	0	0	0	0	0	0	0	0	0	0	0	0	0	1
maker-Contig_Y1-snap-gene-21.238-mRNA-1	0	0	0	0	0	0	0	0	0	0	0	0	0	0	0	0	0	0	0	0	0	0	0	0	0	0	0
maker-Contig_Y1-snap-gene-22.583-mRNA-1	0	0	0	0	0	2	2	0	0	0	0	0	0	0	0	0	0	0	0	0	0	0	0	0	0	0	4
augustus_masked-Contig_Y1-processed-gene-22.1-mRNA-1	0	2	1	1	0	0	0	0	0	0	0	0	0	0	0	0	0	0	0	0	0	0	0	0	0	0	4
augustus_masked-Contig_Y1-processed-gene-22.41-mRNA-1	0	0	0	0	0	0	0	0	0	0	0	0	0	0	0	0	0	0	0	0	0	0	0	0	0	0	0
snap_masked-Contig_Y1-processed-gene-22.84-mRNA-1	0	0	0	0	3	1	1	1	0	0	0	1	2	0	0	0	0	0	0	0	0	0	0	0	0	0	9
maker-Contig_Y1-augustus-gene-22.200-mRNA-1	0	0	0	0	1	0	1	0	0	0	0	0	0	0	0	0	0	0	0	0	0	0	0	0	0	0	2
maker-Contig_Y1-augustus-gene-22.201-mRNA-1	0	0	2	0	1	0	2	0	0	0	0	0	0	0	0	0	0	0	0	0	0	0	0	0	0	0	5
maker-Contig_Y1-snap-gene-22.596-mRNA-1	0	0	0	7	3	1	4	3	9	4	4	1	3	2	0	0	0	0	0	0	0	0	0	0	0	0	41
maker-Contig_Y1-snap-gene-22.728-mRNA-1	0	0	0	2	6	7	23	6	10	11	9	7	8	4	0	1	0	0	0	0	0	0	0	0	0	0	94
augustus_masked-Contig_Y1-processed-gene-22.48-mRNA-1	0	0	0	0	2	2	19	1	1	0	1	1	0	1	0	0	0	0	0	0	0	0	0	0	0	0	28
maker-Contig_Y1-snap-gene-22.618-mRNA-1	0	2	0	1	6	7	7	0	2	2	5	0	0	0	2	0	0	0	0	0	0	0	0	0	0	0	34
maker-Contig_Y1-snap-gene-22.739-mRNA-1	0	0	0	0	0	1	0	0	0	0	0	0	0	0	0	0	0	0	0	0	0	0	0	0	0	0	1
maker-Contig_Y1-augustus-gene-22.403-mRNA-1	0	0	1	0	0	1	2	0	1	0	0	0	1	0	0	0	0	0	0	0	0	0	0	0	0	0	6
maker-Contig_Y1-snap-gene-22.759-mRNA-1	0	0	0	0	1	0	0	0	0	0	0	0	0	0	0	0	0	0	0	0	0	0	0	0	0	0	1
maker-Contig_Y1-snap-gene-22.761-mRNA-1	0	31	68	89	126	102	47	57	30	20	23	27	23	20	9	0	0	0	2	0	1	0	0	0	0	0	675
maker-Contig_Y1-augustus-gene-22.290-mRNA-1	0	0	1	1	1	0	2	0	1	2	1	0	0	2	0	0	0	0	0	0	0	0	0	0	0	0	11
maker-Contig_Y1-augustus-gene-22.409-mRNA-1	0	0	1	3	1	2	1	2	0	0	1	3	0	0	0	0	0	0	0	0	0	0	0	0	0	0	14
maker-Contig_Y1-augustus-gene-22.411-mRNA-1	0	0	0	0	0	0	1	0	0	0	4	0	0	0	0	0	0	0	0	0	0	0	0	0	0	0	5
maker-Contig_Y1-augustus-gene-22.413-mRNA-1	0	0	0	0	0	0	0	0	0	0	0	0	0	0	0	0	0	0	0	0	0	0	0	0	0	0	0
snap_masked-Contig_Y1-processed-gene-22.162-mRNA-1	0	2	5	0	0	0	0	0	0	0	0	0	0	0	0	0	0	0	0	0	0	0	0	0	0	0	7
maker-Contig_Y1-augustus-gene-22.291-mRNA-1	0	0	2	0	4	9	46	1	1	2	0	1	4	0	0	0	0	0	0	0	0	0	0	0	0	0	70
maker-Contig_Y1-snap-gene-22.628-mRNA-1	0	0	0	0	0	0	1	1	0	1	0	0	0	1	0	0	0	0	0	0	0	0	0	0	0	0	4
augustus_masked-Contig_Y1-processed-gene-22.16-mRNA-1	0	0	0	0	0	1	5	1	1	0	0	0	0	0	0	0	0	0	0	0	0	0	0	0	0	0	8
augustus_masked-Contig_Y1-processed-gene-22.53-mRNA-1	0	0	0	2	3	8	24	1	1	1	0	1	0	1	0	0	0	0	0	0	0	0	0	0	0	0	42
maker-Contig_Y1-snap-gene-22.657-mRNA-1	0	0	0	0	0	0	0	0	0	0	0	0	0	0	0	0	0	0	0	0	0	0	0	0	0	0	0
maker-Contig_Y1-augustus-gene-22.319-mRNA-1	0	2	0	0	0	0	0	0	0	0	0	0	0	0	0	0	0	0	0	0	0	0	0	0	0	0	2
maker-Contig_Y1-augustus-gene-22.314-mRNA-1	0	81	63	64	25	9	15	0	1	0	2	0	6	6	12	3	0	0	0	0	0	0	0	0	0	0	287
maker-Contig_Y1-augustus-gene-22.330-mRNA-1	0	0	0	0	0	0	0	0	0	0	0	0	0	0	0	0	0	0	0	0	0	0	0	0	0	0	0
maker-Contig_Y1-snap-gene-22.661-mRNA-1	0	5	10	16	13	24	108	26	17	27	19	29	11	9	4	0	0	0	0	0	0	0	0	0	0	0	318
maker-Contig_Y1-augustus-gene-22.334-mRNA-1	0	0	0	0	0	0	0	0	1	0	0	0	0	0	0	0	0	0	0	0	0	0	0	0	0	0	1
maker-Contig_Y1-snap-gene-22.664-mRNA-1	0	0	0	0	0	0	0	0	0	0	0	0	0	0	0	0	0	0	0	0	0	0	0	0	0	0	0
snap_masked-Contig_Y1-processed-gene-22.113-mRNA-1	0	0	0	0	0	0	0	0	0	0	0	0	0	0	0	0	0	0	0	0	0	0	0	0	0	0	0
snap_masked-Contig_Y1-processed-gene-22.114-mRNA-1	0	0	0	0	0	0	0	0	0	0	0	0	0	0	0	0	0	0	0	0	0	0	0	0	0	0	0
snap_masked-Contig_Y1-processed-gene-22.116-mRNA-1	0	1	3	1	0	0	0	0	0	0	0	0	0	0	0	0	0	0	0	0	0	0	0	0	0	0	5
augustus_masked-Contig_Y1-processed-gene-22.28-mRNA-1	0	0	0	0	0	0	0	0	1	0	0	0	1	0	0	0	0	0	0	0	0	0	0	0	0	0	2
augustus_masked-Contig_Y1-processed-gene-22.29-mRNA-1	0	0	0	0	0	0	0	0	0	0	0	0	0	0	0	0	0	0	0	0	0	0	0	0	0	0	0
maker-Contig_Y1-snap-gene-22.686-mRNA-1	0	0	0	0	0	0	0	0	0	0	0	0	0	0	0	0	0	0	0	0	0	0	0	0	0	0	0
maker-Contig_Y1-snap-gene-22.685-mRNA-1	0	0	0	0	0	0	0	0	0	0	0	0	0	0	0	0	0	0	0	0	0	0	0	0	0	0	0
maker-Contig_Y1-snap-gene-22.684-mRNA-1	0	0	3	27	23	3	1	0	0	0	0	0	0	0	0	0	0	0	0	0	0	0	0	0	0	0	57
maker-Contig_Y1-snap-gene-22.688-mRNA-1	0	0	0	0	0	0	0	0	0	0	0	0	0	0	0	0	0	0	0	0	0	0	0	0	0	0	0
maker-Contig_Y1-snap-gene-22.776-mRNA-1	0	220	222	186	351	584	1012	133	351	218	80	53	75	35	22	12	1	0	0	0	0	0	0	0	0	0	3556
augustus_masked-Contig_Y1-processed-gene-22.55-mRNA-1	0	1	0	0	0	0	0	0	0	0	1	0	0	0	0	0	0	0	0	0	0	0	0	0	0	0	2
maker-Contig_Y1-augustus-gene-22.423-mRNA-1	0	0	1	0	0	0	0	0	0	0	0	0	0	0	0	0	0	0	0	0	0	0	0	0	0	0	1
augustus_masked-Contig_Y1-processed-gene-22.57-mRNA-1	0	0	0	0	0	0	0	0	0	0	0	0	0	0	0	0	0	0	0	0	0	1	0	0	0	0	1
maker-Contig_Y1-augustus-gene-22.370-mRNA-1	0	0	0	0	0	0	0	0	1	0	0	0	0	0	0	0	0	0	0	0	0	0	0	0	0	0	1
augustus_masked-Contig_Y1-processed-gene-22.58-mRNA-1	0	0	0	0	0	0	0	0	0	0	0	0	0	0	0	0	0	0	0	0	0	0	0	0	0	0	0
augustus_masked-Contig_Y1-processed-gene-22.59-mRNA-1	0	0	13	26	23	2	0	0	0	0	0	0	0	0	0	0	0	0	0	0	0	0	0	0	0	0	64
maker-Contig_Y1-augustus-gene-22.427-mRNA-1	0	0	0	0	0	0	0	0	0	0	0	0	0	0	0	0	0	0	0	0	0	0	0	0	0	0	0
augustus_masked-Contig_Y1-processed-gene-22.61-mRNA-1	0	0	0	0	0	0	0	0	0	0	0	0	0	0	0	0	0	0	0	0	0	0	0	0	0	0	0
maker-Contig_Y1-snap-gene-22.785-mRNA-1	0	0	0	0	0	0	0	0	0	0	0	0	0	0	0	0	0	0	0	0	0	0	0	0	0	0	0
maker-Contig_Y1-augustus-gene-22.429-mRNA-1	0	0	0	0	0	0	0	0	0	0	0	0	0	0	0	0	0	0	0	0	0	0	0	0	0	0	0
maker-Contig_Y1-snap-gene-22.798-mRNA-1	0	1	12	60	1	0	0	0	0	0	0	0	0	1	0	0	0	0	0	0	0	0	0	0	0	0	75
maker-Contig_Y1-augustus-gene-22.450-mRNA-1	0	0	0	0	0	0	0	0	1	0	0	0	0	0	0	0	0	0	0	0	0	0	0	0	0	0	1
maker-Contig_Y1-snap-gene-22.804-mRNA-1	0	0	0	0	0	0	0	0	0	0	0	0	0	0	0	0	0	0	0	0	0	0	0	0	0	0	0
maker-Contig_Y1-augustus-gene-22.451-mRNA-1	0	0	0	1	1	0	0	0	1	0	0	0	0	0	0	0	0	0	0	0	0	0	0	0	0	0	3
augustus_masked-Contig_Y1-processed-gene-22.67-mRNA-1	0	0	9	14	13	25	97	15	19	30	27	23	13	8	5	1	0	0	0	0	0	0	0	0	0	0	299
snap_masked-Contig_Y1-processed-gene-22.178-mRNA-1	0	0	1	0	0	0	2	0	0	0	0	0	1	0	0	0	0	0	0	0	0	0	0	0	0	0	4
maker-Contig_Y1-snap-gene-22.811-mRNA-1	0	0	0	0	0	0	0	0	0	0	0	0	0	0	0	0	0	0	0	0	0	0	0	0	0	0	0
maker-Contig_Y1-augustus-gene-22.455-mRNA-1	0	1	0	0	0	0	0	0	0	0	0	0	0	0	0	0	0	0	0	0	0	0	0	0	0	0	1
augustus_masked-Contig_Y1-processed-gene-22.70-mRNA-1	0	0	0	0	0	0	1	0	0	0	0	0	0	0	1	0	0	0	0	0	0	0	0	0	0	0	2
maker-Contig_Y1-snap-gene-22.862-mRNA-1	0	1	4	0	3	0	0	0	0	0	0	0	1	0	0	0	0	0	0	0	0	0	0	0	0	0	9
maker-Contig_Y1-snap-gene-22.814-mRNA-1	0	0	0	0	0	0	0	0	0	1	0	0	0	0	0	0	0	0	0	0	0	0	0	0	0	0	1
maker-Contig_Y1-snap-gene-22.819-mRNA-1	0	0	0	0	0	0	0	0	0	0	0	0	0	0	0	0	0	0	0	0	0	0	0	0	0	0	0
maker-Contig_Y1-snap-gene-22.816-mRNA-1	0	3	0	0	0	0	2	0	0	0	0	0	1	0	0	0	0	0	0	0	0	0	0	0	0	0	6
maker-Contig_Y1-augustus-gene-22.374-mRNA-1	0	0	1	0	0	5	16	1	1	0	0	0	0	0	0	0	0	0	0	0	0	0	0	0	0	0	24
maker-Contig_Y1-snap-gene-22.879-mRNA-1	0	0	0	8	0	0	0	0	0	0	0	0	0	0	0	0	0	0	0	0	0	0	0	0	0	0	8
maker-Contig_Y1-snap-gene-22.715-mRNA-1	0	3	7	17	55	65	227	7	6	4	6	5	5	1	3	0	0	0	0	0	0	0	0	0	0	0	412
maker-Contig_Y1-augustus-gene-22.563-mRNA-1	0	4	13	9	9	11	10	10	13	12	9	10	7	4	6	1	0	0	0	0	0	0	0	0	0	0	128
maker-Contig_Y1-augustus-gene-22.565-mRNA-1	0	1	1	1	4	13	41	0	0	1	0	0	0	0	0	0	0	0	0	0	0	0	0	0	0	0	62
maker-Contig_Y1-snap-gene-22.886-mRNA-1	0	0	0	0	0	0	10	1	0	0	0	0	0	0	0	0	0	0	0	0	0	0	0	0	0	0	11
maker-Contig_Y1-augustus-gene-22.570-mRNA-1	0	0	0	0	1	1	13	1	0	0	0	0	1	0	1	0	0	0	0	0	0	0	0	0	0	0	18
maker-Contig_Y1-snap-gene-22.884-mRNA-1	0	0	0	0	1	1	25	2	0	0	0	1	0	0	0	2	0	0	0	0	0	0	0	0	0	0	32
augustus_masked-Contig_Y1-processed-gene-22.81-mRNA-1	0	0	1	0	0	0	2	0	0	0	0	0	0	0	0	0	0	0	0	0	0	0	0	0	0	0	3
augustus_masked-Contig_Y1-processed-gene-22.38-mRNA-1	0	5	10	1	3	0	0	0	0	0	0	0	0	0	0	0	0	0	0	0	0	0	0	0	0	0	19
maker-Contig_Y1-augustus-gene-22.380-mRNA-1	0	4	3	0	0	0	0	0	0	1	0	0	0	0	0	0	0	0	0	0	0	0	0	0	0	0	8
maker-Contig_Y1-snap-gene-22.725-mRNA-1	0	140	285	0	1	0	0	0	1	0	1	0	0	1	0	0	0	0	0	0	0	0	0	0	0	0	429
augustus_masked-Contig_Y1-processed-gene-23.4-mRNA-1	0	0	0	0	0	0	0	0	0	0	0	0	0	2	0	2	0	0	0	0	0	0	0	0	0	0	4
augustus_masked-Contig_Y1-processed-gene-23.5-mRNA-1	0	0	0	0	0	0	6	0	0	0	0	0	0	0	0	0	0	0	0	0	0	0	0	0	0	0	6
maker-Contig_Y1-augustus-gene-23.178-mRNA-1	0	0	1	2	0	0	2	0	0	0	0	0	0	0	0	0	0	0	0	0	0	0	0	0	0	0	5
maker-Contig_Y1-augustus-gene-23.108-mRNA-1	0	0	0	0	1	0	0	0	0	0	0	0	0	0	0	0	0	0	0	0	0	0	0	0	0	0	1
maker-Contig_Y1-snap-gene-23.323-mRNA-1	0	0	0	0	0	0	0	0	0	0	0	0	0	0	0	0	0	0	0	0	0	0	0	0	0	0	0
maker-Contig_Y1-augustus-gene-23.111-mRNA-1	0	2	0	0	0	2	0	0	0	0	0	0	0	0	0	0	0	0	0	0	0	0	0	0	0	0	4
maker-Contig_Y1-snap-gene-23.325-mRNA-1	0	0	0	1	0	0	0	0	0	0	0	0	0	0	0	0	0	0	0	0	0	0	0	0	0	0	1
snap_masked-Contig_Y1-processed-gene-23.52-mRNA-1	0	10	15	9	14	11	23	34	40	65	85	51	59	20	16	0	0	0	0	0	0	0	0	0	0	0	452
maker-Contig_Y1-augustus-gene-23.114-mRNA-1	0	1	1	0	2	0	1	1	1	1	1	3	3	1	0	0	0	0	0	0	0	0	0	0	0	0	16
maker-Contig_Y1-augustus-gene-23.187-mRNA-1	0	0	0	1	0	0	0	0	1	0	2	0	0	1	0	0	0	0	0	0	0	0	0	0	0	0	5
maker-Contig_Y1-augustus-gene-23.189-mRNA-1	0	0	0	1	3	2	0	0	0	0	0	0	0	0	0	0	0	0	0	0	0	0	0	0	0	0	6
maker-Contig_Y1-augustus-gene-23.191-mRNA-1	0	0	0	0	0	0	0	0	0	0	0	0	0	0	0	0	0	0	0	0	0	0	0	0	0	0	0
maker-Contig_Y1-augustus-gene-23.194-mRNA-1	0	1	0	0	0	0	0	0	0	0	0	0	0	0	0	0	0	0	0	0	0	0	0	0	0	0	1
maker-Contig_Y1-snap-gene-23.340-mRNA-1	0	0	0	0	0	0	0	0	0	0	0	0	0	0	0	0	0	0	0	0	0	0	0	0	0	0	0
maker-Contig_Y1-augustus-gene-23.198-mRNA-1	0	0	0	0	0	0	0	0	0	0	0	0	0	0	0	0	0	0	0	0	0	0	0	0	0	0	0
maker-Contig_Y1-augustus-gene-23.199-mRNA-1	0	0	0	0	0	0	0	0	0	0	0	0	0	0	0	0	0	0	0	0	0	0	0	0	0	0	0
maker-Contig_Y1-augustus-gene-23.204-mRNA-1	0	0	0	1	0	0	0	0	0	1	0	1	0	0	1	0	0	0	0	0	0	0	0	0	0	0	4
maker-Contig_Y1-augustus-gene-23.123-mRNA-1	0	1	0	0	0	0	0	0	0	0	0	0	0	0	0	0	0	0	0	0	0	0	0	0	0	0	1
maker-Contig_Y1-augustus-gene-23.213-mRNA-1	0	0	0	0	0	0	0	0	0	0	0	0	0	0	0	0	0	0	0	0	0	0	0	0	0	0	0
maker-Contig_Y1-augustus-gene-23.216-mRNA-1	0	0	0	0	0	0	0	0	0	0	0	0	0	0	0	0	0	0	0	0	0	0	0	0	0	0	0
augustus_masked-Contig_Y1-processed-gene-23.13-mRNA-1	0	1	0	1	2	6	35	1	2	0	0	0	0	0	1	0	0	0	0	0	0	0	0	0	0	0	49
maker-Contig_Y1-augustus-gene-23.128-mRNA-1	0	0	1	1	1	0	0	0	0	0	0	0	0	0	0	0	0	0	0	0	0	0	0	0	0	0	3
maker-Contig_Y1-augustus-gene-23.129-mRNA-1	0	0	0	0	0	0	0	0	0	0	0	1	0	0	0	0	0	0	0	0	0	0	0	0	0	0	1
maker-Contig_Y1-snap-gene-23.261-mRNA-1	0	0	1	0	0	0	0	0	1	0	0	0	0	0	0	0	0	0	0	0	0	0	0	0	0	0	2
maker-Contig_Y1-augustus-gene-23.136-mRNA-1	0	0	0	0	0	0	0	0	0	0	0	0	0	0	0	0	0	0	0	0	0	0	0	0	0	0	0
maker-Contig_Y1-augustus-gene-23.137-mRNA-1	0	0	0	0	0	0	0	0	1	0	0	0	0	0	0	0	0	0	0	0	0	0	0	0	0	0	1
maker-Contig_Y1-augustus-gene-23.219-mRNA-1	0	0	0	2	4	7	35	3	0	0	0	1	2	0	0	0	0	0	0	0	0	0	0	0	0	0	54
maker-Contig_Y1-snap-gene-23.362-mRNA-1	0	1	0	0	0	0	0	0	0	0	0	0	0	0	0	0	0	0	0	0	0	0	0	0	0	0	1
maker-Contig_Y1-snap-gene-23.361-mRNA-1	0	0	0	0	0	0	0	0	0	0	0	0	0	0	0	0	0	0	0	0	0	0	0	0	0	0	0
maker-Contig_Y1-snap-gene-23.288-mRNA-1	0	0	0	0	0	0	0	0	0	0	0	0	0	0	0	0	0	0	0	0	0	0	0	0	0	0	0
maker-Contig_Y1-snap-gene-23.291-mRNA-1	0	0	0	0	0	0	1	0	0	0	0	0	0	0	0	0	0	0	0	0	0	0	0	0	0	0	1
maker-Contig_Y1-snap-gene-23.290-mRNA-1	0	0	4	1	0	0	1	0	1	2	0	0	0	0	0	0	0	0	0	0	0	0	0	0	0	0	9
maker-Contig_Y1-augustus-gene-23.162-mRNA-1	0	0	0	0	0	1	0	0	0	0	0	0	0	0	0	0	0	0	0	0	0	0	0	0	0	0	1
maker-Contig_Y1-snap-gene-23.365-mRNA-1	0	0	0	0	2	2	1	2	0	1	2	1	1	1	1	0	0	0	0	0	0	0	0	0	0	0	14
maker-Contig_Y1-augustus-gene-23.164-mRNA-1	0	0	0	2	0	0	5	0	0	2	0	1	0	1	0	0	0	0	0	0	0	0	0	0	0	0	11
maker-Contig_Y1-augustus-gene-23.165-mRNA-1	0	0	7	0	7	2	7	4	5	2	5	0	5	1	0	0	0	0	0	0	0	0	0	0	0	0	45
maker-Contig_Y1-snap-gene-23.301-mRNA-1	0	1	8	35	25	167	2	0	0	0	0	0	0	0	0	0	0	0	0	0	0	0	0	0	0	0	238
maker-Contig_Y1-snap-gene-23.300-mRNA-1	0	0	0	0	0	0	0	0	0	0	0	0	0	0	0	0	0	0	0	0	0	0	0	0	0	0	0
maker-Contig_Y1-snap-gene-23.304-mRNA-1	0	5	4	0	0	0	0	0	0	0	0	0	0	0	0	0	0	0	0	0	0	0	0	0	0	0	9
maker-Contig_Y1-augustus-gene-23.172-mRNA-1	0	1	0	2	3	0	0	0	0	1	0	2	0	1	0	0	0	0	0	0	0	0	0	0	0	0	10
maker-Contig_Y1-snap-gene-23.369-mRNA-1	0	0	1	2	0	0	0	0	0	0	0	0	0	0	0	0	0	0	0	0	0	0	0	0	0	0	3
augustus_masked-Contig_Y1-processed-gene-23.40-mRNA-1	0	1	2	0	0	0	0	0	0	0	0	0	0	0	0	0	0	0	0	0	0	0	0	0	0	0	3
maker-Contig_Y1-augustus-gene-23.230-mRNA-1	0	0	1	0	0	0	0	0	0	0	0	0	0	0	0	0	0	0	0	0	0	0	0	0	0	0	1
maker-Contig_Y1-augustus-gene-23.231-mRNA-1	0	0	0	1	0	1	8	0	3	0	0	0	0	0	0	0	0	0	0	0	0	0	0	0	0	0	13
maker-Contig_Y1-augustus-gene-23.174-mRNA-1	0	1	9	1	0	1	1	0	0	0	0	0	0	0	0	0	0	0	0	0	0	0	0	0	0	0	13
snap_masked-Contig_Y1-processed-gene-23.107-mRNA-1	0	3	2	25	98	266	1047	279	22	4	0	2	5	4	0	0	0	0	0	0	0	0	0	0	0	0	1757
maker-Contig_Y1-snap-gene-24.501-mRNA-1	0	7	0	0	1	3	13	0	0	2	2	1	0	0	0	0	0	0	0	0	0	0	0	0	0	0	29
maker-Contig_Y1-snap-gene-24.698-mRNA-1	0	0	2	0	1	0	0	0	0	1	0	0	0	0	0	0	0	0	0	0	0	0	0	0	0	0	4
maker-Contig_Y1-augustus-gene-24.334-mRNA-1	0	1	0	0	0	0	0	0	0	0	0	0	0	0	0	0	0	0	0	0	0	0	0	0	0	0	1
maker-Contig_Y1-snap-gene-24.507-mRNA-1	0	1	5	8	54	132	160	33	45	16	64	26	27	9	3	1	0	0	0	0	0	0	0	0	0	0	584
snap_masked-Contig_Y1-processed-gene-24.101-mRNA-1	0	1	0	2	0	0	0	0	1	1	0	0	0	0	0	0	0	0	0	0	0	0	0	0	0	0	5
maker-Contig_Y1-snap-gene-24.712-mRNA-1	0	2	0	0	0	1	1	0	0	0	0	0	0	1	0	0	0	0	0	0	0	0	0	0	0	0	5
maker-Contig_Y1-augustus-gene-24.347-mRNA-1	0	1	0	0	1	1	22	1	0	0	1	1	0	0	0	0	0	0	0	0	0	0	0	0	0	0	28
maker-Contig_Y1-augustus-gene-24.143-mRNA-1	0	0	1	0	6	8	46	4	2	7	15	23	5	1	0	0	0	0	0	0	0	0	0	0	0	0	118
maker-Contig_Y1-snap-gene-24.721-mRNA-1	0	0	0	0	0	0	0	0	0	0	0	0	0	0	0	0	0	0	0	0	0	0	0	0	0	0	0
maker-Contig_Y1-augustus-gene-24.349-mRNA-1	0	0	1	2	1	2	1	5	1	0	0	0	1	0	1	0	0	0	0	0	0	0	0	0	0	0	15
maker-Contig_Y1-snap-gene-24.513-mRNA-1	0	0	0	1	5	0	0	0	0	0	0	0	0	0	0	0	0	0	0	0	0	0	0	0	0	0	6
maker-Contig_Y1-snap-gene-24.520-mRNA-1	0	0	1	0	0	1	12	0	2	1	1	1	0	1	0	0	0	0	0	0	0	0	0	0	0	0	20
maker-Contig_Y1-snap-gene-24.725-mRNA-1	0	0	1	2	4	7	26	1	0	0	0	0	0	0	0	0	0	0	0	0	0	0	0	0	0	0	41
maker-Contig_Y1-snap-gene-24.524-mRNA-1	0	1	8	4	2	2	13	1	0	1	5	0	1	0	0	0	0	0	0	0	0	0	0	0	0	0	38
snap_masked-Contig_Y1-processed-gene-24.106-mRNA-1	0	0	6	1	3	5	14	0	0	1	0	2	4	2	0	0	0	0	0	0	0	0	0	0	0	0	38
maker-Contig_Y1-augustus-gene-24.351-mRNA-1	0	0	0	0	0	0	13	1	0	0	0	0	0	0	0	0	0	0	0	0	0	0	0	0	0	0	14
maker-Contig_Y1-augustus-gene-24.181-mRNA-1	0	0	0	1	3	13	45	7	2	4	10	26	5	2	1	1	0	0	0	0	0	0	0	0	0	0	120
maker-Contig_Y1-snap-gene-24.732-mRNA-1	0	0	1	0	0	0	0	0	0	0	0	0	0	0	0	0	0	0	0	0	0	0	0	0	0	0	1
maker-Contig_Y1-augustus-gene-24.353-mRNA-1	0	0	4	1	4	5	1	0	0	1	1	0	0	0	0	0	0	0	0	0	0	0	0	0	0	0	17
maker-Contig_Y1-snap-gene-24.533-mRNA-1	0	0	0	0	0	0	0	0	0	0	0	0	0	0	0	0	0	0	0	0	0	0	0	0	0	0	0
maker-Contig_Y1-snap-gene-24.532-mRNA-1	0	0	3	3	1	3	6	2	0	0	0	0	0	2	0	0	0	0	0	0	0	0	0	0	0	0	20
snap_masked-Contig_Y1-processed-gene-24.109-mRNA-1	0	4	5	7	11	4	14	4	7	7	8	6	6	3	1	0	0	0	0	0	0	0	0	0	0	0	87
maker-Contig_Y1-snap-gene-24.551-mRNA-1	0	1	0	1	0	2	1	2	0	0	1	0	0	0	0	0	0	0	0	0	0	0	0	0	0	0	8
maker-Contig_Y1-snap-gene-24.739-mRNA-1	0	1	0	1	0	0	0	0	0	0	0	0	0	0	0	0	0	0	0	0	0	0	0	0	0	0	2
maker-Contig_Y1-snap-gene-24.550-mRNA-1	0	5	4	8	17	46	290	22	3	0	3	9	1	1	0	1	0	0	0	0	0	0	0	0	0	0	410
maker-Contig_Y1-snap-gene-24.755-mRNA-1	0	0	1	0	4	12	58	6	1	0	3	0	1	1	0	0	0	0	0	0	0	0	0	0	0	0	87
maker-Contig_Y1-snap-gene-24.752-mRNA-1	0	5	2	1	2	3	1	1	1	2	1	0	0	0	0	0	0	0	0	0	0	0	0	0	0	0	19
maker-Contig_Y1-snap-gene-24.748-mRNA-1	0	0	0	0	0	0	0	0	0	0	0	0	1	0	0	0	0	0	0	0	0	0	0	0	0	0	1
maker-Contig_Y1-snap-gene-24.734-mRNA-1	0	0	0	0	1	1	1	0	3	0	0	0	2	0	0	0	0	0	0	0	0	0	0	0	0	0	8
maker-Contig_Y1-augustus-gene-24.196-mRNA-1	0	1	3	7	21	13	32	36	46	51	42	40	22	4	5	0	0	0	2	0	0	0	0	0	0	0	325
snap_masked-Contig_Y1-processed-gene-24.113-mRNA-1	0	0	0	0	0	0	0	0	0	0	0	0	0	0	0	0	0	0	0	0	0	0	0	0	0	0	0
maker-Contig_Y1-augustus-gene-24.359-mRNA-1	0	5	4	0	0	0	0	0	0	0	0	0	0	0	0	0	0	0	0	0	0	0	0	0	0	0	9
maker-Contig_Y1-augustus-gene-24.199-mRNA-1	0	1	0	0	0	0	0	0	0	0	0	0	0	0	0	0	0	0	0	0	0	0	0	0	0	0	1
maker-Contig_Y1-augustus-gene-24.361-mRNA-1	0	4	0	1	0	0	0	0	0	0	0	0	0	0	0	0	0	0	0	0	0	0	0	0	0	0	5
maker-Contig_Y1-augustus-gene-24.202-mRNA-1	0	6	17	7	20	27	43	45	78	82	75	55	27	12	2	0	0	0	1	0	0	0	0	0	0	0	497
maker-Contig_Y1-snap-gene-24.571-mRNA-1	0	1	0	0	1	9	18	4	1	5	4	1	1	0	2	0	0	0	0	0	0	0	0	0	0	0	47
maker-Contig_Y1-augustus-gene-24.364-mRNA-1	0	0	1	0	0	0	8	1	1	0	0	0	0	0	0	0	0	0	0	0	0	0	0	0	0	0	11
maker-Contig_Y1-snap-gene-24.783-mRNA-1	0	0	26	6	1	0	0	0	1	0	0	0	1	0	0	0	0	0	0	0	0	0	0	0	0	0	35
maker-Contig_Y1-augustus-gene-24.206-mRNA-1	0	0	0	0	0	0	1	0	0	1	0	1	0	0	0	0	0	0	0	0	0	0	0	0	0	0	3
augustus_masked-Contig_Y1-processed-gene-24.48-mRNA-1	0	0	0	0	0	0	0	0	0	0	0	0	0	0	0	1	0	0	0	0	0	0	0	0	0	0	1
maker-Contig_Y1-snap-gene-24.618-mRNA-1	0	1	0	0	1	0	0	0	1	1	0	0	0	0	0	0	0	0	0	0	0	0	0	0	0	0	4
maker-Contig_Y1-snap-gene-24.617-mRNA-1	0	0	0	1	0	0	0	1	0	2	0	0	0	0	0	0	0	0	0	0	0	0	0	0	0	0	4
maker-Contig_Y1-snap-gene-24.797-mRNA-1	0	0	0	1	0	0	0	0	1	0	0	0	0	0	0	0	0	0	0	0	0	0	0	0	0	0	2
maker-Contig_Y1-snap-gene-24.796-mRNA-1	0	0	0	0	0	0	0	0	0	1	0	0	1	0	0	0	0	0	0	0	0	0	0	0	0	0	2
maker-Contig_Y1-snap-gene-24.799-mRNA-1	0	0	1	0	0	0	0	0	0	0	0	0	0	0	0	0	0	0	0	0	0	0	0	0	0	0	1
maker-Contig_Y1-augustus-gene-24.425-mRNA-1	0	0	0	3	8	29	97	5	1	2	6	1	4	0	1	0	0	0	0	0	0	0	0	0	0	0	157
augustus_masked-Contig_Y1-processed-gene-24.20-mRNA-1	0	0	0	1	2	3	11	0	0	0	0	1	0	1	0	0	0	0	0	0	0	0	0	0	0	0	19
maker-Contig_Y1-augustus-gene-24.236-mRNA-1	0	0	0	1	0	3	10	0	0	2	0	0	1	0	0	0	0	0	0	0	0	0	0	0	0	0	17
maker-Contig_Y1-snap-gene-24.826-mRNA-1	0	5	11	3	2	5	1	4	1	2	1	0	1	2	0	0	0	0	0	0	0	0	0	0	0	0	38
maker-Contig_Y1-snap-gene-24.827-mRNA-1	0	27	14	6	5	5	14	5	2	6	1	1	3	6	0	4	0	1	0	0	0	0	0	0	0	0	100
maker-Contig_Y1-augustus-gene-24.237-mRNA-1	0	0	1	0	1	0	2	0	1	0	2	0	1	0	0	1	0	0	0	0	0	0	0	0	0	0	9
maker-Contig_Y1-snap-gene-24.834-mRNA-1	0	0	1	3	4	12	41	2	5	4	5	9	3	5	0	1	0	0	0	0	0	0	0	0	0	0	95
maker-Contig_Y1-augustus-gene-24.238-mRNA-1	0	0	0	0	0	0	3	1	0	0	0	0	0	0	0	0	0	0	0	0	0	0	0	0	0	0	4
maker-Contig_Y1-augustus-gene-24.239-mRNA-1	0	0	0	0	1	1	1	2	0	0	2	0	0	0	0	0	0	0	0	0	0	0	0	0	0	0	7
maker-Contig_Y1-augustus-gene-24.437-mRNA-1	0	0	0	2	1	0	5	0	0	0	1	0	0	1	0	0	0	0	0	0	0	0	0	0	0	0	10
maker-Contig_Y1-augustus-gene-24.276-mRNA-1	0	0	0	0	0	2	1	1	0	0	1	2	0	1	0	0	0	0	0	0	0	0	0	0	0	0	8
maker-Contig_Y1-snap-gene-24.830-mRNA-1	0	3	2	3	6	6	41	4	3	3	5	5	2	0	0	0	0	0	0	0	0	0	0	0	0	0	83
maker-Contig_Y1-snap-gene-24.622-mRNA-1	0	0	0	1	0	1	4	2	3	2	0	3	1	0	0	0	0	0	0	0	0	0	0	0	0	0	17
maker-Contig_Y1-augustus-gene-25.117-mRNA-1	0	0	1	1	0	1	1	0	1	0	1	1	0	0	0	1	0	0	0	0	0	0	0	0	0	0	8
maker-Contig_Y1-snap-gene-25.202-mRNA-1	0	3	1	1	2	1	0	0	1	1	0	0	0	0	0	0	0	0	0	0	0	0	0	0	0	0	10
maker-Contig_Y1-augustus-gene-25.120-mRNA-1	0	0	1	0	1	1	14	2	0	1	0	1	0	0	0	0	0	0	0	0	0	0	0	0	0	0	21
maker-Contig_Y1-snap-gene-25.259-mRNA-1	0	2	11	2	0	0	0	0	0	0	0	0	0	0	0	0	0	0	0	0	0	0	0	0	0	0	15
maker-Contig_Y1-snap-gene-25.197-mRNA-1	0	0	0	1	1	0	1	0	0	0	0	0	0	0	0	0	0	0	0	0	0	0	0	0	0	0	3
maker-Contig_Y1-snap-gene-25.249-mRNA-1	0	2	9	1	0	0	0	0	0	0	0	0	0	0	0	0	0	0	0	0	0	0	0	0	0	0	12
maker-Contig_Y1-snap-gene-25.279-mRNA-1	0	0	0	0	0	0	0	1	0	1	0	0	0	0	0	0	0	0	0	0	0	0	0	0	0	0	2
maker-Contig_Y1-augustus-gene-25.176-mRNA-1	0	0	0	0	0	0	0	0	1	0	0	0	2	0	0	0	0	0	0	0	0	0	0	0	0	0	3
maker-Contig_Y1-augustus-gene-25.107-mRNA-1	0	3	0	1	2	10	8	1	2	0	0	0	1	1	0	0	0	0	0	0	0	0	0	0	0	0	29
maker-Contig_Y1-snap-gene-25.287-mRNA-1	0	0	2	0	0	0	0	0	0	0	0	0	1	0	0	0	0	0	0	0	0	0	0	0	0	0	3
maker-Contig_Y1-augustus-gene-25.180-mRNA-1	0	1	1	0	0	0	0	1	0	0	0	0	0	0	0	0	0	0	0	0	0	0	0	0	0	0	3
maker-Contig_Y1-snap-gene-25.230-mRNA-1	0	0	0	5	2	4	5	0	0	1	0	0	2	0	0	0	0	0	0	0	0	0	0	0	0	0	19
maker-Contig_Y1-snap-gene-25.291-mRNA-1	0	0	0	0	0	1	0	0	0	1	0	0	1	0	0	0	0	0	0	0	0	0	0	0	0	0	3
maker-Contig_Y1-augustus-gene-25.182-mRNA-1	0	4	12	1	0	1	0	0	0	0	0	0	0	0	0	0	0	0	0	0	0	0	0	0	0	0	18
maker-Contig_Y1-snap-gene-25.289-mRNA-1	0	0	0	0	0	3	1	0	0	0	0	0	0	0	0	0	0	0	0	0	0	0	0	0	0	0	4
snap_masked-Contig_Y1-processed-gene-25.64-mRNA-1	0	0	1	0	0	2	1	0	0	1	1	0	0	0	0	0	0	0	0	0	0	0	0	0	0	0	6
maker-Contig_Y1-augustus-gene-25.188-mRNA-1	0	0	0	1	0	0	0	1	4	0	2	5	3	1	0	0	0	0	0	0	0	0	0	0	0	0	17
maker-Contig_Y1-snap-gene-25.298-mRNA-1	0	0	0	0	0	0	0	0	0	0	0	0	0	0	0	0	0	0	0	0	0	0	0	0	0	0	0
maker-Contig_Y1-augustus-gene-25.109-mRNA-1	0	31	14	3	3	9	18	1	2	0	2	4	2	4	0	1	0	0	0	0	0	0	0	0	0	0	94
maker-Contig_Y1-snap-gene-25.234-mRNA-1	0	0	0	2	0	0	0	0	0	0	0	0	1	0	0	0	0	0	0	0	0	0	0	0	0	0	3
maker-Contig_Y1-snap-gene-25.302-mRNA-1	0	1	3	1	0	2	5	4	12	7	6	10	3	1	0	2	0	0	0	0	0	0	0	0	0	0	57
maker-Contig_Y1-augustus-gene-25.111-mRNA-1	0	9	16	6	9	11	12	32	44	54	89	41	31	21	5	1	0	0	0	0	0	0	0	0	0	0	381
maker-Contig_Y1-snap-gene-25.306-mRNA-1	0	0	0	0	0	0	0	0	0	0	0	0	1	0	0	0	0	0	0	0	0	0	0	0	0	0	1
maker-Contig_Y1-augustus-gene-25.113-mRNA-1	0	2	0	1	0	0	0	0	0	0	0	0	0	0	0	0	0	0	0	0	0	0	0	0	0	0	3
maker-Contig_Y1-augustus-gene-25.115-mRNA-1	0	1	0	0	0	0	2	0	0	0	0	0	0	0	0	0	0	0	0	0	0	0	0	0	0	0	3
maker-Contig_Y1-snap-gene-26.253-mRNA-1	0	7	4	3	3	2	14	3	2	12	7	1	1	2	0	0	0	0	0	0	0	0	0	0	0	0	61
maker-Contig_Y1-augustus-gene-26.134-mRNA-1	0	0	0	0	1	2	1	0	1	1	0	0	0	0	0	0	0	0	0	0	0	0	0	0	0	0	6
augustus_masked-Contig_Y1-processed-gene-26.2-mRNA-1	0	0	0	0	0	0	0	0	0	0	0	0	0	0	0	0	0	0	0	0	0	0	0	0	0	0	0
maker-Contig_Y1-snap-gene-26.206-mRNA-1	0	0	0	0	0	0	0	0	0	0	0	0	0	0	0	0	0	0	0	0	0	0	0	0	0	0	0
augustus_masked-Contig_Y1-processed-gene-26.4-mRNA-1	0	1	3	0	2	1	0	0	1	1	0	0	0	0	0	0	0	0	0	0	0	0	0	0	0	0	9
maker-Contig_Y1-augustus-gene-26.99-mRNA-1	0	1	1	0	0	0	0	0	1	0	1	0	0	0	0	0	0	0	0	0	0	0	0	0	0	0	4
maker-Contig_Y1-augustus-gene-26.141-mRNA-1	0	1	0	0	2	3	5	6	7	8	21	12	14	1	1	0	0	0	0	0	0	0	0	0	0	0	81
maker-Contig_Y1-augustus-gene-26.103-mRNA-1	0	2	0	0	1	0	0	0	1	0	5	1	0	0	0	0	0	0	0	0	0	0	0	0	0	0	10
maker-Contig_Y1-augustus-gene-26.142-mRNA-1	0	0	2	0	1	0	0	0	0	0	3	0	0	0	0	0	0	0	0	0	0	0	0	0	0	0	6
maker-Contig_Y1-snap-gene-26.272-mRNA-1	0	0	1	0	0	0	0	0	0	0	0	0	0	0	0	0	0	0	0	0	0	0	0	0	0	0	1
maker-Contig_Y1-augustus-gene-26.152-mRNA-1	0	1	1	0	0	0	3	0	1	0	0	0	0	2	1	0	0	0	0	0	0	0	0	0	0	0	9
maker-Contig_Y1-augustus-gene-26.154-mRNA-1	0	0	1	5	10	13	96	2	1	1	0	1	3	1	2	0	0	0	0	0	0	0	0	0	0	0	136
maker-Contig_Y1-augustus-gene-26.156-mRNA-1	0	1	0	0	3	2	5	0	1	1	0	0	0	0	0	0	0	0	0	0	0	0	0	0	0	0	13
maker-Contig_Y1-augustus-gene-26.106-mRNA-1	0	0	0	0	0	0	0	0	0	0	0	0	0	0	0	0	0	0	0	0	0	0	0	0	0	0	0
augustus_masked-Contig_Y1-processed-gene-26.27-mRNA-1	0	2	0	0	0	0	0	0	0	0	0	0	0	0	0	0	0	0	0	0	0	0	0	0	0	0	2
maker-Contig_Y1-augustus-gene-26.159-mRNA-1	0	0	0	1	1	1	1	0	0	0	0	0	0	0	0	0	0	0	0	0	0	0	0	0	0	0	4
maker-Contig_Y1-snap-gene-26.283-mRNA-1	0	0	0	0	0	0	0	0	0	0	0	0	0	0	0	0	0	0	0	0	0	0	0	0	0	0	0
maker-Contig_Y1-augustus-gene-26.107-mRNA-1	0	0	0	0	0	0	0	0	0	0	0	0	0	0	0	0	0	0	0	0	0	0	0	0	0	0	0
maker-Contig_Y1-augustus-gene-26.186-mRNA-1	0	2	0	0	0	3	14	0	2	2	2	2	1	1	2	0	0	0	0	0	0	0	0	0	0	0	31
maker-Contig_Y1-augustus-gene-26.111-mRNA-1	0	0	0	0	0	3	1	0	0	0	0	0	0	0	0	0	0	0	0	0	0	0	0	0	0	0	4
maker-Contig_Y1-augustus-gene-26.112-mRNA-1	0	0	1	0	0	0	0	0	0	0	0	0	0	0	0	0	0	0	0	0	0	0	0	0	0	0	1
maker-Contig_Y1-augustus-gene-26.113-mRNA-1	0	0	0	3	1	0	0	0	0	0	0	0	0	0	0	0	0	0	0	0	0	0	0	0	0	0	4
maker-Contig_Y1-augustus-gene-26.175-mRNA-1	0	0	0	0	0	0	0	0	0	0	0	0	0	0	0	0	0	0	0	0	0	0	0	0	0	0	0
maker-Contig_Y1-augustus-gene-26.179-mRNA-1	0	1	0	0	0	0	0	0	0	0	0	0	0	0	0	0	0	0	0	0	0	0	0	0	0	0	1
maker-Contig_Y1-snap-gene-26.232-mRNA-1	0	6	32	11	1	3	3	0	3	0	0	0	0	1	0	0	0	0	0	0	0	0	0	0	0	0	60
maker-Contig_Y1-snap-gene-26.231-mRNA-1	0	0	0	0	0	0	0	0	0	0	0	0	0	0	0	0	0	0	0	0	0	0	0	0	0	0	0
snap_masked-Contig_Y1-processed-gene-26.59-mRNA-1	0	1	0	0	0	0	0	0	0	0	0	0	0	0	0	0	0	0	0	0	0	0	0	0	0	0	1
augustus_masked-Contig_Y1-processed-gene-26.31-mRNA-1	0	8	6	22	0	0	3	0	0	0	0	0	0	0	0	0	0	0	0	0	0	0	0	0	0	0	39
snap_masked-Contig_Y1-processed-gene-26.61-mRNA-1	0	3	0	0	0	0	0	0	0	0	0	0	0	0	0	0	0	0	0	0	0	0	0	0	0	0	3
maker-Contig_Y1-snap-gene-26.322-mRNA-1	0	0	1	0	0	0	2	0	0	2	0	1	0	0	0	0	0	0	0	0	0	0	0	0	0	0	6
maker-Contig_Y1-snap-gene-26.320-mRNA-1	0	0	0	1	0	1	1	0	0	0	1	3	0	0	1	0	0	0	0	0	0	0	0	0	0	0	8
snap_masked-Contig_Y1-processed-gene-26.63-mRNA-1	0	0	0	0	0	0	0	0	0	0	0	0	0	0	0	0	0	0	0	0	0	0	0	0	0	0	0
augustus_masked-Contig_Y1-processed-gene-26.36-mRNA-1	0	1	0	1	0	0	3	0	0	1	0	0	0	0	1	0	0	0	0	0	0	0	0	0	0	0	7
maker-Contig_Y1-augustus-gene-26.200-mRNA-1	0	3	10	9	0	0	1	0	0	0	0	0	0	0	0	0	0	0	0	0	0	0	0	0	0	0	23
maker-Contig_Y1-snap-gene-26.240-mRNA-1	0	0	0	0	1	0	0	0	0	0	4	0	1	0	0	0	0	0	0	0	0	0	0	0	0	0	6
maker-Contig_Y1-augustus-gene-26.202-mRNA-1	0	0	0	1	1	0	0	2	1	0	0	0	0	2	0	0	0	0	0	0	0	0	0	0	0	0	7
maker-Contig_Y1-snap-gene-26.248-mRNA-1	0	1	3	1	5	0	9	2	1	1	1	3	1	0	0	1	0	0	0	0	0	0	0	0	0	0	29
maker-Contig_Y1-snap-gene-26.332-mRNA-1	0	69	146	45	26	22	74	51	123	268	160	61	26	20	2	1	0	0	0	0	0	0	0	0	0	0	1094
maker-Contig_Y1-snap-gene-26.251-mRNA-1	0	8	0	1	0	0	1	0	0	0	0	0	0	0	0	0	0	0	0	0	0	0	0	0	0	0	10
maker-Contig_Y1-snap-gene-26.250-mRNA-1	0	0	0	0	0	0	0	0	0	1	0	0	0	0	0	0	0	0	0	0	0	0	0	0	0	0	1
maker-Contig_Y1-snap-gene-27.310-mRNA-1	0	0	0	0	0	0	0	0	0	0	0	0	0	0	0	0	0	0	0	0	0	0	0	0	0	0	0
maker-Contig_Y1-augustus-gene-27.167-mRNA-1	0	5	3	1	0	0	0	0	0	0	0	0	0	0	0	0	0	0	0	0	0	0	0	0	0	0	9
maker-Contig_Y1-augustus-gene-27.170-mRNA-1	0	0	0	1	0	0	2	0	0	0	0	0	0	0	0	0	0	0	0	0	0	0	0	0	0	0	3
maker-Contig_Y1-augustus-gene-27.145-mRNA-1	0	0	1	0	1	1	0	0	0	0	1	0	0	0	0	0	0	0	0	0	0	0	0	0	0	0	4
maker-Contig_Y1-augustus-gene-27.172-mRNA-1	0	0	0	0	0	0	2	0	2	0	2	2	0	0	0	0	0	0	0	0	0	0	0	0	0	0	8
maker-Contig_Y1-augustus-gene-27.175-mRNA-1	0	1	0	1	0	0	0	0	1	2	1	2	1	0	2	0	0	0	0	0	0	0	0	0	0	0	11
maker-Contig_Y1-snap-gene-27.315-mRNA-1	0	0	0	0	0	1	4	0	0	0	0	0	0	0	0	0	0	0	0	0	0	0	0	0	0	0	5
maker-Contig_Y1-snap-gene-27.314-mRNA-1	0	0	1	0	1	1	0	0	0	0	0	0	0	0	0	0	0	0	0	0	0	0	0	0	0	0	3
maker-Contig_Y1-augustus-gene-27.178-mRNA-1	0	6	0	4	20	25	176	12	1	2	2	3	1	2	0	0	0	0	0	0	0	0	0	0	0	0	254
maker-Contig_Y1-augustus-gene-27.180-mRNA-1	0	0	3	2	11	21	135	4	1	0	0	5	2	2	0	0	0	0	0	0	0	0	0	0	0	0	186
maker-Contig_Y1-augustus-gene-27.150-mRNA-1	0	0	0	1	0	0	0	0	0	0	0	0	0	0	0	0	0	0	0	0	0	0	0	0	0	0	1
maker-Contig_Y1-augustus-gene-27.183-mRNA-1	0	0	2	0	0	0	1	0	0	0	0	0	0	0	0	0	0	0	0	0	0	0	0	0	0	0	3
maker-Contig_Y1-augustus-gene-27.185-mRNA-1	0	0	1	0	0	1	0	0	0	0	0	1	0	1	0	0	0	0	0	0	0	0	0	0	0	0	4
maker-Contig_Y1-augustus-gene-27.186-mRNA-1	0	0	0	1	0	1	1	0	0	0	0	0	1	2	2	0	0	0	0	0	0	0	0	0	0	0	8
snap_masked-Contig_Y1-processed-gene-27.69-mRNA-1	0	0	0	0	3	1	3	1	0	0	0	0	0	0	0	0	0	0	0	0	0	0	0	0	0	0	8
maker-Contig_Y1-augustus-gene-27.152-mRNA-1	0	0	1	1	1	1	2	2	4	7	7	3	6	3	1	0	0	0	0	0	0	0	0	0	0	0	39
maker-Contig_Y1-augustus-gene-27.154-mRNA-1	0	0	0	0	0	0	4	1	4	2	2	3	0	2	0	0	0	0	0	0	0	0	0	0	0	0	18
maker-Contig_Y1-augustus-gene-27.189-mRNA-1	0	0	0	0	1	0	1	2	8	2	7	3	2	1	1	0	0	0	0	0	0	0	0	0	0	0	28
maker-Contig_Y1-snap-gene-27.326-mRNA-1	0	1	0	0	0	1	0	1	0	0	1	0	1	0	0	0	0	0	0	0	0	0	0	0	0	0	5
maker-Contig_Y1-snap-gene-27.372-mRNA-1	0	21	2	6	5	11	27	10	4	7	6	3	6	4	0	0	0	0	0	0	0	0	0	0	0	0	112
maker-Contig_Y1-snap-gene-27.378-mRNA-1	0	3	0	0	4	3	4	3	2	4	6	2	3	2	0	0	0	0	0	0	0	0	0	0	0	0	36
maker-Contig_Y1-snap-gene-27.377-mRNA-1	0	0	3	1	0	4	2	2	1	2	3	0	1	0	0	0	0	0	0	0	0	0	0	0	0	0	19
maker-Contig_Y1-snap-gene-27.381-mRNA-1	0	1	0	5	3	8	8	2	2	6	1	5	3	2	0	0	0	0	0	0	0	0	0	0	0	0	46
maker-Contig_Y1-augustus-gene-27.239-mRNA-1	0	0	0	0	1	2	2	4	2	3	2	2	0	2	0	0	0	0	0	0	0	0	0	0	0	0	20
maker-Contig_Y1-snap-gene-27.388-mRNA-1	0	0	0	1	1	3	1	4	2	3	1	2	4	2	0	0	0	0	0	0	0	0	0	0	0	0	24
maker-Contig_Y1-snap-gene-27.391-mRNA-1	0	1	0	0	0	1	3	7	3	6	3	0	1	4	0	0	0	0	0	0	0	0	0	0	0	0	29
maker-Contig_Y1-snap-gene-27.401-mRNA-1	0	1	3	9	3	21	104	15	5	3	1	2	1	1	0	0	0	0	0	0	0	0	0	0	0	0	169
maker-Contig_Y1-augustus-gene-27.293-mRNA-1	0	2	2	2	11	14	113	14	1	0	3	1	0	1	1	0	0	1	0	0	0	0	0	0	0	0	166
maker-Contig_Y1-augustus-gene-27.156-mRNA-1	0	1	0	0	0	1	0	0	0	1	0	1	0	0	0	0	0	0	0	0	0	0	0	0	0	0	4
maker-Contig_Y1-snap-gene-27.328-mRNA-1	0	0	0	0	0	0	1	0	2	1	0	1	3	1	0	0	0	0	0	0	0	0	0	0	0	0	9
maker-Contig_Y1-snap-gene-27.336-mRNA-1	0	1	1	0	2	1	0	0	1	2	0	8	1	1	1	0	2	0	0	0	0	0	0	0	0	0	21
maker-Contig_Y1-snap-gene-27.335-mRNA-1	0	0	0	0	0	2	0	0	2	0	0	3	2	2	2	0	0	0	0	0	0	0	0	0	0	0	13
maker-Contig_Y1-snap-gene-27.333-mRNA-1	0	0	0	0	0	0	0	0	0	0	0	0	0	0	0	0	0	0	0	0	0	0	0	0	0	0	0
maker-Contig_Y1-augustus-gene-27.296-mRNA-1	0	0	1	0	6	15	40	1	0	0	0	0	0	0	0	0	0	0	0	0	0	0	0	0	0	0	63
maker-Contig_Y1-augustus-gene-27.165-mRNA-1	0	4	5	4	6	14	51	2	1	2	0	0	0	0	1	0	0	0	0	0	0	0	0	0	0	0	90
augustus_masked-Contig_Y1-processed-gene-27.50-mRNA-1	0	0	1	1	4	12	34	5	0	0	2	5	1	1	2	0	0	0	0	0	0	0	0	0	0	0	68
maker-Contig_Y1-augustus-gene-27.298-mRNA-1	0	2	0	3	4	3	31	2	0	0	1	0	1	2	3	1	0	0	0	0	0	0	0	0	0	0	53
maker-Contig_Y1-augustus-gene-27.301-mRNA-1	0	0	0	0	0	0	0	0	0	0	0	0	0	0	0	0	0	0	0	0	0	0	0	0	0	0	0
maker-Contig_Y1-augustus-gene-27.302-mRNA-1	0	0	0	0	0	0	0	0	0	0	0	0	0	0	0	0	0	0	0	0	0	0	0	0	0	0	0
maker-Contig_Y1-snap-gene-27.417-mRNA-1	0	0	0	0	0	0	0	0	0	0	0	0	0	0	0	0	0	0	0	0	0	0	0	0	0	0	0
maker-Contig_Y1-augustus-gene-28.215-mRNA-1	0	7	0	0	7	7	48	1	2	1	0	0	0	3	1	0	0	0	0	0	0	0	0	0	0	0	77
augustus_masked-Contig_Y1-processed-gene-28.1-mRNA-1	0	2	0	0	0	3	7	1	1	2	1	2	0	0	0	0	0	0	0	0	0	0	0	0	0	0	19
maker-Contig_Y1-snap-gene-27.423-mRNA-1	0	0	0	0	0	0	0	0	0	0	0	0	0	0	0	0	0	0	0	0	0	0	0	0	0	0	0
augustus_masked-Contig_Y1-processed-gene-28.2-mRNA-1	0	1	0	6	18	22	114	3	0	0	1	6	1	2	1	0	0	0	0	0	0	0	0	0	0	0	175
maker-Contig_Y1-snap-gene-27.422-mRNA-1	0	0	3	1	4	15	90	3	2	4	1	0	2	0	1	0	0	0	0	0	0	0	0	0	0	0	126
maker-Contig_Y1-augustus-gene-27.305-mRNA-1	0	8	28	39	99	186	272	11	4	3	4	3	3	1	0	0	0	0	0	1	0	0	0	0	0	0	663
maker-Contig_Y1-augustus-gene-28.218-mRNA-1	0	20	80	274	597	704	917	61	13	53	6	5	3	1	4	1	1	0	0	0	0	0	0	0	0	0	2740
maker-Contig_Y1-augustus-gene-28.459-mRNA-1	0	31	82	343	751	1104	1563	93	15	5	9	5	12	3	6	3	2	0	0	0	0	0	0	0	0	0	4027
maker-Contig_Y1-augustus-gene-28.235-mRNA-1	0	0	0	2	3	3	19	1	0	1	0	1	2	0	0	0	0	0	0	0	0	0	0	0	0	0	32
maker-Contig_Y1-snap-gene-28.883-mRNA-1	0	0	3	4	13	29	120	0	1	1	5	1	0	2	0	0	0	0	0	0	0	0	0	0	0	0	179
maker-Contig_Y1-augustus-gene-28.446-mRNA-1	0	3	13	66	175	223	351	14	3	1	2	2	2	0	1	0	0	0	0	0	0	0	0	0	0	0	856
maker-Contig_Y1-snap-gene-28.600-mRNA-1	0	2	3	11	36	52	235	20	0	6	1	6	1	1	0	0	0	0	0	0	0	0	0	0	0	0	374
augustus_masked-Contig_Y1-processed-gene-28.10-mRNA-1	0	7	0	0	1	5	19	0	0	0	0	1	0	0	0	0	0	0	0	0	0	0	0	0	0	0	33
maker-Contig_Y1-augustus-gene-28.246-mRNA-1	0	0	1	0	0	0	4	0	0	1	0	1	0	1	0	0	0	0	0	0	0	0	0	0	0	0	8
maker-Contig_Y1-snap-gene-28.911-mRNA-1	0	1	0	0	0	0	0	0	0	0	0	0	0	0	0	0	0	0	0	0	0	0	0	0	0	0	1
maker-Contig_Y1-snap-gene-28.910-mRNA-1	0	0	0	0	0	0	0	0	0	0	0	0	0	0	0	0	0	0	0	0	0	0	0	0	0	0	0
maker-Contig_Y1-augustus-gene-28.248-mRNA-1	0	6	0	1	6	10	51	3	1	0	0	0	0	0	1	0	0	0	0	0	0	0	0	0	0	0	79
maker-Contig_Y1-augustus-gene-28.250-mRNA-1	0	1	4	5	16	15	51	4	0	1	2	3	0	2	0	0	0	0	0	0	0	0	0	0	0	0	104
maker-Contig_Y1-augustus-gene-28.475-mRNA-1	0	1	13	26	49	110	183	8	2	1	1	1	1	0	0	0	0	0	0	1	0	0	0	0	0	0	397
maker-Contig_Y1-snap-gene-28.660-mRNA-1	0	38	58	293	677	917	1330	85	8	68	7	6	13	5	5	0	2	0	0	0	0	0	0	0	0	0	3512
maker-Contig_Y1-snap-gene-28.645-mRNA-1	0	3	1	1	0	2	3	0	0	1	0	2	1	0	0	0	0	0	0	0	0	0	0	0	0	0	14
augustus_masked-Contig_Y1-processed-gene-28.19-mRNA-1	0	0	5	3	3	2	2	3	1	3	1	1	3	0	0	0	1	0	0	0	0	0	0	0	0	0	28
maker-Contig_Y1-snap-gene-28.648-mRNA-1	0	3	0	15	12	36	20	1	0	0	0	0	0	0	0	0	0	0	0	0	0	0	0	0	0	0	87
maker-Contig_Y1-augustus-gene-28.293-mRNA-1	0	6	1	1	2	5	20	2	1	0	0	0	0	0	0	0	0	0	0	0	0	0	0	0	0	0	38
maker-Contig_Y1-augustus-gene-28.480-mRNA-1	0	6	21	56	118	202	530	35	5	7	6	4	4	2	3	0	0	1	0	0	0	0	0	0	0	0	1000
maker-Contig_Y1-snap-gene-28.682-mRNA-1	0	3	11	73	182	209	378	12	3	1	3	2	0	0	2	1	0	0	0	0	0	0	0	0	0	0	880
maker-Contig_Y1-snap-gene-28.688-mRNA-1	0	0	1	13	10	10	32	5	4	9	7	4	2	0	1	0	0	0	0	0	0	0	0	0	0	0	98
augustus_masked-Contig_Y1-processed-gene-28.65-mRNA-1	0	0	0	0	0	0	1	0	0	0	0	0	0	0	0	0	0	0	0	0	0	0	0	0	0	0	1
maker-Contig_Y1-augustus-gene-28.301-mRNA-1	0	1	3	0	6	12	42	7	4	12	11	6	2	0	1	1	0	0	0	0	0	0	0	0	0	0	108
maker-Contig_Y1-augustus-gene-28.484-mRNA-1	0	0	0	3	6	3	17	0	2	2	1	1	0	0	1	0	0	0	0	0	0	0	0	0	0	0	36
maker-Contig_Y1-augustus-gene-28.302-mRNA-1	0	1	1	3	7	6	24	4	4	8	5	6	3	0	1	0	0	0	0	0	0	0	0	0	0	0	73
maker-Contig_Y1-augustus-gene-28.483-mRNA-1	0	0	0	5	6	6	25	0	3	2	5	1	4	1	0	0	0	0	0	0	0	0	0	0	0	0	58
snap_masked-Contig_Y1-processed-gene-28.126-mRNA-1	0	0	0	2	3	7	5	3	2	4	3	3	3	1	1	0	0	0	0	0	0	0	0	0	0	0	37
maker-Contig_Y1-augustus-gene-28.303-mRNA-1	0	1	0	3	5	13	47	4	3	9	5	4	7	3	0	0	0	0	0	0	0	0	0	0	0	0	104
maker-Contig_Y1-augustus-gene-28.304-mRNA-1	0	2	7	3	17	30	158	35	67	94	69	132	40	16	0	0	0	0	0	0	0	0	0	0	0	0	670
maker-Contig_Y1-snap-gene-28.713-mRNA-1	0	0	0	1	2	7	17	8	9	13	27	19	13	3	4	0	0	0	0	0	0	0	0	0	0	0	123
augustus_masked-Contig_Y1-processed-gene-28.69-mRNA-1	0	0	1	3	5	8	14	2	1	0	2	1	2	1	0	0	0	0	0	0	0	0	0	0	0	0	40
maker-Contig_Y1-augustus-gene-28.351-mRNA-1	0	4	2	2	1	5	27	5	4	3	7	5	9	1	0	0	0	0	0	0	0	0	0	0	0	0	75
maker-Contig_Y1-augustus-gene-28.352-mRNA-1	0	1	1	4	14	15	61	10	2	10	18	9	7	1	0	1	0	0	0	0	0	0	0	0	0	0	154
maker-Contig_Y1-augustus-gene-28.494-mRNA-1	0	1	0	0	1	4	6	1	0	2	0	0	0	0	0	0	0	0	0	0	0	0	0	0	0	0	15
maker-Contig_Y1-snap-gene-28.732-mRNA-1	0	0	3	5	32	55	2	3	0	2	0	1	0	1	0	0	0	0	0	0	0	0	0	0	0	0	104
snap_masked-Contig_Y1-processed-gene-28.183-mRNA-1	0	0	0	1	0	0	0	0	0	0	0	0	0	0	0	0	0	0	0	0	0	0	0	0	0	0	1
maker-Contig_Y1-snap-gene-28.943-mRNA-1	0	0	0	0	1	4	0	0	0	2	0	1	2	0	1	0	0	0	0	0	0	0	0	0	0	0	11
maker-Contig_Y1-augustus-gene-28.496-mRNA-1	0	1	0	0	0	1	7	0	0	0	0	0	0	0	0	0	0	0	0	0	0	0	0	0	0	0	9
maker-Contig_Y1-snap-gene-28.947-mRNA-1	0	0	0	0	0	0	0	0	0	2	0	3	5	0	1	0	0	0	0	0	0	0	0	0	0	0	11
maker-Contig_Y1-augustus-gene-28.500-mRNA-1	0	1	0	1	0	1	8	2	0	0	0	0	0	0	0	0	0	0	0	0	0	0	0	0	0	0	13
maker-Contig_Y1-snap-gene-28.955-mRNA-1	0	0	0	0	0	0	2	0	0	0	0	0	2	1	0	0	0	0	0	0	0	0	0	0	0	0	5
maker-Contig_Y1-snap-gene-28.954-mRNA-1	0	0	0	1	1	1	0	1	1	3	1	2	0	1	0	0	0	0	0	0	0	0	0	0	0	0	12
maker-Contig_Y1-augustus-gene-28.502-mRNA-1	0	0	0	0	0	0	5	1	0	0	0	0	0	1	0	0	0	0	0	0	0	0	0	0	0	0	7
maker-Contig_Y1-snap-gene-28.952-mRNA-1	0	0	0	0	2	0	1	0	0	0	1	0	0	1	0	0	0	0	0	0	0	0	0	0	0	0	5
maker-Contig_Y1-augustus-gene-28.361-mRNA-1	0	0	0	0	0	0	0	0	1	0	4	1	0	0	0	0	0	0	0	0	0	0	0	0	0	0	6
maker-Contig_Y1-snap-gene-28.737-mRNA-1	0	1	0	3	0	0	0	0	0	0	0	0	0	0	0	0	0	0	0	0	0	0	0	0	0	0	4
maker-Contig_Y1-augustus-gene-28.364-mRNA-1	0	0	0	0	0	0	0	0	0	0	0	0	0	0	0	0	0	0	0	0	0	0	0	0	0	0	0
maker-Contig_Y1-augustus-gene-28.365-mRNA-1	0	0	0	0	0	0	0	0	0	0	0	0	0	0	0	0	0	0	0	0	0	0	0	0	0	0	0
maker-Contig_Y1-augustus-gene-28.366-mRNA-1	0	0	0	0	0	2	4	1	2	1	2	2	2	0	0	0	0	0	1	0	0	0	0	0	0	0	17
maker-Contig_Y1-snap-gene-28.963-mRNA-1	0	5	0	0	0	1	0	0	0	0	0	0	0	0	0	0	0	0	0	0	0	0	0	0	0	0	6
maker-Contig_Y1-augustus-gene-28.370-mRNA-1	0	2	0	0	1	2	4	2	1	1	1	0	4	1	0	0	0	0	0	0	0	0	0	0	0	0	19
maker-Contig_Y1-augustus-gene-28.505-mRNA-1	0	0	0	1	3	1	10	0	0	2	2	0	0	0	0	0	0	0	0	0	0	0	0	0	0	0	19
maker-Contig_Y1-augustus-gene-28.507-mRNA-1	0	0	0	0	0	1	0	0	0	0	0	1	0	0	0	0	0	0	0	0	0	0	0	0	0	0	2
maker-Contig_Y1-augustus-gene-28.372-mRNA-1	0	0	2	2	5	10	66	2	4	0	1	1	0	1	1	0	0	0	0	0	0	0	0	0	0	0	95
maker-Contig_Y1-augustus-gene-28.508-mRNA-1	0	1	0	0	0	3	21	0	0	1	0	0	1	0	0	0	0	0	0	0	0	0	0	0	0	0	27
maker-Contig_Y1-snap-gene-28.970-mRNA-1	0	0	0	0	2	8	33	1	0	1	0	1	2	0	0	0	0	0	0	0	0	0	0	0	0	0	48
maker-Contig_Y1-snap-gene-28.747-mRNA-1	0	1	2	0	0	0	0	0	0	0	0	1	0	0	0	0	0	0	0	0	0	0	0	0	0	0	4
maker-Contig_Y1-augustus-gene-28.374-mRNA-1	0	0	0	0	0	0	0	0	0	0	0	0	0	0	0	0	0	0	0	0	0	0	0	0	0	0	0
maker-Contig_Y1-augustus-gene-28.511-mRNA-1	0	5	2	1	2	0	0	0	0	0	0	0	0	0	0	0	0	0	0	0	0	0	0	0	0	0	10
snap_masked-Contig_Y1-processed-gene-28.143-mRNA-1	0	0	0	0	0	0	0	0	0	0	0	1	0	0	0	0	0	0	0	0	0	0	0	0	0	0	1
maker-Contig_Y1-snap-gene-28.766-mRNA-1	0	6	0	0	0	0	2	0	0	0	1	0	1	0	0	0	0	0	0	0	0	0	0	0	0	0	10
maker-Contig_Y1-augustus-gene-28.513-mRNA-1	0	2	1	2	20	23	43	4	2	2	3	0	2	0	0	1	0	0	0	0	0	1	0	0	0	0	106
maker-Contig_Y1-snap-gene-28.990-mRNA-1	0	2	0	1	1	3	1	1	4	4	11	5	0	1	0	0	0	0	0	0	0	0	0	0	0	0	34
maker-Contig_Y1-snap-gene-28.992-mRNA-1	0	0	0	0	0	0	0	0	0	0	0	0	0	0	0	0	0	0	0	0	0	0	0	0	0	0	0
maker-Contig_Y1-snap-gene-28.768-mRNA-1	0	0	0	0	0	0	0	0	0	0	0	0	0	0	0	0	0	0	0	0	0	0	0	0	0	0	0
maker-Contig_Y1-augustus-gene-28.391-mRNA-1	0	0	0	0	0	2	0	0	0	0	0	0	0	0	0	0	0	0	0	0	0	0	0	0	0	0	2
maker-Contig_Y1-augustus-gene-28.394-mRNA-1	0	1	0	0	1	0	5	3	4	5	6	1	2	1	1	0	0	0	0	0	0	0	0	0	0	0	30
maker-Contig_Y1-snap-gene-28.776-mRNA-1	0	0	0	0	0	0	0	0	0	0	0	0	0	0	0	0	0	0	0	0	0	0	0	0	0	0	0
maker-Contig_Y1-snap-gene-28.787-mRNA-1	0	4	4	0	0	0	0	0	0	0	0	0	1	0	0	0	0	0	0	0	0	0	0	0	0	0	9
maker-Contig_Y1-augustus-gene-28.521-mRNA-1	0	5	0	1	0	2	0	1	0	1	0	1	0	0	0	0	0	0	0	0	0	0	0	0	0	0	11
maker-Contig_Y1-snap-gene-28.779-mRNA-1	0	0	0	0	0	0	0	0	0	0	0	0	0	0	0	0	0	0	0	0	0	0	0	0	0	0	0
snap_masked-Contig_Y1-processed-gene-28.200-mRNA-1	0	4	2	0	0	0	3	0	0	0	0	0	1	0	0	0	0	0	0	0	0	0	0	0	0	0	10
maker-Contig_Y1-augustus-gene-28.413-mRNA-1	0	4	2	1	7	0	0	0	0	0	0	0	0	0	0	1	0	0	0	0	0	0	0	0	0	0	15
maker-Contig_Y1-snap-gene-28.826-mRNA-1	0	0	0	0	0	0	0	0	0	0	0	0	0	0	0	0	0	0	0	0	0	0	0	0	0	0	0
maker-Contig_Y1-snap-gene-28.823-mRNA-1	0	0	0	0	0	0	0	0	1	0	0	0	0	0	0	0	0	0	0	0	0	0	0	0	0	0	1
maker-Contig_Y1-snap-gene-28.830-mRNA-1	0	4	12	40	176	282	635	72	24	27	8	18	6	3	8	1	0	0	0	0	0	0	0	0	0	0	1316
maker-Contig_Y1-snap-gene-28.829-mRNA-1	0	0	0	0	1	1	2	0	0	0	0	0	0	0	0	0	0	0	0	0	0	0	0	0	0	0	4
maker-Contig_Y1-snap-gene-28.828-mRNA-1	0	1	2	3	1	4	1	0	0	0	0	0	0	0	0	0	0	0	0	0	0	0	0	0	0	0	12
maker-Contig_Y1-snap-gene-28.1007-mRNA-1	0	3	1	1	6	2	10	1	0	0	0	0	0	0	0	0	0	0	0	0	0	0	0	0	0	0	24
maker-Contig_Y1-augustus-gene-28.419-mRNA-1	0	2	3	1	5	3	12	4	3	2	2	1	5	2	0	0	0	0	0	0	0	0	0	0	0	0	45
maker-Contig_Y1-snap-gene-28.866-mRNA-1	0	0	0	3	1	15	21	3	0	2	1	0	2	0	0	0	0	0	0	0	0	0	0	0	0	0	48
snap_masked-Contig_Y1-processed-gene-28.204-mRNA-1	0	0	0	0	1	2	0	0	0	0	0	0	1	0	0	0	0	0	0	0	0	0	0	0	0	0	4
snap_masked-Contig_Y1-processed-gene-28.205-mRNA-1	0	0	0	1	0	1	1	0	0	0	0	0	0	0	0	0	0	0	0	0	0	0	0	0	0	0	3
maker-Contig_Y1-augustus-gene-28.433-mRNA-1	0	49	59	162	91	82	118	94	88	122	21	17	5	0	2	0	0	0	0	0	0	1	0	0	0	0	911
maker-Contig_Y1-augustus-gene-28.548-mRNA-1	0	2	1	0	3	6	8	2	1	1	2	3	2	0	0	0	0	0	0	0	0	0	0	0	0	0	31
maker-Contig_Y1-snap-gene-28.875-mRNA-1	0	0	0	0	0	0	0	0	0	0	1	4	0	0	0	0	0	0	0	0	0	0	0	0	0	0	5
maker-Contig_Y1-augustus-gene-28.549-mRNA-1	0	5	3	2	3	2	14	4	2	4	1	7	5	3	1	0	0	0	0	0	0	0	0	0	0	0	56
maker-Contig_Y1-augustus-gene-28.550-mRNA-1	0	1	0	0	1	0	3	0	0	0	0	0	0	0	0	0	0	0	0	0	0	0	0	0	0	0	5
maker-Contig_Y1-snap-gene-28.1027-mRNA-1	0	0	0	0	0	0	1	0	0	0	0	2	0	0	1	0	0	0	0	0	0	0	0	0	0	0	4
maker-Contig_Y1-snap-gene-28.1034-mRNA-1	0	17	1	3	0	1	3	1	2	2	0	1	1	1	0	1	0	0	0	0	0	0	0	0	0	0	34
maker-Contig_Y1-snap-gene-28.1066-mRNA-1	0	2	5	2	8	9	13	6	13	31	28	9	28	8	0	0	0	0	0	0	0	0	0	0	0	0	162
maker-Contig_Y1-augustus-gene-28.438-mRNA-1	0	313	116	1	10	8	59	7	4	2	3	3	1	0	0	0	0	0	0	0	0	0	0	0	0	0	527
maker-Contig_Y1-augustus-gene-28.589-mRNA-1	0	1	0	0	1	0	1	0	0	1	1	1	0	3	2	0	0	0	0	0	0	0	0	0	0	0	11
maker-Contig_Y1-augustus-gene-28.442-mRNA-1	0	3	3	2	8	12	44	2	6	12	11	4	6	3	2	0	0	0	0	0	0	0	0	0	0	0	118
maker-Contig_Y1-augustus-gene-28.590-mRNA-1	0	1	0	0	0	0	2	2	0	0	0	0	0	0	0	0	0	0	0	0	0	0	0	0	0	0	5
maker-Contig_Y1-augustus-gene-28.597-mRNA-1	0	0	0	1	0	0	0	0	1	3	0	0	0	0	0	0	0	0	0	0	0	0	0	0	0	0	5
maker-Contig_Y1-augustus-gene-29.84-mRNA-1	0	0	0	0	0	1	2	0	0	0	0	0	0	0	0	0	0	0	0	0	0	0	0	0	0	0	3
maker-Contig_Y1-snap-gene-29.314-mRNA-1	0	4	8	12	51	46	116	1	4	8	10	17	17	6	1	0	0	1	0	0	0	0	0	0	0	0	302
maker-Contig_Y1-snap-gene-29.188-mRNA-1	0	0	0	0	0	4	11	0	0	0	0	0	0	0	0	0	0	0	0	0	0	0	0	0	0	0	15
maker-Contig_Y1-snap-gene-29.192-mRNA-1	0	0	0	2	8	10	9	1	0	1	3	1	1	0	0	0	0	0	0	0	0	0	0	0	0	0	36
maker-Contig_Y1-snap-gene-29.209-mRNA-1	0	0	0	0	2	0	0	1	0	0	0	0	0	0	0	0	0	0	0	0	0	0	0	0	0	0	3
maker-Contig_Y1-snap-gene-29.316-mRNA-1	0	1	1	6	5	13	25	10	6	3	10	5	1	0	0	0	0	0	0	0	0	0	0	0	0	0	86
maker-Contig_Y1-snap-gene-29.318-mRNA-1	0	10	232	5	0	1	1	4	1	0	1	2	0	0	0	0	0	0	0	0	0	0	0	0	0	0	257
maker-Contig_Y1-snap-gene-29.321-mRNA-1	0	0	0	0	3	2	5	1	5	7	9	7	2	2	1	0	0	0	0	0	0	0	0	0	0	0	44
maker-Contig_Y1-snap-gene-29.228-mRNA-1	0	3	2	0	1	0	20	1	2	0	0	3	2	3	0	0	0	0	0	0	0	0	0	0	0	0	37
maker-Contig_Y1-augustus-gene-29.100-mRNA-1	0	0	1	0	1	3	3	0	0	0	0	0	0	0	0	0	0	0	0	0	0	0	0	0	0	0	8
maker-Contig_Y1-snap-gene-29.328-mRNA-1	0	0	0	0	1	0	2	1	1	3	2	0	0	1	0	0	0	0	0	0	0	0	0	0	0	0	11
maker-Contig_Y1-snap-gene-29.247-mRNA-1	0	0	1	4	6	12	18	0	0	4	1	1	1	0	0	0	0	0	0	0	0	0	0	0	0	0	48
augustus_masked-Contig_Y1-processed-gene-29.26-mRNA-1	0	0	0	0	0	1	4	0	0	0	1	0	0	0	0	0	0	0	0	0	0	0	0	0	0	0	6
maker-Contig_Y1-snap-gene-29.260-mRNA-1	0	1	1	5	3	5	15	0	2	1	0	2	0	0	0	0	0	0	0	0	0	0	0	0	0	0	35
augustus_masked-Contig_Y1-processed-gene-29.27-mRNA-1	0	2	0	1	1	0	1	0	0	0	0	0	0	0	0	0	0	0	0	0	0	0	0	0	0	0	5
maker-Contig_Y1-snap-gene-29.234-mRNA-1	0	0	0	1	1	0	2	1	0	1	0	0	0	0	1	0	0	0	0	0	0	0	0	0	0	0	7
maker-Contig_Y1-snap-gene-29.338-mRNA-1	0	17	291	3	13	20	22	27	43	39	39	41	13	5	5	1	0	0	0	0	0	0	0	0	0	0	579
maker-Contig_Y1-snap-gene-29.331-mRNA-1	0	1	1	1	0	5	3	3	8	7	7	8	6	1	0	0	0	0	0	0	0	0	0	0	0	0	51
maker-Contig_Y1-snap-gene-29.348-mRNA-1	0	1	2	4	13	8	9	1	11	23	22	16	32	3	1	0	0	0	0	0	0	0	0	0	0	0	146
maker-Contig_Y1-augustus-gene-29.128-mRNA-1	0	0	1	0	3	0	3	0	0	0	0	0	0	0	0	0	0	0	0	0	0	0	0	0	0	0	7
maker-Contig_Y1-snap-gene-29.354-mRNA-1	0	1	0	0	1	0	6	0	2	2	1	2	0	0	0	0	0	0	0	0	0	0	0	0	0	0	15
maker-Contig_Y1-snap-gene-29.281-mRNA-1	0	1	1	1	6	4	12	2	3	1	0	0	0	1	0	0	0	0	0	0	0	0	0	0	0	0	32
snap_masked-Contig_Y1-processed-gene-29.55-mRNA-1	0	0	1	0	0	0	1	0	1	1	3	0	0	0	0	0	0	0	0	0	0	0	0	0	0	0	7
maker-Contig_Y1-augustus-gene-29.170-mRNA-1	0	0	1	1	0	3	7	0	0	1	0	0	0	0	0	0	0	0	0	0	0	0	0	0	0	0	13
maker-Contig_Y1-augustus-gene-29.174-mRNA-1	0	5	0	0	3	3	11	0	0	0	0	0	0	0	0	0	0	0	0	0	0	0	0	0	0	0	22
maker-Contig_Y1-augustus-gene-29.172-mRNA-1	0	0	2	0	5	5	41	0	0	0	0	0	0	0	0	0	0	0	0	0	0	0	0	0	0	0	53
maker-Contig_Y1-augustus-gene-29.138-mRNA-1	0	7	0	1	2	1	1	0	0	1	0	0	0	0	0	0	0	0	0	0	0	0	0	0	0	0	13
maker-Contig_Y1-snap-gene-29.300-mRNA-1	0	0	0	0	0	0	0	0	0	1	1	0	0	0	0	0	0	0	0	0	0	0	0	0	0	0	2
maker-Contig_Y1-augustus-gene-29.146-mRNA-1	0	1	0	0	0	0	0	1	0	0	0	0	0	1	0	0	0	0	0	0	0	0	0	0	0	0	3
maker-Contig_Y1-augustus-gene-29.147-mRNA-1	0	0	0	0	0	0	0	0	0	0	0	0	0	0	0	0	0	0	0	0	0	0	0	0	0	0	0
maker-Contig_Y1-augustus-gene-29.148-mRNA-1	0	0	0	0	0	0	0	0	0	0	0	0	0	0	0	0	0	0	0	0	0	0	0	0	0	0	0
augustus_masked-Contig_Y1-processed-gene-29.20-mRNA-1	0	0	0	0	0	0	0	0	0	0	1	0	0	1	0	0	0	0	0	0	0	0	0	0	0	0	2
maker-Contig_Y1-augustus-gene-29.179-mRNA-1	0	0	0	1	0	0	0	0	0	0	1	0	0	0	0	0	0	0	0	0	0	0	0	0	0	0	2
maker-Contig_Y1-augustus-gene-29.181-mRNA-1	0	0	0	1	0	0	0	2	0	0	0	0	0	2	0	0	0	0	0	0	0	0	0	0	0	0	5
maker-Contig_Y1-augustus-gene-29.183-mRNA-1	0	0	0	0	0	0	0	0	0	0	0	1	0	0	0	0	0	0	0	0	0	0	0	0	0	0	1
maker-Contig_Y1-snap-gene-30.288-mRNA-1	0	2	0	0	0	0	0	0	0	0	0	0	0	0	0	0	0	0	0	0	0	0	0	0	0	0	2
maker-Contig_Y1-snap-gene-30.395-mRNA-1	0	0	0	0	0	0	0	0	0	0	0	0	0	0	0	0	0	0	0	0	0	0	0	0	0	0	0
maker-Contig_Y1-snap-gene-30.396-mRNA-1	0	1	0	0	0	0	4	2	0	0	0	1	0	0	0	0	0	0	0	0	0	0	0	0	0	0	8
maker-Contig_Y1-augustus-gene-30.120-mRNA-1	0	0	0	0	0	0	0	0	0	0	0	0	0	0	0	0	0	0	0	0	0	0	0	0	0	0	0
maker-Contig_Y1-snap-gene-30.292-mRNA-1	0	0	0	0	0	0	2	0	1	0	0	0	0	0	0	0	0	0	0	0	0	0	0	0	0	0	3
maker-Contig_Y1-augustus-gene-30.124-mRNA-1	0	8	0	0	2	0	2	3	2	3	6	1	2	0	2	0	0	0	0	0	0	0	0	0	0	0	31
maker-Contig_Y1-augustus-gene-30.126-mRNA-1	0	0	0	0	0	1	1	0	0	0	2	0	0	0	0	0	0	0	0	0	0	0	0	0	0	0	4
maker-Contig_Y1-snap-gene-30.299-mRNA-1	0	0	0	0	0	0	0	0	0	0	0	0	0	0	0	0	0	0	0	0	0	0	0	0	0	0	0
maker-Contig_Y1-augustus-gene-30.198-mRNA-1	0	0	3	0	3	5	13	0	0	2	6	1	0	0	1	2	0	0	0	0	0	0	0	0	0	0	36
maker-Contig_Y1-snap-gene-30.305-mRNA-1	0	3	1	7	25	41	64	13	3	9	10	13	2	0	0	0	0	0	0	0	0	0	0	0	0	0	191
maker-Contig_Y1-snap-gene-30.406-mRNA-1	0	0	0	0	1	1	0	0	0	0	0	0	0	0	0	0	0	0	0	0	0	0	0	0	0	0	2
snap_masked-Contig_Y1-processed-gene-30.87-mRNA-1	0	0	0	3	2	6	9	0	1	3	6	1	2	3	0	0	0	0	0	0	0	0	0	0	0	0	36
maker-Contig_Y1-snap-gene-30.314-mRNA-1	0	1	0	0	0	4	9	2	5	2	1	0	1	0	0	2	0	0	0	0	0	0	0	0	0	0	27
maker-Contig_Y1-snap-gene-30.410-mRNA-1	0	0	0	0	0	0	2	0	0	0	0	0	0	0	0	0	0	0	0	0	0	0	0	0	0	0	2
augustus_masked-Contig_Y1-processed-gene-30.30-mRNA-1	0	4	4	3	6	7	11	6	5	12	12	4	10	2	2	1	0	0	0	0	0	0	0	0	0	0	89
maker-Contig_Y1-augustus-gene-30.205-mRNA-1	0	1	1	4	1	7	21	3	1	2	1	7	1	0	1	0	0	0	0	0	0	0	0	0	0	0	51
maker-Contig_Y1-augustus-gene-30.140-mRNA-1	0	0	0	0	0	0	0	0	0	0	0	0	0	0	0	0	0	0	0	0	0	0	0	0	0	0	0
augustus_masked-Contig_Y1-processed-gene-30.8-mRNA-1	0	0	0	0	0	3	0	0	0	0	0	0	0	0	0	0	0	0	0	0	0	0	0	0	0	0	3
maker-Contig_Y1-snap-gene-30.418-mRNA-1	0	0	1	0	0	1	0	1	1	2	1	2	0	0	5	1	2	0	0	0	0	0	0	0	0	0	17
maker-Contig_Y1-augustus-gene-30.211-mRNA-1	0	0	0	0	0	2	2	7	1	5	4	4	1	0	0	0	0	0	0	0	0	0	0	0	0	0	26
maker-Contig_Y1-snap-gene-30.324-mRNA-1	0	0	2	3	3	2	3	1	1	1	0	0	2	0	0	0	0	0	0	0	0	0	0	0	0	0	18
maker-Contig_Y1-augustus-gene-30.150-mRNA-1	0	4	1	6	1	0	6	3	2	6	2	0	2	0	1	0	0	0	0	0	0	0	0	0	0	0	34
maker-Contig_Y1-augustus-gene-30.220-mRNA-1	0	3	2	0	2	0	3	3	5	6	7	4	7	0	1	0	0	0	0	0	0	0	0	0	0	0	43
maker-Contig_Y1-augustus-gene-30.155-mRNA-1	0	1	0	3	2	0	4	1	1	1	4	2	1	1	1	0	0	0	0	0	0	0	0	0	0	0	22
snap_masked-Contig_Y1-processed-gene-30.94-mRNA-1	0	0	0	0	0	0	0	0	0	0	0	0	0	0	0	0	0	0	0	0	0	0	0	0	0	0	0
maker-Contig_Y1-augustus-gene-30.159-mRNA-1	0	0	2	0	0	0	0	0	0	0	0	0	0	0	0	0	0	0	0	0	0	0	0	0	0	0	2
maker-Contig_Y1-augustus-gene-30.225-mRNA-1	0	0	1	1	0	0	7	4	0	6	2	3	2	1	0	1	0	0	0	0	0	0	0	0	0	0	28
maker-Contig_Y1-augustus-gene-30.162-mRNA-1	0	1	3	2	3	8	35	4	1	1	1	0	1	1	0	0	0	0	0	0	0	0	0	0	0	0	61
maker-Contig_Y1-snap-gene-30.341-mRNA-1	0	0	0	0	1	0	3	1	0	2	0	0	0	1	0	0	0	0	0	0	0	0	0	0	0	0	8
maker-Contig_Y1-snap-gene-30.348-mRNA-1	0	0	0	0	0	0	0	0	0	0	1	0	0	0	0	0	0	0	0	0	0	0	0	0	0	0	1
snap_masked-Contig_Y1-processed-gene-30.66-mRNA-1	0	0	0	0	0	0	0	0	2	0	0	0	0	0	0	0	0	0	0	0	0	0	0	0	0	0	2
maker-Contig_Y1-snap-gene-30.351-mRNA-1	0	0	2	1	2	1	31	1	1	0	0	0	0	0	1	0	0	0	0	0	0	0	0	0	0	0	40
maker-Contig_Y1-snap-gene-30.367-mRNA-1	0	0	1	0	0	0	0	1	0	0	2	0	0	0	0	0	0	0	0	0	0	0	0	0	0	0	4
snap_masked-Contig_Y1-processed-gene-30.68-mRNA-1	0	0	0	0	0	0	0	0	0	0	0	0	0	0	0	0	0	0	0	0	0	0	0	0	0	0	0
maker-Contig_Y1-snap-gene-30.366-mRNA-1	0	2	1	2	5	5	43	3	1	3	0	0	2	0	0	0	0	0	0	0	0	0	0	0	0	0	67
maker-Contig_Y1-augustus-gene-30.179-mRNA-1	0	1	3	9	26	21	79	4	6	1	0	3	0	0	0	1	0	0	0	0	0	0	0	0	0	0	154
maker-Contig_Y1-snap-gene-30.466-mRNA-1	0	1	0	0	2	1	4	0	0	0	0	2	3	2	0	0	0	0	0	0	0	0	0	0	0	0	15
augustus_masked-Contig_Y1-processed-gene-30.16-mRNA-1	0	0	0	0	2	1	5	0	0	0	0	0	0	0	0	0	0	1	0	0	0	0	0	0	0	0	9
maker-Contig_Y1-snap-gene-30.370-mRNA-1	0	7	1	1	0	0	0	0	0	0	0	0	1	0	0	0	0	0	0	0	0	0	0	0	0	0	10
maker-Contig_Y1-augustus-gene-30.234-mRNA-1	0	0	0	1	1	0	0	0	0	0	0	0	0	0	0	0	0	0	0	0	0	0	0	0	0	0	2
maker-Contig_Y1-snap-gene-30.376-mRNA-1	0	1	1	0	0	2	0	0	0	0	0	0	0	0	0	0	0	0	0	0	0	0	0	0	0	0	4
maker-Contig_Y1-snap-gene-30.472-mRNA-1	0	2	1	7	11	49	37	26	24	37	23	12	7	6	0	1	0	0	0	0	0	0	0	0	0	0	243
maker-Contig_Y1-augustus-gene-30.182-mRNA-1	0	0	0	0	0	0	0	0	0	0	0	0	0	0	0	0	0	0	0	0	0	0	0	0	0	0	0
augustus_masked-Contig_Y1-processed-gene-30.17-mRNA-1	0	0	0	0	0	0	0	0	0	0	0	0	0	0	0	0	0	0	0	0	0	0	0	0	0	0	0
augustus_masked-Contig_Y1-processed-gene-30.38-mRNA-1	0	0	1	1	0	0	1	0	0	0	0	0	0	0	0	0	0	0	0	0	0	0	0	0	0	0	3
maker-Contig_Y1-augustus-gene-30.237-mRNA-1	0	0	0	0	0	1	4	0	0	0	0	0	0	0	0	0	0	0	0	0	0	0	0	0	0	0	5
maker-Contig_Y1-snap-gene-30.380-mRNA-1	0	3	3	4	11	23	30	0	2	0	0	0	0	1	0	0	0	0	0	0	0	0	0	0	0	0	77
maker-Contig_Y1-snap-gene-30.478-mRNA-1	0	2	1	3	2	2	6	12	10	10	13	15	6	5	0	0	0	0	0	0	0	0	0	0	0	0	87
maker-Contig_Y1-snap-gene-30.383-mRNA-1	0	4	0	0	0	0	1	0	0	0	0	0	0	0	0	0	0	0	0	0	0	0	0	0	0	0	5
maker-Contig_Y1-snap-gene-30.480-mRNA-1	0	0	1	1	0	0	0	0	1	1	1	0	1	0	0	0	0	0	0	0	0	0	0	0	0	0	6
maker-Contig_Y1-snap-gene-30.382-mRNA-1	0	0	0	0	0	0	0	0	0	0	0	0	0	0	0	0	0	0	0	0	0	0	0	0	0	0	0
maker-Contig_Y1-snap-gene-30.390-mRNA-1	0	1	0	0	2	0	0	1	0	2	0	1	0	0	0	0	0	0	0	0	0	0	0	0	0	0	7
maker-Contig_Y1-snap-gene-30.484-mRNA-1	0	0	4	2	1	3	8	3	4	4	1	5	0	0	0	0	1	0	0	0	0	0	0	0	0	0	36
snap_masked-Contig_Y1-processed-gene-30.114-mRNA-1	0	0	0	0	0	0	0	0	0	0	0	0	0	0	0	0	0	0	0	0	0	0	0	0	0	0	0
augustus_masked-Contig_Y1-processed-gene-30.44-mRNA-1	0	0	0	0	0	0	0	0	0	0	0	0	0	0	0	0	0	0	0	0	0	0	0	0	0	0	0
maker-Contig_Y1-snap-gene-30.503-mRNA-1	0	0	0	0	0	0	0	0	0	0	0	0	0	0	0	0	0	0	0	0	0	0	0	0	0	0	0
maker-Contig_Y1-snap-gene-30.508-mRNA-1	0	2	2	0	2	2	0	2	4	2	1	2	1	2	1	0	0	0	0	0	0	0	0	0	0	0	23
snap_masked-Contig_Y1-processed-gene-30.117-mRNA-1	0	0	0	0	0	0	0	0	0	0	0	0	0	0	0	0	0	0	0	0	0	0	0	0	0	0	0
snap_masked-Contig_Y1-processed-gene-30.118-mRNA-1	0	0	2	1	1	0	0	0	0	0	0	0	0	0	0	0	0	0	0	0	0	0	0	0	0	0	4
maker-Contig_Y1-augustus-gene-30.285-mRNA-1	0	2	0	0	1	1	2	0	0	0	2	0	0	0	0	0	0	0	0	0	0	0	0	0	0	0	8
maker-Contig_Y1-augustus-gene-30.192-mRNA-1	0	5	10	15	16	20	9	12	16	12	9	5	4	13	6	7	0	0	0	0	0	0	0	0	0	0	159
maker-Contig_Y1-snap-gene-31.165-mRNA-1	0	1	6	5	36	35	120	14	11	4	8	1	3	0	0	0	0	0	0	0	0	0	0	0	0	0	244
maker-Contig_Y1-snap-gene-31.140-mRNA-1	0	0	0	0	0	0	0	0	0	0	0	0	0	0	0	0	0	0	0	0	0	0	0	0	0	0	0
maker-Contig_Y1-augustus-gene-31.110-mRNA-1	0	0	0	0	0	0	0	0	0	0	0	0	0	0	0	0	0	0	0	0	0	0	0	0	0	0	0
maker-Contig_Y1-augustus-gene-31.111-mRNA-1	0	0	0	0	0	0	0	0	0	0	0	0	0	0	0	0	0	0	0	0	0	0	0	0	0	0	0
augustus_masked-Contig_Y1-processed-gene-31.3-mRNA-1	0	0	0	0	1	0	0	0	0	0	0	0	0	0	0	0	0	0	0	0	0	0	0	0	0	0	1
maker-Contig_Y1-augustus-gene-31.84-mRNA-1	0	0	0	0	0	0	0	0	0	0	0	0	0	0	0	0	0	0	0	0	0	0	0	0	0	0	0
maker-Contig_Y1-augustus-gene-31.120-mRNA-1	0	0	1	0	0	0	0	0	1	0	2	0	0	2	0	0	0	0	0	0	0	0	0	0	0	0	6
maker-Contig_Y1-augustus-gene-31.122-mRNA-1	0	0	0	0	0	0	0	0	0	0	1	0	0	0	0	0	0	0	0	0	0	0	0	0	0	0	1
maker-Contig_Y1-snap-gene-31.148-mRNA-1	0	0	2	0	3	3	2	0	0	0	0	1	0	0	0	0	0	0	0	0	0	0	0	0	0	0	11
maker-Contig_Y1-snap-gene-31.147-mRNA-1	0	0	0	0	0	0	0	0	0	0	0	0	0	0	0	0	0	0	0	0	0	0	0	0	0	0	0
maker-Contig_Y1-snap-gene-31.176-mRNA-1	0	0	0	0	0	0	0	0	0	0	0	0	0	0	0	0	0	0	0	0	0	0	0	0	0	0	0
maker-Contig_Y1-snap-gene-31.175-mRNA-1	0	2	1	1	0	0	0	0	0	0	0	0	0	0	0	0	0	0	0	0	0	0	0	0	0	0	4
snap_masked-Contig_Y1-processed-gene-31.38-mRNA-1	0	0	0	3	7	18	74	0	0	0	0	1	0	0	0	0	0	0	0	0	0	0	0	0	0	0	103
augustus_masked-Contig_Y1-processed-gene-31.6-mRNA-1	0	2	2	1	2	8	32	3	4	0	2	4	2	0	1	0	0	0	0	0	0	0	0	0	0	0	63
maker-Contig_Y1-snap-gene-31.153-mRNA-1	0	0	3	0	3	8	25	1	1	0	3	0	0	1	1	3	2	0	0	0	0	0	0	0	0	0	51
snap_masked-Contig_Y1-processed-gene-31.42-mRNA-1	0	0	1	11	4	6	21	15	8	10	10	5	2	1	3	2	0	0	0	0	0	0	0	0	0	0	99
augustus_masked-Contig_Y1-processed-gene-31.11-mRNA-1	0	0	1	0	1	0	4	1	0	0	0	0	0	0	0	0	0	0	0	0	0	0	0	0	0	0	7
maker-Contig_Y1-snap-gene-31.179-mRNA-1	0	0	1	0	0	0	0	0	0	0	0	0	0	4	0	0	0	0	0	0	0	0	0	0	0	0	5
augustus_masked-Contig_Y1-processed-gene-31.14-mRNA-1	0	1	1	0	0	0	0	0	0	0	0	0	0	0	0	0	0	0	0	0	0	0	0	0	0	0	2
maker-Contig_Y1-augustus-gene-31.97-mRNA-1	0	2	0	0	0	0	0	0	0	0	0	0	0	0	0	0	0	0	0	0	0	0	0	0	0	0	2
maker-Contig_Y1-augustus-gene-31.98-mRNA-1	0	0	0	0	0	0	0	0	0	0	0	0	0	0	0	0	0	0	0	0	0	0	0	0	0	0	0
snap_masked-Contig_Y1-processed-gene-31.55-mRNA-1	0	0	0	0	0	0	0	0	0	0	0	0	0	0	0	0	0	0	0	0	0	0	0	0	0	0	0
maker-Contig_Y1-augustus-gene-31.105-mRNA-1	0	0	0	0	1	1	0	0	0	2	0	0	0	0	0	0	0	0	0	0	0	0	0	0	0	0	4
maker-Contig_Y1-augustus-gene-31.104-mRNA-1	0	0	0	0	0	0	0	0	0	0	0	0	0	0	0	0	0	0	0	0	0	0	0	0	0	0	0
maker-Contig_Y1-augustus-gene-31.129-mRNA-1	0	5	0	1	1	0	0	0	0	0	0	0	0	0	0	0	0	0	0	0	0	0	0	0	0	0	7
maker-Contig_Y1-augustus-gene-31.132-mRNA-1	0	0	0	1	0	0	0	0	1	1	0	5	0	0	0	0	0	0	0	0	0	0	0	0	0	0	8
maker-Contig_Y1-snap-gene-31.186-mRNA-1	0	1	0	2	0	0	0	0	0	0	0	0	0	0	0	0	0	0	0	0	0	0	0	0	0	0	3
maker-Contig_Y1-snap-gene-31.188-mRNA-1	0	0	0	0	0	0	0	0	0	0	0	0	0	0	0	0	0	0	0	0	0	0	0	0	0	0	0
maker-Contig_Y1-snap-gene-31.190-mRNA-1	0	0	0	0	0	0	0	0	0	0	0	0	0	0	0	0	0	0	0	0	0	0	0	0	0	0	0
snap_masked-Contig_Y1-processed-gene-32.100-mRNA-1	0	0	0	0	0	0	0	0	0	0	0	0	0	0	0	0	0	0	0	0	0	0	0	0	0	0	0
maker-Contig_Y1-augustus-gene-32.146-mRNA-1	0	0	2	3	3	5	58	4	6	2	3	4	1	2	0	1	0	0	0	0	0	0	0	0	0	0	94
maker-Contig_Y1-augustus-gene-32.234-mRNA-1	0	2	0	0	3	6	33	3	0	0	3	2	0	2	0	0	0	0	0	0	0	0	0	0	0	0	54
augustus_masked-Contig_Y1-processed-gene-32.26-mRNA-1	0	0	5	0	4	10	0	0	1	1	0	1	0	0	1	0	0	0	0	0	0	0	0	0	0	0	23
maker-Contig_Y1-augustus-gene-32.239-mRNA-1	0	0	1	0	0	0	2	0	0	0	1	0	0	0	0	0	0	0	0	0	0	0	0	0	0	0	4
snap_masked-Contig_Y1-processed-gene-32.103-mRNA-1	0	2	3	5	4	2	8	0	4	21	11	8	2	1	0	0	0	0	0	0	0	0	0	0	0	0	71
maker-Contig_Y1-augustus-gene-32.249-mRNA-1	0	1	1	2	0	0	11	22	65	7	9	13	11	3	0	0	0	0	0	0	0	0	0	0	0	0	145
maker-Contig_Y1-snap-gene-32.671-mRNA-1	0	0	0	2	0	0	0	1	0	0	1	0	0	0	0	0	0	0	0	0	0	0	0	0	0	0	4
maker-Contig_Y1-snap-gene-32.505-mRNA-1	0	0	1	0	7	11	86	4	7	4	8	4	2	3	0	0	0	0	0	0	0	0	0	0	0	0	137
maker-Contig_Y1-augustus-gene-32.251-mRNA-1	0	0	2	0	4	4	2	0	0	2	2	1	1	2	0	0	0	0	0	0	0	0	0	0	0	0	20
maker-Contig_Y1-augustus-gene-32.254-mRNA-1	0	2	7	0	1	0	3	1	0	2	2	0	0	0	0	0	0	0	0	0	0	0	0	0	0	0	18
maker-Contig_Y1-snap-gene-32.508-mRNA-1	0	4	1	3	3	9	9	13	11	11	16	9	9	4	0	0	0	0	0	0	0	0	0	0	0	0	102
snap_masked-Contig_Y1-processed-gene-32.76-mRNA-1	0	3	21	47	112	177	177	10	1	6	2	1	1	1	0	0	0	0	0	0	0	0	0	0	0	0	559
augustus_masked-Contig_Y1-processed-gene-32.4-mRNA-1	0	4	3	16	16	38	46	6	2	1	2	2	1	3	0	0	0	0	0	0	0	0	0	0	0	0	140
maker-Contig_Y1-augustus-gene-32.260-mRNA-1	0	0	4	12	25	40	38	3	0	1	5	1	1	0	0	0	0	0	0	0	0	0	0	0	0	0	130
maker-Contig_Y1-augustus-gene-32.261-mRNA-1	0	0	0	1	1	2	4	1	0	1	1	0	0	0	0	0	0	0	0	0	0	0	0	0	0	0	11
maker-Contig_Y1-augustus-gene-32.161-mRNA-1	0	0	1	0	0	0	0	0	0	0	0	1	0	0	0	0	0	0	0	0	0	0	0	0	0	0	2
maker-Contig_Y1-augustus-gene-32.167-mRNA-1	0	0	0	0	0	0	1	0	0	0	0	0	0	0	0	0	0	0	0	0	0	0	0	0	0	0	1
augustus_masked-Contig_Y1-processed-gene-32.32-mRNA-1	0	0	0	0	3	4	7	0	0	0	0	0	0	0	0	0	0	0	0	0	0	0	0	0	0	0	14
maker-Contig_Y1-augustus-gene-32.170-mRNA-1	0	5	4	14	18	39	289	7	3	21	3	0	1	0	1	0	0	0	0	0	0	0	0	0	0	0	405
maker-Contig_Y1-snap-gene-32.693-mRNA-1	0	4	8	24	47	65	589	10	4	2	2	2	0	2	1	0	0	0	0	0	0	0	0	0	0	0	760
maker-Contig_Y1-snap-gene-32.545-mRNA-1	0	2	0	0	3	3	8	0	0	0	1	0	0	0	0	0	0	0	0	0	0	0	0	0	0	0	17
maker-Contig_Y1-snap-gene-32.538-mRNA-1	0	2	1	5	25	28	29	3	0	0	1	1	0	0	0	0	0	0	0	0	0	0	0	0	0	0	95
maker-Contig_Y1-snap-gene-32.702-mRNA-1	0	0	1	0	1	3	11	0	0	1	0	1	0	2	0	0	0	0	0	0	0	0	0	0	0	0	20
maker-Contig_Y1-snap-gene-32.701-mRNA-1	0	1	1	3	0	7	3	2	0	0	4	4	1	1	0	0	0	0	0	0	0	0	0	0	0	0	27
maker-Contig_Y1-snap-gene-32.553-mRNA-1	0	2	3	6	12	19	42	6	1	3	1	10	4	3	0	0	0	0	0	0	0	0	0	0	0	0	112
maker-Contig_Y1-snap-gene-32.715-mRNA-1	0	4	2	10	28	61	43	2	0	3	5	1	1	1	0	0	0	0	0	0	0	0	0	0	0	0	161
maker-Contig_Y1-augustus-gene-32.184-mRNA-1	0	0	0	0	0	5	6	1	0	0	3	2	0	0	0	0	0	0	0	0	0	0	0	0	0	0	17
maker-Contig_Y1-augustus-gene-32.285-mRNA-1	0	15	30	39	74	96	657	30	10	29	2	2	3	0	3	1	1	0	0	0	0	0	0	0	0	0	992
maker-Contig_Y1-snap-gene-32.560-mRNA-1	0	49	83	162	345	609	2723	127	42	68	18	10	9	7	2	0	0	0	0	0	0	0	0	0	0	0	4254
maker-Contig_Y1-snap-gene-32.565-mRNA-1	0	1	3	2	26	23	31	2	0	0	0	0	0	0	0	0	0	0	0	0	0	0	0	0	0	0	88
maker-Contig_Y1-augustus-gene-32.287-mRNA-1	0	0	0	0	0	0	0	0	0	0	0	0	0	0	0	0	0	0	0	0	0	0	0	0	0	0	0
maker-Contig_Y1-augustus-gene-32.290-mRNA-1	0	1	1	1	0	0	1	2	0	2	0	0	0	0	0	0	0	0	0	0	0	0	0	0	0	0	8
maker-Contig_Y1-snap-gene-32.732-mRNA-1	0	8	21	68	110	224	231	13	4	5	5	7	1	3	0	0	0	0	0	0	0	0	0	0	0	0	700
maker-Contig_Y1-snap-gene-32.569-mRNA-1	0	3	0	0	3	6	9	0	0	0	1	0	1	0	0	0	0	0	0	0	0	0	0	0	0	0	23
maker-Contig_Y1-augustus-gene-32.300-mRNA-1	0	7	3	3	1	17	11	4	1	2	2	1	1	0	0	0	0	0	0	0	0	0	0	0	0	0	53
augustus_masked-Contig_Y1-processed-gene-32.15-mRNA-1	0	3	5	2	9	17	24	2	1	2	4	0	2	2	0	0	0	0	0	0	0	0	0	0	0	0	73
snap_masked-Contig_Y1-processed-gene-32.89-mRNA-1	0	1	0	0	0	0	2	0	0	0	0	0	0	0	0	0	0	0	0	0	0	0	0	0	0	0	3
maker-Contig_Y1-snap-gene-32.742-mRNA-1	0	0	1	0	2	5	5	2	0	0	4	0	0	0	0	0	0	0	0	0	0	0	0	0	0	0	19
maker-Contig_Y1-snap-gene-32.746-mRNA-1	0	0	3	15	29	79	78	3	4	1	2	0	1	0	0	0	0	0	0	0	0	0	0	0	0	0	215
maker-Contig_Y1-snap-gene-32.748-mRNA-1	0	1	0	0	0	1	4	6	5	7	19	19	4	5	4	0	0	0	0	0	0	0	0	0	0	0	75
maker-Contig_Y1-snap-gene-32.608-mRNA-1	0	3	1	18	36	74	82	4	1	3	3	1	0	0	0	0	0	0	0	0	0	0	0	0	0	0	226
maker-Contig_Y1-augustus-gene-32.310-mRNA-1	0	11	18	70	113	230	242	19	9	8	3	7	4	4	0	0	0	0	0	0	0	0	0	0	0	0	738
maker-Contig_Y1-snap-gene-32.617-mRNA-1	0	0	2	2	0	8	39	0	0	0	0	1	0	0	1	0	0	0	0	0	0	0	0	0	0	0	53
maker-Contig_Y1-augustus-gene-32.217-mRNA-1	0	6	21	19	80	94	396	22	8	22	3	0	4	3	3	0	1	0	0	0	0	0	0	0	0	0	682
maker-Contig_Y1-augustus-gene-32.319-mRNA-1	0	0	0	0	0	4	5	0	0	0	0	0	0	0	0	0	0	0	0	0	0	0	0	0	0	0	9
maker-Contig_Y1-augustus-gene-32.220-mRNA-1	0	0	0	0	2	4	4	0	0	0	0	0	0	0	0	0	0	0	0	0	0	0	0	0	0	0	10
maker-Contig_Y1-snap-gene-32.775-mRNA-1	0	4	11	13	40	61	315	11	1	18	0	2	0	0	1	2	2	0	0	0	0	0	0	1	0	0	482
maker-Contig_Y1-snap-gene-32.624-mRNA-1	0	61	159	251	630	1124	6026	221	45	69	18	12	12	6	7	2	1	0	0	0	0	0	0	0	0	0	8644
maker-Contig_Y1-augustus-gene-32.324-mRNA-1	0	2	10	18	99	70	178	8	1	15	1	0	0	1	1	1	0	0	0	0	0	0	0	0	0	0	405
maker-Contig_Y1-snap-gene-32.627-mRNA-1	0	5	14	26	58	94	498	20	5	2	3	1	4	1	1	1	0	0	0	0	0	0	0	0	0	0	733
maker-Contig_Y1-snap-gene-32.779-mRNA-1	0	0	0	0	0	1	7	0	1	0	0	0	0	0	0	0	0	0	0	0	0	0	0	0	0	0	9
maker-Contig_Y1-augustus-gene-32.329-mRNA-1	0	0	0	0	0	0	0	0	0	0	0	0	0	0	0	0	0	0	0	0	0	0	0	0	0	0	0
maker-Contig_Y1-snap-gene-32.791-mRNA-1	0	1	2	0	0	0	1	0	0	0	0	0	0	0	0	0	0	0	0	0	0	0	0	0	0	0	4
maker-Contig_Y1-snap-gene-32.788-mRNA-1	0	0	0	0	0	0	2	1	0	0	0	0	0	0	0	0	0	0	0	0	0	0	0	0	0	0	3
maker-Contig_Y1-snap-gene-32.786-mRNA-1	0	0	0	0	0	0	0	0	0	0	0	0	0	0	0	0	0	0	0	0	0	0	0	0	0	0	0
maker-Contig_Y1-snap-gene-32.793-mRNA-1	0	0	0	2	0	0	0	0	0	0	0	0	0	0	0	0	0	0	0	0	0	0	0	0	0	0	2
maker-Contig_Y1-snap-gene-32.790-mRNA-1	0	0	0	0	0	1	3	1	0	0	0	0	0	0	0	0	0	0	0	0	0	0	0	0	0	0	5
maker-Contig_Y1-augustus-gene-32.334-mRNA-1	0	21	23	37	68	123	807	26	5	1	1	0	1	5	1	1	0	0	0	0	0	0	0	0	0	0	1120
maker-Contig_Y1-snap-gene-32.885-mRNA-1	0	0	0	0	0	2	3	1	1	0	0	0	0	0	0	0	0	0	0	0	0	0	0	0	0	0	7
augustus_masked-Contig_Y1-processed-gene-32.54-mRNA-1	0	0	0	0	0	0	0	0	0	0	0	0	0	0	0	0	0	0	0	0	0	0	0	0	0	0	0
snap_masked-Contig_Y1-processed-gene-32.131-mRNA-1	0	1	1	0	0	0	0	0	0	0	0	0	0	0	0	0	0	0	0	0	0	0	0	0	0	0	2
snap_masked-Contig_Y1-processed-gene-32.132-mRNA-1	0	0	0	0	0	0	0	0	0	0	0	0	0	0	0	0	0	0	0	0	0	0	0	0	0	0	0
maker-Contig_Y1-augustus-gene-32.225-mRNA-1	0	3	2	3	4	22	111	6	3	3	1	2	1	0	0	0	0	0	0	0	0	0	0	0	0	0	161
maker-Contig_Y1-augustus-gene-32.461-mRNA-1	0	0	0	0	0	4	6	0	0	1	0	0	0	0	0	0	0	0	0	0	0	0	0	0	0	0	11
maker-Contig_Y1-augustus-gene-32.462-mRNA-1	0	0	1	0	2	1	0	0	0	1	1	0	0	0	0	0	0	0	0	0	0	0	0	0	0	0	6
maker-Contig_Y1-augustus-gene-32.465-mRNA-1	0	0	0	0	0	0	0	0	0	0	0	0	0	0	0	0	0	0	0	0	0	0	0	0	0	0	0
maker-Contig_Y1-snap-gene-32.634-mRNA-1	0	0	0	1	1	1	0	0	0	0	0	0	0	0	0	0	0	0	0	0	0	0	0	0	0	0	3
maker-Contig_Y1-augustus-gene-32.227-mRNA-1	0	0	0	0	0	1	1	0	0	0	0	0	0	0	0	0	0	0	0	0	0	0	0	0	0	0	2
maker-Contig_Y1-snap-gene-32.923-mRNA-1	0	0	1	0	0	0	0	3	0	0	0	0	1	0	0	0	0	0	0	0	0	0	0	0	0	0	5
snap_masked-Contig_Y1-processed-gene-32.137-mRNA-1	0	2	1	1	1	0	0	1	0	2	0	2	0	0	0	0	0	0	0	0	0	0	0	0	0	0	10
maker-Contig_Y1-snap-gene-32.638-mRNA-1	0	2	1	2	1	0	3	0	0	2	1	1	1	0	0	0	0	0	0	0	0	0	0	0	0	0	14
maker-Contig_Y1-augustus-gene-32.473-mRNA-1	0	1	0	0	1	0	7	3	4	0	6	1	6	0	1	0	0	0	0	0	0	0	0	0	0	0	30
maker-Contig_Y1-snap-gene-32.939-mRNA-1	0	0	0	0	0	0	0	0	0	0	0	0	0	0	0	0	0	0	0	0	0	0	0	0	0	0	0
maker-Contig_Y1-snap-gene-32.938-mRNA-1	0	0	0	0	1	1	0	0	0	0	0	0	0	0	0	0	0	0	0	0	0	0	0	0	0	0	2
augustus_masked-Contig_Y1-processed-gene-32.62-mRNA-1	0	2	4	3	7	7	9	2	2	3	7	3	3	3	0	0	0	0	0	0	0	0	0	0	0	0	55
maker-Contig_Y1-augustus-gene-32.231-mRNA-1	0	0	0	0	0	0	3	0	0	0	0	1	0	0	0	0	0	0	0	0	0	0	0	0	0	0	4
maker-Contig_Y1-snap-gene-32.955-mRNA-1	0	0	0	0	0	0	0	0	0	0	0	0	0	0	0	0	0	0	0	0	0	0	0	0	0	0	0
maker-Contig_Y1-augustus-gene-32.487-mRNA-1	0	0	0	1	0	0	0	4	0	0	1	0	0	0	0	0	0	0	0	0	0	0	0	0	0	0	6
maker-Contig_Y1-augustus-gene-32.488-mRNA-1	0	0	0	0	0	0	0	0	0	0	0	0	0	0	0	0	0	0	0	0	0	0	0	0	0	0	0
maker-Contig_Y1-snap-gene-33.279-mRNA-1	0	0	1	0	1	2	8	0	0	0	0	1	0	0	0	0	0	0	0	0	0	0	0	0	0	0	13
maker-Contig_Y1-snap-gene-32.966-mRNA-1	0	3	8	11	27	49	368	87	19	5	0	4	0	1	1	2	0	0	0	0	0	0	0	0	0	0	585
maker-Contig_Y1-snap-gene-32.970-mRNA-1	0	9	10	17	34	81	444	17	7	3	1	0	3	1	2	1	0	0	0	0	0	0	0	0	0	0	630
augustus_masked-Contig_Y1-processed-gene-33.2-mRNA-1	0	0	0	0	0	0	0	0	0	0	0	0	0	0	0	0	0	0	0	0	0	0	0	0	0	0	0
maker-Contig_Y1-snap-gene-33.442-mRNA-1	0	1	2	0	0	4	1	0	7	0	1	1	2	1	0	0	0	0	0	0	0	0	0	0	0	0	20
maker-Contig_Y1-snap-gene-33.281-mRNA-1	0	0	0	0	2	3	0	0	0	0	0	0	1	2	0	0	0	0	0	0	0	0	0	0	0	0	8
maker-Contig_Y1-augustus-gene-33.224-mRNA-1	0	1	0	0	1	1	12	0	0	0	0	0	1	0	2	0	0	0	0	0	0	0	0	0	0	0	18
snap_masked-Contig_Y1-processed-gene-33.41-mRNA-1	0	0	0	0	0	0	0	0	0	0	0	0	0	0	0	0	0	0	0	0	0	0	0	0	0	0	0
maker-Contig_Y1-augustus-gene-33.93-mRNA-1	0	1	0	0	4	0	0	0	0	0	0	0	0	0	0	0	0	0	0	0	0	0	0	0	0	0	5
maker-Contig_Y1-augustus-gene-33.246-mRNA-1	0	4	0	2	0	8	1	6	10	11	6	12	9	2	2	0	0	0	0	0	0	0	0	0	0	0	73
maker-Contig_Y1-snap-gene-33.283-mRNA-1	0	0	0	0	0	0	0	0	0	0	0	0	0	0	0	0	0	0	0	0	0	0	0	0	0	0	0
maker-Contig_Y1-snap-gene-33.476-mRNA-1	0	0	0	1	1	0	0	0	0	0	0	0	0	0	0	0	0	0	0	0	0	0	0	0	0	0	2
maker-Contig_Y1-augustus-gene-33.254-mRNA-1	0	1	0	0	0	3	7	0	1	1	2	2	0	1	1	0	0	0	0	0	0	0	0	0	0	0	19
maker-Contig_Y1-augustus-gene-33.95-mRNA-1	0	0	2	0	0	3	17	2	1	4	2	1	2	1	0	0	0	0	0	0	0	0	0	0	0	0	35
maker-Contig_Y1-augustus-gene-33.258-mRNA-1	0	13	26	5	20	36	125	101	155	172	173	128	42	25	5	0	0	0	0	0	0	0	0	0	0	0	1026
maker-Contig_Y1-augustus-gene-33.97-mRNA-1	0	2	1	0	2	7	4	1	0	0	0	0	1	0	0	0	0	0	0	0	0	0	0	0	0	0	18
maker-Contig_Y1-augustus-gene-33.100-mRNA-1	0	0	0	0	0	0	0	0	0	0	0	0	1	2	0	0	0	0	0	0	0	0	0	0	0	0	3
maker-Contig_Y1-snap-gene-33.294-mRNA-1	0	0	0	0	2	3	1	0	0	0	0	0	0	0	0	0	0	0	0	0	0	0	0	0	0	0	6
maker-Contig_Y1-augustus-gene-33.105-mRNA-1	0	0	0	0	1	0	0	0	0	0	1	0	0	0	0	0	0	0	0	0	0	0	0	0	0	0	2
maker-Contig_Y1-snap-gene-33.485-mRNA-1	0	1	0	3	2	3	4	1	0	0	0	0	0	0	0	0	0	0	0	0	0	0	0	0	0	0	14
maker-Contig_Y1-snap-gene-33.299-mRNA-1	0	0	0	2	1	3	1	0	0	0	0	0	0	0	0	0	0	0	0	0	0	0	0	0	0	0	7
augustus_masked-Contig_Y1-processed-gene-33.17-mRNA-1	0	0	0	0	0	0	3	0	0	0	0	1	1	0	0	0	0	0	0	0	0	0	0	0	0	0	5
maker-Contig_Y1-snap-gene-33.487-mRNA-1	0	0	0	0	0	0	0	0	0	0	0	0	0	0	0	0	0	0	0	0	0	0	0	0	0	0	0
maker-Contig_Y1-snap-gene-33.298-mRNA-1	0	19	1	0	0	0	1	0	0	0	0	1	0	0	0	0	0	0	0	0	0	0	0	0	0	0	22
maker-Contig_Y1-augustus-gene-33.262-mRNA-1	0	0	0	1	1	1	1	0	0	0	0	0	3	0	1	0	0	0	0	0	0	0	0	0	0	0	8
maker-Contig_Y1-augustus-gene-33.263-mRNA-1	0	0	1	1	0	0	4	0	0	0	2	0	1	1	0	0	0	0	0	0	0	0	0	0	0	0	10
maker-Contig_Y1-snap-gene-33.307-mRNA-1	0	1	0	0	0	0	0	0	0	0	0	1	0	0	0	0	0	0	0	0	0	0	0	0	0	0	2
snap_masked-Contig_Y1-processed-gene-33.73-mRNA-1	0	0	0	0	1	1	0	2	1	1	1	0	0	0	0	0	0	0	0	0	0	0	0	0	0	0	7
maker-Contig_Y1-snap-gene-33.497-mRNA-1	0	2	0	1	0	0	0	0	0	0	0	0	0	0	0	0	0	0	0	0	0	0	0	0	0	0	3
maker-Contig_Y1-snap-gene-33.500-mRNA-1	0	0	0	0	2	0	5	1	1	2	1	3	2	1	0	0	0	0	0	0	0	0	0	0	0	0	18
maker-Contig_Y1-snap-gene-33.508-mRNA-1	0	0	1	0	0	3	1	2	3	2	6	5	4	1	1	0	0	0	0	0	0	0	0	0	0	0	29
augustus_masked-Contig_Y1-processed-gene-33.22-mRNA-1	0	1	0	1	2	2	13	2	2	0	3	0	0	0	0	0	0	0	0	0	0	0	0	0	0	0	26
maker-Contig_Y1-augustus-gene-33.113-mRNA-1	0	0	0	1	1	3	6	6	3	2	8	5	7	3	2	0	0	0	0	0	0	0	0	0	0	0	47
maker-Contig_Y1-snap-gene-33.308-mRNA-1	0	0	0	0	1	1	5	0	4	0	4	3	3	0	0	0	0	0	0	0	0	0	0	0	0	0	21
maker-Contig_Y1-snap-gene-33.327-mRNA-1	0	0	0	0	1	3	4	1	3	2	1	4	6	2	0	0	0	0	0	0	0	0	0	0	0	0	27
maker-Contig_Y1-snap-gene-33.335-mRNA-1	0	0	0	0	0	1	1	1	0	2	2	7	5	1	2	2	0	0	0	0	0	0	0	0	0	0	24
maker-Contig_Y1-snap-gene-33.325-mRNA-1	0	0	0	0	0	1	2	0	0	0	3	1	0	0	0	0	0	0	0	0	0	0	0	0	0	0	7
maker-Contig_Y1-snap-gene-33.357-mRNA-1	0	0	0	0	3	2	14	1	6	3	11	3	1	2	1	0	0	0	0	0	0	0	0	0	0	0	47
maker-Contig_Y1-snap-gene-33.361-mRNA-1	0	0	0	0	1	1	0	1	2	0	1	0	0	1	1	0	0	0	0	0	0	0	0	0	0	0	8
maker-Contig_Y1-snap-gene-33.365-mRNA-1	0	0	0	0	0	2	1	1	2	2	5	4	6	1	0	0	0	0	0	0	0	0	0	0	0	0	24
maker-Contig_Y1-snap-gene-33.364-mRNA-1	0	0	0	0	2	0	5	2	1	0	1	2	1	0	1	0	0	0	0	0	0	0	0	0	0	0	15
maker-Contig_Y1-snap-gene-33.366-mRNA-1	0	0	0	0	1	0	5	2	1	1	7	7	2	1	1	0	0	0	0	0	0	0	0	0	0	0	28
augustus_masked-Contig_Y1-processed-gene-33.27-mRNA-1	0	0	0	2	1	2	3	0	1	1	0	0	0	0	0	0	0	0	0	0	0	0	0	0	0	0	10
maker-Contig_Y1-snap-gene-33.389-mRNA-1	0	0	0	0	1	3	2	2	1	2	4	0	3	2	1	0	0	0	0	0	0	0	0	0	0	0	21
maker-Contig_Y1-snap-gene-33.398-mRNA-1	0	0	0	0	1	2	8	1	2	2	3	5	2	2	0	0	0	0	0	0	0	0	0	0	0	0	28
maker-Contig_Y1-snap-gene-33.407-mRNA-1	0	2	0	2	0	6	16	2	2	5	5	2	2	5	1	0	0	0	0	0	0	0	0	0	0	0	50
maker-Contig_Y1-snap-gene-33.412-mRNA-1	0	0	0	1	0	1	2	0	2	0	1	3	0	0	0	0	0	0	0	0	0	0	0	0	0	0	10
maker-Contig_Y1-snap-gene-33.416-mRNA-1	0	1	1	0	2	0	1	0	0	0	6	3	4	1	1	0	0	0	0	0	0	0	0	0	0	0	20
maker-Contig_Y1-snap-gene-33.421-mRNA-1	0	1	0	1	4	2	8	1	2	2	5	4	3	2	0	1	0	0	0	0	0	0	0	0	0	0	36
maker-Contig_Y1-snap-gene-33.428-mRNA-1	0	0	0	1	0	2	2	2	3	0	6	8	2	3	2	0	0	0	0	0	0	0	0	0	0	0	31
augustus_masked-Contig_Y1-processed-gene-33.32-mRNA-1	0	0	0	1	3	0	1	0	0	0	0	0	0	0	0	0	0	0	0	0	0	0	0	0	0	0	5
maker-Contig_Y1-augustus-gene-34.90-mRNA-1	0	0	0	0	0	1	0	0	1	0	0	1	1	0	0	0	0	0	0	0	0	0	0	0	0	0	4
maker-Contig_Y1-snap-gene-34.254-mRNA-1	0	0	0	0	0	0	0	0	0	2	1	2	1	1	0	0	0	0	0	0	0	0	0	0	0	0	7
maker-Contig_Y1-snap-gene-34.271-mRNA-1	0	0	0	0	0	0	3	1	0	4	2	6	4	5	0	0	0	0	0	0	0	0	0	0	0	0	25
maker-Contig_Y1-augustus-gene-34.142-mRNA-1	0	0	1	0	1	0	4	2	2	0	2	0	1	0	0	0	0	0	0	0	0	0	0	0	0	0	13
maker-Contig_Y1-snap-gene-34.273-mRNA-1	0	0	0	0	0	0	1	1	0	2	0	0	0	0	0	0	0	0	0	0	0	0	0	0	0	0	4
maker-Contig_Y1-augustus-gene-34.145-mRNA-1	0	0	1	0	1	4	4	2	2	13	2	6	4	2	1	0	0	0	0	0	0	0	0	0	0	0	42
maker-Contig_Y1-snap-gene-34.355-mRNA-1	0	22	17	5	0	3	20	0	6	2	3	1	1	0	3	0	0	0	0	0	0	0	0	0	0	0	83
maker-Contig_Y1-snap-gene-34.275-mRNA-1	0	0	3	0	0	2	0	1	6	8	7	2	7	2	0	0	0	0	0	0	0	0	0	0	0	0	38
maker-Contig_Y1-snap-gene-34.278-mRNA-1	0	6	5	15	10	12	7	7	9	6	10	7	4	5	3	1	0	1	0	0	0	0	0	1	0	0	109
maker-Contig_Y1-augustus-gene-34.156-mRNA-1	0	0	1	0	0	0	0	0	1	0	0	1	0	0	0	0	0	0	0	0	0	0	0	0	0	0	3
maker-Contig_Y1-augustus-gene-34.157-mRNA-1	0	2	0	15	1	0	0	0	0	0	0	0	0	0	0	0	0	0	0	0	0	0	0	0	0	0	18
maker-Contig_Y1-augustus-gene-34.174-mRNA-1	0	13	21	89	155	324	1149	97	51	105	63	52	40	30	9	2	1	0	0	0	0	0	0	0	0	0	2201
maker-Contig_Y1-snap-gene-34.284-mRNA-1	0	4	6	18	32	79	155	7	6	9	14	12	7	10	0	0	0	0	0	0	0	0	0	0	0	0	359
maker-Contig_Y1-augustus-gene-34.101-mRNA-1	0	6	9	37	102	169	1062	36	10	15	16	18	7	14	6	2	1	0	0	0	0	0	0	0	0	0	1510
maker-Contig_Y1-snap-gene-34.406-mRNA-1	0	1	2	6	20	46	208	13	4	3	5	6	4	1	0	0	0	0	0	0	0	0	0	0	0	0	319
maker-Contig_Y1-augustus-gene-34.175-mRNA-1	0	0	0	0	0	0	0	0	0	0	1	1	0	0	0	0	0	0	0	0	0	0	0	0	0	0	2
maker-Contig_Y1-snap-gene-34.386-mRNA-1	0	0	0	0	0	0	0	0	0	1	0	0	0	0	0	0	0	0	0	0	0	0	0	0	0	0	1
maker-Contig_Y1-augustus-gene-34.192-mRNA-1	0	0	0	3	2	1	5	0	4	2	6	2	6	2	0	0	0	0	0	0	0	0	0	0	0	0	33
maker-Contig_Y1-snap-gene-34.295-mRNA-1	0	2	4	1	0	0	1	2	1	2	1	1	0	0	0	0	0	0	0	0	0	0	0	0	0	0	15
maker-Contig_Y1-augustus-gene-34.112-mRNA-1	0	0	0	0	0	0	0	0	3	0	0	2	0	0	1	0	0	0	0	0	0	0	0	0	0	0	6
maker-Contig_Y1-snap-gene-34.425-mRNA-1	0	3	2	0	0	1	3	0	0	1	2	0	2	0	0	0	0	0	0	0	0	0	0	0	0	0	14
maker-Contig_Y1-snap-gene-34.297-mRNA-1	0	0	0	1	4	6	6	0	4	2	6	7	1	1	0	0	0	1	0	0	0	0	0	0	0	0	39
maker-Contig_Y1-augustus-gene-34.198-mRNA-1	0	1	2	7	23	51	112	3	4	6	20	5	8	5	0	0	0	0	0	0	0	0	0	0	0	0	247
maker-Contig_Y1-snap-gene-34.428-mRNA-1	0	0	0	0	0	0	0	0	0	0	0	0	0	0	0	0	0	0	0	0	0	0	0	0	0	0	0
maker-Contig_Y1-snap-gene-34.431-mRNA-1	0	0	0	0	0	0	1	0	1	0	0	0	0	0	0	0	0	0	0	0	0	0	0	0	0	0	2
maker-Contig_Y1-snap-gene-34.304-mRNA-1	0	0	0	0	1	0	0	0	0	0	0	0	0	0	0	0	0	0	0	0	0	0	0	0	0	0	1
maker-Contig_Y1-augustus-gene-34.115-mRNA-1	0	0	0	0	1	0	0	1	2	0	4	3	3	0	2	0	0	0	0	0	0	0	0	0	0	0	16
maker-Contig_Y1-augustus-gene-34.200-mRNA-1	0	0	0	0	0	0	2	0	0	1	1	0	1	0	0	0	0	0	0	0	0	0	0	0	0	0	5
maker-Contig_Y1-snap-gene-34.437-mRNA-1	0	1	0	1	0	0	1	0	0	0	2	0	0	0	0	0	0	0	0	0	0	0	0	0	0	0	5
maker-Contig_Y1-augustus-gene-34.119-mRNA-1	0	0	0	0	0	1	0	0	0	2	3	2	3	0	1	0	0	0	0	0	0	0	0	0	0	0	12
maker-Contig_Y1-augustus-gene-34.210-mRNA-1	0	0	7	0	0	0	1	0	1	0	0	0	0	0	0	0	0	0	0	0	0	0	0	0	0	0	9
maker-Contig_Y1-snap-gene-34.312-mRNA-1	0	0	0	0	0	0	0	0	0	0	0	0	0	0	0	0	0	0	0	0	0	0	0	0	0	0	0
maker-Contig_Y1-snap-gene-34.445-mRNA-1	0	3	10	50	0	0	0	0	0	2	0	0	0	0	0	0	0	0	0	0	0	0	0	0	0	0	65
maker-Contig_Y1-snap-gene-34.314-mRNA-1	0	2	9	3	4	5	12	4	1	1	3	4	0	3	0	0	0	0	0	0	0	0	0	0	0	0	51
maker-Contig_Y1-augustus-gene-34.214-mRNA-1	0	0	5	8	16	31	113	4	1	1	11	6	10	4	0	0	0	0	0	0	0	0	0	0	0	0	210
snap_masked-Contig_Y1-processed-gene-34.77-mRNA-1	0	2	4	7	25	27	120	6	1	0	0	0	1	2	0	0	0	0	0	0	0	0	0	0	0	0	195
maker-Contig_Y1-snap-gene-34.315-mRNA-1	0	1	11	18	39	59	127	8	5	4	17	21	7	3	2	0	0	0	0	0	0	0	0	0	0	0	322
maker-Contig_Y1-snap-gene-34.318-mRNA-1	0	4	9	17	48	48	104	12	5	14	11	17	5	3	3	0	1	0	0	0	0	0	0	0	0	0	301
maker-Contig_Y1-snap-gene-34.321-mRNA-1	0	5	3	7	12	26	64	1	0	0	0	1	0	0	0	0	0	0	0	0	0	0	0	0	0	0	119
snap_masked-Contig_Y1-processed-gene-34.50-mRNA-1	0	0	1	0	0	0	0	0	0	1	0	0	1	0	1	0	0	0	0	0	0	0	0	0	0	0	4
augustus_masked-Contig_Y1-processed-gene-34.9-mRNA-1	0	3	0	1	0	2	9	3	1	0	2	0	2	2	1	0	0	0	0	0	0	0	0	0	0	0	26
maker-Contig_Y1-augustus-gene-34.125-mRNA-1	0	372	1	3	5	11	46	3	1	0	2	4	2	3	0	0	0	0	0	0	0	0	0	0	0	0	453
maker-Contig_Y1-augustus-gene-34.131-mRNA-1	0	0	0	0	0	1	1	0	0	0	0	1	1	1	0	1	0	0	0	0	0	0	0	0	0	0	6
maker-Contig_Y1-augustus-gene-34.130-mRNA-1	0	0	1	0	2	0	3	2	2	0	0	0	1	0	0	0	0	0	0	0	0	0	0	0	0	0	11
maker-Contig_Y1-snap-gene-34.459-mRNA-1	0	3	5	0	1	1	1	3	0	1	4	0	5	0	0	0	0	0	0	0	0	0	0	0	0	0	24
maker-Contig_Y1-augustus-gene-34.137-mRNA-1	0	0	0	0	2	2	6	1	1	2	4	1	2	0	1	1	0	0	0	0	0	0	0	0	0	0	23
maker-Contig_Y1-augustus-gene-34.136-mRNA-1	0	0	0	0	0	0	1	0	0	0	0	0	0	0	0	0	0	0	0	0	0	0	0	0	0	0	1
maker-Contig_Y1-augustus-gene-34.227-mRNA-1	0	0	0	1	0	0	0	0	0	0	0	0	0	0	0	0	0	0	0	0	0	0	0	0	0	0	1
maker-Contig_Y1-snap-gene-34.336-mRNA-1	0	0	0	0	0	0	0	0	0	0	0	0	0	0	0	0	0	0	0	0	0	0	0	0	0	0	0
augustus_masked-Contig_Y1-processed-gene-34.32-mRNA-1	0	0	0	0	0	0	0	0	0	0	1	0	0	1	0	0	0	0	0	0	0	0	0	0	0	0	2
maker-Contig_Y1-snap-gene-34.471-mRNA-1	0	0	2	6	67	104	176	27	42	19	59	39	20	4	5	0	0	0	0	0	0	0	0	0	0	0	570
snap_masked-Contig_Y1-processed-gene-34.56-mRNA-1	0	0	1	0	1	6	22	1	1	0	1	0	0	0	0	0	0	0	0	0	0	0	0	0	0	0	33
maker-Contig_Y1-augustus-gene-34.233-mRNA-1	0	0	0	3	4	2	33	2	1	1	0	0	0	0	0	1	0	0	0	0	0	0	0	0	0	0	47
snap_masked-Contig_Y1-processed-gene-34.84-mRNA-1	0	0	2	0	4	5	38	4	0	0	1	0	0	0	0	0	0	0	0	0	0	0	0	0	0	0	54
maker-Contig_Y1-snap-gene-34.345-mRNA-1	0	0	5	7	5	2	37	4	0	3	1	2	2	0	0	0	0	0	0	0	0	0	0	0	0	0	68
maker-Contig_Y1-augustus-gene-34.247-mRNA-1	0	4	10	13	31	63	447	30	1	0	0	1	0	1	0	0	0	0	0	0	0	0	0	0	0	0	601
augustus_masked-Contig_Y1-processed-gene-34.37-mRNA-1	0	2	5	12	12	16	90	4	0	2	0	2	0	0	0	0	0	0	0	0	0	0	0	0	0	0	145
maker-Contig_Y1-augustus-gene-35.164-mRNA-1	0	2	7	19	34	77	407	27	3	1	1	1	1	0	0	0	0	0	0	0	0	0	0	0	0	0	580
maker-Contig_Y1-snap-gene-35.274-mRNA-1	0	0	4	5	13	25	132	12	5	2	4	3	2	1	1	0	0	0	0	0	0	0	0	0	0	0	209
maker-Contig_Y1-snap-gene-35.307-mRNA-1	0	3	4	8	17	50	226	19	0	0	0	2	2	1	0	0	0	0	0	0	0	0	0	0	0	0	332
maker-Contig_Y1-snap-gene-35.273-mRNA-1	0	2	4	7	15	40	133	14	2	2	0	0	0	0	0	0	1	0	0	0	0	0	0	0	0	0	220
maker-Contig_Y1-augustus-gene-35.190-mRNA-1	0	7	5	27	59	131	685	52	5	0	0	5	2	2	2	0	0	0	0	0	0	0	0	0	0	0	982
maker-Contig_Y1-augustus-gene-35.184-mRNA-1	0	1	1	4	7	13	59	1	0	0	0	0	0	0	2	0	0	0	0	0	0	0	0	0	0	0	88
maker-Contig_Y1-augustus-gene-35.229-mRNA-1	0	0	0	0	0	0	1	1	0	0	0	0	0	0	0	0	0	0	0	0	0	0	0	0	0	0	2
maker-Contig_Y1-snap-gene-35.323-mRNA-1	0	0	0	0	0	1	0	0	0	0	0	0	0	0	0	0	0	0	0	0	0	0	0	0	0	0	1
maker-Contig_Y1-snap-gene-35.322-mRNA-1	0	0	0	0	0	0	1	0	0	0	0	0	0	0	0	0	0	0	0	0	0	0	0	0	0	0	1
augustus_masked-Contig_Y1-processed-gene-35.31-mRNA-1	0	283	413	248	678	1264	2256	735	996	1143	448	270	140	70	26	9	4	0	1	0	0	0	0	0	0	0	8987
maker-Contig_Y1-snap-gene-35.284-mRNA-1	0	0	0	0	0	0	0	0	0	0	0	0	0	0	0	0	0	0	0	0	0	0	0	0	0	0	0
maker-Contig_Y1-augustus-gene-35.133-mRNA-1	0	0	0	0	0	0	1	0	5	0	1	0	0	0	0	0	0	0	0	0	0	0	0	0	0	0	7
maker-Contig_Y1-augustus-gene-35.135-mRNA-1	0	4	0	0	0	0	0	0	0	0	0	0	0	0	0	0	0	0	0	0	0	0	0	0	0	0	4
snap_masked-Contig_Y1-processed-gene-35.65-mRNA-1	0	0	0	0	0	0	0	0	0	0	0	0	0	0	0	0	0	0	0	0	0	0	0	0	0	0	0
augustus_masked-Contig_Y1-processed-gene-35.33-mRNA-1	0	0	0	0	0	1	0	0	0	0	0	0	0	0	0	0	0	0	0	0	0	0	0	0	0	0	1
augustus_masked-Contig_Y1-processed-gene-35.34-mRNA-1	0	0	0	0	0	0	0	0	0	0	0	0	0	0	0	0	0	0	0	0	0	0	0	0	0	0	0
maker-Contig_Y1-snap-gene-35.341-mRNA-1	0	0	0	1	0	0	0	0	1	1	0	0	0	0	0	0	0	0	0	0	0	0	0	0	0	0	3
maker-Contig_Y1-snap-gene-35.344-mRNA-1	0	0	1	1	0	1	2	0	0	0	1	0	0	0	0	0	0	0	0	0	0	0	0	0	0	0	6
maker-Contig_Y1-augustus-gene-35.253-mRNA-1	0	3	2	3	2	4	7	3	29	26	22	19	16	7	1	0	0	0	0	0	0	0	0	0	0	0	144
maker-Contig_Y1-snap-gene-35.288-mRNA-1	0	0	0	0	0	0	0	0	0	1	0	2	0	0	0	0	0	0	0	0	0	0	0	0	0	0	3
maker-Contig_Y1-augustus-gene-35.137-mRNA-1	0	0	0	0	0	0	1	0	0	1	1	0	0	0	0	0	0	0	0	0	0	0	0	0	0	0	3
maker-Contig_Y1-augustus-gene-35.138-mRNA-1	0	0	4	2	1	2	3	1	2	3	1	5	2	0	0	0	0	0	0	0	0	0	0	0	0	0	26
maker-Contig_Y1-augustus-gene-35.257-mRNA-1	0	92	88	19	9	4	18	7	6	16	17	25	8	4	2	1	0	0	0	0	0	0	0	0	0	0	316
maker-Contig_Y1-augustus-gene-35.260-mRNA-1	0	4	4	8	14	16	31	27	35	36	71	29	23	4	0	0	0	0	0	0	0	0	0	0	0	0	302
maker-Contig_Y1-snap-gene-35.355-mRNA-1	0	6	3	20	21	59	134	124	189	256	176	206	60	42	16	0	0	0	0	0	0	0	0	0	0	0	1312
maker-Contig_Y1-snap-gene-35.363-mRNA-1	0	0	3	1	3	1	0	2	22	5	3	4	4	3	1	0	0	0	0	0	0	0	0	0	0	0	52
maker-Contig_Y1-snap-gene-35.297-mRNA-1	0	0	0	0	1	0	0	0	0	0	0	0	0	0	0	0	0	0	0	0	0	0	0	0	0	0	1
maker-Contig_Y1-augustus-gene-35.145-mRNA-1	0	0	1	3	13	3	21	3	0	0	0	0	0	0	0	0	0	0	0	0	0	0	0	0	0	0	44
snap_masked-Contig_Y1-processed-gene-35.76-mRNA-1	0	16	62	2	0	0	0	0	0	0	0	0	0	0	0	0	0	0	0	0	0	0	0	0	0	0	80
snap_masked-Contig_Y1-processed-gene-35.77-mRNA-1	0	1	0	0	0	0	1	0	0	0	0	2	1	0	0	0	0	0	0	0	0	0	0	0	0	0	5
maker-Contig_Y1-snap-gene-35.368-mRNA-1	0	0	0	0	0	0	0	0	0	0	0	0	0	0	0	0	0	0	0	0	0	0	0	0	0	0	0
maker-Contig_Y1-snap-gene-35.365-mRNA-1	0	0	0	0	0	0	0	0	0	0	0	0	0	0	0	0	0	0	0	0	0	0	0	0	0	0	0
maker-Contig_Y1-snap-gene-35.302-mRNA-1	0	1	0	0	0	1	3	0	1	1	1	0	0	0	0	0	0	0	0	0	0	0	0	0	0	0	8
maker-Contig_Y1-snap-gene-35.371-mRNA-1	0	0	0	0	0	0	0	0	0	0	0	0	0	0	0	0	0	0	0	0	0	0	0	0	0	0	0
maker-Contig_Y1-snap-gene-35.305-mRNA-1	0	0	0	0	0	0	0	1	0	0	0	0	1	0	0	0	0	0	0	0	0	0	0	0	0	0	2
augustus_masked-Contig_Y1-processed-gene-35.44-mRNA-1	0	0	0	1	0	1	1	0	0	0	0	0	0	0	0	0	0	0	0	0	0	0	0	0	0	0	3
maker-Contig_Y1-augustus-gene-36.130-mRNA-1	0	5	35	5	4	0	0	0	1	1	1	3	3	1	0	0	0	0	0	0	0	0	0	0	0	0	59
maker-Contig_Y1-snap-gene-36.244-mRNA-1	0	0	0	0	0	0	0	0	0	0	0	0	0	0	0	0	0	0	0	0	0	0	0	0	0	0	0
augustus_masked-Contig_Y1-processed-gene-36.3-mRNA-1	0	0	1	2	1	0	0	0	0	0	0	1	0	0	0	0	0	0	0	0	0	0	0	0	0	0	5
maker-Contig_Y1-snap-gene-36.258-mRNA-1	0	4	2	0	1	0	4	1	0	1	1	0	1	2	1	0	1	0	0	0	0	0	0	0	0	0	19
maker-Contig_Y1-augustus-gene-36.73-mRNA-1	0	1	0	0	3	2	1	0	0	1	1	1	2	1	0	0	0	0	0	0	0	0	0	0	0	0	13
maker-Contig_Y1-augustus-gene-36.137-mRNA-1	0	8	23	4	2	3	4	2	3	1	1	2	1	2	0	0	0	0	0	0	0	0	0	0	0	0	56
augustus_masked-Contig_Y1-processed-gene-36.23-mRNA-1	0	277	393	458	1144	3259	6391	3315	7377	4512	2274	1859	1064	578	124	17	4	1	0	4	1	0	0	0	0	0	33055
maker-Contig_Y1-snap-gene-36.300-mRNA-1	0	5	0	1	0	2	0	3	1	1	1	0	1	0	0	1	0	0	0	0	0	0	0	0	0	0	16
maker-Contig_Y1-snap-gene-36.201-mRNA-1	0	882	748	1025	2573	3909	8550	4430	5343	3887	2498	1132	923	449	107	9	2	0	1	1	0	0	0	0	0	0	36471
maker-Contig_Y1-snap-gene-36.310-mRNA-1	0	10	4	0	2	2	6	1	4	0	5	0	2	1	0	0	0	0	0	0	0	0	0	0	0	0	37
maker-Contig_Y1-snap-gene-36.307-mRNA-1	0	0	0	0	0	0	2	0	0	0	0	0	0	0	0	0	0	0	0	0	0	0	0	0	0	0	2
maker-Contig_Y1-snap-gene-36.203-mRNA-1	0	0	2	0	0	2	4	3	0	4	2	2	2	2	0	0	0	0	0	0	0	0	0	0	0	0	23
maker-Contig_Y1-augustus-gene-36.164-mRNA-1	0	0	2	3	15	25	38	13	14	12	19	12	9	3	0	0	0	0	0	0	0	0	0	0	0	0	165
maker-Contig_Y1-augustus-gene-36.166-mRNA-1	0	4	0	2	1	1	7	0	2	0	1	0	1	0	0	0	0	0	0	0	0	0	0	0	0	0	19
maker-Contig_Y1-augustus-gene-36.79-mRNA-1	0	0	0	0	0	0	1	0	0	0	0	0	0	0	0	0	0	0	0	0	0	0	0	0	0	0	1
maker-Contig_Y1-augustus-gene-36.86-mRNA-1	0	1	0	2	2	0	11	1	2	1	1	1	1	0	1	0	0	0	0	0	0	0	0	0	0	0	24
maker-Contig_Y1-snap-gene-36.319-mRNA-1	0	0	0	0	0	0	0	0	0	1	0	0	0	0	0	0	0	0	0	0	0	0	0	0	0	0	1
maker-Contig_Y1-augustus-gene-36.169-mRNA-1	0	0	0	4	3	14	51	1	0	2	1	5	1	0	1	0	0	0	1	0	0	0	0	0	0	0	84
maker-Contig_Y1-snap-gene-36.322-mRNA-1	0	0	0	0	0	0	4	0	0	0	0	0	1	0	0	0	0	0	0	0	0	0	0	0	0	0	5
maker-Contig_Y1-snap-gene-36.324-mRNA-1	0	0	0	2	1	0	2	0	2	3	0	3	1	0	0	0	0	0	0	0	0	0	0	0	0	0	14
maker-Contig_Y1-snap-gene-36.323-mRNA-1	0	0	0	0	0	0	1	0	0	0	0	0	0	0	0	0	0	0	0	0	0	0	0	0	0	0	1
snap_masked-Contig_Y1-processed-gene-36.70-mRNA-1	0	180	0	0	0	2	1	0	0	2	2	1	0	1	0	0	0	0	0	0	0	0	0	0	0	0	189
snap_masked-Contig_Y1-processed-gene-36.71-mRNA-1	0	14	3	1	0	0	2	0	3	1	2	0	1	0	0	0	0	0	0	0	0	0	0	0	0	0	27
maker-Contig_Y1-snap-gene-36.331-mRNA-1	0	0	0	4	0	4	5	2	3	10	4	8	4	3	0	1	1	0	0	0	0	0	0	0	0	0	49
maker-Contig_Y1-snap-gene-36.220-mRNA-1	0	8	12	36	127	290	391	25	6	10	3	1	0	1	1	0	0	0	0	0	0	0	0	0	0	0	911
maker-Contig_Y1-snap-gene-36.226-mRNA-1	0	6	17	43	172	307	383	16	4	1	5	3	5	2	0	0	0	0	0	0	0	0	0	0	0	0	964
snap_masked-Contig_Y1-processed-gene-36.47-mRNA-1	0	1	1	3	7	6	49	2	2	2	0	2	3	3	0	0	1	0	0	0	0	0	0	0	0	0	82
maker-Contig_Y1-snap-gene-36.234-mRNA-1	0	3	14	51	99	190	404	28	6	3	3	2	2	0	0	0	0	0	0	0	0	0	0	0	0	0	805
snap_masked-Contig_Y1-processed-gene-36.49-mRNA-1	0	1	5	17	62	121	251	4	1	1	2	3	1	0	1	0	0	0	0	0	0	0	0	0	0	0	470
maker-Contig_Y1-augustus-gene-36.112-mRNA-1	0	2	1	0	7	13	68	2	0	0	0	0	1	2	0	1	0	0	0	0	0	0	0	0	0	0	97
maker-Contig_Y1-augustus-gene-36.113-mRNA-1	0	1	3	3	7	13	87	6	1	2	3	4	3	0	0	0	0	0	0	0	0	0	0	0	0	0	133
maker-Contig_Y1-snap-gene-36.241-mRNA-1	0	9	22	96	198	369	660	32	8	6	3	8	3	3	0	0	0	0	0	0	0	0	0	0	0	0	1417
augustus_masked-Contig_Y1-processed-gene-37.0-mRNA-1	0	4	9	27	64	130	198	10	1	1	0	0	1	0	1	0	0	0	0	0	0	0	0	0	0	0	446
maker-Contig_Y1-snap-gene-37.271-mRNA-1	0	0	1	2	3	18	37	3	2	1	4	7	2	0	0	0	0	0	0	0	0	0	0	0	0	0	80
maker-Contig_Y1-snap-gene-37.270-mRNA-1	0	0	0	0	2	0	3	0	0	0	0	1	1	0	0	0	0	0	0	0	0	0	0	0	0	0	7
augustus_masked-Contig_Y1-processed-gene-37.2-mRNA-1	0	3	2	5	5	14	69	4	0	2	1	1	1	2	0	0	0	0	0	0	0	0	0	0	0	0	109
maker-Contig_Y1-snap-gene-37.280-mRNA-1	0	4	26	78	198	348	663	28	9	11	4	10	4	4	1	1	1	0	0	0	0	0	0	0	0	0	1390
maker-Contig_Y1-snap-gene-37.285-mRNA-1	0	2	8	33	72	144	258	16	1	2	3	3	1	0	0	0	0	0	0	0	0	0	0	0	0	0	543
maker-Contig_Y1-snap-gene-37.283-mRNA-1	0	5	11	37	124	181	304	27	5	2	4	3	1	2	1	0	0	0	0	0	0	0	0	0	0	0	707
maker-Contig_Y1-snap-gene-37.286-mRNA-1	0	10	19	59	183	324	597	33	8	6	5	8	5	3	1	0	0	0	0	0	0	0	0	0	0	0	1261
maker-Contig_Y1-snap-gene-37.406-mRNA-1	0	6	11	42	94	142	827	38	5	14	6	5	8	6	4	1	0	0	0	0	0	0	0	0	0	0	1209
maker-Contig_Y1-augustus-gene-37.246-mRNA-1	0	0	0	0	0	0	0	1	0	0	0	0	1	0	0	0	0	0	0	0	0	0	0	0	0	0	2
maker-Contig_Y1-augustus-gene-37.142-mRNA-1	0	9	18	45	138	214	390	35	5	6	4	4	2	5	2	0	0	0	0	0	0	0	0	0	0	0	877
maker-Contig_Y1-augustus-gene-37.143-mRNA-1	0	6	25	59	141	237	506	36	5	9	6	8	7	3	0	0	0	0	0	0	0	0	0	0	0	0	1048
maker-Contig_Y1-augustus-gene-37.144-mRNA-1	0	4	11	25	61	128	374	25	5	0	2	7	7	0	4	1	0	0	0	0	0	0	0	0	0	0	654
maker-Contig_Y1-snap-gene-37.295-mRNA-1	0	5	8	34	155	281	326	28	5	2	2	6	1	1	0	0	0	2	0	0	0	0	0	0	0	0	856
maker-Contig_Y1-snap-gene-37.297-mRNA-1	0	1	4	8	6	10	93	3	3	3	6	2	1	1	0	1	0	0	0	0	0	0	0	0	0	0	142
maker-Contig_Y1-snap-gene-37.306-mRNA-1	0	8	32	112	230	374	697	39	3	9	6	8	6	5	0	0	0	0	0	0	0	0	0	0	0	0	1529
maker-Contig_Y1-augustus-gene-37.160-mRNA-1	0	9	25	96	176	389	701	44	11	10	11	9	4	0	3	1	0	0	0	0	0	0	0	0	0	0	1489
maker-Contig_Y1-snap-gene-37.314-mRNA-1	0	1	7	23	44	85	187	10	1	2	4	4	3	4	1	0	0	0	0	0	0	0	0	0	0	0	376
augustus_masked-Contig_Y1-processed-gene-37.17-mRNA-1	0	2	0	3	7	7	60	1	3	3	1	0	1	0	1	0	0	0	0	0	0	0	0	0	0	0	89
maker-Contig_Y1-snap-gene-37.317-mRNA-1	0	0	1	2	6	12	33	3	1	3	3	4	1	0	0	0	0	0	0	0	0	0	0	0	0	0	69
maker-Contig_Y1-snap-gene-37.320-mRNA-1	0	3	13	66	131	216	257	21	6	2	3	5	0	1	1	0	0	0	0	0	0	0	0	0	0	0	725
maker-Contig_Y1-snap-gene-37.319-mRNA-1	0	0	0	3	5	6	34	3	2	3	1	3	1	0	0	0	0	0	0	0	0	0	0	0	0	0	61
maker-Contig_Y1-snap-gene-37.328-mRNA-1	0	4	17	49	126	240	262	18	1	2	0	3	1	0	1	0	0	0	0	0	0	0	0	0	0	0	724
maker-Contig_Y1-snap-gene-37.327-mRNA-1	0	0	2	2	3	11	33	1	0	1	2	2	3	0	0	1	0	0	0	0	0	0	0	0	0	0	61
maker-Contig_Y1-augustus-gene-37.181-mRNA-1	0	9	34	94	192	328	578	27	4	4	1	6	4	1	1	1	0	1	0	0	0	0	0	0	0	0	1285
snap_masked-Contig_Y1-processed-gene-37.75-mRNA-1	0	2	1	3	5	8	52	2	1	0	0	0	1	0	0	0	0	0	0	0	0	0	0	0	0	0	75
snap_masked-Contig_Y1-processed-gene-37.76-mRNA-1	0	0	1	3	1	2	13	1	0	1	2	1	1	0	0	0	0	0	0	0	0	0	0	0	0	0	26
maker-Contig_Y1-snap-gene-37.347-mRNA-1	0	10	13	87	159	272	344	23	4	3	2	2	2	3	0	0	0	0	0	0	0	0	0	0	0	0	924
maker-Contig_Y1-snap-gene-37.346-mRNA-1	0	5	8	61	135	227	306	14	4	2	3	2	0	0	2	0	0	0	0	0	0	0	0	0	0	0	769
maker-Contig_Y1-snap-gene-37.345-mRNA-1	0	1	0	2	4	6	23	1	0	2	1	2	0	0	0	0	0	0	0	0	0	0	0	0	0	0	42
augustus_masked-Contig_Y1-processed-gene-37.28-mRNA-1	0	5	11	71	117	217	402	25	9	3	3	9	2	2	0	0	0	0	0	0	0	0	0	0	0	0	876
maker-Contig_Y1-augustus-gene-37.195-mRNA-1	0	3	9	26	71	156	217	19	3	4	2	1	0	1	4	0	0	0	0	0	0	0	0	0	0	0	516
augustus_masked-Contig_Y1-processed-gene-37.30-mRNA-1	0	12	16	79	143	238	370	30	5	3	6	4	0	2	0	0	0	0	0	0	0	0	0	0	0	0	908
maker-Contig_Y1-snap-gene-37.369-mRNA-1	0	4	13	50	104	184	244	13	4	3	2	9	0	4	0	1	0	0	0	0	0	0	0	0	0	0	635
maker-Contig_Y1-snap-gene-37.374-mRNA-1	0	3	0	0	2	3	3	1	1	2	2	0	0	1	2	0	0	0	0	0	0	0	0	0	0	0	20
maker-Contig_Y1-augustus-gene-37.221-mRNA-1	0	0	4	0	0	1	1	2	1	1	5	3	1	1	0	0	0	0	0	0	0	0	0	0	0	0	20
maker-Contig_Y1-snap-gene-37.372-mRNA-1	0	4	4	6	3	14	7	0	0	0	0	0	1	1	0	0	0	0	0	0	0	0	0	0	0	0	40
maker-Contig_Y1-snap-gene-37.412-mRNA-1	0	0	7	9	0	0	0	0	0	0	0	0	0	0	0	0	0	0	0	0	0	0	0	0	0	0	16
maker-Contig_Y1-snap-gene-37.389-mRNA-1	0	2	0	2	0	0	0	0	0	0	0	0	0	0	0	0	0	0	0	0	0	0	0	0	0	0	4
maker-Contig_Y1-snap-gene-37.422-mRNA-1	0	2	0	0	0	0	0	0	0	0	0	0	0	0	0	0	0	0	0	0	0	0	0	0	0	0	2
maker-Contig_Y1-augustus-gene-37.254-mRNA-1	0	0	6	11	1	2	3	0	0	1	0	1	0	0	0	0	0	0	0	0	0	0	0	0	0	0	25
maker-Contig_Y1-snap-gene-37.423-mRNA-1	0	0	0	0	0	1	0	1	1	0	0	0	0	0	0	0	0	0	0	0	0	0	0	0	0	0	3
maker-Contig_Y1-snap-gene-37.393-mRNA-1	0	0	0	0	0	0	1	0	0	0	0	0	0	0	0	0	0	0	0	0	0	0	0	0	0	0	1
maker-Contig_Y1-snap-gene-37.397-mRNA-1	0	0	0	0	0	0	0	0	0	0	0	0	0	0	0	0	0	0	0	0	0	0	0	0	0	0	0
maker-Contig_Y1-augustus-gene-37.257-mRNA-1	0	0	4	1	0	1	1	0	1	0	0	0	0	0	0	0	0	0	0	0	0	0	0	0	0	0	8
snap_masked-Contig_Y1-processed-gene-37.111-mRNA-1	0	0	0	0	0	0	1	0	0	0	0	0	0	0	0	0	0	0	0	0	0	0	0	0	0	0	1
maker-Contig_Y1-augustus-gene-37.239-mRNA-1	0	0	2	0	1	1	3	0	0	0	0	0	1	1	0	0	0	0	0	0	0	0	0	0	0	0	9
augustus_masked-Contig_Y1-processed-gene-37.39-mRNA-1	0	0	0	0	0	2	0	0	0	0	0	0	0	0	0	0	0	0	0	0	0	0	0	0	0	0	2
maker-Contig_Y1-snap-gene-37.434-mRNA-1	0	0	0	0	1	2	6	4	2	14	22	14	2	1	0	0	0	0	0	0	0	0	0	0	0	0	68
maker-Contig_Y1-augustus-gene-37.241-mRNA-1	0	0	0	0	2	1	2	8	9	6	1	0	0	0	0	0	0	0	0	0	0	0	0	0	0	0	29
maker-Contig_Y1-augustus-gene-37.260-mRNA-1	0	0	0	0	0	1	2	0	0	0	0	0	0	0	0	0	0	0	0	0	0	0	0	0	0	0	3
maker-Contig_Y1-augustus-gene-37.243-mRNA-1	0	0	1	0	0	0	0	0	0	0	0	0	0	0	0	0	0	0	0	0	0	0	0	0	0	0	1
maker-Contig_Y1-snap-gene-37.439-mRNA-1	0	0	0	0	0	1	0	0	0	0	0	0	0	0	0	0	0	0	0	0	0	0	0	0	0	0	1
maker-Contig_Y1-snap-gene-37.442-mRNA-1	0	1	4	2	1	3	0	1	1	0	0	1	2	0	1	0	0	0	0	0	0	0	0	0	0	0	17
maker-Contig_Y1-snap-gene-37.443-mRNA-1	0	0	0	0	0	0	0	0	0	0	0	0	0	0	0	0	0	0	0	0	0	0	0	0	0	0	0
maker-Contig_Y1-augustus-gene-37.264-mRNA-1	0	0	0	1	0	0	0	0	0	0	0	0	0	0	0	0	0	0	0	0	0	0	0	0	0	0	1
maker-Contig_Y1-augustus-gene-37.265-mRNA-1	0	0	0	0	0	0	0	0	0	0	0	0	0	0	0	0	0	0	0	0	0	0	0	0	0	0	0
maker-Contig_Y1-snap-gene-37.447-mRNA-1	0	0	0	0	1	1	7	12	12	4	6	10	12	2	0	0	0	0	0	0	0	0	0	0	0	0	67
augustus_masked-Contig_Y1-processed-gene-37.52-mRNA-1	0	0	0	1	0	0	19	0	1	0	0	0	0	1	0	0	0	0	0	0	0	0	0	0	0	0	22
augustus_masked-Contig_Y1-processed-gene-37.44-mRNA-1	0	0	0	1	1	0	1	0	0	0	0	0	0	0	0	0	0	0	0	0	0	0	0	0	0	0	3
maker-Contig_Y1-snap-gene-37.451-mRNA-1	0	0	0	0	0	0	0	0	0	0	0	0	1	0	0	0	0	0	0	0	0	0	0	0	0	0	1
maker-Contig_Y1-augustus-gene-37.268-mRNA-1	0	0	0	0	0	0	0	0	1	0	0	0	0	0	0	0	0	0	0	0	0	0	0	0	0	0	1
snap_masked-Contig_Y1-processed-gene-37.99-mRNA-1	0	3	14	2	1	5	11	8	10	9	11	10	8	13	1	0	0	0	0	0	0	0	0	0	0	0	106
maker-Contig_Y1-snap-gene-38.118-mRNA-1	0	0	0	0	0	0	0	0	0	0	0	0	0	0	0	0	0	0	0	0	0	0	0	0	0	0	0
maker-Contig_Y1-augustus-gene-38.63-mRNA-1	0	1	0	0	0	0	0	0	1	0	0	0	0	0	0	0	0	0	0	0	0	0	0	0	0	0	2
maker-Contig_Y1-augustus-gene-38.65-mRNA-1	0	0	2	0	0	0	1	0	0	0	0	0	0	0	0	0	0	0	0	0	0	0	0	0	0	0	3
augustus_masked-Contig_Y1-processed-gene-38.3-mRNA-1	0	94	43	20	61	151	489	73	81	88	115	116	78	61	19	0	0	0	0	0	0	0	0	0	0	0	1489
maker-Contig_Y1-snap-gene-38.170-mRNA-1	0	28	0	0	0	0	0	0	0	0	0	0	0	0	0	0	0	0	0	0	0	0	0	0	0	0	28
maker-Contig_Y1-augustus-gene-38.77-mRNA-1	0	0	0	0	0	0	0	0	0	0	0	0	0	0	0	0	0	0	0	0	0	0	0	0	0	0	0
augustus_masked-Contig_Y1-processed-gene-38.5-mRNA-1	0	0	0	0	0	0	0	1	0	0	2	0	0	0	0	0	0	0	0	0	0	0	0	0	0	0	3
snap_masked-Contig_Y1-processed-gene-38.31-mRNA-1	0	0	0	0	0	0	0	0	0	0	0	0	0	0	0	0	0	0	0	0	0	0	0	0	0	0	0
maker-Contig_Y1-snap-gene-38.138-mRNA-1	0	0	0	0	0	0	0	0	0	0	0	0	0	0	0	0	0	0	0	0	0	0	0	0	0	0	0
maker-Contig_Y1-augustus-gene-38.108-mRNA-1	0	1	0	0	0	0	0	0	0	0	0	0	0	0	0	0	0	0	0	0	0	0	0	0	0	0	1
maker-Contig_Y1-augustus-gene-38.109-mRNA-1	0	0	0	1	0	0	0	0	0	0	0	0	0	0	0	0	0	0	0	0	0	0	0	0	0	0	1
maker-Contig_Y1-snap-gene-38.172-mRNA-1	0	0	0	0	3	0	0	0	0	0	0	0	0	0	0	0	0	0	0	0	0	0	0	0	0	0	3
snap_masked-Contig_Y1-processed-gene-38.51-mRNA-1	0	0	0	0	0	0	0	0	0	0	0	0	0	0	0	0	0	0	0	0	0	0	0	0	0	0	0
snap_masked-Contig_Y1-processed-gene-38.52-mRNA-1	0	0	0	0	0	0	0	0	0	0	0	0	0	0	0	0	0	0	0	0	0	0	0	0	0	0	0
maker-Contig_Y1-augustus-gene-38.80-mRNA-1	0	0	0	0	1	4	11	2	2	1	0	1	0	0	4	0	0	0	0	0	0	0	0	0	0	0	26
maker-Contig_Y1-augustus-gene-38.112-mRNA-1	0	1	0	0	1	2	1	0	0	0	1	0	0	1	0	0	0	0	0	0	0	0	0	0	0	0	7
maker-Contig_Y1-snap-gene-38.143-mRNA-1	0	0	0	0	0	0	0	0	0	0	0	0	0	0	0	0	0	0	0	0	0	0	0	0	0	0	0
maker-Contig_Y1-snap-gene-38.144-mRNA-1	0	0	1	0	1	3	0	0	2	1	1	0	0	0	0	0	0	0	0	0	0	0	0	0	0	0	9
maker-Contig_Y1-snap-gene-38.177-mRNA-1	0	0	0	0	0	0	0	0	0	0	0	0	0	0	0	0	0	0	0	0	0	0	0	0	0	0	0
maker-Contig_Y1-augustus-gene-38.90-mRNA-1	0	8	6	8	20	16	32	9	15	29	16	30	33	10	3	0	0	0	0	0	0	0	0	0	0	0	235
snap_masked-Contig_Y1-processed-gene-38.41-mRNA-1	0	4	28	3	0	0	0	1	1	1	0	0	0	0	0	0	0	0	0	0	0	0	0	0	0	0	38
snap_masked-Contig_Y1-processed-gene-38.42-mRNA-1	0	0	1	0	0	0	0	0	0	0	0	0	0	0	0	0	0	0	0	0	0	0	0	0	0	0	1
[truncated: 19,525 more rows]
