# Supplementary material for: Single-cell RNA-seq of Drosophila miranda testis reveals the evolution and trajectory of germline sex chromosome regulation
Source: PLoS Biol. 2024 Apr 30;22(4):e3002605. doi: 10.1371/journal.pbio.3002605 (PMC11135767; doi:10.1371/journal.pbio.3002605)
Supplement: S1 Data — (ZIP) [file pbio.3002605.s017.zip › S1_Data/Dmir_testis_smRNA.bowtiev1.all.R.counts]

#name	Dmir_testis_smRNA.bowtiev1.15.R.sam	Dmir_testis_smRNA.bowtiev1.16.R.sam	Dmir_testis_smRNA.bowtiev1.17.R.sam	Dmir_testis_smRNA.bowtiev1.18.R.sam	Dmir_testis_smRNA.bowtiev1.19.R.sam	Dmir_testis_smRNA.bowtiev1.20.R.sam	Dmir_testis_smRNA.bowtiev1.21.R.sam	Dmir_testis_smRNA.bowtiev1.22.R.sam	Dmir_testis_smRNA.bowtiev1.23.R.sam	Dmir_testis_smRNA.bowtiev1.24.R.sam	Dmir_testis_smRNA.bowtiev1.25.R.sam	Dmir_testis_smRNA.bowtiev1.26.R.sam	Dmir_testis_smRNA.bowtiev1.27.R.sam	Dmir_testis_smRNA.bowtiev1.28.R.sam	Dmir_testis_smRNA.bowtiev1.29.R.sam	Dmir_testis_smRNA.bowtiev1.30.R.sam	Dmir_testis_smRNA.bowtiev1.31.R.sam	Dmir_testis_smRNA.bowtiev1.32.R.sam	Dmir_testis_smRNA.bowtiev1.33.R.sam	Dmir_testis_smRNA.bowtiev1.34.R.sam	Dmir_testis_smRNA.bowtiev1.35.R.sam	Dmir_testis_smRNA.bowtiev1.36.R.sam	Dmir_testis_smRNA.bowtiev1.37.R.sam	Dmir_testis_smRNA.bowtiev1.38.R.sam	Dmir_testis_smRNA.bowtiev1.39.R.sam	Dmir_testis_smRNA.bowtiev1.40.R.sam	Dmir_testis_smRNA.bowtiev1.R.sam
maker-Contig_AX1-snap-gene-0.167-mRNA-1	0	2	0	0	1	0	4	0	0	1	0	0	0	0	0	0	0	0	0	0	0	0	0	0	0	0	8
maker-Contig_AX1-snap-gene-0.174-mRNA-1	0	0	0	0	0	1	4	0	1	1	0	1	0	1	0	0	0	0	0	0	0	0	0	0	0	0	9
augustus_masked-Contig_AX1-processed-gene-0.4-mRNA-1	0	0	0	0	1	0	4	0	0	0	0	0	0	1	0	0	0	0	0	0	0	0	0	0	0	0	6
maker-Contig_AX1-snap-gene-0.172-mRNA-1	0	0	0	0	0	0	5	0	0	0	0	0	0	1	0	0	0	0	0	0	0	0	0	0	0	0	6
maker-Contig_AX1-snap-gene-0.181-mRNA-1	0	0	0	0	0	2	3	1	0	0	0	0	0	1	0	0	0	0	0	0	0	0	0	0	0	0	7
maker-Contig_AX1-snap-gene-0.183-mRNA-1	0	0	0	1	1	0	2	1	0	0	0	0	0	0	0	0	0	0	0	0	0	0	0	0	0	0	5
maker-Contig_AX1-snap-gene-0.186-mRNA-1	0	0	0	0	0	0	3	0	0	0	0	0	0	0	0	0	0	0	0	0	0	0	0	0	0	0	3
augustus_masked-Contig_AX1-processed-gene-0.12-mRNA-1	0	5	9	19	89	142	504	86	19	1	1	2	1	1	2	0	0	0	0	0	0	0	0	0	0	0	881
maker-Contig_AX1-snap-gene-0.215-mRNA-1	0	7	13	21	116	179	579	125	33	6	2	4	2	0	1	0	0	0	0	0	0	0	0	0	0	0	1088
maker-Contig_AX1-augustus-gene-0.66-mRNA-1	0	3	1	5	10	18	74	6	1	2	1	0	0	0	0	0	0	0	0	0	0	0	0	0	0	0	121
maker-Contig_AX1-augustus-gene-0.67-mRNA-1	0	1	1	6	21	14	66	9	6	2	0	2	0	0	0	0	0	0	0	0	0	0	0	0	0	0	128
maker-Contig_AX1-augustus-gene-0.68-mRNA-1	0	2	1	3	15	19	81	7	2	2	0	2	0	0	1	0	0	0	0	0	0	0	0	0	0	0	135
maker-Contig_AX1-snap-gene-0.262-mRNA-1	0	1	0	0	0	0	2	0	2	0	0	0	0	1	0	0	0	0	0	0	0	0	0	0	0	0	6
maker-Contig_AX1-snap-gene-0.266-mRNA-1	0	0	0	0	0	1	3	0	0	0	0	0	0	0	0	0	0	0	0	0	0	0	0	0	0	0	4
maker-Contig_AX14-augustus-gene-0.13-mRNA-1	0	5	18	57	91	138	69	5	4	3	4	3	0	0	1	0	0	0	0	0	0	0	0	0	0	0	398
maker-Contig_AX14-snap-gene-0.100-mRNA-1	0	3	1	2	13	7	4	2	1	1	0	0	0	0	0	0	0	0	0	0	0	0	0	0	0	0	34
maker-Contig_AX14-augustus-gene-0.14-mRNA-1	0	0	0	1	0	2	1	0	0	0	0	0	0	0	0	0	0	0	0	0	0	0	0	0	0	0	4
augustus_masked-Contig_AX14-processed-gene-0.2-mRNA-1	0	0	0	0	0	0	0	0	0	0	0	0	0	0	0	0	0	0	0	0	0	0	0	0	0	0	0
snap_masked-Contig_AX14-processed-gene-0.9-mRNA-1	0	1	0	2	4	8	5	1	2	0	5	0	0	2	0	0	0	0	0	0	0	0	0	0	0	0	30
maker-Contig_AX14-snap-gene-0.87-mRNA-1	0	0	12	43	100	120	90	7	1	1	5	1	0	0	0	0	0	0	0	0	0	0	0	0	0	0	380
maker-Contig_AX14-snap-gene-0.105-mRNA-1	0	5	2	3	2	6	2	0	0	0	1	0	0	0	0	0	0	0	0	0	0	0	0	0	0	0	21
maker-Contig_AX14-augustus-gene-0.51-mRNA-1	0	10	10	55	93	126	77	5	1	3	3	0	2	3	0	1	0	0	0	0	0	0	0	0	0	0	389
snap_masked-Contig_AX17-processed-gene-0.2-mRNA-1	0	0	0	0	0	0	0	0	0	0	0	0	0	0	0	0	0	0	0	0	0	0	0	0	0	0	0
maker-Contig_AX22-augustus-gene-0.8-mRNA-1	0	0	0	0	0	0	1	0	0	0	0	0	0	0	0	0	0	0	0	0	0	0	0	0	0	0	1
maker-Contig_AX22-snap-gene-0.12-mRNA-1	0	0	0	0	1	0	5	0	0	0	0	0	0	0	0	0	0	0	0	0	0	0	0	0	0	0	6
maker-Contig_AX23-snap-gene-0.5-mRNA-1	0	0	1	0	0	0	0	0	0	0	0	0	0	0	0	0	0	0	0	0	0	0	0	0	0	0	1
maker-Contig_AX23-snap-gene-0.4-mRNA-1	0	0	0	0	1	0	0	0	2	0	0	0	0	0	0	0	0	0	0	0	0	0	0	0	0	0	3
maker-Contig_AX23-snap-gene-0.8-mRNA-1	0	1	0	4	6	8	11	9	17	12	11	9	6	1	1	0	0	0	0	0	0	0	0	0	0	0	96
maker-Contig_AX3-augustus-gene-0.1-mRNA-1	0	2	2	0	0	0	0	1	1	0	0	0	0	0	0	0	0	0	0	0	0	0	0	0	0	0	6
maker-Contig_AX30-snap-gene-0.4-mRNA-1	0	0	0	0	0	0	0	0	0	0	0	0	0	0	0	0	0	0	0	0	0	0	0	0	0	0	0
maker-Contig_AX5-snap-gene-0.27-mRNA-1	0	0	0	3	6	15	56	6	2	1	0	2	0	0	0	0	0	0	0	0	0	0	0	0	0	0	91
maker-Contig_AX5-snap-gene-0.45-mRNA-1	0	3	10	27	19	36	43	37	8	0	1	1	0	0	0	0	0	0	0	0	0	0	0	0	0	0	185
maker-Contig_AX5-snap-gene-0.30-mRNA-1	0	1	0	1	4	6	16	2	1	0	0	0	0	0	0	0	0	0	0	0	0	0	0	0	0	0	31
maker-Contig_AX5-augustus-gene-0.14-mRNA-1	0	0	1	2	3	15	48	3	0	0	0	0	0	0	0	0	0	0	0	0	0	0	0	0	0	0	72
maker-Contig_AX5-augustus-gene-0.22-mRNA-1	0	0	0	0	0	1	4	0	0	0	0	1	0	0	0	0	0	0	0	0	0	0	0	0	0	0	6
maker-Contig_AX5-snap-gene-0.37-mRNA-1	0	0	0	0	6	10	3	17	2	2	2	0	0	0	0	0	0	0	0	0	0	0	0	0	0	0	42
maker-Contig_AX5-snap-gene-0.36-mRNA-1	0	15	2	2	4	23	50	6	4	1	0	0	0	0	0	0	0	0	0	0	0	0	0	0	0	0	107
maker-Contig_AX5-augustus-gene-0.17-mRNA-1	0	0	0	0	1	0	3	0	0	0	0	0	0	0	0	0	0	0	0	0	0	0	0	0	0	0	4
augustus_masked-Contig_AX5-processed-gene-0.4-mRNA-1	0	0	0	0	0	0	1	0	0	0	0	0	0	0	0	0	0	0	0	0	0	0	0	0	0	0	1
maker-Contig_AX5-snap-gene-0.43-mRNA-1	0	15	8	53	69	103	111	54	5	6	1	0	0	0	0	0	0	0	0	0	0	0	0	0	0	0	425
augustus_masked-Contig_AX7-processed-gene-0.0-mRNA-1	0	0	0	0	0	0	0	0	0	0	0	0	0	0	0	0	0	0	0	0	0	0	0	0	0	0	0
augustus_masked-Contig_AX7-processed-gene-0.1-mRNA-1	0	0	0	0	0	0	1	0	0	0	0	0	0	0	0	0	0	0	0	0	0	0	0	0	0	0	1
snap_masked-Contig_AX7-processed-gene-0.5-mRNA-1	0	0	0	1	0	0	0	0	0	0	0	0	0	0	0	0	0	0	0	0	0	0	0	0	0	0	1
maker-Contig_AX_tr1-snap-gene-0.200-mRNA-1	0	0	0	0	0	0	0	0	0	0	0	0	0	0	0	0	0	0	0	0	0	0	0	0	0	0	0
maker-Contig_AX_tr1-augustus-gene-0.95-mRNA-1	0	0	0	0	0	0	2	0	0	0	0	0	0	0	0	0	0	0	0	0	0	0	0	0	0	0	2
maker-Contig_AX_tr1-augustus-gene-0.76-mRNA-1	0	0	0	0	1	0	0	0	0	0	0	0	0	0	0	0	0	0	0	0	0	0	0	0	0	0	1
maker-Contig_AX_tr1-augustus-gene-0.24-mRNA-1	0	1	0	1	2	1	11	1	0	1	0	0	0	0	0	0	0	0	0	0	0	0	0	0	0	0	18
maker-Contig_AX_tr1-augustus-gene-0.117-mRNA-1	0	0	0	0	0	0	4	1	0	0	0	0	0	0	0	0	0	0	0	0	0	0	0	0	0	0	5
maker-Contig_AX_tr1-augustus-gene-0.116-mRNA-1	0	0	0	0	0	0	1	0	0	0	0	0	0	0	0	0	0	0	0	0	0	0	0	0	0	0	1
augustus_masked-Contig_AX_tr1-processed-gene-0.1-mRNA-1	0	0	1	0	1	1	0	0	0	0	0	0	0	0	0	0	0	0	0	0	0	0	0	0	0	0	3
maker-Contig_AX_tr1-augustus-gene-0.38-mRNA-1	0	5	0	0	0	0	4	0	0	0	0	0	0	0	0	0	0	0	0	0	0	0	0	0	0	0	9
maker-Contig_AX_tr1-snap-gene-0.221-mRNA-1	0	0	0	0	0	0	2	0	0	0	0	0	0	0	0	0	0	0	0	0	0	0	0	0	0	0	2
maker-Contig_AX_tr1-augustus-gene-0.54-mRNA-1	0	1	0	2	0	5	10	0	0	1	0	0	1	0	0	0	0	0	0	0	0	0	0	0	0	0	20
maker-Contig_AX_tr1-snap-gene-0.228-mRNA-1	0	0	0	0	0	0	0	0	0	0	0	0	0	0	0	0	0	0	0	0	0	0	0	0	0	0	0
maker-Contig_AX_tr1-augustus-gene-0.63-mRNA-1	0	0	0	0	1	0	1	0	0	0	0	0	0	0	0	0	0	0	0	0	0	0	0	0	0	0	2
augustus_masked-Contig_AX_tr1-processed-gene-0.5-mRNA-1	0	0	1	0	0	0	1	0	0	0	0	0	0	0	0	0	0	0	0	0	0	0	0	0	0	0	2
snap_masked-Contig_AX_tr2-processed-gene-0.0-mRNA-1	0	0	0	0	1	2	9	0	0	0	1	0	0	0	0	0	0	0	0	0	0	0	0	0	0	0	13
maker-Contig_AX_tr2-snap-gene-0.2-mRNA-1	0	0	0	0	1	1	4	1	0	0	0	0	0	0	0	0	0	0	0	0	0	0	0	0	0	0	7
maker-Contig_AX_tr2-snap-gene-0.7-mRNA-1	0	0	0	0	0	0	0	0	0	0	0	0	0	0	0	0	0	0	0	0	0	0	0	0	0	0	0
maker-Contig_Y1-augustus-gene-0.131-mRNA-1	0	0	0	0	0	1	4	0	0	0	0	0	0	0	0	0	0	0	0	0	0	0	0	0	0	0	5
maker-Contig_Y1-augustus-gene-0.209-mRNA-1	0	3	6	5	17	45	80	19	11	1	0	1	0	0	1	0	0	0	0	0	0	0	0	0	0	0	189
maker-Contig_Y1-augustus-gene-0.134-mRNA-1	0	0	0	0	0	1	11	1	0	0	0	0	0	0	0	0	0	0	0	0	0	0	0	0	0	0	13
maker-Contig_Y1-snap-gene-0.451-mRNA-1	0	1	4	15	30	49	73	18	3	3	0	0	1	0	0	0	0	0	0	0	0	0	0	0	0	0	197
augustus_masked-Contig_Y1-processed-gene-0.2-mRNA-1	0	0	0	0	0	0	0	0	0	0	0	0	0	0	0	0	0	0	0	0	0	0	0	0	0	0	0
maker-Contig_Y1-augustus-gene-0.137-mRNA-1	0	0	0	0	0	0	1	0	0	0	0	0	0	0	0	0	0	0	0	0	0	0	0	0	0	0	1
maker-Contig_Y1-snap-gene-0.453-mRNA-1	0	1	1	2	9	7	26	7	0	0	0	0	0	0	0	0	0	0	0	0	0	0	0	0	0	0	53
maker-Contig_Y1-augustus-gene-0.139-mRNA-1	0	0	0	0	1	1	2	0	0	0	0	0	0	0	0	0	0	0	0	0	0	0	0	0	0	0	4
maker-Contig_Y1-snap-gene-0.364-mRNA-1	0	1	4	16	32	73	86	50	12	2	0	0	0	0	0	0	0	0	0	0	0	0	0	0	0	0	276
augustus_masked-Contig_Y1-processed-gene-0.26-mRNA-1	0	0	1	4	8	12	45	12	2	0	0	1	0	0	1	0	0	0	0	0	0	0	0	0	0	0	86
maker-Contig_Y1-snap-gene-0.370-mRNA-1	0	0	0	1	0	0	4	0	0	0	0	0	0	0	0	0	0	0	0	0	0	0	0	0	0	0	5
maker-Contig_Y1-augustus-gene-0.142-mRNA-1	0	0	1	0	0	0	3	1	0	0	0	0	0	0	0	0	0	0	0	0	0	0	0	0	0	0	5
augustus_masked-Contig_Y1-processed-gene-0.27-mRNA-1	0	0	0	0	1	7	6	1	1	0	0	0	0	0	0	0	0	0	0	0	0	0	0	0	0	0	16
snap_masked-Contig_Y1-processed-gene-0.93-mRNA-1	0	0	2	2	4	19	40	5	2	0	0	0	0	0	0	0	0	0	0	0	0	0	0	0	0	0	74
maker-Contig_Y1-augustus-gene-0.145-mRNA-1	0	0	1	0	0	0	4	0	0	0	0	0	0	0	0	0	0	0	0	0	0	0	0	0	0	0	5
maker-Contig_Y1-snap-gene-0.463-mRNA-1	0	0	2	10	17	77	647	29	4	0	0	0	0	0	1	0	0	0	0	0	0	0	0	0	0	0	787
augustus_masked-Contig_Y1-processed-gene-0.7-mRNA-1	0	1	0	0	1	2	2	0	0	0	0	0	0	0	0	0	0	0	0	0	0	0	0	0	0	0	6
maker-Contig_Y1-augustus-gene-0.148-mRNA-1	0	0	0	0	0	0	0	0	0	0	0	0	0	0	0	0	0	0	0	0	0	0	0	0	0	0	0
maker-Contig_Y1-augustus-gene-0.223-mRNA-1	0	0	1	2	7	25	41	5	1	0	0	0	0	0	0	0	0	0	0	0	0	0	0	0	0	0	82
maker-Contig_Y1-snap-gene-0.470-mRNA-1	0	29	58	180	486	807	742	80	9	2	1	0	0	2	0	0	0	0	0	0	0	0	0	0	0	0	2396
maker-Contig_Y1-snap-gene-0.469-mRNA-1	0	42	101	332	719	1253	846	89	12	6	3	1	0	4	0	0	0	0	0	0	0	0	0	0	0	0	3408
maker-Contig_Y1-snap-gene-0.468-mRNA-1	0	0	0	0	0	0	0	0	0	0	0	0	0	0	0	0	0	0	0	0	0	0	0	0	0	0	0
maker-Contig_Y1-snap-gene-0.486-mRNA-1	0	0	0	0	0	1	0	0	0	0	0	0	0	0	0	0	0	0	0	0	0	0	0	0	0	0	1
maker-Contig_Y1-snap-gene-0.387-mRNA-1	0	218	633	2617	4720	6774	5548	468	68	31	20	8	11	13	6	2	0	0	0	0	0	0	0	0	0	0	21137
maker-Contig_Y1-snap-gene-0.487-mRNA-1	0	20	67	264	461	748	628	60	11	4	3	2	4	0	2	0	0	0	0	0	0	0	0	0	0	0	2274
augustus_masked-Contig_Y1-processed-gene-0.12-mRNA-1	0	59	49	67	159	256	799	390	378	3857	361	494	107	36	7	1	0	0	0	0	0	0	0	0	0	0	7020
augustus_masked-Contig_Y1-processed-gene-0.14-mRNA-1	0	45	63	77	121	233	822	386	401	3849	327	496	92	35	12	1	0	0	0	0	0	0	0	0	0	0	6960
maker-Contig_Y1-snap-gene-0.394-mRNA-1	0	2	2	0	0	0	0	0	0	0	0	0	0	0	0	0	0	0	0	0	0	0	0	0	0	0	4
maker-Contig_Y1-snap-gene-0.495-mRNA-1	0	44	62	370	775	1516	1600	139	20	8	3	4	2	4	1	1	0	0	0	0	0	0	0	0	0	0	4549
maker-Contig_Y1-snap-gene-0.494-mRNA-1	0	19	32	245	360	633	571	50	11	3	2	2	1	0	0	0	0	0	0	0	0	0	0	0	0	0	1929
maker-Contig_Y1-snap-gene-0.407-mRNA-1	0	40	54	272	680	1844	1761	131	11	3	2	4	0	0	0	0	0	0	0	0	0	0	0	0	0	0	4802
augustus_masked-Contig_Y1-processed-gene-0.38-mRNA-1	0	160	300	1237	2605	4147	2901	261	32	23	10	4	2	4	1	2	0	0	0	0	0	0	0	0	0	0	11689
maker-Contig_Y1-snap-gene-0.406-mRNA-1	0	136	323	1109	2678	4523	4348	704	121	65	66	56	37	43	22	0	0	0	0	0	0	0	0	0	0	0	14231
snap_masked-Contig_Y1-processed-gene-0.111-mRNA-1	0	0	0	0	1	0	0	0	0	0	0	0	0	0	0	0	0	0	0	0	0	0	0	0	0	0	1
snap_masked-Contig_Y1-processed-gene-0.112-mRNA-1	0	21	70	328	501	779	731	61	13	5	5	1	0	2	2	0	0	0	0	0	0	0	0	0	0	0	2519
augustus_masked-Contig_Y1-processed-gene-0.40-mRNA-1	0	21	50	202	582	915	602	58	10	4	1	1	1	1	0	0	0	0	0	0	0	0	0	0	0	0	2448
augustus_masked-Contig_Y1-processed-gene-0.41-mRNA-1	0	0	0	0	1	3	5	1	0	0	0	0	0	0	0	0	0	0	0	0	0	0	0	0	0	0	10
snap_masked-Contig_Y1-processed-gene-0.76-mRNA-1	0	0	0	0	0	0	0	0	0	0	0	0	0	0	0	0	0	0	0	0	0	0	0	0	0	0	0
snap_masked-Contig_Y1-processed-gene-0.114-mRNA-1	0	66	141	688	1496	2395	2258	182	26	8	4	8	3	6	0	0	1	0	0	0	0	0	0	0	0	0	7282
snap_masked-Contig_Y1-processed-gene-0.115-mRNA-1	0	33	58	234	525	797	541	50	7	5	6	1	1	0	1	0	0	0	0	0	0	0	0	0	0	0	2259
maker-Contig_Y1-augustus-gene-0.295-mRNA-1	0	0	1	5	2	3	9	0	0	0	0	2	0	0	0	0	0	0	0	0	0	0	0	0	0	0	22
maker-Contig_Y1-snap-gene-0.587-mRNA-1	0	0	0	0	0	1	0	0	0	0	0	0	0	0	0	0	0	0	0	0	0	0	0	0	0	0	1
snap_masked-Contig_Y1-processed-gene-0.77-mRNA-1	0	204	812	3126	7250	11122	12660	1123	185	64	25	29	22	16	7	0	2	0	0	0	0	0	0	0	0	0	36647
maker-Contig_Y1-augustus-gene-0.303-mRNA-1	0	4	2	2	1	2	15	0	0	0	0	0	0	0	0	0	0	0	0	0	0	0	0	0	0	0	26
maker-Contig_Y1-snap-gene-0.604-mRNA-1	0	0	0	1	1	0	1	1	0	0	1	0	1	0	0	0	0	0	0	0	0	0	0	0	0	0	6
maker-Contig_Y1-snap-gene-0.616-mRNA-1	0	0	0	2	1	1	17	3	0	1	0	0	0	0	0	0	0	0	0	0	0	0	0	0	0	0	25
maker-Contig_Y1-snap-gene-0.617-mRNA-1	0	16	0	0	0	3	4	1	0	0	0	0	0	0	0	0	0	0	0	0	0	0	0	0	0	0	24
maker-Contig_Y1-snap-gene-0.624-mRNA-1	0	1	0	0	0	2	0	3	0	0	0	1	0	1	0	0	0	0	0	0	0	0	0	0	0	0	8
maker-Contig_Y1-snap-gene-0.422-mRNA-1	0	0	1	0	2	1	18	4	0	0	1	0	0	0	0	0	0	0	0	0	0	0	0	0	0	0	27
maker-Contig_Y1-snap-gene-0.421-mRNA-1	0	0	1	1	4	2	20	1	1	0	0	0	0	0	0	0	0	0	0	0	0	0	0	0	0	0	30
maker-Contig_Y1-augustus-gene-0.202-mRNA-1	0	0	0	0	1	2	19	3	0	0	0	1	0	1	0	0	0	0	0	0	0	0	0	0	0	0	27
maker-Contig_Y1-snap-gene-0.627-mRNA-1	0	1	3	1	3	9	44	3	0	1	2	0	0	0	0	0	0	0	0	0	0	0	0	0	0	0	67
snap_masked-Contig_Y1-processed-gene-0.128-mRNA-1	0	0	4	2	2	5	3	2	6	3	4	2	0	0	0	0	0	0	0	0	0	0	0	0	0	0	33
snap_masked-Contig_Y1-processed-gene-0.129-mRNA-1	0	0	4	30	50	52	281	24	5	0	6	4	3	2	0	0	0	0	0	0	0	0	0	0	0	0	461
maker-Contig_Y1-augustus-gene-0.206-mRNA-1	0	0	0	0	0	0	4	0	0	2	0	0	0	0	0	0	0	0	0	0	0	0	0	0	0	0	6
snap_masked-Contig_Y1-processed-gene-0.130-mRNA-1	0	0	3	2	5	1	0	0	0	0	0	1	0	0	0	0	0	0	0	0	0	0	0	0	0	0	12
snap_masked-Contig_Y1-processed-gene-1.48-mRNA-1	0	0	0	0	1	0	1	1	0	0	0	0	0	3	0	0	1	0	0	0	0	0	0	0	0	0	7
snap_masked-Contig_Y1-processed-gene-1.49-mRNA-1	0	0	0	0	0	0	1	2	0	2	6	0	0	0	0	0	0	0	0	0	0	0	0	0	0	0	11
augustus_masked-Contig_Y1-processed-gene-1.24-mRNA-1	0	0	0	0	0	0	2	2	2	4	8	1	0	0	0	0	0	0	0	0	0	0	0	0	0	0	19
maker-Contig_Y1-snap-gene-1.176-mRNA-1	0	0	0	0	0	0	1	1	0	0	0	0	0	0	0	0	0	0	0	0	0	0	0	0	0	0	2
augustus_masked-Contig_Y1-processed-gene-1.25-mRNA-1	0	2	2	6	11	16	52	11	2	0	0	0	0	0	0	0	0	0	0	0	0	0	0	0	0	0	102
augustus_masked-Contig_Y1-processed-gene-1.2-mRNA-1	0	1	2	7	8	9	48	5	1	0	0	0	2	0	0	0	0	0	0	0	0	0	0	0	0	0	83
maker-Contig_Y1-snap-gene-1.179-mRNA-1	0	0	0	0	0	0	2	0	1	0	0	0	0	0	0	0	0	0	0	0	0	0	0	0	0	0	3
maker-Contig_Y1-augustus-gene-1.138-mRNA-1	0	0	0	0	0	0	3	0	0	0	0	0	0	0	0	0	0	0	0	0	0	0	0	0	0	0	3
maker-Contig_Y1-snap-gene-1.216-mRNA-1	0	5	34	84	323	568	2672	131	20	14	12	16	14	18	11	1	1	0	0	0	0	0	0	0	0	0	3924
maker-Contig_Y1-augustus-gene-1.139-mRNA-1	0	0	0	1	0	0	1	0	0	0	0	0	0	0	0	0	0	0	0	0	0	0	0	0	0	0	2
maker-Contig_Y1-snap-gene-1.222-mRNA-1	0	1	0	3	12	10	17	28	31	22	21	14	17	2	2	0	0	0	0	0	0	0	0	0	0	0	180
augustus_masked-Contig_Y1-processed-gene-1.4-mRNA-1	0	8	12	18	30	97	307	29	5	3	6	1	2	3	2	8	0	0	0	0	0	0	0	0	0	0	531
snap_masked-Contig_Y1-processed-gene-1.89-mRNA-1	0	0	0	0	1	3	11	2	2	0	0	0	0	0	0	0	0	0	0	0	0	0	0	0	0	0	19
maker-Contig_Y1-augustus-gene-1.142-mRNA-1	0	0	0	0	1	2	8	1	0	0	0	0	0	0	0	0	0	0	0	0	0	0	0	0	0	0	12
snap_masked-Contig_Y1-processed-gene-1.90-mRNA-1	0	0	0	4	2	1	10	0	0	0	0	1	0	0	0	0	0	0	0	0	0	0	0	0	0	0	18
maker-Contig_Y1-snap-gene-1.180-mRNA-1	0	0	0	0	0	1	2	0	0	0	1	0	0	0	0	0	0	0	0	0	0	0	0	0	0	0	4
maker-Contig_Y1-snap-gene-1.181-mRNA-1	0	0	0	0	0	0	0	0	0	0	0	0	0	0	0	0	0	0	0	0	0	0	0	0	0	0	0
maker-Contig_Y1-snap-gene-1.223-mRNA-1	0	0	2	2	5	7	11	3	1	0	1	0	1	0	0	0	0	0	0	0	0	0	0	0	0	0	33
snap_masked-Contig_Y1-processed-gene-1.94-mRNA-1	0	45	113	226	275	612	650	953	2270	1603	8447	13339	1211	142	51	5	0	1	0	0	0	0	0	0	0	0	29943
snap_masked-Contig_Y1-processed-gene-1.95-mRNA-1	0	3	5	15	33	38	54	93	94	107	57	48	16	9	3	0	0	0	0	0	0	0	0	0	0	0	575
snap_masked-Contig_Y1-processed-gene-1.96-mRNA-1	0	45	131	228	302	607	683	923	2135	1714	8316	13353	1223	157	46	7	3	2	0	0	0	0	0	0	0	0	29875
maker-Contig_Y1-snap-gene-1.182-mRNA-1	0	5	19	46	80	81	59	82	95	95	64	49	28	4	3	1	0	0	0	0	0	0	0	0	0	0	711
augustus_masked-Contig_Y1-processed-gene-1.36-mRNA-1	0	53	225	225	506	553	1046	1187	1697	2586	2407	1009	622	321	67	3	1	0	0	0	1	0	0	0	0	0	12509
maker-Contig_Y1-augustus-gene-1.151-mRNA-1	0	53	168	237	633	746	800	1055	2369	1891	8952	13494	1319	194	86	12	3	2	0	0	0	0	0	0	0	0	32014
augustus_masked-Contig_Y1-processed-gene-1.5-mRNA-1	0	1	3	2	1	16	95	16	0	0	0	3	0	2	1	1	0	0	0	0	0	0	0	0	0	0	141
maker-Contig_Y1-snap-gene-1.246-mRNA-1	0	1	6	7	19	39	106	103	14	2	2	1	1	0	2	0	0	0	0	0	0	0	0	0	0	0	303
augustus_masked-Contig_Y1-processed-gene-1.7-mRNA-1	0	0	0	1	6	5	16	5	1	0	1	0	0	0	0	0	0	0	0	0	0	0	0	0	0	0	35
augustus_masked-Contig_Y1-processed-gene-1.8-mRNA-1	0	0	1	3	10	11	21	11	1	1	1	0	0	0	1	0	0	0	0	0	0	0	0	0	0	0	61
maker-Contig_Y1-augustus-gene-1.119-mRNA-1	0	0	3	2	3	3	10	4	0	0	0	0	0	0	1	0	0	0	0	0	0	0	0	0	0	0	26
maker-Contig_Y1-snap-gene-1.244-mRNA-1	0	0	2	3	2	12	18	22	7	0	1	1	2	0	0	0	0	0	0	0	0	0	0	0	0	0	70
augustus_masked-Contig_Y1-processed-gene-1.10-mRNA-1	0	0	0	0	0	0	0	2	0	0	0	0	1	0	0	0	0	0	0	0	0	0	0	0	0	0	3
augustus_masked-Contig_Y1-processed-gene-1.11-mRNA-1	0	0	2	0	3	2	7	2	0	0	0	0	0	0	0	0	0	0	0	0	0	0	0	0	0	0	16
maker-Contig_Y1-snap-gene-1.197-mRNA-1	0	1	0	3	2	7	13	5	2	0	0	1	0	0	0	0	0	0	0	0	0	0	0	0	0	0	34
maker-Contig_Y1-snap-gene-1.242-mRNA-1	0	3	2	13	40	73	452	74	10	7	2	3	0	3	0	0	0	0	0	0	0	0	0	0	0	0	682
augustus_masked-Contig_Y1-processed-gene-1.14-mRNA-1	0	1	3	3	6	8	22	4	0	0	0	1	1	0	0	0	0	0	0	0	0	0	0	0	0	0	49
maker-Contig_Y1-snap-gene-1.205-mRNA-1	0	0	4	6	5	9	41	3	2	0	0	0	0	1	0	0	0	0	0	0	0	0	0	0	0	0	71
maker-Contig_Y1-augustus-gene-1.129-mRNA-1	0	1	0	0	5	10	39	2	2	0	0	0	0	0	0	0	0	0	0	0	0	0	0	0	0	0	59
augustus_masked-Contig_Y1-processed-gene-1.17-mRNA-1	0	0	1	0	4	7	24	5	0	0	0	0	0	0	0	0	0	0	0	0	0	0	0	0	0	0	41
augustus_masked-Contig_Y1-processed-gene-1.18-mRNA-1	0	0	0	2	2	8	26	7	3	0	0	0	1	0	0	0	0	0	0	0	0	0	0	0	0	0	49
augustus_masked-Contig_Y1-processed-gene-1.21-mRNA-1	0	0	2	2	2	6	16	9	3	0	0	0	0	0	0	0	0	0	0	0	0	0	0	0	0	0	40
augustus_masked-Contig_Y1-processed-gene-1.22-mRNA-1	0	1	0	3	6	4	30	5	2	0	1	0	0	0	0	0	0	0	0	0	0	0	0	0	0	0	52
augustus_masked-Contig_Y1-processed-gene-1.39-mRNA-1	0	0	2	3	5	6	16	6	0	1	0	0	0	0	0	0	0	0	0	0	0	0	0	0	0	0	39
snap_masked-Contig_Y1-processed-gene-1.78-mRNA-1	0	2	1	7	9	20	44	23	12	1	0	1	1	2	0	0	0	0	0	0	0	0	0	0	0	0	123
maker-Contig_Y1-augustus-gene-1.161-mRNA-1	0	1	0	5	4	4	24	8	1	1	0	0	1	1	0	0	0	0	0	0	0	0	0	0	0	0	50
augustus_masked-Contig_Y1-processed-gene-1.41-mRNA-1	0	2	1	7	4	6	21	11	1	0	0	1	0	1	0	0	0	0	0	0	0	0	0	0	0	0	55
maker-Contig_Y1-snap-gene-1.259-mRNA-1	0	1	3	4	5	10	44	11	1	0	0	0	0	0	2	0	0	0	0	0	0	0	0	0	0	0	81
augustus_masked-Contig_Y1-processed-gene-1.45-mRNA-1	0	0	2	2	4	1	14	1	1	0	0	0	0	0	0	0	0	0	0	0	0	0	0	0	0	0	25
augustus_masked-Contig_Y1-processed-gene-1.46-mRNA-1	0	1	0	0	2	5	17	6	1	2	0	0	0	0	0	0	0	0	0	0	0	0	0	0	0	0	34
snap_masked-Contig_Y1-processed-gene-1.117-mRNA-1	0	0	1	8	6	3	27	5	2	1	0	0	0	0	0	0	0	0	0	0	0	0	0	0	0	0	53
maker-Contig_Y1-snap-gene-2.268-mRNA-1	0	1	1	4	4	3	13	4	0	0	0	0	0	0	0	0	0	0	0	0	0	0	0	0	0	0	30
maker-Contig_Y1-snap-gene-2.205-mRNA-1	0	3	3	19	30	46	74	62	11	4	3	1	1	2	0	0	0	0	0	0	0	0	0	0	0	0	259
augustus_masked-Contig_Y1-processed-gene-2.3-mRNA-1	0	0	1	1	0	3	6	5	0	0	0	0	1	0	0	0	0	0	0	0	0	0	0	0	0	0	17
maker-Contig_Y1-snap-gene-2.269-mRNA-1	0	0	1	3	4	19	63	25	4	1	0	0	1	0	0	0	0	0	0	0	0	0	0	0	0	0	121
maker-Contig_Y1-snap-gene-2.207-mRNA-1	0	1	3	3	13	34	85	107	13	5	3	1	1	1	1	0	0	0	0	0	0	0	0	0	0	0	271
maker-Contig_Y1-augustus-gene-2.142-mRNA-1	0	7	11	5	16	31	78	33	2	2	0	0	1	0	0	0	0	0	0	0	0	0	0	0	0	0	186
maker-Contig_Y1-augustus-gene-2.143-mRNA-1	0	0	3	1	6	3	34	10	1	0	0	1	0	1	0	0	0	0	0	0	0	0	0	0	0	0	60
maker-Contig_Y1-snap-gene-2.271-mRNA-1	0	0	1	2	5	6	32	11	0	0	0	0	0	0	0	1	0	0	0	0	0	0	0	0	0	0	58
maker-Contig_Y1-snap-gene-2.279-mRNA-1	0	0	2	3	2	10	27	10	1	0	0	0	0	0	0	0	0	0	0	0	0	0	0	0	0	0	55
snap_masked-Contig_Y1-processed-gene-2.86-mRNA-1	0	0	0	2	3	5	26	8	1	0	1	0	0	0	0	1	0	0	0	0	0	0	0	0	0	0	47
maker-Contig_Y1-snap-gene-2.281-mRNA-1	0	0	1	1	1	2	30	9	1	0	0	0	1	0	0	0	0	0	0	0	0	0	0	0	0	0	46
augustus_masked-Contig_Y1-processed-gene-2.28-mRNA-1	0	0	3	1	5	4	19	5	1	0	0	0	0	0	0	0	0	0	0	0	0	0	0	0	0	0	38
maker-Contig_Y1-snap-gene-2.217-mRNA-1	0	0	0	0	1	1	3	0	0	0	0	0	0	0	0	0	0	0	0	0	0	0	0	0	0	0	5
maker-Contig_Y1-snap-gene-2.216-mRNA-1	0	0	0	0	0	0	1	0	0	0	0	0	0	0	0	0	0	0	0	0	0	0	0	0	0	0	1
maker-Contig_Y1-augustus-gene-2.106-mRNA-1	0	1	0	0	0	1	1	0	0	0	0	0	0	0	0	0	0	0	0	0	0	0	0	0	0	0	3
maker-Contig_Y1-snap-gene-2.284-mRNA-1	0	0	0	0	0	0	0	0	0	1	0	0	0	0	0	0	0	0	0	0	0	0	0	0	0	0	1
maker-Contig_Y1-augustus-gene-2.112-mRNA-1	0	29	35	36	63	107	190	89	360	92	62	39	67	42	9	2	0	0	0	0	0	0	0	0	0	0	1222
snap_masked-Contig_Y1-processed-gene-2.90-mRNA-1	0	0	0	0	0	0	0	0	0	0	0	0	0	0	0	0	0	0	0	0	0	0	0	0	0	0	0
maker-Contig_Y1-snap-gene-2.227-mRNA-1	0	0	0	0	0	0	0	0	0	0	0	0	0	0	0	0	0	0	0	0	0	0	0	0	0	0	0
maker-Contig_Y1-snap-gene-2.228-mRNA-1	0	0	0	0	0	0	1	0	0	0	0	0	0	0	0	0	0	0	0	0	0	0	0	0	0	0	1
maker-Contig_Y1-augustus-gene-2.163-mRNA-1	0	3	0	0	0	0	0	0	0	0	0	0	0	0	0	0	0	0	0	0	0	0	0	0	0	0	3
maker-Contig_Y1-augustus-gene-2.162-mRNA-1	0	4	0	0	0	0	1	0	0	0	0	0	0	0	0	0	0	0	0	0	0	0	0	0	0	0	5
maker-Contig_Y1-augustus-gene-2.118-mRNA-1	0	2	71	49	0	1	8	0	0	0	1	0	1	0	0	0	0	0	0	0	0	0	0	0	0	0	133
maker-Contig_Y1-augustus-gene-2.119-mRNA-1	0	0	0	0	0	0	0	0	0	0	0	0	0	0	0	0	0	0	0	0	0	0	0	0	0	0	0
maker-Contig_Y1-snap-gene-2.295-mRNA-1	0	0	0	0	0	0	0	0	0	0	0	0	0	0	0	0	0	0	0	0	0	0	0	0	0	0	0
augustus_masked-Contig_Y1-processed-gene-2.34-mRNA-1	0	0	0	0	0	0	0	0	0	0	0	0	0	0	0	0	0	0	0	0	0	0	0	0	0	0	0
maker-Contig_Y1-augustus-gene-2.173-mRNA-1	0	3	1	0	0	0	0	0	0	0	0	0	0	0	0	0	0	0	0	0	0	0	0	0	0	0	4
maker-Contig_Y1-augustus-gene-2.124-mRNA-1	0	0	0	0	0	0	1	0	0	0	0	0	0	0	0	0	0	0	0	0	0	0	0	0	0	0	1
maker-Contig_Y1-snap-gene-2.307-mRNA-1	0	2	1	0	0	4	5	0	0	0	0	0	0	0	0	0	0	0	0	0	0	0	0	0	0	0	12
maker-Contig_Y1-augustus-gene-2.176-mRNA-1	0	4	2	0	0	0	0	0	0	0	0	0	0	0	0	0	0	0	0	0	0	0	0	0	0	0	6
augustus_masked-Contig_Y1-processed-gene-2.40-mRNA-1	0	0	1	0	1	0	0	0	0	0	0	0	0	0	0	0	0	0	0	0	0	0	0	0	0	0	2
maker-Contig_Y1-snap-gene-2.317-mRNA-1	0	2	1	2	5	22	20	44	50	54	32	32	4	8	0	0	0	0	0	0	0	0	0	0	0	0	276
maker-Contig_Y1-augustus-gene-2.191-mRNA-1	0	6	1	0	0	0	0	0	0	0	0	0	0	0	0	0	0	0	0	0	0	0	0	0	0	0	7
maker-Contig_Y1-augustus-gene-2.189-mRNA-1	0	3	0	1	0	0	0	0	0	0	0	0	0	0	0	0	0	0	0	0	0	0	0	0	0	0	4
maker-Contig_Y1-snap-gene-2.324-mRNA-1	0	1	2	1	4	4	8	2	0	0	0	0	0	0	0	0	0	0	0	0	0	0	0	0	0	0	22
maker-Contig_Y1-snap-gene-2.243-mRNA-1	0	0	0	0	0	4	16	0	1	0	0	0	0	0	1	0	0	0	0	0	0	0	0	0	0	0	22
maker-Contig_Y1-augustus-gene-2.126-mRNA-1	0	0	0	0	1	0	0	5	1	0	0	0	0	0	0	0	0	0	0	0	0	0	0	0	0	0	7
maker-Contig_Y1-augustus-gene-2.199-mRNA-1	0	1	0	1	5	0	6	3	0	0	0	0	0	0	0	0	0	0	0	0	0	0	0	0	0	0	16
maker-Contig_Y1-augustus-gene-2.200-mRNA-1	0	0	0	1	0	0	1	0	0	0	0	0	0	0	0	0	0	0	0	0	0	0	0	0	0	0	2
maker-Contig_Y1-snap-gene-2.249-mRNA-1	0	0	0	0	0	0	0	0	0	0	0	0	0	0	0	0	0	0	0	0	0	0	0	0	0	0	0
maker-Contig_Y1-augustus-gene-2.130-mRNA-1	0	1	3	0	0	0	11	4	0	0	0	0	0	0	0	0	0	0	0	0	0	0	0	0	0	0	19
maker-Contig_Y1-snap-gene-2.257-mRNA-1	0	0	0	0	0	0	0	0	0	0	0	0	0	0	0	0	0	0	0	0	0	0	0	0	0	0	0
maker-Contig_Y1-augustus-gene-2.135-mRNA-1	0	11	4	2	0	0	2	0	0	0	0	0	0	0	0	0	0	0	0	0	0	0	0	0	0	1	26
maker-Contig_Y1-snap-gene-3.347-mRNA-1	0	1	2	2	2	5	3	0	0	0	0	2	0	0	0	0	0	0	0	0	0	0	0	0	0	0	17
maker-Contig_Y1-augustus-gene-3.197-mRNA-1	0	1	5	0	0	0	0	0	0	0	0	0	0	0	0	0	0	0	0	0	0	0	0	0	0	0	6
maker-Contig_Y1-snap-gene-3.351-mRNA-1	0	0	0	0	0	0	0	0	0	0	0	0	0	0	0	0	0	0	0	0	0	0	0	0	0	0	0
maker-Contig_Y1-snap-gene-3.350-mRNA-1	0	1	0	0	0	0	0	0	0	0	0	0	0	0	0	0	0	0	0	0	0	0	0	0	0	0	1
maker-Contig_Y1-snap-gene-3.265-mRNA-1	0	0	0	0	7	10	39	5	0	1	0	1	0	0	0	0	0	0	0	0	0	0	0	0	0	0	63
maker-Contig_Y1-snap-gene-3.349-mRNA-1	0	5	5	0	0	0	0	0	0	0	0	0	0	0	0	0	0	0	0	0	0	0	0	0	0	0	10
maker-Contig_Y1-snap-gene-3.353-mRNA-1	0	0	0	0	0	0	0	0	0	0	0	0	0	0	0	0	0	0	0	0	0	0	0	0	0	0	0
snap_masked-Contig_Y1-processed-gene-3.48-mRNA-1	0	1	2	3	3	5	22	6	0	1	0	0	0	0	0	0	0	0	0	0	0	0	0	0	0	0	43
maker-Contig_Y1-augustus-gene-3.132-mRNA-1	0	4	0	0	0	0	0	0	0	0	0	0	0	0	0	0	0	0	0	0	0	0	0	0	0	0	4
maker-Contig_Y1-augustus-gene-3.133-mRNA-1	0	2	0	0	0	0	2	0	0	0	0	0	0	0	0	0	0	0	0	0	0	0	0	0	0	0	4
maker-Contig_Y1-snap-gene-3.371-mRNA-1	0	2	2	8	2	0	11	1	0	0	0	0	0	0	0	0	0	0	0	0	0	0	0	0	0	0	26
maker-Contig_Y1-augustus-gene-3.214-mRNA-1	0	0	0	0	0	0	0	0	0	0	0	0	0	0	0	0	0	0	0	0	0	0	0	0	0	0	0
maker-Contig_Y1-augustus-gene-3.135-mRNA-1	0	0	0	0	0	0	0	0	0	0	0	0	0	0	0	0	0	0	0	0	0	0	0	0	0	0	0
maker-Contig_Y1-augustus-gene-3.216-mRNA-1	0	17	29	86	156	457	695	1762	2257	2276	1537	1432	779	578	118	13	1	0	0	0	1	0	0	0	0	0	12194
maker-Contig_Y1-snap-gene-3.380-mRNA-1	0	0	0	2	0	0	1	0	0	0	1	0	0	0	0	0	0	0	0	0	0	0	0	0	0	0	4
maker-Contig_Y1-snap-gene-3.383-mRNA-1	0	0	0	6	3	0	1	1	0	0	1	0	2	0	0	0	0	0	0	0	0	0	0	0	0	0	14
maker-Contig_Y1-snap-gene-3.382-mRNA-1	0	1	1	0	2	0	0	0	0	3	0	0	0	0	0	0	0	0	0	0	0	0	0	0	0	0	7
augustus_masked-Contig_Y1-processed-gene-3.34-mRNA-1	0	6	0	2	4	4	34	4	1	0	0	0	0	0	0	0	0	0	0	0	0	0	0	0	0	0	55
maker-Contig_Y1-augustus-gene-3.137-mRNA-1	0	1	0	0	1	0	0	0	0	0	0	0	0	0	0	0	0	0	0	0	0	0	0	0	0	0	2
snap_masked-Contig_Y1-processed-gene-3.56-mRNA-1	0	0	0	0	0	0	1	0	0	0	0	0	0	0	0	0	0	0	0	0	0	0	0	0	0	0	1
snap_masked-Contig_Y1-processed-gene-3.57-mRNA-1	0	1	7	0	4	2	20	0	0	0	0	1	1	0	1	0	0	0	0	0	0	0	0	0	0	0	37
maker-Contig_Y1-augustus-gene-3.139-mRNA-1	0	0	0	0	0	0	0	0	0	0	0	0	0	0	0	0	0	0	0	0	0	0	0	0	0	0	0
augustus_masked-Contig_Y1-processed-gene-3.7-mRNA-1	0	0	3	0	6	5	9	9	12	5	15	5	2	0	1	0	0	0	0	0	0	0	0	0	0	0	72
maker-Contig_Y1-snap-gene-3.390-mRNA-1	0	0	0	0	0	3	5	0	0	2	1	0	0	0	0	0	0	0	0	0	0	0	0	0	0	0	11
maker-Contig_Y1-snap-gene-3.280-mRNA-1	0	0	0	0	0	0	0	1	0	0	0	0	1	0	0	0	0	0	0	0	0	0	0	0	0	0	2
augustus_masked-Contig_Y1-processed-gene-3.8-mRNA-1	0	0	0	0	0	0	0	0	0	0	0	0	0	0	0	0	0	0	0	0	0	0	0	0	0	0	0
maker-Contig_Y1-snap-gene-3.392-mRNA-1	0	0	0	0	0	0	0	0	0	0	0	0	0	0	0	0	0	0	0	0	0	0	0	0	0	0	0
maker-Contig_Y1-augustus-gene-3.229-mRNA-1	0	0	0	0	0	0	3	0	0	0	0	0	0	0	0	0	0	0	0	0	0	0	0	0	0	0	3
maker-Contig_Y1-augustus-gene-3.155-mRNA-1	0	0	0	0	2	0	0	1	0	0	0	0	0	0	0	0	0	0	0	0	0	0	0	0	0	0	3
maker-Contig_Y1-snap-gene-3.301-mRNA-1	0	1	0	0	0	0	2	0	0	0	0	0	0	0	0	0	0	0	0	0	0	0	0	0	0	0	3
maker-Contig_Y1-snap-gene-3.298-mRNA-1	0	0	0	0	0	0	1	0	0	0	0	0	0	0	0	0	0	0	0	0	0	0	0	0	0	0	1
maker-Contig_Y1-snap-gene-3.398-mRNA-1	0	0	0	0	0	0	0	0	0	0	0	0	0	0	0	0	0	0	0	0	0	0	0	0	0	0	0
maker-Contig_Y1-snap-gene-3.304-mRNA-1	0	0	2	3	5	11	16	2	5	1	0	0	0	0	0	0	0	0	0	0	0	0	0	0	0	0	45
maker-Contig_Y1-augustus-gene-3.162-mRNA-1	0	1	0	0	0	0	0	0	0	0	0	0	0	0	0	0	0	0	0	0	0	0	0	0	0	0	1
maker-Contig_Y1-augustus-gene-3.167-mRNA-1	0	0	0	0	0	0	0	0	0	0	0	0	0	0	0	0	0	0	0	0	0	0	0	0	0	0	0
maker-Contig_Y1-augustus-gene-3.168-mRNA-1	0	0	0	0	0	0	0	0	0	0	1	0	0	0	0	0	0	0	0	0	0	0	0	0	0	0	1
maker-Contig_Y1-snap-gene-3.403-mRNA-1	0	0	0	0	0	0	0	0	0	0	0	0	0	0	0	0	0	0	0	0	0	0	0	0	0	0	0
maker-Contig_Y1-augustus-gene-3.233-mRNA-1	0	0	0	0	1	0	0	0	0	0	0	0	0	0	0	0	0	0	0	0	0	0	0	0	0	0	1
maker-Contig_Y1-snap-gene-3.411-mRNA-1	0	0	0	0	0	0	0	0	0	0	0	1	0	0	0	0	0	0	0	0	0	0	0	0	0	0	1
maker-Contig_Y1-augustus-gene-3.177-mRNA-1	0	0	0	0	0	0	0	0	0	0	0	0	0	0	0	0	0	0	0	0	0	0	0	0	0	0	0
maker-Contig_Y1-augustus-gene-3.244-mRNA-1	0	4	0	0	2	1	6	0	0	0	0	0	0	0	0	0	0	0	0	0	0	0	0	0	0	0	13
maker-Contig_Y1-augustus-gene-3.246-mRNA-1	0	0	1	1	0	2	2	0	0	0	0	0	0	0	0	0	0	0	0	0	0	0	0	0	0	0	6
maker-Contig_Y1-augustus-gene-3.181-mRNA-1	0	2	0	1	2	0	0	0	0	0	0	0	0	0	0	0	0	0	0	0	0	0	0	0	0	0	5
maker-Contig_Y1-snap-gene-3.420-mRNA-1	0	0	0	0	0	0	0	0	0	0	0	0	0	0	0	0	0	0	0	0	0	0	0	0	0	0	0
maker-Contig_Y1-snap-gene-3.419-mRNA-1	0	1	1	0	0	0	0	0	0	0	0	0	0	0	0	0	0	0	0	0	0	0	0	0	0	0	2
snap_masked-Contig_Y1-processed-gene-3.77-mRNA-1	0	2	0	0	1	2	15	1	0	0	0	0	0	0	0	0	0	0	0	0	0	0	0	0	0	0	21
maker-Contig_Y1-augustus-gene-3.188-mRNA-1	0	0	0	1	1	0	0	0	0	0	0	0	0	0	0	0	0	0	0	0	0	0	0	0	0	0	2
maker-Contig_Y1-augustus-gene-3.189-mRNA-1	0	0	0	0	0	0	0	0	0	0	0	0	0	0	0	0	0	0	0	0	0	0	0	0	0	0	0
maker-Contig_Y1-augustus-gene-3.251-mRNA-1	0	0	0	0	0	0	0	0	0	0	0	0	0	0	0	0	0	0	0	0	0	0	0	0	0	0	0
maker-Contig_Y1-snap-gene-3.430-mRNA-1	0	1	0	0	0	0	0	0	0	0	0	0	0	0	0	0	0	0	0	0	0	0	0	0	0	0	1
maker-Contig_Y1-snap-gene-3.429-mRNA-1	0	0	0	0	0	1	0	0	0	0	0	0	0	0	0	0	0	0	0	0	0	0	0	0	0	0	1
maker-Contig_Y1-augustus-gene-3.263-mRNA-1	0	1	2	1	0	0	1	0	0	0	0	0	0	0	0	0	0	0	0	0	0	0	0	0	0	0	5
snap_masked-Contig_Y1-processed-gene-3.83-mRNA-1	0	0	0	0	0	1	0	0	0	0	0	0	0	0	0	0	0	0	0	0	0	0	0	0	0	0	1
maker-Contig_Y1-augustus-gene-4.115-mRNA-1	0	1	0	0	0	0	1	0	0	0	0	0	0	0	0	0	0	0	0	0	0	0	0	0	0	0	2
augustus_masked-Contig_Y1-processed-gene-4.2-mRNA-1	0	0	0	0	0	0	0	0	0	0	0	0	0	0	0	0	0	0	0	0	0	0	0	0	0	0	0
augustus_masked-Contig_Y1-processed-gene-4.4-mRNA-1	0	0	0	0	0	0	0	0	0	0	0	0	0	0	0	0	0	0	0	0	0	0	0	0	0	0	0
augustus_masked-Contig_Y1-processed-gene-4.5-mRNA-1	0	0	1	0	0	0	0	0	0	0	0	0	0	0	0	0	0	0	0	0	0	0	0	0	0	0	1
maker-Contig_Y1-snap-gene-4.149-mRNA-1	0	2	4	5	19	24	55	219	98	99	75	64	29	10	4	0	0	0	0	0	0	0	0	0	0	0	707
maker-Contig_Y1-snap-gene-4.191-mRNA-1	0	0	0	0	0	0	0	0	0	0	0	0	0	0	0	0	0	0	0	0	0	0	0	0	0	0	0
augustus_masked-Contig_Y1-processed-gene-4.18-mRNA-1	0	0	0	0	0	0	0	0	0	0	0	0	0	0	0	0	0	0	0	0	0	0	0	0	0	0	0
maker-Contig_Y1-augustus-gene-4.119-mRNA-1	0	5	1	18	1	0	1	0	0	0	0	0	0	0	0	0	0	0	0	0	0	0	0	0	0	0	26
maker-Contig_Y1-augustus-gene-4.75-mRNA-1	0	1	0	1	1	0	6	0	0	0	0	0	0	0	0	0	0	0	0	0	0	0	0	0	0	0	9
maker-Contig_Y1-snap-gene-4.151-mRNA-1	0	0	0	4	3	6	23	0	0	0	0	0	2	0	0	1	0	0	0	0	0	0	0	0	0	0	39
maker-Contig_Y1-augustus-gene-4.81-mRNA-1	0	0	0	1	0	0	2	0	0	0	0	0	0	0	0	0	0	0	0	0	0	0	0	0	0	0	3
maker-Contig_Y1-snap-gene-4.158-mRNA-1	0	0	2	1	0	2	3	3	5	6	1	1	0	0	0	0	0	0	0	0	0	0	0	0	0	0	24
maker-Contig_Y1-snap-gene-4.194-mRNA-1	0	0	0	0	0	0	1	0	0	0	0	1	0	0	0	0	0	0	0	0	0	0	0	0	0	0	2
maker-Contig_Y1-augustus-gene-4.87-mRNA-1	0	0	2	1	1	1	7	0	1	0	0	0	0	0	0	0	0	0	0	0	0	0	0	0	0	0	13
maker-Contig_Y1-snap-gene-4.168-mRNA-1	0	29	104	74	209	503	860	733	957	1081	669	615	211	111	34	0	0	0	1	0	0	0	0	0	0	0	6191
maker-Contig_Y1-augustus-gene-4.100-mRNA-1	0	0	0	1	1	3	8	0	0	0	0	0	0	0	0	0	0	0	0	0	0	0	0	0	0	0	13
maker-Contig_Y1-snap-gene-4.173-mRNA-1	0	0	0	0	0	0	0	0	0	0	0	0	0	0	0	0	0	0	0	0	0	0	0	0	0	0	0
maker-Contig_Y1-augustus-gene-4.105-mRNA-1	0	2	0	0	1	0	10	3	0	1	0	0	0	0	0	0	0	0	0	0	0	0	0	0	0	0	17
maker-Contig_Y1-augustus-gene-4.109-mRNA-1	0	4	1	0	0	0	0	0	0	0	0	0	0	0	0	0	0	0	0	0	0	0	0	0	0	0	5
maker-Contig_Y1-augustus-gene-4.112-mRNA-1	0	0	0	1	0	0	0	0	0	0	0	0	0	0	0	0	0	0	0	0	0	0	0	0	0	0	1
maker-Contig_Y1-snap-gene-4.196-mRNA-1	0	0	4	0	0	0	0	0	0	0	0	0	0	0	0	0	0	0	0	0	0	0	0	0	0	0	4
augustus_masked-Contig_Y1-processed-gene-4.21-mRNA-1	0	0	0	0	0	0	0	0	0	0	0	0	0	0	0	0	0	0	0	0	0	0	0	0	0	0	0
maker-Contig_Y1-snap-gene-4.203-mRNA-1	0	4	1	3	0	0	0	0	0	0	0	0	0	0	0	0	0	0	0	0	0	0	0	0	0	0	8
maker-Contig_Y1-snap-gene-4.201-mRNA-1	0	0	0	0	0	0	0	0	0	0	0	0	0	0	0	0	0	0	0	0	0	0	0	0	0	0	0
maker-Contig_Y1-snap-gene-4.199-mRNA-1	0	0	0	0	0	0	0	0	0	0	0	0	0	0	0	0	0	0	0	0	0	0	0	0	0	0	0
maker-Contig_Y1-snap-gene-4.205-mRNA-1	0	1	2	1	0	0	0	0	0	0	0	0	0	0	0	0	0	0	0	0	0	0	0	0	0	0	4
maker-Contig_Y1-snap-gene-4.202-mRNA-1	0	8	0	0	1	0	0	0	0	0	0	0	0	0	0	0	0	0	0	0	0	0	0	0	0	0	9
maker-Contig_Y1-snap-gene-4.222-mRNA-1	0	5	7	7	0	0	0	0	0	0	0	0	0	0	0	0	0	0	0	0	0	0	0	0	0	0	19
maker-Contig_Y1-snap-gene-4.224-mRNA-1	0	0	0	0	0	0	0	0	0	0	0	0	0	0	0	0	0	0	0	0	0	0	0	0	0	0	0
maker-Contig_Y1-snap-gene-4.247-mRNA-1	0	11	45	2	2	0	0	0	0	0	0	0	0	0	0	0	0	0	0	0	0	0	0	0	0	0	60
maker-Contig_Y1-augustus-gene-4.147-mRNA-1	0	1	1	4	7	11	3	2	14	17	15	1	2	3	0	0	0	0	0	0	0	0	0	0	0	0	81
maker-Contig_Y1-snap-gene-4.250-mRNA-1	0	0	1	3	3	8	4	3	13	16	24	1	2	2	0	0	0	0	0	0	0	0	0	0	0	0	80
maker-Contig_Y1-snap-gene-5.759-mRNA-1	0	1	1	9	9	4	4	0	0	1	0	0	0	0	0	0	0	0	0	0	0	0	0	0	0	0	29
maker-Contig_Y1-snap-gene-5.760-mRNA-1	0	1	1	3	9	4	0	3	0	0	0	1	0	0	0	0	0	0	0	0	0	0	0	0	0	0	22
maker-Contig_Y1-snap-gene-5.658-mRNA-1	0	0	3	1	3	4	2	2	2	2	3	0	0	0	0	0	0	0	0	0	0	0	0	0	0	0	22
snap_masked-Contig_Y1-processed-gene-5.88-mRNA-1	0	2	13	0	0	3	1	0	0	0	0	0	0	0	0	0	0	0	0	0	0	0	0	0	0	0	19
maker-Contig_Y1-snap-gene-5.761-mRNA-1	0	0	0	0	0	0	0	0	0	0	0	0	0	0	0	0	0	0	0	0	0	0	0	0	0	0	0
maker-Contig_Y1-augustus-gene-5.294-mRNA-1	0	1	0	1	0	4	0	0	0	0	0	0	0	0	0	0	0	0	0	0	0	0	0	0	0	0	6
maker-Contig_Y1-snap-gene-5.665-mRNA-1	0	0	0	0	0	0	1	0	0	0	0	0	0	0	0	0	0	0	0	0	0	0	0	0	0	0	1
maker-Contig_Y1-snap-gene-5.663-mRNA-1	0	1	0	1	0	0	3	0	0	0	0	1	0	0	0	0	0	0	0	0	0	0	0	0	0	0	6
snap_masked-Contig_Y1-processed-gene-5.91-mRNA-1	0	0	0	0	0	0	0	0	0	0	0	0	0	0	0	0	0	0	0	0	0	0	0	0	0	0	0
maker-Contig_Y1-augustus-gene-5.189-mRNA-1	0	0	0	0	0	0	0	0	0	0	0	0	0	0	0	0	0	0	0	0	0	0	0	0	0	0	0
maker-Contig_Y1-augustus-gene-5.296-mRNA-1	0	0	1	1	0	1	0	0	0	0	0	0	0	0	0	0	0	0	0	0	0	0	0	0	0	0	3
maker-Contig_Y1-augustus-gene-5.194-mRNA-1	0	2	2	6	17	31	116	11	3	1	1	1	1	0	0	0	0	0	0	0	0	0	0	0	0	0	192
snap_masked-Contig_Y1-processed-gene-5.130-mRNA-1	0	0	0	0	3	1	6	2	1	0	0	0	0	0	0	0	0	0	0	0	0	0	0	0	0	0	13
maker-Contig_Y1-augustus-gene-5.298-mRNA-1	0	0	3	1	0	1	3	3	13	12	3	6	3	2	0	1	0	0	0	0	0	0	0	0	0	0	51
maker-Contig_Y1-snap-gene-5.768-mRNA-1	0	0	0	0	0	1	5	9	26	2	13	9	3	0	1	0	0	0	0	0	0	0	0	0	0	0	69
maker-Contig_Y1-snap-gene-5.767-mRNA-1	0	0	1	1	1	1	5	5	14	8	11	4	1	2	0	0	0	0	0	0	0	0	0	0	0	0	54
maker-Contig_Y1-augustus-gene-5.197-mRNA-1	0	2	2	18	39	54	338	16	9	4	4	2	3	0	0	0	0	0	0	0	0	0	0	0	0	0	491
snap_masked-Contig_Y1-processed-gene-5.96-mRNA-1	0	1	5	20	40	68	311	34	4	2	1	2	1	2	2	0	0	0	0	0	0	0	0	0	0	0	493
maker-Contig_Y1-snap-gene-5.770-mRNA-1	0	0	0	0	2	3	1	0	0	0	0	0	0	0	0	0	0	0	0	0	0	0	0	0	0	0	6
maker-Contig_Y1-snap-gene-5.783-mRNA-1	0	0	0	3	8	20	33	18	10	12	14	19	9	2	2	0	0	0	0	0	0	0	0	0	0	0	150
augustus_masked-Contig_Y1-processed-gene-5.12-mRNA-1	0	1	0	1	0	0	4	1	0	0	0	0	0	0	0	0	0	0	0	0	0	0	0	0	0	0	7
augustus_masked-Contig_Y1-processed-gene-5.13-mRNA-1	0	1	6	3	13	21	89	5	0	0	0	0	0	0	0	0	0	0	0	0	0	0	0	0	0	0	138
maker-Contig_Y1-augustus-gene-5.231-mRNA-1	0	1	3	3	6	12	63	4	0	0	0	0	0	0	0	0	0	0	0	0	0	0	0	0	0	0	92
maker-Contig_Y1-augustus-gene-5.237-mRNA-1	0	2	0	0	10	21	108	10	1	0	0	0	1	1	0	1	0	0	0	0	0	0	0	0	0	0	155
maker-Contig_Y1-snap-gene-5.692-mRNA-1	0	0	0	1	0	1	2	2	0	0	0	0	0	0	0	0	0	0	0	0	0	0	0	0	0	0	6
maker-Contig_Y1-snap-gene-5.701-mRNA-1	0	7	9	14	34	79	313	19	4	3	1	2	0	7	0	0	0	0	0	0	0	0	0	0	0	0	492
augustus_masked-Contig_Y1-processed-gene-5.45-mRNA-1	0	0	0	0	0	0	0	0	0	0	0	0	0	0	0	0	0	0	0	0	0	0	0	0	0	0	0
maker-Contig_Y1-augustus-gene-5.244-mRNA-1	0	0	0	0	0	2	1	1	0	0	0	0	0	0	0	0	0	0	0	0	0	0	0	0	0	0	4
maker-Contig_Y1-snap-gene-5.807-mRNA-1	0	2	1	0	0	0	4	0	0	0	0	0	0	0	0	0	0	0	0	0	0	0	0	0	0	0	7
maker-Contig_Y1-snap-gene-5.806-mRNA-1	0	0	0	0	0	0	1	0	0	0	0	0	0	0	0	0	0	0	0	0	0	0	0	0	0	0	1
maker-Contig_Y1-snap-gene-5.801-mRNA-1	0	1	0	0	0	0	0	0	0	0	0	0	0	0	0	0	0	0	0	0	0	0	0	0	0	0	1
snap_masked-Contig_Y1-processed-gene-5.151-mRNA-1	0	0	0	0	0	0	3	0	0	0	0	1	0	0	0	0	0	0	0	0	0	0	0	0	0	0	4
maker-Contig_Y1-augustus-gene-5.324-mRNA-1	0	0	0	0	0	0	5	0	0	0	2	0	0	1	0	0	0	0	0	0	0	0	0	0	0	0	8
maker-Contig_Y1-snap-gene-5.794-mRNA-1	0	0	0	0	0	0	8	3	0	0	0	0	0	1	0	0	0	0	0	0	0	0	0	0	0	0	12
maker-Contig_Y1-snap-gene-5.869-mRNA-1	0	0	0	0	1	0	4	1	0	0	0	0	0	0	0	0	0	0	0	0	0	0	0	0	0	0	6
maker-Contig_Y1-snap-gene-5.912-mRNA-1	0	0	0	0	0	1	2	0	0	0	0	1	0	0	0	0	0	0	0	0	0	0	0	0	0	0	4
maker-Contig_Y1-augustus-gene-5.562-mRNA-1	0	0	0	0	1	1	5	0	0	0	0	1	0	0	0	0	0	0	0	0	0	0	0	0	0	0	8
maker-Contig_Y1-snap-gene-5.706-mRNA-1	0	2	0	0	4	0	0	0	0	0	0	0	0	0	0	0	0	0	0	0	0	0	0	0	0	0	6
maker-Contig_Y1-snap-gene-5.951-mRNA-1	0	0	0	0	31	34	1	0	0	0	2	0	0	0	0	0	0	0	0	0	0	0	0	0	0	0	68
maker-Contig_Y1-augustus-gene-5.557-mRNA-1	0	0	0	0	3	0	1	0	0	0	0	0	1	0	0	0	0	0	0	0	0	0	0	0	0	0	5
maker-Contig_Y1-augustus-gene-5.558-mRNA-1	0	0	0	0	0	0	0	0	0	0	0	1	0	0	0	0	0	0	0	0	0	0	0	0	0	0	1
maker-Contig_Y1-augustus-gene-5.248-mRNA-1	0	1	2	1	2	4	4	0	0	0	1	0	0	0	0	0	0	0	0	0	0	0	0	0	0	0	15
maker-Contig_Y1-augustus-gene-5.250-mRNA-1	0	0	0	4	2	9	4	2	1	4	1	4	7	1	0	0	0	0	0	0	0	0	0	0	0	0	39
snap_masked-Contig_Y1-processed-gene-5.164-mRNA-1	0	1	0	0	0	0	0	0	0	0	0	0	0	0	0	0	0	0	0	0	0	0	0	0	0	0	1
maker-Contig_Y1-augustus-gene-5.571-mRNA-1	0	0	0	0	0	0	0	0	0	0	0	0	0	0	0	0	0	0	0	0	0	0	0	0	0	0	0
maker-Contig_Y1-snap-gene-5.967-mRNA-1	0	11	0	0	3	6	0	0	2	0	0	0	0	0	0	0	0	0	0	0	0	0	0	0	0	0	22
maker-Contig_Y1-snap-gene-5.970-mRNA-1	0	0	0	4	3	3	4	1	1	0	1	0	0	0	0	0	0	0	0	0	0	0	0	0	0	0	17
maker-Contig_Y1-snap-gene-5.974-mRNA-1	0	0	0	0	0	1	0	0	0	0	0	0	0	0	0	0	0	0	0	0	0	0	0	0	0	0	1
maker-Contig_Y1-augustus-gene-5.583-mRNA-1	0	0	2	1	6	6	15	8	13	11	7	5	1	0	0	0	0	0	0	0	0	0	0	0	0	0	75
maker-Contig_Y1-augustus-gene-5.585-mRNA-1	0	0	0	0	0	0	1	0	0	0	0	0	0	0	0	0	0	0	0	0	0	0	0	0	0	0	1
maker-Contig_Y1-augustus-gene-5.586-mRNA-1	0	0	0	2	0	0	2	0	0	0	0	0	0	0	0	0	0	0	0	0	0	0	0	0	0	0	4
maker-Contig_Y1-augustus-gene-5.253-mRNA-1	0	0	0	0	1	2	0	0	0	0	0	0	0	0	0	0	0	0	0	0	0	0	0	0	0	0	3
maker-Contig_Y1-snap-gene-5.988-mRNA-1	0	3	2	0	0	0	1	2	0	1	0	0	0	0	0	0	0	0	0	0	0	0	0	0	0	0	9
maker-Contig_Y1-augustus-gene-5.601-mRNA-1	0	2	0	1	0	0	0	0	0	0	1	0	0	0	0	0	0	0	0	0	0	0	0	0	0	0	4
augustus_masked-Contig_Y1-processed-gene-5.25-mRNA-1	0	0	0	0	0	0	0	0	0	0	0	0	0	0	0	0	0	0	0	0	0	0	0	0	0	0	0
maker-Contig_Y1-snap-gene-5.995-mRNA-1	0	0	0	0	0	0	0	0	0	0	0	0	0	0	0	0	0	0	0	0	0	0	0	0	0	0	0
maker-Contig_Y1-augustus-gene-5.256-mRNA-1	0	0	2	9	11	18	94	3	1	0	2	0	3	1	1	0	0	0	0	0	0	0	0	0	0	0	145
augustus_masked-Contig_Y1-processed-gene-5.75-mRNA-1	0	0	1	1	1	0	2	0	0	0	0	0	0	0	0	0	0	0	0	0	0	0	0	0	0	0	5
maker-Contig_Y1-snap-gene-5.715-mRNA-1	0	0	2	2	7	5	19	1	0	2	0	0	0	0	0	0	0	0	0	0	0	0	0	0	0	0	38
maker-Contig_Y1-augustus-gene-5.258-mRNA-1	0	2	0	0	1	0	3	0	0	0	0	0	0	0	0	0	0	0	0	0	0	0	0	0	0	0	6
maker-Contig_Y1-augustus-gene-5.259-mRNA-1	0	2	6	19	92	106	565	34	2	1	12	6	11	7	9	3	3	0	1	0	0	0	0	0	0	0	879
maker-Contig_Y1-augustus-gene-5.611-mRNA-1	0	8	5	0	1	0	0	0	0	0	0	0	0	0	0	0	0	0	0	0	0	0	0	0	0	0	14
maker-Contig_Y1-snap-gene-5.1000-mRNA-1	0	0	0	0	0	0	0	0	0	0	0	0	0	0	0	0	0	0	0	0	0	0	0	0	0	0	0
augustus_masked-Contig_Y1-processed-gene-5.77-mRNA-1	0	0	0	2	4	1	1	0	0	0	0	0	0	0	0	0	0	0	0	0	0	0	0	0	0	0	8
maker-Contig_Y1-snap-gene-5.1003-mRNA-1	0	1	2	1	0	0	5	0	0	0	0	0	0	0	0	0	0	0	0	0	0	0	0	0	0	0	9
maker-Contig_Y1-augustus-gene-5.262-mRNA-1	0	1	7	9	22	17	122	7	5	2	1	2	0	2	0	2	0	0	0	0	0	0	0	0	0	0	199
maker-Contig_Y1-snap-gene-5.1020-mRNA-1	0	8	32	26	4	4	6	0	0	0	0	0	0	0	0	0	0	0	0	0	0	0	0	0	0	0	80
maker-Contig_Y1-augustus-gene-5.264-mRNA-1	0	2	1	1	0	1	2	0	0	1	5	4	1	0	0	0	0	0	0	0	0	0	0	0	0	0	18
maker-Contig_Y1-snap-gene-5.725-mRNA-1	0	1	1	1	1	0	2	1	0	2	2	2	1	0	0	0	0	0	0	0	0	0	0	0	0	0	14
maker-Contig_Y1-augustus-gene-5.268-mRNA-1	0	1	2	0	5	6	7	1	4	3	3	0	1	1	1	0	0	0	0	0	0	0	0	0	0	0	35
maker-Contig_Y1-augustus-gene-5.273-mRNA-1	0	0	3	1	4	4	8	3	4	1	5	2	2	3	0	0	0	0	0	0	0	0	0	0	0	0	40
maker-Contig_Y1-augustus-gene-5.278-mRNA-1	0	4	1	2	4	6	4	3	1	7	4	3	2	0	0	0	0	0	0	0	0	0	0	0	0	0	41
maker-Contig_Y1-augustus-gene-5.617-mRNA-1	0	22	66	109	78	197	434	949	425	480	532	195	89	52	18	2	0	1	1	0	0	0	0	0	0	0	3650
maker-Contig_Y1-augustus-gene-5.282-mRNA-1	0	0	0	0	1	0	0	0	1	1	3	2	1	0	0	0	0	0	0	0	0	0	0	0	0	0	9
maker-Contig_Y1-augustus-gene-5.620-mRNA-1	0	61	280	326	299	637	1948	1624	708	716	530	424	299	150	51	7	2	3	0	1	0	0	0	0	0	0	8066
maker-Contig_Y1-snap-gene-5.1031-mRNA-1	0	0	0	0	0	0	0	0	0	0	1	0	1	0	0	0	0	0	0	0	0	0	0	0	0	0	2
maker-Contig_Y1-snap-gene-5.747-mRNA-1	0	0	0	1	2	2	9	0	0	0	0	0	0	0	0	0	0	0	0	0	0	0	0	0	0	0	14
maker-Contig_Y1-snap-gene-5.746-mRNA-1	0	8	13	2	8	1	2	7	5	8	5	1	1	0	0	0	0	0	0	0	0	0	0	0	0	0	61
maker-Contig_Y1-snap-gene-5.1036-mRNA-1	0	0	0	0	0	0	0	0	0	0	0	0	0	0	0	0	0	0	0	0	0	0	0	0	0	0	0
maker-Contig_Y1-augustus-gene-5.628-mRNA-1	0	0	0	0	0	0	0	0	0	0	0	0	0	0	0	0	0	0	0	0	0	0	0	0	0	0	0
maker-Contig_Y1-augustus-gene-5.631-mRNA-1	0	0	0	0	0	0	0	0	0	0	0	0	0	0	0	0	0	0	0	0	0	0	0	0	0	0	0
maker-Contig_Y1-snap-gene-5.1040-mRNA-1	0	0	0	0	0	0	1	0	0	0	0	0	0	0	0	0	0	0	0	0	0	0	0	0	0	0	1
maker-Contig_Y1-augustus-gene-5.285-mRNA-1	0	0	0	3	16	7	40	3	0	0	0	0	0	0	0	0	0	0	0	0	0	0	0	0	0	0	69
maker-Contig_Y1-augustus-gene-5.634-mRNA-1	0	0	0	0	0	0	2	0	0	0	0	0	0	0	0	0	0	0	0	0	0	0	0	0	0	0	2
maker-Contig_Y1-snap-gene-5.753-mRNA-1	0	0	0	0	0	0	0	0	0	0	0	0	0	0	0	0	0	0	0	0	0	0	0	0	0	0	0
maker-Contig_Y1-augustus-gene-5.636-mRNA-1	0	0	1	0	0	1	0	0	0	0	0	0	0	0	0	0	0	0	0	0	0	0	0	0	0	0	2
maker-Contig_Y1-augustus-gene-5.637-mRNA-1	0	0	0	0	1	2	6	1	0	0	0	0	0	0	0	0	0	0	0	0	0	0	0	0	0	0	10
maker-Contig_Y1-snap-gene-5.1046-mRNA-1	0	0	0	0	0	0	0	0	0	0	0	0	0	0	0	0	0	0	0	0	0	0	0	0	0	0	0
maker-Contig_Y1-snap-gene-5.1070-mRNA-1	0	0	1	0	2	1	3	2	0	0	5	2	0	0	0	0	0	0	0	0	0	0	0	0	0	0	16
maker-Contig_Y1-snap-gene-5.756-mRNA-1	0	5	3	0	0	0	1	0	1	0	0	1	0	0	0	0	0	0	0	0	0	0	0	0	0	0	11
maker-Contig_Y1-snap-gene-6.586-mRNA-1	0	0	0	0	0	0	0	1	0	0	0	0	0	0	0	0	0	0	0	0	0	0	0	0	0	0	1
maker-Contig_Y1-augustus-gene-5.656-mRNA-1	0	0	0	2	0	1	2	8	11	5	12	1	3	0	0	0	0	0	0	0	0	0	0	0	0	0	45
maker-Contig_Y1-augustus-gene-6.186-mRNA-1	0	0	0	0	0	0	0	0	0	0	0	0	0	0	0	0	0	0	0	0	0	0	0	0	0	0	0
maker-Contig_Y1-augustus-gene-6.300-mRNA-1	0	9	4	3	4	3	7	2	2	1	2	1	0	0	2	0	0	0	0	0	0	0	0	0	0	0	40
maker-Contig_Y1-augustus-gene-6.187-mRNA-1	0	0	1	0	0	0	4	0	0	0	0	1	0	0	0	0	0	0	0	0	0	0	0	0	0	0	6
augustus_masked-Contig_Y1-processed-gene-6.2-mRNA-1	0	0	0	2	1	0	0	0	0	0	0	1	0	0	0	0	0	0	0	0	0	0	0	0	0	0	4
maker-Contig_Y1-snap-gene-6.590-mRNA-1	0	0	0	0	0	0	0	0	0	0	0	0	0	2	0	0	0	0	0	0	0	0	0	0	0	0	2
augustus_masked-Contig_Y1-processed-gene-6.3-mRNA-1	0	0	0	0	0	1	0	0	0	0	1	0	0	0	0	0	0	0	0	0	0	0	0	0	0	0	2
maker-Contig_Y1-snap-gene-6.594-mRNA-1	0	0	0	0	0	0	0	0	0	1	0	0	0	0	0	0	0	0	0	0	0	0	0	0	0	0	1
maker-Contig_Y1-augustus-gene-6.193-mRNA-1	0	0	0	0	0	1	1	0	0	0	0	0	0	0	0	0	0	0	0	0	0	0	0	0	0	0	2
maker-Contig_Y1-snap-gene-6.735-mRNA-1	0	1	0	1	0	0	0	0	0	0	0	0	0	0	0	0	0	0	0	0	0	0	0	0	0	0	2
maker-Contig_Y1-snap-gene-6.736-mRNA-1	0	0	0	0	1	0	2	0	0	0	1	0	0	0	0	0	0	0	0	0	0	0	0	0	0	0	4
maker-Contig_Y1-augustus-gene-6.195-mRNA-1	0	15	0	0	0	0	3	0	0	0	0	0	0	0	0	0	0	0	0	0	0	0	0	0	0	0	18
maker-Contig_Y1-augustus-gene-6.310-mRNA-1	0	7	0	0	1	0	8	0	0	0	0	0	0	0	0	0	0	0	0	0	0	0	0	0	0	0	16
maker-Contig_Y1-snap-gene-6.603-mRNA-1	0	0	0	0	0	0	0	0	0	0	0	0	0	0	0	0	0	0	0	0	0	0	0	0	0	0	0
maker-Contig_Y1-augustus-gene-6.311-mRNA-1	0	11	0	0	0	0	0	0	0	0	0	0	0	0	0	0	0	0	0	0	0	0	0	0	0	0	11
maker-Contig_Y1-augustus-gene-6.202-mRNA-1	0	4	17	2	1	1	3	0	0	0	0	0	0	0	0	0	0	0	0	0	0	0	0	0	0	0	28
maker-Contig_Y1-snap-gene-6.606-mRNA-1	0	0	0	0	0	2	0	0	0	0	0	0	0	0	0	0	0	0	0	0	0	0	0	0	0	0	2
maker-Contig_Y1-snap-gene-6.627-mRNA-1	0	0	0	0	0	0	0	0	0	0	0	0	0	0	0	0	0	0	0	0	0	0	0	0	0	0	0
maker-Contig_Y1-snap-gene-6.750-mRNA-1	0	2	0	0	0	1	2	0	0	0	0	0	1	0	0	0	0	0	0	0	0	0	0	0	0	0	6
maker-Contig_Y1-augustus-gene-6.212-mRNA-1	0	2	0	0	2	0	2	0	0	0	0	0	0	0	0	0	0	1	0	0	0	0	0	0	0	0	7
augustus_masked-Contig_Y1-processed-gene-6.33-mRNA-1	0	0	0	0	3	6	15	0	0	0	0	0	0	0	0	0	0	0	0	0	0	0	0	0	0	0	24
maker-Contig_Y1-snap-gene-6.754-mRNA-1	0	0	0	0	0	0	0	0	0	0	0	0	0	0	0	0	0	0	0	0	0	0	0	0	0	0	0
maker-Contig_Y1-snap-gene-6.753-mRNA-1	0	1	1	1	2	0	3	1	0	0	0	0	0	1	0	0	0	0	0	0	0	0	0	0	0	0	10
augustus_masked-Contig_Y1-processed-gene-6.6-mRNA-1	0	0	2	1	5	6	6	6	27	10	14	10	0	1	0	0	0	0	0	0	0	0	0	0	0	0	88
maker-Contig_Y1-snap-gene-6.764-mRNA-1	0	0	0	0	0	0	0	0	0	0	0	1	0	0	0	0	0	0	0	0	0	0	0	0	0	0	1
maker-Contig_Y1-augustus-gene-6.220-mRNA-1	0	0	0	0	1	0	4	0	0	0	2	0	0	0	0	0	0	0	0	0	0	0	0	0	0	0	7
snap_masked-Contig_Y1-processed-gene-6.135-mRNA-1	0	0	0	1	0	1	4	1	2	1	4	2	0	0	0	0	0	0	0	0	0	0	0	0	0	0	16
snap_masked-Contig_Y1-processed-gene-6.137-mRNA-1	0	0	0	0	2	0	0	0	0	0	0	0	0	0	0	0	0	0	0	0	0	0	0	0	0	0	2
maker-Contig_Y1-snap-gene-6.641-mRNA-1	0	9	1	1	3	1	1	0	0	0	0	2	0	0	0	0	0	0	0	0	0	0	0	0	0	0	18
snap_masked-Contig_Y1-processed-gene-6.138-mRNA-1	0	1	0	0	0	1	1	1	0	3	0	0	0	0	0	0	0	0	0	0	0	0	0	0	0	0	7
maker-Contig_Y1-snap-gene-6.766-mRNA-1	0	1	0	0	0	0	0	0	0	0	0	0	0	0	0	0	0	0	0	0	0	0	0	0	0	0	1
maker-Contig_Y1-snap-gene-6.776-mRNA-1	0	1	0	0	0	1	0	0	0	2	0	0	1	0	0	0	0	0	0	0	0	0	0	0	0	0	5
maker-Contig_Y1-augustus-gene-6.223-mRNA-1	0	2	0	1	0	0	0	1	0	0	0	0	0	0	0	0	0	0	0	0	0	0	0	0	0	0	4
maker-Contig_Y1-snap-gene-6.652-mRNA-1	0	0	0	0	0	3	0	0	0	2	1	1	0	0	0	0	0	0	0	0	0	0	0	0	0	0	7
maker-Contig_Y1-snap-gene-6.778-mRNA-1	0	0	0	0	0	0	0	0	0	0	0	0	0	0	0	0	0	0	0	0	0	0	0	0	0	0	0
maker-Contig_Y1-snap-gene-6.780-mRNA-1	0	0	0	0	1	0	0	0	0	0	0	0	0	0	0	0	0	0	0	0	0	0	0	0	0	0	1
maker-Contig_Y1-snap-gene-6.782-mRNA-1	0	0	0	0	0	0	0	0	0	0	0	0	0	0	0	0	0	0	0	0	0	0	0	0	0	0	0
maker-Contig_Y1-snap-gene-6.784-mRNA-1	0	0	0	0	0	0	0	0	0	0	0	0	0	0	0	0	0	0	0	0	0	0	0	0	0	0	0
maker-Contig_Y1-snap-gene-6.786-mRNA-1	0	0	0	0	0	1	0	0	0	0	0	0	0	0	0	0	0	0	0	0	0	0	0	0	0	0	1
maker-Contig_Y1-snap-gene-6.789-mRNA-1	0	0	0	0	1	0	0	0	0	0	0	0	0	0	0	0	0	0	0	0	0	0	0	0	0	0	1
maker-Contig_Y1-snap-gene-6.788-mRNA-1	0	0	0	0	0	0	0	0	0	0	0	0	0	0	0	0	0	0	0	0	0	0	0	0	0	0	0
maker-Contig_Y1-augustus-gene-6.327-mRNA-1	0	0	0	0	1	0	0	0	0	0	0	0	0	0	0	0	0	0	0	0	0	0	0	0	0	0	1
maker-Contig_Y1-snap-gene-6.795-mRNA-1	0	0	0	0	0	0	0	0	0	0	0	0	0	0	0	0	0	0	0	0	0	0	0	0	0	0	0
maker-Contig_Y1-augustus-gene-6.329-mRNA-1	0	0	0	0	0	0	0	0	0	0	0	0	0	0	0	0	0	0	0	0	0	0	0	0	0	0	0
maker-Contig_Y1-augustus-gene-6.331-mRNA-1	0	1	0	0	0	0	0	0	0	0	0	0	0	0	0	0	0	0	0	0	0	0	0	0	0	0	1
maker-Contig_Y1-augustus-gene-6.333-mRNA-1	0	2	0	0	0	0	0	0	0	0	0	0	0	0	0	0	0	0	0	0	0	0	0	0	0	0	2
maker-Contig_Y1-augustus-gene-6.334-mRNA-1	0	0	0	0	0	0	0	0	0	0	0	0	0	0	0	0	0	0	0	0	0	0	0	0	0	0	0
maker-Contig_Y1-augustus-gene-6.335-mRNA-1	0	0	0	0	0	0	0	0	0	0	0	0	0	0	0	0	0	0	0	0	0	0	0	0	0	0	0
maker-Contig_Y1-snap-gene-6.800-mRNA-1	0	0	0	0	0	0	0	0	0	0	0	0	0	0	0	0	0	0	0	0	0	0	0	0	0	0	0
snap_masked-Contig_Y1-processed-gene-6.147-mRNA-1	0	0	0	0	0	0	0	0	0	0	0	0	0	0	0	0	0	0	0	0	0	0	0	0	0	0	0
maker-Contig_Y1-snap-gene-6.656-mRNA-1	0	0	0	0	0	0	0	0	0	0	0	0	0	0	0	0	0	0	0	0	0	0	0	0	0	0	0
augustus_masked-Contig_Y1-processed-gene-6.48-mRNA-1	0	0	0	0	0	0	0	0	0	0	1	0	0	0	0	0	0	0	0	0	0	0	0	0	0	0	1
augustus_masked-Contig_Y1-processed-gene-6.49-mRNA-1	0	0	0	0	0	0	0	0	0	0	0	0	0	0	0	0	0	0	0	0	0	0	0	0	0	0	0
maker-Contig_Y1-snap-gene-6.821-mRNA-1	0	0	0	0	0	0	0	0	0	0	0	0	0	0	0	0	0	0	0	0	0	0	0	0	0	0	0
maker-Contig_Y1-snap-gene-6.823-mRNA-1	0	0	0	0	0	0	0	0	0	0	0	0	0	0	0	0	0	0	0	0	0	0	0	0	0	0	0
snap_masked-Contig_Y1-processed-gene-6.152-mRNA-1	0	0	0	4	0	0	0	0	0	0	0	0	0	0	0	0	0	0	0	0	0	0	0	0	0	0	4
maker-Contig_Y1-snap-gene-6.866-mRNA-1	0	4	1	0	6	2	8	0	0	0	0	0	0	0	0	0	0	0	0	0	0	0	0	0	0	0	21
maker-Contig_Y1-augustus-gene-6.364-mRNA-1	0	2	0	0	0	0	0	0	0	0	0	0	0	0	0	0	0	0	0	0	0	0	0	0	0	0	2
maker-Contig_Y1-augustus-gene-6.365-mRNA-1	0	0	0	0	0	0	0	0	0	0	0	0	0	0	0	0	0	0	0	0	0	0	0	0	0	0	0
snap_masked-Contig_Y1-processed-gene-6.157-mRNA-1	0	0	0	0	0	0	0	0	0	0	0	0	0	0	0	0	0	0	0	0	0	0	0	0	0	0	0
augustus_masked-Contig_Y1-processed-gene-6.56-mRNA-1	0	4	15	3	0	0	2	0	0	0	0	0	0	0	0	0	0	0	0	0	0	0	0	0	0	0	24
snap_masked-Contig_Y1-processed-gene-6.160-mRNA-1	0	0	0	0	0	0	0	0	1	0	0	0	0	0	0	0	0	0	0	0	0	0	0	0	0	0	1
maker-Contig_Y1-snap-gene-6.657-mRNA-1	0	0	1	2	2	2	6	5	8	27	11	16	6	2	0	0	0	0	0	0	0	0	0	0	0	0	88
snap_masked-Contig_Y1-processed-gene-6.161-mRNA-1	0	1	0	0	0	0	0	0	0	0	0	0	0	0	0	0	0	0	0	0	0	0	0	0	0	0	1
snap_masked-Contig_Y1-processed-gene-6.162-mRNA-1	0	1	10	0	1	0	0	0	0	0	0	0	0	0	0	0	0	0	0	0	0	0	0	0	0	0	12
maker-Contig_Y1-snap-gene-6.950-mRNA-1	0	1	1	0	0	0	0	0	0	0	0	0	0	0	0	0	0	0	0	0	0	0	0	0	0	0	2
maker-Contig_Y1-augustus-gene-6.519-mRNA-1	0	0	9	0	0	0	0	0	0	0	0	0	0	0	0	0	0	0	0	0	0	0	0	0	0	0	9
maker-Contig_Y1-snap-gene-6.980-mRNA-1	0	1	0	0	0	0	0	0	0	0	0	0	0	0	0	0	0	0	0	0	0	0	0	0	0	0	1
maker-Contig_Y1-snap-gene-6.979-mRNA-1	0	1	0	0	0	0	0	0	0	0	0	0	0	0	0	0	0	0	0	0	0	0	0	0	0	0	1
maker-Contig_Y1-snap-gene-6.661-mRNA-1	0	156	181	1	0	0	0	0	0	0	0	0	0	0	0	0	0	0	0	0	0	0	0	0	0	0	338
snap_masked-Contig_Y1-processed-gene-6.166-mRNA-1	0	0	0	0	0	0	0	0	0	0	0	0	0	0	0	0	0	0	0	0	0	0	0	0	0	0	0
maker-Contig_Y1-snap-gene-6.986-mRNA-1	0	0	1	0	0	0	0	0	0	0	0	0	0	0	0	0	0	0	0	0	0	0	0	0	0	0	1
maker-Contig_Y1-augustus-gene-6.554-mRNA-1	0	152	3	4	1	4	20	0	0	2	3	0	0	0	0	0	0	0	0	0	0	0	0	0	0	0	189
maker-Contig_Y1-augustus-gene-6.564-mRNA-1	0	0	0	0	0	0	0	0	0	0	0	0	0	0	2	0	0	0	0	0	0	0	0	0	0	0	2
maker-Contig_Y1-snap-gene-6.1024-mRNA-1	0	1	1	3	5	17	43	5	0	0	0	0	1	0	0	0	0	0	0	0	0	0	0	0	0	0	76
maker-Contig_Y1-augustus-gene-6.575-mRNA-1	0	0	0	0	2	5	16	1	1	0	0	0	0	0	0	0	0	0	0	0	0	0	0	0	0	0	25
snap_masked-Contig_Y1-processed-gene-6.109-mRNA-1	0	0	0	0	0	1	2	0	0	0	0	0	0	0	0	0	0	0	0	0	0	0	0	0	0	0	3
maker-Contig_Y1-snap-gene-6.681-mRNA-1	0	61	144	630	1288	2230	1618	111	19	6	6	4	2	3	2	0	2	1	0	0	0	0	0	0	0	0	6127
augustus_masked-Contig_Y1-processed-gene-6.17-mRNA-1	0	36	66	289	893	1495	1653	151	19	4	4	3	1	2	0	1	0	0	0	0	0	0	0	0	0	0	4617
maker-Contig_Y1-augustus-gene-6.244-mRNA-1	0	48	133	439	1150	1673	1116	79	11	8	8	4	2	0	2	0	0	0	0	0	0	0	0	0	0	0	4673
snap_masked-Contig_Y1-processed-gene-6.116-mRNA-1	0	0	0	0	0	0	0	0	0	0	0	0	0	0	0	0	0	0	0	0	0	0	0	0	0	0	0
maker-Contig_Y1-augustus-gene-6.250-mRNA-1	0	29	76	237	450	683	579	32	8	4	0	3	1	0	1	0	0	1	0	0	0	0	0	0	0	0	2104
maker-Contig_Y1-snap-gene-6.688-mRNA-1	0	30	96	352	721	1142	1077	95	14	7	1	2	1	2	1	0	0	0	0	0	0	0	0	0	0	0	3541
augustus_masked-Contig_Y1-processed-gene-6.22-mRNA-1	0	45	77	302	835	1253	1313	148	18	4	4	4	1	2	3	0	0	0	0	0	0	0	0	0	0	0	4009
maker-Contig_Y1-snap-gene-6.1025-mRNA-1	0	1	0	0	0	3	1	0	0	0	1	0	0	0	0	0	0	0	0	0	0	0	0	0	0	0	6
snap_masked-Contig_Y1-processed-gene-6.120-mRNA-1	0	0	1	0	2	0	5	0	0	0	0	0	0	0	0	0	0	0	0	0	0	0	0	0	0	0	8
maker-Contig_Y1-augustus-gene-6.271-mRNA-1	0	0	1	0	1	8	4	0	0	0	0	0	0	0	0	0	0	0	0	0	0	0	0	0	0	0	14
maker-Contig_Y1-snap-gene-6.701-mRNA-1	0	109	238	1001	2313	3590	3043	265	53	19	7	6	3	4	1	0	0	0	1	0	0	0	0	0	0	0	10653
augustus_masked-Contig_Y1-processed-gene-6.75-mRNA-1	0	0	0	0	0	0	0	0	0	0	0	0	0	0	0	0	0	0	0	0	0	0	0	0	0	0	0
snap_masked-Contig_Y1-processed-gene-6.122-mRNA-1	0	0	0	0	0	0	0	0	0	0	0	0	0	0	0	0	0	0	0	0	0	0	0	0	0	0	0
maker-Contig_Y1-snap-gene-6.696-mRNA-1	0	110	249	893	2094	3324	2917	271	39	17	5	8	2	1	5	1	0	1	0	0	0	0	0	0	0	0	9937
augustus_masked-Contig_Y1-processed-gene-6.77-mRNA-1	0	0	0	0	0	0	1	0	0	0	0	0	0	0	0	0	0	0	0	0	0	0	0	0	0	0	1
maker-Contig_Y1-snap-gene-6.722-mRNA-1	0	123	277	1106	2505	3932	3226	287	45	24	5	8	3	3	1	0	0	0	0	0	0	0	0	0	0	0	11545
maker-Contig_Y1-augustus-gene-6.290-mRNA-1	0	0	0	1	1	2	7	1	0	0	0	1	0	0	0	0	0	0	0	0	0	0	0	0	0	0	13
snap_masked-Contig_Y1-processed-gene-6.129-mRNA-1	0	92	212	784	1734	2824	2331	186	22	9	6	4	1	3	2	0	0	0	0	0	0	0	0	0	0	0	8210
maker-Contig_Y1-snap-gene-6.1030-mRNA-1	0	0	0	0	0	1	0	1	0	0	0	0	0	0	0	0	0	0	0	0	0	0	0	0	0	0	2
maker-Contig_Y1-augustus-gene-7.243-mRNA-1	0	0	0	0	0	0	0	0	0	0	0	0	0	2	0	0	0	0	0	0	0	0	0	0	0	0	2
augustus_masked-Contig_Y1-processed-gene-7.0-mRNA-1	0	2	1	1	0	0	1	0	0	0	0	0	0	0	0	0	0	0	0	0	0	0	0	0	0	0	5
maker-Contig_Y1-snap-gene-7.389-mRNA-1	0	2	4	0	2	2	6	0	0	0	0	0	1	0	0	0	0	0	0	0	0	0	0	0	0	0	17
snap_masked-Contig_Y1-processed-gene-7.100-mRNA-1	0	0	0	0	0	0	0	0	0	0	0	0	0	0	0	0	0	0	0	0	0	0	0	0	0	0	0
maker-Contig_Y1-snap-gene-7.502-mRNA-1	0	0	0	0	0	0	0	0	0	0	0	0	0	0	0	0	0	0	0	0	0	0	0	0	0	0	0
maker-Contig_Y1-augustus-gene-7.246-mRNA-1	0	2	0	1	0	2	3	2	0	0	0	0	0	0	0	0	0	0	0	0	0	0	0	0	0	0	10
augustus_masked-Contig_Y1-processed-gene-7.4-mRNA-1	0	0	0	0	3	3	8	0	0	1	0	0	1	1	0	0	0	0	0	0	0	0	0	0	0	0	17
maker-Contig_Y1-snap-gene-7.401-mRNA-1	0	0	0	0	0	0	0	0	0	0	0	0	0	0	0	0	0	0	0	0	0	0	0	0	0	0	0
maker-Contig_Y1-snap-gene-7.507-mRNA-1	0	0	1	2	1	4	4	2	11	6	7	4	0	0	1	0	0	0	0	0	0	0	0	0	0	0	43
maker-Contig_Y1-augustus-gene-7.159-mRNA-1	0	0	1	1	6	5	7	7	17	11	5	6	2	1	1	0	0	0	0	0	0	0	0	0	0	0	70
maker-Contig_Y1-snap-gene-7.509-mRNA-1	0	0	0	0	0	0	0	1	0	1	0	0	0	0	0	0	0	0	0	0	0	0	0	0	0	0	2
augustus_masked-Contig_Y1-processed-gene-7.6-mRNA-1	0	0	0	0	1	0	0	0	0	0	0	0	0	1	0	0	0	0	0	0	0	0	0	0	0	0	2
snap_masked-Contig_Y1-processed-gene-7.105-mRNA-1	0	1	0	0	3	1	1	0	0	1	0	0	0	0	0	0	0	0	0	0	0	0	0	0	0	0	7
maker-Contig_Y1-snap-gene-7.511-mRNA-1	0	0	0	0	0	0	0	0	0	0	0	0	0	0	0	0	0	0	0	0	0	0	0	0	0	0	0
snap_masked-Contig_Y1-processed-gene-7.70-mRNA-1	0	0	0	0	0	0	0	0	0	0	0	0	0	0	0	0	0	0	0	0	0	0	0	0	0	0	0
maker-Contig_Y1-snap-gene-7.407-mRNA-1	0	3	2	0	0	0	0	0	0	0	0	0	0	0	0	0	0	0	0	0	0	0	0	0	0	0	5
maker-Contig_Y1-snap-gene-7.414-mRNA-1	0	2	1	0	2	5	8	0	0	0	0	0	0	0	0	0	0	0	0	0	0	0	0	0	0	0	18
augustus_masked-Contig_Y1-processed-gene-7.33-mRNA-1	0	0	1	0	0	0	0	1	0	0	0	0	0	1	0	0	0	0	0	0	0	0	0	0	0	0	3
maker-Contig_Y1-snap-gene-7.517-mRNA-1	0	0	0	0	0	0	0	0	0	0	0	0	0	0	0	0	0	0	0	0	0	0	0	0	0	0	0
maker-Contig_Y1-snap-gene-7.520-mRNA-1	0	2	0	1	0	2	2	0	0	0	0	0	0	0	0	0	0	0	0	0	0	0	0	0	0	0	7
augustus_masked-Contig_Y1-processed-gene-7.10-mRNA-1	0	0	0	0	1	2	17	1	1	1	0	0	0	1	0	0	0	0	0	0	0	0	0	0	0	0	24
maker-Contig_Y1-augustus-gene-7.187-mRNA-1	0	2	2	0	0	0	0	0	0	0	0	0	0	0	0	0	0	0	0	0	0	0	0	0	0	0	4
maker-Contig_Y1-augustus-gene-7.192-mRNA-1	0	0	6	1	1	2	10	2	0	0	0	0	0	0	0	0	0	0	0	0	0	0	0	0	0	0	22
maker-Contig_Y1-augustus-gene-7.263-mRNA-1	0	0	1	0	1	0	0	0	0	0	0	0	0	0	0	0	0	0	0	0	0	0	0	0	0	0	2
maker-Contig_Y1-augustus-gene-7.264-mRNA-1	0	0	0	0	0	0	0	0	0	0	0	0	0	0	0	0	0	0	0	0	0	0	0	0	0	0	0
maker-Contig_Y1-snap-gene-7.525-mRNA-1	0	0	0	0	0	0	0	0	0	0	0	0	0	0	0	0	0	0	0	0	0	0	0	0	0	0	0
maker-Contig_Y1-augustus-gene-7.272-mRNA-1	0	0	0	0	0	0	0	4	0	1	0	0	0	0	0	0	0	0	0	0	0	0	0	0	0	0	5
augustus_masked-Contig_Y1-processed-gene-7.41-mRNA-1	0	0	1	0	0	0	0	0	0	0	0	0	0	0	0	0	0	0	0	0	0	0	0	0	0	0	1
snap_masked-Contig_Y1-processed-gene-7.81-mRNA-1	0	0	0	0	0	0	0	0	0	0	0	0	0	0	0	0	0	0	0	0	0	0	0	0	0	0	0
maker-Contig_Y1-snap-gene-7.539-mRNA-1	0	0	0	0	2	1	0	0	0	0	0	1	0	0	0	0	0	0	0	0	0	0	0	0	0	0	4
maker-Contig_Y1-snap-gene-7.538-mRNA-1	0	1	0	0	0	1	2	1	0	0	0	0	0	0	0	0	0	0	0	0	0	0	0	0	0	0	5
maker-Contig_Y1-augustus-gene-7.195-mRNA-1	0	0	2	0	1	2	2	1	0	0	0	0	1	0	0	0	0	0	0	0	0	0	0	0	0	0	9
maker-Contig_Y1-snap-gene-7.441-mRNA-1	0	0	0	0	1	2	13	1	0	1	0	2	0	0	0	0	0	0	0	0	0	0	0	0	0	0	20
maker-Contig_Y1-snap-gene-7.457-mRNA-1	0	0	0	0	0	0	0	0	0	0	0	0	0	0	0	0	0	0	0	0	0	0	0	0	0	0	0
maker-Contig_Y1-augustus-gene-7.288-mRNA-1	0	0	0	0	0	1	0	0	0	0	0	0	0	0	0	0	0	0	0	0	0	0	0	0	0	0	1
maker-Contig_Y1-augustus-gene-7.213-mRNA-1	0	0	0	0	0	0	0	0	0	0	0	0	0	0	0	0	0	0	0	0	0	0	0	0	0	0	0
augustus_masked-Contig_Y1-processed-gene-7.46-mRNA-1	0	0	0	0	0	0	0	1	0	0	0	0	0	0	0	0	0	0	0	0	0	0	0	0	0	0	1
maker-Contig_Y1-augustus-gene-7.217-mRNA-1	0	0	1	0	1	1	8	5	0	2	3	0	2	0	0	0	0	0	0	0	0	0	0	0	0	0	23
maker-Contig_Y1-augustus-gene-7.334-mRNA-1	0	0	0	0	0	0	1	0	0	0	0	0	0	0	0	0	0	0	0	0	0	0	0	0	0	0	1
maker-Contig_Y1-augustus-gene-7.335-mRNA-1	0	168	1	0	0	0	1	0	0	0	0	0	0	0	0	0	0	0	0	0	0	0	0	0	0	0	170
maker-Contig_Y1-augustus-gene-7.220-mRNA-1	0	0	2	0	0	3	8	0	1	0	1	0	0	0	0	0	0	0	0	0	0	0	0	0	0	0	15
maker-Contig_Y1-augustus-gene-7.292-mRNA-1	0	4	1	1	1	2	6	0	0	0	0	0	0	0	0	0	0	0	0	0	0	0	0	0	0	0	15
maker-Contig_Y1-augustus-gene-7.317-mRNA-1	0	51	11	2	1	0	0	0	0	0	1	0	0	0	0	0	0	0	0	0	0	0	0	0	0	0	66
snap_masked-Contig_Y1-processed-gene-7.88-mRNA-1	0	0	1	0	0	0	0	0	0	0	0	0	0	0	0	0	0	0	0	0	0	0	0	0	0	0	1
maker-Contig_Y1-augustus-gene-7.222-mRNA-1	0	0	0	1	0	0	0	0	0	0	1	0	0	0	0	0	0	0	0	0	0	0	0	0	0	0	2
maker-Contig_Y1-snap-gene-7.659-mRNA-1	0	10	5	0	0	0	0	0	0	0	1	0	0	0	0	0	0	0	0	0	0	0	0	0	0	0	16
maker-Contig_Y1-snap-gene-7.661-mRNA-1	0	0	0	0	0	0	0	0	0	0	0	0	0	0	0	0	0	0	0	0	0	0	0	0	0	0	0
snap_masked-Contig_Y1-processed-gene-7.91-mRNA-1	0	1	0	0	0	0	0	0	0	0	0	0	0	0	0	0	0	0	0	0	0	0	0	0	0	0	1
maker-Contig_Y1-augustus-gene-7.226-mRNA-1	0	1	0	0	0	0	0	0	0	0	0	0	0	0	0	0	0	0	0	0	0	0	0	0	0	0	1
augustus_masked-Contig_Y1-processed-gene-7.53-mRNA-1	0	0	0	0	0	0	0	0	0	0	0	0	0	0	0	0	0	0	0	0	0	0	0	0	0	0	0
maker-Contig_Y1-augustus-gene-7.229-mRNA-1	0	0	0	0	0	0	0	0	0	0	0	0	0	0	0	0	0	0	0	0	0	0	0	0	0	0	0
maker-Contig_Y1-augustus-gene-7.231-mRNA-1	0	0	0	1	0	0	0	0	1	0	0	0	0	0	0	0	0	0	0	0	0	0	0	0	0	0	2
maker-Contig_Y1-snap-gene-7.665-mRNA-1	0	1	0	1	0	1	4	0	0	0	0	0	0	0	0	0	0	0	0	0	0	0	0	0	0	0	7
augustus_masked-Contig_Y1-processed-gene-7.24-mRNA-1	0	1	0	0	2	2	23	1	1	5	0	0	1	0	0	0	0	0	0	0	0	0	0	0	0	0	36
maker-Contig_Y1-augustus-gene-7.359-mRNA-1	0	0	0	0	0	0	0	0	0	0	0	0	0	0	0	0	0	0	0	0	0	0	0	0	0	0	0
maker-Contig_Y1-snap-gene-7.479-mRNA-1	0	0	1	0	0	0	0	0	0	0	0	0	0	0	0	0	0	0	0	0	0	0	0	0	0	0	1
snap_masked-Contig_Y1-processed-gene-7.96-mRNA-1	0	0	0	0	0	1	0	0	1	0	0	0	0	0	0	0	0	0	0	0	0	0	0	0	0	0	2
augustus_masked-Contig_Y1-processed-gene-7.56-mRNA-1	0	0	0	0	0	0	0	0	0	0	0	0	0	0	0	0	0	0	0	0	0	0	0	0	0	0	0
augustus_masked-Contig_Y1-processed-gene-7.57-mRNA-1	0	4	1	0	0	0	0	0	0	0	0	0	0	0	0	0	0	0	0	0	0	0	0	0	0	0	5
maker-Contig_Y1-augustus-gene-7.369-mRNA-1	0	0	0	0	0	0	0	0	0	0	0	0	0	0	0	0	0	0	0	0	0	0	0	0	0	0	0
maker-Contig_Y1-snap-gene-7.680-mRNA-1	0	0	1	1	0	2	3	0	0	0	0	0	0	0	0	0	0	0	0	0	0	0	0	0	0	0	7
maker-Contig_Y1-snap-gene-7.679-mRNA-1	0	2	3	1	1	0	0	0	0	0	0	0	0	0	0	0	0	0	0	0	0	0	0	0	0	0	7
augustus_masked-Contig_Y1-processed-gene-7.60-mRNA-1	0	0	0	2	0	0	0	0	0	0	0	0	0	0	0	0	0	0	0	0	0	0	0	0	0	0	2
maker-Contig_Y1-snap-gene-7.700-mRNA-1	0	0	0	1	0	0	1	0	0	0	0	0	0	0	0	0	0	0	0	0	0	0	0	0	0	0	2
maker-Contig_Y1-augustus-gene-7.239-mRNA-1	0	0	0	0	2	0	5	0	0	0	0	0	0	0	0	0	0	0	0	0	0	0	0	0	0	0	7
maker-Contig_Y1-snap-gene-8.581-mRNA-1	0	7	1	0	0	0	0	0	0	0	0	0	0	0	0	0	0	0	0	0	0	0	0	0	0	0	8
maker-Contig_Y1-augustus-gene-8.313-mRNA-1	0	0	2	3	8	6	20	26	73	140	464	1122	155	56	12	1	0	0	1	0	0	0	0	0	0	0	2089
maker-Contig_Y1-snap-gene-8.585-mRNA-1	0	0	0	0	0	2	1	8	4	7	8	1	0	0	0	0	0	0	0	0	0	0	0	0	0	0	31
maker-Contig_Y1-augustus-gene-8.190-mRNA-1	0	7	6	9	73	99	0	0	0	0	0	1	0	0	0	0	0	0	0	0	0	0	0	0	0	0	195
maker-Contig_Y1-augustus-gene-8.315-mRNA-1	0	0	0	0	0	0	0	0	0	0	0	0	0	0	0	0	0	0	0	0	0	0	0	0	0	0	0
maker-Contig_Y1-augustus-gene-8.317-mRNA-1	0	0	0	0	0	0	0	0	0	0	0	0	0	0	0	0	0	0	0	0	0	0	0	0	0	0	0
snap_masked-Contig_Y1-processed-gene-8.90-mRNA-1	0	1	0	3	0	0	2	0	0	0	0	0	0	0	0	0	0	0	0	0	0	0	0	0	0	0	6
maker-Contig_Y1-augustus-gene-8.319-mRNA-1	0	1	1	3	8	12	35	4	2	1	0	0	0	0	0	0	0	0	0	0	0	0	0	0	0	0	67
maker-Contig_Y1-augustus-gene-8.321-mRNA-1	0	0	0	0	0	1	3	1	0	3	0	0	0	0	0	0	0	0	0	0	0	0	0	0	0	0	8
maker-Contig_Y1-snap-gene-8.592-mRNA-1	0	3	1	0	1	6	15	2	0	0	0	0	0	0	0	0	0	0	0	0	0	0	0	0	0	0	28
maker-Contig_Y1-augustus-gene-8.203-mRNA-1	0	0	1	14	17	39	116	6	1	2	0	0	1	2	0	0	0	0	0	0	0	0	0	0	0	0	199
maker-Contig_Y1-snap-gene-8.433-mRNA-1	0	0	0	0	0	0	1	1	0	0	0	0	0	1	0	0	0	0	0	0	0	0	0	0	0	0	3
maker-Contig_Y1-snap-gene-8.431-mRNA-1	0	0	2	0	4	1	2	1	0	0	1	1	0	0	0	0	0	0	0	0	0	0	0	0	0	0	12
maker-Contig_Y1-snap-gene-8.452-mRNA-1	0	2	7	1	0	7	28	12	1	0	4	1	1	0	0	0	0	0	0	0	0	0	0	0	0	0	64
maker-Contig_Y1-augustus-gene-8.327-mRNA-1	0	5	0	3	13	26	134	15	0	1	0	0	1	3	2	0	0	0	0	0	0	0	0	0	0	0	203
maker-Contig_Y1-augustus-gene-8.205-mRNA-1	0	0	1	0	3	2	6	4	0	0	0	0	0	0	0	1	0	0	0	0	0	0	0	0	0	0	17
maker-Contig_Y1-snap-gene-8.446-mRNA-1	0	1	1	4	16	37	151	9	1	0	0	1	0	0	0	1	0	0	0	0	0	0	0	0	0	0	222
maker-Contig_Y1-snap-gene-8.440-mRNA-1	0	1	1	2	15	25	106	7	1	1	2	0	2	0	0	0	0	0	0	0	0	0	0	0	0	0	163
snap_masked-Contig_Y1-processed-gene-8.102-mRNA-1	0	1	0	3	3	3	27	15	4	1	5	1	0	4	1	0	0	0	0	0	0	0	0	0	0	0	68
maker-Contig_Y1-augustus-gene-8.239-mRNA-1	0	0	1	1	4	10	18	3	0	0	0	1	1	0	0	0	0	0	0	0	0	0	0	0	0	0	39
snap_masked-Contig_Y1-processed-gene-8.104-mRNA-1	0	0	6	4	23	28	136	9	0	3	1	1	3	4	1	1	0	0	0	0	0	0	0	0	0	0	220
maker-Contig_Y1-augustus-gene-8.225-mRNA-1	0	1	1	4	10	34	146	17	2	1	0	1	2	0	1	0	0	0	0	0	0	0	0	0	0	0	220
maker-Contig_Y1-snap-gene-8.600-mRNA-1	0	3	3	4	8	8	47	4	0	0	1	0	0	0	0	0	0	0	0	0	0	0	0	0	0	0	78
maker-Contig_Y1-augustus-gene-8.226-mRNA-1	0	1	0	8	24	38	149	9	0	0	1	1	1	1	1	0	0	0	0	0	0	0	0	0	0	0	234
maker-Contig_Y1-snap-gene-8.457-mRNA-1	0	0	0	0	0	0	0	3	0	0	0	0	0	0	0	0	0	0	0	0	0	0	0	0	0	0	3
augustus_masked-Contig_Y1-processed-gene-8.60-mRNA-1	0	0	0	0	1	2	2	1	1	0	0	0	0	0	0	0	0	0	0	0	0	0	0	0	0	0	7
maker-Contig_Y1-augustus-gene-8.259-mRNA-1	0	3	5	8	24	43	290	30	3	1	0	2	1	3	0	0	0	0	0	0	0	0	0	0	0	0	413
maker-Contig_Y1-snap-gene-8.609-mRNA-1	0	0	0	2	0	1	0	1	0	0	0	0	0	0	0	0	0	0	0	0	0	0	0	0	0	0	4
augustus_masked-Contig_Y1-processed-gene-8.18-mRNA-1	0	1	0	0	0	3	4	1	0	0	0	0	0	0	0	0	0	0	0	0	0	0	0	0	0	0	9
maker-Contig_Y1-snap-gene-8.500-mRNA-1	0	1	2	3	8	3	34	4	0	1	0	0	0	2	1	0	0	0	0	0	0	0	0	0	0	0	59
maker-Contig_Y1-snap-gene-8.612-mRNA-1	0	6	8	30	55	83	295	24	3	2	2	2	9	3	2	1	0	0	0	0	0	0	0	0	0	0	525
maker-Contig_Y1-snap-gene-8.508-mRNA-1	0	1	3	0	13	23	65	8	2	0	0	0	2	1	3	0	0	0	0	0	0	0	0	0	0	0	121
maker-Contig_Y1-snap-gene-8.624-mRNA-1	0	0	2	8	19	36	180	10	3	1	3	1	0	1	1	1	0	0	0	0	0	0	0	0	0	0	266
augustus_masked-Contig_Y1-processed-gene-8.26-mRNA-1	0	1	1	1	0	1	7	1	0	0	0	0	0	0	0	0	0	0	0	0	0	0	0	0	0	0	12
snap_masked-Contig_Y1-processed-gene-8.120-mRNA-1	0	2	0	0	5	6	18	0	1	0	0	0	0	0	0	0	0	0	0	0	0	0	0	0	0	0	32
maker-Contig_Y1-snap-gene-8.513-mRNA-1	0	0	1	0	3	6	21	3	2	0	0	0	1	0	1	0	0	0	0	0	0	0	0	0	0	0	38
maker-Contig_Y1-snap-gene-8.621-mRNA-1	0	0	0	0	1	0	1	1	0	0	0	0	0	0	0	0	0	0	0	0	0	0	0	0	0	0	3
maker-Contig_Y1-snap-gene-8.642-mRNA-1	0	1	3	9	29	54	167	19	1	1	0	3	1	0	2	0	1	0	0	0	0	0	0	0	0	0	291
maker-Contig_Y1-snap-gene-8.516-mRNA-1	0	3	2	3	15	31	46	35	2	2	0	1	2	1	0	0	0	0	0	0	0	0	0	0	0	0	143
maker-Contig_Y1-snap-gene-8.525-mRNA-1	0	0	0	1	3	9	30	0	0	0	0	0	0	0	0	0	0	0	0	0	0	0	0	0	0	0	43
maker-Contig_Y1-augustus-gene-8.380-mRNA-1	0	1	1	13	11	45	150	5	3	0	0	0	0	3	1	0	0	0	0	0	0	0	0	0	0	0	233
augustus_masked-Contig_Y1-processed-gene-8.36-mRNA-1	0	0	0	1	0	3	4	1	0	0	0	0	0	1	0	0	0	0	0	0	0	0	0	0	0	0	10
maker-Contig_Y1-snap-gene-8.519-mRNA-1	0	4	0	1	3	5	24	3	0	0	0	0	0	0	0	0	0	0	0	0	0	0	0	0	0	0	40
maker-Contig_Y1-snap-gene-8.665-mRNA-1	0	1	4	4	18	27	164	5	1	0	2	0	1	5	2	0	0	0	1	0	0	0	0	0	0	0	235
maker-Contig_Y1-augustus-gene-8.284-mRNA-1	0	0	2	2	2	4	20	2	0	0	1	0	0	0	0	0	0	0	0	0	0	0	0	0	0	0	33
maker-Contig_Y1-snap-gene-8.662-mRNA-1	0	1	0	3	10	33	144	11	2	0	1	0	1	2	0	0	0	0	0	0	0	0	0	0	0	0	208
maker-Contig_Y1-snap-gene-8.659-mRNA-1	0	1	0	1	5	7	50	10	0	0	1	0	0	0	0	0	0	0	0	0	0	0	0	0	0	0	75
maker-Contig_Y1-augustus-gene-8.293-mRNA-1	0	2	2	5	15	42	152	15	4	1	0	0	3	1	1	0	0	0	0	0	0	0	0	0	0	0	243
maker-Contig_Y1-augustus-gene-8.392-mRNA-1	0	0	1	0	0	0	0	0	0	0	0	0	0	0	0	0	0	0	0	0	0	0	0	0	0	0	1
maker-Contig_Y1-snap-gene-8.690-mRNA-1	0	21	24	10	13	1	2	0	0	0	0	0	0	0	0	0	0	0	0	0	0	0	0	0	0	0	71
maker-Contig_Y1-snap-gene-8.692-mRNA-1	0	3	4	1	4	7	13	8	0	1	0	0	0	0	0	0	0	0	0	0	0	0	0	0	0	0	41
maker-Contig_Y1-snap-gene-8.552-mRNA-1	0	0	0	0	4	1	4	5	0	0	0	0	1	0	0	0	0	0	0	0	0	0	0	0	0	0	15
maker-Contig_Y1-snap-gene-8.688-mRNA-1	0	1	0	0	1	3	8	8	34	21	18	9	5	4	1	0	0	0	0	0	0	0	0	0	0	0	113
maker-Contig_Y1-snap-gene-8.700-mRNA-1	0	0	0	0	0	0	1	1	0	0	3	0	0	0	0	0	0	0	0	0	0	0	0	0	0	0	5
snap_masked-Contig_Y1-processed-gene-8.133-mRNA-1	0	0	0	0	0	2	0	0	0	0	0	0	0	0	0	0	0	0	0	0	0	0	0	0	0	0	2
maker-Contig_Y1-augustus-gene-8.408-mRNA-1	0	0	0	0	0	0	0	0	0	0	0	0	0	0	0	0	0	0	0	0	0	0	0	0	0	0	0
maker-Contig_Y1-snap-gene-8.554-mRNA-1	0	2	1	1	4	9	36	4	0	0	0	0	0	0	0	0	0	0	0	0	0	0	0	0	0	0	57
augustus_masked-Contig_Y1-processed-gene-8.40-mRNA-1	0	1	2	3	3	0	0	0	0	0	0	0	0	0	0	0	0	0	0	0	0	0	0	0	0	0	9
maker-Contig_Y1-augustus-gene-8.298-mRNA-1	0	2	0	0	0	0	0	0	0	0	0	0	0	0	0	0	0	0	0	0	0	0	0	0	0	0	2
maker-Contig_Y1-augustus-gene-8.309-mRNA-1	0	0	0	0	0	0	0	0	1	0	0	0	0	0	0	0	0	0	0	0	0	0	0	0	0	0	1
augustus_masked-Contig_Y1-processed-gene-8.79-mRNA-1	0	0	0	0	0	0	0	0	0	0	0	0	0	0	0	0	0	0	0	0	0	0	0	0	0	0	0
maker-Contig_Y1-snap-gene-8.579-mRNA-1	0	0	0	0	3	10	12	21	24	50	34	29	28	8	1	0	0	0	0	0	0	0	0	0	0	0	220
maker-Contig_Y1-snap-gene-8.712-mRNA-1	0	1	1	1	1	3	6	3	13	20	20	6	2	2	1	1	0	0	0	0	0	0	0	0	0	0	81
augustus_masked-Contig_Y1-processed-gene-9.15-mRNA-1	0	1	0	3	3	6	13	1	0	0	0	0	1	2	1	0	0	0	0	0	0	0	0	0	0	0	31
augustus_masked-Contig_Y1-processed-gene-9.16-mRNA-1	0	0	0	0	1	4	8	2	0	0	0	0	0	0	1	0	0	0	0	0	0	0	0	0	0	0	16
augustus_masked-Contig_Y1-processed-gene-9.1-mRNA-1	0	2	1	0	5	3	14	2	1	0	0	0	0	1	0	0	0	0	0	0	0	0	0	0	0	0	29
augustus_masked-Contig_Y1-processed-gene-9.2-mRNA-1	0	3	0	1	0	2	1	0	0	0	0	0	0	0	0	0	0	0	0	0	0	0	0	0	0	0	7
maker-Contig_Y1-augustus-gene-9.92-mRNA-1	0	3	0	0	0	1	0	0	0	0	0	0	0	0	0	0	0	0	0	0	0	0	0	0	0	0	4
snap_masked-Contig_Y1-processed-gene-9.52-mRNA-1	0	0	0	1	0	0	0	0	0	0	0	0	0	0	0	0	0	0	0	0	0	0	0	0	0	0	1
augustus_masked-Contig_Y1-processed-gene-9.3-mRNA-1	0	0	0	1	0	0	2	0	0	0	0	0	0	0	0	0	0	0	0	0	0	0	0	0	0	0	3
maker-Contig_Y1-augustus-gene-9.70-mRNA-1	0	1	0	0	0	0	1	0	0	0	0	0	0	0	0	0	0	0	0	0	0	0	0	0	0	0	2
augustus_masked-Contig_Y1-processed-gene-9.19-mRNA-1	0	0	0	0	0	3	0	0	0	0	0	0	0	0	0	0	0	0	0	0	0	0	0	0	0	0	3
maker-Contig_Y1-snap-gene-9.107-mRNA-1	0	2	14	1	1	2	4	1	0	0	0	1	0	0	0	0	0	0	0	0	0	0	0	0	0	0	26
maker-Contig_Y1-augustus-gene-9.73-mRNA-1	0	0	0	0	0	0	1	0	0	0	0	0	0	0	0	0	0	0	0	0	0	0	0	0	0	0	1
snap_masked-Contig_Y1-processed-gene-9.37-mRNA-1	0	32	29	3	0	0	0	0	0	0	0	0	0	0	0	0	0	0	0	0	0	0	0	0	0	0	64
maker-Contig_Y1-augustus-gene-9.100-mRNA-1	0	0	0	0	0	0	0	0	0	0	0	0	0	0	0	0	0	0	0	0	0	0	0	0	0	0	0
augustus_masked-Contig_Y1-processed-gene-9.22-mRNA-1	0	0	0	0	0	0	0	0	0	0	0	0	0	0	0	0	0	0	0	0	0	0	0	0	0	0	0
maker-Contig_Y1-augustus-gene-9.102-mRNA-1	0	0	0	0	0	0	0	0	0	0	0	0	0	0	0	0	0	0	0	0	0	0	0	0	0	0	0
maker-Contig_Y1-augustus-gene-9.84-mRNA-1	0	9	15	9	27	69	147	107	125	129	64	51	28	11	1	1	0	0	0	0	0	0	0	0	0	0	793
augustus_masked-Contig_Y1-processed-gene-9.24-mRNA-1	0	0	2	0	0	0	0	0	0	0	0	0	0	0	0	0	0	0	0	0	0	0	0	0	0	0	2
maker-Contig_Y1-snap-gene-9.117-mRNA-1	0	0	1	0	0	2	9	0	0	0	0	0	0	0	0	0	0	0	0	0	0	0	0	0	0	0	12
maker-Contig_Y1-augustus-gene-9.88-mRNA-1	0	1	0	1	2	2	4	1	0	0	0	0	0	0	0	0	0	0	0	0	0	0	0	0	0	0	11
maker-Contig_Y1-augustus-gene-10.256-mRNA-1	0	0	0	0	1	2	1	1	0	0	0	0	0	0	0	0	0	0	0	0	0	0	0	0	0	0	5
snap_masked-Contig_Y1-processed-gene-10.69-mRNA-1	0	0	1	0	1	4	5	3	9	16	5	3	0	0	0	0	0	0	0	0	0	0	0	0	0	0	47
maker-Contig_Y1-augustus-gene-10.145-mRNA-1	0	12	6	7	10	9	16	28	33	41	34	51	21	2	1	0	0	0	0	0	0	0	0	0	0	0	271
maker-Contig_Y1-snap-gene-10.366-mRNA-1	0	3	6	0	0	0	1	0	1	0	2	2	1	0	1	0	0	0	0	0	0	0	0	0	0	0	17
maker-Contig_Y1-augustus-gene-10.149-mRNA-1	0	1	1	0	1	0	0	0	0	0	0	0	0	0	0	0	0	0	0	0	0	0	0	0	0	0	3
maker-Contig_Y1-augustus-gene-10.150-mRNA-1	0	0	2	0	2	1	0	0	0	0	0	0	0	0	0	0	0	0	0	0	0	0	0	0	0	0	5
maker-Contig_Y1-augustus-gene-10.172-mRNA-1	0	3	105	0	0	0	1	0	0	0	0	0	0	0	0	0	0	0	0	0	0	0	0	0	0	0	109
maker-Contig_Y1-augustus-gene-10.173-mRNA-1	0	3	2	0	2	2	9	1	2	1	0	0	1	0	0	0	0	0	0	0	0	0	0	0	0	0	23
maker-Contig_Y1-snap-gene-10.457-mRNA-1	0	0	6	0	1	1	2	0	0	0	0	0	0	0	0	0	0	0	0	0	0	0	0	0	0	0	10
maker-Contig_Y1-augustus-gene-10.177-mRNA-1	0	6	0	2	5	4	14	0	0	0	0	0	0	0	0	0	0	0	0	0	0	0	0	0	0	0	31
maker-Contig_Y1-augustus-gene-10.259-mRNA-1	0	0	1	0	0	1	3	0	7	3	2	4	0	1	0	0	0	0	0	0	0	0	0	0	0	0	22
maker-Contig_Y1-snap-gene-10.461-mRNA-1	0	4	0	2	2	0	1	0	0	0	0	0	0	0	0	0	0	0	0	0	0	0	0	0	0	0	9
maker-Contig_Y1-augustus-gene-10.181-mRNA-1	0	0	0	2	0	0	0	1	0	0	0	0	0	0	0	0	0	0	0	0	0	0	0	0	0	0	3
maker-Contig_Y1-augustus-gene-10.183-mRNA-1	0	0	0	0	1	1	1	0	1	0	1	0	0	0	0	0	0	0	0	0	0	0	0	0	0	0	5
maker-Contig_Y1-augustus-gene-10.185-mRNA-1	0	0	0	0	0	1	0	0	0	1	0	0	0	0	0	0	0	0	0	0	0	0	0	0	0	0	2
maker-Contig_Y1-augustus-gene-10.187-mRNA-1	0	0	0	0	0	3	0	0	0	1	0	0	0	0	0	0	0	0	0	0	0	0	0	0	0	0	4
augustus_masked-Contig_Y1-processed-gene-10.16-mRNA-1	0	0	0	0	0	0	0	2	0	0	0	0	2	0	0	0	0	0	0	0	0	0	0	0	0	0	4
augustus_masked-Contig_Y1-processed-gene-10.37-mRNA-1	0	2	6	14	57	123	596	47	4	3	1	9	12	22	5	1	0	0	0	0	0	0	0	0	0	0	902
maker-Contig_Y1-snap-gene-10.389-mRNA-1	0	0	0	0	0	0	0	0	0	0	0	0	0	0	0	0	0	0	0	0	0	0	0	0	0	0	0
maker-Contig_Y1-augustus-gene-10.193-mRNA-1	0	0	0	0	0	0	0	0	0	0	0	0	0	0	0	0	0	0	0	0	0	0	0	0	0	0	0
maker-Contig_Y1-augustus-gene-10.269-mRNA-1	0	2	3	1	3	4	10	4	2	2	0	0	0	1	0	0	0	0	0	0	0	0	0	0	0	0	32
maker-Contig_Y1-augustus-gene-10.194-mRNA-1	0	7	1	1	0	0	2	3	4	0	1	0	3	0	1	0	0	0	0	0	0	0	0	0	0	0	23
augustus_masked-Contig_Y1-processed-gene-10.40-mRNA-1	0	0	0	0	0	0	0	0	0	0	0	0	0	0	0	0	0	0	0	0	0	0	0	0	0	0	0
maker-Contig_Y1-augustus-gene-10.198-mRNA-1	0	0	2	10	11	46	118	368	127	66	46	25	14	7	3	0	0	0	0	0	0	0	0	0	0	0	843
maker-Contig_Y1-snap-gene-10.400-mRNA-1	0	1	0	2	1	0	0	0	0	1	1	0	3	0	1	0	0	0	0	0	0	0	0	0	0	0	10
snap_masked-Contig_Y1-processed-gene-10.112-mRNA-1	0	0	0	1	1	0	2	0	0	0	0	0	0	1	0	0	0	0	0	0	0	0	0	0	0	0	5
maker-Contig_Y1-snap-gene-10.476-mRNA-1	0	0	0	1	0	2	20	5	0	0	0	0	3	1	0	0	0	0	0	0	0	0	0	0	0	0	32
maker-Contig_Y1-augustus-gene-10.272-mRNA-1	0	0	0	0	0	0	3	0	0	0	0	0	0	0	0	0	0	0	0	0	0	0	0	0	0	0	3
maker-Contig_Y1-augustus-gene-10.279-mRNA-1	0	0	0	1	0	0	0	0	0	0	0	0	0	0	0	0	0	0	0	0	0	0	0	0	0	0	1
maker-Contig_Y1-augustus-gene-10.203-mRNA-1	0	0	1	0	2	0	0	0	0	0	0	0	0	0	0	0	0	0	0	0	0	0	0	0	0	0	3
snap_masked-Contig_Y1-processed-gene-10.89-mRNA-1	0	0	0	0	0	0	0	0	0	0	0	0	0	0	0	0	0	0	0	0	0	0	0	0	0	0	0
augustus_masked-Contig_Y1-processed-gene-10.44-mRNA-1	0	0	0	0	2	1	8	1	0	0	0	1	0	0	0	0	0	0	0	0	0	0	0	0	0	0	13
maker-Contig_Y1-snap-gene-10.408-mRNA-1	0	3	3	2	6	3	11	6	1	3	7	4	0	1	0	0	0	0	0	0	0	0	0	0	0	0	50
maker-Contig_Y1-augustus-gene-10.287-mRNA-1	0	3	7	1	0	0	0	0	0	0	0	0	0	0	0	0	0	0	0	0	0	0	0	0	0	0	11
maker-Contig_Y1-snap-gene-10.489-mRNA-1	0	0	0	1	0	0	0	0	0	0	0	0	0	0	0	0	0	0	0	0	0	0	0	0	0	0	1
maker-Contig_Y1-augustus-gene-10.205-mRNA-1	0	0	0	1	0	0	0	0	0	0	0	0	0	0	0	0	0	0	0	0	0	0	0	0	0	0	1
maker-Contig_Y1-augustus-gene-10.297-mRNA-1	0	3	0	0	0	2	10	1	0	0	0	0	0	0	0	0	0	0	0	0	0	0	0	0	0	0	16
snap_masked-Contig_Y1-processed-gene-10.91-mRNA-1	0	1	4	0	0	0	0	0	0	0	0	0	0	0	0	0	0	0	0	0	0	0	0	0	0	0	5
maker-Contig_Y1-augustus-gene-10.299-mRNA-1	0	0	0	0	0	0	0	0	0	3	0	0	2	0	0	0	0	0	0	0	0	0	0	0	0	0	5
maker-Contig_Y1-snap-gene-10.509-mRNA-1	0	0	0	1	0	0	1	0	0	0	0	0	0	0	0	0	0	0	0	0	0	0	0	0	0	0	2
maker-Contig_Y1-snap-gene-10.416-mRNA-1	0	0	0	0	0	0	0	0	0	0	0	0	0	0	0	0	0	0	0	0	0	0	0	0	0	0	0
maker-Contig_Y1-snap-gene-10.415-mRNA-1	0	0	0	0	0	0	0	0	0	0	0	0	0	0	0	0	0	0	0	0	0	0	0	0	0	0	0
maker-Contig_Y1-snap-gene-10.506-mRNA-1	0	0	1	0	1	0	2	0	0	0	0	0	0	0	0	0	0	0	0	0	0	0	0	0	0	0	4
maker-Contig_Y1-snap-gene-10.511-mRNA-1	0	0	0	1	0	1	0	0	0	0	0	0	0	0	0	0	0	0	0	0	0	0	0	0	0	0	2
maker-Contig_Y1-snap-gene-10.507-mRNA-1	0	0	0	0	0	0	2	0	0	0	0	0	0	0	0	0	0	0	0	0	0	0	0	0	0	0	2
maker-Contig_Y1-augustus-gene-10.212-mRNA-1	0	0	0	0	0	0	0	0	0	0	0	0	0	0	0	0	0	0	0	0	0	0	0	0	0	0	0
augustus_masked-Contig_Y1-processed-gene-10.24-mRNA-1	0	0	0	0	0	0	0	0	0	0	0	0	0	0	0	0	0	0	0	0	0	0	0	0	0	0	0
maker-Contig_Y1-snap-gene-10.508-mRNA-1	0	1	1	0	0	0	1	1	0	0	0	0	0	0	0	0	0	0	0	0	0	0	0	0	0	0	4
snap_masked-Contig_Y1-processed-gene-10.124-mRNA-1	0	0	0	0	0	0	1	0	0	0	0	0	0	0	0	0	0	0	0	0	0	0	0	0	0	0	1
maker-Contig_Y1-snap-gene-10.433-mRNA-1	0	17	0	0	1	2	11	2	0	0	0	0	1	1	0	0	0	0	0	0	0	0	0	0	0	0	35
maker-Contig_Y1-snap-gene-10.519-mRNA-1	0	0	0	0	0	0	1	0	0	0	0	0	0	0	0	0	0	0	0	0	0	0	0	0	0	0	1
maker-Contig_Y1-snap-gene-10.518-mRNA-1	0	0	0	0	0	0	0	0	0	0	0	0	0	0	0	0	0	0	0	0	0	0	0	0	0	0	0
maker-Contig_Y1-snap-gene-10.439-mRNA-1	0	0	0	0	0	0	0	0	0	0	0	0	0	1	0	0	0	0	0	0	0	0	0	0	0	0	1
maker-Contig_Y1-snap-gene-10.438-mRNA-1	0	1	0	0	0	0	0	0	0	0	0	0	0	0	0	0	0	0	0	0	0	0	0	0	0	0	1
maker-Contig_Y1-snap-gene-10.437-mRNA-1	0	0	1	0	0	0	0	1	0	2	0	0	0	0	0	0	0	0	0	0	0	0	0	0	0	0	4
maker-Contig_Y1-augustus-gene-10.305-mRNA-1	0	0	0	0	1	3	6	1	0	0	0	0	0	0	0	0	0	0	0	0	0	0	0	0	0	0	11
maker-Contig_Y1-augustus-gene-10.310-mRNA-1	0	2	5	6	9	4	2	0	0	0	0	0	0	0	0	0	0	0	0	0	0	0	0	0	0	0	28
snap_masked-Contig_Y1-processed-gene-10.129-mRNA-1	0	2	0	0	1	0	4	0	0	0	0	1	0	0	0	0	0	0	0	0	0	0	0	0	0	0	8
maker-Contig_Y1-snap-gene-10.446-mRNA-1	0	0	0	0	0	0	0	1	0	0	0	0	0	0	0	0	0	0	0	0	0	0	0	0	0	0	1
snap_masked-Contig_Y1-processed-gene-10.130-mRNA-1	0	0	0	1	1	0	2	2	0	0	0	0	0	1	0	0	0	0	0	0	0	0	0	0	0	0	7
maker-Contig_Y1-snap-gene-10.534-mRNA-1	0	0	0	0	0	0	0	0	0	0	0	0	0	0	0	0	0	0	0	0	0	0	0	0	0	0	0
maker-Contig_Y1-snap-gene-10.543-mRNA-1	0	0	0	0	0	0	0	0	0	0	0	0	0	0	0	0	0	0	0	0	0	0	0	0	0	0	0
maker-Contig_Y1-snap-gene-10.452-mRNA-1	0	23	0	2	2	2	9	3	0	0	0	0	1	1	0	0	0	0	0	0	0	0	0	0	0	0	43
maker-Contig_Y1-snap-gene-10.542-mRNA-1	0	1	0	1	3	2	2	1	0	0	1	1	1	0	0	0	0	0	0	0	0	0	0	0	0	0	13
maker-Contig_Y1-augustus-gene-10.323-mRNA-1	0	0	1	3	4	5	31	0	0	0	0	1	0	0	0	0	0	0	0	0	0	0	0	0	0	0	45
snap_masked-Contig_Y1-processed-gene-10.142-mRNA-1	0	51	0	0	0	0	0	0	0	0	0	0	0	0	0	0	0	0	0	0	0	0	0	0	0	0	51
augustus_masked-Contig_Y1-processed-gene-10.64-mRNA-1	0	0	0	0	0	0	0	0	0	0	0	0	0	0	0	0	0	0	0	0	0	0	0	0	0	0	0
maker-Contig_Y1-augustus-gene-10.342-mRNA-1	0	0	0	0	0	0	3	0	0	0	0	0	0	0	0	0	0	0	0	0	0	0	0	0	0	0	3
maker-Contig_Y1-augustus-gene-11.120-mRNA-1	0	17	0	0	0	2	15	2	0	1	0	0	0	1	0	0	0	0	0	0	0	0	0	0	0	0	38
maker-Contig_Y1-snap-gene-11.406-mRNA-1	0	5	3	3	7	11	14	1	0	0	5	0	1	0	0	0	0	0	0	0	0	0	0	0	0	0	50
maker-Contig_Y1-augustus-gene-11.186-mRNA-1	0	0	0	0	0	0	0	0	0	0	0	0	0	0	0	0	0	0	0	0	0	0	0	0	0	0	0
snap_masked-Contig_Y1-processed-gene-11.78-mRNA-1	0	0	0	0	0	0	0	0	1	0	0	1	0	0	0	0	0	0	0	0	0	0	0	0	0	0	2
maker-Contig_Y1-snap-gene-11.418-mRNA-1	0	1	0	1	0	1	3	0	0	0	0	0	0	0	0	0	0	0	0	0	0	0	0	0	0	0	6
maker-Contig_Y1-augustus-gene-11.125-mRNA-1	0	0	0	1	1	0	3	0	0	0	0	0	0	0	0	0	0	0	0	0	0	0	0	0	0	0	5
maker-Contig_Y1-augustus-gene-11.124-mRNA-1	0	22	0	1	0	0	5	2	0	0	0	0	0	0	0	0	0	0	0	0	0	0	0	0	0	0	30
maker-Contig_Y1-snap-gene-11.419-mRNA-1	0	0	1	2	4	4	22	3	0	2	0	0	0	0	1	0	0	0	0	0	0	0	0	0	0	0	39
maker-Contig_Y1-augustus-gene-11.202-mRNA-1	0	42	0	0	0	0	1	1	0	0	0	0	0	0	0	0	0	0	0	0	0	0	0	0	0	0	44
maker-Contig_Y1-snap-gene-11.334-mRNA-1	0	0	0	0	0	0	0	1	0	0	1	1	0	1	0	0	0	0	0	0	0	0	0	0	0	0	4
maker-Contig_Y1-snap-gene-11.443-mRNA-1	0	0	0	0	0	0	2	0	0	1	0	0	0	0	0	0	0	0	0	0	0	0	0	0	0	0	3
maker-Contig_Y1-augustus-gene-11.133-mRNA-1	0	24	0	0	0	3	3	1	0	0	0	0	0	0	0	0	0	0	0	0	0	0	0	0	0	0	31
maker-Contig_Y1-snap-gene-11.448-mRNA-1	0	1	0	1	4	5	23	3	1	1	3	0	1	0	0	0	0	0	0	0	0	0	0	0	0	0	43
maker-Contig_Y1-snap-gene-11.450-mRNA-1	0	0	0	0	0	0	0	0	0	0	0	0	0	0	0	0	0	0	0	0	0	0	0	0	0	0	0
maker-Contig_Y1-augustus-gene-11.217-mRNA-1	0	0	0	0	0	0	0	0	0	0	0	0	0	0	0	0	0	0	0	0	0	0	0	0	0	0	0
maker-Contig_Y1-snap-gene-11.452-mRNA-1	0	0	4	5	2	5	2	0	0	0	0	0	0	0	0	0	0	0	0	0	0	0	0	0	0	0	18
maker-Contig_Y1-augustus-gene-11.221-mRNA-1	0	0	1	0	0	0	7	0	0	0	0	0	0	0	1	0	0	0	0	0	0	0	0	0	0	0	9
maker-Contig_Y1-augustus-gene-11.222-mRNA-1	0	0	1	0	0	2	2	1	1	0	2	2	0	0	0	0	0	0	0	0	0	0	0	0	0	0	11
maker-Contig_Y1-snap-gene-11.342-mRNA-1	0	0	0	0	0	0	2	1	0	0	0	1	0	0	0	0	0	0	0	0	0	0	0	0	0	0	4
maker-Contig_Y1-augustus-gene-11.223-mRNA-1	0	3	0	1	18	19	177	8	0	0	0	0	0	0	0	0	0	0	0	0	0	0	0	0	0	0	226
maker-Contig_Y1-augustus-gene-11.245-mRNA-1	0	30	0	0	0	2	0	0	0	0	0	0	0	0	0	0	0	0	0	0	0	0	0	0	0	0	32
maker-Contig_Y1-snap-gene-11.496-mRNA-1	0	0	0	0	0	0	1	0	0	0	0	0	0	0	0	0	0	0	0	0	0	0	0	0	0	0	1
maker-Contig_Y1-augustus-gene-11.145-mRNA-1	0	19	0	0	2	0	11	3	0	0	0	0	0	0	0	0	0	0	0	0	0	0	0	0	0	0	35
maker-Contig_Y1-augustus-gene-11.252-mRNA-1	0	1	0	0	6	6	14	3	2	0	0	0	0	0	0	0	0	0	0	0	0	0	0	0	0	0	32
maker-Contig_Y1-snap-gene-11.360-mRNA-1	0	0	0	2	6	7	13	23	0	0	0	0	0	0	0	0	0	0	0	0	0	0	0	0	0	0	51
maker-Contig_Y1-snap-gene-11.504-mRNA-1	0	0	2	0	0	0	1	1	0	0	2	0	0	0	0	0	0	0	0	0	0	0	0	0	0	0	6
snap_masked-Contig_Y1-processed-gene-11.101-mRNA-1	0	0	2	0	2	0	3	0	0	0	0	0	0	1	0	0	0	0	0	0	0	0	0	0	0	0	8
maker-Contig_Y1-snap-gene-11.366-mRNA-1	0	0	0	1	2	5	8	3	0	0	0	1	0	0	0	0	0	0	0	0	0	0	0	0	0	0	20
maker-Contig_Y1-augustus-gene-11.266-mRNA-1	0	0	2	3	4	8	44	4	1	0	1	0	3	0	0	0	0	0	0	0	0	0	0	0	0	0	70
maker-Contig_Y1-augustus-gene-11.272-mRNA-1	0	29	0	0	0	0	0	0	0	0	0	0	0	0	0	0	0	0	0	0	0	0	0	0	0	0	29
maker-Contig_Y1-snap-gene-11.520-mRNA-1	0	2	1	0	1	0	2	1	0	0	0	0	0	0	0	0	0	0	0	0	0	0	0	0	0	0	7
maker-Contig_Y1-snap-gene-11.369-mRNA-1	0	0	0	1	1	1	10	0	0	0	0	0	0	1	0	0	0	0	0	0	0	0	0	0	0	0	14
augustus_masked-Contig_Y1-processed-gene-11.43-mRNA-1	0	0	0	0	5	11	9	0	0	0	0	0	0	0	0	0	0	0	0	0	0	0	0	0	0	0	25
maker-Contig_Y1-augustus-gene-11.277-mRNA-1	0	0	0	0	0	0	0	0	0	0	0	0	0	0	0	0	0	0	0	0	0	0	0	0	0	0	0
maker-Contig_Y1-augustus-gene-11.283-mRNA-1	0	0	0	0	0	0	2	0	0	0	0	0	0	0	0	0	0	0	0	0	0	0	0	0	0	0	2
maker-Contig_Y1-augustus-gene-11.279-mRNA-1	0	0	1	2	3	3	17	2	0	0	0	0	0	1	0	0	0	0	0	0	0	0	0	0	0	0	29
maker-Contig_Y1-snap-gene-11.375-mRNA-1	0	0	0	2	1	1	8	1	0	0	0	0	0	0	0	0	0	0	0	0	0	0	0	0	0	0	13
maker-Contig_Y1-augustus-gene-11.155-mRNA-1	0	0	0	0	0	1	1	3	0	0	0	0	0	0	0	0	0	0	0	0	0	0	0	0	0	0	5
maker-Contig_Y1-augustus-gene-11.287-mRNA-1	0	0	2	5	7	7	44	1	2	0	0	0	0	0	0	0	0	0	0	0	0	0	0	0	0	0	68
snap_masked-Contig_Y1-processed-gene-11.110-mRNA-1	0	43	2	0	2	0	0	0	0	0	0	0	1	0	0	0	0	0	0	0	0	0	0	0	0	0	48
snap_masked-Contig_Y1-processed-gene-11.111-mRNA-1	0	1	0	2	4	3	30	1	1	0	0	0	1	0	0	0	0	0	0	0	0	0	0	0	0	0	43
maker-Contig_Y1-snap-gene-11.557-mRNA-1	0	0	0	0	0	0	0	0	0	0	0	0	0	0	0	0	0	0	0	0	0	0	0	0	0	0	0
maker-Contig_Y1-augustus-gene-11.309-mRNA-1	0	0	0	0	0	0	0	0	0	0	0	0	0	0	0	0	0	0	0	0	0	0	0	0	0	0	0
maker-Contig_Y1-snap-gene-11.568-mRNA-1	0	22	38	36	50	18	3	0	0	0	1	1	0	0	0	0	0	0	0	0	0	0	0	0	0	0	169
maker-Contig_Y1-snap-gene-11.388-mRNA-1	0	8	3	0	0	0	1	0	0	0	0	0	0	0	0	0	0	0	0	0	0	0	0	0	0	0	12
maker-Contig_Y1-snap-gene-11.577-mRNA-1	0	4	2	7	2	5	11	0	0	0	0	0	0	0	0	0	0	0	0	0	0	0	0	0	0	0	31
maker-Contig_Y1-snap-gene-11.391-mRNA-1	0	0	0	0	0	0	0	0	0	0	0	0	0	0	0	0	0	0	0	0	0	0	0	0	0	0	0
maker-Contig_Y1-snap-gene-11.397-mRNA-1	0	0	0	0	0	0	0	0	0	0	0	0	0	0	0	0	0	0	0	0	0	0	0	0	0	0	0
maker-Contig_Y1-snap-gene-11.576-mRNA-1	0	2	0	0	0	0	0	0	0	0	0	0	0	0	0	0	0	0	0	0	0	0	0	0	0	0	2
maker-Contig_Y1-snap-gene-11.396-mRNA-1	0	1	0	2	0	0	1	0	0	0	0	0	0	0	0	0	0	0	0	0	0	0	0	0	0	0	4
maker-Contig_Y1-augustus-gene-11.172-mRNA-1	0	0	0	0	0	0	0	0	0	1	0	0	0	0	0	0	0	0	0	0	0	0	0	0	0	0	1
maker-Contig_Y1-augustus-gene-11.175-mRNA-1	0	0	0	0	0	0	0	0	0	0	0	0	0	0	0	0	0	0	0	0	0	0	0	0	0	0	0
maker-Contig_Y1-snap-gene-12.96-mRNA-1	0	0	0	3	0	0	0	0	0	0	0	0	0	0	0	0	0	0	0	0	0	0	0	0	0	0	3
maker-Contig_Y1-augustus-gene-12.48-mRNA-1	0	1	0	0	0	0	0	0	0	0	0	0	0	0	0	0	0	0	0	0	0	0	0	0	0	0	1
maker-Contig_Y1-snap-gene-12.99-mRNA-1	0	1	2	1	3	3	0	0	0	0	0	1	1	0	0	0	0	0	0	0	0	0	0	0	0	0	12
maker-Contig_Y1-snap-gene-12.125-mRNA-1	0	0	0	2	0	4	12	0	0	0	0	0	0	0	0	0	0	0	0	0	0	0	0	0	0	0	18
maker-Contig_Y1-augustus-gene-12.52-mRNA-1	0	1	0	0	0	1	3	0	0	0	0	0	0	0	0	0	0	0	0	0	0	0	0	0	0	0	5
maker-Contig_Y1-augustus-gene-12.78-mRNA-1	0	1	3	0	4	5	13	4	0	0	0	0	1	0	0	0	0	0	0	0	0	0	0	0	0	0	31
maker-Contig_Y1-snap-gene-12.102-mRNA-1	0	0	0	0	0	3	5	0	0	0	0	0	0	0	0	0	0	0	0	0	0	0	0	0	0	0	8
maker-Contig_Y1-snap-gene-12.105-mRNA-1	0	1	0	0	0	1	0	0	0	0	0	0	0	0	0	0	0	0	0	0	0	0	0	0	0	0	2
augustus_masked-Contig_Y1-processed-gene-12.6-mRNA-1	0	14	0	2	0	0	0	0	0	0	0	0	0	0	0	0	0	0	0	0	0	0	0	0	0	0	16
maker-Contig_Y1-augustus-gene-12.82-mRNA-1	0	1	1	2	5	2	6	1	0	0	0	0	0	0	0	0	0	0	0	0	0	0	0	0	0	0	18
maker-Contig_Y1-augustus-gene-12.60-mRNA-1	0	0	0	0	0	0	2	0	0	0	0	0	0	0	0	0	0	0	0	0	0	0	0	0	0	0	2
augustus_masked-Contig_Y1-processed-gene-12.19-mRNA-1	0	0	0	0	0	0	0	1	0	2	1	1	0	1	0	0	0	0	0	0	0	0	0	0	0	0	6
maker-Contig_Y1-augustus-gene-12.61-mRNA-1	0	1	0	0	0	0	0	0	0	0	0	0	0	0	0	0	0	0	0	0	0	0	0	0	0	0	1
maker-Contig_Y1-snap-gene-12.136-mRNA-1	0	0	1	0	0	0	0	0	0	0	0	0	0	0	0	0	0	0	0	0	0	0	0	0	0	0	1
maker-Contig_Y1-snap-gene-12.140-mRNA-1	0	0	0	1	3	1	3	0	0	2	0	0	0	0	0	0	0	0	0	0	0	0	0	0	0	0	10
augustus_masked-Contig_Y1-processed-gene-12.10-mRNA-1	0	0	1	0	0	0	0	0	0	0	0	0	0	0	0	0	0	0	0	0	0	0	0	0	0	0	1
maker-Contig_Y1-snap-gene-12.117-mRNA-1	0	2	1	0	0	0	0	0	0	0	0	0	0	0	0	0	0	0	0	0	0	0	0	0	0	0	3
maker-Contig_Y1-augustus-gene-12.69-mRNA-1	0	2	0	0	0	0	0	0	0	0	0	0	0	0	0	0	0	0	0	0	0	0	0	0	0	0	2
maker-Contig_Y1-snap-gene-12.141-mRNA-1	0	0	0	0	0	0	0	0	0	0	0	0	0	0	0	0	0	0	0	0	0	0	0	0	0	0	0
maker-Contig_Y1-snap-gene-12.120-mRNA-1	0	0	0	0	0	0	0	0	0	0	0	0	0	0	0	0	0	0	0	0	0	0	0	0	0	0	0
maker-Contig_Y1-augustus-gene-12.74-mRNA-1	0	1	4	0	0	0	0	0	0	0	0	0	0	0	0	0	0	0	0	0	0	0	0	0	0	0	5
maker-Contig_Y1-augustus-gene-12.92-mRNA-1	0	0	0	0	0	0	0	0	0	0	0	0	0	0	0	0	0	0	0	0	0	0	0	0	0	0	0
maker-Contig_Y1-snap-gene-12.144-mRNA-1	0	1	0	0	0	0	0	0	0	0	0	0	0	0	0	0	0	0	0	0	0	0	0	0	0	0	1
maker-Contig_Y1-augustus-gene-13.72-mRNA-1	0	2	1	0	0	1	3	1	0	2	1	0	1	0	0	0	0	0	0	0	0	0	0	0	0	0	12
maker-Contig_Y1-snap-gene-13.152-mRNA-1	0	0	0	0	0	2	14	0	0	0	0	0	0	0	0	0	0	0	0	0	0	0	0	0	0	0	16
maker-Contig_Y1-augustus-gene-13.95-mRNA-1	0	1	2	0	0	1	0	0	0	0	0	0	0	0	0	0	0	0	0	0	0	0	0	0	0	0	4
maker-Contig_Y1-augustus-gene-13.96-mRNA-1	0	0	1	1	0	0	1	0	0	0	0	0	0	0	0	0	0	0	0	0	0	0	0	0	0	0	3
augustus_masked-Contig_Y1-processed-gene-13.1-mRNA-1	0	0	0	0	0	0	0	0	0	0	0	0	0	0	0	0	0	0	0	0	0	0	0	0	0	0	0
maker-Contig_Y1-snap-gene-13.137-mRNA-1	0	0	1	0	0	0	0	0	0	0	0	0	0	0	0	0	0	0	0	0	0	0	0	0	0	0	1
maker-Contig_Y1-augustus-gene-13.97-mRNA-1	0	10	25	11	37	97	113	169	218	1215	307	301	139	24	15	0	0	0	0	0	0	0	0	0	0	0	2681
maker-Contig_Y1-augustus-gene-13.80-mRNA-1	0	0	0	0	2	0	0	0	0	0	0	0	0	0	0	0	0	0	0	0	0	0	0	0	0	0	2
maker-Contig_Y1-augustus-gene-13.82-mRNA-1	0	0	1	0	0	0	0	0	0	0	0	0	0	0	0	0	0	0	0	0	0	0	0	0	0	0	1
maker-Contig_Y1-augustus-gene-13.99-mRNA-1	0	0	1	0	0	0	0	1	0	0	0	0	0	0	0	0	0	0	0	0	0	0	0	0	0	0	2
maker-Contig_Y1-augustus-gene-13.100-mRNA-1	0	0	0	1	0	0	0	0	0	0	0	0	0	0	0	0	0	0	0	0	0	0	0	0	0	0	1
maker-Contig_Y1-augustus-gene-13.103-mRNA-1	0	11	32	7	11	4	10	1	0	0	0	0	0	0	0	0	0	0	0	0	0	0	0	0	0	0	76
maker-Contig_Y1-snap-gene-13.164-mRNA-1	0	0	0	0	0	1	5	1	0	1	0	0	0	0	0	0	0	0	0	0	0	0	0	0	0	0	8
augustus_masked-Contig_Y1-processed-gene-13.27-mRNA-1	0	4	0	1	7	8	23	5	0	0	0	0	0	0	0	0	0	0	0	0	0	0	0	0	0	0	48
maker-Contig_Y1-snap-gene-13.174-mRNA-1	0	4	0	0	1	1	5	1	2	0	0	0	0	0	0	0	0	0	0	0	0	0	0	0	0	0	14
maker-Contig_Y1-snap-gene-13.177-mRNA-1	0	4	1	1	6	14	24	2	2	0	0	0	0	0	0	0	0	0	0	0	0	0	0	0	0	0	54
maker-Contig_Y1-augustus-gene-13.84-mRNA-1	0	0	0	0	0	0	0	0	0	0	0	0	0	0	0	0	0	0	0	0	0	0	0	0	0	0	0
maker-Contig_Y1-augustus-gene-13.85-mRNA-1	0	5	0	0	0	0	0	0	0	0	0	0	0	0	0	0	0	0	0	0	0	0	0	0	0	0	5
maker-Contig_Y1-augustus-gene-13.86-mRNA-1	0	1	1	0	1	0	1	0	0	0	0	0	0	0	0	0	0	0	0	0	0	0	0	0	0	0	4
snap_masked-Contig_Y1-processed-gene-13.69-mRNA-1	0	0	0	4	0	1	1	0	0	1	0	4	1	0	0	0	0	0	0	0	0	0	0	0	0	0	12
maker-Contig_Y1-augustus-gene-14.140-mRNA-1	0	2	0	2	2	2	0	0	0	0	0	0	0	0	0	0	0	0	0	0	0	0	0	0	0	0	8
maker-Contig_Y1-snap-gene-14.451-mRNA-1	0	0	0	2	1	0	1	0	0	0	0	0	0	0	0	0	0	0	0	0	0	0	0	0	0	0	4
maker-Contig_Y1-augustus-gene-14.143-mRNA-1	0	1	0	3	4	3	0	3	0	0	0	0	0	0	0	0	0	0	0	0	0	0	0	0	0	0	14
snap_masked-Contig_Y1-processed-gene-14.105-mRNA-1	0	0	0	0	0	0	0	0	0	0	0	0	0	0	0	0	0	0	0	0	0	0	0	0	0	0	0
maker-Contig_Y1-augustus-gene-14.146-mRNA-1	0	2	0	1	2	1	1	1	0	0	0	0	0	0	0	0	0	0	0	0	0	0	0	0	0	0	8
maker-Contig_Y1-augustus-gene-14.252-mRNA-1	0	1	0	0	1	0	0	0	0	0	0	0	0	0	0	0	0	0	0	0	0	0	0	0	0	0	2
maker-Contig_Y1-augustus-gene-14.254-mRNA-1	0	1	37	0	0	4	11	1	0	1	0	0	0	0	0	0	0	0	0	0	0	0	0	0	0	0	55
maker-Contig_Y1-augustus-gene-14.149-mRNA-1	0	0	0	0	1	0	2	0	0	0	0	0	0	0	0	0	0	0	0	0	0	0	0	0	0	0	3
maker-Contig_Y1-snap-gene-14.457-mRNA-1	0	0	0	0	0	0	4	0	0	0	0	0	0	0	0	0	0	0	0	0	0	0	0	0	0	0	4
maker-Contig_Y1-augustus-gene-14.152-mRNA-1	0	2	2	3	1	9	23	3	0	0	0	0	0	0	1	0	0	0	0	0	0	0	0	0	0	0	44
maker-Contig_Y1-augustus-gene-14.156-mRNA-1	0	21	19	67	158	228	1686	52	4	3	7	10	10	5	8	0	0	1	0	0	0	0	0	0	0	0	2279
maker-Contig_Y1-snap-gene-14.337-mRNA-1	0	2	3	2	1	3	12	3	13	8	6	7	2	5	2	0	0	0	0	0	0	0	0	0	0	0	69
snap_masked-Contig_Y1-processed-gene-14.113-mRNA-1	0	0	0	0	0	0	5	0	0	0	0	0	0	0	0	0	0	0	0	0	0	0	0	0	0	0	5
maker-Contig_Y1-augustus-gene-14.161-mRNA-1	0	3	1	13	7	4	43	3	0	0	0	0	3	0	0	0	0	0	0	0	0	0	0	0	0	0	77
snap_masked-Contig_Y1-processed-gene-14.114-mRNA-1	0	8	0	2	2	3	9	0	0	1	3	1	0	0	0	0	0	0	0	0	0	0	0	0	0	0	29
maker-Contig_Y1-snap-gene-14.347-mRNA-1	0	1	0	0	0	0	1	1	0	0	0	0	0	0	0	0	0	0	0	0	0	0	0	0	0	0	3
maker-Contig_Y1-snap-gene-14.346-mRNA-1	0	0	0	0	0	0	0	0	0	0	0	0	0	0	0	0	0	0	0	0	0	0	0	0	0	0	0
maker-Contig_Y1-augustus-gene-14.159-mRNA-1	0	1	0	0	0	1	0	0	0	0	0	0	0	0	0	0	0	0	0	0	0	0	0	0	0	0	2
snap_masked-Contig_Y1-processed-gene-14.115-mRNA-1	0	0	0	0	0	0	0	0	0	0	0	0	0	0	0	0	0	0	0	0	0	0	0	0	0	0	0
maker-Contig_Y1-augustus-gene-14.265-mRNA-1	0	0	0	0	0	0	1	0	0	0	0	2	0	0	0	0	0	0	0	0	0	0	0	0	0	0	3
snap_masked-Contig_Y1-processed-gene-14.87-mRNA-1	0	0	0	0	0	2	1	0	0	0	0	0	0	0	0	0	0	0	0	0	0	0	0	0	0	0	3
maker-Contig_Y1-augustus-gene-14.268-mRNA-1	0	0	0	0	0	0	3	0	0	0	0	0	0	0	0	0	0	0	0	0	0	0	0	0	0	0	3
snap_masked-Contig_Y1-processed-gene-14.118-mRNA-1	0	0	0	0	0	0	0	0	0	0	1	0	0	0	0	0	0	0	0	0	0	0	0	0	0	0	1
maker-Contig_Y1-snap-gene-14.475-mRNA-1	0	0	0	0	0	0	0	0	0	0	0	0	0	0	0	0	0	0	0	0	0	0	0	0	0	0	0
maker-Contig_Y1-snap-gene-14.376-mRNA-1	0	1	0	0	0	1	5	0	0	0	0	0	0	0	0	0	0	0	0	0	0	0	0	0	0	0	7
maker-Contig_Y1-augustus-gene-14.271-mRNA-1	0	0	0	0	0	5	19	1	0	0	1	0	0	0	0	0	0	0	0	0	0	0	0	0	0	0	26
maker-Contig_Y1-snap-gene-14.379-mRNA-1	0	1	0	0	0	1	4	0	0	0	0	0	0	0	0	0	0	0	0	0	0	0	0	0	0	0	6
maker-Contig_Y1-augustus-gene-14.273-mRNA-1	0	0	0	0	1	2	7	0	0	0	0	0	0	0	0	0	0	0	0	0	0	0	0	0	0	0	10
maker-Contig_Y1-augustus-gene-14.182-mRNA-1	0	0	0	0	0	0	0	0	0	0	0	0	0	0	0	0	0	0	0	0	0	0	0	0	0	0	0
maker-Contig_Y1-augustus-gene-14.275-mRNA-1	0	0	0	1	0	4	9	0	0	0	0	0	0	1	0	0	0	0	0	0	0	0	0	0	0	0	15
snap_masked-Contig_Y1-processed-gene-14.91-mRNA-1	0	2	10	10	13	40	88	8	1	0	1	0	0	0	0	0	0	0	0	0	0	0	0	0	0	0	173
maker-Contig_Y1-augustus-gene-14.277-mRNA-1	0	0	0	0	0	0	4	0	0	0	0	0	0	0	0	0	0	0	0	0	0	0	0	0	0	0	4
maker-Contig_Y1-snap-gene-14.489-mRNA-1	0	0	0	0	0	0	0	0	0	0	0	0	0	0	0	0	0	0	0	0	0	0	0	0	0	0	0
maker-Contig_Y1-augustus-gene-14.281-mRNA-1	0	0	3	0	0	0	0	0	0	0	0	0	0	0	0	0	0	0	0	0	0	0	0	0	0	0	3
maker-Contig_Y1-snap-gene-14.384-mRNA-1	0	0	0	0	0	0	0	0	0	0	0	0	0	0	0	0	0	0	0	0	0	0	0	0	0	0	0
maker-Contig_Y1-snap-gene-14.491-mRNA-1	0	0	0	0	0	0	0	0	0	0	0	0	0	0	0	0	0	0	0	0	0	0	0	0	0	0	0
maker-Contig_Y1-augustus-gene-14.187-mRNA-1	0	0	0	0	1	0	2	0	0	0	0	0	0	0	0	0	0	0	0	0	0	0	0	0	0	0	3
maker-Contig_Y1-snap-gene-14.496-mRNA-1	0	0	2	3	6	12	12	0	0	0	2	0	1	0	0	0	0	0	0	0	0	0	0	0	0	0	38
maker-Contig_Y1-augustus-gene-14.188-mRNA-1	0	0	0	0	0	0	0	0	1	0	0	0	0	0	0	0	0	0	0	0	0	0	0	0	0	0	1
maker-Contig_Y1-augustus-gene-14.290-mRNA-1	0	0	0	0	0	1	4	0	0	0	0	0	0	0	0	0	0	0	0	0	0	0	0	0	0	0	5
maker-Contig_Y1-snap-gene-14.502-mRNA-1	0	0	1	0	0	0	0	0	0	0	0	0	0	0	0	0	0	0	0	0	0	0	0	0	0	0	1
maker-Contig_Y1-augustus-gene-14.294-mRNA-1	0	0	4	0	0	0	0	0	0	0	0	0	0	0	0	0	0	0	0	0	0	0	0	0	0	0	4
maker-Contig_Y1-snap-gene-14.398-mRNA-1	0	0	0	0	0	0	0	0	0	0	0	0	0	0	0	0	0	0	0	0	0	0	0	0	0	0	0
maker-Contig_Y1-snap-gene-14.504-mRNA-1	0	0	0	0	0	0	0	0	0	0	0	0	0	0	0	0	0	0	0	0	0	0	0	0	0	0	0
maker-Contig_Y1-augustus-gene-14.200-mRNA-1	0	0	0	0	0	0	3	0	0	0	0	0	0	0	0	0	0	0	0	0	0	0	0	0	0	0	3
maker-Contig_Y1-augustus-gene-14.298-mRNA-1	0	0	0	4	6	15	4	1	0	0	1	0	0	0	0	0	0	0	0	0	0	0	0	0	0	0	31
maker-Contig_Y1-augustus-gene-14.201-mRNA-1	0	0	0	0	0	0	0	0	0	0	0	0	0	0	0	0	0	0	0	0	0	0	0	0	0	0	0
maker-Contig_Y1-augustus-gene-14.304-mRNA-1	0	0	0	0	0	0	0	0	0	0	0	0	0	0	0	0	0	0	0	0	0	0	0	0	0	0	0
maker-Contig_Y1-snap-gene-14.519-mRNA-1	0	0	0	0	0	0	1	0	0	0	1	0	0	0	0	0	0	0	0	0	0	0	0	0	0	0	2
maker-Contig_Y1-snap-gene-14.413-mRNA-1	0	0	0	0	0	2	0	0	0	0	1	1	0	0	0	0	0	0	0	0	0	0	0	0	0	0	4
maker-Contig_Y1-augustus-gene-14.307-mRNA-1	0	1	4	1	4	2	9	14	30	9	13	8	5	3	0	0	0	0	0	0	0	0	0	0	0	0	103
maker-Contig_Y1-augustus-gene-14.210-mRNA-1	0	0	2	0	0	0	2	0	0	0	0	0	0	0	0	0	0	0	0	0	0	0	0	0	0	0	4
maker-Contig_Y1-augustus-gene-14.215-mRNA-1	0	10	1	0	0	3	6	1	0	0	0	0	0	0	0	0	0	0	0	0	0	0	0	0	0	0	21
maker-Contig_Y1-snap-gene-14.424-mRNA-1	0	0	0	4	0	0	0	0	0	0	0	0	0	0	0	0	0	0	0	0	0	0	0	0	0	0	4
maker-Contig_Y1-augustus-gene-14.312-mRNA-1	0	0	0	0	0	0	0	0	0	0	0	0	0	0	0	0	0	0	0	0	0	0	0	0	0	0	0
maker-Contig_Y1-augustus-gene-14.311-mRNA-1	0	0	0	0	0	0	1	0	0	0	0	0	0	0	0	0	0	0	0	0	0	0	0	0	0	0	1
maker-Contig_Y1-augustus-gene-14.221-mRNA-1	0	0	1	0	3	0	0	0	0	0	0	0	0	0	0	0	0	0	0	0	0	0	0	0	0	0	4
maker-Contig_Y1-snap-gene-14.430-mRNA-1	0	2	0	0	0	0	0	0	0	0	0	0	0	0	0	0	0	0	0	0	0	0	0	0	0	0	2
maker-Contig_Y1-augustus-gene-14.239-mRNA-1	0	0	0	0	0	0	0	0	0	0	0	0	0	0	0	0	0	0	0	0	0	0	0	0	0	0	0
maker-Contig_Y1-snap-gene-14.532-mRNA-1	0	6	1	5	0	0	0	0	0	0	0	0	0	0	0	0	0	0	0	0	0	0	0	0	0	0	12
maker-Contig_Y1-snap-gene-14.428-mRNA-1	0	0	0	0	0	0	0	0	0	0	0	0	0	0	0	0	0	0	0	0	0	0	0	0	0	0	0
augustus_masked-Contig_Y1-processed-gene-14.34-mRNA-1	0	8	0	0	0	0	0	0	0	0	0	0	0	0	0	0	0	0	0	0	0	0	0	0	0	0	8
snap_masked-Contig_Y1-processed-gene-14.103-mRNA-1	0	0	0	0	0	0	0	0	0	0	0	0	0	0	0	0	0	0	0	0	0	0	0	0	0	0	0
maker-Contig_Y1-snap-gene-14.450-mRNA-1	0	0	0	0	0	0	0	0	0	0	0	0	0	0	0	0	0	0	0	0	0	0	0	0	0	0	0
maker-Contig_Y1-augustus-gene-15.132-mRNA-1	0	1	0	2	0	0	0	0	0	0	0	0	0	0	0	0	0	0	0	0	0	0	0	0	0	0	3
maker-Contig_Y1-augustus-gene-15.133-mRNA-1	0	0	1	0	0	0	0	0	0	0	0	0	0	0	0	0	0	0	0	0	0	0	0	0	0	0	1
maker-Contig_Y1-snap-gene-15.266-mRNA-1	0	0	0	0	0	0	1	0	0	0	0	0	0	0	0	0	0	0	0	0	0	0	0	0	0	0	1
augustus_masked-Contig_Y1-processed-gene-15.35-mRNA-1	0	0	0	1	3	2	14	0	1	0	0	0	0	0	1	0	0	0	0	0	0	0	0	0	0	0	22
maker-Contig_Y1-snap-gene-15.326-mRNA-1	0	0	0	3	2	8	49	5	0	0	0	0	0	1	2	0	0	0	0	0	0	0	0	0	0	0	70
augustus_masked-Contig_Y1-processed-gene-15.37-mRNA-1	0	0	29	0	0	0	0	0	0	0	0	0	0	0	0	0	0	0	0	0	0	0	0	0	0	0	29
maker-Contig_Y1-augustus-gene-15.138-mRNA-1	0	0	0	0	0	0	0	0	0	0	0	0	0	0	0	0	0	0	0	0	0	0	0	0	0	0	0
maker-Contig_Y1-snap-gene-15.330-mRNA-1	0	0	0	0	0	1	0	2	0	0	0	0	0	0	0	0	0	0	0	0	0	0	0	0	0	0	3
augustus_masked-Contig_Y1-processed-gene-15.5-mRNA-1	0	1	0	2	8	9	75	8	1	0	0	2	1	0	0	0	0	0	0	0	0	0	0	0	0	0	107
augustus_masked-Contig_Y1-processed-gene-15.6-mRNA-1	0	0	0	0	0	4	10	2	0	0	0	0	0	0	0	0	0	0	0	0	0	0	0	0	0	0	16
maker-Contig_Y1-augustus-gene-15.173-mRNA-1	0	0	0	0	0	0	1	0	0	0	0	0	0	0	0	0	0	0	0	0	0	0	0	0	0	0	1
maker-Contig_Y1-augustus-gene-15.140-mRNA-1	0	14	33	49	51	57	0	0	0	0	0	0	0	0	0	0	0	0	0	0	0	0	0	0	0	0	204
augustus_masked-Contig_Y1-processed-gene-15.8-mRNA-1	0	0	0	0	1	10	26	4	0	1	0	0	0	0	0	0	0	0	0	0	0	0	0	0	0	0	42
maker-Contig_Y1-augustus-gene-15.176-mRNA-1	0	0	0	0	0	0	2	0	0	0	0	0	0	0	0	0	0	0	0	0	0	0	0	0	0	0	2
maker-Contig_Y1-augustus-gene-15.177-mRNA-1	0	0	0	1	1	2	26	3	0	0	0	1	0	0	0	0	0	0	0	0	0	0	0	0	0	0	34
maker-Contig_Y1-snap-gene-15.342-mRNA-1	0	0	23	0	0	1	0	0	0	0	0	0	0	0	0	0	0	0	0	0	0	0	0	0	0	0	24
maker-Contig_Y1-snap-gene-15.338-mRNA-1	0	0	0	0	2	1	0	0	0	0	0	0	0	0	0	0	0	0	0	0	0	0	0	0	0	0	3
maker-Contig_Y1-snap-gene-15.336-mRNA-1	0	0	0	3	2	2	26	1	0	0	1	1	0	0	0	0	0	0	0	0	0	0	0	0	0	0	36
maker-Contig_Y1-snap-gene-15.354-mRNA-1	0	0	34	0	0	0	0	0	0	0	0	0	0	0	0	0	0	0	0	0	0	0	0	0	0	0	34
maker-Contig_Y1-snap-gene-15.341-mRNA-1	0	0	0	0	0	2	2	1	0	0	0	0	0	0	0	0	0	0	0	0	0	0	0	0	0	0	5
maker-Contig_Y1-snap-gene-15.335-mRNA-1	0	0	0	0	0	0	0	0	0	0	0	0	0	0	0	0	0	0	0	0	0	0	0	0	0	0	0
maker-Contig_Y1-augustus-gene-15.185-mRNA-1	0	1	0	1	4	2	0	0	0	0	1	0	0	0	0	0	0	0	0	0	0	0	0	0	0	0	9
maker-Contig_Y1-snap-gene-15.275-mRNA-1	0	0	0	1	9	5	32	1	0	0	0	1	0	1	0	0	0	0	0	0	0	0	0	0	0	0	50
maker-Contig_Y1-augustus-gene-15.142-mRNA-1	0	0	0	0	2	0	0	0	0	0	0	0	0	0	0	0	0	0	0	0	0	0	0	0	0	0	2
augustus_masked-Contig_Y1-processed-gene-15.43-mRNA-1	0	0	0	0	0	0	0	0	0	0	0	0	0	0	0	0	0	0	0	0	0	0	0	0	0	0	0
maker-Contig_Y1-augustus-gene-15.145-mRNA-1	0	0	1	0	0	0	0	0	0	0	0	0	0	0	0	0	0	0	0	0	0	0	0	0	0	0	1
maker-Contig_Y1-augustus-gene-15.215-mRNA-1	0	1	0	1	0	0	1	0	0	0	0	0	0	0	0	0	0	0	0	0	0	0	0	0	0	0	3
maker-Contig_Y1-augustus-gene-15.216-mRNA-1	0	2	0	1	3	7	33	0	0	0	0	2	0	0	0	0	0	0	0	0	0	0	0	0	0	0	48
maker-Contig_Y1-augustus-gene-15.221-mRNA-1	0	0	0	0	0	2	4	0	0	0	0	0	0	0	0	0	0	0	0	0	0	0	0	0	0	0	6
maker-Contig_Y1-snap-gene-15.414-mRNA-1	0	0	0	0	4	4	44	3	0	0	0	0	0	1	1	0	0	0	0	0	0	0	0	0	0	0	57
maker-Contig_Y1-snap-gene-15.292-mRNA-1	0	6	4	1	0	0	0	0	0	0	0	0	0	0	0	0	0	0	0	0	0	0	0	0	0	0	11
maker-Contig_Y1-snap-gene-15.293-mRNA-1	0	0	7	0	0	1	0	0	0	0	0	0	0	0	0	0	0	0	0	0	0	0	0	0	0	0	8
maker-Contig_Y1-snap-gene-15.298-mRNA-1	0	0	0	0	1	2	10	2	0	0	0	0	0	0	0	0	0	0	0	0	0	0	0	0	0	0	15
maker-Contig_Y1-augustus-gene-15.149-mRNA-1	0	1	0	0	1	1	10	0	0	0	0	0	0	0	0	0	0	0	0	0	0	0	0	0	0	0	13
maker-Contig_Y1-snap-gene-15.295-mRNA-1	0	4	3	1	0	0	2	0	0	0	0	0	0	0	0	0	0	0	0	0	0	0	0	0	0	0	10
maker-Contig_Y1-snap-gene-15.294-mRNA-1	0	0	0	0	0	0	0	0	0	0	0	0	0	0	0	0	0	0	0	0	0	0	0	0	0	0	0
augustus_masked-Contig_Y1-processed-gene-15.48-mRNA-1	0	0	2	1	1	0	0	0	0	1	0	0	0	0	0	0	0	0	0	0	0	0	0	0	0	0	5
maker-Contig_Y1-snap-gene-15.296-mRNA-1	0	0	0	0	0	1	0	0	0	0	0	0	0	0	0	0	0	0	0	0	0	0	0	0	0	0	1
maker-Contig_Y1-augustus-gene-15.244-mRNA-1	0	0	1	0	1	0	0	0	0	0	0	0	0	0	0	0	0	0	0	0	0	0	0	0	0	0	2
maker-Contig_Y1-augustus-gene-15.246-mRNA-1	0	2	0	0	0	0	0	0	0	0	0	0	0	0	0	0	0	0	0	0	0	0	0	0	0	0	2
maker-Contig_Y1-augustus-gene-15.248-mRNA-1	0	1	1	2	6	7	0	0	0	0	0	0	0	0	0	0	0	0	0	0	0	0	0	0	0	0	17
maker-Contig_Y1-snap-gene-15.450-mRNA-1	0	0	0	1	0	0	0	0	0	0	0	0	0	0	0	0	0	0	0	0	0	0	0	0	0	0	1
maker-Contig_Y1-snap-gene-15.452-mRNA-1	0	0	1	0	0	0	0	0	0	0	0	0	0	0	0	0	0	0	0	0	0	0	0	0	0	0	1
augustus_masked-Contig_Y1-processed-gene-15.18-mRNA-1	0	0	0	1	1	1	1	0	0	0	0	0	0	0	0	0	0	0	0	0	0	0	0	0	0	0	4
maker-Contig_Y1-augustus-gene-15.156-mRNA-1	0	0	0	0	0	0	0	0	0	0	0	0	0	0	0	0	0	0	0	0	0	0	0	0	0	0	0
maker-Contig_Y1-snap-gene-15.453-mRNA-1	0	2	0	2	1	1	13	3	8	13	28	30	34	25	6	0	0	0	0	0	0	0	0	0	0	0	166
maker-Contig_Y1-augustus-gene-15.159-mRNA-1	0	2	1	0	2	0	0	0	0	0	0	0	0	0	0	0	0	0	0	0	0	0	0	0	0	0	5
maker-Contig_Y1-augustus-gene-15.258-mRNA-1	0	0	0	0	0	0	3	0	0	0	0	0	0	0	0	0	0	0	0	0	0	0	0	0	0	0	3
maker-Contig_Y1-snap-gene-15.311-mRNA-1	0	2	0	6	15	5	0	0	0	0	0	0	0	0	0	0	0	0	0	0	0	0	0	0	0	0	28
maker-Contig_Y1-snap-gene-15.319-mRNA-1	0	3	1	0	0	0	0	0	0	0	0	0	0	0	0	0	0	0	0	0	0	0	0	0	0	0	4
maker-Contig_Y1-augustus-gene-15.167-mRNA-1	0	4	0	0	0	0	0	0	0	0	0	0	0	0	0	0	0	0	0	0	0	0	0	0	0	0	4
maker-Contig_Y1-augustus-gene-15.168-mRNA-1	0	5	1	0	0	0	0	0	0	0	0	0	0	0	0	0	0	0	0	0	0	0	0	0	0	0	6
maker-Contig_Y1-snap-gene-15.323-mRNA-1	0	0	0	0	1	1	1	1	0	0	0	1	0	0	0	0	0	0	0	0	0	0	0	0	0	0	5
maker-Contig_Y1-snap-gene-15.459-mRNA-1	0	19	1	1	0	1	0	1	0	0	0	0	0	0	0	0	0	0	0	0	0	0	0	0	0	0	23
maker-Contig_Y1-snap-gene-16.283-mRNA-1	0	12	3	0	0	0	0	0	0	0	0	0	0	0	0	0	0	0	0	0	0	0	0	0	0	0	15
maker-Contig_Y1-snap-gene-16.200-mRNA-1	0	0	0	0	0	0	0	0	0	1	0	0	0	0	0	0	0	0	0	0	0	0	0	0	0	0	1
maker-Contig_Y1-snap-gene-16.202-mRNA-1	0	0	0	0	5	8	6	5	8	16	13	13	1	1	1	0	0	0	0	0	0	0	0	0	0	0	77
maker-Contig_Y1-snap-gene-16.285-mRNA-1	0	0	0	0	1	0	5	0	0	0	1	1	0	0	0	0	0	0	0	0	0	0	0	0	0	0	8
maker-Contig_Y1-snap-gene-16.206-mRNA-1	0	0	1	0	0	0	0	0	0	0	0	0	0	0	0	0	0	0	0	0	0	0	0	0	0	0	1
augustus_masked-Contig_Y1-processed-gene-16.19-mRNA-1	0	1	1	1	2	1	1	0	0	0	0	0	0	0	0	0	0	0	0	0	0	0	0	0	0	0	7
maker-Contig_Y1-snap-gene-16.210-mRNA-1	0	0	0	0	2	3	4	0	0	0	0	0	0	0	0	0	0	0	0	0	0	0	0	0	0	0	9
maker-Contig_Y1-augustus-gene-16.104-mRNA-1	0	0	0	0	1	0	0	0	0	0	0	0	0	0	0	0	0	0	0	0	0	0	0	0	0	0	1
maker-Contig_Y1-augustus-gene-16.143-mRNA-1	0	3	4	1	0	0	0	0	0	1	0	0	0	0	0	0	0	0	0	0	0	0	0	0	0	0	9
augustus_masked-Contig_Y1-processed-gene-16.2-mRNA-1	0	0	3	1	0	5	5	0	0	0	0	0	0	0	0	0	0	0	0	0	0	0	0	0	0	0	14
augustus_masked-Contig_Y1-processed-gene-16.21-mRNA-1	0	0	0	0	0	0	1	1	0	0	0	0	0	0	0	0	0	0	0	0	0	0	0	0	0	0	2
maker-Contig_Y1-snap-gene-16.289-mRNA-1	0	9	5	1	0	0	0	0	0	0	0	0	0	0	0	0	0	0	0	0	0	0	0	0	0	0	15
maker-Contig_Y1-snap-gene-16.223-mRNA-1	0	0	0	0	0	0	4	0	0	0	0	0	0	0	0	0	0	0	0	0	0	0	0	0	0	0	4
maker-Contig_Y1-augustus-gene-16.109-mRNA-1	0	0	0	0	0	0	0	0	0	0	0	0	0	0	0	0	0	0	0	0	0	0	0	0	0	0	0
maker-Contig_Y1-augustus-gene-16.149-mRNA-1	0	0	0	2	2	1	6	1	0	0	0	0	0	0	0	0	0	0	0	0	0	0	0	0	0	0	12
maker-Contig_Y1-snap-gene-16.232-mRNA-1	0	0	0	0	0	0	0	0	0	1	0	0	0	0	0	0	0	0	0	0	0	0	0	0	0	0	1
snap_masked-Contig_Y1-processed-gene-16.49-mRNA-1	0	2	2	1	0	2	1	0	0	0	0	0	0	0	0	0	0	0	0	0	0	0	0	0	0	0	8
maker-Contig_Y1-snap-gene-16.299-mRNA-1	0	5	3	0	0	0	0	0	0	0	0	0	0	0	0	0	0	0	0	0	0	0	0	0	0	0	8
maker-Contig_Y1-augustus-gene-16.153-mRNA-1	0	0	0	0	0	0	0	0	0	0	0	0	0	0	0	0	0	0	0	0	0	0	0	0	0	0	0
maker-Contig_Y1-snap-gene-16.230-mRNA-1	0	3	0	0	0	0	0	0	0	0	0	0	0	0	0	0	0	0	0	0	0	0	0	0	0	0	3
maker-Contig_Y1-augustus-gene-16.116-mRNA-1	0	0	0	0	0	0	0	0	0	0	0	0	0	0	0	0	0	0	0	0	0	0	0	0	0	0	0
maker-Contig_Y1-augustus-gene-16.154-mRNA-1	0	1	0	0	0	0	1	0	0	0	0	0	0	0	0	0	0	0	0	0	0	0	0	0	0	0	2
maker-Contig_Y1-snap-gene-16.236-mRNA-1	0	0	0	1	1	3	11	1	0	1	1	1	2	2	0	0	0	0	0	0	0	0	0	0	0	0	24
maker-Contig_Y1-augustus-gene-16.161-mRNA-1	0	0	0	0	0	6	4	0	1	0	0	0	0	0	3	0	0	0	0	0	0	0	0	0	0	0	14
maker-Contig_Y1-augustus-gene-16.162-mRNA-1	0	0	0	7	4	11	44	2	1	0	0	0	0	1	0	0	0	0	0	0	0	0	0	0	0	0	70
maker-Contig_Y1-snap-gene-16.307-mRNA-1	0	11	14	48	136	384	981	88	156	120	73	36	23	17	2	0	0	0	0	0	0	0	0	0	0	0	2089
maker-Contig_Y1-augustus-gene-16.118-mRNA-1	0	1	0	0	0	0	0	0	0	0	0	0	0	0	0	0	0	0	0	0	0	0	0	0	0	0	1
augustus_masked-Contig_Y1-processed-gene-16.9-mRNA-1	0	0	0	0	0	0	0	0	0	0	0	0	0	0	0	0	0	0	0	0	0	0	0	0	0	0	0
maker-Contig_Y1-snap-gene-16.245-mRNA-1	0	0	0	0	0	0	0	0	0	0	0	0	0	0	0	0	0	0	0	0	0	0	0	0	0	0	0
maker-Contig_Y1-snap-gene-16.249-mRNA-1	0	4	0	0	0	0	0	0	0	0	0	0	0	0	0	0	0	0	0	0	0	0	0	0	0	0	4
maker-Contig_Y1-snap-gene-16.248-mRNA-1	0	1	0	0	0	0	0	0	0	0	0	0	0	0	0	0	0	0	0	0	0	0	0	0	0	0	1
augustus_masked-Contig_Y1-processed-gene-16.10-mRNA-1	0	0	0	0	0	1	9	0	0	0	0	0	0	0	0	0	0	0	0	0	0	0	0	0	0	0	10
maker-Contig_Y1-snap-gene-16.253-mRNA-1	0	0	1	0	1	3	13	1	0	0	0	0	1	0	0	0	0	0	0	0	0	0	0	0	0	0	20
maker-Contig_Y1-snap-gene-16.257-mRNA-1	0	4	1	1	4	0	1	0	0	0	0	0	0	0	0	0	0	0	0	0	0	0	0	0	0	0	11
snap_masked-Contig_Y1-processed-gene-16.83-mRNA-1	0	0	0	0	0	0	0	0	0	0	0	0	0	0	0	0	0	0	0	0	0	0	0	0	0	0	0
maker-Contig_Y1-snap-gene-16.310-mRNA-1	0	0	0	3	3	7	14	2	0	0	0	0	0	1	1	0	0	0	0	0	0	0	0	0	0	0	31
maker-Contig_Y1-augustus-gene-16.129-mRNA-1	0	1	0	11	2	1	15	1	0	0	0	0	0	0	0	0	0	0	0	0	0	0	0	0	0	0	31
maker-Contig_Y1-snap-gene-16.270-mRNA-1	0	0	0	0	0	0	0	0	0	0	0	0	0	0	0	0	0	0	0	0	0	0	0	0	0	0	0
maker-Contig_Y1-snap-gene-16.321-mRNA-1	0	0	0	0	0	0	0	0	0	0	0	0	0	0	0	0	0	0	0	0	0	0	0	0	0	0	0
maker-Contig_Y1-augustus-gene-16.134-mRNA-1	0	0	0	0	0	0	0	0	0	0	0	0	0	0	0	0	0	0	0	0	0	0	0	0	0	0	0
maker-Contig_Y1-snap-gene-16.318-mRNA-1	0	2	1	2	3	4	18	3	0	0	1	1	0	0	0	0	1	0	0	0	0	0	0	0	0	0	36
maker-Contig_Y1-snap-gene-16.274-mRNA-1	0	0	0	0	0	0	0	0	0	0	0	0	0	0	0	0	0	0	0	0	0	0	0	0	0	0	0
maker-Contig_Y1-snap-gene-16.273-mRNA-1	0	0	1	0	1	0	0	0	0	1	0	0	1	0	0	0	0	0	0	0	0	0	0	0	0	0	4
maker-Contig_Y1-augustus-gene-16.138-mRNA-1	0	2	8	10	9	5	9	0	0	0	0	0	0	0	0	0	0	0	0	0	0	0	0	0	0	0	43
maker-Contig_Y1-snap-gene-16.344-mRNA-1	0	1	1	0	5	9	3	0	0	0	0	0	0	0	0	0	0	0	0	0	0	0	0	0	0	0	19
snap_masked-Contig_Y1-processed-gene-16.90-mRNA-1	0	2	3	0	0	1	0	0	0	0	0	0	0	0	0	0	0	0	0	0	0	0	0	0	0	0	6
augustus_masked-Contig_Y1-processed-gene-16.36-mRNA-1	0	58	0	0	1	0	0	0	0	0	0	0	0	0	0	0	0	0	0	0	0	0	0	0	0	0	59
maker-Contig_Y1-snap-gene-16.282-mRNA-1	0	0	0	0	3	3	2	0	1	0	1	0	0	0	0	0	0	0	0	0	0	0	0	0	0	0	10
maker-Contig_Y1-augustus-gene-16.185-mRNA-1	0	0	3	0	0	0	0	0	0	0	0	0	0	0	0	0	0	0	0	0	0	0	0	0	0	0	3
maker-Contig_Y1-augustus-gene-16.187-mRNA-1	0	0	0	0	0	0	0	0	0	0	0	0	0	0	0	0	0	0	0	0	0	0	0	0	0	0	0
maker-Contig_Y1-augustus-gene-16.189-mRNA-1	0	0	0	0	0	0	0	0	0	0	0	0	0	0	0	0	0	0	0	0	0	0	0	0	0	0	0
maker-Contig_Y1-snap-gene-16.354-mRNA-1	0	2	2	3	3	2	18	0	0	0	0	0	0	0	0	0	0	0	0	0	0	0	0	0	0	0	30
maker-Contig_Y1-augustus-gene-16.193-mRNA-1	0	0	0	0	0	0	0	0	0	0	0	0	0	0	0	0	0	0	0	0	0	0	0	0	0	0	0
maker-Contig_Y1-augustus-gene-16.194-mRNA-1	0	1	0	0	0	0	1	0	0	0	0	0	0	0	0	0	0	0	0	0	0	0	0	0	0	0	2
snap_masked-Contig_Y1-processed-gene-16.95-mRNA-1	0	5	0	1	1	0	0	0	0	0	0	0	0	0	0	0	0	0	0	0	0	0	0	0	0	0	7
maker-Contig_Y1-snap-gene-16.361-mRNA-1	0	11	9	6	7	17	37	41	49	99	64	92	38	15	5	0	0	0	0	0	0	0	0	0	0	0	490
maker-Contig_Y1-augustus-gene-17.172-mRNA-1	0	1	14	1	1	2	1	2	0	0	0	0	0	0	0	0	0	0	0	0	0	0	0	0	0	0	22
maker-Contig_Y1-snap-gene-17.235-mRNA-1	0	1	0	0	1	0	5	0	0	0	0	0	0	0	0	0	0	0	0	0	0	0	0	0	0	0	7
maker-Contig_Y1-augustus-gene-17.171-mRNA-1	0	8	3	1	0	2	29	1	0	0	0	0	1	0	0	0	0	0	0	0	0	0	0	0	0	0	45
maker-Contig_Y1-snap-gene-17.313-mRNA-1	0	2	1	1	0	2	0	0	0	0	0	0	2	0	0	0	0	0	0	0	0	0	0	0	0	0	8
augustus_masked-Contig_Y1-processed-gene-17.1-mRNA-1	0	0	0	1	1	0	1	0	0	0	0	0	0	0	0	0	0	0	0	0	0	0	0	0	0	0	3
maker-Contig_Y1-augustus-gene-17.97-mRNA-1	0	2	1	0	0	0	1	0	0	0	0	0	0	0	0	0	0	0	0	0	0	0	0	0	0	0	4
maker-Contig_Y1-augustus-gene-17.101-mRNA-1	0	2	3	0	0	2	4	1	0	0	0	0	0	0	0	0	0	0	0	0	0	0	0	0	0	0	12
snap_masked-Contig_Y1-processed-gene-17.77-mRNA-1	0	0	0	0	0	0	1	0	0	0	0	0	0	0	0	0	0	0	0	0	0	0	0	0	0	0	1
maker-Contig_Y1-augustus-gene-17.103-mRNA-1	0	2	0	2	0	0	1	0	0	0	0	0	0	0	0	0	0	0	0	0	0	0	0	0	0	0	5
maker-Contig_Y1-augustus-gene-17.198-mRNA-1	0	0	0	0	0	0	0	0	0	0	0	0	0	0	0	0	0	0	0	0	0	0	0	0	0	0	0
maker-Contig_Y1-snap-gene-17.317-mRNA-1	0	0	0	0	1	1	4	0	0	0	0	0	0	0	0	0	0	0	0	0	0	0	0	0	0	0	6
maker-Contig_Y1-snap-gene-17.246-mRNA-1	0	0	0	0	1	1	5	0	0	0	0	0	0	0	0	0	0	0	0	0	0	0	0	0	0	0	7
maker-Contig_Y1-augustus-gene-17.202-mRNA-1	0	1	0	0	0	4	10	0	3	0	0	0	1	0	0	0	0	0	0	0	0	0	0	0	0	0	19
maker-Contig_Y1-augustus-gene-17.106-mRNA-1	0	0	0	0	0	0	0	0	0	0	0	0	0	0	0	0	0	0	0	0	0	0	0	0	0	0	0
maker-Contig_Y1-snap-gene-17.323-mRNA-1	0	1	3	4	0	0	0	0	0	0	0	0	0	0	0	0	0	0	0	0	0	0	0	0	0	0	8
maker-Contig_Y1-augustus-gene-17.207-mRNA-1	0	0	2	0	0	0	2	0	0	0	0	0	0	0	0	0	0	0	0	0	0	0	0	0	0	0	4
maker-Contig_Y1-augustus-gene-17.109-mRNA-1	0	0	0	0	0	0	0	0	0	1	1	0	0	0	0	0	0	0	0	0	0	0	0	0	0	0	2
maker-Contig_Y1-augustus-gene-17.111-mRNA-1	0	0	0	0	1	3	10	3	0	0	0	0	0	0	0	0	0	0	0	0	0	0	0	0	0	0	17
snap_masked-Contig_Y1-processed-gene-17.53-mRNA-1	0	0	1	2	3	7	24	2	0	0	0	0	0	0	0	0	0	0	0	0	0	0	0	0	0	0	39
maker-Contig_Y1-snap-gene-17.259-mRNA-1	0	1	0	1	5	1	20	5	2	1	1	0	0	0	1	0	0	0	0	0	0	0	0	0	0	0	38
maker-Contig_Y1-augustus-gene-17.123-mRNA-1	0	0	0	0	0	0	0	0	0	0	0	0	0	0	0	0	0	0	0	0	0	0	0	0	0	0	0
maker-Contig_Y1-augustus-gene-17.124-mRNA-1	0	0	2	2	6	7	37	4	3	0	1	0	0	0	0	0	0	0	0	0	0	0	0	0	0	0	62
maker-Contig_Y1-snap-gene-17.275-mRNA-1	0	0	1	0	8	8	61	8	0	0	1	0	0	0	1	0	0	0	0	0	0	0	0	0	0	0	88
snap_masked-Contig_Y1-processed-gene-17.59-mRNA-1	0	4	1	1	7	5	36	2	0	0	0	0	0	0	0	0	0	0	0	0	0	0	0	0	0	0	56
maker-Contig_Y1-augustus-gene-17.138-mRNA-1	0	2	1	3	2	10	16	2	0	0	0	0	0	0	0	0	0	0	0	0	0	0	0	0	0	0	36
maker-Contig_Y1-augustus-gene-17.139-mRNA-1	0	0	0	0	2	1	6	0	0	0	0	0	0	0	0	0	0	0	0	0	0	0	0	0	0	0	9
maker-Contig_Y1-augustus-gene-17.140-mRNA-1	0	0	0	0	0	1	1	0	1	0	0	0	0	0	0	0	0	0	0	0	0	0	0	0	0	0	3
maker-Contig_Y1-augustus-gene-17.148-mRNA-1	0	0	4	18	21	41	47	21	3	1	1	0	0	0	0	0	0	0	0	0	0	0	0	0	0	0	157
maker-Contig_Y1-augustus-gene-17.154-mRNA-1	0	1	1	2	2	0	37	5	0	0	0	0	1	0	0	0	0	0	0	0	0	0	0	0	0	0	49
maker-Contig_Y1-augustus-gene-17.158-mRNA-1	0	1	0	1	0	6	14	1	0	0	0	0	0	0	0	0	0	0	0	0	0	0	0	0	0	0	23
maker-Contig_Y1-augustus-gene-17.159-mRNA-1	0	0	4	10	10	25	28	19	0	1	0	0	0	0	0	0	0	0	0	0	0	0	0	0	0	0	97
snap_masked-Contig_Y1-processed-gene-17.68-mRNA-1	0	5	2	1	8	3	32	0	0	0	0	0	0	0	0	0	0	0	0	0	0	0	0	0	0	0	51
snap_masked-Contig_Y1-processed-gene-17.69-mRNA-1	0	0	6	16	26	64	39	27	5	0	1	1	0	0	0	0	0	0	0	0	0	0	0	0	0	0	185
maker-Contig_Y1-augustus-gene-17.209-mRNA-1	0	4	0	2	8	3	20	0	0	0	0	0	0	0	0	0	0	0	0	0	0	0	0	0	0	0	37
maker-Contig_Y1-augustus-gene-17.210-mRNA-1	0	0	0	0	0	0	0	0	0	0	0	0	0	0	0	0	0	0	0	0	0	0	0	0	0	0	0
maker-Contig_Y1-augustus-gene-17.211-mRNA-1	0	0	1	3	2	9	15	0	0	0	0	0	0	0	0	0	0	0	0	0	0	0	0	0	0	0	30
maker-Contig_Y1-augustus-gene-17.218-mRNA-1	0	0	0	3	4	6	43	5	0	1	0	0	0	0	0	0	0	0	0	0	0	0	0	0	0	0	62
maker-Contig_Y1-augustus-gene-17.219-mRNA-1	0	0	1	0	2	2	14	3	0	0	0	0	0	0	0	0	0	0	0	0	0	0	0	0	0	0	22
snap_masked-Contig_Y1-processed-gene-17.93-mRNA-1	0	2	0	3	2	5	23	0	0	0	0	0	0	0	0	0	0	0	0	0	0	0	0	0	0	0	35
maker-Contig_Y1-snap-gene-18.291-mRNA-1	0	0	1	0	1	2	9	1	0	0	0	0	0	0	0	0	0	0	0	0	0	0	0	0	0	0	14
snap_masked-Contig_Y1-processed-gene-18.60-mRNA-1	0	6	2	0	1	6	39	1	0	0	0	0	1	0	0	0	0	0	0	0	0	0	0	0	0	0	56
snap_masked-Contig_Y1-processed-gene-18.61-mRNA-1	0	0	0	0	0	0	0	0	0	0	0	0	0	0	0	0	0	0	0	0	0	0	0	0	0	0	0
maker-Contig_Y1-snap-gene-18.396-mRNA-1	0	0	1	0	2	4	14	1	0	0	0	0	0	0	0	0	0	0	0	0	0	0	0	0	0	0	22
maker-Contig_Y1-snap-gene-18.395-mRNA-1	0	0	0	0	0	1	1	0	0	0	0	0	0	0	0	0	0	0	0	0	0	0	0	0	0	0	2
maker-Contig_Y1-snap-gene-18.394-mRNA-1	0	0	0	0	2	1	13	3	0	0	0	0	0	1	0	0	0	0	0	0	0	0	0	0	0	0	20
augustus_masked-Contig_Y1-processed-gene-18.40-mRNA-1	0	0	0	0	0	4	33	1	0	0	1	0	0	0	0	0	0	0	0	0	0	0	0	0	0	0	39
maker-Contig_Y1-augustus-gene-18.243-mRNA-1	0	0	0	2	1	3	4	1	0	0	1	0	0	0	0	0	0	0	0	0	0	0	0	0	0	0	12
maker-Contig_Y1-snap-gene-18.402-mRNA-1	0	14	1	2	0	1	9	1	0	0	0	0	1	0	0	0	0	0	0	0	0	0	0	0	0	0	29
maker-Contig_Y1-snap-gene-18.405-mRNA-1	0	12	20	5	2	0	0	0	0	0	0	0	0	0	0	0	0	0	0	0	0	0	0	0	0	0	39
maker-Contig_Y1-augustus-gene-18.129-mRNA-1	0	1	0	0	0	0	0	0	0	0	0	0	0	0	0	0	0	0	0	0	0	0	0	0	0	0	1
maker-Contig_Y1-snap-gene-18.408-mRNA-1	0	0	0	0	0	0	0	0	0	0	0	0	0	0	0	0	0	0	0	0	0	0	0	0	0	0	0
maker-Contig_Y1-augustus-gene-18.248-mRNA-1	0	0	0	0	1	3	13	2	0	3	2	1	0	3	0	0	0	0	0	0	0	0	0	0	0	0	28
snap_masked-Contig_Y1-processed-gene-18.66-mRNA-1	0	0	0	0	0	0	0	0	0	0	0	0	0	0	0	0	0	0	0	0	0	0	0	0	0	0	0
maker-Contig_Y1-augustus-gene-18.250-mRNA-1	0	0	1	1	0	0	0	0	0	1	0	0	0	0	0	0	0	0	0	0	0	0	0	0	0	0	3
maker-Contig_Y1-augustus-gene-18.133-mRNA-1	0	5	1	11	12	12	17	32	59	196	189	87	42	17	7	0	0	0	0	0	0	0	0	0	0	0	687
maker-Contig_Y1-augustus-gene-18.136-mRNA-1	0	0	0	2	1	0	1	0	0	0	0	0	0	0	0	0	0	0	0	0	0	0	0	0	0	0	4
maker-Contig_Y1-augustus-gene-18.251-mRNA-1	0	0	0	0	0	0	2	0	0	0	0	0	0	0	0	0	0	0	0	0	0	0	0	0	0	0	2
maker-Contig_Y1-augustus-gene-18.264-mRNA-1	0	1	0	1	2	4	16	0	2	0	0	2	0	1	0	0	0	0	0	0	0	0	0	0	0	0	29
maker-Contig_Y1-snap-gene-18.418-mRNA-1	0	0	2	3	1	0	0	0	0	0	0	0	0	0	0	0	0	0	0	0	0	0	0	0	0	0	6
maker-Contig_Y1-snap-gene-18.314-mRNA-1	0	0	2	5	3	9	27	2	0	0	0	0	0	0	0	0	0	0	0	0	0	0	0	0	0	0	48
maker-Contig_Y1-augustus-gene-18.139-mRNA-1	0	3	3	10	7	1	5	0	0	0	0	0	0	0	0	0	0	0	0	0	0	0	0	0	0	0	29
maker-Contig_Y1-snap-gene-18.303-mRNA-1	0	0	1	1	2	2	12	1	0	0	0	0	0	0	0	0	0	0	0	0	0	0	0	0	0	0	19
maker-Contig_Y1-augustus-gene-18.149-mRNA-1	0	1	0	0	2	1	1	0	0	0	0	0	0	0	0	0	0	0	0	0	0	0	0	0	0	0	5
maker-Contig_Y1-snap-gene-18.436-mRNA-1	0	0	0	2	3	1	2	0	0	0	0	0	0	0	0	0	0	0	0	0	0	0	0	0	0	0	8
snap_masked-Contig_Y1-processed-gene-18.72-mRNA-1	0	0	0	0	0	1	0	0	0	0	0	0	2	0	0	0	0	0	0	0	0	0	0	0	0	0	3
maker-Contig_Y1-augustus-gene-18.153-mRNA-1	0	10	14	12	5	4	5	1	0	0	0	0	0	0	2	0	0	0	0	0	0	0	0	0	0	0	53
augustus_masked-Contig_Y1-processed-gene-18.14-mRNA-1	0	0	0	0	1	0	0	0	1	0	0	0	0	0	0	0	0	0	0	0	0	0	0	0	0	0	2
snap_masked-Contig_Y1-processed-gene-18.75-mRNA-1	0	1	0	0	0	0	0	0	0	0	0	0	0	0	0	0	0	0	0	0	0	0	0	0	0	0	1
snap_masked-Contig_Y1-processed-gene-18.78-mRNA-1	0	0	0	0	0	0	7	1	0	0	0	0	0	0	0	0	0	0	0	0	0	0	0	0	0	0	8
maker-Contig_Y1-snap-gene-18.325-mRNA-1	0	0	0	1	3	17	55	4	7	5	1	1	1	1	0	1	0	0	0	0	0	0	0	0	0	0	97
maker-Contig_Y1-augustus-gene-18.158-mRNA-1	0	0	1	0	1	2	0	0	0	0	0	0	0	0	0	0	0	0	0	0	0	0	0	0	0	0	4
maker-Contig_Y1-augustus-gene-18.277-mRNA-1	0	0	4	0	7	3	9	6	2	1	2	0	0	0	0	0	0	0	0	0	0	0	0	0	0	0	34
maker-Contig_Y1-augustus-gene-18.163-mRNA-1	0	0	0	0	1	0	0	0	0	0	0	0	0	0	0	0	0	0	0	0	0	0	0	0	0	0	1
maker-Contig_Y1-augustus-gene-18.161-mRNA-1	0	0	0	0	1	0	1	2	2	3	3	0	0	0	0	0	0	0	0	0	0	0	0	0	0	0	12
maker-Contig_Y1-snap-gene-18.442-mRNA-1	0	0	1	1	3	2	4	1	1	1	0	0	0	0	0	0	0	0	0	0	0	0	0	0	0	0	14
maker-Contig_Y1-augustus-gene-18.162-mRNA-1	0	1	0	2	2	4	9	2	0	1	2	0	1	1	0	0	0	0	0	0	0	0	0	0	0	0	25
maker-Contig_Y1-augustus-gene-18.173-mRNA-1	0	0	1	0	2	3	3	2	3	0	0	3	0	2	3	0	0	0	0	0	0	0	0	0	0	0	22
maker-Contig_Y1-snap-gene-18.342-mRNA-1	0	0	0	1	1	1	7	2	2	1	2	1	2	0	2	0	0	0	0	0	0	0	0	0	0	0	22
maker-Contig_Y1-augustus-gene-18.177-mRNA-1	0	0	0	3	2	4	12	2	1	5	0	2	7	0	0	0	0	0	0	0	0	0	0	0	0	0	38
snap_masked-Contig_Y1-processed-gene-18.119-mRNA-1	0	0	0	0	0	3	0	0	0	0	0	0	0	0	0	0	0	0	0	0	0	0	0	0	0	0	3
snap_masked-Contig_Y1-processed-gene-18.120-mRNA-1	0	0	0	0	0	0	0	0	0	0	0	0	0	0	0	0	0	0	0	0	0	0	0	0	0	0	0
snap_masked-Contig_Y1-processed-gene-18.86-mRNA-1	0	0	0	0	0	0	0	0	0	0	0	0	0	0	0	0	0	0	0	0	0	0	0	0	0	0	0
maker-Contig_Y1-augustus-gene-18.183-mRNA-1	0	0	0	0	0	1	1	0	0	0	0	0	0	0	0	0	0	0	0	0	0	0	0	0	0	0	2
maker-Contig_Y1-augustus-gene-18.184-mRNA-1	0	47	113	454	937	1615	1233	107	16	2	1	0	4	2	1	0	0	0	0	0	0	0	0	0	0	0	4532
maker-Contig_Y1-snap-gene-18.371-mRNA-1	0	0	0	1	3	5	23	1	0	0	0	0	0	0	0	0	0	0	0	0	0	0	0	0	0	0	33
maker-Contig_Y1-augustus-gene-18.208-mRNA-1	0	0	1	1	3	3	10	2	0	1	0	0	0	0	0	0	0	0	0	0	0	0	0	0	0	0	21
snap_masked-Contig_Y1-processed-gene-18.91-mRNA-1	0	0	0	1	6	4	7	0	0	0	0	0	0	0	0	0	0	0	0	0	0	0	0	0	0	0	18
maker-Contig_Y1-augustus-gene-18.228-mRNA-1	0	3	0	0	2	5	33	1	1	1	0	0	0	0	0	0	0	0	0	0	0	0	0	0	0	0	46
snap_masked-Contig_Y1-processed-gene-18.97-mRNA-1	0	0	0	1	4	12	32	1	0	0	0	0	0	0	0	0	0	0	0	0	0	0	0	0	0	0	50
maker-Contig_Y1-snap-gene-18.393-mRNA-1	0	0	2	2	5	10	37	11	1	0	0	0	0	0	0	0	0	0	0	0	0	0	0	0	0	0	68
maker-Contig_Y1-augustus-gene-19.95-mRNA-1	0	1	1	1	11	13	31	2	2	1	0	0	0	1	0	0	0	0	0	0	0	0	0	0	0	0	64
maker-Contig_Y1-snap-gene-19.130-mRNA-1	0	0	5	2	0	0	1	1	0	0	0	0	0	0	0	0	0	0	0	0	0	0	0	0	0	0	9
maker-Contig_Y1-snap-gene-19.162-mRNA-1	0	0	0	0	0	0	3	0	0	0	0	0	0	0	0	0	0	0	0	0	0	0	0	0	0	0	3
augustus_masked-Contig_Y1-processed-gene-19.14-mRNA-1	0	0	0	0	0	0	0	0	0	0	0	0	0	0	0	0	0	0	0	0	0	0	0	0	0	0	0
maker-Contig_Y1-augustus-gene-19.67-mRNA-1	0	0	0	0	0	0	0	0	0	0	0	0	0	0	0	0	0	0	0	0	0	0	0	0	0	0	0
maker-Contig_Y1-augustus-gene-19.99-mRNA-1	0	0	1	0	1	8	18	2	0	0	1	0	0	0	0	0	0	0	0	0	0	0	0	0	0	0	31
maker-Contig_Y1-snap-gene-19.136-mRNA-1	0	5	4	1	1	0	6	2	0	0	0	2	0	0	0	0	0	0	0	0	0	0	0	0	0	0	21
maker-Contig_Y1-augustus-gene-19.70-mRNA-1	0	0	0	3	0	0	1	0	0	0	0	0	0	0	0	0	0	0	0	0	0	0	0	0	0	0	4
maker-Contig_Y1-snap-gene-19.145-mRNA-1	0	0	2	0	0	0	0	0	0	0	0	0	0	0	0	0	0	0	0	0	0	0	0	0	0	0	2
maker-Contig_Y1-snap-gene-19.147-mRNA-1	0	2	5	0	1	0	0	0	0	0	0	0	0	0	0	0	0	0	0	0	0	0	0	0	0	0	8
maker-Contig_Y1-snap-gene-19.149-mRNA-1	0	0	0	1	0	0	0	0	0	0	0	0	0	0	0	0	0	0	0	0	0	0	0	0	0	0	1
maker-Contig_Y1-augustus-gene-19.84-mRNA-1	0	0	0	0	0	0	0	0	0	0	0	0	0	0	0	0	0	0	0	0	0	0	0	0	0	0	0
maker-Contig_Y1-augustus-gene-19.101-mRNA-1	0	1	0	1	1	1	3	1	0	0	1	0	1	0	0	0	0	0	0	0	0	0	0	0	0	0	10
maker-Contig_Y1-snap-gene-19.171-mRNA-1	0	0	1	1	0	0	3	1	0	0	0	0	0	0	0	0	0	0	0	0	0	0	0	0	0	0	6
maker-Contig_Y1-snap-gene-19.177-mRNA-1	0	0	1	1	6	10	42	1	1	1	2	0	0	0	0	0	0	0	0	0	0	0	0	0	0	0	65
maker-Contig_Y1-augustus-gene-19.109-mRNA-1	0	0	5	16	6	0	0	0	0	0	0	0	0	0	0	0	0	0	0	0	0	0	0	0	0	0	27
maker-Contig_Y1-snap-gene-19.184-mRNA-1	0	0	0	0	0	0	0	0	0	0	0	0	0	0	0	0	0	0	0	0	0	0	0	0	0	0	0
maker-Contig_Y1-augustus-gene-19.86-mRNA-1	0	0	4	0	0	0	0	0	0	0	0	0	0	0	0	0	0	0	0	0	0	0	0	0	0	0	4
augustus_masked-Contig_Y1-processed-gene-19.11-mRNA-1	0	0	0	0	3	0	0	0	0	0	0	0	0	0	0	0	0	0	0	0	0	0	0	0	0	0	3
maker-Contig_Y1-augustus-gene-19.115-mRNA-1	0	0	0	0	0	0	0	0	0	0	0	0	0	0	0	0	0	0	0	0	0	0	0	0	0	0	0
maker-Contig_Y1-augustus-gene-19.116-mRNA-1	0	13	0	3	2	0	5	1	0	0	0	0	0	0	0	0	0	0	0	0	0	0	0	0	0	0	24
maker-Contig_Y1-snap-gene-19.157-mRNA-1	0	3	6	5	6	26	37	19	6	7	12	9	2	4	1	6	0	0	0	0	0	0	0	0	0	0	149
maker-Contig_Y1-augustus-gene-19.94-mRNA-1	0	0	0	0	1	1	1	0	0	0	0	1	0	0	0	0	0	0	0	0	0	0	0	0	0	0	4
maker-Contig_Y1-augustus-gene-19.126-mRNA-1	0	0	1	0	1	0	0	0	0	0	0	0	0	0	0	0	0	0	0	0	0	0	0	0	0	0	2
snap_masked-Contig_Y1-processed-gene-20.28-mRNA-1	0	0	1	0	0	0	0	0	0	0	0	0	0	0	0	0	0	0	0	0	0	0	0	0	0	0	1
snap_masked-Contig_Y1-processed-gene-20.29-mRNA-1	0	1	0	0	1	0	0	0	0	0	0	0	0	0	0	0	0	0	0	0	0	0	0	0	0	0	2
maker-Contig_Y1-augustus-gene-20.132-mRNA-1	0	17	0	0	0	0	0	0	0	3	1	0	0	0	0	0	0	0	0	0	0	0	0	0	0	0	21
maker-Contig_Y1-augustus-gene-20.133-mRNA-1	0	0	0	0	0	0	0	0	0	0	0	0	0	0	0	0	0	0	0	0	0	0	0	0	0	0	0
maker-Contig_Y1-augustus-gene-20.140-mRNA-1	0	0	0	0	0	5	8	5	0	0	0	0	0	0	0	0	0	0	0	0	0	0	0	0	0	0	18
maker-Contig_Y1-augustus-gene-20.79-mRNA-1	0	0	0	0	0	0	1	4	0	1	0	0	0	0	0	0	0	0	0	0	0	0	0	0	0	0	6
maker-Contig_Y1-augustus-gene-20.80-mRNA-1	0	1	0	0	4	0	0	0	0	0	0	0	0	0	0	0	0	0	0	0	0	0	0	0	0	0	5
maker-Contig_Y1-augustus-gene-20.85-mRNA-1	0	0	0	0	0	1	0	0	0	0	0	0	0	0	0	0	0	0	0	0	0	0	0	0	0	0	1
maker-Contig_Y1-snap-gene-20.244-mRNA-1	0	0	0	0	0	0	0	0	0	0	0	0	0	0	0	0	0	0	0	0	0	0	0	0	0	0	0
maker-Contig_Y1-augustus-gene-20.87-mRNA-1	0	0	0	2	0	0	0	0	0	0	0	0	0	0	0	0	0	0	0	0	0	0	0	0	0	0	2
maker-Contig_Y1-snap-gene-20.254-mRNA-1	0	0	0	0	0	0	0	0	0	0	0	0	0	0	0	0	0	0	0	0	0	0	0	0	0	0	0
maker-Contig_Y1-augustus-gene-20.146-mRNA-1	0	0	1	0	0	0	0	0	0	0	0	0	0	0	0	0	0	0	0	0	0	0	0	0	0	0	1
snap_masked-Contig_Y1-processed-gene-20.55-mRNA-1	0	0	1	2	0	2	0	0	0	0	0	0	0	0	0	0	0	0	0	0	0	0	0	0	0	0	5
maker-Contig_Y1-augustus-gene-20.89-mRNA-1	0	9	28	3	5	2	4	0	0	0	0	0	0	0	0	0	0	0	0	0	0	0	0	0	0	0	51
maker-Contig_Y1-augustus-gene-20.150-mRNA-1	0	0	1	1	11	13	90	1	1	2	3	0	1	2	2	0	0	0	0	0	0	0	0	0	0	0	128
maker-Contig_Y1-augustus-gene-20.91-mRNA-1	0	2	1	0	0	0	0	0	0	0	0	0	0	0	0	0	0	0	0	0	0	0	0	0	0	0	3
maker-Contig_Y1-augustus-gene-20.152-mRNA-1	0	0	0	0	1	1	0	2	0	1	2	0	1	0	0	0	0	0	0	0	0	0	0	0	0	0	8
maker-Contig_Y1-augustus-gene-20.93-mRNA-1	0	0	0	0	1	0	1	0	0	5	2	1	0	0	0	0	0	0	0	0	0	0	0	0	0	0	10
augustus_masked-Contig_Y1-processed-gene-20.10-mRNA-1	0	0	0	2	0	0	0	0	0	0	0	0	0	0	0	0	0	0	0	0	0	0	0	0	0	0	2
maker-Contig_Y1-augustus-gene-20.154-mRNA-1	0	8	24	24	71	65	86	124	77	77	38	25	21	6	1	2	4	1	0	0	0	0	0	0	0	0	654
maker-Contig_Y1-snap-gene-20.195-mRNA-1	0	130	248	336	701	1118	2578	1908	1336	1381	1456	1015	517	220	57	8	1	1	0	0	0	0	0	0	0	0	13011
maker-Contig_Y1-augustus-gene-20.158-mRNA-1	0	0	0	0	0	1	0	0	0	0	0	0	0	0	0	0	0	0	0	0	0	0	0	0	0	0	1
maker-Contig_Y1-augustus-gene-20.159-mRNA-1	0	1	0	0	0	2	13	0	0	0	0	0	0	0	0	0	0	0	0	0	0	0	0	0	0	0	16
augustus_masked-Contig_Y1-processed-gene-20.12-mRNA-1	0	0	3	1	0	1	1	0	0	0	0	0	0	0	0	0	0	0	0	0	0	0	0	0	0	0	6
maker-Contig_Y1-augustus-gene-20.101-mRNA-1	0	0	1	0	1	0	1	0	2	2	1	0	1	0	0	0	0	0	0	0	0	0	0	0	0	0	9
maker-Contig_Y1-augustus-gene-20.161-mRNA-1	0	0	0	3	8	5	7	26	48	70	82	124	36	12	8	0	0	0	0	0	0	0	0	0	0	0	429
snap_masked-Contig_Y1-processed-gene-20.65-mRNA-1	0	0	1	1	0	3	4	5	4	12	9	5	0	0	0	0	0	0	0	0	0	0	0	0	0	0	44
maker-Contig_Y1-augustus-gene-20.103-mRNA-1	0	0	0	0	1	0	1	0	0	0	0	0	0	0	0	0	0	0	0	0	0	0	0	0	0	0	2
maker-Contig_Y1-augustus-gene-20.105-mRNA-1	0	0	0	0	1	2	4	2	4	1	7	2	0	1	0	0	0	0	0	0	0	0	0	0	0	0	24
maker-Contig_Y1-snap-gene-20.287-mRNA-1	0	0	2	1	0	0	1	2	1	0	4	6	2	0	0	0	0	0	0	0	0	0	0	0	0	0	19
maker-Contig_Y1-snap-gene-20.288-mRNA-1	0	0	2	22	11	46	109	403	153	65	42	17	17	9	1	0	0	0	0	0	0	0	0	0	0	0	897
maker-Contig_Y1-snap-gene-20.222-mRNA-1	0	7	4	2	2	3	10	0	0	0	0	0	0	0	0	0	0	0	0	0	0	0	0	0	0	0	28
snap_masked-Contig_Y1-processed-gene-21.34-mRNA-1	0	0	0	1	1	1	2	0	0	0	0	0	0	0	0	0	0	0	0	0	0	0	0	0	0	0	5
maker-Contig_Y1-augustus-gene-21.129-mRNA-1	0	0	0	0	0	0	0	0	0	0	0	0	0	0	0	0	0	0	0	0	0	0	0	0	0	0	0
maker-Contig_Y1-snap-gene-21.202-mRNA-1	0	0	0	0	0	0	0	0	0	0	0	0	0	0	0	0	0	0	0	0	0	0	0	0	0	0	0
maker-Contig_Y1-snap-gene-21.156-mRNA-1	0	0	1	0	0	3	4	5	3	8	13	7	4	0	0	0	0	0	0	0	0	0	0	0	0	0	48
maker-Contig_Y1-snap-gene-21.157-mRNA-1	0	0	0	1	1	3	4	4	20	14	21	14	15	5	2	0	0	0	0	0	0	0	0	0	0	0	104
maker-Contig_Y1-snap-gene-21.158-mRNA-1	0	0	0	2	1	8	14	15	19	54	32	22	15	8	1	0	0	0	0	0	0	0	0	0	0	0	191
augustus_masked-Contig_Y1-processed-gene-21.20-mRNA-1	0	0	0	0	0	0	0	0	0	0	0	0	0	0	0	0	0	0	0	0	0	0	0	0	0	0	0
maker-Contig_Y1-snap-gene-21.206-mRNA-1	0	19	27	22	2	7	3	2	0	0	0	0	0	2	0	0	0	0	0	0	0	0	0	0	0	0	84
maker-Contig_Y1-augustus-gene-21.132-mRNA-1	0	0	0	0	0	0	0	0	0	0	0	0	0	0	0	0	0	0	0	0	0	0	0	0	0	0	0
maker-Contig_Y1-snap-gene-21.209-mRNA-1	0	19	0	2	0	0	0	0	0	0	1	0	0	0	0	0	0	0	0	0	0	0	0	0	0	0	22
maker-Contig_Y1-snap-gene-21.214-mRNA-1	0	3	0	1	1	4	3	10	16	29	32	34	10	8	1	0	0	0	0	0	0	0	0	0	0	0	152
maker-Contig_Y1-augustus-gene-21.93-mRNA-1	0	1	0	0	0	0	0	0	0	0	0	0	0	0	0	0	0	0	0	0	0	0	0	0	0	0	1
maker-Contig_Y1-snap-gene-21.164-mRNA-1	0	0	0	0	0	0	0	0	0	0	0	0	0	0	0	0	0	0	0	0	0	0	0	0	0	0	0
maker-Contig_Y1-augustus-gene-21.139-mRNA-1	0	0	0	0	0	0	0	0	0	0	0	0	0	0	0	0	0	0	0	0	0	0	0	0	0	0	0
maker-Contig_Y1-augustus-gene-21.95-mRNA-1	0	1	0	0	0	0	2	0	0	0	0	0	0	0	0	0	0	0	0	0	0	0	0	0	0	0	3
maker-Contig_Y1-augustus-gene-21.97-mRNA-1	0	7	1	2	1	0	14	0	0	0	0	1	0	0	0	0	0	0	0	0	0	0	0	0	0	0	26
maker-Contig_Y1-augustus-gene-21.99-mRNA-1	0	0	1	0	0	0	2	0	0	0	0	0	0	0	0	0	0	0	0	0	0	0	0	0	0	0	3
maker-Contig_Y1-augustus-gene-21.141-mRNA-1	0	0	1	1	2	1	5	0	0	1	2	0	0	0	0	0	0	0	0	0	0	0	0	0	0	0	13
maker-Contig_Y1-snap-gene-21.221-mRNA-1	0	0	0	0	0	1	3	0	0	0	0	0	0	0	0	0	0	0	0	0	0	0	0	0	0	0	4
snap_masked-Contig_Y1-processed-gene-21.53-mRNA-1	0	0	0	0	0	0	3	0	0	0	0	1	0	0	0	0	0	0	0	0	0	0	0	0	0	0	4
maker-Contig_Y1-augustus-gene-21.144-mRNA-1	0	4	0	0	5	17	26	1	0	0	1	2	0	0	0	0	0	0	0	0	0	0	0	0	0	0	56
maker-Contig_Y1-augustus-gene-21.102-mRNA-1	0	0	0	1	5	6	23	0	0	0	0	0	0	0	0	0	0	0	0	0	0	0	0	0	0	0	35
maker-Contig_Y1-augustus-gene-21.103-mRNA-1	0	1	1	5	0	1	2	1	0	0	0	0	0	0	0	0	0	0	0	0	0	0	0	0	0	0	11
maker-Contig_Y1-snap-gene-21.224-mRNA-1	0	0	0	0	0	0	0	0	0	0	0	0	0	0	0	0	0	0	0	0	0	0	0	0	0	0	0
augustus_masked-Contig_Y1-processed-gene-21.28-mRNA-1	0	0	0	2	3	0	0	0	0	0	0	0	0	0	0	0	0	0	0	0	0	0	0	0	0	0	5
maker-Contig_Y1-augustus-gene-21.104-mRNA-1	0	1	0	1	0	0	0	0	0	0	0	0	0	0	0	0	0	0	0	0	0	0	0	0	0	0	2
maker-Contig_Y1-snap-gene-21.177-mRNA-1	0	0	0	0	0	0	0	0	0	0	0	0	0	0	0	0	0	0	0	0	0	0	0	0	0	0	0
maker-Contig_Y1-augustus-gene-21.106-mRNA-1	0	0	0	0	0	0	0	0	0	0	0	0	0	0	0	0	0	0	0	0	0	0	0	0	0	0	0
maker-Contig_Y1-snap-gene-21.175-mRNA-1	0	2	1	4	0	0	0	0	0	0	0	0	0	0	0	0	0	0	0	0	0	0	0	0	0	0	7
maker-Contig_Y1-augustus-gene-21.146-mRNA-1	0	0	0	0	0	0	0	0	0	0	0	0	0	0	0	0	0	0	0	0	0	0	0	0	0	0	0
maker-Contig_Y1-augustus-gene-21.120-mRNA-1	0	0	0	0	0	0	0	0	0	0	0	0	0	0	0	0	0	0	0	0	0	0	0	0	0	0	0
maker-Contig_Y1-snap-gene-21.193-mRNA-1	0	0	0	0	0	0	0	0	1	0	0	0	0	0	0	0	0	0	0	0	0	0	0	0	0	0	1
maker-Contig_Y1-augustus-gene-21.147-mRNA-1	0	0	0	0	0	0	0	0	0	0	0	0	0	0	0	0	0	0	0	0	0	0	0	0	0	0	0
augustus_masked-Contig_Y1-processed-gene-21.13-mRNA-1	0	7	0	0	0	0	0	0	0	0	0	0	0	0	0	0	0	0	0	0	0	0	0	0	0	0	7
maker-Contig_Y1-augustus-gene-21.148-mRNA-1	0	27	39	0	0	0	0	0	0	0	0	0	1	0	0	0	0	0	0	0	0	0	0	0	0	0	67
maker-Contig_Y1-snap-gene-21.198-mRNA-1	0	0	0	0	0	0	0	0	0	0	0	0	0	0	0	0	0	0	0	0	0	0	0	0	0	0	0
snap_masked-Contig_Y1-processed-gene-21.66-mRNA-1	0	0	0	0	0	0	0	0	0	0	0	0	0	0	0	0	0	0	0	0	0	0	0	0	0	0	0
maker-Contig_Y1-snap-gene-21.238-mRNA-1	0	0	0	0	0	0	0	0	0	0	0	0	0	0	0	0	0	0	0	0	0	0	0	0	0	0	0
maker-Contig_Y1-snap-gene-22.583-mRNA-1	0	2	1	1	0	0	0	0	0	0	0	0	0	0	0	0	0	0	0	0	0	0	0	0	0	0	4
augustus_masked-Contig_Y1-processed-gene-22.1-mRNA-1	0	0	3	2	4	0	2	0	0	0	0	0	0	0	0	0	0	0	0	0	0	0	0	0	0	0	11
augustus_masked-Contig_Y1-processed-gene-22.41-mRNA-1	0	0	0	0	0	0	0	0	0	0	0	0	0	0	0	0	0	0	0	0	0	0	0	0	0	0	0
snap_masked-Contig_Y1-processed-gene-22.84-mRNA-1	0	0	0	0	0	5	1	0	0	0	0	0	0	0	0	0	0	0	0	0	0	0	0	0	0	0	6
maker-Contig_Y1-augustus-gene-22.200-mRNA-1	0	0	0	0	0	0	3	0	0	0	0	0	0	0	0	0	0	0	0	0	0	0	0	0	0	0	3
maker-Contig_Y1-augustus-gene-22.201-mRNA-1	0	37	36	40	100	2	0	0	0	0	0	0	0	0	0	0	0	0	0	0	0	0	0	0	0	0	215
maker-Contig_Y1-snap-gene-22.596-mRNA-1	0	0	1	0	0	0	0	0	0	0	0	0	0	0	0	0	0	0	0	0	0	0	0	0	0	0	1
maker-Contig_Y1-snap-gene-22.728-mRNA-1	0	1	11	1	4	5	15	3	0	1	0	4	0	0	0	0	0	0	0	0	0	0	0	0	0	0	45
augustus_masked-Contig_Y1-processed-gene-22.48-mRNA-1	0	0	0	0	5	3	22	1	0	0	0	0	0	0	0	0	0	0	0	0	0	0	0	0	0	0	31
maker-Contig_Y1-snap-gene-22.618-mRNA-1	0	48	3	2	1	9	5	0	2	0	0	0	0	0	0	0	0	0	0	0	0	0	0	0	0	0	70
maker-Contig_Y1-snap-gene-22.739-mRNA-1	0	0	0	0	0	0	0	0	0	0	0	0	0	0	0	0	0	0	0	0	0	0	0	0	0	0	0
maker-Contig_Y1-augustus-gene-22.403-mRNA-1	0	6	4	1	0	0	1	1	0	0	0	0	0	0	0	0	0	0	0	0	0	0	0	0	0	0	13
maker-Contig_Y1-snap-gene-22.759-mRNA-1	0	4	7	0	0	0	0	0	0	0	0	0	0	0	0	0	0	0	0	0	0	0	0	0	0	0	11
maker-Contig_Y1-snap-gene-22.761-mRNA-1	0	0	0	4	7	10	20	2	0	2	0	1	0	0	1	0	0	0	0	0	0	0	0	0	0	0	47
maker-Contig_Y1-augustus-gene-22.290-mRNA-1	0	0	0	0	0	0	0	0	0	0	0	0	0	0	0	0	0	0	0	0	0	0	0	0	0	0	0
maker-Contig_Y1-augustus-gene-22.409-mRNA-1	0	0	1	0	1	0	1	1	0	0	0	0	0	0	0	0	0	0	0	0	0	0	0	0	0	0	4
maker-Contig_Y1-augustus-gene-22.411-mRNA-1	0	2	4	3	0	0	1	0	0	0	0	0	0	0	0	0	0	0	0	0	0	0	0	0	0	0	10
maker-Contig_Y1-augustus-gene-22.413-mRNA-1	0	1	1	1	0	0	0	0	0	0	0	0	0	0	0	0	0	0	0	0	0	0	0	0	0	0	3
snap_masked-Contig_Y1-processed-gene-22.162-mRNA-1	0	0	0	0	0	0	0	0	0	0	0	0	0	0	0	0	0	0	0	0	0	0	0	0	0	0	0
maker-Contig_Y1-augustus-gene-22.291-mRNA-1	0	2	2	0	5	7	39	3	0	0	0	0	0	0	0	0	0	0	0	0	0	0	0	0	0	0	58
maker-Contig_Y1-snap-gene-22.628-mRNA-1	0	0	0	0	1	1	5	0	0	0	0	0	0	0	0	0	0	0	0	0	0	0	0	0	0	0	7
augustus_masked-Contig_Y1-processed-gene-22.16-mRNA-1	0	0	0	0	1	0	7	1	0	0	0	0	0	0	0	0	0	0	0	0	0	0	0	0	0	0	9
augustus_masked-Contig_Y1-processed-gene-22.53-mRNA-1	0	0	0	1	1	1	20	1	0	0	0	0	0	0	0	0	0	0	0	0	0	0	0	0	0	0	24
maker-Contig_Y1-snap-gene-22.657-mRNA-1	0	0	0	0	0	0	0	0	0	0	0	0	0	0	0	0	0	0	0	0	0	0	0	0	0	0	0
maker-Contig_Y1-augustus-gene-22.319-mRNA-1	0	0	0	0	0	0	0	0	0	0	0	0	0	0	0	0	0	0	0	0	0	0	0	0	0	0	0
maker-Contig_Y1-augustus-gene-22.314-mRNA-1	0	2	3	15	22	44	38	28	43	58	44	35	3	3	0	0	0	0	0	0	0	0	0	0	0	0	338
maker-Contig_Y1-augustus-gene-22.330-mRNA-1	0	0	0	0	0	0	0	0	0	0	0	0	0	0	0	0	0	0	0	0	0	0	0	0	0	0	0
maker-Contig_Y1-snap-gene-22.661-mRNA-1	0	2	4	2	9	15	66	17	26	29	18	17	13	4	1	0	0	0	0	0	0	0	0	0	0	0	223
maker-Contig_Y1-augustus-gene-22.334-mRNA-1	0	0	0	0	0	0	0	0	0	0	0	0	0	0	0	0	0	0	0	0	0	0	0	0	0	0	0
maker-Contig_Y1-snap-gene-22.664-mRNA-1	0	1	0	0	0	0	0	0	0	0	0	0	0	0	0	0	0	0	0	0	0	0	0	0	0	0	1
snap_masked-Contig_Y1-processed-gene-22.113-mRNA-1	0	0	0	0	0	0	0	0	0	0	0	0	0	0	0	0	0	0	0	0	0	0	0	0	0	0	0
snap_masked-Contig_Y1-processed-gene-22.114-mRNA-1	0	2	0	0	1	0	0	1	0	0	0	0	0	0	0	0	0	0	0	0	0	0	0	0	0	0	4
snap_masked-Contig_Y1-processed-gene-22.116-mRNA-1	0	1	1	0	0	0	0	0	0	0	0	0	0	0	0	0	0	0	0	0	0	0	0	0	0	0	2
augustus_masked-Contig_Y1-processed-gene-22.28-mRNA-1	0	0	0	0	0	0	0	0	0	0	0	0	0	0	0	0	0	0	0	0	0	0	0	0	0	0	0
augustus_masked-Contig_Y1-processed-gene-22.29-mRNA-1	0	0	0	0	0	0	0	0	0	0	0	0	0	0	0	0	0	0	0	0	0	0	0	0	0	0	0
maker-Contig_Y1-snap-gene-22.686-mRNA-1	0	0	0	0	0	0	0	0	0	0	0	0	0	0	0	0	0	0	0	0	0	0	0	0	0	0	0
maker-Contig_Y1-snap-gene-22.685-mRNA-1	0	0	0	0	0	0	0	0	0	0	0	0	0	0	0	0	0	0	0	0	0	0	0	0	0	0	0
maker-Contig_Y1-snap-gene-22.684-mRNA-1	0	0	1	3	11	0	0	0	0	0	0	0	0	0	0	0	0	0	0	0	0	0	0	0	0	0	15
maker-Contig_Y1-snap-gene-22.688-mRNA-1	0	0	0	0	0	0	0	0	0	0	0	0	0	0	0	0	0	0	0	0	0	0	0	0	0	0	0
maker-Contig_Y1-snap-gene-22.776-mRNA-1	0	5	12	21	71	87	133	68	45	30	27	27	12	8	1	0	0	0	0	0	0	0	0	0	0	0	547
augustus_masked-Contig_Y1-processed-gene-22.55-mRNA-1	0	0	0	0	0	0	0	0	0	0	0	0	0	0	0	0	0	0	0	0	0	0	0	0	0	0	0
maker-Contig_Y1-augustus-gene-22.423-mRNA-1	0	0	0	0	0	0	1	0	0	0	0	0	0	0	0	0	0	0	0	0	0	0	0	0	0	0	1
augustus_masked-Contig_Y1-processed-gene-22.57-mRNA-1	0	0	0	0	0	0	0	0	0	0	0	0	0	0	0	0	0	0	0	0	0	0	0	0	0	0	0
maker-Contig_Y1-augustus-gene-22.370-mRNA-1	0	1	1	1	0	0	0	0	0	0	0	0	0	0	0	0	0	0	0	0	0	0	0	0	0	0	3
augustus_masked-Contig_Y1-processed-gene-22.58-mRNA-1	0	0	0	0	0	0	0	0	0	0	0	0	0	0	0	0	0	0	0	0	0	0	0	0	0	0	0
augustus_masked-Contig_Y1-processed-gene-22.59-mRNA-1	0	1	3	3	2	0	0	0	0	0	0	0	0	0	0	0	0	0	0	0	0	0	0	0	0	0	9
maker-Contig_Y1-augustus-gene-22.427-mRNA-1	0	0	0	0	0	0	0	0	0	0	0	0	0	0	0	0	0	0	0	0	0	0	0	0	0	0	0
augustus_masked-Contig_Y1-processed-gene-22.61-mRNA-1	0	1	0	0	0	0	0	0	0	0	0	0	0	0	0	0	0	0	0	0	0	0	0	0	0	0	1
maker-Contig_Y1-snap-gene-22.785-mRNA-1	0	0	0	0	0	0	0	0	0	0	0	0	0	0	0	0	0	0	0	0	0	0	0	0	0	0	0
maker-Contig_Y1-augustus-gene-22.429-mRNA-1	0	1	0	0	0	0	0	0	0	0	0	0	0	0	0	0	0	0	0	0	0	0	0	0	0	0	1
maker-Contig_Y1-snap-gene-22.798-mRNA-1	0	14	14	109	53	3	0	0	0	0	0	0	0	0	0	0	0	0	0	0	0	0	0	0	0	0	193
maker-Contig_Y1-augustus-gene-22.450-mRNA-1	0	0	5	0	0	0	0	0	0	0	0	0	0	0	0	0	0	0	0	0	0	0	0	0	0	0	5
maker-Contig_Y1-snap-gene-22.804-mRNA-1	0	0	0	0	0	0	0	0	0	0	0	0	0	0	0	0	0	0	0	0	0	0	0	0	0	0	0
maker-Contig_Y1-augustus-gene-22.451-mRNA-1	0	0	0	0	0	0	0	0	0	0	0	0	0	0	0	0	0	0	0	0	0	0	0	0	0	0	0
augustus_masked-Contig_Y1-processed-gene-22.67-mRNA-1	0	3	3	1	8	13	69	26	27	18	16	21	13	2	0	1	0	0	0	0	0	0	0	0	0	0	221
snap_masked-Contig_Y1-processed-gene-22.178-mRNA-1	0	0	0	0	0	0	0	0	0	0	0	0	0	0	0	0	0	0	0	0	0	0	0	0	0	0	0
maker-Contig_Y1-snap-gene-22.811-mRNA-1	0	0	0	0	0	0	0	0	0	0	0	0	0	0	0	0	0	0	0	0	0	0	0	0	0	0	0
maker-Contig_Y1-augustus-gene-22.455-mRNA-1	0	0	0	0	0	0	0	0	0	0	0	0	0	0	0	0	0	0	0	0	0	0	0	0	0	0	0
augustus_masked-Contig_Y1-processed-gene-22.70-mRNA-1	0	0	0	0	0	0	0	0	0	0	0	0	0	0	0	0	0	0	0	0	0	0	0	0	0	0	0
maker-Contig_Y1-snap-gene-22.862-mRNA-1	0	0	0	0	1	0	0	0	0	0	0	0	0	0	0	0	0	0	0	0	0	0	0	0	0	0	1
maker-Contig_Y1-snap-gene-22.814-mRNA-1	0	1	0	0	0	0	0	0	0	0	0	0	0	0	0	0	0	0	0	0	0	0	0	0	0	0	1
maker-Contig_Y1-snap-gene-22.819-mRNA-1	0	0	0	0	0	0	0	0	0	0	0	0	0	0	0	0	0	0	0	0	0	0	0	0	0	0	0
maker-Contig_Y1-snap-gene-22.816-mRNA-1	0	0	0	0	0	0	0	0	0	0	0	0	0	0	0	0	0	0	0	0	0	0	0	0	0	0	0
maker-Contig_Y1-augustus-gene-22.374-mRNA-1	0	0	0	0	2	0	19	0	0	0	0	0	0	0	0	0	0	0	0	0	0	0	0	0	0	0	21
maker-Contig_Y1-snap-gene-22.879-mRNA-1	0	0	2	0	0	0	1	0	0	0	0	0	0	0	0	0	0	0	0	0	0	0	0	0	0	0	3
maker-Contig_Y1-snap-gene-22.715-mRNA-1	0	1	2	4	2	13	8	2	0	0	0	0	0	0	0	0	0	0	0	0	0	0	0	0	0	0	32
maker-Contig_Y1-augustus-gene-22.563-mRNA-1	0	0	0	0	1	0	0	0	0	0	0	0	0	0	0	0	0	0	0	0	0	0	0	0	0	0	1
maker-Contig_Y1-augustus-gene-22.565-mRNA-1	0	1	0	1	1	20	57	2	0	0	0	0	1	0	0	1	0	0	0	0	0	0	0	0	0	0	84
maker-Contig_Y1-snap-gene-22.886-mRNA-1	0	4	3	0	0	2	12	1	0	0	0	0	0	0	0	0	0	0	0	0	0	0	0	0	0	0	22
maker-Contig_Y1-augustus-gene-22.570-mRNA-1	0	0	0	0	0	5	4	0	0	0	0	0	0	0	0	0	0	0	0	0	0	0	0	0	0	0	9
maker-Contig_Y1-snap-gene-22.884-mRNA-1	0	1	0	3	15	2	44	1	0	0	0	0	1	0	0	0	0	0	0	0	0	0	0	0	0	0	67
augustus_masked-Contig_Y1-processed-gene-22.81-mRNA-1	0	0	0	0	0	0	2	0	0	0	0	0	0	0	0	0	0	0	0	0	0	0	0	0	0	0	2
augustus_masked-Contig_Y1-processed-gene-22.38-mRNA-1	0	3	0	0	0	0	0	0	0	0	0	0	0	0	0	0	0	0	0	0	0	0	0	0	0	0	3
maker-Contig_Y1-augustus-gene-22.380-mRNA-1	0	0	0	0	0	0	0	0	0	0	0	0	0	0	0	0	0	0	0	0	0	0	0	0	0	0	0
maker-Contig_Y1-snap-gene-22.725-mRNA-1	0	18	18	1	2	0	1	0	1	0	1	4	4	0	0	0	0	0	0	0	0	0	0	0	0	0	50
augustus_masked-Contig_Y1-processed-gene-23.4-mRNA-1	0	0	0	0	1	0	0	0	0	0	0	0	0	0	0	0	0	0	0	0	0	0	0	0	0	0	1
augustus_masked-Contig_Y1-processed-gene-23.5-mRNA-1	0	1	0	0	0	1	0	0	0	0	0	0	0	0	0	0	0	0	0	0	0	0	0	0	0	0	2
maker-Contig_Y1-augustus-gene-23.178-mRNA-1	0	0	0	1	0	0	1	0	0	0	0	0	0	0	0	0	0	0	0	0	0	0	0	0	0	0	2
maker-Contig_Y1-augustus-gene-23.108-mRNA-1	0	0	0	0	0	0	0	0	0	0	0	0	0	0	0	0	0	0	0	0	0	0	0	0	0	0	0
maker-Contig_Y1-snap-gene-23.323-mRNA-1	0	0	0	0	0	0	0	0	0	0	0	0	0	0	0	0	0	0	0	0	0	0	0	0	0	0	0
maker-Contig_Y1-augustus-gene-23.111-mRNA-1	0	0	0	0	0	0	5	0	0	0	0	0	0	0	0	0	0	0	0	0	0	0	0	0	0	0	5
maker-Contig_Y1-snap-gene-23.325-mRNA-1	0	2	1	0	0	0	0	0	0	0	0	0	0	0	0	0	0	0	0	0	0	0	0	0	0	0	3
snap_masked-Contig_Y1-processed-gene-23.52-mRNA-1	0	1	1	0	3	4	10	9	35	36	25	11	2	3	1	0	0	0	0	0	0	0	0	0	0	0	141
maker-Contig_Y1-augustus-gene-23.114-mRNA-1	0	1	1	0	1	0	0	0	1	0	0	0	0	0	0	0	0	0	0	0	0	0	0	0	0	0	4
maker-Contig_Y1-augustus-gene-23.187-mRNA-1	0	0	0	0	0	0	0	0	0	0	0	0	0	0	0	0	0	0	0	0	0	0	0	0	0	0	0
maker-Contig_Y1-augustus-gene-23.189-mRNA-1	0	0	0	0	0	1	0	0	0	0	0	0	0	0	0	0	0	0	0	0	0	0	0	0	0	0	1
maker-Contig_Y1-augustus-gene-23.191-mRNA-1	0	0	8	4	1	0	0	0	0	0	0	0	0	0	0	0	0	0	0	0	0	0	0	0	0	0	13
maker-Contig_Y1-augustus-gene-23.194-mRNA-1	0	0	0	0	0	0	0	0	0	0	0	0	0	0	0	0	0	0	0	0	0	0	0	0	0	0	0
maker-Contig_Y1-snap-gene-23.340-mRNA-1	0	0	0	0	0	2	0	0	0	0	0	0	0	0	0	0	0	0	0	0	0	0	0	0	0	0	2
maker-Contig_Y1-augustus-gene-23.198-mRNA-1	0	0	0	1	0	0	0	0	0	0	0	0	0	0	0	0	0	0	0	0	0	0	0	0	0	0	1
maker-Contig_Y1-augustus-gene-23.199-mRNA-1	0	0	0	0	0	0	0	0	0	0	0	0	0	0	0	0	0	0	0	0	0	0	0	0	0	0	0
maker-Contig_Y1-augustus-gene-23.204-mRNA-1	0	0	0	0	1	0	4	1	0	0	0	0	0	0	0	0	0	0	0	0	0	0	0	0	0	0	6
maker-Contig_Y1-augustus-gene-23.123-mRNA-1	0	0	0	0	0	0	1	0	0	0	0	0	0	0	0	0	0	0	0	0	0	0	0	0	0	0	1
maker-Contig_Y1-augustus-gene-23.213-mRNA-1	0	0	0	0	0	0	0	0	0	0	0	0	0	0	0	0	0	0	0	0	0	0	0	0	0	0	0
maker-Contig_Y1-augustus-gene-23.216-mRNA-1	0	0	0	0	0	0	0	0	0	0	0	0	0	0	0	0	0	0	0	0	0	0	0	0	0	0	0
augustus_masked-Contig_Y1-processed-gene-23.13-mRNA-1	0	0	0	1	5	10	50	4	0	0	0	0	1	0	0	0	0	0	0	0	0	0	0	0	0	0	71
maker-Contig_Y1-augustus-gene-23.128-mRNA-1	0	0	0	0	0	0	0	0	0	0	0	0	0	0	0	0	0	0	0	0	0	0	0	0	0	0	0
maker-Contig_Y1-augustus-gene-23.129-mRNA-1	0	1	0	0	0	0	0	0	0	0	0	0	0	0	0	0	0	0	0	0	0	0	0	0	0	0	1
maker-Contig_Y1-snap-gene-23.261-mRNA-1	0	0	0	1	0	0	2	0	0	0	0	0	0	0	0	0	0	0	0	0	0	0	0	0	0	0	3
maker-Contig_Y1-augustus-gene-23.136-mRNA-1	0	0	0	0	0	0	0	0	0	0	0	0	0	0	0	0	0	0	0	0	0	0	0	0	0	0	0
maker-Contig_Y1-augustus-gene-23.137-mRNA-1	0	0	0	0	0	0	0	0	0	0	0	0	0	0	0	0	0	0	0	0	0	0	0	0	0	0	0
maker-Contig_Y1-augustus-gene-23.219-mRNA-1	0	0	0	0	0	3	11	0	1	0	0	0	0	0	0	0	0	0	0	0	0	0	0	0	0	0	15
maker-Contig_Y1-snap-gene-23.362-mRNA-1	0	0	0	0	0	0	0	0	0	0	0	0	0	0	0	0	0	0	0	0	0	0	0	0	0	0	0
maker-Contig_Y1-snap-gene-23.361-mRNA-1	0	0	0	0	0	0	0	0	0	0	0	0	0	0	0	0	0	0	0	0	0	0	0	0	0	0	0
maker-Contig_Y1-snap-gene-23.288-mRNA-1	0	0	0	0	0	0	0	0	0	0	0	0	0	0	0	0	0	0	0	0	0	0	0	0	0	0	0
maker-Contig_Y1-snap-gene-23.291-mRNA-1	0	0	0	1	0	0	1	1	0	0	0	0	0	0	0	0	0	0	0	0	0	0	0	0	0	0	3
maker-Contig_Y1-snap-gene-23.290-mRNA-1	0	0	0	0	1	0	0	0	0	0	0	0	0	0	0	0	0	0	0	0	0	0	0	0	0	0	1
maker-Contig_Y1-augustus-gene-23.162-mRNA-1	0	0	0	0	0	0	0	0	0	0	0	0	0	0	0	0	0	0	0	0	0	0	0	0	0	0	0
maker-Contig_Y1-snap-gene-23.365-mRNA-1	0	0	3	8	4	10	10	17	20	27	11	6	15	2	0	0	0	0	0	0	0	0	0	0	0	0	133
maker-Contig_Y1-augustus-gene-23.164-mRNA-1	0	0	0	0	0	0	0	0	0	0	0	0	0	0	0	0	0	0	0	0	0	0	0	0	0	0	0
maker-Contig_Y1-augustus-gene-23.165-mRNA-1	0	14	1	1	1	1	12	0	0	0	0	0	0	0	0	0	0	0	0	0	0	0	0	0	0	0	30
maker-Contig_Y1-snap-gene-23.301-mRNA-1	0	0	6	21	25	10	0	0	0	0	0	0	0	0	0	0	0	0	0	0	0	0	0	0	0	0	62
maker-Contig_Y1-snap-gene-23.300-mRNA-1	0	1	0	0	0	0	0	0	0	0	0	0	0	0	0	0	0	0	0	0	0	0	0	0	0	0	1
maker-Contig_Y1-snap-gene-23.304-mRNA-1	0	0	0	0	0	0	0	0	0	0	0	0	0	0	0	0	0	0	0	0	0	0	0	0	0	0	0
maker-Contig_Y1-augustus-gene-23.172-mRNA-1	0	0	1	0	0	0	0	0	0	0	0	0	0	0	0	0	0	0	0	0	0	0	0	0	0	0	1
maker-Contig_Y1-snap-gene-23.369-mRNA-1	0	0	0	0	0	0	0	0	0	0	0	0	0	0	0	0	0	0	0	0	0	0	0	0	0	0	0
augustus_masked-Contig_Y1-processed-gene-23.40-mRNA-1	0	1	3	1	1	0	0	0	0	0	0	0	0	0	0	0	0	0	0	0	0	0	0	0	0	0	6
maker-Contig_Y1-augustus-gene-23.230-mRNA-1	0	6	1	8	0	0	0	0	0	0	0	0	0	0	0	0	0	0	0	0	0	0	0	0	0	0	15
maker-Contig_Y1-augustus-gene-23.231-mRNA-1	0	0	0	0	0	3	5	0	0	0	0	0	0	0	0	0	0	0	0	0	0	0	0	0	0	0	8
maker-Contig_Y1-augustus-gene-23.174-mRNA-1	0	9	2	1	0	0	0	0	0	0	0	0	0	0	0	0	0	0	0	0	0	0	0	0	0	0	12
snap_masked-Contig_Y1-processed-gene-23.107-mRNA-1	0	0	1	8	17	70	580	29	0	3	1	2	2	0	1	1	0	0	0	0	0	0	0	0	0	0	715
maker-Contig_Y1-snap-gene-24.501-mRNA-1	0	0	0	0	1	3	5	0	0	0	0	0	0	0	0	0	0	0	0	0	0	0	0	0	0	0	9
maker-Contig_Y1-snap-gene-24.698-mRNA-1	0	0	0	0	1	0	0	0	0	0	0	1	0	0	0	0	0	0	0	0	0	0	0	0	0	0	2
maker-Contig_Y1-augustus-gene-24.334-mRNA-1	0	0	0	0	0	0	0	0	0	0	0	0	0	0	0	0	0	0	0	0	0	0	0	0	0	0	0
maker-Contig_Y1-snap-gene-24.507-mRNA-1	0	0	3	4	4	6	24	7	1	0	1	0	3	0	0	0	0	0	0	0	0	0	0	0	0	0	53
snap_masked-Contig_Y1-processed-gene-24.101-mRNA-1	0	0	0	0	0	1	1	0	0	0	0	0	0	0	0	0	0	0	0	0	0	0	0	0	0	0	2
maker-Contig_Y1-snap-gene-24.712-mRNA-1	0	0	0	0	0	0	0	0	1	0	0	0	0	0	0	0	0	0	0	0	0	0	0	0	0	0	1
maker-Contig_Y1-augustus-gene-24.347-mRNA-1	0	0	0	0	0	2	14	1	0	0	0	0	0	0	0	0	0	0	0	0	0	0	0	0	0	0	17
maker-Contig_Y1-augustus-gene-24.143-mRNA-1	0	0	0	0	2	4	3	0	0	0	0	0	0	0	0	0	0	0	0	0	0	0	0	0	0	0	9
maker-Contig_Y1-snap-gene-24.721-mRNA-1	0	0	0	0	0	0	0	0	0	0	0	0	0	0	0	0	0	0	0	0	0	0	0	0	0	0	0
maker-Contig_Y1-augustus-gene-24.349-mRNA-1	0	1	0	0	0	2	0	0	0	0	2	0	0	1	0	0	0	0	0	0	0	0	0	0	0	0	6
maker-Contig_Y1-snap-gene-24.513-mRNA-1	0	2	0	0	0	0	0	0	0	0	0	0	0	0	0	0	0	0	0	0	0	0	0	0	0	0	2
maker-Contig_Y1-snap-gene-24.520-mRNA-1	0	0	1	2	0	1	1	0	0	0	0	0	0	0	0	0	0	0	0	0	0	0	0	0	0	0	5
maker-Contig_Y1-snap-gene-24.725-mRNA-1	0	0	0	2	0	0	1	0	0	1	0	2	0	0	0	0	0	0	0	0	0	0	0	0	0	0	6
maker-Contig_Y1-snap-gene-24.524-mRNA-1	0	0	5	3	0	0	4	1	0	0	0	0	0	0	0	0	0	0	0	0	0	0	0	0	0	0	13
snap_masked-Contig_Y1-processed-gene-24.106-mRNA-1	0	0	0	0	4	3	15	0	1	3	0	4	1	0	0	0	0	0	0	0	0	0	0	0	0	0	31
maker-Contig_Y1-augustus-gene-24.351-mRNA-1	0	0	0	0	0	1	3	2	0	0	0	0	0	0	0	0	0	0	0	0	0	0	0	0	0	0	6
maker-Contig_Y1-augustus-gene-24.181-mRNA-1	0	1	0	2	4	2	10	1	0	0	0	0	0	0	0	0	0	0	0	0	0	0	0	0	0	0	20
maker-Contig_Y1-snap-gene-24.732-mRNA-1	0	0	0	0	0	0	0	0	0	0	0	0	0	0	0	0	0	0	0	0	0	0	0	0	0	0	0
maker-Contig_Y1-augustus-gene-24.353-mRNA-1	0	0	0	0	1	0	0	0	0	0	0	0	0	0	0	0	0	0	0	0	0	0	0	0	0	0	1
maker-Contig_Y1-snap-gene-24.533-mRNA-1	0	0	0	0	0	0	0	0	0	0	0	0	0	0	0	0	0	0	0	0	0	0	0	0	0	0	0
maker-Contig_Y1-snap-gene-24.532-mRNA-1	0	0	1	0	2	0	0	0	0	1	0	0	0	0	0	0	0	0	0	0	0	0	0	0	0	0	4
snap_masked-Contig_Y1-processed-gene-24.109-mRNA-1	0	0	0	0	2	3	13	0	1	1	0	5	0	0	0	0	0	0	0	0	0	0	0	0	0	0	25
maker-Contig_Y1-snap-gene-24.551-mRNA-1	0	0	0	0	0	0	0	0	0	0	0	0	0	0	0	0	0	0	0	0	0	0	0	0	0	0	0
maker-Contig_Y1-snap-gene-24.739-mRNA-1	0	0	0	0	0	0	0	0	0	0	0	0	0	0	0	0	0	0	0	0	0	0	0	0	0	0	0
maker-Contig_Y1-snap-gene-24.550-mRNA-1	0	6	1	2	4	4	68	3	0	2	5	3	0	1	1	0	0	0	0	0	0	0	0	0	0	0	100
maker-Contig_Y1-snap-gene-24.755-mRNA-1	0	0	0	0	0	0	0	1	0	0	0	0	0	0	0	0	0	0	0	0	0	0	0	0	0	0	1
maker-Contig_Y1-snap-gene-24.752-mRNA-1	0	0	0	0	0	0	3	0	0	0	0	0	0	0	0	0	0	0	0	0	0	0	0	0	0	0	3
maker-Contig_Y1-snap-gene-24.748-mRNA-1	0	1	0	0	0	0	0	0	0	0	0	0	0	0	0	0	0	0	0	0	0	0	0	0	0	0	1
maker-Contig_Y1-snap-gene-24.734-mRNA-1	0	0	1	0	0	0	0	0	0	0	0	0	0	0	0	0	0	0	0	0	0	0	0	0	0	0	1
maker-Contig_Y1-augustus-gene-24.196-mRNA-1	0	1	0	1	0	0	2	1	0	0	0	0	0	0	0	0	0	0	0	0	0	0	0	0	0	0	5
snap_masked-Contig_Y1-processed-gene-24.113-mRNA-1	0	0	0	0	1	2	1	4	5	7	4	1	3	0	0	0	0	0	0	0	0	0	0	0	0	0	28
maker-Contig_Y1-augustus-gene-24.359-mRNA-1	0	2	3	3	1	2	0	0	0	1	0	0	0	0	0	0	0	0	0	0	0	0	0	0	0	0	12
maker-Contig_Y1-augustus-gene-24.199-mRNA-1	0	1	0	0	0	0	0	0	0	0	0	0	0	0	0	0	0	0	0	0	0	0	0	0	0	0	1
maker-Contig_Y1-augustus-gene-24.361-mRNA-1	0	3	3	0	0	0	0	0	1	0	0	0	0	0	0	0	0	0	0	0	0	0	0	0	0	0	7
maker-Contig_Y1-augustus-gene-24.202-mRNA-1	0	12	25	45	52	49	137	192	517	1157	787	541	148	112	106	34	0	0	0	0	0	0	0	0	0	0	3914
maker-Contig_Y1-snap-gene-24.571-mRNA-1	0	0	31	3	2	1	0	1	0	2	1	0	0	0	0	0	0	0	0	0	0	0	0	0	0	0	41
maker-Contig_Y1-augustus-gene-24.364-mRNA-1	0	4	0	3	2	2	7	1	1	0	0	0	0	0	0	0	0	0	0	0	0	0	0	0	0	0	20
maker-Contig_Y1-snap-gene-24.783-mRNA-1	0	1	52	38	0	0	0	0	1	0	0	0	0	0	0	0	0	0	0	0	0	0	0	0	0	0	92
maker-Contig_Y1-augustus-gene-24.206-mRNA-1	0	1	0	0	0	0	0	0	0	0	0	0	0	0	0	0	0	0	0	0	0	0	0	0	0	0	1
augustus_masked-Contig_Y1-processed-gene-24.48-mRNA-1	0	0	0	0	0	0	0	0	0	0	0	0	0	0	0	0	0	0	0	0	0	0	0	0	0	0	0
maker-Contig_Y1-snap-gene-24.618-mRNA-1	0	0	0	0	0	0	0	0	0	0	0	0	0	0	0	0	0	0	0	0	0	0	0	0	0	0	0
maker-Contig_Y1-snap-gene-24.617-mRNA-1	0	0	0	0	0	0	0	0	0	0	1	0	0	0	0	0	0	0	0	0	0	0	0	0	0	0	1
maker-Contig_Y1-snap-gene-24.797-mRNA-1	0	0	0	0	0	0	0	0	0	0	0	0	0	0	0	0	0	0	0	0	0	0	0	0	0	0	0
maker-Contig_Y1-snap-gene-24.796-mRNA-1	0	0	0	0	0	0	0	0	0	0	0	0	0	0	0	0	0	0	0	0	0	0	0	0	0	0	0
maker-Contig_Y1-snap-gene-24.799-mRNA-1	0	0	0	0	0	0	0	0	0	1	0	0	0	0	0	0	0	0	0	0	0	0	0	0	0	0	1
maker-Contig_Y1-augustus-gene-24.425-mRNA-1	0	2	5	3	4	8	31	2	0	2	0	0	0	0	0	1	0	0	0	0	0	0	0	0	0	0	58
augustus_masked-Contig_Y1-processed-gene-24.20-mRNA-1	0	0	1	0	0	0	0	0	0	0	0	0	0	0	0	0	0	0	0	0	0	0	0	0	0	0	1
maker-Contig_Y1-augustus-gene-24.236-mRNA-1	0	0	0	0	0	0	0	1	0	0	0	0	0	0	0	0	0	0	0	0	0	0	0	0	0	0	1
maker-Contig_Y1-snap-gene-24.826-mRNA-1	0	0	0	0	0	0	0	0	0	0	2	0	0	0	0	0	0	0	0	0	0	0	0	0	0	0	2
maker-Contig_Y1-snap-gene-24.827-mRNA-1	0	1	0	1	0	1	2	0	0	0	0	1	0	0	0	0	0	0	0	0	0	0	0	0	0	0	6
maker-Contig_Y1-augustus-gene-24.237-mRNA-1	0	0	0	0	2	0	3	0	0	0	1	0	0	0	1	0	0	0	0	0	0	0	0	0	0	0	7
maker-Contig_Y1-snap-gene-24.834-mRNA-1	0	10	11	1	6	10	30	3	2	0	0	0	0	1	0	0	0	0	0	0	0	0	0	0	0	0	74
maker-Contig_Y1-augustus-gene-24.238-mRNA-1	0	0	0	0	0	1	0	0	0	0	0	0	0	1	0	0	0	0	0	0	0	0	0	0	0	0	2
maker-Contig_Y1-augustus-gene-24.239-mRNA-1	0	0	0	0	0	0	0	0	0	0	0	0	1	0	0	0	0	0	0	0	0	0	0	0	0	0	1
maker-Contig_Y1-augustus-gene-24.437-mRNA-1	0	0	0	0	4	1	5	0	0	0	0	0	0	0	0	0	0	0	0	0	0	0	0	0	0	0	10
maker-Contig_Y1-augustus-gene-24.276-mRNA-1	0	0	0	0	0	0	0	0	0	0	0	0	0	0	0	0	0	0	0	0	0	0	0	0	0	0	0
maker-Contig_Y1-snap-gene-24.830-mRNA-1	0	0	0	0	2	4	23	2	1	0	0	0	0	0	0	0	0	0	0	0	0	0	0	0	0	0	32
maker-Contig_Y1-snap-gene-24.622-mRNA-1	0	0	0	0	0	0	1	0	0	0	0	0	1	2	0	0	0	0	0	0	0	0	0	0	0	0	4
maker-Contig_Y1-augustus-gene-25.117-mRNA-1	0	3	0	0	0	0	2	0	0	0	0	0	0	0	0	0	0	0	0	0	0	0	0	0	0	0	5
maker-Contig_Y1-snap-gene-25.202-mRNA-1	0	1	22	4	0	0	0	0	0	0	0	0	0	0	0	0	0	0	0	0	0	0	0	0	0	0	27
maker-Contig_Y1-augustus-gene-25.120-mRNA-1	0	9	0	3	2	5	5	0	0	0	0	3	0	0	0	1	0	0	0	0	0	0	0	0	0	0	28
maker-Contig_Y1-snap-gene-25.259-mRNA-1	0	0	25	24	0	0	0	0	0	0	0	1	0	0	0	0	0	0	0	0	0	0	0	0	0	0	50
maker-Contig_Y1-snap-gene-25.197-mRNA-1	0	0	0	0	0	0	0	0	0	0	0	0	0	0	0	0	0	0	0	0	0	0	0	0	0	0	0
maker-Contig_Y1-snap-gene-25.249-mRNA-1	0	1	10	15	0	0	0	0	0	0	0	0	0	0	0	0	0	0	0	0	0	0	0	0	0	0	26
maker-Contig_Y1-snap-gene-25.279-mRNA-1	0	0	0	0	0	0	2	0	0	0	0	0	0	0	0	0	0	0	0	0	0	0	0	0	0	0	2
maker-Contig_Y1-augustus-gene-25.176-mRNA-1	0	1	1	0	0	0	0	0	0	0	0	0	0	0	0	0	0	0	0	0	0	0	0	0	0	0	2
maker-Contig_Y1-augustus-gene-25.107-mRNA-1	0	0	14	0	1	2	0	0	0	0	0	0	0	0	0	0	0	0	0	0	0	0	0	0	0	0	17
maker-Contig_Y1-snap-gene-25.287-mRNA-1	0	0	0	0	0	0	0	0	0	0	0	0	0	0	0	0	0	0	0	0	0	0	0	0	0	0	0
maker-Contig_Y1-augustus-gene-25.180-mRNA-1	0	1	0	0	0	0	0	0	0	0	0	0	0	0	0	0	0	0	0	0	0	0	0	0	0	0	1
maker-Contig_Y1-snap-gene-25.230-mRNA-1	0	0	0	0	1	1	0	0	0	0	0	0	0	0	0	0	0	0	0	0	0	0	0	0	0	0	2
maker-Contig_Y1-snap-gene-25.291-mRNA-1	0	0	0	0	0	0	0	0	0	0	0	0	0	0	0	0	0	0	0	0	0	0	0	0	0	0	0
maker-Contig_Y1-augustus-gene-25.182-mRNA-1	0	0	0	0	0	0	0	0	0	0	0	0	0	0	0	0	0	0	0	0	0	0	0	0	0	0	0
maker-Contig_Y1-snap-gene-25.289-mRNA-1	0	0	0	0	0	2	0	0	0	0	0	0	0	0	0	0	0	0	0	0	0	0	0	0	0	0	2
snap_masked-Contig_Y1-processed-gene-25.64-mRNA-1	0	6	1	4	0	1	0	0	0	0	2	0	0	0	0	0	0	0	0	0	0	0	0	0	0	0	14
maker-Contig_Y1-augustus-gene-25.188-mRNA-1	0	0	0	0	0	0	0	1	0	0	0	0	0	0	0	0	0	0	0	0	0	0	0	0	0	0	1
maker-Contig_Y1-snap-gene-25.298-mRNA-1	0	0	0	0	0	0	0	0	0	0	0	0	0	0	0	0	0	0	0	0	0	0	0	0	0	0	0
maker-Contig_Y1-augustus-gene-25.109-mRNA-1	0	1	1	7	2	1	6	0	0	0	0	0	0	0	0	0	0	0	0	0	0	0	0	0	0	0	18
maker-Contig_Y1-snap-gene-25.234-mRNA-1	0	0	0	0	0	0	0	0	0	0	0	0	0	0	0	0	0	0	0	0	0	0	0	0	0	0	0
maker-Contig_Y1-snap-gene-25.302-mRNA-1	0	0	0	0	3	1	4	0	4	4	2	4	1	0	0	0	0	0	0	0	0	0	0	0	0	0	23
maker-Contig_Y1-augustus-gene-25.111-mRNA-1	0	2	1	2	0	1	0	5	6	6	3	4	2	0	0	0	0	0	0	0	0	0	0	0	0	0	32
maker-Contig_Y1-snap-gene-25.306-mRNA-1	0	0	0	0	0	0	0	0	0	0	0	0	0	0	0	0	0	0	0	0	0	0	0	0	0	0	0
maker-Contig_Y1-augustus-gene-25.113-mRNA-1	0	1	0	1	0	0	0	0	1	0	0	0	0	0	0	0	0	0	0	0	0	0	0	0	0	0	3
maker-Contig_Y1-augustus-gene-25.115-mRNA-1	0	0	0	0	0	0	2	0	0	0	0	0	0	0	0	0	0	0	0	0	0	0	0	0	0	0	2
maker-Contig_Y1-snap-gene-26.253-mRNA-1	0	22	2	12	2	1	7	0	0	0	0	0	0	0	0	0	0	0	0	0	0	0	0	0	0	0	46
maker-Contig_Y1-augustus-gene-26.134-mRNA-1	0	0	2	0	1	0	2	0	0	0	0	0	0	0	0	0	0	0	0	0	0	0	0	0	0	0	5
augustus_masked-Contig_Y1-processed-gene-26.2-mRNA-1	0	0	0	0	0	0	0	0	0	0	0	0	0	0	0	0	0	0	0	0	0	0	0	0	0	0	0
maker-Contig_Y1-snap-gene-26.206-mRNA-1	0	0	0	1	1	0	0	0	0	0	0	0	0	0	0	0	0	0	0	0	0	0	0	0	0	0	2
augustus_masked-Contig_Y1-processed-gene-26.4-mRNA-1	0	0	0	0	0	0	1	0	0	0	0	0	0	0	0	0	0	0	0	0	0	0	0	0	0	0	1
maker-Contig_Y1-augustus-gene-26.99-mRNA-1	0	27	21	0	0	0	0	0	0	0	0	0	0	0	0	0	0	0	0	0	0	0	0	0	0	0	48
maker-Contig_Y1-augustus-gene-26.141-mRNA-1	0	0	0	0	0	1	3	1	0	1	0	0	1	0	0	0	0	0	0	0	0	0	0	0	0	0	7
maker-Contig_Y1-augustus-gene-26.103-mRNA-1	0	1	0	0	1	0	0	0	2	0	0	0	1	0	0	0	0	0	0	0	0	0	0	0	0	0	5
maker-Contig_Y1-augustus-gene-26.142-mRNA-1	0	3	3	0	1	0	2	0	0	0	0	0	0	0	0	0	0	0	0	0	0	0	0	0	0	0	9
maker-Contig_Y1-snap-gene-26.272-mRNA-1	0	7	1	0	0	0	0	0	0	0	0	0	0	0	0	0	0	0	0	0	0	0	0	0	0	0	8
maker-Contig_Y1-augustus-gene-26.152-mRNA-1	0	1	1	0	1	1	5	0	0	0	0	0	0	0	0	0	0	0	0	0	0	0	0	0	0	0	9
maker-Contig_Y1-augustus-gene-26.154-mRNA-1	0	1	8	8	19	53	451	24	5	1	0	1	0	3	3	0	0	0	0	0	0	0	0	0	0	0	577
maker-Contig_Y1-augustus-gene-26.156-mRNA-1	0	0	0	0	1	1	28	2	0	0	0	0	0	0	0	0	0	0	0	0	0	0	0	0	0	0	32
maker-Contig_Y1-augustus-gene-26.106-mRNA-1	0	0	0	0	0	0	0	0	0	0	0	0	0	0	0	0	0	0	0	0	0	0	0	0	0	0	0
augustus_masked-Contig_Y1-processed-gene-26.27-mRNA-1	0	0	0	1	0	0	0	0	0	0	0	0	0	0	0	0	0	0	0	0	0	0	0	0	0	0	1
maker-Contig_Y1-augustus-gene-26.159-mRNA-1	0	1	2	0	0	1	2	0	0	0	0	0	0	0	0	0	0	0	0	0	0	0	0	0	0	0	6
maker-Contig_Y1-snap-gene-26.283-mRNA-1	0	0	0	0	0	0	0	0	0	0	0	0	0	0	0	0	0	0	0	0	0	0	0	0	0	0	0
maker-Contig_Y1-augustus-gene-26.107-mRNA-1	0	1	1	0	1	0	0	0	0	0	0	0	0	0	0	0	0	0	0	0	0	0	0	0	0	0	3
maker-Contig_Y1-augustus-gene-26.186-mRNA-1	0	0	0	0	0	1	1	0	0	0	0	0	0	0	0	0	0	0	0	0	0	0	0	0	0	0	2
maker-Contig_Y1-augustus-gene-26.111-mRNA-1	0	0	0	0	0	1	3	0	0	0	0	0	0	0	0	0	0	0	0	0	0	0	0	0	0	0	4
maker-Contig_Y1-augustus-gene-26.112-mRNA-1	0	20	0	2	0	0	0	0	0	0	0	0	0	0	0	0	0	0	0	0	0	0	0	0	0	0	22
maker-Contig_Y1-augustus-gene-26.113-mRNA-1	0	0	0	0	1	0	1	0	0	0	0	0	0	0	0	0	0	0	0	0	0	0	0	0	0	0	2
maker-Contig_Y1-augustus-gene-26.175-mRNA-1	0	0	0	0	0	0	0	0	0	0	0	0	0	0	0	0	0	0	0	0	0	0	0	0	0	0	0
maker-Contig_Y1-augustus-gene-26.179-mRNA-1	0	1	1	2	1	0	0	0	0	0	0	0	0	0	0	0	0	0	0	0	0	0	0	0	0	0	5
maker-Contig_Y1-snap-gene-26.232-mRNA-1	0	0	1	0	1	0	0	0	0	0	0	0	0	0	0	0	0	0	0	0	0	0	0	0	0	0	2
maker-Contig_Y1-snap-gene-26.231-mRNA-1	0	0	0	0	0	0	0	0	0	0	0	0	0	0	0	0	0	0	0	0	0	0	0	0	0	0	0
snap_masked-Contig_Y1-processed-gene-26.59-mRNA-1	0	0	1	1	0	0	0	0	0	0	0	0	0	0	0	0	0	0	0	0	0	0	0	0	0	0	2
augustus_masked-Contig_Y1-processed-gene-26.31-mRNA-1	0	1	1	0	0	1	0	0	0	0	0	0	0	0	0	0	0	0	0	0	0	0	0	0	0	0	3
snap_masked-Contig_Y1-processed-gene-26.61-mRNA-1	0	0	1	1	1	0	0	0	0	0	0	0	0	0	0	0	0	0	0	0	0	0	0	0	0	0	3
maker-Contig_Y1-snap-gene-26.322-mRNA-1	0	0	0	0	0	0	0	0	0	0	0	0	0	0	0	0	0	0	0	0	0	0	0	0	0	0	0
maker-Contig_Y1-snap-gene-26.320-mRNA-1	0	0	0	0	0	0	0	0	0	0	0	0	0	0	0	0	0	0	0	0	0	0	0	0	0	0	0
snap_masked-Contig_Y1-processed-gene-26.63-mRNA-1	0	0	0	0	0	0	0	0	0	0	0	0	0	0	0	0	0	0	0	0	0	0	0	0	0	0	0
augustus_masked-Contig_Y1-processed-gene-26.36-mRNA-1	0	0	0	0	0	0	0	0	0	0	0	0	0	0	0	0	0	0	0	0	0	0	0	0	0	0	0
maker-Contig_Y1-augustus-gene-26.200-mRNA-1	0	1	0	2	2	1	3	0	0	0	0	0	0	0	0	0	0	0	0	0	0	0	0	0	0	0	9
maker-Contig_Y1-snap-gene-26.240-mRNA-1	0	0	2	0	0	0	0	0	0	0	0	0	0	0	0	0	0	0	0	0	0	0	0	0	0	0	2
maker-Contig_Y1-augustus-gene-26.202-mRNA-1	0	2	1	6	2	4	8	26	6	6	11	7	3	2	0	3	0	0	0	0	0	0	0	0	0	0	87
maker-Contig_Y1-snap-gene-26.248-mRNA-1	0	1	0	0	0	0	1	1	0	0	0	0	0	0	0	0	0	0	0	0	0	0	0	0	0	0	3
maker-Contig_Y1-snap-gene-26.332-mRNA-1	0	312	362	347	641	1182	2007	3733	9095	18220	22348	16722	7814	3679	1249	50	3	0	0	1	0	0	1	0	0	0	87767
maker-Contig_Y1-snap-gene-26.251-mRNA-1	0	0	0	0	0	0	0	0	0	0	0	0	0	0	0	0	0	0	0	0	0	0	0	0	0	0	0
maker-Contig_Y1-snap-gene-26.250-mRNA-1	0	0	0	0	0	0	0	0	0	0	0	0	0	0	0	0	0	0	0	0	0	0	0	0	0	0	0
maker-Contig_Y1-snap-gene-27.310-mRNA-1	0	0	0	0	0	0	0	0	0	0	0	0	0	0	0	0	0	0	0	0	0	0	0	0	0	0	0
maker-Contig_Y1-augustus-gene-27.167-mRNA-1	0	0	0	0	0	0	0	0	0	0	0	0	0	0	0	0	0	0	0	0	0	0	0	0	0	0	0
maker-Contig_Y1-augustus-gene-27.170-mRNA-1	0	0	0	0	0	0	3	1	0	0	0	0	0	0	0	0	0	0	0	0	0	0	0	0	0	0	4
maker-Contig_Y1-augustus-gene-27.145-mRNA-1	0	1	0	2	0	2	1	0	0	0	0	0	0	0	0	0	0	0	0	0	0	0	0	0	0	0	6
maker-Contig_Y1-augustus-gene-27.172-mRNA-1	0	0	0	1	1	2	1	0	0	0	0	0	0	0	0	0	0	0	0	0	0	0	0	0	0	0	5
maker-Contig_Y1-augustus-gene-27.175-mRNA-1	0	0	1	0	0	0	1	2	0	0	0	0	0	0	0	0	0	0	0	0	0	0	0	0	0	0	4
maker-Contig_Y1-snap-gene-27.315-mRNA-1	0	0	0	1	0	2	2	0	0	0	0	0	0	0	0	0	0	0	0	0	0	0	0	0	0	0	5
maker-Contig_Y1-snap-gene-27.314-mRNA-1	0	2	0	0	0	0	1	0	0	0	0	0	0	0	0	0	0	0	0	0	0	0	0	0	0	0	3
maker-Contig_Y1-augustus-gene-27.178-mRNA-1	0	1	0	1	10	10	38	7	0	0	1	0	0	0	0	0	0	0	0	0	0	0	0	0	0	0	68
maker-Contig_Y1-augustus-gene-27.180-mRNA-1	0	3	2	7	15	35	192	17	5	1	3	2	0	1	0	0	0	0	0	0	0	0	0	0	0	0	283
maker-Contig_Y1-augustus-gene-27.150-mRNA-1	0	0	2	0	0	0	0	0	0	0	0	0	0	0	0	0	0	0	0	0	0	0	0	0	0	0	2
maker-Contig_Y1-augustus-gene-27.183-mRNA-1	0	1	1	0	0	0	2	0	0	0	0	0	0	0	0	0	0	0	0	0	0	0	0	0	0	0	4
maker-Contig_Y1-augustus-gene-27.185-mRNA-1	0	3	3	0	0	0	0	0	0	0	0	0	0	0	0	0	0	0	0	0	0	0	0	0	0	0	6
maker-Contig_Y1-augustus-gene-27.186-mRNA-1	0	0	0	0	0	1	0	0	0	0	0	0	0	0	0	0	0	0	0	0	0	0	0	0	0	0	1
snap_masked-Contig_Y1-processed-gene-27.69-mRNA-1	0	1	0	0	0	0	0	0	0	0	0	0	0	0	0	0	0	0	0	0	0	0	0	0	0	0	1
maker-Contig_Y1-augustus-gene-27.152-mRNA-1	0	0	0	0	0	0	0	0	0	0	0	0	0	0	0	0	0	0	0	0	0	0	0	0	0	0	0
maker-Contig_Y1-augustus-gene-27.154-mRNA-1	0	0	0	0	1	0	0	0	0	0	0	0	0	0	0	0	0	0	0	0	0	0	0	0	0	0	1
maker-Contig_Y1-augustus-gene-27.189-mRNA-1	0	0	0	0	0	0	0	1	0	0	0	0	0	0	0	0	0	0	0	0	0	0	0	0	0	0	1
maker-Contig_Y1-snap-gene-27.326-mRNA-1	0	0	0	0	0	0	0	0	0	1	2	0	1	0	0	0	0	0	0	0	0	0	0	0	0	0	4
maker-Contig_Y1-snap-gene-27.372-mRNA-1	0	2	0	0	3	94	409	67	1	0	0	0	0	1	1	0	0	0	0	0	0	0	0	0	0	0	578
maker-Contig_Y1-snap-gene-27.378-mRNA-1	0	0	0	0	0	0	1	0	0	0	0	0	0	0	0	0	0	0	0	0	0	0	0	0	0	0	1
maker-Contig_Y1-snap-gene-27.377-mRNA-1	0	0	0	0	0	0	0	0	0	0	0	0	0	0	0	0	0	0	0	0	0	0	0	0	0	0	0
maker-Contig_Y1-snap-gene-27.381-mRNA-1	0	0	0	0	2	7	7	0	0	0	0	0	0	0	0	0	0	0	0	0	0	0	0	0	0	0	16
maker-Contig_Y1-augustus-gene-27.239-mRNA-1	0	1	0	0	0	0	0	0	0	0	0	0	0	0	0	0	0	0	0	0	0	0	0	0	0	0	1
maker-Contig_Y1-snap-gene-27.388-mRNA-1	0	0	1	0	0	1	1	0	0	0	0	0	0	0	0	0	0	0	0	0	0	0	0	0	0	0	3
maker-Contig_Y1-snap-gene-27.391-mRNA-1	0	0	0	0	0	0	0	0	0	0	0	0	0	0	0	0	0	0	0	0	0	0	0	0	0	0	0
maker-Contig_Y1-snap-gene-27.401-mRNA-1	0	0	0	0	0	1	2	0	0	0	0	0	0	0	0	0	0	0	0	0	0	0	0	0	0	0	3
maker-Contig_Y1-augustus-gene-27.293-mRNA-1	0	59	2	5	11	20	71	4	1	0	0	0	2	0	0	0	0	0	0	0	0	0	0	0	0	0	175
maker-Contig_Y1-augustus-gene-27.156-mRNA-1	0	0	0	0	0	0	0	0	0	0	0	0	0	0	0	0	0	0	0	0	0	0	0	0	0	0	0
maker-Contig_Y1-snap-gene-27.328-mRNA-1	0	2	4	0	0	0	0	0	0	0	0	0	0	0	0	0	0	0	0	0	0	0	0	0	0	0	6
maker-Contig_Y1-snap-gene-27.336-mRNA-1	0	0	0	0	0	0	0	0	0	0	0	0	0	0	0	0	0	0	0	0	0	0	0	0	0	0	0
maker-Contig_Y1-snap-gene-27.335-mRNA-1	0	0	0	0	0	0	0	0	0	0	0	0	0	0	0	0	0	0	0	0	0	0	0	0	0	0	0
maker-Contig_Y1-snap-gene-27.333-mRNA-1	0	0	0	0	0	0	0	0	0	0	0	0	0	0	0	0	0	0	0	0	0	0	0	0	0	0	0
maker-Contig_Y1-augustus-gene-27.296-mRNA-1	0	0	0	1	2	2	14	0	0	0	0	0	0	0	0	0	0	0	0	0	0	0	0	0	0	0	19
maker-Contig_Y1-augustus-gene-27.165-mRNA-1	0	1	0	1	0	6	15	2	0	1	2	1	1	0	0	0	0	0	0	0	0	0	0	0	0	0	30
augustus_masked-Contig_Y1-processed-gene-27.50-mRNA-1	0	0	0	0	0	1	1	0	0	0	0	0	0	0	0	0	0	0	0	0	0	0	0	0	0	0	2
maker-Contig_Y1-augustus-gene-27.298-mRNA-1	0	1	1	2	2	7	38	1	0	0	0	0	0	0	2	0	0	0	0	0	0	0	0	0	0	0	54
maker-Contig_Y1-augustus-gene-27.301-mRNA-1	0	0	0	0	0	0	0	0	0	0	0	0	0	0	0	0	0	0	0	0	0	0	0	0	0	0	0
maker-Contig_Y1-augustus-gene-27.302-mRNA-1	0	2	0	0	0	0	0	0	0	0	0	0	0	0	0	0	0	0	0	0	0	0	0	0	0	0	2
maker-Contig_Y1-snap-gene-27.417-mRNA-1	0	1	0	0	0	0	1	0	0	0	0	0	0	0	0	0	0	0	0	0	0	0	0	0	0	0	2
maker-Contig_Y1-augustus-gene-28.215-mRNA-1	0	0	0	2	5	10	71	4	1	0	0	0	0	2	0	0	0	0	0	0	0	0	0	0	0	0	95
augustus_masked-Contig_Y1-processed-gene-28.1-mRNA-1	0	0	1	0	0	0	4	0	1	0	0	0	0	0	0	0	0	0	0	0	0	0	0	0	0	0	6
maker-Contig_Y1-snap-gene-27.423-mRNA-1	0	0	0	0	0	0	0	1	0	0	0	0	0	0	0	0	0	0	0	0	0	0	0	0	0	0	1
augustus_masked-Contig_Y1-processed-gene-28.2-mRNA-1	0	0	0	0	0	2	4	7	0	0	0	0	0	0	0	0	0	0	0	0	0	0	0	0	0	0	13
maker-Contig_Y1-snap-gene-27.422-mRNA-1	0	0	0	0	1	1	3	3	0	0	0	0	0	0	0	0	0	0	0	0	0	0	0	0	0	0	8
maker-Contig_Y1-augustus-gene-27.305-mRNA-1	0	3	1	21	40	67	180	24	1	1	0	1	2	1	0	0	0	0	0	0	0	0	0	0	0	0	342
maker-Contig_Y1-augustus-gene-28.218-mRNA-1	0	28	53	167	444	599	770	48	13	0	0	0	5	2	6	7	2	0	0	0	0	0	0	0	0	0	2144
maker-Contig_Y1-augustus-gene-28.459-mRNA-1	0	38	96	264	721	1004	1201	75	9	6	4	1	10	6	11	7	0	0	0	0	0	0	0	0	0	0	3453
maker-Contig_Y1-augustus-gene-28.235-mRNA-1	0	0	0	4	3	9	22	1	0	1	1	0	0	0	0	0	0	0	0	0	0	0	0	0	0	0	41
maker-Contig_Y1-snap-gene-28.883-mRNA-1	0	0	1	2	0	3	1	4	0	0	0	1	0	0	0	0	0	0	0	0	0	0	0	0	0	0	12
maker-Contig_Y1-augustus-gene-28.446-mRNA-1	0	5	22	33	93	113	130	12	1	0	0	0	0	0	1	2	0	0	0	0	0	0	0	0	0	0	412
maker-Contig_Y1-snap-gene-28.600-mRNA-1	0	2	834	6	12	30	123	5	1	3	3	3	2	1	1	0	0	0	0	0	0	0	0	0	0	0	1026
augustus_masked-Contig_Y1-processed-gene-28.10-mRNA-1	0	0	0	0	1	0	5	0	0	0	0	0	1	0	0	0	0	0	0	0	0	0	0	0	0	0	7
maker-Contig_Y1-augustus-gene-28.246-mRNA-1	0	7	1	0	0	0	9	0	0	0	0	0	0	0	0	0	0	0	0	0	0	0	0	0	0	0	17
maker-Contig_Y1-snap-gene-28.911-mRNA-1	0	0	0	0	0	1	0	0	0	0	0	0	0	0	0	0	0	0	0	0	0	0	0	0	0	0	1
maker-Contig_Y1-snap-gene-28.910-mRNA-1	0	0	0	0	0	0	1	0	0	0	0	0	0	0	0	0	0	0	0	0	0	0	0	0	0	0	1
maker-Contig_Y1-augustus-gene-28.248-mRNA-1	0	0	1	2	7	19	69	2	0	0	0	1	0	1	0	0	0	0	0	0	0	0	0	0	0	0	102
maker-Contig_Y1-augustus-gene-28.250-mRNA-1	0	0	0	3	0	1	2	2	0	0	0	1	0	0	0	0	0	0	0	0	0	0	0	0	0	0	9
maker-Contig_Y1-augustus-gene-28.475-mRNA-1	0	2	3	15	32	43	127	7	3	2	0	0	1	0	1	1	0	0	0	0	0	0	0	0	0	0	237
maker-Contig_Y1-snap-gene-28.660-mRNA-1	0	34	70	186	452	677	743	42	11	1	1	2	2	4	3	1	0	0	0	0	0	0	0	0	0	0	2229
maker-Contig_Y1-snap-gene-28.645-mRNA-1	0	0	3	2	5	4	1	0	0	0	0	0	0	0	0	0	0	0	0	0	0	0	0	0	0	0	15
augustus_masked-Contig_Y1-processed-gene-28.19-mRNA-1	0	2	0	1	2	0	1	0	0	0	0	0	0	0	0	0	0	0	0	0	0	0	0	0	0	0	6
maker-Contig_Y1-snap-gene-28.648-mRNA-1	0	0	0	1	5	7	8	3	0	0	0	0	0	0	0	0	0	0	0	0	0	0	0	0	0	0	24
maker-Contig_Y1-augustus-gene-28.293-mRNA-1	0	0	1	1	4	7	31	3	0	0	0	1	0	0	0	0	0	0	0	0	0	0	0	0	0	0	48
maker-Contig_Y1-augustus-gene-28.480-mRNA-1	0	1	3	21	52	95	228	23	4	2	0	4	0	0	0	0	0	0	0	0	0	0	0	0	0	0	433
maker-Contig_Y1-snap-gene-28.682-mRNA-1	0	17	25	96	216	265	376	31	1	1	2	3	1	4	0	0	0	0	0	0	0	0	0	0	0	0	1038
maker-Contig_Y1-snap-gene-28.688-mRNA-1	0	23	6	6	6	10	31	4	0	0	0	0	1	1	0	0	0	0	0	0	0	0	0	0	0	0	88
augustus_masked-Contig_Y1-processed-gene-28.65-mRNA-1	0	0	0	0	0	0	2	0	0	0	0	0	0	0	0	0	0	0	0	0	0	0	0	0	0	0	2
maker-Contig_Y1-augustus-gene-28.301-mRNA-1	0	0	0	3	3	0	16	2	0	2	3	0	1	0	0	0	0	0	0	0	0	0	0	0	0	0	30
maker-Contig_Y1-augustus-gene-28.484-mRNA-1	0	0	0	0	3	2	12	3	0	0	0	0	0	0	0	0	0	0	0	0	0	0	0	0	0	0	20
maker-Contig_Y1-augustus-gene-28.302-mRNA-1	0	0	0	0	0	6	15	3	3	0	0	0	1	0	0	0	0	0	0	0	0	0	0	0	0	0	28
maker-Contig_Y1-augustus-gene-28.483-mRNA-1	0	2	1	4	2	7	16	1	2	1	0	2	2	0	0	0	0	0	0	0	0	0	0	0	0	0	40
snap_masked-Contig_Y1-processed-gene-28.126-mRNA-1	0	0	0	2	0	1	14	1	0	0	0	0	0	0	0	0	0	0	0	0	0	0	0	0	0	0	18
maker-Contig_Y1-augustus-gene-28.303-mRNA-1	0	0	0	0	5	5	9	5	1	0	1	0	3	0	0	0	0	0	0	0	0	0	0	0	0	0	29
maker-Contig_Y1-augustus-gene-28.304-mRNA-1	0	0	1	0	4	8	40	5	5	8	15	6	9	1	2	0	0	0	0	0	0	0	0	0	0	0	104
maker-Contig_Y1-snap-gene-28.713-mRNA-1	0	0	0	0	1	1	11	0	0	0	0	0	0	0	0	0	0	0	0	0	0	0	0	0	0	0	13
augustus_masked-Contig_Y1-processed-gene-28.69-mRNA-1	0	0	0	0	1	2	6	1	0	0	0	0	0	0	0	0	0	0	0	0	0	0	0	0	0	0	10
maker-Contig_Y1-augustus-gene-28.351-mRNA-1	0	1	2	0	2	1	6	4	0	0	2	0	0	0	0	0	0	0	0	0	0	0	0	0	0	0	18
maker-Contig_Y1-augustus-gene-28.352-mRNA-1	0	1	1	1	5	9	16	4	2	0	0	1	1	1	0	0	0	0	0	0	0	0	0	0	0	0	42
maker-Contig_Y1-augustus-gene-28.494-mRNA-1	0	1	0	0	1	0	0	2	0	0	0	0	1	0	0	0	0	0	0	0	0	0	0	0	0	0	5
maker-Contig_Y1-snap-gene-28.732-mRNA-1	0	10	2	1	71	444	3	0	0	1	0	0	2	0	0	0	0	0	0	0	0	0	0	0	0	0	534
snap_masked-Contig_Y1-processed-gene-28.183-mRNA-1	0	0	0	0	0	0	0	0	0	0	0	0	0	0	0	0	0	0	0	0	0	0	0	0	0	0	0
maker-Contig_Y1-snap-gene-28.943-mRNA-1	0	0	0	0	0	0	0	0	0	0	0	0	0	0	0	0	0	0	0	0	0	0	0	0	0	0	0
maker-Contig_Y1-augustus-gene-28.496-mRNA-1	0	0	1	0	0	0	0	0	0	0	0	0	0	0	0	0	0	0	0	0	0	0	0	0	0	0	1
maker-Contig_Y1-snap-gene-28.947-mRNA-1	0	0	0	0	0	0	0	0	0	0	0	0	0	0	0	0	0	0	0	0	0	0	0	0	0	0	0
maker-Contig_Y1-augustus-gene-28.500-mRNA-1	0	1	1	0	0	1	0	0	0	0	1	0	0	0	0	0	0	0	0	0	0	0	0	0	0	0	4
maker-Contig_Y1-snap-gene-28.955-mRNA-1	0	0	0	0	1	1	3	0	0	0	0	0	0	0	0	0	0	0	0	0	0	0	0	0	0	0	5
maker-Contig_Y1-snap-gene-28.954-mRNA-1	0	0	0	0	1	0	0	0	0	0	0	0	0	0	0	0	0	0	0	0	0	0	0	0	0	0	1
maker-Contig_Y1-augustus-gene-28.502-mRNA-1	0	1	0	0	0	1	1	0	0	0	0	0	0	1	0	0	0	0	0	0	0	0	0	0	0	0	4
maker-Contig_Y1-snap-gene-28.952-mRNA-1	0	0	0	0	0	0	1	0	0	0	0	0	0	0	0	0	0	0	0	0	0	0	0	0	0	0	1
maker-Contig_Y1-augustus-gene-28.361-mRNA-1	0	1	0	0	0	0	0	0	0	0	0	0	0	0	0	0	0	0	0	0	0	0	0	0	0	0	1
maker-Contig_Y1-snap-gene-28.737-mRNA-1	0	1	1	2	0	0	0	0	0	0	0	0	0	0	0	0	0	0	0	0	0	0	0	0	0	0	4
maker-Contig_Y1-augustus-gene-28.364-mRNA-1	0	1	0	0	0	0	0	0	0	0	0	0	0	0	0	0	0	0	0	0	0	0	0	0	0	0	1
maker-Contig_Y1-augustus-gene-28.365-mRNA-1	0	0	0	0	0	0	0	0	0	0	0	0	0	0	0	0	0	0	0	0	0	0	0	0	0	0	0
maker-Contig_Y1-augustus-gene-28.366-mRNA-1	0	1	0	0	0	3	10	0	0	0	0	0	0	0	0	0	0	0	0	0	0	0	0	0	0	0	14
maker-Contig_Y1-snap-gene-28.963-mRNA-1	0	0	0	0	0	5	2	0	0	0	0	0	0	0	0	0	0	0	0	0	0	0	0	0	0	0	7
maker-Contig_Y1-augustus-gene-28.370-mRNA-1	0	1	0	1	0	1	5	0	0	0	0	0	0	0	0	0	0	0	0	0	0	0	0	0	0	0	8
maker-Contig_Y1-augustus-gene-28.505-mRNA-1	0	5	0	0	4	12	26	1	0	0	0	0	0	0	1	0	0	0	0	0	0	0	0	0	0	0	49
maker-Contig_Y1-augustus-gene-28.507-mRNA-1	0	0	0	0	0	0	0	0	0	0	0	0	0	0	0	0	0	0	0	0	0	0	0	0	0	0	0
maker-Contig_Y1-augustus-gene-28.372-mRNA-1	0	1	0	3	4	7	42	3	0	0	2	1	0	0	0	1	0	0	0	0	0	0	0	0	0	0	64
maker-Contig_Y1-augustus-gene-28.508-mRNA-1	0	0	0	2	1	11	8	3	0	0	0	0	0	0	0	0	0	0	0	0	0	0	0	0	0	0	25
maker-Contig_Y1-snap-gene-28.970-mRNA-1	0	0	0	0	1	1	9	0	0	0	0	0	0	0	0	0	0	0	0	0	0	0	0	0	0	0	11
maker-Contig_Y1-snap-gene-28.747-mRNA-1	0	0	0	0	0	0	0	0	0	0	0	0	0	0	0	0	0	0	0	0	0	0	0	0	0	0	0
maker-Contig_Y1-augustus-gene-28.374-mRNA-1	0	0	1	0	1	0	0	0	0	0	0	0	0	0	0	0	0	0	0	0	0	0	0	0	0	0	2
maker-Contig_Y1-augustus-gene-28.511-mRNA-1	0	0	0	2	0	0	0	0	0	0	0	1	0	0	0	0	0	0	0	0	0	0	0	0	0	0	3
snap_masked-Contig_Y1-processed-gene-28.143-mRNA-1	0	0	0	0	0	0	0	0	0	0	0	0	0	0	0	0	0	0	0	0	0	0	0	0	0	0	0
maker-Contig_Y1-snap-gene-28.766-mRNA-1	0	0	0	1	0	0	0	0	0	0	0	0	0	0	0	0	0	0	0	0	0	0	0	0	0	0	1
maker-Contig_Y1-augustus-gene-28.513-mRNA-1	0	44	50	0	1	2	44	0	0	2	0	0	0	0	0	0	0	0	0	0	0	0	0	0	0	0	143
maker-Contig_Y1-snap-gene-28.990-mRNA-1	0	2	0	0	0	1	0	0	0	0	0	0	0	0	0	0	0	0	0	0	0	0	0	0	0	0	3
maker-Contig_Y1-snap-gene-28.992-mRNA-1	0	0	0	0	0	0	0	0	0	0	0	0	0	0	0	0	0	0	0	0	0	0	0	0	0	0	0
maker-Contig_Y1-snap-gene-28.768-mRNA-1	0	1	0	0	0	0	1	0	0	0	0	0	0	0	0	0	0	0	0	0	0	0	0	0	0	0	2
maker-Contig_Y1-augustus-gene-28.391-mRNA-1	0	0	0	0	0	0	0	0	0	0	0	0	0	0	0	0	0	0	0	0	0	0	0	0	0	0	0
maker-Contig_Y1-augustus-gene-28.394-mRNA-1	0	2	2	0	3	1	7	0	0	0	1	0	0	0	0	0	0	0	0	0	0	0	0	0	0	0	16
maker-Contig_Y1-snap-gene-28.776-mRNA-1	0	0	0	0	0	0	0	0	0	0	0	0	0	0	0	0	0	0	0	0	0	0	0	0	0	0	0
maker-Contig_Y1-snap-gene-28.787-mRNA-1	0	1	4	0	0	0	0	0	0	0	0	0	0	0	0	0	0	0	0	0	0	0	0	0	0	0	5
maker-Contig_Y1-augustus-gene-28.521-mRNA-1	0	0	2	0	0	0	0	0	0	0	0	0	0	0	0	0	0	0	0	0	0	0	0	0	0	0	2
maker-Contig_Y1-snap-gene-28.779-mRNA-1	0	52	0	0	0	0	0	0	0	0	1	0	0	0	0	0	0	0	0	0	0	0	0	0	0	0	53
snap_masked-Contig_Y1-processed-gene-28.200-mRNA-1	0	0	0	1	0	0	3	0	1	0	0	0	0	0	0	0	0	0	0	0	0	0	0	0	0	0	5
maker-Contig_Y1-augustus-gene-28.413-mRNA-1	0	7	8	1	0	0	1	0	0	0	0	0	0	1	0	0	0	0	0	0	0	0	0	0	0	0	18
maker-Contig_Y1-snap-gene-28.826-mRNA-1	0	0	0	0	0	0	0	0	0	0	0	0	0	0	0	0	0	0	0	0	0	0	0	0	0	0	0
maker-Contig_Y1-snap-gene-28.823-mRNA-1	0	1	0	1	1	0	1	0	0	1	0	0	0	0	0	0	0	0	0	0	0	0	0	0	0	0	5
maker-Contig_Y1-snap-gene-28.830-mRNA-1	0	69	126	327	318	430	555	37	11	7	7	3	2	2	0	0	0	0	0	0	0	0	0	0	0	0	1894
maker-Contig_Y1-snap-gene-28.829-mRNA-1	0	2	0	1	0	0	2	0	0	0	0	0	0	0	0	0	0	0	0	0	0	0	0	0	0	0	5
maker-Contig_Y1-snap-gene-28.828-mRNA-1	0	0	1	0	2	1	4	0	1	0	0	0	0	0	0	0	0	0	0	0	0	0	0	0	0	0	9
maker-Contig_Y1-snap-gene-28.1007-mRNA-1	0	0	0	2	2	10	13	0	2	0	2	0	0	0	0	0	0	0	0	0	0	0	0	0	0	0	31
maker-Contig_Y1-augustus-gene-28.419-mRNA-1	0	2	1	1	0	3	12	1	0	0	0	1	0	0	0	0	0	0	0	0	0	0	0	0	0	0	21
maker-Contig_Y1-snap-gene-28.866-mRNA-1	0	0	0	2	2	9	11	1	0	0	0	0	0	0	0	0	0	0	0	0	0	0	0	0	0	0	25
snap_masked-Contig_Y1-processed-gene-28.204-mRNA-1	0	0	0	0	0	0	0	0	0	0	0	0	0	0	0	0	0	0	0	0	0	0	0	0	0	0	0
snap_masked-Contig_Y1-processed-gene-28.205-mRNA-1	0	3	0	0	1	1	4	0	0	1	0	0	0	0	0	0	0	0	0	0	0	0	0	0	0	0	10
maker-Contig_Y1-augustus-gene-28.433-mRNA-1	0	0	1	0	1	11	15	6	0	0	0	0	0	0	0	0	0	0	0	0	0	0	0	0	0	0	34
maker-Contig_Y1-augustus-gene-28.548-mRNA-1	0	1	0	0	1	6	18	2	0	0	0	0	0	0	0	0	0	0	0	0	0	0	0	0	0	0	28
maker-Contig_Y1-snap-gene-28.875-mRNA-1	0	0	0	0	0	1	0	0	0	0	0	0	0	0	0	0	0	0	0	0	0	0	0	0	0	0	1
maker-Contig_Y1-augustus-gene-28.549-mRNA-1	0	0	0	1	1	3	2	0	0	0	0	0	0	0	0	0	0	0	0	0	0	0	0	0	0	0	7
maker-Contig_Y1-augustus-gene-28.550-mRNA-1	0	0	0	0	0	0	1	0	0	0	0	0	0	0	0	0	0	0	0	0	0	0	0	0	0	0	1
maker-Contig_Y1-snap-gene-28.1027-mRNA-1	0	0	1	0	0	0	0	0	0	0	0	0	0	0	0	0	0	0	0	0	0	0	0	0	0	0	1
maker-Contig_Y1-snap-gene-28.1034-mRNA-1	0	0	0	0	1	1	3	0	0	0	1	1	0	0	0	0	0	0	0	0	0	0	0	0	0	0	7
maker-Contig_Y1-snap-gene-28.1066-mRNA-1	0	0	0	0	0	0	7	0	0	0	0	1	0	0	0	0	0	0	0	0	0	0	0	0	0	0	8
maker-Contig_Y1-augustus-gene-28.438-mRNA-1	0	1	6	5	24	8	40	3	2	2	1	4	5	0	0	0	0	0	0	0	0	0	0	0	0	0	101
maker-Contig_Y1-augustus-gene-28.589-mRNA-1	0	14	3	2	6	1	0	3	1	0	1	1	1	1	0	0	1	0	0	0	0	0	0	0	0	0	35
maker-Contig_Y1-augustus-gene-28.442-mRNA-1	0	2	0	1	4	6	19	2	0	0	0	0	0	0	0	0	0	0	0	0	0	0	0	0	0	0	34
maker-Contig_Y1-augustus-gene-28.590-mRNA-1	0	0	0	0	0	0	0	0	0	0	0	0	0	0	0	0	0	0	0	0	0	0	0	0	0	0	0
maker-Contig_Y1-augustus-gene-28.597-mRNA-1	0	7	0	0	0	1	0	0	0	0	0	0	0	0	0	0	0	0	0	0	0	0	0	0	0	0	8
maker-Contig_Y1-augustus-gene-29.84-mRNA-1	0	0	0	0	2	0	0	0	0	0	0	0	1	0	0	0	0	0	0	0	0	0	0	0	0	0	3
maker-Contig_Y1-snap-gene-29.314-mRNA-1	0	6	3	5	10	15	19	2	2	3	2	3	2	0	0	0	0	0	0	0	0	0	0	0	0	0	72
maker-Contig_Y1-snap-gene-29.188-mRNA-1	0	0	0	0	1	1	0	0	0	0	0	0	0	0	0	0	0	0	0	0	0	0	0	0	0	0	2
maker-Contig_Y1-snap-gene-29.192-mRNA-1	0	2	0	0	0	0	3	2	0	0	0	0	0	0	0	0	0	0	0	0	0	0	0	0	0	0	7
maker-Contig_Y1-snap-gene-29.209-mRNA-1	0	0	1	0	3	10	7	0	0	0	0	0	0	0	0	0	0	0	0	0	0	0	0	0	0	0	21
maker-Contig_Y1-snap-gene-29.316-mRNA-1	0	1	4	12	15	43	70	53	183	259	209	106	34	16	4	1	0	0	0	0	0	0	0	0	0	0	1010
maker-Contig_Y1-snap-gene-29.318-mRNA-1	0	1	0	0	0	0	0	0	0	0	0	0	0	0	0	0	0	0	0	0	0	0	0	0	0	0	1
maker-Contig_Y1-snap-gene-29.321-mRNA-1	0	0	0	0	1	0	4	0	0	0	0	0	1	0	0	0	0	0	0	0	0	0	0	0	0	0	6
maker-Contig_Y1-snap-gene-29.228-mRNA-1	0	0	0	3	3	7	14	4	0	0	0	0	0	0	1	0	0	0	0	0	0	0	0	0	0	0	32
maker-Contig_Y1-augustus-gene-29.100-mRNA-1	0	0	0	1	0	1	2	0	0	1	0	0	0	0	0	0	0	0	0	0	0	0	0	0	0	0	5
maker-Contig_Y1-snap-gene-29.328-mRNA-1	0	0	2	1	0	3	1	0	0	0	0	0	0	0	0	0	0	0	0	0	0	0	0	0	0	0	7
maker-Contig_Y1-snap-gene-29.247-mRNA-1	0	1	2	0	2	19	14	4	0	1	0	0	0	0	0	0	0	0	0	0	0	0	0	0	0	0	43
augustus_masked-Contig_Y1-processed-gene-29.26-mRNA-1	0	0	0	1	0	1	1	1	0	0	0	0	0	0	0	0	0	0	0	0	0	0	0	0	0	0	4
maker-Contig_Y1-snap-gene-29.260-mRNA-1	0	3	2	0	6	7	16	2	0	0	0	0	0	0	0	0	0	0	0	0	0	0	0	0	0	0	36
augustus_masked-Contig_Y1-processed-gene-29.27-mRNA-1	0	0	0	2	3	1	0	0	0	0	0	0	0	0	0	0	0	0	0	0	0	0	0	0	0	0	6
maker-Contig_Y1-snap-gene-29.234-mRNA-1	0	0	0	1	2	1	4	1	0	0	0	0	0	0	0	0	0	0	0	0	0	0	0	0	0	0	9
maker-Contig_Y1-snap-gene-29.338-mRNA-1	0	8	6	3	2	4	3	0	2	0	0	0	0	0	0	0	0	0	0	0	0	0	0	0	0	0	28
maker-Contig_Y1-snap-gene-29.331-mRNA-1	0	0	0	0	0	0	0	0	0	0	0	0	0	0	0	0	0	0	0	0	0	0	0	0	0	0	0
maker-Contig_Y1-snap-gene-29.348-mRNA-1	0	0	2	4	2	6	16	8	4	3	4	4	5	0	0	0	0	0	0	0	0	0	0	0	0	0	58
maker-Contig_Y1-augustus-gene-29.128-mRNA-1	0	0	0	2	0	0	4	0	0	1	0	0	0	0	0	0	0	0	0	0	0	0	0	0	0	0	7
maker-Contig_Y1-snap-gene-29.354-mRNA-1	0	1	1	0	1	1	1	0	0	0	0	0	0	0	0	0	0	0	0	0	0	0	0	0	0	0	5
maker-Contig_Y1-snap-gene-29.281-mRNA-1	0	1	0	2	7	11	10	1	0	1	0	2	0	0	0	0	0	0	0	0	0	0	0	0	0	0	35
snap_masked-Contig_Y1-processed-gene-29.55-mRNA-1	0	0	0	0	0	0	11	0	0	0	0	0	0	0	0	0	0	0	0	0	0	0	0	0	0	0	11
maker-Contig_Y1-augustus-gene-29.170-mRNA-1	0	0	0	0	1	1	14	0	0	0	0	0	0	0	0	0	0	0	0	0	0	0	0	0	0	0	16
maker-Contig_Y1-augustus-gene-29.174-mRNA-1	0	1	0	0	0	1	8	0	0	1	0	0	0	0	0	0	0	0	0	0	0	0	0	0	0	0	11
maker-Contig_Y1-augustus-gene-29.172-mRNA-1	0	1	0	1	3	9	32	1	0	0	0	0	1	0	0	0	0	0	0	0	0	0	0	0	0	0	48
maker-Contig_Y1-augustus-gene-29.138-mRNA-1	0	4	1	2	4	0	0	0	0	0	0	0	0	0	0	0	0	0	0	0	0	0	0	0	0	0	11
maker-Contig_Y1-snap-gene-29.300-mRNA-1	0	0	1	0	0	0	2	1	0	0	2	1	1	0	0	0	0	0	0	0	0	0	0	0	0	0	8
maker-Contig_Y1-augustus-gene-29.146-mRNA-1	0	0	0	0	0	0	0	0	0	0	0	0	0	0	0	0	0	0	0	0	0	0	0	0	0	0	0
maker-Contig_Y1-augustus-gene-29.147-mRNA-1	0	0	1	0	0	0	0	0	0	0	0	0	0	0	0	0	0	0	0	0	0	0	0	0	0	0	1
maker-Contig_Y1-augustus-gene-29.148-mRNA-1	0	0	0	0	0	0	0	0	0	0	0	0	0	0	0	0	0	0	0	0	0	0	0	0	0	0	0
augustus_masked-Contig_Y1-processed-gene-29.20-mRNA-1	0	0	0	0	0	0	0	0	0	0	0	0	0	0	0	0	0	0	0	0	0	0	0	0	0	0	0
maker-Contig_Y1-augustus-gene-29.179-mRNA-1	0	1	3	0	0	0	0	0	0	0	0	0	0	0	0	0	0	0	0	0	0	0	0	0	0	0	4
maker-Contig_Y1-augustus-gene-29.181-mRNA-1	0	0	0	0	0	0	0	0	0	0	0	0	0	0	0	0	0	0	0	0	0	0	0	0	0	0	0
maker-Contig_Y1-augustus-gene-29.183-mRNA-1	0	0	0	0	0	0	0	0	0	0	0	0	0	0	0	0	0	0	0	0	0	0	0	0	0	0	0
maker-Contig_Y1-snap-gene-30.288-mRNA-1	0	0	0	0	0	0	0	0	0	0	0	0	0	0	0	0	0	0	0	0	0	0	0	0	0	0	0
maker-Contig_Y1-snap-gene-30.395-mRNA-1	0	0	0	0	0	0	0	0	0	0	0	0	0	0	0	0	0	0	0	0	0	0	0	0	0	0	0
maker-Contig_Y1-snap-gene-30.396-mRNA-1	0	4	0	0	1	0	4	2	1	0	0	0	0	0	0	0	0	0	0	0	0	0	0	0	0	0	12
maker-Contig_Y1-augustus-gene-30.120-mRNA-1	0	0	0	1	0	0	2	0	0	0	0	1	0	0	0	0	0	0	0	0	0	0	0	0	0	0	4
maker-Contig_Y1-snap-gene-30.292-mRNA-1	0	1	0	0	0	0	6	0	0	0	0	0	0	0	0	0	0	0	0	0	0	0	0	0	0	0	7
maker-Contig_Y1-augustus-gene-30.124-mRNA-1	0	0	0	0	0	0	0	0	0	0	0	0	0	0	0	0	0	0	0	0	0	0	0	0	0	0	0
maker-Contig_Y1-augustus-gene-30.126-mRNA-1	0	3	2	0	0	2	1	3	0	0	0	0	0	0	0	0	0	0	0	0	0	0	0	0	0	0	11
maker-Contig_Y1-snap-gene-30.299-mRNA-1	0	0	0	0	0	0	0	0	0	0	0	0	0	0	0	0	0	0	0	0	0	0	0	0	0	0	0
maker-Contig_Y1-augustus-gene-30.198-mRNA-1	0	0	0	2	2	2	10	0	0	4	6	1	0	0	0	0	0	0	0	0	0	0	0	0	0	0	27
maker-Contig_Y1-snap-gene-30.305-mRNA-1	0	12	4	8	19	44	88	27	14	35	19	4	1	4	3	0	0	0	0	0	0	0	0	0	0	0	282
maker-Contig_Y1-snap-gene-30.406-mRNA-1	0	3	5	0	1	0	1	0	0	1	0	0	0	0	0	0	0	0	0	0	0	0	0	0	0	0	11
snap_masked-Contig_Y1-processed-gene-30.87-mRNA-1	0	2	0	0	1	0	0	0	0	0	0	0	0	0	0	0	0	0	0	0	0	0	0	0	0	0	3
maker-Contig_Y1-snap-gene-30.314-mRNA-1	0	0	1	1	0	1	5	0	1	0	0	1	0	0	0	0	0	0	0	0	0	0	0	0	0	0	10
maker-Contig_Y1-snap-gene-30.410-mRNA-1	0	0	0	2	0	0	0	0	0	0	0	0	0	0	0	0	0	0	0	0	0	0	0	0	0	0	2
augustus_masked-Contig_Y1-processed-gene-30.30-mRNA-1	0	137	0	1	2	1	0	0	0	0	0	0	0	0	0	0	0	0	0	0	0	0	0	0	0	0	141
maker-Contig_Y1-augustus-gene-30.205-mRNA-1	0	2	1	22	9	9	11	0	0	1	0	0	0	0	0	0	0	0	0	0	0	0	0	0	0	0	55
maker-Contig_Y1-augustus-gene-30.140-mRNA-1	0	0	0	0	0	0	0	0	0	0	0	0	0	0	0	0	0	0	0	0	0	0	0	0	0	0	0
augustus_masked-Contig_Y1-processed-gene-30.8-mRNA-1	0	0	0	0	0	0	0	0	0	0	0	0	0	0	0	0	0	0	0	0	0	0	0	0	0	0	0
maker-Contig_Y1-snap-gene-30.418-mRNA-1	0	0	0	0	0	0	0	0	0	0	0	0	0	0	0	0	0	0	0	0	0	0	0	0	0	0	0
maker-Contig_Y1-augustus-gene-30.211-mRNA-1	0	0	0	0	0	0	0	0	0	0	0	0	0	0	0	0	0	0	0	0	0	0	0	0	0	0	0
maker-Contig_Y1-snap-gene-30.324-mRNA-1	0	7	0	4	3	6	14	0	1	0	0	0	0	0	0	0	0	0	0	0	0	0	0	0	0	0	35
maker-Contig_Y1-augustus-gene-30.150-mRNA-1	0	3	3	7	2	0	5	1	0	2	1	0	0	0	0	0	0	0	0	0	0	0	0	0	0	0	24
maker-Contig_Y1-augustus-gene-30.220-mRNA-1	0	0	0	1	0	0	0	0	0	0	0	0	0	0	0	0	0	0	0	0	0	0	0	0	0	0	1
maker-Contig_Y1-augustus-gene-30.155-mRNA-1	0	0	0	1	6	1	4	1	0	0	0	0	0	0	0	0	0	0	0	0	0	0	0	0	0	0	13
snap_masked-Contig_Y1-processed-gene-30.94-mRNA-1	0	1	0	1	0	0	0	0	0	0	0	0	0	0	0	0	0	0	0	0	0	0	0	0	0	0	2
maker-Contig_Y1-augustus-gene-30.159-mRNA-1	0	5	0	0	0	0	0	0	0	0	0	0	1	0	0	0	0	0	0	0	0	0	0	0	0	0	6
maker-Contig_Y1-augustus-gene-30.225-mRNA-1	0	0	0	0	2	1	28	4	0	0	0	0	0	0	0	0	0	0	0	0	0	0	0	0	0	0	35
maker-Contig_Y1-augustus-gene-30.162-mRNA-1	0	2	2	2	3	8	45	7	2	0	0	0	0	0	1	0	0	0	0	0	0	0	0	0	0	0	72
maker-Contig_Y1-snap-gene-30.341-mRNA-1	0	2	0	1	1	0	4	0	0	0	0	0	0	0	0	0	0	0	0	0	0	0	0	0	0	0	8
maker-Contig_Y1-snap-gene-30.348-mRNA-1	0	0	0	0	0	0	0	0	0	0	0	0	0	0	0	0	0	0	0	0	0	0	0	0	0	0	0
snap_masked-Contig_Y1-processed-gene-30.66-mRNA-1	0	0	0	0	0	0	0	0	0	0	0	0	0	0	0	0	0	0	0	0	0	0	0	0	0	0	0
maker-Contig_Y1-snap-gene-30.351-mRNA-1	0	3	0	0	2	9	57	5	0	0	0	1	0	2	0	0	0	0	0	0	0	0	0	0	0	0	79
maker-Contig_Y1-snap-gene-30.367-mRNA-1	0	0	0	0	0	0	0	0	0	0	0	0	0	0	0	0	0	0	0	0	0	0	0	0	0	0	0
snap_masked-Contig_Y1-processed-gene-30.68-mRNA-1	0	0	0	0	0	0	0	0	0	0	0	0	0	0	0	0	0	0	0	0	0	0	0	0	0	0	0
maker-Contig_Y1-snap-gene-30.366-mRNA-1	0	2	0	1	7	10	45	4	0	0	1	2	0	0	1	0	0	0	0	0	0	0	0	0	0	0	73
maker-Contig_Y1-augustus-gene-30.179-mRNA-1	0	2	1	0	2	1	10	0	1	0	1	1	1	3	0	0	0	0	0	0	0	0	0	0	0	0	23
maker-Contig_Y1-snap-gene-30.466-mRNA-1	0	5	0	0	0	3	2	2	1	1	0	0	0	0	0	0	0	0	0	0	0	0	0	0	0	0	14
augustus_masked-Contig_Y1-processed-gene-30.16-mRNA-1	0	0	0	0	0	0	0	1	0	0	0	0	0	0	0	0	0	0	0	0	0	0	0	0	0	0	1
maker-Contig_Y1-snap-gene-30.370-mRNA-1	0	0	0	2	0	0	0	0	0	0	0	0	0	0	0	0	0	0	0	0	0	0	0	0	0	0	2
maker-Contig_Y1-augustus-gene-30.234-mRNA-1	0	0	1	0	0	0	0	0	0	0	0	0	0	0	0	0	0	0	0	0	0	0	0	0	0	0	1
maker-Contig_Y1-snap-gene-30.376-mRNA-1	0	0	0	0	0	0	0	0	0	0	0	0	0	0	0	0	0	0	0	0	0	0	0	0	0	0	0
maker-Contig_Y1-snap-gene-30.472-mRNA-1	0	4	2	1	6	13	12	4	3	6	2	6	3	3	2	0	0	0	0	0	0	0	0	0	0	0	67
maker-Contig_Y1-augustus-gene-30.182-mRNA-1	0	0	0	0	0	0	0	0	0	0	0	0	0	0	0	0	0	0	0	0	0	0	0	0	0	0	0
augustus_masked-Contig_Y1-processed-gene-30.17-mRNA-1	0	0	1	0	0	0	0	0	0	0	0	0	0	0	0	0	0	0	0	0	0	0	0	0	0	0	1
augustus_masked-Contig_Y1-processed-gene-30.38-mRNA-1	0	0	0	0	0	0	0	0	0	0	0	0	0	0	0	0	0	0	0	0	0	0	0	0	0	0	0
maker-Contig_Y1-augustus-gene-30.237-mRNA-1	0	1	0	0	0	0	5	0	0	0	0	0	0	0	0	0	0	0	0	0	0	0	0	0	0	0	6
maker-Contig_Y1-snap-gene-30.380-mRNA-1	0	0	0	3	10	15	13	2	1	0	0	0	1	0	0	0	0	0	0	0	0	0	0	0	0	0	45
maker-Contig_Y1-snap-gene-30.478-mRNA-1	0	2	0	1	2	2	7	4	11	9	22	10	8	2	0	0	0	0	0	0	0	0	0	0	0	0	80
maker-Contig_Y1-snap-gene-30.383-mRNA-1	0	65	9	0	2	0	0	0	0	0	0	0	0	0	0	0	0	0	0	0	0	0	0	0	0	0	76
maker-Contig_Y1-snap-gene-30.480-mRNA-1	0	0	0	0	0	0	0	0	0	0	0	0	0	0	0	0	0	0	0	0	0	0	0	0	0	0	0
maker-Contig_Y1-snap-gene-30.382-mRNA-1	0	0	0	0	0	0	0	0	0	0	0	0	0	0	0	0	0	0	0	0	0	0	0	0	0	0	0
maker-Contig_Y1-snap-gene-30.390-mRNA-1	0	0	0	0	0	0	0	0	0	0	0	0	1	0	0	0	0	0	0	0	0	0	0	0	0	0	1
maker-Contig_Y1-snap-gene-30.484-mRNA-1	0	0	1	1	0	0	0	0	0	0	0	0	0	0	0	0	0	0	0	0	0	0	0	0	0	0	2
snap_masked-Contig_Y1-processed-gene-30.114-mRNA-1	0	0	0	0	0	0	0	0	0	0	0	0	0	0	0	0	0	0	0	0	0	0	0	0	0	0	0
augustus_masked-Contig_Y1-processed-gene-30.44-mRNA-1	0	0	0	1	0	0	0	0	0	0	0	0	0	0	0	0	0	0	0	0	0	0	0	0	0	0	1
maker-Contig_Y1-snap-gene-30.503-mRNA-1	0	0	0	0	0	0	0	0	0	0	0	0	0	0	0	0	0	0	0	0	0	0	0	0	0	0	0
maker-Contig_Y1-snap-gene-30.508-mRNA-1	0	0	0	0	1	0	0	0	0	0	0	0	0	0	0	0	0	0	0	0	0	0	0	0	0	0	1
snap_masked-Contig_Y1-processed-gene-30.117-mRNA-1	0	0	0	0	0	0	0	0	0	0	0	0	0	0	0	0	0	0	0	0	0	0	0	0	0	0	0
snap_masked-Contig_Y1-processed-gene-30.118-mRNA-1	0	2	0	0	0	0	0	0	0	0	0	0	0	0	0	0	0	0	0	0	0	0	0	0	0	0	2
maker-Contig_Y1-augustus-gene-30.285-mRNA-1	0	0	0	0	0	0	0	0	0	0	0	0	0	0	0	0	0	0	0	0	0	0	0	0	0	0	0
maker-Contig_Y1-augustus-gene-30.192-mRNA-1	0	0	0	0	0	0	0	0	0	0	3	0	0	0	0	0	0	0	0	0	0	0	0	0	0	0	3
maker-Contig_Y1-snap-gene-31.165-mRNA-1	0	0	1	0	0	0	1	0	2	0	2	0	0	0	0	0	0	0	0	0	0	0	0	0	0	0	6
maker-Contig_Y1-snap-gene-31.140-mRNA-1	0	0	3	2	0	0	0	0	0	0	0	0	0	0	0	0	0	0	0	0	0	0	0	0	0	0	5
maker-Contig_Y1-augustus-gene-31.110-mRNA-1	0	0	0	0	0	0	0	0	0	0	0	0	0	0	0	0	0	0	0	0	0	0	0	0	0	0	0
maker-Contig_Y1-augustus-gene-31.111-mRNA-1	0	0	0	0	0	0	0	0	0	0	0	0	0	0	0	0	0	0	0	0	0	0	0	0	0	0	0
augustus_masked-Contig_Y1-processed-gene-31.3-mRNA-1	0	0	0	0	0	0	0	0	0	0	0	0	0	0	0	0	0	0	0	0	0	0	0	0	0	0	0
maker-Contig_Y1-augustus-gene-31.84-mRNA-1	0	2	0	0	0	0	0	0	0	0	0	0	0	0	0	0	0	0	0	0	0	0	0	0	0	0	2
maker-Contig_Y1-augustus-gene-31.120-mRNA-1	0	0	0	0	0	0	0	0	0	0	0	0	0	0	0	0	0	0	0	0	0	0	0	0	0	0	0
maker-Contig_Y1-augustus-gene-31.122-mRNA-1	0	0	0	0	0	0	0	0	0	0	0	0	0	0	0	0	0	0	0	0	0	0	0	0	0	0	0
maker-Contig_Y1-snap-gene-31.148-mRNA-1	0	0	2	0	4	5	1	8	3	9	2	2	0	1	1	0	0	0	0	0	0	0	0	0	0	0	38
maker-Contig_Y1-snap-gene-31.147-mRNA-1	0	0	0	0	0	0	0	0	0	0	0	0	0	0	0	0	0	0	0	0	0	0	0	0	0	0	0
maker-Contig_Y1-snap-gene-31.176-mRNA-1	0	0	0	0	0	0	0	0	0	0	0	0	0	0	0	0	0	0	0	0	0	0	0	0	0	0	0
maker-Contig_Y1-snap-gene-31.175-mRNA-1	0	2	0	0	0	0	0	0	0	0	0	0	0	0	0	0	0	0	0	0	0	0	0	0	0	0	2
snap_masked-Contig_Y1-processed-gene-31.38-mRNA-1	0	0	0	0	4	1	6	5	0	0	1	1	0	0	0	0	0	0	0	0	0	0	0	0	0	0	18
augustus_masked-Contig_Y1-processed-gene-31.6-mRNA-1	0	0	1	3	1	9	25	1	0	0	0	0	0	0	0	0	0	0	0	0	0	0	0	0	0	0	40
maker-Contig_Y1-snap-gene-31.153-mRNA-1	0	0	1	0	8	6	24	2	0	0	1	2	0	1	0	1	0	0	0	0	0	0	0	0	0	0	46
snap_masked-Contig_Y1-processed-gene-31.42-mRNA-1	0	0	0	1	1	8	28	2	0	0	0	1	0	0	0	0	0	0	0	0	0	0	0	0	0	0	41
augustus_masked-Contig_Y1-processed-gene-31.11-mRNA-1	0	0	0	1	0	5	18	1	0	0	1	0	0	0	0	0	0	0	0	0	0	0	0	0	0	0	26
maker-Contig_Y1-snap-gene-31.179-mRNA-1	0	35	8	0	0	0	0	0	0	0	0	0	0	0	0	0	0	0	0	0	0	0	0	0	0	0	43
augustus_masked-Contig_Y1-processed-gene-31.14-mRNA-1	0	0	0	0	0	0	0	0	0	0	0	0	0	0	0	0	0	0	0	0	0	0	0	0	0	0	0
maker-Contig_Y1-augustus-gene-31.97-mRNA-1	0	1	0	0	0	0	0	0	0	0	0	0	0	0	0	0	0	0	0	0	0	0	0	0	0	0	1
maker-Contig_Y1-augustus-gene-31.98-mRNA-1	0	0	0	0	0	0	0	0	0	0	0	0	0	0	0	0	0	0	0	0	0	0	0	0	0	0	0
snap_masked-Contig_Y1-processed-gene-31.55-mRNA-1	0	0	0	0	0	0	0	1	0	0	0	0	0	0	0	0	0	0	0	0	0	0	0	0	0	0	1
maker-Contig_Y1-augustus-gene-31.105-mRNA-1	0	0	0	0	3	1	0	2	0	0	0	0	0	0	0	0	0	0	0	0	0	0	0	0	0	0	6
maker-Contig_Y1-augustus-gene-31.104-mRNA-1	0	0	0	0	0	0	0	0	0	0	0	0	0	0	0	0	0	0	0	0	0	0	0	0	0	0	0
maker-Contig_Y1-augustus-gene-31.129-mRNA-1	0	13	0	0	0	0	0	0	0	0	0	0	0	0	0	0	0	0	0	0	0	0	0	0	0	0	13
maker-Contig_Y1-augustus-gene-31.132-mRNA-1	0	1	0	0	0	1	0	0	0	0	0	0	0	0	0	0	0	0	0	0	0	0	0	0	0	0	2
maker-Contig_Y1-snap-gene-31.186-mRNA-1	0	0	1	0	0	1	0	0	0	0	0	0	0	0	0	0	0	0	0	0	0	0	0	0	0	0	2
maker-Contig_Y1-snap-gene-31.188-mRNA-1	0	0	0	0	0	0	0	0	0	0	0	0	0	0	0	0	0	0	0	0	0	0	0	0	0	0	0
maker-Contig_Y1-snap-gene-31.190-mRNA-1	0	0	0	0	0	0	0	0	0	0	0	0	0	0	0	0	0	0	0	0	0	0	0	0	0	0	0
snap_masked-Contig_Y1-processed-gene-32.100-mRNA-1	0	0	0	1	0	0	1	0	0	0	0	0	0	0	0	0	0	0	0	0	0	0	0	0	0	0	2
maker-Contig_Y1-augustus-gene-32.146-mRNA-1	0	0	0	0	1	1	3	1	1	1	0	3	0	1	0	0	0	0	0	0	0	0	0	0	0	0	12
maker-Contig_Y1-augustus-gene-32.234-mRNA-1	0	4	9	8	1	1	1	3	0	0	0	0	0	0	0	0	0	0	0	0	0	0	0	0	0	0	27
augustus_masked-Contig_Y1-processed-gene-32.26-mRNA-1	0	2	0	0	0	0	0	0	0	0	0	0	0	0	0	0	0	0	0	0	0	0	0	0	0	0	2
maker-Contig_Y1-augustus-gene-32.239-mRNA-1	0	0	0	0	0	0	1	0	0	0	0	0	0	0	0	0	0	0	0	0	0	0	0	0	0	0	1
snap_masked-Contig_Y1-processed-gene-32.103-mRNA-1	0	0	0	2	4	1	6	3	5	8	2	2	1	0	0	0	1	0	0	0	0	0	0	0	0	0	35
maker-Contig_Y1-augustus-gene-32.249-mRNA-1	0	13	17	14	37	84	174	89	165	218	238	152	60	33	7	0	1	0	0	0	0	0	0	0	0	0	1302
maker-Contig_Y1-snap-gene-32.671-mRNA-1	0	0	0	0	1	2	0	0	0	0	0	0	0	0	0	0	0	0	0	0	0	0	0	0	0	0	3
maker-Contig_Y1-snap-gene-32.505-mRNA-1	0	0	0	0	0	1	7	1	0	2	1	0	1	1	0	0	0	0	0	0	0	0	0	0	0	0	14
maker-Contig_Y1-augustus-gene-32.251-mRNA-1	0	0	2	3	0	0	8	0	0	0	0	0	2	0	0	0	0	0	0	0	0	0	0	0	0	0	15
maker-Contig_Y1-augustus-gene-32.254-mRNA-1	0	8	1	1	2	0	0	0	0	0	0	0	0	0	0	0	0	0	0	0	0	0	0	0	0	0	12
maker-Contig_Y1-snap-gene-32.508-mRNA-1	0	3	3	4	2	7	14	28	28	64	61	69	33	19	5	1	0	0	0	0	0	0	0	0	0	0	341
snap_masked-Contig_Y1-processed-gene-32.76-mRNA-1	0	3	14	39	69	99	48	3	0	0	0	0	0	0	0	0	0	0	0	0	0	0	0	0	0	0	275
augustus_masked-Contig_Y1-processed-gene-32.4-mRNA-1	0	0	1	0	1	8	4	1	0	1	1	0	0	0	0	0	0	0	0	0	0	0	0	0	0	0	17
maker-Contig_Y1-augustus-gene-32.260-mRNA-1	0	0	0	0	5	5	3	3	0	1	0	0	1	0	0	0	0	0	0	0	0	0	0	0	0	0	18
maker-Contig_Y1-augustus-gene-32.261-mRNA-1	0	178	269	31	19	2	2	0	0	0	0	0	0	0	0	0	0	0	0	0	0	0	0	0	0	0	501
maker-Contig_Y1-augustus-gene-32.161-mRNA-1	0	0	0	0	0	0	0	0	0	0	0	0	0	0	0	0	0	0	0	0	0	0	0	0	0	0	0
maker-Contig_Y1-augustus-gene-32.167-mRNA-1	0	0	0	1	0	0	0	0	0	0	0	0	0	0	0	0	0	0	0	0	0	0	0	0	0	0	1
augustus_masked-Contig_Y1-processed-gene-32.32-mRNA-1	0	0	0	0	0	3	2	0	0	1	0	0	0	0	0	0	0	0	0	0	0	0	0	0	0	0	6
maker-Contig_Y1-augustus-gene-32.170-mRNA-1	0	4	1	7	12	27	79	18	1	1	1	0	1	0	0	0	0	0	0	0	0	0	0	0	0	0	152
maker-Contig_Y1-snap-gene-32.693-mRNA-1	0	4	6	9	25	29	52	30	2	8	0	0	0	0	0	0	0	0	0	0	0	0	0	0	0	0	165
maker-Contig_Y1-snap-gene-32.545-mRNA-1	0	0	0	0	1	2	2	0	0	0	0	0	0	0	0	0	0	0	0	0	0	0	0	0	0	0	5
maker-Contig_Y1-snap-gene-32.538-mRNA-1	0	0	0	0	0	1	2	1	1	0	0	1	0	0	0	0	0	0	0	0	0	0	0	0	0	0	6
maker-Contig_Y1-snap-gene-32.702-mRNA-1	0	0	1	0	1	5	1	0	0	0	0	0	0	0	0	0	0	0	0	0	0	0	0	0	0	0	8
maker-Contig_Y1-snap-gene-32.701-mRNA-1	0	0	0	0	0	2	0	0	0	0	0	0	0	0	0	0	0	0	0	0	0	0	0	0	0	0	2
maker-Contig_Y1-snap-gene-32.553-mRNA-1	0	1	0	0	4	7	1	1	0	0	0	0	0	0	0	0	0	0	0	0	0	0	0	0	0	0	14
maker-Contig_Y1-snap-gene-32.715-mRNA-1	0	0	1	0	2	12	8	2	1	1	1	0	0	0	0	0	0	0	0	0	0	0	0	0	0	0	28
maker-Contig_Y1-augustus-gene-32.184-mRNA-1	0	0	1	0	1	2	2	0	1	0	0	0	0	0	0	0	0	0	0	0	0	0	0	0	0	0	7
maker-Contig_Y1-augustus-gene-32.285-mRNA-1	0	2	2	8	22	49	87	28	3	2	0	2	0	0	1	0	0	0	0	0	0	0	0	0	0	0	206
maker-Contig_Y1-snap-gene-32.560-mRNA-1	0	8	10	33	90	175	211	141	24	5	2	1	1	0	1	3	0	0	0	0	0	0	0	0	0	0	705
maker-Contig_Y1-snap-gene-32.565-mRNA-1	0	2	5	8	15	25	27	2	1	0	1	0	0	0	0	0	0	0	0	0	0	0	0	0	0	0	86
maker-Contig_Y1-augustus-gene-32.287-mRNA-1	0	0	1	0	2	0	0	0	0	0	0	0	0	0	0	0	0	0	0	0	0	0	0	0	0	0	3
maker-Contig_Y1-augustus-gene-32.290-mRNA-1	0	0	1	0	0	0	0	0	0	0	0	0	0	0	0	0	0	0	0	0	0	0	0	0	0	0	1
maker-Contig_Y1-snap-gene-32.732-mRNA-1	0	5	13	43	100	118	45	4	2	2	2	0	0	0	2	0	0	0	0	0	0	0	0	0	0	0	336
maker-Contig_Y1-snap-gene-32.569-mRNA-1	0	0	2	0	3	1	4	0	0	0	0	1	0	0	0	0	0	0	0	0	0	0	0	0	0	0	11
maker-Contig_Y1-augustus-gene-32.300-mRNA-1	0	0	0	2	0	0	0	1	0	0	0	0	0	0	0	0	0	0	0	0	0	0	0	0	0	0	3
augustus_masked-Contig_Y1-processed-gene-32.15-mRNA-1	0	0	0	2	0	9	3	2	0	0	0	0	0	0	0	0	0	0	0	0	0	0	0	0	0	0	16
snap_masked-Contig_Y1-processed-gene-32.89-mRNA-1	0	0	1	1	1	0	2	0	1	0	1	0	0	0	0	0	0	0	0	0	0	0	0	0	0	0	7
maker-Contig_Y1-snap-gene-32.742-mRNA-1	0	0	1	1	0	3	3	0	0	0	0	1	0	0	0	0	0	0	0	0	0	0	0	0	0	0	9
maker-Contig_Y1-snap-gene-32.746-mRNA-1	0	1	4	8	27	42	29	3	0	0	0	0	1	0	0	0	0	0	0	0	0	0	0	0	0	0	115
maker-Contig_Y1-snap-gene-32.748-mRNA-1	0	0	0	0	0	0	2	0	0	0	0	0	0	0	0	0	0	0	0	0	0	0	0	0	0	0	2
maker-Contig_Y1-snap-gene-32.608-mRNA-1	0	0	1	0	4	9	12	1	0	0	0	0	1	1	0	0	0	0	0	0	0	0	0	0	0	0	29
maker-Contig_Y1-augustus-gene-32.310-mRNA-1	0	8	18	49	81	114	62	10	1	0	0	1	1	1	0	0	0	0	0	0	0	0	0	0	0	0	346
maker-Contig_Y1-snap-gene-32.617-mRNA-1	0	0	1	1	0	1	1	0	0	0	0	0	0	0	0	0	0	0	0	0	0	0	0	0	0	0	4
maker-Contig_Y1-augustus-gene-32.217-mRNA-1	0	2	2	12	37	47	63	31	3	0	0	0	0	0	0	1	0	0	0	0	0	0	0	0	0	0	198
maker-Contig_Y1-augustus-gene-32.319-mRNA-1	0	0	0	0	0	1	4	0	0	0	0	0	0	0	0	0	0	0	0	0	0	0	0	0	0	0	5
maker-Contig_Y1-augustus-gene-32.220-mRNA-1	0	0	0	0	0	0	0	0	0	0	0	0	0	0	0	0	0	0	0	0	0	0	0	0	0	0	0
maker-Contig_Y1-snap-gene-32.775-mRNA-1	0	0	1	4	9	36	40	12	3	0	0	0	0	2	0	0	0	0	0	0	0	0	0	0	0	0	107
maker-Contig_Y1-snap-gene-32.624-mRNA-1	0	4	19	56	108	192	260	147	20	5	2	2	4	2	0	1	0	0	0	0	0	0	0	0	0	0	822
maker-Contig_Y1-augustus-gene-32.324-mRNA-1	0	0	0	2	3	1	10	4	0	0	1	0	0	0	0	0	0	0	0	0	0	0	0	0	0	0	21
maker-Contig_Y1-snap-gene-32.627-mRNA-1	0	2	4	10	17	40	53	26	6	1	0	0	0	0	0	0	0	0	0	0	0	0	0	0	0	0	159
maker-Contig_Y1-snap-gene-32.779-mRNA-1	0	0	0	1	0	0	3	1	0	0	0	0	0	0	0	0	0	0	0	0	0	0	0	0	0	0	5
maker-Contig_Y1-augustus-gene-32.329-mRNA-1	0	0	0	0	0	0	0	0	0	0	0	0	0	0	0	0	0	0	0	0	0	0	0	0	0	0	0
maker-Contig_Y1-snap-gene-32.791-mRNA-1	0	0	0	0	0	0	0	0	0	0	0	0	0	0	0	0	0	0	0	0	0	0	0	0	0	0	0
maker-Contig_Y1-snap-gene-32.788-mRNA-1	0	0	0	0	0	1	1	0	0	0	0	0	0	0	0	0	0	0	0	0	0	0	0	0	0	0	2
maker-Contig_Y1-snap-gene-32.786-mRNA-1	0	0	0	0	0	0	0	0	0	0	0	0	0	0	0	0	0	0	0	0	0	0	0	0	0	0	0
maker-Contig_Y1-snap-gene-32.793-mRNA-1	0	0	0	0	0	0	0	0	0	0	0	0	0	0	0	0	0	0	0	0	0	0	0	0	0	0	0
maker-Contig_Y1-snap-gene-32.790-mRNA-1	0	0	0	0	0	0	1	0	0	0	0	0	0	0	0	0	0	0	0	0	0	0	0	0	0	0	1
maker-Contig_Y1-augustus-gene-32.334-mRNA-1	0	1	4	2	6	9	30	13	3	0	1	0	0	0	0	0	0	0	0	0	0	0	0	0	0	0	69
maker-Contig_Y1-snap-gene-32.885-mRNA-1	0	0	0	0	1	1	5	0	0	0	0	0	0	0	0	0	0	0	0	0	0	0	0	0	0	0	7
augustus_masked-Contig_Y1-processed-gene-32.54-mRNA-1	0	0	0	0	0	0	0	0	0	0	0	0	0	0	0	0	0	0	0	0	0	0	0	0	0	0	0
snap_masked-Contig_Y1-processed-gene-32.131-mRNA-1	0	0	0	0	0	0	0	0	0	0	0	0	0	0	0	0	0	0	0	0	0	0	0	0	0	0	0
snap_masked-Contig_Y1-processed-gene-32.132-mRNA-1	0	1	0	0	0	0	0	0	0	0	0	0	0	0	0	0	0	0	0	0	0	0	0	0	0	0	1
maker-Contig_Y1-augustus-gene-32.225-mRNA-1	0	0	1	5	7	25	136	12	1	0	0	0	1	1	0	0	0	0	0	0	0	0	0	0	0	0	189
maker-Contig_Y1-augustus-gene-32.461-mRNA-1	0	0	0	0	0	0	0	0	0	0	0	0	0	0	0	0	0	0	0	0	0	0	0	0	0	0	0
maker-Contig_Y1-augustus-gene-32.462-mRNA-1	0	0	0	0	1	0	0	0	0	0	0	0	0	0	0	0	0	0	0	0	0	0	0	0	0	0	1
maker-Contig_Y1-augustus-gene-32.465-mRNA-1	0	0	0	0	0	0	1	0	0	0	0	0	0	0	0	0	0	0	0	0	0	0	0	0	0	0	1
maker-Contig_Y1-snap-gene-32.634-mRNA-1	0	0	0	0	0	0	0	0	0	0	0	0	0	0	0	0	0	0	0	0	0	0	0	0	0	0	0
maker-Contig_Y1-augustus-gene-32.227-mRNA-1	0	0	0	0	0	1	0	0	0	0	0	0	0	0	0	0	0	0	0	0	0	0	0	0	0	0	1
maker-Contig_Y1-snap-gene-32.923-mRNA-1	0	8	0	2	0	0	0	0	0	0	0	0	1	0	0	0	0	0	0	0	0	0	0	0	0	0	11
snap_masked-Contig_Y1-processed-gene-32.137-mRNA-1	0	0	0	0	0	0	0	0	0	0	0	0	0	0	0	0	0	0	0	0	0	0	0	0	0	0	0
maker-Contig_Y1-snap-gene-32.638-mRNA-1	0	0	0	0	3	1	3	0	0	0	0	0	0	0	0	0	0	0	0	0	0	0	0	0	0	0	7
maker-Contig_Y1-augustus-gene-32.473-mRNA-1	0	0	0	1	0	1	7	0	0	0	0	0	0	0	0	0	0	0	0	0	0	0	0	0	0	0	9
maker-Contig_Y1-snap-gene-32.939-mRNA-1	0	0	0	0	0	0	0	0	0	0	0	0	1	0	0	0	0	0	0	0	0	0	0	0	0	0	1
maker-Contig_Y1-snap-gene-32.938-mRNA-1	0	0	0	0	0	0	2	0	0	0	0	0	0	0	0	0	0	0	0	0	0	0	0	0	0	0	2
augustus_masked-Contig_Y1-processed-gene-32.62-mRNA-1	0	1	2	0	4	2	7	0	0	0	0	0	0	0	0	0	0	0	0	0	0	0	0	0	0	0	16
maker-Contig_Y1-augustus-gene-32.231-mRNA-1	0	0	0	0	0	0	0	0	0	0	0	0	0	0	0	0	0	0	0	0	0	0	0	0	0	0	0
maker-Contig_Y1-snap-gene-32.955-mRNA-1	0	0	0	0	1	0	0	0	0	0	0	0	0	0	0	0	0	0	0	0	0	0	0	0	0	0	1
maker-Contig_Y1-augustus-gene-32.487-mRNA-1	0	2	1	0	0	0	0	0	0	0	0	0	0	0	0	0	0	0	0	0	0	0	0	0	0	0	3
maker-Contig_Y1-augustus-gene-32.488-mRNA-1	0	0	0	0	0	0	0	0	0	0	0	0	0	0	0	0	0	0	0	0	0	0	0	0	0	0	0
maker-Contig_Y1-snap-gene-33.279-mRNA-1	0	0	0	0	0	1	2	0	0	0	0	0	0	0	0	0	0	0	0	0	0	0	0	0	0	0	3
maker-Contig_Y1-snap-gene-32.966-mRNA-1	0	0	0	5	4	27	70	6	1	1	1	1	0	0	0	0	0	0	0	0	0	0	0	0	0	0	116
maker-Contig_Y1-snap-gene-32.970-mRNA-1	0	0	2	8	11	32	39	13	2	0	0	1	2	0	0	0	0	0	0	0	0	0	0	0	0	0	110
augustus_masked-Contig_Y1-processed-gene-33.2-mRNA-1	0	0	0	0	0	0	0	0	0	0	0	0	0	0	0	0	0	0	0	0	0	0	0	0	0	0	0
maker-Contig_Y1-snap-gene-33.442-mRNA-1	0	59	1	1	0	1	0	0	0	0	0	0	2	1	0	0	0	0	0	0	0	0	0	0	0	0	65
maker-Contig_Y1-snap-gene-33.281-mRNA-1	0	0	3	0	0	0	0	0	0	0	0	0	0	0	0	0	0	0	0	0	0	0	0	0	0	0	3
maker-Contig_Y1-augustus-gene-33.224-mRNA-1	0	3	0	0	1	1	3	0	0	0	0	0	0	0	0	0	0	0	0	0	0	0	0	0	0	0	8
snap_masked-Contig_Y1-processed-gene-33.41-mRNA-1	0	0	0	0	0	0	0	0	0	0	0	0	0	0	0	0	0	0	0	0	0	0	0	0	0	0	0
maker-Contig_Y1-augustus-gene-33.93-mRNA-1	0	0	2	7	0	0	0	0	0	0	0	0	0	0	0	0	0	0	0	0	0	0	0	0	0	0	9
maker-Contig_Y1-augustus-gene-33.246-mRNA-1	0	20	1	1	0	1	4	0	0	1	0	0	0	0	0	0	0	0	0	0	0	0	0	0	0	0	28
maker-Contig_Y1-snap-gene-33.283-mRNA-1	0	0	0	0	0	0	0	1	0	0	2	0	0	0	0	0	0	0	0	0	0	0	0	0	0	0	3
maker-Contig_Y1-snap-gene-33.476-mRNA-1	0	0	0	0	0	0	0	0	0	1	0	0	0	0	0	0	0	0	0	0	0	0	0	0	0	0	1
maker-Contig_Y1-augustus-gene-33.254-mRNA-1	0	0	0	0	0	1	3	1	1	0	0	0	2	0	0	0	0	0	0	0	0	0	0	0	0	0	8
maker-Contig_Y1-augustus-gene-33.95-mRNA-1	0	1	0	0	0	0	0	0	0	0	0	0	0	0	0	0	0	0	0	0	0	0	0	0	0	0	1
maker-Contig_Y1-augustus-gene-33.258-mRNA-1	0	13	1	11	7	8	41	49	72	99	182	208	201	106	13	0	0	0	0	0	0	0	0	0	0	0	1011
maker-Contig_Y1-augustus-gene-33.97-mRNA-1	0	4	1	2	6	10	6	1	0	0	0	0	0	0	0	0	0	0	0	0	0	0	0	0	0	0	30
maker-Contig_Y1-augustus-gene-33.100-mRNA-1	0	0	0	0	0	0	0	0	0	0	0	0	0	0	0	0	0	0	0	0	0	0	0	0	0	0	0
maker-Contig_Y1-snap-gene-33.294-mRNA-1	0	0	0	0	3	2	3	0	0	0	0	0	0	0	0	0	0	0	0	0	0	0	0	0	0	0	8
maker-Contig_Y1-augustus-gene-33.105-mRNA-1	0	0	0	0	0	0	0	0	0	0	0	0	0	0	0	0	0	0	0	0	0	0	0	0	0	0	0
maker-Contig_Y1-snap-gene-33.485-mRNA-1	0	0	1	1	2	3	2	1	0	0	0	0	0	0	0	0	1	0	0	0	0	0	0	0	0	0	11
maker-Contig_Y1-snap-gene-33.299-mRNA-1	0	0	0	0	0	0	0	0	0	0	0	0	0	0	0	0	0	0	0	0	0	0	0	0	0	0	0
augustus_masked-Contig_Y1-processed-gene-33.17-mRNA-1	0	0	0	0	0	0	0	0	0	0	0	0	0	0	0	0	0	0	0	0	0	0	0	0	0	0	0
maker-Contig_Y1-snap-gene-33.487-mRNA-1	0	0	0	0	1	0	1	0	0	0	0	0	0	0	0	0	0	0	0	0	0	0	0	0	0	0	2
maker-Contig_Y1-snap-gene-33.298-mRNA-1	0	0	0	1	0	0	1	0	0	3	1	0	0	0	0	0	0	0	0	0	0	0	0	0	0	0	6
maker-Contig_Y1-augustus-gene-33.262-mRNA-1	0	0	0	1	0	0	0	0	0	0	0	2	0	0	0	0	0	0	0	0	0	0	0	0	0	0	3
maker-Contig_Y1-augustus-gene-33.263-mRNA-1	0	2	0	0	1	2	13	2	0	9	5	5	1	1	0	0	0	0	0	0	0	0	0	0	0	0	41
maker-Contig_Y1-snap-gene-33.307-mRNA-1	0	1	0	0	0	0	0	0	0	0	0	0	0	0	0	0	0	0	0	0	0	0	0	0	0	0	1
snap_masked-Contig_Y1-processed-gene-33.73-mRNA-1	0	0	0	0	0	0	0	0	0	0	0	0	0	0	0	0	0	0	0	0	0	0	0	0	0	0	0
maker-Contig_Y1-snap-gene-33.497-mRNA-1	0	0	0	0	0	0	0	0	0	0	0	0	0	0	0	0	0	0	0	0	0	0	0	0	0	0	0
maker-Contig_Y1-snap-gene-33.500-mRNA-1	0	1	0	0	1	1	5	1	2	0	2	0	1	0	0	0	0	0	0	0	0	0	0	0	0	0	14
maker-Contig_Y1-snap-gene-33.508-mRNA-1	0	0	0	0	3	10	8	0	0	1	1	1	1	1	0	0	0	0	0	0	0	0	0	0	0	0	26
augustus_masked-Contig_Y1-processed-gene-33.22-mRNA-1	0	0	0	0	1	0	2	0	0	1	2	0	0	0	0	0	0	0	0	0	0	0	0	0	0	0	6
maker-Contig_Y1-augustus-gene-33.113-mRNA-1	0	1	0	0	1	3	2	1	0	2	0	0	0	0	0	0	0	0	0	0	0	0	0	0	0	0	10
maker-Contig_Y1-snap-gene-33.308-mRNA-1	0	0	0	0	2	0	4	0	0	0	0	0	0	0	0	0	0	0	0	0	0	0	0	0	0	0	6
maker-Contig_Y1-snap-gene-33.327-mRNA-1	0	0	0	2	0	2	2	1	1	0	1	0	0	2	0	0	0	0	0	0	0	0	0	0	0	0	11
maker-Contig_Y1-snap-gene-33.335-mRNA-1	0	0	1	0	1	3	5	0	0	0	1	1	2	0	0	0	0	0	0	0	0	0	0	0	0	0	14
maker-Contig_Y1-snap-gene-33.325-mRNA-1	0	0	0	0	1	1	4	1	0	0	0	0	0	1	0	0	0	0	0	0	0	0	0	0	0	0	8
maker-Contig_Y1-snap-gene-33.357-mRNA-1	0	0	1	0	1	3	10	2	0	3	1	0	0	1	0	0	0	0	0	0	0	0	0	0	0	0	22
maker-Contig_Y1-snap-gene-33.361-mRNA-1	0	0	0	0	2	5	1	0	0	0	0	0	1	0	0	0	0	0	0	0	0	0	0	0	0	0	9
maker-Contig_Y1-snap-gene-33.365-mRNA-1	0	0	1	0	0	0	6	1	0	1	0	0	0	0	0	0	0	0	0	0	0	0	0	0	0	0	9
maker-Contig_Y1-snap-gene-33.364-mRNA-1	0	0	0	0	2	1	1	2	1	1	0	0	0	0	1	0	0	0	0	0	0	0	0	0	0	0	9
maker-Contig_Y1-snap-gene-33.366-mRNA-1	0	0	0	0	0	1	5	3	0	5	1	1	1	0	1	0	0	0	0	0	0	0	0	0	0	0	18
augustus_masked-Contig_Y1-processed-gene-33.27-mRNA-1	0	0	0	0	0	0	0	0	0	0	0	0	0	0	0	0	0	0	0	0	0	0	0	0	0	0	0
maker-Contig_Y1-snap-gene-33.389-mRNA-1	0	0	1	0	0	1	4	1	0	2	0	1	0	0	0	0	0	0	0	0	0	0	0	0	0	0	10
maker-Contig_Y1-snap-gene-33.398-mRNA-1	0	0	1	1	2	1	4	0	0	0	0	0	1	0	0	0	0	0	0	0	0	0	0	0	0	0	10
maker-Contig_Y1-snap-gene-33.407-mRNA-1	0	0	0	0	2	3	11	1	0	0	1	2	2	1	2	0	0	0	0	0	0	0	0	0	0	0	25
maker-Contig_Y1-snap-gene-33.412-mRNA-1	0	0	0	1	2	1	2	0	0	0	1	0	0	0	0	0	0	0	0	0	0	0	0	0	0	0	7
maker-Contig_Y1-snap-gene-33.416-mRNA-1	0	0	0	0	0	1	3	1	0	1	2	0	0	0	0	0	0	0	0	0	0	0	0	0	0	0	8
maker-Contig_Y1-snap-gene-33.421-mRNA-1	0	0	0	0	2	1	6	0	3	0	3	1	2	1	1	0	0	0	0	0	0	0	0	0	0	0	20
maker-Contig_Y1-snap-gene-33.428-mRNA-1	0	0	0	0	1	3	3	0	1	2	0	0	1	0	0	0	0	0	0	0	0	0	0	0	0	0	11
augustus_masked-Contig_Y1-processed-gene-33.32-mRNA-1	0	1	0	2	1	1	3	0	0	1	0	0	0	0	0	0	0	0	0	0	0	0	0	0	0	0	9
maker-Contig_Y1-augustus-gene-34.90-mRNA-1	0	0	0	0	0	0	1	0	2	0	0	0	0	0	0	0	0	0	0	0	0	0	0	0	0	0	3
maker-Contig_Y1-snap-gene-34.254-mRNA-1	0	0	0	0	0	1	0	0	0	0	1	0	0	0	0	0	0	0	0	0	0	0	0	0	0	0	2
maker-Contig_Y1-snap-gene-34.271-mRNA-1	0	2	2	0	0	1	5	1	1	0	0	1	0	0	0	0	0	0	0	0	0	0	0	0	0	0	13
maker-Contig_Y1-augustus-gene-34.142-mRNA-1	0	0	0	1	1	3	1	1	1	0	0	1	1	0	0	0	0	0	0	0	0	0	0	0	0	0	10
maker-Contig_Y1-snap-gene-34.273-mRNA-1	0	0	0	0	0	0	0	0	0	0	0	0	0	0	0	0	0	0	0	0	0	0	0	0	0	0	0
maker-Contig_Y1-augustus-gene-34.145-mRNA-1	0	13	54	2	1	1	4	0	0	0	0	0	0	0	0	0	0	0	0	0	0	0	0	0	0	0	75
maker-Contig_Y1-snap-gene-34.355-mRNA-1	0	1	1	3	0	3	2	0	0	0	0	0	0	0	0	0	0	0	0	0	0	0	0	0	0	0	10
maker-Contig_Y1-snap-gene-34.275-mRNA-1	0	0	3	1	0	1	0	0	0	0	0	0	0	0	0	0	0	0	0	0	0	0	0	0	0	0	5
maker-Contig_Y1-snap-gene-34.278-mRNA-1	0	8	0	1	0	1	6	0	0	0	0	1	1	0	0	0	0	0	0	0	0	0	0	0	0	0	18
maker-Contig_Y1-augustus-gene-34.156-mRNA-1	0	0	0	0	0	0	0	0	0	0	0	0	0	0	0	0	0	0	0	0	0	0	0	0	0	0	0
maker-Contig_Y1-augustus-gene-34.157-mRNA-1	0	4	5	0	0	0	2	0	1	0	0	0	0	0	0	0	0	0	0	0	0	0	0	0	0	0	12
maker-Contig_Y1-augustus-gene-34.174-mRNA-1	0	3	9	13	39	75	163	52	19	23	35	28	17	16	1	0	0	0	0	0	0	0	0	0	0	0	493
maker-Contig_Y1-snap-gene-34.284-mRNA-1	0	0	0	1	3	5	13	10	3	1	4	3	0	2	1	0	0	0	0	0	0	0	0	0	0	0	46
maker-Contig_Y1-augustus-gene-34.101-mRNA-1	0	1	10	12	127	201	769	78	1	6	7	6	9	14	5	1	0	0	0	0	0	0	0	0	0	0	1247
maker-Contig_Y1-snap-gene-34.406-mRNA-1	0	0	0	1	0	0	0	7	0	0	0	0	0	0	0	0	0	0	0	0	0	0	0	0	0	0	8
maker-Contig_Y1-augustus-gene-34.175-mRNA-1	0	0	0	0	0	1	0	0	0	0	0	0	0	0	0	0	0	0	0	0	0	0	0	0	0	0	1
maker-Contig_Y1-snap-gene-34.386-mRNA-1	0	0	0	0	0	0	0	0	0	0	0	0	0	0	0	0	0	0	0	0	0	0	0	0	0	0	0
maker-Contig_Y1-augustus-gene-34.192-mRNA-1	0	1	0	0	1	1	9	1	1	0	1	0	1	0	0	0	0	0	0	0	0	0	0	0	0	0	16
maker-Contig_Y1-snap-gene-34.295-mRNA-1	0	0	0	0	1	0	9	0	2	3	3	2	1	0	0	0	0	0	0	0	0	0	0	0	0	0	21
maker-Contig_Y1-augustus-gene-34.112-mRNA-1	0	0	0	0	0	0	0	0	0	0	0	0	0	0	0	0	0	0	0	0	0	0	0	0	0	0	0
maker-Contig_Y1-snap-gene-34.425-mRNA-1	0	0	0	0	0	0	0	0	1	0	0	0	0	0	0	0	0	0	0	0	0	0	0	0	0	0	1
maker-Contig_Y1-snap-gene-34.297-mRNA-1	0	0	0	0	0	0	0	1	0	0	0	0	0	0	0	0	0	0	0	0	0	0	0	0	0	0	1
maker-Contig_Y1-augustus-gene-34.198-mRNA-1	0	0	0	0	3	3	4	2	1	0	1	1	3	0	0	0	0	0	0	0	0	0	0	0	0	0	18
maker-Contig_Y1-snap-gene-34.428-mRNA-1	0	1	0	0	0	0	0	0	0	0	1	0	0	0	0	0	0	0	0	0	0	0	0	0	0	0	2
maker-Contig_Y1-snap-gene-34.431-mRNA-1	0	0	0	0	0	0	2	0	0	0	1	0	0	0	0	0	0	0	0	0	0	0	0	0	0	0	3
maker-Contig_Y1-snap-gene-34.304-mRNA-1	0	0	0	0	0	1	0	2	0	0	0	0	0	1	0	0	0	0	0	0	0	0	0	0	0	0	4
maker-Contig_Y1-augustus-gene-34.115-mRNA-1	0	0	0	0	0	0	0	0	0	0	0	0	0	0	0	0	0	0	0	0	0	0	0	0	0	0	0
maker-Contig_Y1-augustus-gene-34.200-mRNA-1	0	0	0	0	0	0	1	0	0	3	2	0	0	1	0	0	0	0	0	0	0	0	0	0	0	0	7
maker-Contig_Y1-snap-gene-34.437-mRNA-1	0	0	0	2	0	0	0	0	0	0	0	0	1	0	0	0	0	0	0	0	0	0	0	0	0	0	3
maker-Contig_Y1-augustus-gene-34.119-mRNA-1	0	1	0	0	0	1	0	0	0	0	0	0	0	0	0	0	0	0	0	0	0	0	0	0	0	0	2
maker-Contig_Y1-augustus-gene-34.210-mRNA-1	0	1	0	0	0	0	0	0	0	0	0	0	1	0	0	0	0	0	0	0	0	0	0	0	0	0	2
maker-Contig_Y1-snap-gene-34.312-mRNA-1	0	0	0	0	0	0	0	0	0	0	0	0	0	0	0	0	0	0	0	0	0	0	0	0	0	0	0
maker-Contig_Y1-snap-gene-34.445-mRNA-1	0	4	3	3	1	0	1	0	0	0	0	0	0	0	0	0	0	0	0	0	0	0	0	0	0	0	12
maker-Contig_Y1-snap-gene-34.314-mRNA-1	0	3	0	4	7	10	29	4	0	0	0	0	0	0	0	0	0	0	0	0	0	0	0	0	0	0	57
maker-Contig_Y1-augustus-gene-34.214-mRNA-1	0	0	0	0	2	3	3	3	0	0	0	0	0	0	0	0	0	0	0	0	0	0	0	0	0	0	11
snap_masked-Contig_Y1-processed-gene-34.77-mRNA-1	0	1	2	2	2	3	2	3	0	0	1	5	0	0	0	0	0	0	0	0	0	0	0	0	0	0	21
maker-Contig_Y1-snap-gene-34.315-mRNA-1	0	2	4	2	16	33	54	8	1	1	2	0	1	0	2	0	0	0	0	0	0	0	0	0	0	0	126
maker-Contig_Y1-snap-gene-34.318-mRNA-1	0	2	5	2	10	38	46	4	0	3	1	2	1	1	1	0	0	0	0	0	0	0	0	0	0	0	116
maker-Contig_Y1-snap-gene-34.321-mRNA-1	0	0	0	1	1	2	4	1	0	0	3	5	2	1	0	0	0	0	0	0	0	0	0	0	0	0	20
snap_masked-Contig_Y1-processed-gene-34.50-mRNA-1	0	0	0	0	0	0	0	0	0	0	0	1	0	3	0	0	0	0	0	0	0	0	0	0	0	0	4
augustus_masked-Contig_Y1-processed-gene-34.9-mRNA-1	0	0	1	1	4	3	5	0	1	2	1	3	6	0	0	0	0	0	0	0	0	0	0	0	0	0	27
maker-Contig_Y1-augustus-gene-34.125-mRNA-1	0	1	3	2	8	19	122	7	2	1	2	0	0	6	2	0	0	0	0	0	0	0	0	0	0	0	175
maker-Contig_Y1-augustus-gene-34.131-mRNA-1	0	0	0	1	1	0	2	0	0	0	0	1	0	0	0	0	0	0	0	0	0	0	0	0	0	0	5
maker-Contig_Y1-augustus-gene-34.130-mRNA-1	0	1	0	0	0	0	0	1	2	0	0	0	0	0	0	0	0	0	0	0	0	0	0	0	0	0	4
maker-Contig_Y1-snap-gene-34.459-mRNA-1	0	3	0	1	1	12	17	4	2	0	0	2	0	0	0	0	0	0	0	0	0	0	0	0	0	0	42
maker-Contig_Y1-augustus-gene-34.137-mRNA-1	0	1	0	0	3	3	12	0	0	0	0	1	0	0	0	0	0	0	0	0	0	0	0	0	0	0	20
maker-Contig_Y1-augustus-gene-34.136-mRNA-1	0	0	0	0	0	0	0	0	0	0	0	1	0	0	0	0	0	0	0	0	0	0	0	0	0	0	1
maker-Contig_Y1-augustus-gene-34.227-mRNA-1	0	0	1	0	0	0	4	0	0	0	0	0	0	0	0	0	0	0	0	0	0	0	0	0	0	0	5
maker-Contig_Y1-snap-gene-34.336-mRNA-1	0	0	0	0	0	0	0	0	0	0	0	0	0	0	0	0	0	0	0	0	0	0	0	0	0	0	0
augustus_masked-Contig_Y1-processed-gene-34.32-mRNA-1	0	0	0	0	0	0	0	0	0	0	0	0	0	0	0	0	0	0	0	0	0	0	0	0	0	0	0
maker-Contig_Y1-snap-gene-34.471-mRNA-1	0	0	1	2	0	2	9	5	0	1	0	0	0	0	0	0	0	0	0	0	0	0	0	0	0	0	20
snap_masked-Contig_Y1-processed-gene-34.56-mRNA-1	0	0	0	0	0	1	6	1	0	0	0	0	0	0	0	0	0	0	0	0	0	0	0	0	0	0	8
maker-Contig_Y1-augustus-gene-34.233-mRNA-1	0	0	0	4	14	12	44	2	1	0	0	0	0	0	0	0	0	0	0	0	0	0	0	0	0	0	77
snap_masked-Contig_Y1-processed-gene-34.84-mRNA-1	0	1	2	2	1	14	71	6	2	0	0	0	0	0	0	0	0	0	0	0	0	0	0	0	0	0	99
maker-Contig_Y1-snap-gene-34.345-mRNA-1	0	9	0	0	0	2	5	0	0	0	0	0	0	0	0	0	0	0	0	0	0	0	0	0	0	0	16
maker-Contig_Y1-augustus-gene-34.247-mRNA-1	0	1	7	17	39	66	256	20	3	1	1	2	0	0	1	0	0	0	0	0	0	0	0	0	0	0	414
augustus_masked-Contig_Y1-processed-gene-34.37-mRNA-1	0	0	2	2	12	25	84	2	2	0	0	0	0	0	0	1	0	0	0	0	0	0	0	0	0	0	130
maker-Contig_Y1-augustus-gene-35.164-mRNA-1	0	3	7	12	49	64	291	22	5	4	7	4	4	2	1	0	0	0	0	0	0	0	0	0	0	0	475
maker-Contig_Y1-snap-gene-35.274-mRNA-1	0	0	0	3	10	20	117	6	3	1	5	0	0	0	0	0	0	0	0	0	0	0	0	0	0	0	165
maker-Contig_Y1-snap-gene-35.307-mRNA-1	0	2	7	9	32	60	306	24	8	0	2	1	4	3	3	0	1	0	0	0	0	0	0	0	0	0	462
maker-Contig_Y1-snap-gene-35.273-mRNA-1	0	6	4	16	31	41	289	36	12	2	1	1	3	2	1	0	0	0	0	0	0	0	0	0	0	0	445
maker-Contig_Y1-augustus-gene-35.190-mRNA-1	0	4	10	23	47	88	428	48	3	4	4	4	4	1	1	0	0	0	0	0	0	0	0	0	0	0	669
maker-Contig_Y1-augustus-gene-35.184-mRNA-1	0	0	0	0	5	13	47	1	2	0	0	0	0	0	0	0	0	0	0	0	0	0	0	0	0	0	68
maker-Contig_Y1-augustus-gene-35.229-mRNA-1	0	0	1	0	0	1	1	0	0	0	0	0	0	0	0	0	0	0	0	0	0	0	0	0	0	0	3
maker-Contig_Y1-snap-gene-35.323-mRNA-1	0	0	0	1	2	0	1	0	0	0	0	0	0	0	0	0	0	0	0	0	0	0	0	0	0	0	4
maker-Contig_Y1-snap-gene-35.322-mRNA-1	0	0	1	0	0	0	1	0	0	0	0	0	0	0	0	0	0	0	0	0	0	0	0	0	0	0	2
augustus_masked-Contig_Y1-processed-gene-35.31-mRNA-1	0	11	77	107	346	466	813	270	197	210	268	96	70	31	8	3	0	0	0	0	0	0	0	0	0	0	2973
maker-Contig_Y1-snap-gene-35.284-mRNA-1	0	0	0	0	0	0	0	0	0	0	0	0	0	0	0	0	0	0	0	0	0	0	0	0	0	0	0
maker-Contig_Y1-augustus-gene-35.133-mRNA-1	0	0	0	0	0	0	3	3	1	3	1	1	0	0	0	0	0	0	0	0	0	0	0	0	0	0	12
maker-Contig_Y1-augustus-gene-35.135-mRNA-1	0	2	0	0	0	0	0	0	0	0	0	0	0	0	0	0	0	0	0	0	0	0	0	0	0	0	2
snap_masked-Contig_Y1-processed-gene-35.65-mRNA-1	0	1	0	0	2	0	0	0	0	0	0	0	0	0	0	0	0	0	0	0	0	0	0	0	0	0	3
augustus_masked-Contig_Y1-processed-gene-35.33-mRNA-1	0	2	0	0	0	0	0	0	0	0	0	0	0	0	0	0	0	0	0	0	0	0	0	0	0	0	2
augustus_masked-Contig_Y1-processed-gene-35.34-mRNA-1	0	0	0	0	0	0	0	0	0	0	0	0	0	0	0	0	0	0	0	0	0	0	0	0	0	0	0
maker-Contig_Y1-snap-gene-35.341-mRNA-1	0	0	1	0	0	0	0	0	0	0	0	0	0	0	0	0	0	0	0	0	0	0	0	0	0	0	1
maker-Contig_Y1-snap-gene-35.344-mRNA-1	0	8	0	0	0	0	0	0	0	0	0	0	0	0	0	0	0	0	0	0	0	0	0	0	0	0	8
maker-Contig_Y1-augustus-gene-35.253-mRNA-1	0	1	0	0	3	5	6	2	0	0	0	0	0	0	0	0	0	0	0	0	0	0	0	0	0	0	17
maker-Contig_Y1-snap-gene-35.288-mRNA-1	0	0	0	0	0	3	0	0	0	0	0	0	0	0	0	0	0	0	0	0	0	0	0	0	0	0	3
maker-Contig_Y1-augustus-gene-35.137-mRNA-1	0	0	3	1	1	2	1	0	0	2	0	1	0	0	0	0	0	0	0	0	0	0	0	0	0	0	11
maker-Contig_Y1-augustus-gene-35.138-mRNA-1	0	8	3	1	1	1	3	4	0	2	5	4	2	0	0	0	0	0	0	0	0	0	0	0	0	0	34
maker-Contig_Y1-augustus-gene-35.257-mRNA-1	0	0	0	1	1	3	1	2	0	0	0	0	0	0	0	0	0	0	0	0	0	0	0	0	0	0	8
maker-Contig_Y1-augustus-gene-35.260-mRNA-1	0	0	0	0	6	2	13	0	0	2	3	0	0	0	0	1	0	0	0	0	0	0	0	0	0	0	27
maker-Contig_Y1-snap-gene-35.355-mRNA-1	0	0	1	1	7	17	39	38	68	77	71	66	66	7	15	0	0	0	0	0	0	0	0	0	0	0	473
maker-Contig_Y1-snap-gene-35.363-mRNA-1	0	3	6	5	7	9	16	31	49	106	109	88	39	22	4	0	0	0	0	0	0	0	0	0	0	0	494
maker-Contig_Y1-snap-gene-35.297-mRNA-1	0	1	0	1	0	1	1	0	0	0	0	0	0	0	0	0	0	0	0	0	0	0	0	0	0	0	4
maker-Contig_Y1-augustus-gene-35.145-mRNA-1	0	0	0	3	18	19	35	2	1	0	0	0	1	0	0	0	0	0	0	0	0	0	0	0	0	0	79
snap_masked-Contig_Y1-processed-gene-35.76-mRNA-1	0	0	0	0	0	0	0	0	0	0	0	0	0	0	0	0	0	0	0	0	0	0	0	0	0	0	0
snap_masked-Contig_Y1-processed-gene-35.77-mRNA-1	0	0	0	0	0	0	0	0	0	0	0	0	0	0	0	0	0	0	0	0	0	0	0	0	0	0	0
maker-Contig_Y1-snap-gene-35.368-mRNA-1	0	0	0	0	0	0	0	0	0	0	0	0	0	0	0	0	0	0	0	0	0	0	0	0	0	0	0
maker-Contig_Y1-snap-gene-35.365-mRNA-1	0	1	0	0	0	0	0	0	0	0	1	0	0	0	0	0	0	0	0	0	0	0	0	0	0	0	2
maker-Contig_Y1-snap-gene-35.302-mRNA-1	0	0	0	0	0	0	0	0	0	0	0	0	0	0	0	0	0	0	0	0	0	0	0	0	0	0	0
maker-Contig_Y1-snap-gene-35.371-mRNA-1	0	0	0	0	0	0	0	0	0	0	0	0	0	0	0	0	0	0	0	0	0	0	0	0	0	0	0
maker-Contig_Y1-snap-gene-35.305-mRNA-1	0	11	0	1	0	0	0	0	0	0	0	0	0	0	0	0	0	0	0	0	0	0	0	0	0	0	12
augustus_masked-Contig_Y1-processed-gene-35.44-mRNA-1	0	0	0	1	0	0	0	0	0	0	0	0	0	0	0	0	0	0	0	0	0	0	0	0	0	0	1
maker-Contig_Y1-augustus-gene-36.130-mRNA-1	0	0	0	0	0	1	0	0	0	0	0	0	0	0	0	0	0	0	0	0	0	0	0	0	0	0	1
maker-Contig_Y1-snap-gene-36.244-mRNA-1	0	0	0	0	0	0	0	0	0	0	0	0	0	0	0	0	0	0	0	0	0	0	0	0	0	0	0
augustus_masked-Contig_Y1-processed-gene-36.3-mRNA-1	0	0	0	0	0	0	0	0	0	0	0	0	0	0	0	0	0	0	0	0	0	0	0	0	0	0	0
maker-Contig_Y1-snap-gene-36.258-mRNA-1	0	5	14	37	32	1	7	1	0	0	0	0	0	0	0	0	0	0	0	0	0	0	0	0	0	0	97
maker-Contig_Y1-augustus-gene-36.73-mRNA-1	0	0	0	0	0	0	0	0	0	0	1	0	0	0	0	0	0	0	0	0	0	0	0	0	0	0	1
maker-Contig_Y1-augustus-gene-36.137-mRNA-1	0	6	2	0	1	3	1	0	0	0	0	0	0	0	0	0	0	0	0	0	0	0	0	0	0	0	13
augustus_masked-Contig_Y1-processed-gene-36.23-mRNA-1	0	69	138	158	320	655	1891	1535	680	802	645	761	435	261	78	13	1	2	0	0	0	0	0	0	0	0	8445
maker-Contig_Y1-snap-gene-36.300-mRNA-1	0	1	4	1	0	0	0	0	0	0	0	0	0	0	0	0	0	0	0	0	0	0	0	0	0	0	6
maker-Contig_Y1-snap-gene-36.201-mRNA-1	0	98	345	382	519	1010	3057	1902	1137	1340	1152	661	1068	379	92	7	1	0	0	0	1	0	0	0	0	0	13151
maker-Contig_Y1-snap-gene-36.310-mRNA-1	0	2	1	4	1	8	2	1	3	1	0	1	0	0	0	0	0	0	0	0	0	0	0	0	0	0	24
maker-Contig_Y1-snap-gene-36.307-mRNA-1	0	0	0	0	0	2	1	0	0	0	0	0	0	0	0	0	0	0	0	0	0	0	0	0	0	0	3
maker-Contig_Y1-snap-gene-36.203-mRNA-1	0	0	1	0	1	3	2	0	0	0	0	0	0	0	0	0	0	0	0	0	0	0	0	0	0	0	7
maker-Contig_Y1-augustus-gene-36.164-mRNA-1	0	0	0	4	8	12	16	1	0	0	0	1	0	0	0	0	0	0	0	0	0	0	0	0	0	0	42
maker-Contig_Y1-augustus-gene-36.166-mRNA-1	0	0	0	0	3	5	7	0	0	1	1	0	0	0	0	2	0	0	0	0	0	0	0	0	0	0	19
maker-Contig_Y1-augustus-gene-36.79-mRNA-1	0	0	1	0	0	0	2	0	0	0	0	0	0	0	0	0	0	0	0	0	0	0	0	0	0	0	3
maker-Contig_Y1-augustus-gene-36.86-mRNA-1	0	0	1	4	3	5	5	1	1	1	5	2	3	0	0	0	0	0	0	0	0	0	0	0	0	0	31
maker-Contig_Y1-snap-gene-36.319-mRNA-1	0	0	0	0	0	0	0	0	0	0	0	0	0	0	0	0	0	0	0	0	0	0	0	0	0	0	0
maker-Contig_Y1-augustus-gene-36.169-mRNA-1	0	8	7	2	6	14	58	0	1	1	0	0	0	0	0	0	0	0	0	0	0	0	0	0	0	0	97
maker-Contig_Y1-snap-gene-36.322-mRNA-1	0	0	1	0	0	0	0	0	0	0	0	0	0	0	0	0	0	0	0	0	0	0	0	0	0	0	1
maker-Contig_Y1-snap-gene-36.324-mRNA-1	0	1	0	1	0	0	0	0	1	0	0	0	0	0	0	0	0	0	0	0	0	0	0	0	0	0	3
maker-Contig_Y1-snap-gene-36.323-mRNA-1	0	0	0	1	0	0	0	0	1	0	0	1	1	0	0	0	0	0	0	0	0	0	0	0	0	0	4
snap_masked-Contig_Y1-processed-gene-36.70-mRNA-1	0	4	2	0	0	2	0	0	0	0	0	0	0	0	0	0	0	0	0	0	0	0	0	0	0	0	8
snap_masked-Contig_Y1-processed-gene-36.71-mRNA-1	0	0	0	0	0	0	0	0	0	0	0	0	0	0	0	0	0	0	0	0	0	0	0	0	0	0	0
maker-Contig_Y1-snap-gene-36.331-mRNA-1	0	1	0	0	1	2	8	5	11	18	15	13	5	5	0	0	0	0	0	0	0	0	0	0	0	0	84
maker-Contig_Y1-snap-gene-36.220-mRNA-1	0	11	16	78	126	222	268	20	2	1	0	1	0	1	0	0	2	0	0	0	0	0	0	0	0	0	748
maker-Contig_Y1-snap-gene-36.226-mRNA-1	0	9	17	84	183	309	368	21	0	0	1	0	1	0	0	0	0	0	0	0	0	0	0	0	0	0	993
snap_masked-Contig_Y1-processed-gene-36.47-mRNA-1	0	1	0	2	3	2	27	2	0	0	0	0	0	0	0	0	0	0	0	0	0	0	0	0	0	0	37
maker-Contig_Y1-snap-gene-36.234-mRNA-1	0	6	8	41	139	254	297	12	4	0	1	3	2	0	0	0	0	0	0	0	0	0	0	0	0	0	767
snap_masked-Contig_Y1-processed-gene-36.49-mRNA-1	0	5	7	46	97	165	149	15	1	1	1	0	0	0	0	0	0	0	0	0	0	0	0	0	0	0	487
maker-Contig_Y1-augustus-gene-36.112-mRNA-1	0	1	0	2	6	4	28	3	2	0	0	0	1	0	0	0	0	0	0	0	0	0	0	0	0	0	47
maker-Contig_Y1-augustus-gene-36.113-mRNA-1	0	0	1	2	5	6	25	3	3	0	1	0	0	0	0	0	0	0	0	0	0	0	0	0	0	0	46
maker-Contig_Y1-snap-gene-36.241-mRNA-1	0	7	25	85	206	402	538	39	7	4	1	4	1	1	3	0	0	0	0	0	0	0	0	0	0	0	1323
augustus_masked-Contig_Y1-processed-gene-37.0-mRNA-1	0	5	16	60	153	282	327	22	1	1	0	0	1	0	1	0	0	0	0	0	0	0	0	0	0	0	869
maker-Contig_Y1-snap-gene-37.271-mRNA-1	0	2	11	24	56	51	47	2	1	0	1	1	0	0	0	0	0	0	0	0	0	0	0	0	0	0	196
maker-Contig_Y1-snap-gene-37.270-mRNA-1	0	0	0	0	0	0	2	0	0	0	0	0	0	0	0	0	0	0	0	0	0	0	0	0	0	0	2
augustus_masked-Contig_Y1-processed-gene-37.2-mRNA-1	0	1	1	2	4	6	19	3	3	0	0	0	1	1	0	0	0	0	0	0	0	0	0	0	0	0	41
maker-Contig_Y1-snap-gene-37.280-mRNA-1	0	7	29	68	225	417	546	27	8	6	3	2	1	1	0	0	0	0	0	0	0	0	0	0	0	0	1340
maker-Contig_Y1-snap-gene-37.285-mRNA-1	0	9	21	80	154	285	301	20	1	0	2	1	1	0	1	0	0	0	0	0	0	0	0	0	0	0	876
maker-Contig_Y1-snap-gene-37.283-mRNA-1	0	6	18	64	132	212	242	21	6	2	1	0	0	0	1	0	0	0	0	0	0	0	0	0	0	0	705
maker-Contig_Y1-snap-gene-37.286-mRNA-1	0	7	19	101	218	354	510	34	8	4	3	2	4	4	3	1	1	0	0	0	0	0	0	0	0	0	1273
maker-Contig_Y1-snap-gene-37.406-mRNA-1	0	0	1	2	12	13	57	23	7	6	5	7	2	1	0	0	0	0	0	0	0	0	0	0	0	0	136
maker-Contig_Y1-augustus-gene-37.246-mRNA-1	0	0	0	0	0	0	0	0	0	0	0	0	0	0	0	0	0	0	0	0	0	0	0	0	0	0	0
maker-Contig_Y1-augustus-gene-37.142-mRNA-1	0	8	29	73	202	324	362	29	4	4	1	3	1	0	0	1	0	0	0	0	0	0	0	0	0	0	1041
maker-Contig_Y1-augustus-gene-37.143-mRNA-1	0	14	16	72	177	361	413	27	6	4	2	1	1	1	1	0	0	0	0	0	0	0	0	0	0	0	1096
maker-Contig_Y1-augustus-gene-37.144-mRNA-1	0	1	2	18	36	76	109	13	2	0	0	0	1	1	1	0	0	0	0	0	0	0	0	0	0	0	260
maker-Contig_Y1-snap-gene-37.295-mRNA-1	0	8	24	91	218	328	368	25	2	2	0	2	1	0	2	0	0	0	0	0	0	0	0	0	0	0	1071
maker-Contig_Y1-snap-gene-37.297-mRNA-1	0	4	1	2	1	8	17	3	2	2	0	1	0	0	0	0	0	0	0	0	0	0	0	0	0	0	41
maker-Contig_Y1-snap-gene-37.306-mRNA-1	0	15	30	104	264	444	552	23	7	6	3	3	1	0	2	1	0	0	0	0	0	0	0	0	0	0	1455
maker-Contig_Y1-augustus-gene-37.160-mRNA-1	0	7	31	98	258	381	552	32	5	4	2	1	2	1	0	1	2	0	0	0	0	0	0	0	0	0	1377
maker-Contig_Y1-snap-gene-37.314-mRNA-1	0	2	6	18	53	75	106	9	2	1	1	3	0	0	0	1	0	0	0	0	0	0	0	0	0	0	277
augustus_masked-Contig_Y1-processed-gene-37.17-mRNA-1	0	0	2	3	2	3	11	1	2	0	0	0	0	0	0	0	0	0	0	0	0	0	0	0	0	0	24
maker-Contig_Y1-snap-gene-37.317-mRNA-1	0	0	0	0	1	1	8	1	0	0	0	0	0	0	0	0	0	0	0	0	0	0	0	0	0	0	11
maker-Contig_Y1-snap-gene-37.320-mRNA-1	0	8	14	61	100	201	237	14	2	0	2	0	0	1	0	0	0	0	0	0	0	0	0	0	0	0	640
maker-Contig_Y1-snap-gene-37.319-mRNA-1	0	1	0	0	3	3	8	2	1	0	0	1	0	0	0	0	0	0	0	0	0	0	0	0	0	0	19
maker-Contig_Y1-snap-gene-37.328-mRNA-1	0	6	13	53	104	206	199	24	2	0	0	1	0	0	3	1	0	0	0	0	0	0	0	0	0	0	612
maker-Contig_Y1-snap-gene-37.327-mRNA-1	0	1	0	0	1	3	8	1	0	0	0	0	0	0	0	0	0	0	0	0	0	0	0	0	0	0	14
maker-Contig_Y1-augustus-gene-37.181-mRNA-1	0	22	20	73	229	342	488	25	2	4	0	3	4	1	1	2	0	2	1	0	0	0	0	0	0	0	1219
snap_masked-Contig_Y1-processed-gene-37.75-mRNA-1	0	0	1	1	1	2	14	2	2	0	1	0	0	0	0	0	0	0	0	0	0	0	0	0	0	0	24
snap_masked-Contig_Y1-processed-gene-37.76-mRNA-1	0	0	0	0	0	1	5	0	1	0	0	0	0	0	0	0	0	0	0	0	0	0	0	0	0	0	7
maker-Contig_Y1-snap-gene-37.347-mRNA-1	0	6	23	63	116	208	256	20	2	1	6	2	1	2	2	0	0	0	0	0	0	0	0	0	0	0	708
maker-Contig_Y1-snap-gene-37.346-mRNA-1	0	8	18	100	202	355	406	21	4	0	2	3	1	0	1	1	0	0	0	0	0	0	0	0	0	0	1122
maker-Contig_Y1-snap-gene-37.345-mRNA-1	0	0	1	1	2	0	3	0	0	0	0	0	0	0	0	0	0	0	0	0	0	0	0	0	0	0	7
augustus_masked-Contig_Y1-processed-gene-37.28-mRNA-1	0	12	19	68	159	299	329	19	1	2	2	0	2	0	0	0	0	0	0	0	0	0	0	0	0	0	912
maker-Contig_Y1-augustus-gene-37.195-mRNA-1	0	2	1	8	20	64	81	14	3	5	0	1	1	0	0	0	0	0	0	0	0	0	0	0	0	0	200
augustus_masked-Contig_Y1-processed-gene-37.30-mRNA-1	0	10	17	61	112	178	231	12	6	1	1	1	0	1	1	0	0	0	0	0	0	0	0	0	0	0	632
maker-Contig_Y1-snap-gene-37.369-mRNA-1	0	3	18	49	110	157	175	16	4	1	1	1	0	2	0	0	0	0	0	0	0	0	0	0	0	0	537
maker-Contig_Y1-snap-gene-37.374-mRNA-1	0	0	4	2	0	6	5	1	0	0	0	0	0	0	0	0	0	0	0	0	0	0	0	0	0	0	18
maker-Contig_Y1-augustus-gene-37.221-mRNA-1	0	0	3	3	2	1	1	0	0	0	0	0	0	0	0	0	0	0	0	0	0	0	0	0	0	0	10
maker-Contig_Y1-snap-gene-37.372-mRNA-1	0	4	3	0	2	1	4	0	0	0	0	0	0	1	0	0	0	0	0	0	0	0	0	0	0	0	15
maker-Contig_Y1-snap-gene-37.412-mRNA-1	0	0	0	1	0	0	0	0	0	0	0	0	0	0	0	0	0	0	0	0	0	0	0	0	0	0	1
maker-Contig_Y1-snap-gene-37.389-mRNA-1	0	8	2	1	0	0	0	0	0	0	0	0	0	0	0	0	0	0	0	0	0	0	0	0	0	0	11
maker-Contig_Y1-snap-gene-37.422-mRNA-1	0	1	0	0	0	0	0	0	0	0	0	0	0	0	0	0	0	0	0	0	0	0	0	0	0	0	1
maker-Contig_Y1-augustus-gene-37.254-mRNA-1	0	1	0	2	2	0	2	0	0	0	0	0	0	0	0	0	0	0	0	0	0	0	0	0	0	0	7
maker-Contig_Y1-snap-gene-37.423-mRNA-1	0	0	0	0	0	0	0	0	0	0	0	0	0	0	0	0	0	0	0	0	0	0	0	0	0	0	0
maker-Contig_Y1-snap-gene-37.393-mRNA-1	0	0	0	0	0	0	0	0	0	0	1	1	0	0	0	0	0	0	0	0	0	0	0	0	0	0	2
maker-Contig_Y1-snap-gene-37.397-mRNA-1	0	0	0	0	0	0	0	0	0	0	0	0	0	0	0	0	0	0	0	0	0	0	0	0	0	0	0
maker-Contig_Y1-augustus-gene-37.257-mRNA-1	0	1	0	0	0	1	0	0	0	0	0	0	0	0	0	0	0	0	0	0	0	0	0	0	0	0	2
snap_masked-Contig_Y1-processed-gene-37.111-mRNA-1	0	0	0	0	0	1	3	0	0	0	0	0	0	0	0	0	0	0	0	0	0	0	0	0	0	0	4
maker-Contig_Y1-augustus-gene-37.239-mRNA-1	0	0	0	0	1	0	0	0	0	0	0	0	0	0	0	0	0	0	0	0	0	0	0	0	0	0	1
augustus_masked-Contig_Y1-processed-gene-37.39-mRNA-1	0	0	0	0	0	0	0	0	0	0	0	0	0	0	0	0	0	0	0	0	0	0	0	0	0	0	0
maker-Contig_Y1-snap-gene-37.434-mRNA-1	0	0	0	0	0	0	1	0	0	1	1	1	0	0	0	0	0	0	0	0	0	0	0	0	0	0	4
maker-Contig_Y1-augustus-gene-37.241-mRNA-1	0	0	1	1	0	3	4	8	15	12	12	12	4	0	0	0	0	0	0	0	0	0	0	0	0	0	72
maker-Contig_Y1-augustus-gene-37.260-mRNA-1	0	0	0	0	0	0	0	0	0	0	0	0	0	0	0	0	0	0	0	0	0	0	0	0	0	0	0
maker-Contig_Y1-augustus-gene-37.243-mRNA-1	0	0	0	0	0	1	0	0	0	0	0	0	0	0	0	0	0	0	0	0	0	0	0	0	0	0	1
maker-Contig_Y1-snap-gene-37.439-mRNA-1	0	1	0	0	0	0	0	0	0	0	0	0	0	0	0	0	0	0	0	0	0	0	0	0	0	0	1
maker-Contig_Y1-snap-gene-37.442-mRNA-1	0	0	0	0	0	0	6	0	0	0	0	0	0	0	0	0	0	0	0	0	0	0	0	0	0	0	6
maker-Contig_Y1-snap-gene-37.443-mRNA-1	0	0	0	0	0	0	0	0	0	0	0	0	0	0	0	0	0	0	0	0	0	0	0	0	0	0	0
maker-Contig_Y1-augustus-gene-37.264-mRNA-1	0	0	0	0	0	0	0	0	0	0	0	0	0	0	0	0	0	0	0	0	0	0	0	0	0	0	0
maker-Contig_Y1-augustus-gene-37.265-mRNA-1	0	0	0	0	0	0	0	0	0	0	0	0	0	0	0	0	0	0	0	0	0	0	0	0	0	0	0
maker-Contig_Y1-snap-gene-37.447-mRNA-1	0	0	0	1	0	0	0	0	0	1	0	0	0	0	0	0	0	0	0	0	0	0	0	0	0	0	2
augustus_masked-Contig_Y1-processed-gene-37.52-mRNA-1	0	0	1	0	1	7	9	0	1	0	0	0	0	0	0	0	0	0	0	0	0	0	0	0	0	0	19
augustus_masked-Contig_Y1-processed-gene-37.44-mRNA-1	0	0	0	0	0	0	0	1	0	0	0	0	0	0	0	0	0	0	0	0	0	0	0	0	0	0	1
maker-Contig_Y1-snap-gene-37.451-mRNA-1	0	1	0	0	1	0	0	0	0	0	0	0	0	0	0	0	0	0	0	0	0	0	0	0	0	0	2
maker-Contig_Y1-augustus-gene-37.268-mRNA-1	0	0	0	0	0	0	0	0	0	0	0	0	0	0	0	0	0	0	0	0	0	0	0	0	0	0	0
snap_masked-Contig_Y1-processed-gene-37.99-mRNA-1	0	1	6	4	13	19	20	39	109	125	138	166	69	35	7	0	0	0	0	0	0	0	0	0	0	0	751
maker-Contig_Y1-snap-gene-38.118-mRNA-1	0	2	1	3	0	0	0	0	0	0	0	0	0	0	0	0	0	0	0	0	0	0	0	0	0	0	6
maker-Contig_Y1-augustus-gene-38.63-mRNA-1	0	2	0	0	0	0	0	0	3	0	0	0	0	0	0	0	0	0	0	0	0	0	0	0	0	0	5
maker-Contig_Y1-augustus-gene-38.65-mRNA-1	0	8	2	2	0	0	2	0	0	0	0	0	0	0	0	0	0	0	0	0	0	0	0	0	0	0	14
augustus_masked-Contig_Y1-processed-gene-38.3-mRNA-1	0	15	17	20	21	63	75	68	45	83	88	44	15	13	6	0	0	0	0	0	0	0	0	0	0	0	573
maker-Contig_Y1-snap-gene-38.170-mRNA-1	0	0	0	0	0	0	0	0	0	0	0	0	0	0	0	0	0	0	0	0	0	0	0	0	0	0	0
maker-Contig_Y1-augustus-gene-38.77-mRNA-1	0	4	0	0	0	0	0	0	0	0	0	0	0	0	0	0	0	0	0	0	0	0	0	0	0	0	4
augustus_masked-Contig_Y1-processed-gene-38.5-mRNA-1	0	0	0	0	0	0	0	0	0	0	0	0	0	0	0	0	0	0	0	0	0	0	0	0	0	0	0
snap_masked-Contig_Y1-processed-gene-38.31-mRNA-1	0	0	0	0	0	0	0	0	0	0	0	0	0	0	0	0	0	0	0	0	0	0	0	0	0	0	0
maker-Contig_Y1-snap-gene-38.138-mRNA-1	0	0	0	0	0	0	0	0	0	0	0	0	0	0	0	0	0	0	0	0	0	0	0	0	0	0	0
maker-Contig_Y1-augustus-gene-38.108-mRNA-1	0	0	0	0	0	0	0	0	0	0	0	0	2	0	0	0	0	0	0	0	0	0	0	0	0	0	2
maker-Contig_Y1-augustus-gene-38.109-mRNA-1	0	0	4	7	0	0	0	0	0	0	0	0	0	0	0	0	0	0	0	0	0	0	0	0	0	0	11
maker-Contig_Y1-snap-gene-38.172-mRNA-1	0	0	0	1	1	0	0	0	0	0	0	0	0	0	0	0	0	0	0	0	0	0	0	0	0	0	2
snap_masked-Contig_Y1-processed-gene-38.51-mRNA-1	0	0	0	0	0	0	0	0	0	0	0	0	0	0	0	0	0	0	0	0	0	0	0	0	0	0	0
snap_masked-Contig_Y1-processed-gene-38.52-mRNA-1	0	0	0	0	0	0	0	0	0	0	0	0	0	0	0	0	0	0	0	0	0	0	0	0	0	0	0
maker-Contig_Y1-augustus-gene-38.80-mRNA-1	0	1	0	1	1	2	16	2	0	0	0	1	1	1	0	0	0	0	0	0	0	0	0	0	0	0	26
maker-Contig_Y1-augustus-gene-38.112-mRNA-1	0	0	0	0	1	1	5	1	0	0	0	0	0	0	0	0	0	0	0	0	0	0	0	0	0	0	8
maker-Contig_Y1-snap-gene-38.143-mRNA-1	0	0	0	0	0	0	0	0	0	0	0	0	0	0	0	0	0	0	0	0	0	0	0	0	0	0	0
maker-Contig_Y1-snap-gene-38.144-mRNA-1	0	0	0	0	1	2	11	1	0	0	0	0	0	0	0	0	0	0	0	0	0	0	0	0	0	0	15
maker-Contig_Y1-snap-gene-38.177-mRNA-1	0	0	1	2	0	0	1	0	0	0	0	0	0	0	0	0	0	0	0	0	0	0	0	0	0	0	4
maker-Contig_Y1-augustus-gene-38.90-mRNA-1	0	0	1	3	2	5	3	0	0	0	0	0	0	0	0	0	0	0	0	0	0	0	0	0	0	0	14
snap_masked-Contig_Y1-processed-gene-38.41-mRNA-1	0	0	0	0	0	0	0	0	0	0	0	0	0	0	0	0	0	0	0	0	0	0	0	0	0	0	0
snap_masked-Contig_Y1-processed-gene-38.42-mRNA-1	0	0	0	0	0	0	0	0	0	0	0	0	0	0	0	0	0	0	0	0	0	0	0	0	0	0	0
[truncated: 19,525 more rows]
