# Supplementary material for: Single-cell RNA-seq of Drosophila miranda testis reveals the evolution and trajectory of germline sex chromosome regulation
Source: PLoS Biol. 2024 Apr 30;22(4):e3002605. doi: 10.1371/journal.pbio.3002605 (PMC11135767; doi:10.1371/journal.pbio.3002605)
Supplement: S1 Data — (ZIP) [file pbio.3002605.s017.zip › S1_Data/Dpse.STARpri.CDS.fc]

# Program:featureCounts v2.0.3; Command:"featureCounts" "-T" "24" "-p" "-M" "-t" "CDS" "-a" "../../ref/dpse-all-r3.2.gene.sed.gtf" "-G" "../../ref/dpse-all-chromosome-r3.2.fasta" "-o" "Dpse.STARpri.CDS.fc" "Dpse.female.stage10.0.replicate1.pri.sort.bam" "Dpse.female.stage10.0.replicate2.pri.sort.bam" "Dpse.female.stage10.0.replicate3.pri.sort.bam" "Dpse.female.stage12.0.replicate1.pri.sort.bam" "…
Geneid	Chr	Start	End	Strand	Length	Dpse.female.stage10.0.replicate1.pri.sort.bam	Dpse.female.stage10.0.replicate2.pri.sort.bam	Dpse.female.stage10.0.replicate3.pri.sort.bam	Dpse.female.stage12.0.replicate1.pri.sort.bam	Dpse.female.stage12.0.replicate2.pri.sort.bam	Dpse.female.stage12.0.replicate3.pri.sort.bam	Dpse.female.stage2.0.replicate1.pri.sort.bam	Dpse.female.stage2.0.replicate2.pri.sort.bam	Dpse.female.stage2.0.replicate3.pri.sort.bam	Dpse.female.stage4.0.replicate1.pri.sort.bam	Dpse.female.stage4.0.replicate2.pri.sort.bam	Dpse.female.stage4.0.replicate3.pri.sort.bam	Dpse.female.stage5.5.replicate2.pri.sort.bam	Dpse.female.stage5.5.replicate3.pri.sort.bam	Dpse.female.stage5.9.replicate1.pri.sort.bam	Dpse.female.stage5.9.replicate2.pri.sort.bam	Dpse.female.stage5.9.replicate3.pri.sort.bam	Dpse.female.stage7.0.replicate1.pri.sort.bam	Dpse.female.stage7.0.replicate2.pri.sort.bam	Dpse.female.stage7.0.replicate3.pri.sort.bam	Dpse.female.stage8.9.replicate1.pri.sort.bam	Dpse.female.stage8.9.replicate2.pri.sort.bam	Dpse.male.stage10.0.replicate1.pri.sort.bam	Dpse.male.stage10.0.replicate2.pri.sort.bam	Dpse.male.stage10.0.replicate3.pri.sort.bam	Dpse.male.stage12.0.replicate1.pri.sort.bam	Dpse.male.stage12.0.replicate2.pri.sort.bam	Dpse.male.stage12.0.replicate3.pri.sort.bam	Dpse.male.stage2.0.replicate1.pri.sort.bam	Dpse.male.stage2.0.replicate2.pri.sort.bam	Dpse.male.stage2.0.replicate3.pri.sort.bam	Dpse.male.stage4.0.replicate1.pri.sort.bam	Dpse.male.stage4.0.replicate2.pri.sort.bam	Dpse.male.stage4.0.replicate3.pri.sort.bam	Dpse.male.stage5.5.replicate1.pri.sort.bam	Dpse.male.stage5.5.replicate2.pri.sort.bam	Dpse.male.stage5.5.replicate3.pri.sort.bam	Dpse.male.stage5.9.replicate1.pri.sort.bam	Dpse.male.stage5.9.replicate2.pri.sort.bam	Dpse.male.stage5.9.replicate3.pri.sort.bam	Dpse.male.stage7.0.replicate1.pri.sort.bam	Dpse.male.stage7.0.replicate2.pri.sort.bam	Dpse.male.stage7.0.replicate3.pri.sort.bam	Dpse.male.stage8.9.replicate1.pri.sort.bam
FBgn0248267	2	1509	1772	-	264	9	20	16	41	22	54	75	75	80	65	65	75	11	14	5	15	8	9	15	33	20	10	16	9	22	47	42	46	132	18	67	102	10	104	11	18	13	6	4	24	17	7	7	5
FBgn0070670	2	4640	5962	+	1323	2	10	18	15	18	21	21	25	33	77	67	60	42	40	50	43	53	44	43	45	15	25	41	15	13	13	28	19	46	45	29	46	44	46	47	47	68	30	27	100	45	36	54	18
FBgn0248269	2;2	6090;6172	6095;6405	+;+	240	0	1	3	2	3	4	16	19	19	8	12	14	6	11	5	3	4	1	0	19	8	10	11	11	5	2	10	1	29	3	16	16	4	16	5	5	9	2	6	3	10	5	4	16
FBgn0074059	2;2	7284;7494	7433;7577	+;+	234	161	154	85	217	133	126	357	449	334	435	458	360	150	101	168	134	139	179	137	148	117	88	131	103	180	171	143	102	472	293	437	502	777	363	96	208	179	169	75	190	111	100	116	89
FBgn0078714	2;2;2	7802;8177;8781	8116;8711;8974	-;-;-	1044	1792	2179	1273	1725	760	1007	1521	2051	1660	2024	2172	2181	898	631	1271	787	859	1519	1376	2867	1328	1515	1569	1274	2143	1420	1292	764	2289	1659	1973	2494	1734	2015	624	1252	1098	1235	962	1416	2302	1339	1986	1027
FBgn0248270	2;2;2;2;2;2;2;2;2	9723;10133;10452;10889;11085;11463;11951;12757;13008	10061;10391;10836;11018;11389;11885;12691;12946;13259	+;+;+;+;+;+;+;+;+	3024	596	654	742	329	131	222	2256	2375	2512	4184	3031	3372	1284	782	969	859	483	747	966	1072	697	941	1186	826	885	218	698	287	2775	3418	2892	4964	1309	2960	710	1723	1488	759	526	1241	628	1140	310	1007
FBgn0078063	2;2;2;2;2	16455;16762;17141;17464;17720	16689;17071;17406;17650;17873	+;+;+;+;+	1152	383	386	812	707	191	227	447	970	771	4	86	30	21	5	16	14	9	33	19	31	11	13	443	683	61	835	557	726	943	0	731	10	4	38	11	44	9	6	7	10	23	40	29	22
FBgn0080020	2;2	18760;18867	18815;19353	+;+	543	2763	3408	1500	3368	1689	1938	1340	1870	1261	2372	2175	2282	2145	1532	2675	2246	2263	3900	3167	4365	2618	2547	2492	2079	2857	2771	2857	1468	1604	2134	1770	2702	4034	2125	1483	2676	2698	3310	2316	3909	2757	2551	2598	2077
FBgn0080026	2;2;2;2;2;2;2	19703;19968;20135;20894;21762;22038;22329	19754;20063;20827;21706;21973;22248;22335	+;+;+;+;+;+;+	2084	2465	3986	3182	3640	2018	3038	2346	2306	2723	4794	3277	4547	5334	4412	6887	6020	6117	6993	6933	9428	5919	5412	4668	3170	4157	3120	4229	2372	2891	3843	2968	5531	1089	3517	4073	7113	6182	6249	3966	8931	6419	7007	5477	5465
FBgn0076039	2;2	23459;24361	24301;24513	-;-	996	144	108	165	85	27	62	152	327	199	9	54	30	32	36	30	43	53	55	67	63	51	32	207	88	171	98	90	109	253	4	247	21	25	55	17	82	12	22	8	61	98	112	65	96
FBgn0070681	2;2;2;2	24781;24985;25118;25672	24930;25064;25619;25815	-;-;-;-	876	0	3	4	6	5	2	0	0	0	0	0	0	2	0	0	4	2	9	0	8	6	4	8	9	4	4	10	4	0	0	0	1	0	0	0	3	2	4	0	0	3	0	6	2
FBgn0076029	2;2;2;2;2;2;2;2	25981;26212;26552;26842;27161;27352;27607;27866	26156;26496;26777;27109;27294;27541;27813;28071	-;-;-;-;-;-;-;-	1692	6	11	1	4	9	4	0	0	2	0	0	0	6	0	4	2	8	10	6	12	3	8	8	6	11	2	15	5	0	2	0	0	0	0	0	4	2	4	8	8	0	2	11	6
FBgn0248266	2	28726	28941	-	216	0	2	0	0	0	0	0	0	0	0	0	0	1	0	0	1	0	0	0	1	0	0	1	0	1	0	0	2	0	0	0	0	0	0	0	0	0	0	0	1	1	0	1	1
FBgn0072474	2	30736	31137	-	402	9	17	14	9	6	13	0	0	0	0	0	0	2	4	2	7	1	6	5	10	8	0	22	15	28	4	13	11	0	0	0	0	0	0	0	0	2	0	2	2	5	2	4	2
FBgn0080030	2	31846	32934	+	1089	111	131	197	104	52	93	0	0	0	0	0	0	0	0	1	10	4	5	16	16	21	11	156	175	73	64	130	71	0	2	0	0	0	0	2	1	3	3	0	7	5	11	17	21
FBgn0248265	2	33234	33707	-	474	99	70	107	28	9	19	0	0	0	0	1	0	2	4	21	17	6	74	102	90	96	60	159	97	160	21	50	18	0	0	0	0	0	0	8	20	4	10	4	13	26	71	18	105
FBgn0080034	2;2;2	34296;34296;34666	35282;34602;35282	+;+;+	987	136	121	143	29	16	43	2	0	0	0	2	1	12	14	27	30	14	126	129	137	151	140	279	133	248	16	64	18	0	0	0	3	0	0	2	29	10	19	2	51	58	197	55	263
FBgn0079148	2	37417	39147	-	1731	10867	11043	14327	6470	1971	4311	7243	8003	9996	16271	15113	17737	18575	13909	12945	12502	16601	13704	13542	16505	13851	9432	19985	9365	17291	4351	6070	3592	14859	23227	10115	19999	2877	14219	14095	24919	13092	12542	6175	22743	16771	18965	12779	16352
FBgn0081989	2;2;2;2;2;2;2;2;2	40172;40470;41144;41844;42120;43183;43822;44341;44589	40400;41084;41783;42057;43130;43768;44282;44527;44686	-;-;-;-;-;-;-;-;-	4041	643	1116	1096	1012	541	997	890	899	651	43	84	68	803	859	1609	1629	1179	1608	2298	3167	1809	1654	1355	856	1150	949	1363	875	731	12	723	63	30	58	711	1448	882	953	605	2173	2124	2702	1575	1909
FBgn0081053	2;2;2;2;2;2;2;2	46549;47540;48734;48756;49173;49173;49598;49598	47334;47688;49013;49013;49493;49493;49678;49678	+;+;+;+;+;+;+;+	1617	47	105	60	762	636	865	735	913	962	1448	1581	1516	705	325	385	463	413	117	213	135	85	68	134	50	75	1254	796	911	1247	1471	1042	1707	1260	1190	457	625	487	340	265	625	175	232	118	78
FBgn0074144	2;2	50142;50537	50476;51152	+;+	951	0	2	4	3	6	0	0	0	0	0	1	0	3	0	9	10	4	4	6	4	7	5	8	4	5	8	7	9	0	0	0	0	1	0	6	6	4	6	3	3	2	5	3	4
FBgn0248272	2;2;2;2;2	51770;51929;52126;52343;52854	51874;52069;52281;52798;52979	+;+;+;+;+	984	250	281	209	159	67	135	112	151	106	187	189	185	383	234	598	318	355	547	574	905	427	529	389	197	526	140	257	92	117	127	190	213	340	215	275	536	478	661	509	692	629	576	552	441
FBgn0248264	2;2;2;2	54235;54726;55201;55424	54660;55141;55350;55748	-;-;-;-	1317	1677	1576	1208	821	359	383	3452	5023	3731	265	854	782	715	592	1466	1187	806	2553	2729	5034	2829	3927	2333	1409	3069	479	935	297	4281	74	4076	480	364	685	602	1233	1064	1468	1095	1667	3094	3138	2063	2284
FBgn0074145	2;2;2;2;2;2	56130;56397;56694;56891;57108;57619	56342;56636;56834;57046;57563;57744	+;+;+;+;+;+	1332	1131	1226	885	862	484	570	613	676	562	1136	1066	939	1368	1327	2520	1794	1773	2397	2369	3930	2115	2378	1520	1058	2251	613	998	386	678	675	812	1343	1139	881	1327	2154	2320	2819	2023	3018	2737	2602	2450	1802
FBgn0074146	2;2;2	57755;59646;59840	58063;59778;60276	-;-;-	879	33	30	31	19	2	10	0	0	0	0	0	2	46	25	64	71	62	62	82	84	44	39	33	26	55	6	15	7	1	0	0	2	0	0	60	42	36	37	104	68	73	71	51	45
FBgn0081985	2;2;2	60481;60899;61012	60834;60938;61172	-;-;-	555	5350	5366	3342	3669	1728	2177	1578	2110	1548	3092	2639	2726	3090	2487	3707	2829	2746	4216	2817	5637	3024	2741	3822	3201	5331	2594	3022	1569	2147	2722	1977	3369	4236	2428	2374	3971	3791	3928	2636	5230	4083	2963	3722	2144
FBgn0081065	2;2;2;2;2	61325;61523;61658;61795;62057	61464;61598;61732;61992;62290	+;+;+;+;+	723	6095	7749	3686	5066	3141	3237	2353	2670	2058	4087	3548	3773	3152	2198	4158	2506	2581	3876	3491	5585	3363	3305	4762	4100	6191	3535	4611	1883	2667	2643	2380	4090	6484	3399	2165	3178	4049	4771	2899	4551	3480	2784	3298	2200
FBgn0081071	2;2;2	62563;62832;63256	62605;63184;63822	+;+;+	963	2222	2743	2532	3678	1408	2182	3210	5436	4714	2978	4950	4395	1967	1388	2080	1698	2341	2421	2703	3839	2480	1970	2789	2417	2502	3238	2948	2158	6214	3101	5324	4446	2091	4545	1628	2106	1319	1627	996	3087	2866	2725	2546	2230
FBgn0071984	2;2;2;2	64593;64593;64792;64792	64728;64728;65480;65204	-;-;-;-	825	17	127	38	137	49	137	0	2	0	0	0	0	0	2	3	0	0	0	0	4	4	0	5	11	4	131	119	72	4	0	0	0	0	2	4	1	0	0	3	2	0	0	2	2
FBgn0081981	2;2;2;2	67044;67203;67854;68350	67148;67782;68265;68548	-;-;-;-	1296	631	973	653	1136	533	749	1943	3272	1982	265	954	551	453	356	613	482	689	798	828	1166	634	565	844	599	782	1214	1049	847	2248	142	2173	467	469	637	429	634	460	553	346	916	998	805	821	698
FBgn0081078	2;2;2;2;2;2;2;2;2	69164;69284;69529;69862;70610;70791;70999;72074;72727	69219;69473;69799;70550;70737;70939;71282;72663;72874	+;+;+;+;+;+;+;+;+	2505	2249	3309	2436	2584	1252	1966	1465	2025	1407	17	212	126	534	552	1089	988	807	2063	1970	3361	2057	1816	3372	2374	3364	2126	2911	1601	1484	14	1565	64	44	146	498	1235	944	912	649	1467	2023	2422	1749	2164
FBgn0261900	2;2;2;2;2;2;2;2;2;2	75774;77440;78440;78990;78990;79207;79207;79403;79403;83666	76368;78922;78922;79127;79127;79315;79315;79436;79663;83765	-;-;-;-;-;-;-;-;-;-	2686	994	2022	2261	1668	705	1526	4680	6963	7389	5540	6919	7435	1830	490	626	507	719	788	767	1733	952	894	2437	1453	1628	1467	1895	1751	10575	7011	6859	6737	1244	6309	816	941	408	474	369	748	1249	1356	1060	1027
FBgn0074545	2;2;2;2;2;2;2;2;2;2;2;2;2;2;2	85749;85749;85749;85749;85749;86601;86601;86601;86601;86601;87471;87471;87471;87471;87471	85796;85796;85796;85796;85796;86805;86805;86805;86805;86805;87634;87634;87634;87634;87634	+;+;+;+;+;+;+;+;+;+;+;+;+;+;+	417	12312	10928	8829	13031	7221	8252	15645	24250	18611	21128	25313	19489	19188	14379	19301	14409	22103	23610	17588	19943	17321	12131	12546	7887	13158	12002	11819	8780	26099	22580	23702	26324	20494	18776	11767	26133	19306	20940	10165	34338	18021	17817	15834	13261
FBgn0248273	2	89590	90411	+	822	1612	1773	1066	1623	756	939	1702	2298	1997	2820	3116	2892	1542	1001	1666	1428	1330	1452	1807	2162	1334	1124	1368	956	1689	1764	1495	1052	2806	3197	2427	3262	3548	2994	1164	1830	1431	1596	809	2182	1479	1579	1492	1280
FBgn0073750	2;2;2	90569;91398;91546	91342;91481;91611	-;-;-	924	4787	5079	4206	5409	2294	2813	1856	3629	2556	4196	4822	4692	6342	4484	6480	5778	6981	6375	7520	7337	5484	4036	5738	3570	5900	5816	4472	4100	4082	5406	3645	4671	4836	4228	4891	7536	5113	6238	3356	9818	7036	7654	6400	5260
FBgn0075079	2;2;2;2;2	91852;92950;93085;93633;93952	92887;93023;93568;93887;94019	+;+;+;+;+	1917	1262	1400	1402	654	275	520	1279	1660	1591	2442	2620	2595	1132	821	1264	824	932	1698	1752	3509	1989	2171	1452	944	2064	428	749	384	2465	3001	1679	3118	2016	2221	746	1365	990	1015	804	1656	2563	1880	2265	1784
FBgn0074539	2;2;2;2;2;2;2;2;2;2;2;2;2;2;2	94816;95128;95434;96207;96615;96834;97127;97802;97995;98311;98505;98936;99423;99724;99973	94818;95364;96147;96382;96749;97062;97736;97932;98251;98452;98863;99359;99664;99910;100074	+;+;+;+;+;+;+;+;+;+;+;+;+;+;+	3948	175	264	332	92	68	129	0	0	0	0	5	0	464	385	776	654	443	530	611	1572	479	658	596	301	485	110	214	156	0	2	2	1	0	4	526	449	500	398	532	736	686	888	575	635
FBgn0073766	2;2;2;2;2;2;2;2;2;2;2;2;2;2;2;2;2;2;2;2;2	101377;101377;101582;101582;101735;101735;101992;101992;102373;102373;102860;102860;103701;103701;103881;103881;104497;104497;104813;105151;107988	101481;101481;101667;101667;101923;101923;102315;102315;102790;102790;103621;103621;103774;103774;104042;104042;104719;104593;104993;105265;108120	-;-;-;-;-;-;-;-;-;-;-;-;-;-;-;-;-;-;-;-;-	2772	93	538	839	711	168	476	50	98	28	29	790	17	58	41	45	46	111	10	86	15	2	4	101	449	34	802	527	1008	888	240	27	24	582	40	23	49	342	28	29	574	155	124	43	11
FBgn0075945	2;2;2;2;2;2;2;2;2;2;2;2;2;2;2;2;2;2;2;2;2;2;2;2;2;2;2;2;2;2;2;2;2;2;2;2;2;2;2;2;2;2	109891;109891;109891;113826;113826;113826;114122;114122;114122;120821;120821;120821;121071;121071;121071;121764;121764;121764;121999;121999;121999;123677;123677;123677;123996;123996;123996;124226;124226;124226;125032;125032;125032;125518;125518;125518;126380;126380;126689;126812;126812;128621	110332;110332;110332;114061;114061;114061;114309;114309;114309;120998;120998;120998;121208;121208;121208;121932;121932;121932;122593;122593;122593;123799;123799;123799;124154;124154;124154;124970;124970;124970;125450;125450;125450;125705;125705;125705;126739;126619;126739;127317;127317;128808	+;+;+;+;+;+;+;+;+;+;+;+;+;+;+;+;+;+;+;+;+;+;+;+;+;+;+;+;+;+;+;+;+;+;+;+;+;+;+;+;+;+	4634	108	254	927	283	407	472	15	28	10	21	152	2	477	414	413	461	299	280	417	687	462	282	749	799	292	445	809	876	433	10	8	4	10	18	290	395	323	193	174	624	585	787	421	498
FBgn0073293	2	111208	112140	-	933	2	4	4	0	1	0	0	1	2	2941	2099	3770	3734	1888	1203	725	2136	245	206	217	42	27	6	4	3	3	2	2	8	20	4	2020	1508	2478	1986	2215	1459	717	250	1144	172	253	71	11
FBgn0073224	2;2;2;2;2;2;2;2;2;2;2;2;2;2;2;2	136243;149749;153437;153949;154265;154442;155009;155309;155618;155799;156167;156532;157167;157461;176590;177724	136594;149906;153574;154114;154336;154612;155091;155474;155729;156020;156452;156681;157285;157561;176663;177726	-;-;-;-;-;-;-;-;-;-;-;-;-;-;-;-	2373	2	0	0	1	0	3	0	1	0	0	0	0	0	0	0	0	0	0	0	2	0	0	6	14	2	3	5	0	0	0	0	0	0	0	0	4	0	0	0	0	2	0	3	0
FBgn0075947	2;2;2;2;2;2;2;2;2;2;2;2;2;2;2;2	139312;139513;139909;139909;140953;140953;141126;141126;143751;143751;146689;146689;146903;146903;149287;149287	139734;139734;140008;140008;141062;141062;141229;141229;143846;143846;146845;146845;147021;147021;149737;149737	+;+;+;+;+;+;+;+;+;+;+;+;+;+;+;+	1560	0	0	0	10	4	16	0	0	0	0	0	0	1	8	0	4	2	0	2	0	0	2	0	2	0	9	7	12	0	0	0	0	0	0	0	0	2	0	0	6	1	1	1	1
FBgn0248276	2;2	185807;187034	186974;188175	+;+	2310	24	16	78	61	26	8	0	0	2	0	0	0	0	0	1	2	0	0	0	2	2	1	6	154	2	143	67	20	0	2	0	0	0	0	0	0	0	0	0	0	0	0	0	0
FBgn0073847	2;2	189104;189569	189508;189589	-;-	426	0	0	0	0	0	0	0	0	0	0	0	0	0	0	0	0	0	0	0	1	0	0	0	0	0	2	0	0	0	0	0	0	0	0	0	0	0	0	0	0	0	0	0	0
FBgn0070969	2;2;2	197591;198853;200106	198789;200009;200158	-;-;-	2409	10	37	68	8	0	6	0	0	0	0	0	0	0	0	1	0	2	1	0	0	2	2	12	83	0	13	46	31	0	0	0	0	0	0	0	0	2	3	0	0	0	0	0	0
FBgn0073846	2;2;2;2;2;2;2;2;2	215416;215590;215763;216163;216658;216852;217094;217196;217365	215530;215699;216097;216593;216794;217041;217141;217304;217422	+;+;+;+;+;+;+;+;+	1533	0	0	0	0	0	1	0	0	0	0	0	0	0	0	0	0	0	0	0	0	0	2	0	4	0	0	0	2	0	0	0	0	0	0	0	0	0	0	0	0	2	0	0	0
FBgn0070968	2;2;2;2	219524;223203;223761;223951	219638;223676;223848;224146	+;+;+;+	873	4	17	0	2	0	1	0	0	0	0	0	0	0	0	0	0	0	0	0	0	0	0	0	26	0	6	19	0	0	0	1	0	0	0	0	0	0	0	0	0	0	0	0	0
FBgn0248277	2;2;2	229705;230754;230952	230691;230892;231079	+;+;+	1254	0	2	0	6	6	1	0	0	0	0	0	0	0	0	0	0	0	0	0	0	0	0	0	2	0	6	6	0	0	0	0	0	0	1	0	0	0	0	0	0	0	0	0	0
FBgn0248278	2;2;2	231698;232669;232865	232606;232807;233004	+;+;+	1188	0	2	2	2	0	5	0	0	0	0	0	0	0	0	0	0	0	0	0	0	0	0	0	0	0	2	2	5	0	0	0	0	0	0	0	0	0	0	0	0	0	0	0	0
FBgn0248279	2;2;2	233647;234561;234778	234498;234699;234890	+;+;+	1104	0	2	0	0	0	6	0	0	0	0	0	0	0	0	0	0	0	0	0	0	0	0	0	0	0	4	8	6	0	0	0	0	0	0	0	0	0	0	0	0	0	0	0	0
FBgn0073845	2;2;2	237948;240110;250683	239313;240256;250882	-;-;-	1713	1	123	10	57	77	110	4	1	0	1	2	0	0	1	0	0	0	1	0	2	0	0	0	2	0	112	145	115	0	0	0	2	0	0	0	0	2	0	0	0	0	0	2	0
FBgn0248280	2;2;2;2	242257;242374;242597;242826	242316;242529;242764;242981	+;+;+;+	540	0	3	2	0	8	3	0	0	0	0	0	0	0	0	1	0	0	0	0	0	0	0	0	0	0	7	10	2	0	0	0	0	0	0	0	0	0	0	0	0	0	0	0	0
FBgn0248282	2;2;2	257621;257830;258093	257777;257998;258273	+;+;+	507	8	0	3	1	0	0	2	0	0	6	2	10	7	6	1	5	2	12	14	14	5	8	4	6	3	2	6	2	0	4	0	2	7	0	4	10	6	11	4	6	2	17	3	16
FBgn0075229	2;2	263050;263050	264369;264369	+;+	1320	2012	3492	3151	3446	1421	2431	6650	6415	9951	14480	11937	15653	6540	3432	1935	1365	1692	937	1061	1707	1162	973	3164	3175	2602	3391	3649	2929	11844	15216	9839	18032	1384	12089	3389	7779	6090	1928	629	3629	1161	1486	947	1202
FBgn0074379	2;2	269635;269895	269761;270397	+;+	630	553	500	852	513	153	337	297	621	445	213	490	300	184	98	145	142	207	129	182	214	166	79	759	420	637	679	432	579	746	416	578	302	385	281	163	227	73	105	42	209	211	306	127	169
FBgn0073157	2;2;2;2;2	270766;270766;272208;272208;273977	272145;272145;272324;272449;274157	-;-;-;-;-	1803	28	48	51	59	21	37	0	0	0	0	0	0	24	32	55	60	40	8	34	71	27	17	120	66	104	63	75	84	0	1	0	0	0	0	61	17	2	12	26	41	31	53	12	45
FBgn0248260	2;2;2;2;2;2;2;2;2;2;2;2	275898;279212;279380;279735;280120;280265;280652;280814;281103;281431;281597;283140	276238;279309;279464;279809;280201;280390;280745;281031;281248;281542;281928;283329	-;-;-;-;-;-;-;-;-;-;-;-	1899	0	0	0	1	0	0	0	0	0	0	0	0	0	1	2	0	0	0	0	3	0	0	4	0	2	4	2	4	0	0	0	0	0	0	10	4	4	2	0	0	0	2	0	4
FBgn0248283	2;2;2	277538;277642;277870	277585;277809;278025	+;+;+	372	0	0	0	0	0	0	0	0	0	0	0	0	0	0	0	0	0	0	0	0	0	0	0	0	0	0	0	0	0	0	0	0	0	0	0	0	0	0	0	0	0	0	0	0
FBgn0248284	2;2;2	278272;278554;278784	278481;278721;278939	+;+;+	534	0	0	0	2	0	0	0	0	0	0	0	0	0	0	0	0	0	0	0	0	0	0	0	0	0	0	0	0	0	0	0	0	0	0	0	0	0	0	0	0	0	0	0	0
FBgn0248259	2;2;2	288409;288628;288862	288564;288795;289017	-;-;-	480	0	0	0	0	0	0	0	0	0	0	0	0	0	0	0	0	0	0	0	0	0	0	0	0	0	0	1	2	0	0	0	0	0	0	0	0	0	0	0	0	0	0	0	0
FBgn0261493	2;2;2;2	289918;290130;290353;290559	290073;290297;290508;290618	-;-;-;-	540	0	0	0	0	0	0	0	0	0	0	0	0	0	0	0	0	0	0	0	0	0	0	0	0	0	0	0	0	0	0	0	0	0	0	0	0	0	0	0	0	0	0	0	0
FBgn0261489	2;2;2;2	290992;291209;291432;291638	291147;291376;291587;291697	-;-;-;-	540	0	0	0	0	0	2	0	0	0	0	0	0	0	0	0	0	0	0	0	0	0	0	0	0	0	0	0	0	0	0	0	0	0	0	0	0	0	0	0	0	0	0	0	0
FBgn0261492	2;2;2;2	291938;292148;292365;292578	292093;292315;292520;292637	-;-;-;-	540	0	0	0	0	0	0	0	2	0	0	0	0	0	0	0	0	0	0	0	0	0	0	0	0	2	0	0	0	0	0	0	0	0	0	0	0	0	0	0	0	0	0	0	0
FBgn0261495	2;2;2;2	293585;293796;294029;294251	293737;293963;294181;294310	-;-;-;-	534	0	0	0	0	0	0	0	0	0	0	0	0	0	0	0	0	0	0	0	0	0	0	0	0	0	0	0	0	0	0	0	0	0	0	2	0	0	0	0	0	0	0	0	0
FBgn0248257	2;2;2;2	312846;313058;313285;313496	313001;313225;313440;313555	-;-;-;-	540	0	0	0	0	0	0	0	0	0	0	0	0	0	0	0	0	0	0	0	0	0	2	0	0	0	0	0	0	0	0	0	0	0	0	0	0	0	2	0	0	0	0	0	0
FBgn0248255	2	337690	339012	-	1323	0	0	0	0	0	0	0	0	0	0	0	0	0	0	0	0	0	0	0	0	0	0	0	0	0	0	2	0	0	0	0	0	0	0	0	0	0	0	0	0	0	0	0	1
FBgn0075948	2	343383	343937	+	555	1	2	0	0	0	0	0	1	0	1	1	1	0	1	3	0	1	2	2	1	0	0	2	0	0	0	0	0	1	2	1	1	0	1	0	1	3	0	0	0	0	1	0	0
FBgn0248285	2	346056	346307	+	252	0	0	0	0	0	0	0	0	0	0	0	0	0	0	0	0	0	0	0	0	0	0	0	0	0	0	0	0	0	0	0	0	0	0	0	0	0	0	0	0	0	0	0	0
FBgn0071430	2	365780	367501	+	1722	0	0	0	5	1	4	0	0	0	0	0	0	0	0	4	0	0	0	0	2	0	0	0	2	0	4	6	3	0	0	0	0	0	0	0	0	0	0	0	6	0	0	0	0
FBgn0073844	2	373158	374288	+	1131	0	0	0	0	0	0	0	0	0	0	0	0	0	0	0	0	0	0	0	0	0	0	0	0	0	0	0	0	0	0	0	0	0	0	0	0	0	0	0	0	0	0	0	0
FBgn0248254	2	375512	377626	-	2115	0	0	0	0	0	0	0	0	0	0	0	1	0	1	0	0	0	0	0	0	0	0	2	3	0	0	0	0	0	0	0	0	0	0	0	0	0	0	0	0	0	4	0	0
FBgn0248287	2;2;2	391064;391064;393948	391462;391498;394094	+;+;+	582	0	0	0	0	0	0	0	0	0	0	0	0	0	0	0	0	0	0	0	0	0	0	0	0	0	0	0	0	0	0	0	0	0	0	0	0	0	0	0	0	1	2	0	0
FBgn0073843	2	402245	402622	+	378	0	0	0	0	0	0	0	0	0	0	0	0	0	0	0	0	0	0	0	2	0	0	0	0	0	0	1	0	0	0	0	0	0	0	0	0	0	0	0	0	0	0	0	0
FBgn0073841	2	402890	403288	+	399	0	0	0	0	0	0	0	0	0	0	0	0	0	0	0	0	0	0	0	0	0	0	0	0	0	0	0	0	0	0	0	0	0	0	0	0	0	0	0	0	0	0	0	0
FBgn0248253	2	409859	410170	-	312	4	21	13	21	24	11	0	0	0	0	0	0	0	0	2	5	0	1	3	5	6	2	4	3	3	19	27	41	0	0	0	0	0	0	0	0	0	2	0	0	5	5	5	10
FBgn0073045	2;2;2;2;2	410246;415787;416873;424257;425464	410830;416040;417013;425024;425482	-;-;-;-;-	1767	40	205	181	198	113	160	0	0	1	0	2	0	2	0	0	16	9	24	51	94	53	30	50	45	51	175	246	293	0	0	0	0	0	0	1	0	0	13	6	11	46	141	75	99
FBgn0248289	2;2;2;2	440616;440736;440953;441178	440675;440885;441120;441348	+;+;+;+	549	0	0	2	1	0	0	0	0	0	0	0	0	0	0	0	0	0	0	0	1	0	0	0	1	0	0	3	2	0	0	0	0	0	0	0	0	0	0	0	0	0	0	0	0
FBgn0261494	2;2;2;2	441922;442043;442259;442488	441981;442198;442426;442643	+;+;+;+	540	0	0	1	0	0	0	0	0	0	0	0	0	0	0	0	0	0	0	0	4	0	1	0	0	0	0	0	0	0	0	0	0	0	0	0	0	0	0	0	0	0	0	0	2
FBgn0248290	2;2;2;2	444129;444250;444466;444696	444188;444405;444633;444851	+;+;+;+	540	0	0	1	0	0	0	0	0	0	0	0	0	0	0	0	0	0	2	0	0	0	0	0	0	0	4	0	0	0	0	0	0	0	0	0	0	0	0	2	0	0	0	0	0
FBgn0072983	2;2;2;2;2;2;2	445089;445503;445857;446613;446805;447029;450663	445429;445782;446142;446682;446964;447261;450897	-;-;-;-;-;-;-	1605	1	0	0	0	10	17	0	0	0	0	0	0	2	0	0	0	0	0	0	0	0	0	0	2	0	10	12	18	0	0	0	0	0	0	0	0	0	0	0	2	0	0	0	0
FBgn0071427	2;2;2;2;2;2;2;2	457397;457539;458974;459325;460644;461259;461815;462021	457442;457635;459256;460578;461199;461746;461956;462025	+;+;+;+;+;+;+;+	2871	6862	13805	18331	14262	5638	10707	4244	4560	7369	9454	10301	11205	13934	9116	12014	11713	13918	7553	11961	8841	7752	5281	13473	12057	8698	15293	14900	16084	9871	12167	7503	11990	4104	8171	10624	14315	8981	8567	5081	17648	9595	14852	7071	9039
FBgn0073839	2;2;2	462657;462990;463141	462928;463078;463889	+;+;+	1110	58	107	196	191	34	142	0	0	0	0	0	0	52	20	42	54	36	30	34	38	36	17	244	153	143	130	139	257	0	0	0	0	0	0	57	63	15	43	21	43	41	78	54	57
FBgn0261896	2	464611	465141	+	531	3	11	7	21	13	20	0	0	0	0	0	0	5	7	4	11	0	1	3	3	1	5	42	19	13	16	13	23	0	0	0	0	0	0	4	6	2	0	2	8	4	4	3	5
FBgn0261897	2;2;2;2;2	467058;467603;467807;468373;469003	467541;467712;468172;468825;469320	+;+;+;+;+	1731	21	112	90	219	55	102	1	0	0	0	0	2	51	27	59	85	34	33	32	55	22	17	196	105	79	115	128	126	0	0	0	0	0	0	47	41	28	27	16	119	22	47	15	48
FBgn0248292	2	471090	472391	+	1302	2	2	2	3	1	3	0	0	0	0	0	0	2	1	0	2	0	2	0	2	2	0	5	8	2	3	1	5	0	0	0	0	0	0	0	0	0	0	0	0	0	0	0	0
FBgn0261898	2	473374	473733	+	360	0	0	0	1	0	0	0	0	0	0	0	0	0	0	0	0	0	0	0	0	0	0	0	0	0	0	2	1	0	0	0	0	0	0	0	0	0	0	0	0	0	0	0	0
FBgn0073837	2;2;2	474427;474508;474816	474444;474753;475685	+;+;+	1134	0	0	0	4	2	3	0	0	0	0	0	0	0	0	1	1	0	0	0	1	0	0	0	0	1	4	2	4	0	0	1	0	0	0	0	0	0	0	4	0	0	0	2	2
FBgn0248252	2;2;2;2;2;2;2;2;2;2;2;2;2;2;2;2;2;2;2;2;2;2;2;2;2;2;2;2;2;2;2;2;2;2;2;2;2;2	476435;476435;476776;476776;476950;476950;477171;477171;477454;477454;477674;477743;477743;478021;478021;478021;478422;478422;478422;478658;478658;478658;478922;478922;478922;479375;479555;479555;479555;479859;479859;479859;480108;480108;480108;480578;480578;480578	476539;476539;476893;476893;477068;477107;477395;477395;477678;477678;477960;477960;477960;478353;478353;478353;478585;478585;478585;478866;478866;478866;479311;479311;479311;479473;479801;479801;479801;480037;480037;480037;480480;480480;480480;480651;480651;480651	-;-;-;-;-;-;-;-;-;-;-;-;-;-;-;-;-;-;-;-;-;-;-;-;-;-;-;-;-;-;-;-;-;-;-;-;-;-	3181	1409	2181	1262	1479	952	1107	4686	5519	4985	9481	7336	8849	2286	1652	2245	1485	1567	2418	2257	4032	1898	2139	1822	1434	1803	1071	1591	845	6405	7786	5306	10634	4955	7655	1408	2535	3198	2589	1595	2741	2281	2311	2172	1631
FBgn0071411	2;2;2	483488;484035;484356	483959;484285;484367	-;-;-	735	0	3	3	1	1	0	0	0	0	0	0	0	0	3	0	1	4	1	2	2	0	0	1	6	2	0	0	3	0	0	0	0	0	0	0	0	0	0	0	0	1	0	0	1
FBgn0072567	2;2	499330;500743	500618;500818	-;-	1365	112	220	255	191	48	249	2	0	4	210	148	269	678	900	421	259	212	275	329	247	196	99	214	114	379	225	271	158	0	3	0	182	110	182	676	1346	888	250	144	465	388	418	316	170
FBgn0073836	2;2;2	513308;514792;521322	514143;516562;521366	-;-;-	2652	0	4	2	2	0	0	1	0	0	0	0	0	0	0	0	0	0	0	0	0	0	0	2	0	0	0	4	0	0	0	0	0	0	0	0	0	0	1	0	0	0	0	4	0
FBgn0248251	2;2;2;2;2;2;2;2	530110;530110;530758;531415;531415;539645;540302;541507	530712;531350;531350;531859;531993;540185;540413;541652	-;-;-;-;-;-;-;-	2619	303	430	1545	361	99	352	273	465	905	133	595	500	353	231	170	213	423	133	317	448	310	142	1018	546	528	535	488	1142	1634	72	923	276	42	332	237	258	54	90	65	270	555	729	319	525
FBgn0261901	2	536117	537088	-	972	0	0	10	1	0	0	0	0	0	0	0	0	2	2	0	0	0	2	0	3	0	0	14	3	2	4	5	4	0	0	0	0	0	0	0	3	0	0	1	0	1	7	0	0
FBgn0072368	2;2;2	554894;555108;555481	555050;555427;555567	-;-;-	564	949	845	730	756	233	458	1274	1903	1524	182	557	237	221	275	360	205	416	708	542	953	521	371	903	454	939	696	618	438	1909	127	1546	238	297	313	199	557	287	351	186	568	664	694	690	365
FBgn0071429	2;2;2;2;2;2;2;2;2;2;2;2;2;2;2;2;2;2;2	565727;565727;573590;573590;574562;574859;574859;575153;575174;576105;576105;576842;576842;577018;577018;577162;577162;577424;577424	565849;565849;574495;574810;574810;575092;575092;576044;576044;576225;576225;576957;576957;577096;577096;577357;577357;577825;577825	+;+;+;+;+;+;+;+;+;+;+;+;+;+;+;+;+;+;+	3384	903	2278	2438	1767	711	1532	1701	1496	1960	160	354	445	638	573	807	814	852	692	1078	1856	1120	1079	2592	2124	1797	1530	2247	1831	2402	184	1642	313	183	308	451	847	610	450	595	1097	1379	1746	1016	1451
FBgn0072179	2;2;2;2;2;2;2;2	583734;583734;583997;583997;586143;596901;597713;607952	583927;583927;586145;585548;586199;597653;597873;608051	-;-;-;-;-;-;-;-	3411	99	494	870	420	160	552	292	508	821	3	104	72	12	8	27	78	143	151	541	743	619	432	669	332	444	694	694	1497	1402	0	825	32	0	65	10	6	6	41	13	79	832	1663	608	1166
FBgn0070966	2	634290	634772	+	483	47	36	195	65	6	26	0	0	0	0	0	0	0	0	0	2	0	0	3	7	6	0	139	35	16	183	43	350	0	0	0	0	0	0	0	0	0	0	0	0	2	16	2	6
FBgn0073835	2	635838	636707	-	870	3	0	0	0	0	0	0	0	0	0	0	0	0	0	0	0	0	0	0	0	0	0	0	0	0	0	0	0	0	0	0	0	0	0	0	0	0	0	0	0	0	0	0	0
FBgn0072303	2;2	652598;653093	653030;654075	-;-	1416	0	2	4	3	1	5	0	0	0	0	0	0	0	0	2	2	0	0	2	0	2	2	2	0	0	0	0	4	0	0	0	0	0	0	0	0	0	0	0	0	0	1	1	3
FBgn0075951	2	676059	677117	+	1059	4	4	2	6	0	3	12	10	21	17	24	14	12	0	5	4	5	0	8	0	0	6	0	9	4	15	4	2	22	4	13	22	25	14	0	0	2	0	0	7	0	2	0	1
FBgn0071424	2;2;2;2;2	685952;686197;686496;686727;687071	686122;686426;686661;687004;687284	+;+;+;+;+	1059	0	9	0	8	8	7	7	0	0	0	2	9	2	0	1	0	0	2	6	0	2	2	2	0	0	8	8	7	4	0	0	3	2	2	0	2	0	0	1	4	3	0	2	2
FBgn0071426	2;2;2;2	687425;687910;688132;688465	687837;688075;688409;688678	+;+;+;+	1071	0	2	0	6	0	0	0	2	0	0	0	0	0	0	2	0	0	0	0	2	4	0	0	0	2	0	4	0	0	0	0	2	0	0	0	0	0	0	0	0	0	2	0	0
FBgn0072318	2;2	690539;691448	691390;692599	-;-	2004	0	0	0	0	2	6	0	0	0	1	0	0	1	0	0	0	0	0	2	2	0	0	0	0	0	6	6	4	0	0	0	0	0	0	0	0	0	0	0	0	0	0	2	0
FBgn0248249	2	730097	730753	-	657	0	0	0	0	0	0	0	0	0	0	0	0	0	0	0	0	0	0	0	0	0	0	0	0	0	0	0	0	0	0	0	0	0	0	0	0	0	0	0	1	0	0	0	0
FBgn0075955	2;2;2;2;2;2;2;2	731206;731469;731846;732094;732307;732830;732946;733174	731402;731771;732033;732233;732774;732883;733111;733244	+;+;+;+;+;+;+;+	1587	0	0	2	1	0	2	0	0	0	0	0	0	0	0	0	0	0	0	0	6	0	0	0	8	0	3	4	0	0	0	0	0	0	0	0	0	0	0	0	0	0	0	0	0
FBgn0075953	2;2;2;2;2;2;2	733870;734121;734475;734722;734904;735456;735679	734057;734423;734659;734840;735404;735621;735749	+;+;+;+;+;+;+	1533	0	0	2	0	0	0	0	0	0	0	0	0	0	0	0	0	0	0	0	0	0	0	2	0	0	0	0	0	0	0	0	0	0	0	0	0	0	0	0	0	0	0	0	0
FBgn0248248	2;2;2;2;2;2;2	750730;750865;751096;751786;752037;752243;752460	750806;751033;751727;751979;752187;752394;752668	-;-;-;-;-;-;-	1584	4	0	2	2	0	0	0	0	0	0	0	0	0	0	0	0	2	0	0	1	0	0	1	2	0	0	2	0	0	0	1	2	0	0	0	0	0	0	0	0	0	1	0	0
FBgn0248297	2;2;2;2;2	753716;753990;754349;755264;755511	753930;754292;755201;755432;755602	+;+;+;+;+	1632	0	0	0	0	1	2	0	0	0	0	0	0	0	0	0	0	2	0	0	0	2	0	2	7	0	0	0	0	0	0	0	0	0	0	0	0	2	0	0	0	0	1	2	0
FBgn0248247	2;2;2;2;2;2;2	757017;757152;757383;758073;758324;758530;758758	757093;757320;758014;758227;758474;758681;758972	-;-;-;-;-;-;-	1551	0	0	0	2	0	0	0	0	0	0	0	0	0	0	0	0	0	3	0	0	0	0	1	0	0	0	2	0	0	0	3	0	0	0	0	0	0	0	0	0	0	1	4	0
FBgn0075355	2;2	763444;763651	763590;765003	+;+	1500	0	0	0	0	0	0	0	0	0	0	0	0	0	0	4	6	3	1	0	4	0	2	0	0	0	0	0	0	0	0	0	0	0	0	0	0	0	2	0	2	0	2	2	0
FBgn0248298	2	774483	774752	+	270	0	0	0	0	0	0	0	0	0	0	0	0	0	0	0	0	0	0	0	0	0	0	0	0	0	0	0	0	0	0	0	0	0	0	0	0	0	0	0	0	0	0	0	0
FBgn0248246	2;2;2;2;2	780550;780913;781106;781342;781708	780861;781043;781290;781644;781895	-;-;-;-;-	1119	0	0	2	0	0	0	0	0	0	0	0	0	0	2	0	0	0	0	0	2	0	0	0	2	0	0	0	0	0	0	0	0	0	0	0	0	3	0	0	0	0	0	0	0
FBgn0086838	2;2;2	782999;783135;783512	783051;783437;783704	+;+;+	549	114	68	81	28	18	17	0	0	0	0	2	0	28	21	68	57	46	146	175	243	107	98	191	107	63	6	18	7	0	0	0	0	0	2	12	66	65	92	27	139	73	262	74	123
FBgn0248244	2;2;2;2;2;2;2;2;2;2	793765;793765;793931;793931;794162;794162;795071;795071;795433;795433	793856;793856;794099;794099;795014;795014;795373;795373;795719;795647	-;-;-;-;-;-;-;-;-;-	1704	0	0	3	0	8	1	0	0	0	0	0	0	2	0	0	0	0	0	6	2	0	0	3	2	1	2	0	2	0	0	0	0	0	0	0	0	0	0	0	0	2	5	0	6
FBgn0248299	2;2;2;2;2;2;2	796674;796948;797155;797363;797615;798307;798534	796882;797099;797305;797556;798240;798475;798631	+;+;+;+;+;+;+	1599	4	4	6	4	0	4	2	0	0	0	2	0	0	1	2	6	3	2	2	5	0	8	8	4	0	1	5	4	2	0	17	0	0	6	0	2	0	2	2	2	1	4	0	2
FBgn0248243	2;2;2;2;2;2;2	801617;801758;801994;802678;802929;803134;803362	801699;801926;802619;802871;803079;803285;803579	-;-;-;-;-;-;-	1593	41	59	50	62	50	52	0	0	0	0	0	0	6	3	14	10	1	19	4	15	10	11	57	34	12	22	133	44	0	0	0	0	0	0	14	15	2	4	2	6	7	14	2	4
FBgn0075961	2;2;2;2;2;2;2	808576;808683;808880;808991;809594;809852;810202	808613;808827;808927;809538;809793;810145;810371	-;-;-;-;-;-;-	1443	95	190	152	173	172	267	0	2	2	6	3	5	16	22	11	18	5	33	29	63	20	12	91	130	60	103	294	158	2	3	1	4	0	2	15	40	28	10	16	22	18	45	25	22
FBgn0248242	2;2;2;2;2;2	810515;810808;810921;811512;811758;812119	810736;810858;811456;811705;812060;812288	-;-;-;-;-;-	1476	75	157	122	127	142	229	6	8	9	6	5	5	10	23	28	22	13	37	12	32	12	22	91	102	42	101	262	146	3	0	8	4	9	6	4	39	18	8	8	18	24	29	18	21
FBgn0248301	2;2;2;2;2;2;2;2;2;2;2;2;2;2;2;2;2;2;2;2;2	812825;818279;818319;818319;818579;818579;818579;818935;818935;818935;819863;819863;820125;820125;820125;820352;820352;820352;820566;820566;820566	812844;818515;818515;818515;818867;818867;818867;819101;819101;819101;819919;819919;820272;820272;820272;820498;820498;820498;820724;820724;820724	+;+;+;+;+;+;+;+;+;+;+;+;+;+;+;+;+;+;+;+;+	1224	553	929	742	1204	760	1194	3113	5490	4159	379	935	874	317	182	189	248	295	310	383	404	326	242	875	858	507	1252	1551	1007	4917	91	4192	671	323	751	208	317	154	205	83	406	262	576	283	368
FBgn0075959	2;2;2;2;2	814258;814900;815290;815735;816370	814838;815215;815664;816300;816430	-;-;-;-;-	1899	13	51	85	47	26	91	0	0	0	0	0	0	12	8	12	15	6	8	19	15	5	8	41	58	33	46	128	128	2	0	0	2	0	0	17	16	9	2	10	19	15	35	13	21
FBgn0081971	2;2;2;2	826357;827549;827924;828134	827491;827851;828069;828466	+;+;+;+	1917	14	19	26	46	20	46	0	0	1	0	0	0	0	17	2	5	2	11	2	11	17	2	44	28	16	71	59	111	4	0	0	0	0	0	0	13	8	1	6	12	10	7	10	3
FBgn0073812	2;2;2	831284;831557;831747	831301;831684;831972	+;+;+	372	0	0	0	0	0	0	0	0	0	0	0	0	0	0	0	0	0	0	0	0	0	0	0	0	0	2	0	0	0	0	0	0	0	0	0	0	0	0	0	0	0	0	0	0
FBgn0075971	2;2;2;2;2;2;2;2;2	833306;834210;834453;834729;835347;835578;835838;837213;837483	833435;834394;834661;835286;835504;835779;836898;837417;837783	+;+;+;+;+;+;+;+;+	3009	0	0	0	28	36	65	0	0	0	2	0	2	0	0	0	7	0	0	0	0	0	0	0	0	2	40	78	108	0	2	2	0	0	0	0	0	0	0	0	4	0	3	0	0
FBgn0073815	2;2;2	838192;838502;839162	838418;838663;839240	-;-;-	468	3	0	0	0	0	0	0	0	0	0	0	0	0	0	0	0	0	0	0	0	0	0	1	0	0	0	0	0	0	0	0	0	0	0	0	1	0	0	0	0	0	0	0	0
FBgn0080645	2;2;2;2;2;2;2;2;2;2;2;2;2;2	839725;840674;840896;841114;841358;841777;842202;842638;842992;843306;843554;843895;844117;844422	840615;840825;841056;841279;841577;842134;842569;842936;843226;843482;843755;844037;844354;844567	-;-;-;-;-;-;-;-;-;-;-;-;-;-	3756	0	0	1	3	0	0	0	0	0	0	0	0	0	0	0	0	0	0	0	2	0	2	3	0	0	2	0	2	0	0	0	2	0	0	0	1	0	0	0	2	0	0	0	0
FBgn0248241	2	847699	848496	-	798	0	0	0	0	0	0	0	0	0	0	0	0	0	0	0	0	0	0	1	0	0	0	0	2	0	2	0	4	0	0	0	0	0	0	0	0	0	0	0	0	0	0	0	0
FBgn0075969	2	850017	850814	-	798	0	1	2	0	0	0	0	0	0	0	0	0	0	0	2	0	0	0	0	0	0	0	0	2	0	0	2	4	0	0	0	0	0	0	0	0	0	0	0	0	0	0	0	0
FBgn0248240	2	853477	854274	-	798	0	0	0	0	0	0	0	0	0	0	0	0	2	0	0	0	0	0	0	0	0	0	0	0	0	0	0	2	0	0	0	0	0	0	0	0	0	0	0	0	0	0	0	0
FBgn0075974	2;2	855279;855897	855834;856147	-;-	807	2	11	13	19	15	6	0	0	0	0	2	0	0	2	3	2	1	2	2	2	14	14	14	9	27	26	31	15	0	0	0	2	6	0	7	3	2	4	10	6	17	8	1	11
FBgn0073816	2;2	857389;857585	857515;857997	+;+	540	0	1	0	4	4	4	0	0	0	2	2	0	0	2	2	1	0	2	0	4	2	1	4	4	4	4	14	6	0	1	0	0	0	0	2	5	0	0	0	0	0	4	2	6
FBgn0076105	2	858323	859771	-	1449	830	1354	818	1522	965	1044	461	362	510	772	609	767	588	515	882	728	617	935	1036	1637	826	879	1066	910	1074	1120	1477	777	582	83	437	846	671	761	524	750	801	691	641	988	745	896	690	794
FBgn0075976	2;2	860156;861990	861934;862439	-;-	2229	533	1069	735	1053	559	842	978	1342	1252	810	1122	1139	581	598	600	567	486	735	711	1123	620	667	1133	815	947	990	1143	752	1588	105	1353	1101	255	1067	494	708	592	512	367	781	660	761	524	779
FBgn0080638	2;2	871758;872043	871977;872326	+;+	504	643	870	512	796	520	490	588	698	569	1112	908	1114	807	616	869	576	577	960	772	1286	792	739	794	554	839	719	771	337	727	918	694	1208	677	890	508	1070	1236	1053	578	1267	779	702	832	624
FBgn0248303	2;2	872337;872543	872483;872797	+;+	402	777	1010	504	943	595	654	678	817	602	1219	1106	1167	851	608	1011	633	730	1211	968	1427	855	870	833	716	941	759	885	356	782	995	756	1377	1562	983	537	1125	1346	1064	680	1445	874	764	890	687
FBgn0080651	2;2;2;2;2;2	872995;873214;873540;873759;874024;874185	873141;873484;873694;873970;874125;874218	-;-;-;-;-;-	921	1262	1282	878	1366	774	919	1022	1176	995	1772	1456	1543	1610	1263	2099	1866	1936	3197	2386	3328	2312	2053	1323	868	1856	1033	1239	673	1263	1408	1166	1919	1888	1451	1228	2310	2535	2846	1548	3395	2082	2309	2069	1704
FBgn0073817	2;2;2;2;2;2;2;2;2;2;2;2;2	874979;876316;877737;878548;878808;879563;881584;881862;882966;883383;884199;884744;886763	876259;877663;878494;878740;879403;881518;881808;882901;883328;884138;884686;886704;886984	+;+;+;+;+;+;+;+;+;+;+;+;+	11187	1088	3320	2833	2355	1766	3059	2029	1309	1918	644	623	924	752	1145	1353	1523	818	2907	3003	5931	3452	3274	3075	2848	3294	2130	4196	2929	1705	744	1066	909	177	607	794	2067	1462	998	621	1994	2334	4175	2302	4505
FBgn0080655	2;2;2;2;2;2;2;2;2	889872;890186;890315;891266;891589;892467;893376;896067;898405	890110;890251;890454;891462;891739;892682;893550;896302;898586	-;-;-;-;-;-;-;-;-	1602	14	64	14	121	134	117	0	0	0	0	0	0	2	1	2	0	2	13	0	12	2	2	13	27	2	263	534	415	0	0	0	0	0	0	0	1	0	0	0	0	1	10	4	3
FBgn0080662	2;2;2;2;2;2	918783;919134;919359;919782;920130;920335	918922;919293;919722;920071;920276;923460	+;+;+;+;+;+	4227	4	0	8	127	345	316	0	2	0	0	0	0	2	0	0	0	2	2	0	0	2	2	7	6	1	457	162	876	0	0	0	0	0	0	0	3	0	0	0	7	2	0	0	1
FBgn0248239	2;2;2	924252;925371;925565	925310;925469;925747	-;-;-	1341	373	583	344	924	646	596	3099	4064	3219	4789	4357	4777	1055	695	751	576	509	799	535	976	371	495	427	359	404	861	765	579	4520	3776	3369	5354	2466	4495	481	919	1086	558	330	797	504	529	541	331
FBgn0248238	2;2;2;2;2	926419;926532;926820;927476;927838	926473;926756;927411;927770;927843	-;-;-;-;-	1173	650	753	489	732	389	555	776	1000	819	1293	1282	1341	639	580	768	542	581	1300	978	1939	911	1097	722	569	745	601	761	368	1137	1195	937	1441	712	1350	384	1081	879	799	414	1146	1059	1240	1177	841
FBgn0073818	2;2;2	928049;928278;929504	928216;929445;929565	+;+;+	1398	1076	1431	827	985	588	638	1696	1927	1766	1810	1922	1968	482	308	486	417	418	1226	1035	1991	1159	1394	1065	918	1323	648	909	415	2377	1327	1865	2245	1834	1914	210	422	537	582	450	695	1235	935	1119	888
FBgn0073819	2;2	929654;930071	930005;930198	-;-	480	1543	1582	980	1314	642	695	946	1102	854	1414	1459	1468	1073	584	1054	824	825	1398	1184	1720	1086	1022	1306	1022	1699	1008	1044	530	1169	1224	1128	1662	2326	1367	626	1291	1154	1267	745	1515	1102	1048	1110	1001
FBgn0071095	2	930944	932032	+	1089	3474	4322	2968	3466	1755	2110	2147	3052	2446	4248	3752	4130	2084	1272	1762	1120	1277	2445	1996	3998	2090	2582	3389	2733	4025	2433	2820	1605	3280	3979	2636	4739	1711	3911	1171	2359	2210	1922	1326	2392	2905	2136	2767	1881
FBgn0248304	2;2	932366;932747	932673;932870	+;+	432	45	66	71	50	31	45	0	1	0	2	0	0	40	52	88	62	36	64	53	119	44	76	94	61	65	26	72	25	0	0	4	3	0	2	32	51	56	44	72	52	78	77	51	34
FBgn0248305	2;2;2;2;2;2;2;2;2;2	933060;933205;933512;934017;934434;934751;935057;935696;935875;936116	933138;933444;933948;934211;934572;934986;935620;935801;936037;936158	+;+;+;+;+;+;+;+;+;+	2202	571	766	769	864	577	795	22	14	6	2	4	6	434	423	806	468	517	611	663	1241	468	722	768	614	820	733	966	645	8	2	8	2	2	3	481	678	492	489	543	747	933	840	726	446
FBgn0080673	2;2;2;2	936433;936640;936876;937171	936570;936807;937021;937192	-;-;-;-	474	11802	13559	6563	12725	6394	7272	6936	9894	6367	1382	2474	1733	1440	1420	2618	1672	1930	6761	4397	8613	5506	4640	7151	6977	11752	9596	10749	4876	7082	343	8389	2158	2782	1816	995	2963	2680	2984	2138	4019	4961	4452	6214	4371
FBgn0080679	2;2;2	937819;938107;941869	937840;938240;942183	+;+;+	471	16120	10797	11925	7953	3517	4943	6801	8680	7653	13489	12891	12152	15257	13411	19965	16671	21708	25781	21162	33100	21281	17574	23136	10564	22725	6040	6951	3804	10555	12566	10505	14816	7200	11340	13660	22176	17431	19155	11731	28341	21977	25593	21237	19000
FBgn0080674	2;2;2;2;2;2;2	938569;938841;939078;939281;939634;940017;941254	938775;939011;939223;939583;939946;940654;941269	-;-;-;-;-;-;-	1794	61	222	126	211	76	130	0	0	2	4	0	2	33	37	57	60	70	71	73	162	53	62	75	178	112	154	186	195	0	0	0	5	0	0	57	66	68	58	49	103	96	104	81	62
FBgn0080682	2;2;2;2	942887;943402;943871;946140	943341;943806;944263;946317	-;-;-;-	1431	2861	6106	5329	11999	3392	4564	3073	4661	4082	1112	2692	1904	1190	611	969	682	964	713	921	717	695	430	2611	4747	1536	9659	8184	8640	6005	563	4825	1800	1693	1673	841	1184	571	751	349	1344	832	999	714	692
FBgn0248237	2;2;2;2;2;2;2;2;2;2;2;2;2;2;2;2;2;2;2;2	947982;947982;948263;948263;948832;949354;950517;950517;950740;950740;950941;950941;951245;951245;951488;951488;951707;951707;953304;953304	948204;948204;948477;948477;948894;949821;950677;950677;950885;950885;951182;951182;951429;951429;951640;951640;951835;951835;953358;953358	-;-;-;-;-;-;-;-;-;-;-;-;-;-;-;-;-;-;-;-	2040	421	669	560	890	500	659	1188	1770	1405	32	176	150	525	465	750	589	584	695	659	985	481	553	622	609	455	567	839	550	1843	5	1353	49	10	169	508	731	570	532	414	901	505	745	517	562
FBgn0080688	2;2;2;2;2;2;2;2;2;2	965234;965398;965710;966937;967233;967415;967613;967941;968148;968582	965335;965633;966405;967071;967329;967549;967871;968085;968504;968708	+;+;+;+;+;+;+;+;+;+	2289	1157	2374	1867	1803	776	1648	2326	2002	2709	3454	2948	3551	2147	1651	2200	1693	1559	1744	1617	2871	1370	1407	2172	1869	2049	1453	2261	1351	3354	3755	2517	4271	780	2735	1370	2327	1909	1631	1087	2714	2038	2117	1634	1478
FBgn0080690	2	970004	971314	-	1311	1602	1978	1122	1783	833	1061	1988	2911	2274	4313	3509	4320	2222	1273	1499	1190	1228	1525	1334	2197	1339	1251	1830	1579	1959	1373	1534	740	3065	3713	2579	4534	3241	3396	1639	2716	2817	2196	1075	3022	1392	1568	1141	1288
FBgn0080691	2;2;2;2	971890;972049;972234;972454	971979;972173;972389;972505	-;-;-;-	423	24	28	10	8	6	6	3	2	10	6	4	5	33	17	74	18	29	39	41	48	38	37	31	18	18	5	19	3	5	4	5	7	39	11	26	59	42	69	36	38	31	29	19	18
FBgn0015151	2;2;2;2;2;2	972683;972683;972840;972840;973021;973021	972775;972775;972964;972964;973177;973252	-;-;-;-;-;-	450	1110	1019	577	863	444	461	1322	1665	1294	2471	2302	2175	2049	1600	3141	2242	2734	3446	2590	3074	2072	1982	1174	768	1385	637	1072	487	1789	2192	1694	2645	3992	2222	1725	2562	3416	3710	1968	4471	2185	2545	2221	1790
FBgn0248306	2;2	973430;973561	973502;974558	+;+	1071	719	970	615	951	520	645	502	706	590	1030	754	942	1273	1093	1281	1014	905	880	744	1440	704	807	926	677	971	713	872	428	706	727	609	1048	497	800	1035	1728	2198	1491	1005	1888	961	871	883	640
FBgn0243553	2	975315	976970	+	1656	840	991	730	839	411	466	353	399	393	3389	1841	4054	17194	14594	20213	12255	13860	8820	5131	6382	3189	2641	1120	791	1216	739	911	452	412	565	427	2669	1626	2923	14239	21724	27201	22010	13112	27517	8523	5270	7349	2808
FBgn0074768	2	977513	978772	+	1260	4416	6278	3349	5356	2921	2919	1508	2210	2008	3930	3169	3838	1659	1026	1556	1298	1164	2089	2010	3161	2443	2402	4033	3498	4509	3940	4112	1926	2312	2756	2246	4106	3523	3300	1382	2025	2513	1941	1050	2052	1547	1818	1792	1687
FBgn0012704	2;2;2;2	979003;979003;979387;979387	979314;979314;979479;979479	-;-;-;-	405	48294	53660	34301	62232	32077	33535	17727	24727	18605	34468	32519	31523	32531	26251	50350	37155	45058	68116	54678	72540	49323	39261	46525	36987	47051	47570	48691	23032	28090	34560	24630	38636	70383	29880	25748	40959	44253	54365	31898	66445	40224	43544	38345	34237
FBgn0080699	2;2;2	980191;980810;980993	980732;980939;981331	+;+;+	1011	863	1409	741	1549	837	1003	1734	2417	1999	2997	2810	3101	784	472	626	582	552	765	647	1105	692	701	849	736	806	1234	1446	721	2674	1346	2546	3490	1665	2901	424	671	691	648	486	723	642	606	557	464
FBgn0073821	2;2	981945;984575	982539;984693	-;-	714	2	3	0	9	11	9	0	0	2	2	2	1	5	1	2	1	0	5	4	1	2	0	5	2	4	1	7	7	0	0	0	4	0	1	3	3	2	0	0	4	1	4	0	1
FBgn0080701	2;2	986598;987355	987296;988113	+;+	1458	7160	8470	6124	6436	2775	3588	2728	3104	2871	4589	4513	4935	5457	4246	7282	5378	7158	8346	8242	9496	7441	5860	9566	5910	9737	5060	6420	3390	4145	4374	3337	5103	2568	4107	4451	7295	6584	7994	4000	9870	7435	8445	7101	6754
FBgn0080702	2;2;2	989054;989513;990145	989438;990069;990210	-;-;-	1008	682	572	574	194	119	207	1139	1800	1577	1962	2506	2315	694	397	624	418	537	674	970	1253	687	799	1036	487	888	195	336	229	2421	1711	1989	2442	1715	2032	487	884	546	478	255	776	760	1184	715	794
FBgn0073820	2;2	990513;990606	990544;990912	+;+	339	10	12	4	6	0	0	0	2	0	2	5	3	7	12	17	14	9	28	17	27	12	22	10	4	7	3	2	5	0	0	0	5	5	0	13	7	14	11	18	7	22	16	2	12
FBgn0248307	2;2	991289;991377	991320;991680	+;+	336	847	1028	525	1191	697	747	1137	1443	1179	1954	1745	1662	1087	776	1481	964	896	1265	1143	1615	1068	1067	752	597	992	974	1159	521	1555	1428	1512	2051	1800	1563	833	1418	1764	1686	995	1887	963	1175	1004	781
FBgn0080704	2	991708	992193	+	486	940	823	639	1061	513	557	936	1677	1305	1644	2181	1569	1202	780	1184	950	1212	1029	1317	1342	1008	846	941	619	1060	1016	872	646	1896	1695	1590	2032	2968	1667	899	1554	1255	1071	644	1913	1043	1260	1081	872
FBgn0080705	2;2;2;2;2;2;2;2;2;2;2;2	993088;1001364;1001616;1001911;1002201;1002435;1017278;1036393;1042242;1042787;1044797;1056165	993263;1001551;1001845;1002129;1002367;1002541;1017419;1037234;1042702;1043594;1045476;1056824	+;+;+;+;+;+;+;+;+;+;+;+	4680	1909	5181	6599	4737	2312	4552	3510	3277	5283	4108	4478	5556	5935	4437	3710	3999	4567	3099	3636	5386	3565	2700	6561	4526	4441	5358	7265	7091	8251	6073	5491	5521	377	3931	3784	6693	3161	3027	1619	6835	4936	6528	3798	5444
FBgn0075967	2	997320	997823	+	504	0	2	6	7	0	4	0	0	2	1	0	0	0	0	0	0	5	0	0	3	0	3	4	3	0	4	3	18	2	0	0	0	0	0	0	2	0	0	0	5	3	5	2	2
FBgn0075950	2;2;2;2;2;2;2;2;2;2	1067676;1068918;1069252;1071216;1071475;1071643;1074628;1075207;1075390;1076227	1067832;1069096;1069374;1071395;1071540;1074558;1075152;1075325;1076154;1076365	+;+;+;+;+;+;+;+;+;+	5169	159	2462	416	5507	3546	5154	0	6	8	8	8	2	21	12	51	40	35	47	45	130	47	88	241	451	168	5171	6821	4728	4	2	9	2	10	14	12	24	16	28	46	42	46	74	50	31
FBgn0074801	2;2;2;2;2	1076892;1077596;1078062;1078280;1078539	1077077;1077996;1078225;1078472;1079034	-;-;-;-;-	1440	4267	5372	3310	4149	1957	2387	4024	5357	4411	4703	5090	5616	2072	1587	2315	1810	2054	3778	3367	5944	3780	3725	4836	3633	5814	3039	3779	1872	5496	3751	5117	5803	2832	5069	1422	3227	2912	2850	1780	3620	3590	3451	3144	3219
FBgn0248235	2;2	1079604;1080901	1080827;1081092	-;-	1416	87	126	61	159	103	77	3159	3749	3333	2907	3423	3173	1097	398	834	743	1234	362	267	346	93	115	115	84	63	124	144	107	4536	2026	4063	3538	2251	2851	907	577	819	574	609	826	212	427	129	131
FBgn0073811	2;2	1082954;1083304	1083232;1083978	-;-	954	1266	1660	979	1310	750	895	1248	1730	1374	2318	2214	2420	475	186	282	227	212	476	510	753	486	498	1275	903	1697	949	1161	735	1925	2237	1592	2620	1653	2179	121	343	306	262	143	372	504	534	343	420
FBgn0080594	2;2;2;2	1084968;1085239;1085624;1086266	1084971;1085345;1086035;1086369	+;+;+;+	627	62958	51023	62130	60008	19871	32809	16074	36044	21017	34433	46878	35033	47750	37026	44755	39576	65540	55145	61384	65838	53307	31284	73750	46317	61189	62497	48855	40420	41800	64467	33240	43300	62851	33981	38331	59794	31214	41621	17480	77913	56020	70998	47494	44964
FBgn0080600	2;2;2;2;2;2;2;2	1086805;1086805;1087049;1087049;1087262;1087262;1087864;1087864	1086983;1086983;1087204;1087204;1087798;1087798;1088074;1088074	-;-;-;-;-;-;-;-	1083	598	1768	677	2477	1152	1095	1559	2219	1960	180	1142	782	206	57	177	184	193	200	242	348	313	210	651	830	556	2271	2149	1529	2617	21	1982	439	485	891	110	177	116	165	127	253	207	348	148	304
FBgn0261496	2;2;2;2;2;2;2;2;2;2;2;2;2;2;2;2;2	1092144;1092144;1092295;1092295;1092704;1092874;1092874;1093080;1093080;1094160;1094160;1094949;1094949;1095847;1095847;1096047;1096047	1092229;1092229;1092505;1092505;1092793;1093012;1093012;1094094;1094094;1094883;1094883;1095767;1095767;1095975;1095975;1096202;1096202	+;+;+;+;+;+;+;+;+;+;+;+;+;+;+;+;+	3369	1710	3271	2357	2966	1628	2335	4033	4579	5214	1692	3415	4012	1644	1409	2380	1995	1822	2854	2850	4646	2278	2388	2843	2409	2582	2523	3347	2006	6328	801	4911	3031	648	3630	1185	2604	1978	1958	1327	2911	2878	3014	2487	2437
FBgn0075973	2;2;2;2;2;2;2;2;2	1099340;1107000;1108698;1109343;1109343;1109726;1109726;1116681;1116681	1101006;1107039;1109277;1109560;1109560;1109847;1109847;1117166;1117166	+;+;+;+;+;+;+;+;+	3113	0	98	7	917	515	616	0	1	1	2	4	4	12	12	17	27	8	22	18	22	8	8	12	15	4	987	1024	978	2	1	8	9	0	5	30	24	22	12	11	44	6	18	8	15
FBgn0073813	2;2	1117916;1118284	1118211;1118503	-;-	516	0	2	0	13	6	10	0	0	0	0	0	0	0	0	0	0	0	0	0	0	0	0	0	0	0	17	20	6	0	0	0	0	0	0	1	0	0	0	1	0	1	0	0	0
FBgn0081960	2;2;2	1123133;1123763;1125168	1123704;1124852;1125533	-;-;-	2028	10	159	257	402	114	921	2	0	0	0	0	0	0	2	4	2	8	4	0	2	0	2	6	114	0	52	389	320	0	0	0	0	0	0	13	6	10	2	2	10	0	12	2	0
FBgn0073732	2;2;2;2;2;2;2;2;2;2;2;2;2;2;2;2;2;2;2;2;2;2;2;2;2;2	1128633;1128633;1128633;1131198;1132829;1132829;1132829;1132829;1133048;1133048;1133048;1133048;1133381;1133381;1133381;1133381;1133969;1133969;1133969;1133969;1134384;1159547;1175690;1175690;1175888;1175888	1128664;1128664;1128664;1131496;1132976;1132976;1132976;1132976;1133299;1133299;1133299;1133299;1133893;1133893;1133893;1133893;1134121;1134121;1134121;1134121;1134488;1159678;1175839;1175839;1175959;1175959	-;-;-;-;-;-;-;-;-;-;-;-;-;-;-;-;-;-;-;-;-;-;-;-;-;-	1856	1011	1633	1655	2223	1163	1825	537	1170	894	98	371	333	1602	2069	2205	2235	3131	3787	2908	5343	2707	1953	2355	1128	1414	2493	2491	2587	1408	82	980	242	43	364	2097	4455	2348	2564	1437	4282	4205	5053	3542	2936
FBgn0261497	2	1152025	1152171	+	147	0	0	0	1	0	0	0	0	0	0	0	2	0	0	1	0	1	0	0	0	0	3	0	0	0	0	0	0	0	0	1	1	0	0	0	1	4	0	0	0	0	0	1	0
FBgn0075337	2;2;2;2;2;2;2;2;2;2;2	1182863;1182863;1182863;1185699;1185699;1185699;1189208;1189208;1189208;1190161;1190161	1182949;1182949;1182949;1185800;1185800;1185800;1189363;1189324;1189567;1190415;1190415	+;+;+;+;+;+;+;+;+;+;+	804	0	0	1	4	3	2	4	1	1	2	9	8	4	2	4	1	4	5	0	2	0	3	6	0	0	3	3	2	1	4	0	10	4	5	2	5	1	1	3	2	0	12	0	7
FBgn0081956	2;2;2;2;2;2;2;2;2	1192219;1192419;1192575;1192710;1192851;1193385;1193763;1193981;1194214	1192355;1192508;1192650;1192772;1193327;1193703;1193919;1194132;1194392	-;-;-;-;-;-;-;-;-	1650	2	28	4	128	190	169	0	0	0	0	0	0	0	0	0	0	0	5	0	2	1	1	16	4	14	361	144	306	0	0	0	0	0	0	0	2	0	0	0	0	4	4	2	0
FBgn0248234	2;2;2;2;2;2;2;2	1195135;1195295;1195541;1195641;1196271;1196525;1196735;1196948	1195220;1195460;1195588;1196218;1196458;1196675;1196886;1197141	-;-;-;-;-;-;-;-	1563	2	6	0	2	2	0	0	0	0	0	0	0	0	0	0	0	0	0	0	0	2	0	0	2	0	4	3	2	0	0	0	0	0	0	0	0	0	0	0	0	0	0	0	0
FBgn0248233	2;2;2;2;2;2;2	1198363;1198479;1198700;1198809;1199431;1199690;1200032	1198421;1198644;1198741;1199383;1199633;1199977;1200240	-;-;-;-;-;-;-	1542	2	6	0	6	4	21	0	0	0	0	0	0	0	0	0	0	0	2	0	0	0	0	0	0	4	8	13	5	0	0	0	0	0	0	0	0	0	0	0	0	0	0	0	0
FBgn0248232	2;2;2;2;2;2;2;2	1200353;1200475;1200699;1200792;1201285;1201668;1201874;1202068	1200414;1200640;1200746;1201229;1201615;1201818;1202013;1202258	-;-;-;-;-;-;-;-	1527	0	2	0	5	8	10	0	0	0	0	0	0	0	0	0	0	0	0	1	0	0	0	0	0	0	10	8	7	0	0	0	0	0	0	0	0	0	0	0	0	0	0	0	0
FBgn0075954	2;2;2;2;2	1202624;1202871;1204081;1204197;1204434	1202805;1204017;1204137;1204362;1204531	+;+;+;+;+	1650	0	162	8	437	319	649	0	0	0	0	0	1	2	0	0	0	2	0	0	0	0	0	4	8	0	552	532	301	0	0	0	0	0	2	0	0	0	0	0	0	0	0	0	2
FBgn0076233	2;2;2;2;2;2	1205124;1205698;1205959;1206203;1206702;1207022	1205608;1205885;1206122;1206640;1206894;1207044	+;+;+;+;+;+	1491	0	0	0	18	139	57	1	0	0	0	0	0	0	0	0	0	0	2	0	0	0	0	0	2	0	131	25	159	0	0	0	0	0	0	0	0	0	0	0	2	0	0	0	0
FBgn0081976	2;2;2;2;2;2;2;2	1208603;1209545;1209755;1210000;1210257;1210470;1211045;1211565	1208781;1209699;1209902;1210193;1210408;1210979;1211210;1211665	+;+;+;+;+;+;+;+	1605	0	10	2	5	2	4	0	0	0	1	0	1	0	0	0	1	0	0	4	0	0	0	0	0	2	6	6	10	0	0	0	0	0	0	0	0	0	0	0	0	0	1	0	0
FBgn0081974	2;2;2;2;2;2	1212356;1214097;1214319;1214534;1215447;1215677	1212534;1214251;1214475;1215386;1215612;1215777	+;+;+;+;+;+	1611	5	1	0	6	2	0	0	0	0	2	1	0	1	2	2	0	0	0	0	0	0	0	0	0	4	2	4	2	0	0	0	0	0	0	2	0	0	2	0	3	1	2	2	0
FBgn0073783	2;2;2;2;2	1215837;1215994;1216228;1217272;1217488	1215931;1216159;1217207;1217432;1217687	-;-;-;-;-	1602	68	783	178	1303	820	1391	0	0	0	4	0	0	6	6	6	6	18	4	10	8	0	8	30	51	74	1344	1567	906	2	2	0	6	0	0	7	8	4	4	0	3	7	2	12	8
FBgn0075962	2;2;2;2;2;2;2;2;2	1218927;1219088;1219320;1219459;1220013;1221172;1221426;1221658;1226239	1219012;1219253;1219385;1219941;1220182;1221359;1221582;1221809;1226420	-;-;-;-;-;-;-;-;-	1650	1519	2094	2706	1994	904	1809	301	288	325	116	298	271	694	859	1173	1277	1244	1711	2524	3227	2055	1523	2450	1849	2314	2269	2294	2472	566	21	324	192	92	304	720	1504	511	612	331	2016	2034	3083	1746	2283
FBgn0075960	2;2	1222364;1222774	1222699;1224198	-;-	1761	1649	2380	3854	1541	390	1198	0	1	0	0	4	0	37	25	40	41	24	18	43	41	91	46	2172	1414	925	1397	1740	1606	2	2	0	0	0	0	38	37	16	20	15	27	47	83	32	96
FBgn0248309	2	1230949	1231164	+	216	2	3	2	1	0	7	0	0	0	1	0	0	0	7	8	6	6	8	1	14	2	7	4	2	3	4	2	2	0	0	0	0	1	0	4	11	2	2	8	11	4	9	2	5
FBgn0073228	2;2;2;2;2	1235886;1236133;1236806;1237730;1238113	1236069;1236743;1237672;1238053;1238241	-;-;-;-;-	2115	303	730	881	1410	392	556	2	0	0	0	0	0	0	0	2	2	0	7	14	12	10	5	203	627	82	911	804	909	0	0	0	1	0	0	0	4	2	3	0	0	6	11	2	12
FBgn0075332	2;2;2;2;2	1241942;1242215;1242828;1243209;1243388	1242057;1242769;1243143;1243321;1243553	+;+;+;+;+	1266	525	792	692	691	295	444	1263	2039	1846	2691	2763	2891	478	105	114	206	172	361	423	465	437	258	780	502	605	589	609	398	2603	3359	2022	3308	708	2439	103	226	138	153	43	360	254	476	176	457
FBgn0075287	2;2;2;2;2;2;2;2;2;2	1244917;1250020;1250677;1250897;1251056;1251313;1251998;1252244;1252428;1253106	1244982;1250172;1250839;1250988;1251250;1251536;1252164;1252362;1253037;1253386	+;+;+;+;+;+;+;+;+;+	2070	4	15	24	111	145	185	1838	2633	1987	14	72	100	10	5	5	2	0	0	4	3	0	0	10	16	4	218	271	271	2114	2	2071	11	9	74	0	1	4	5	4	2	5	5	0	11
FBgn0073832	2;2;2	1254660;1255180;1255442	1255122;1255382;1255588	+;+;+	813	0	0	0	0	0	0	0	0	0	0	0	0	0	0	0	0	0	0	2	0	0	0	0	0	0	0	0	0	0	0	0	0	0	0	0	0	0	0	0	3	0	0	0	0
FBgn0073831	2;2;2;2;2;2;2	1256455;1261032;1262991;1263333;1263508;1263695;1263924	1256505;1261107;1263268;1263439;1263626;1263858;1264166	+;+;+;+;+;+;+	1038	0	0	0	0	0	0	0	0	0	0	0	0	0	0	0	0	0	0	5	12	2	1	2	2	0	0	1	0	0	0	0	0	0	0	0	0	0	0	0	0	2	10	0	2
FBgn0073828	2;2;2;2	1264619;1264803;1265745;1266716	1264735;1265670;1266636;1266839	-;-;-;-	2001	8	10	26	14	4	6	1	0	2	0	0	0	0	0	5	23	0	178	149	124	228	69	377	41	104	10	24	10	0	0	2	0	0	0	2	4	3	4	8	0	20	215	119	188
FBgn0073827	2;2;2;2	1267482;1267687;1267892;1268698	1267616;1267836;1268609;1269722	-;-;-;-	2028	16	42	42	35	19	36	27	75	50	0	0	2	30	27	48	60	41	168	138	101	118	50	58	51	65	54	63	51	46	0	51	0	2	0	19	34	12	31	18	55	44	138	71	108
FBgn0075328	2;2;2;2;2	1272242;1272242;1273020;1273020;1273546	1272952;1272952;1273500;1273802;1273802	+;+;+;+;+	1494	1036	1261	2387	927	281	665	1092	1639	2076	2609	3311	3141	1608	909	946	1110	1201	947	1399	1842	1591	985	2779	1215	2177	1178	1082	1155	3634	6000	2491	3316	738	2599	1055	1710	567	631	357	1647	2118	2701	1418	1898
FBgn0248311	2;2	1274791;1274966	1274913;1275403	+;+	561	93	74	82	95	42	53	565	862	323	8	8	8	28	30	50	55	35	122	79	181	80	71	132	130	122	45	127	49	260	4	303	20	30	16	39	43	42	56	51	76	56	104	70	50
FBgn0073830	2;2	1275632;1276080	1275962;1276312	+;+	564	203	203	102	235	126	155	308	544	252	10	22	26	41	35	66	53	19	91	92	127	66	65	190	132	180	186	152	135	225	4	260	23	29	34	50	46	37	52	25	88	72	67	94	56
FBgn0081950	2;2	1276391;1276853	1276797;1276886	-;-	441	900	1103	724	996	599	715	778	1458	1024	1011	1177	1048	828	416	929	729	778	1160	1377	1431	1166	863	1008	627	1259	1111	929	574	1245	522	1214	1137	2149	964	564	976	741	1067	525	1505	1129	1307	948	904
FBgn0073829	2;2	1277333;1277515	1277455;1277748	+;+	357	646	607	461	590	286	435	287	428	284	131	260	271	131	167	192	183	217	344	424	554	479	333	662	469	731	713	573	439	385	118	388	209	157	256	96	291	152	203	146	368	439	510	389	451
FBgn0073216	2;2	1300906;1301698	1301465;1301812	-;-	675	9022	12900	12677	13559	3491	6466	2099	4163	3142	4645	5610	5197	7724	5203	5993	5168	8211	7569	7922	8695	6455	4331	10723	11247	7063	10091	8874	7996	4656	6596	3441	5215	2886	4748	5813	7970	5192	7291	3096	11514	8336	9499	6494	6100
FBgn0075327	2;2;2;2;2;2;2;2;2	1303490;1303490;1303490;1304352;1304352;1304352;1304697;1304697;1304697	1303559;1303559;1303559;1304629;1304629;1304629;1304969;1304969;1304969	+;+;+;+;+;+;+;+;+	621	8842	13541	13110	15956	3982	6873	2066	3761	3602	5031	6173	5938	6744	4458	5350	4686	7585	5483	7137	5942	5470	3388	10074	12557	6925	12779	10452	9060	5141	7229	3980	6161	2332	5183	5086	6970	4157	5238	2373	9292	6992	7893	6045	5478
FBgn0262041	2;2;2;2;2;2;2;2;2;2;2;2	1322185;1323610;1323898;1323898;1324080;1324080;1325414;1325414;1370648;1370648;1404058;1404058	1323783;1323783;1323997;1323997;1324168;1324168;1325602;1325602;1370744;1370744;1405385;1405385	-;-;-;-;-;-;-;-;-;-;-;-	3402	82	166	289	119	64	166	2849	2667	4351	6088	5486	7416	7764	5258	4959	4567	4971	1752	2653	2394	2019	1249	566	178	462	142	260	242	6373	8183	4155	7727	1105	4880	5556	7983	4687	3245	2043	8049	4203	5246	2943	3149
FBgn0074947	2;2;2;2;2;2	1430081;1430187;1430334;1430436;1430552;1430719	1430101;1430273;1430366;1430495;1430659;1430955	-;-;-;-;-;-	546	0	0	0	0	0	0	0	0	0	0	0	0	0	0	0	0	1	0	0	0	4	0	0	0	0	1	0	0	0	0	0	0	0	0	0	0	0	0	0	0	0	0	0	0
FBgn0248229	2;2;2;2;2	1431390;1431993;1432122;1432235;1432443	1431929;1432046;1432172;1432366;1432526	-;-;-;-;-	861	0	2	6	0	0	0	0	0	0	0	0	0	0	0	0	0	0	0	0	0	0	0	7	4	0	0	2	0	0	0	0	0	0	0	0	0	0	0	0	0	0	0	0	0
FBgn0248228	2;2;2	1433156;1433551;1434251	1433500;1433691;1434415	-;-;-	651	0	0	0	0	0	0	0	0	0	0	0	0	0	0	0	0	0	0	0	0	0	0	1	1	0	0	1	1	0	0	0	0	0	0	0	0	0	0	0	0	0	0	0	0
FBgn0081979	2;2;2	1437432;1437844;1439356	1437492;1438459;1439950	+;+;+	1272	0	5	10	1	2	1	0	2	2	0	0	0	0	0	0	0	2	0	0	2	0	2	24	13	0	6	5	0	0	0	2	1	0	0	0	0	0	0	0	0	0	0	0	0
FBgn0081982	2;2;2;2	1440980;1441553;1441709;1442072	1441490;1441649;1442007;1442421	+;+;+;+	1257	0	0	0	0	16	6	1	4	0	6	3	12	6	0	0	0	0	2	0	0	0	0	8	0	0	6	15	5	0	2	6	8	0	15	0	2	0	0	0	2	0	0	0	0
FBgn0243530	2;2	1465974;1466131	1466066;1466229	-;-	192	0	0	0	0	1	2	0	0	0	0	0	0	0	0	0	0	0	0	0	0	0	0	1	0	0	0	0	0	0	0	0	0	0	0	0	2	2	0	0	2	0	0	0	0
FBgn0243554	2;2	1469289;1469451	1469381;1469549	-;-	192	0	0	0	0	0	0	0	0	0	0	1	0	0	0	0	0	0	0	0	0	0	0	0	0	0	0	2	0	0	0	0	0	0	0	0	0	0	0	0	0	0	0	0	0
FBgn0243543	2;2	1470860;1471022	1470952;1471120	-;-	192	0	0	0	0	0	0	0	0	0	0	0	0	0	0	0	0	0	0	0	0	0	0	0	0	0	0	0	0	0	0	0	0	0	0	0	0	0	0	0	0	0	0	0	0
FBgn0243532	2;2	1471977;1472129	1472069;1472227	-;-	192	0	0	1	0	0	0	0	0	0	0	0	0	0	0	0	0	0	0	0	0	0	0	0	1	0	0	0	0	0	0	0	0	0	0	0	0	0	2	0	0	2	0	0	0
FBgn0243529	2;2	1473047;1473198	1473139;1473296	-;-	192	6	18	2	16	8	7	0	1	3	3	1	0	0	2	2	0	1	0	0	1	2	0	17	10	8	5	3	7	2	2	8	2	4	2	2	0	4	1	0	3	0	6	1	0
FBgn0075122	2;2;2;2;2;2	1475437;1475437;1475661;1475661;1476935;1476935	1475604;1475604;1475993;1475993;1477018;1477018	+;+;+;+;+;+	585	70823	65454	51522	72687	26867	40177	21447	35925	30375	43252	51747	45853	52162	39274	55695	48062	71788	66783	68878	79391	61335	38965	72274	51135	69892	73652	60553	42592	41225	56450	40683	52079	52977	41405	40447	60491	43254	48687	24983	86832	56580	64628	50573	49297
FBgn0081987	2;2;2;2;2	1484194;1485293;1485491;1485946;1486185	1484614;1485423;1485882;1486121;1486348	+;+;+;+;+	1284	447	1580	763	2403	1269	1705	1173	1713	1000	130	441	242	93	16	36	42	39	37	41	47	28	18	698	1459	231	2230	2531	1738	1182	44	1343	203	235	215	67	57	31	30	31	79	26	54	29	42
FBgn0248312	2;2;2;2	1486756;1487020;1487294;1487573	1486930;1487150;1487499;1488074	+;+;+;+	1014	28	222	76	236	179	253	2	2	0	5	0	8	14	0	5	8	0	3	2	8	12	3	74	115	57	289	439	292	8	3	7	7	16	3	2	1	1	5	2	0	3	5	0	10
FBgn0081990	2;2;2;2	1492238;1495092;1495758;1496210	1492664;1495222;1496149;1496645	+;+;+;+	1386	11	24	14	104	88	106	1	6	7	11	10	16	1	8	7	14	2	4	2	15	1	0	54	28	12	156	166	228	10	13	5	7	0	9	6	4	8	10	2	11	2	2	6	0
FBgn0072429	2;2;2	1500393;1500651;1500848	1500588;1500793;1500946	-;-;-	438	472	559	384	574	375	365	533	946	593	403	615	561	270	187	307	211	188	542	431	447	467	252	288	265	477	493	589	355	821	129	559	505	855	508	140	444	400	327	122	462	306	363	269	391
FBgn0248227	2;2;2	1502558;1503513;1503751	1502889;1503693;1503969	-;-;-	732	2	1	0	0	0	0	0	0	0	0	0	0	0	0	2	1	0	2	0	0	3	0	3	1	0	0	0	1	0	0	0	0	2	0	1	0	0	0	1	0	0	3	0	0
FBgn0248226	2;2;2	1504658;1505182;1506418	1505115;1506316;1506432	-;-;-	1608	782	1050	662	752	430	534	1018	1182	1096	2147	1667	2007	1220	936	1032	862	714	1483	1124	1771	966	964	1267	723	1199	676	892	446	1383	1824	1250	2347	1417	1560	954	1783	1869	1100	724	1544	913	1181	894	924
FBgn0248314	2;2;2;2;2	1506865;1507029;1507293;1507513;1507811	1506957;1507241;1507440;1507754;1507879	+;+;+;+;+	765	509	702	486	768	561	683	343	424	341	626	603	676	642	551	979	763	819	1226	1096	1440	958	970	741	535	859	642	848	397	469	530	386	684	460	611	532	861	1026	1177	694	1527	856	1019	851	904
FBgn0075311	2;2;2	1510067;1510727;1511179	1510069;1510969;1511601	+;+;+	669	59	45	96	28	35	37	0	0	0	0	0	0	4	1	6	3	1	2	0	14	9	9	213	208	37	33	79	26	0	1	0	2	0	0	2	11	2	6	6	1	0	3	13	9
FBgn0248315	2;2;2;2;2;2;2;2;2;2	1513468;1513742;1514890;1515523;1516235;1516574;1516949;1517087;1517338;1517681	1513549;1514648;1515442;1516179;1516518;1516895;1517033;1517276;1517618;1517796	+;+;+;+;+;+;+;+;+;+	3477	18	22	34	83	133	228	1	0	0	0	1	0	1	0	2	0	0	2	2	16	6	14	50	38	28	160	181	255	4	2	0	0	1	0	0	0	2	4	0	2	10	6	1	4
FBgn0075966	2;2	1518035;1518425	1518358;1519255	+;+	1155	6	12	7	130	139	215	0	0	0	0	0	0	0	0	0	4	0	6	6	8	1	8	17	20	22	197	146	205	0	0	2	2	0	0	2	0	0	0	2	0	12	4	0	4
FBgn0071090	2;2;2;2;2	1527289;1527588;1528467;1529449;1529835	1527533;1528343;1528596;1529773;1529965	+;+;+;+;+	1587	139	270	222	236	93	197	0	0	0	0	0	0	3	8	0	2	2	13	6	43	14	11	57	156	32	205	281	235	0	2	2	0	0	0	6	8	2	8	2	5	5	28	4	28
FBgn0073822	2;2	1530062;1530502	1530438;1530724	-;-	600	0	3	2	6	4	0	0	0	0	0	0	0	0	0	0	0	2	0	0	2	6	0	5	8	1	9	6	3	0	0	0	2	0	0	0	0	0	0	0	1	1	0	0	0
FBgn0081995	2;2;2;2	1543441;1544491;1544778;1545346	1543912;1544702;1545270;1546535	+;+;+;+	2367	216	185	398	74	18	22	0	0	0	0	0	0	3	6	5	2	0	17	10	63	25	39	285	333	95	26	46	15	3	0	1	0	0	2	0	10	4	4	0	24	30	54	4	49
FBgn0023294	2;2;2;2;2;2;2	1547383;1547658;1547688;1547688;1548290;1548290;1548290	1547505;1548227;1548227;1548227;1548496;1548496;1548496	+;+;+;+;+;+;+	900	880	279	416	176	29	95	1902	3290	2045	3317	7336	7549	7556	4640	4653	5259	8524	1827	5885	3763	2091	1470	1374	426	1490	140	65	95	4148	6963	3361	5602	3948	6146	3053	6612	4869	3838	849	6455	5417	7349	5515	3662
FBgn0075965	2;2;2	1549179;1549665;1550980	1549597;1550912;1552063	+;+;+	2751	52	42	147	4	0	0	35	75	47	42	61	65	71	20	25	27	19	8	6	28	6	12	77	160	43	4	16	6	42	25	66	77	36	89	13	10	37	22	14	48	29	12	14	16
FBgn0075963	2;2;2;2;2;2	1552465;1553064;1553302;1553384;1553631;1553637	1552999;1553226;1553530;1553530;1555655;1555655	+;+;+;+;+;+	2952	141	94	200	17	1	0	39	47	57	41	31	94	69	46	32	33	20	4	14	29	10	12	122	265	53	6	18	2	34	40	86	95	36	70	17	26	27	24	9	57	24	20	21	19
FBgn0080607	2;2	1556421;1556865	1556810;1557254	-;-	780	3	0	6	0	0	1	16	2	16	3	7	10	5	2	6	1	5	0	0	0	0	0	6	6	2	2	0	0	4	4	19	17	4	23	0	6	6	5	0	4	2	1	2	0
FBgn0248316	2	1562258	1563562	+	1305	249	71	172	65	66	21	527	496	627	729	661	639	847	676	800	858	806	834	893	757	608	450	433	168	387	166	126	15	890	721	537	871	508	743	639	1019	662	894	587	1221	816	1195	559	609
FBgn0079854	2;2	1566233;1567224	1566937;1567259	-;-	741	37742	31532	42501	35282	11062	19431	9423	18703	14844	20434	27197	23872	32559	25322	28887	26534	42274	30223	39041	40874	30864	18444	50967	28193	38369	37966	28783	28127	27339	39336	19767	24937	27470	22026	27971	39692	20026	24631	11030	45482	36971	46992	30701	29139
FBgn0248317	2	1568550	1570619	+	2070	167	171	219	187	114	162	2	0	0	2	0	0	14	10	28	37	4	52	69	42	48	48	220	264	160	169	139	136	0	0	0	0	2	0	8	31	14	1	12	24	8	93	14	94
FBgn0248318	2	1571182	1573182	+	2001	1085	1533	2231	1337	574	802	0	0	0	0	2	0	10	8	20	23	4	60	36	31	98	17	2047	2445	1002	1604	1235	1224	0	2	0	4	0	2	4	20	8	4	2	21	8	37	20	70
FBgn0076220	2	1573777	1574958	+	1182	3842	3524	4311	2209	628	1277	616	990	1047	1448	1675	1834	2786	2254	2746	2560	3779	3448	4272	4942	4197	2690	6589	3843	5601	2011	2179	1304	1480	1938	1185	1881	854	1347	2376	3636	1863	2616	1089	4531	4449	5118	3811	4259
FBgn0076038	2;2;2;2	1575785;1576018;1576371;1576543	1575908;1576310;1576484;1576653	+;+;+;+	642	222	489	268	512	363	381	21	28	30	74	51	36	83	136	261	210	173	500	319	408	250	218	214	490	141	291	580	260	21	75	62	64	33	43	130	267	196	218	111	306	205	397	176	347
FBgn0070718	2;2;2;2;2;2;2;2;2	1577594;1578371;1578570;1578911;1579135;1579708;1579934;1580193;1580489	1578312;1578509;1578853;1579081;1579644;1579876;1580119;1580425;1580627	+;+;+;+;+;+;+;+;+	2550	74	99	133	92	36	77	0	0	0	0	2	0	226	169	409	366	229	112	151	219	115	82	238	126	197	80	93	102	0	0	4	0	0	0	363	167	161	104	210	197	163	251	137	118
FBgn0248225	2;2;2;2;2;2;2;2;2	1580925;1581367;1581907;1582455;1584549;1584690;1584857;1584958;1585605	1581297;1581840;1582056;1583577;1584595;1584789;1584884;1585455;1585724	-;-;-;-;-;-;-;-;-	2913	2289	4337	6467	3662	1967	3094	1937	1981	3109	4164	4672	4511	4124	2401	3340	2718	3751	2453	3233	5056	3093	2853	4655	2961	4401	3137	4091	4089	4994	7711	3700	5108	1251	3580	3447	4123	2678	2649	1632	5457	4423	7124	3288	3929
FBgn0248319	2	1586627	1588111	+	1485	1519	1746	1504	1729	683	971	1120	1660	1395	2247	2386	1897	2590	1995	2755	2341	2616	2917	2891	3252	2533	2145	2314	1308	2318	1273	1593	943	1818	2306	1624	2383	2159	1853	2407	3421	2527	2976	1603	4666	2806	3330	2693	2550
FBgn0248320	2	1588111	1588533	+	423	493	614	335	650	334	317	360	381	370	733	607	550	576	478	957	597	714	1036	941	1253	748	754	535	371	737	442	540	275	470	526	381	761	1514	560	531	925	943	1058	625	1288	760	840	752	713
FBgn0248224	2;2;2;2	1588601;1588831;1588970;1589166	1588767;1588912;1589113;1589186	-;-;-;-	414	318	358	217	324	172	212	187	272	240	346	333	316	332	260	403	315	294	424	337	442	225	237	354	230	300	196	270	120	236	385	234	370	566	308	244	466	487	426	217	607	200	302	229	207
FBgn0079141	2;2;2;2;2;2;2;2	1590558;1594805;1595091;1595301;1595681;1596742;1597298;1597596	1590629;1594929;1595230;1595531;1595749;1597235;1597529;1597804	+;+;+;+;+;+;+;+	1572	1001	1166	1215	976	327	629	2046	2748	3139	1824	2895	2571	444	144	169	181	208	338	492	657	380	272	1329	1166	987	895	985	713	3959	2964	3021	2550	346	2759	146	221	169	154	142	200	313	544	274	463
FBgn0079997	2;2;2	1595792;1596069;1596251	1596008;1596191;1596591	-;-;-	681	102	81	107	81	41	81	0	0	0	0	2	0	12	9	10	20	35	26	22	61	30	25	131	120	107	86	118	83	1	0	0	0	0	0	20	20	12	11	11	20	27	56	22	40
FBgn0071012	2;2;2	1599555;1600565;1603677	1600500;1603615;1604650	+;+;+	4971	3063	6281	8811	3387	1380	3322	2684	2188	4690	6724	5235	7792	9767	8184	8228	8507	8546	4253	6217	10206	6497	5765	9155	5467	7553	2832	4406	3229	6563	8255	4875	8092	1004	5083	8174	11050	7209	4915	4034	11105	8314	9871	6087	8278
FBgn0074951	2;2;2	1605629;1605842;1606384	1605770;1606022;1607011	+;+;+	951	10	39	21	55	50	44	0	0	0	0	0	2	5	2	0	3	1	1	1	14	7	2	13	27	13	98	77	82	0	2	0	0	0	0	0	2	0	0	0	6	4	2	6	2
FBgn0079930	2;2;2;2;2;2;2	1607501;1607940;1610024;1610231;1611199;1611438;1614776	1607882;1608627;1610070;1610375;1611372;1611915;1614871	-;-;-;-;-;-;-	2010	0	2	2	2	1	1	2	2	1	0	1	4	0	1	0	3	2	2	6	1	0	1	2	0	1	2	0	2	2	2	2	2	2	0	2	0	3	0	0	1	1	0	0	0
FBgn0072472	2;2	1615126;1615255	1615195;1616657	+;+	1473	0	0	0	0	0	4	0	0	0	0	0	0	0	0	0	0	0	0	0	0	0	0	0	0	0	0	0	2	0	0	0	0	0	0	0	0	0	0	0	0	0	0	0	0
FBgn0079140	2;2;2	1619238;1620006;1620217	1619934;1620133;1620408	+;+;+	1017	286	441	332	514	267	420	690	1242	796	5	95	59	100	145	244	287	200	427	495	604	475	391	552	410	402	546	596	435	995	10	937	33	6	89	94	282	153	219	113	367	366	616	299	521
FBgn0261902	2;2;2;2;2;2	1621465;1624778;1625113;1625902;1631125;1631312	1624706;1625053;1625840;1626291;1631251;1631624	-;-;-;-;-;-	5076	0	0	0	1	2	0	0	0	0	0	0	0	0	2	0	0	2	0	0	4	0	0	0	4	0	0	3	2	2	0	0	2	0	0	0	0	0	0	0	2	0	0	0	0
FBgn0072469	2	1637675	1637932	-	258	0	0	0	5	8	0	110	182	93	4	27	24	0	0	0	0	0	0	1	0	1	2	0	0	0	5	1	14	174	1	156	15	1	26	0	0	0	0	0	0	0	0	0	0
FBgn0072471	2;2	1646898;1647353	1647288;1647423	+;+	462	0	0	0	0	2	0	0	0	0	4	0	1	0	0	0	0	0	1	1	0	0	0	2	0	0	1	0	5	0	4	0	2	2	2	0	0	0	2	0	2	0	1	0	2
FBgn0248223	2;2;2;2;2;2	1648509;1648851;1649206;1654163;1654460;1654702	1648787;1649152;1654087;1654375;1654636;1654716	-;-;-;-;-;-	5868	2414	4095	4914	1803	681	1775	6895	5440	11392	1539	4222	4537	3466	3688	3819	3484	3295	5328	6392	14968	8043	7977	5479	3581	4534	1316	2729	1334	14799	2365	9869	3073	1208	3698	1961	5348	3514	2375	2233	5360	9459	9215	7792	9023
FBgn0248222	2;2;2;2;2;2;2;2	1655567;1656591;1657227;1657553;1658440;1658724;1658995;1659188	1656528;1657159;1657488;1658373;1658651;1658880;1659023;1659373	-;-;-;-;-;-;-;-	3198	2107	3978	3321	2489	1070	1958	3	2	2	852	260	944	5274	5406	6881	4960	5794	6176	5182	9538	3431	4702	2722	1784	2691	2764	3668	2101	3	8	3	525	161	346	4312	7710	4638	3754	3909	8292	4981	6076	5092	3696
FBgn0079908	2;2;2;2;2;2;2;2;2;2;2;2;2	1661154;1661528;1661853;1662091;1662830;1663149;1663483;1663744;1664374;1665043;1665402;1665908;1679226	1661462;1661781;1662033;1662734;1663035;1663413;1663681;1664302;1664631;1665339;1665835;1666224;1679688	-;-;-;-;-;-;-;-;-;-;-;-;-	4386	759	3576	2676	3770	1368	1740	0	8	0	2	6	4	1637	2869	2961	2093	1668	2194	2182	2916	1810	776	1356	2320	549	3792	5002	4387	6	8	5	6	6	4	1710	3983	2093	1330	714	3084	1803	2689	1386	1680
FBgn0072468	2;2;2	1689443;1689692;1690492	1689596;1690429;1690724	+;+;+	1125	1465	1276	1464	1873	777	1054	867	1527	879	211	285	331	233	233	362	380	337	1287	881	1306	1025	537	1656	1145	1878	2135	1637	1440	1010	39	1231	261	224	264	185	986	349	323	132	728	869	1126	1041	1110
FBgn0072466	2;2	1690845;1691036	1690953;1691130	-;-	204	1081	884	860	885	252	462	249	607	370	495	674	469	722	535	583	582	868	626	801	825	785	397	1184	668	1146	989	729	708	602	743	465	512	881	507	610	834	491	673	275	1099	804	1032	679	657
FBgn0072465	2;2;2;2	1691766;1691993;1693560;1696054	1691924;1693405;1694129;1696059	-;-;-;-	2148	2	1	0	4	4	4	0	0	0	2	1	0	4	0	0	2	2	6	9	2	2	0	4	6	4	2	0	14	0	0	1	1	2	0	0	2	1	0	1	6	2	3	2	0
FBgn0070557	2;2;2;2;2;2;2;2;2;2;2;2;2;2;2;2;2;2;2;2;2;2;2;2;2;2;2;2;2;2;2;2;2;2;2;2;2;2;2;2;2;2;2;2;2;2;2;2;2;2;2;2;2;2	1701692;1701692;1701895;1701895;1702178;1702178;1702472;1702472;1702792;1702792;1703368;1703368;1705304;1705304;1706004;1706004;1706264;1706264;1707122;1707122;1708677;1709939;1709939;1711208;1713468;1714186;1714186;1714331;1714331;1717329;1717329;1717757;1717757;1717976;1717976;1721895;1721895;1722494;1722494;1727978;1727978;1734170;1734248;1735929;1735929;1736374;1736374;1736833;1736833;1737130…	1701829;1701829;1702114;1702114;1702320;1702320;1702578;1702578;1703299;1703299;1703545;1703545;1705369;1705369;1706193;1706193;1706296;1706296;1707196;1707196;1708700;1709989;1709989;1711279;1713503;1714262;1714262;1714489;1714489;1717441;1717441;1717912;1717912;1718128;1718128;1722000;1722000;1722604;1722604;1728055;1728055;1734261;1734261;1736096;1736096;1736525;1736525;1736944;1736944;1737288…	-;-;-;-;-;-;-;-;-;-;-;-;-;-;-;-;-;-;-;-;-;-;-;-;-;-;-;-;-;-;-;-;-;-;-;-;-;-;-;-;-;-;-;-;-;-;-;-;-;-;-;-;-;-	3864	0	9	0	21	8	5	0	0	0	0	0	0	4	4	4	6	12	2	7	6	0	4	15	9	5	2	22	23	0	0	0	0	0	0	0	1	0	2	2	1	5	19	0	7
FBgn0079133	2	1750774	1752192	+	1419	292	401	319	292	305	296	1433	2080	1734	201	655	520	280	185	372	374	408	415	450	536	369	273	352	230	456	337	394	238	2006	40	1547	372	438	503	362	295	214	267	179	537	315	519	310	375
FBgn0076044	2;2	1752331;1752551	1752489;1752841	-;-	450	196	207	118	296	234	293	551	797	518	8	19	18	50	65	170	117	112	383	338	524	301	330	144	106	300	254	337	110	367	0	425	4	14	15	66	146	99	180	57	277	211	315	350	289
FBgn0079784	2;2;2;2;2;2	1753092;1753722;1753929;1754344;1754546;1756512	1753662;1753827;1754025;1754440;1756417;1756708	-;-;-;-;-;-	2940	806	1269	2198	878	450	935	555	682	1010	1179	1378	1391	759	491	404	446	481	355	505	939	625	433	1921	1064	1431	988	1329	1338	1592	2281	1071	1562	687	1011	588	753	338	219	171	552	665	933	529	694
FBgn0076043	2	1758328	1759653	+	1326	174	95	241	65	45	60	6	5	2	0	3	0	22	32	40	41	41	149	193	229	233	159	397	124	320	83	96	52	4	0	4	0	1	0	28	35	13	47	18	72	153	277	113	255
FBgn0248221	2;2;2;2;2;2;2	1759733;1759899;1760220;1760567;1762088;1762490;1762729	1759837;1760156;1760500;1760947;1762432;1762674;1762847	-;-;-;-;-;-;-	1674	1803	1695	1890	1385	665	880	636	934	856	1277	1418	1402	2137	1655	2837	1994	2634	3040	3476	4408	3418	2641	2856	1375	3375	1174	1378	881	1276	1322	1181	1662	1516	1235	1590	3179	2194	2768	1369	4269	3938	3844	3317	3140
FBgn0248322	2;2;2;2;2;2;2;2;2;2;2;2;2;2;2;2;2;2;2;2;2;2;2;2;2;2;2;2;2;2;2;2;2;2;2;2;2;2;2	1764025;1764025;1764195;1764195;1765309;1765309;1766504;1766504;1767497;1767497;1768433;1768433;1771810;1771810;1772079;1772079;1772780;1772780;1772979;1773221;1773221;1773571;1773571;1773938;1773938;1774406;1774406;1774583;1774583;1774825;1774825;1775081;1775081;1775494;1775494;1776521;1776521;1776923;1776923	1764067;1764067;1765226;1765226;1766026;1766026;1767422;1767422;1768383;1768383;1771747;1771747;1771996;1771996;1772707;1772707;1773166;1772903;1773166;1773494;1773494;1773753;1773753;1774337;1774337;1774511;1774511;1774754;1774754;1775015;1775015;1775433;1775433;1776460;1776460;1776858;1776858;1777692;1777692	+;+;+;+;+;+;+;+;+;+;+;+;+;+;+;+;+;+;+;+;+;+;+;+;+;+;+;+;+;+;+;+;+;+;+;+;+;+;+	11871	474	1655	2464	1049	573	1503	1574	1149	3423	3489	2990	4677	1618	892	499	466	357	324	438	957	570	445	2347	1392	1523	1219	2055	2233	4632	4981	3197	5092	195	2771	539	1104	567	233	163	624	512	915	410	767
FBgn0248323	2;2	1779440;1779538	1779464;1779707	+;+	195	0	0	2	0	2	5	0	0	0	0	0	0	1	0	1	0	0	2	1	4	0	0	0	3	3	7	2	2	0	0	0	0	0	0	1	0	2	0	5	0	0	4	0	0
FBgn0079762	2;2;2;2	1781084;1781293;1781428;1782698	1781236;1781359;1782641;1782892	-;-;-;-	1629	791	1435	1686	2232	732	1613	1737	2258	2656	2900	3456	3632	2080	1575	1349	1142	1383	1127	1250	1759	1164	936	1793	1183	1232	2358	1957	2619	4378	4733	2703	3980	705	3300	1322	2753	1259	1045	512	2103	1747	1887	1379	1279
FBgn0076045	2;2	1784343;1785512	1785449;1786804	+;+	2400	754	1056	1886	1009	325	657	13	29	39	3	9	7	48	26	25	22	26	27	65	121	106	72	1558	628	1199	1508	926	1843	46	0	37	2	2	5	27	35	27	9	7	31	52	127	55	112
FBgn0248219	2;2	1788556;1788954	1788893;1789476	-;-	861	2	20	5	17	3	13	4	11	15	1	7	11	119	142	310	135	135	157	134	220	75	70	46	35	25	24	32	67	10	4	9	12	0	2	124	77	134	101	159	69	95	91	59	57
FBgn0080840	2;2	1789743;1791386	1791316;1791443	-;-	1632	537	601	787	366	77	132	46	79	77	63	46	98	4367	4313	4642	3735	6091	2487	3777	4454	1369	1278	597	553	889	470	499	579	83	10	97	51	29	25	3530	5878	1943	2015	1101	3808	4865	6087	4158	1617
FBgn0248324	2;2;2;2;2;2;2;2;2	1812202;1812514;1814490;1814678;1815464;1815915;1819098;1819494;1821581	1812454;1813181;1814608;1815392;1815835;1819043;1819256;1819924;1821806	+;+;+;+;+;+;+;+;+	6072	42	49	63	38	9	25	14	24	16	28	23	26	162	165	123	142	106	62	53	156	22	36	206	180	79	41	42	82	23	10	19	22	0	33	76	68	82	25	88	79	77	93	45	55
FBgn0248325	2;2;2;2;2;2	1829599;1830840;1831135;1833179;1833796;1834801	1829678;1831070;1833123;1833732;1834744;1835125	+;+;+;+;+;+	4128	1026	976	1858	900	509	687	17674	24350	22346	3050	8070	7962	2431	1724	1965	1308	1334	2916	2039	4441	2206	2484	3039	3251	2031	722	1089	985	26929	1790	21019	5519	1399	7921	1477	3649	1894	1695	1232	3400	2239	3218	2113	2431
FBgn0248326	2;2;2;2;2;2	1836354;1836817;1837122;1839096;1839621;1840641	1836427;1837047;1839032;1839562;1840578;1840971	+;+;+;+;+;+	3972	0	0	2	0	0	0	0	0	0	0	0	0	0	2	0	0	0	0	0	0	0	0	0	0	2	0	0	2	0	0	0	0	0	0	2	0	0	0	0	0	0	0	0	4
FBgn0073078	2;2;2;2;2;2;2;2;2;2;2;2	1843996;1845092;1846990;1846990;1847655;1847655;1847838;1847838;1848743;1848743;1851346;1851346	1844276;1845429;1847177;1847177;1847769;1847769;1847978;1847978;1848895;1848895;1852120;1852120	-;-;-;-;-;-;-;-;-;-;-;-	1991	0	2	2	4	6	2	8	6	4	6	3	4	8	3	5	2	9	0	2	14	4	6	6	0	2	2	6	4	3	8	3	6	0	0	7	9	8	4	2	10	5	2	0	6
FBgn0073084	2;2	1865531;1867158	1865991;1867230	+;+	534	3	4	3	2	3	2	0	1	0	0	0	0	1	2	2	0	2	1	2	1	2	1	4	2	3	1	5	2	0	0	0	0	0	0	1	0	2	0	0	1	2	6	0	1
FBgn0071321	2;2;2	1868826;1868952;1869684	1868870;1869628;1870056	+;+;+	1095	158	141	132	274	300	218	3198	4905	2659	231	441	254	148	108	172	117	267	296	218	304	233	162	194	149	167	349	305	299	2618	158	3371	399	272	313	111	247	145	133	71	304	194	230	183	208
FBgn0071322	2;2;2	1870077;1870253;1870658	1870193;1870597;1870735	-;-;-	540	47	59	48	79	49	63	62	147	85	40	95	85	6	20	16	28	19	35	30	67	49	21	40	34	60	58	84	61	121	14	116	70	85	43	5	31	10	16	8	30	33	58	27	56
FBgn0073077	2	1871659	1872723	-	1065	187	138	171	106	45	41	2	6	0	5	2	4	18	14	30	38	17	79	77	102	67	37	138	98	77	46	42	36	21	8	8	5	0	2	6	70	33	21	58	57	31	94	46	51
FBgn0248327	2;2	1889529;1890089	1889937;1890768	+;+	1089	23	19	26	18	18	15	1	1	0	2	1	2	2	10	16	14	13	15	33	15	17	12	31	18	29	26	25	21	5	1	1	2	5	1	11	22	8	14	5	31	35	33	19	15
FBgn0073083	2	1890888	1893530	-	2643	922	1454	1708	1137	474	888	1191	1351	1641	2310	2219	2605	3023	2245	2186	1928	1778	1381	1863	1912	1409	1130	2062	961	1638	1018	1233	1003	2705	3289	1805	2904	844	1949	2440	3972	2176	1710	865	3568	2129	2228	1623	1900
FBgn0073133	2;2;2	1893769;1894410;1894689	1893865;1894627;1894772	+;+;+	399	228	284	201	349	166	275	831	1743	1218	1065	1515	1258	840	534	439	433	399	209	186	135	115	57	216	215	172	477	408	391	1682	1351	1514	1244	1401	1192	529	914	532	411	151	748	174	196	174	80
FBgn0071323	2;2;2	1895276;1896559;1896852	1896406;1896708;1896863	-;-;-	1293	41505	45331	31460	48799	20311	28130	29036	38270	37659	37597	45730	41751	40996	32127	46846	41036	54743	55077	52702	55157	44547	31582	52656	34090	43701	44041	43717	27670	53745	47024	45184	47366	34358	38269	37872	51377	36957	48133	24904	70062	44862	50783	38391	38537
FBgn0074000	2;2;2;2;2;2;2;2;2	1899076;1899076;1899284;1899699;1899699;1900791;1900791;1901459;1901459	1899193;1899634;1899634;1900719;1900719;1901397;1901397;1902619;1902619	+;+;+;+;+;+;+;+;+	3348	749	1394	1822	1118	398	934	3374	2816	4431	6263	5785	6915	1798	793	690	834	891	908	931	1547	965	917	2205	1385	1522	1140	1573	1480	6085	8358	4459	7984	1077	5565	720	1554	734	650	405	1212	1181	1702	933	1375
FBgn0248217	2;2;2;2;2	1904537;1904884;1905455;1906947;1907159	1904822;1905395;1906883;1907102;1907619	-;-;-;-;-	2844	2	0	2	0	2	0	0	0	0	0	0	0	0	0	0	0	0	0	0	0	2	0	2	2	4	8	2	2	0	0	0	0	0	0	1	0	0	0	0	0	1	0	0	2
FBgn0248215	2;2;2;2;2;2	1908280;1908585;1909593;1910204;1911123;1911334	1908508;1909105;1910142;1911061;1911278;1911803	-;-;-;-;-;-	2784	8	23	26	44	262	112	0	2	2	0	2	0	0	0	0	2	0	0	4	0	4	4	20	16	10	119	54	181	0	0	0	0	0	0	0	0	0	0	2	0	0	2	0	0
FBgn0248328	2	1915885	1916751	+	867	0	2	0	4	0	0	0	0	0	0	0	0	0	0	0	0	0	0	0	0	0	1	2	0	0	0	0	1	0	0	0	0	0	1	0	0	0	0	0	0	2	0	1	0
FBgn0072694	2;2	1917934;1920332	1919353;1920405	-;-	1494	2623	2805	5483	4236	1388	2658	1513	2976	2656	387	1393	1010	306	167	177	254	370	1119	2415	2120	1819	1639	6354	1834	2918	5103	3726	7015	4423	634	3006	627	126	962	102	269	52	222	81	471	3014	4551	1676	2418
FBgn0261903	2;2;2	1983947;1984168;1984536	1984108;1984482;1984601	-;-;-	543	0	0	0	0	1	0	0	0	0	0	0	0	0	0	0	0	0	0	0	2	0	0	0	0	0	0	2	0	0	0	0	0	0	0	0	2	0	0	0	0	0	0	0	0
FBgn0261904	2;2;2	1986321;1986556;1986927	1986482;1986873;1986992	-;-;-	546	0	0	0	0	1	3	0	0	0	0	0	0	0	0	0	2	0	0	0	2	0	0	1	2	0	2	8	0	0	0	0	0	0	0	0	2	2	0	0	0	2	1	0	1
FBgn0261905	2;2;2	1993270;1993502;1993879	1993431;1993819;1993944	-;-;-	546	0	4	1	2	6	2	0	0	0	0	0	0	0	3	0	7	2	2	0	2	2	2	4	2	2	3	5	1	0	0	0	1	0	0	0	2	2	0	0	6	3	1	0	1
FBgn0248213	2;2;2;2;2;2;2;2;2;2;2;2;2;2;2;2;2;2;2	1996085;1996085;1996204;1996204;1996517;1996517;1996781;1997019;1997019;1997225;1997225;1998014;1998014;1998225;1998225;1998454;1998454;1999133;1999133	1996132;1996132;1996440;1996440;1996648;1996648;1996906;1997159;1997159;1997813;1997813;1998147;1998147;1998296;1998296;1998786;1998786;1999270;1999270	-;-;-;-;-;-;-;-;-;-;-;-;-;-;-;-;-;-;-	1950	8063	14304	8318	16092	8748	11614	5200	6077	5773	927	2443	2509	1042	992	1488	1454	1048	3325	2990	4434	3797	3141	9281	7820	8265	12870	17244	9561	7045	88	6008	1808	434	2303	702	2105	1570	1655	795	2363	2904	3999	2696	3939
FBgn0071093	2	2031272	2031637	-	366	0	0	0	0	0	0	0	0	0	0	0	0	0	0	0	0	0	0	0	0	0	0	0	0	0	0	0	0	0	0	0	0	0	0	0	0	0	0	0	0	0	0	0	0
FBgn0248211	2	2031931	2032275	-	345	0	0	0	0	0	0	0	0	0	0	0	0	0	0	0	0	0	0	0	0	0	0	0	0	0	0	0	0	0	0	0	0	0	0	0	0	0	0	0	0	0	1	0	0
FBgn0262054	2	2032596	2033000	-	405	0	0	0	0	0	0	0	0	0	0	0	0	0	0	0	0	0	0	0	0	0	0	0	0	0	0	0	0	0	0	0	0	0	0	0	0	0	0	0	0	0	0	0	0
FBgn0248210	2	2033375	2033725	-	351	0	0	0	0	0	0	0	0	0	0	0	0	0	0	0	0	0	0	0	0	0	0	2	0	0	0	0	0	0	0	0	0	0	0	0	0	0	0	0	0	0	0	0	0
FBgn0263238	2;2;2;2;2;2;2;2;2;2;2;2;2;2;2;2;2;2;2;2;2;2;2;2;2;2;2;2;2;2	2069276;2100468;2102747;2103291;2107339;2109596;2113406;2147699;2159162;2159162;2160705;2160705;2162427;2162427;2163693;2163693;2170154;2170154;2170518;2170518;2170922;2170922;2171162;2171162;2171777;2171777;2172123;2172123;2172977;2172977	2069378;2100637;2102873;2103414;2107520;2109783;2113520;2148188;2159365;2159365;2160985;2160985;2162543;2162543;2163832;2163832;2170443;2170443;2170858;2170858;2171088;2171088;2171717;2171717;2172045;2172045;2172790;2172784;2173200;2173200	+;+;+;+;+;+;+;+;+;+;+;+;+;+;+;+;+;+;+;+;+;+;+;+;+;+;+;+;+;+	4756	1014	2966	2108	2683	1135	2732	2170	2225	2673	285	716	616	143	56	45	95	93	123	179	437	370	358	2628	1869	1978	1878	3051	2064	3204	333	2410	456	71	646	64	129	65	85	70	129	281	337	114	531
FBgn0075368	2;2;2;2	2176202;2176520;2176742;2177430	2176456;2176681;2177371;2178326	-;-;-;-	1944	222	197	239	276	140	226	420	639	547	51	168	141	149	109	246	295	222	406	650	669	529	411	525	284	434	222	319	220	663	12	643	110	59	154	138	223	142	172	86	408	390	702	273	632
FBgn0248331	2	2178490	2179461	+	972	132	150	175	196	80	91	234	444	317	358	541	474	263	193	246	252	400	325	345	421	311	215	220	106	236	145	176	89	518	443	432	404	411	413	208	355	229	262	144	506	345	514	316	335
FBgn0071092	2;2;2	2179524;2179704;2179910	2179646;2179850;2179933	-;-;-	294	2636	3134	1559	3783	1854	2363	830	1039	856	1514	1366	1238	1521	1340	2281	1799	2080	3360	2485	3557	2620	2079	2219	1863	2946	2948	3132	1690	1110	1269	932	1529	2414	1285	1260	2062	2237	2928	1472	3365	2078	2263	1892	1989
FBgn0075366	2;2;2	2181223;2181660;2181918	2181584;2181727;2182243	-;-;-	756	2042	2625	2179	2418	1129	1687	603	1131	878	1316	1317	1359	914	826	852	830	737	1853	1457	2594	1681	1287	2232	1654	2585	2307	2154	1670	1189	1350	916	1413	598	1220	697	1440	1027	843	517	1485	1555	1584	1455	1629
FBgn0075208	2;2;2;2;2;2;2;2;2;2;2;2	2184599;2185204;2185576;2185576;2185957;2185957;2186640;2186640;2186875;2186875;2187142;2187142	2184679;2185299;2185900;2185900;2186575;2186575;2186807;2186807;2187078;2187078;2187277;2187277	+;+;+;+;+;+;+;+;+;+;+;+	1629	21	856	29	1004	262	489	0	2	1	0	2	0	32	33	52	50	42	39	33	38	16	16	37	30	31	755	773	442	0	0	5	2	0	0	44	24	48	19	15	47	30	22	24	25
FBgn0075365	2;2;2;2;2;2;2	2188356;2188738;2189000;2189422;2189660;2190263;2190994	2188673;2188929;2189181;2189596;2190200;2190833;2191420	-;-;-;-;-;-;-	2406	441	883	821	911	421	695	2541	2757	3721	5151	4488	5543	1680	1058	1076	927	939	679	901	1500	678	697	1048	686	906	790	987	907	4863	6885	3547	6399	561	4726	861	1608	1104	672	437	1442	1060	1152	927	836
FBgn0075210	2	2206802	2207437	+	636	8	2	2	5	0	0	1	0	0	2	0	0	0	0	0	2	0	4	4	2	2	3	8	2	2	6	0	7	1	0	0	0	0	0	0	2	1	0	0	2	2	10	6	6
FBgn0075141	2;2	2252647;2260788	2253910;2261125	+;+	1602	211	217	416	157	59	153	1	0	0	0	0	2	10	3	23	53	40	101	244	173	139	106	283	134	159	222	155	284	1	0	0	3	0	0	0	10	3	12	18	42	216	405	133	228
FBgn0248207	2;2	2285577;2285919	2285852;2286299	-;-	657	16	0	0	0	2	4	0	0	0	0	0	0	0	1	2	0	0	0	0	0	0	0	2	2	2	2	2	0	0	0	0	0	0	0	0	0	0	0	0	0	0	0	0	0
FBgn0248206	2;2	2287452;2287771	2287709;2288178	-;-	666	12	4	4	2	0	4	0	0	0	0	0	0	0	0	0	0	0	0	0	0	0	2	15	8	0	0	0	0	1	0	0	0	0	0	0	0	0	4	0	0	0	2	2	0
FBgn0075977	2;2	2288659;2288967	2288880;2289338	-;-	594	46	20	21	4	0	3	1	2	2	0	0	0	2	0	0	0	8	2	2	2	2	0	36	16	12	6	1	4	0	0	3	0	0	1	3	0	0	2	2	2	2	0	2	0
FBgn0075147	2;2;2;2;2	2291778;2292668;2295971;2296144;2296566	2292587;2292785;2296076;2296198;2296589	+;+;+;+;+	1113	2715	3763	3151	3731	1509	2264	2955	3839	4542	6792	6484	7446	5641	3429	3597	3430	4273	2989	2495	2736	2286	1784	3774	2886	3261	3279	3476	2771	5881	8928	4717	8413	630	6344	4081	7334	4310	4172	1990	7316	2808	3814	2446	2466
FBgn0080441	2;2;2;2;2	2298472;2299044;2299422;2299889;2300023	2298985;2299361;2299823;2299964;2300062	-;-;-;-;-	1350	58	73	56	55	28	38	6	6	0	4	6	0	22	26	20	29	36	9	14	7	12	2	136	94	35	62	69	55	2	8	0	5	1	2	29	22	4	11	7	12	19	12	15	10
FBgn0075148	2;2	2318909;2319129	2319037;2319962	+;+	963	293	350	435	513	303	366	1123	1428	1294	123	701	649	140	85	214	166	219	246	272	331	198	156	263	314	272	399	436	362	1770	9	1592	335	345	662	82	182	119	149	90	278	223	335	208	244
FBgn0248205	2	2332023	2332691	-	669	0	2	0	0	1	0	0	0	0	0	0	0	0	0	0	0	0	0	0	0	0	1	0	1	1	1	0	2	0	0	0	0	0	0	0	0	0	0	1	0	0	0	0	0
FBgn0075086	2;2;2;2;2;2	2332908;2338497;2339882;2339882;2340026;2340026	2332991;2338586;2339963;2339963;2341515;2341515	-;-;-;-;-;-	1746	0	0	0	3	0	2	0	0	0	0	0	0	0	0	0	0	0	1	0	0	0	0	16	14	2	9	9	5	0	0	0	0	0	0	0	0	0	0	0	0	0	0	0	0
FBgn0071413	2;2;2;2;2;2;2	2361056;2361333;2361921;2362391;2362513;2362706;2362876	2361267;2361867;2362329;2362444;2362648;2362818;2363078	+;+;+;+;+;+;+	1662	30	58	41	94	61	76	0	0	0	0	0	1	19	18	24	41	33	32	31	47	16	33	68	65	51	112	166	137	0	0	0	2	0	0	15	17	20	17	17	26	25	31	34	25
FBgn0080446	2;2;2;2;2;2;2	2363137;2363473;2363639;2363840;2363942;2364307;2365020	2363414;2363579;2363783;2363887;2364242;2364961;2365171	-;-;-;-;-;-;-	1686	606	1172	735	837	535	865	2	4	2	6	0	0	271	281	873	667	576	553	871	1402	669	730	853	757	834	694	1205	602	0	0	0	2	4	0	434	285	385	468	466	639	503	935	459	831
FBgn0074827	2;2;2;2;2;2	2365441;2365632;2366279;2366487;2366749;2367050	2365577;2366217;2366428;2366688;2366985;2367156	+;+;+;+;+;+	1419	340	581	510	516	310	502	0	0	0	2	8	4	159	181	489	414	333	342	459	743	431	437	566	475	505	433	732	455	0	0	0	3	0	4	272	217	195	263	234	417	368	697	336	605
FBgn0074828	2;2	2367862;2368015	2367900;2368404	+;+	429	40937	65227	40109	60224	25552	34737	37	36	35	190	107	245	4975	5421	9472	9640	11656	15254	15930	22609	13212	10949	30080	28886	19554	51337	54109	28132	30	25	30	149	111	136	5442	9466	6017	10600	6507	15820	13399	13567	11697	10510
FBgn0074902	2;2;2;2;2	2368568;2369452;2369659;2369849;2370098	2369389;2369604;2369788;2370038;2370341	+;+;+;+;+	1539	428	761	565	575	336	475	45	39	35	122	58	91	344	314	617	672	534	722	644	1054	666	536	616	451	738	402	815	366	48	72	46	99	144	71	446	473	440	620	806	740	574	758	660	692
FBgn0080449	2;2	2370437;2371292	2371225;2371483	-;-	981	4770	4104	4555	2535	1030	1627	2921	4730	3663	6449	6270	6513	6556	4837	6936	5553	6661	9361	8616	10887	8047	6498	7073	3550	8577	1675	2223	1073	5128	6649	4333	7464	5114	5789	4725	8668	7089	8997	3948	12867	9164	9333	8558	7258
FBgn0080450	2;2;2;2	2372713;2373103;2373360;2374088	2373038;2373293;2373529;2374108	-;-;-;-	708	0	0	3	1	3	4	0	2	0	4	0	2	0	0	0	6	8	0	2	6	1	8	2	0	3	5	0	4	2	0	0	0	0	1	1	1	0	0	3	2	6	0	4	19
FBgn0075152	2;2;2;2	2375952;2376256;2376555;2377953	2376187;2376496;2377891;2378157	+;+;+;+	2019	0	3	0	19	4	4	0	0	0	4	0	0	7	4	2	14	16	6	4	16	0	5	4	2	2	8	6	4	2	0	0	2	2	0	2	8	2	0	4	10	9	4	2	6
FBgn0248204	2;2	2378342;2378828	2378707;2378869	-;-	408	14	51	12	345	243	201	0	0	0	0	0	0	0	0	2	0	3	1	0	4	0	0	13	21	8	522	280	491	0	0	0	0	2	0	0	0	0	2	0	0	0	1	0	0
FBgn0073807	2;2;2;2	2386350;2386562;2386745;2388839	2386496;2386663;2387192;2389662	+;+;+;+	1521	70	147	289	83	20	91	0	0	0	0	0	0	0	1	8	4	37	4	14	16	20	10	62	47	56	110	104	171	1	0	0	0	0	0	3	0	0	0	0	2	18	51	26	13
FBgn0073808	2	2408030	2408449	+	420	20	65	58	184	28	26	0	0	0	0	0	0	0	0	0	2	0	0	0	0	0	0	17	84	14	119	111	110	0	0	0	0	0	0	0	0	0	0	0	4	0	0	0	4
FBgn0080458	2	2408569	2409039	-	471	7941	17920	8654	35680	11105	12091	2	2	2	4	10	6	4	12	28	6	4	13	10	20	32	6	3186	11868	1699	24681	19461	17367	4	4	0	7	2	0	6	6	7	18	4	0	13	6	9	8
FBgn0073809	2;2;2	2413061;2414722;2415057	2413075;2414991;2415632	+;+;+	861	2	17	4	16	0	8	0	0	0	0	0	0	3	0	2	1	4	2	3	9	4	0	6	3	2	11	10	7	0	0	0	0	0	0	2	4	1	0	2	4	2	2	5	3
FBgn0248333	2;2	2415990;2416079	2416015;2416307	+;+	255	0	1	3	2	2	3	0	0	0	0	0	0	1	0	0	5	0	0	0	5	0	0	0	4	3	0	0	0	0	0	0	0	0	0	2	2	0	1	3	1	4	1	2	1
FBgn0248334	2;2;2	2416616;2416825;2417153	2416758;2416963;2417452	+;+;+	582	83	222	88	286	256	261	401	516	409	723	670	688	577	445	582	375	363	320	201	212	121	128	98	88	157	323	318	219	584	556	453	819	1037	581	342	708	650	475	167	816	143	217	201	110
FBgn0080459	2;2	2417497;2417803	2417734;2418173	-;-	609	1426	1235	766	731	408	495	1245	1656	1354	2545	2106	2257	2096	1669	3295	2017	2649	4506	3204	4817	3148	3082	1724	976	2677	371	894	226	1792	1861	1527	2530	3842	2079	1572	2903	3373	3994	1977	4223	2825	3195	3071	2387
FBgn0248203	2;2	2419077;2419706	2419637;2419903	-;-	759	16	19	12	28	3	11	0	3	8	2	2	0	5	3	5	22	8	17	23	22	23	27	22	22	18	9	38	9	4	0	0	2	0	1	14	19	12	10	1	16	3	33	0	34
FBgn0075081	2	2420534	2420890	+	357	292	452	208	603	328	259	429	546	407	495	491	487	153	130	208	175	169	300	258	407	232	207	206	240	315	406	348	198	479	342	493	469	990	491	101	265	204	255	149	309	152	224	167	178
FBgn0075182	2;2;2;2;2;2;2;2	2422418;2422572;2422897;2423348;2424442;2424762;2425542;2426079	2422499;2422788;2423287;2424380;2424695;2425480;2425707;2427854	+;+;+;+;+;+;+;+	4638	114	492	703	1071	506	1160	1	4	6	2	6	0	41	47	59	94	42	50	78	174	165	108	636	649	195	1004	2042	1408	4	1	0	6	2	8	24	145	36	30	36	103	77	153	23	232
FBgn0080467	2;2;2;2;2	2431444;2431718;2432030;2432305;2432506	2431655;2431963;2432246;2432448;2432667	-;-;-;-;-	981	477	651	357	699	314	354	1832	2120	2115	2649	2959	2689	635	283	551	581	436	670	868	1123	582	732	480	391	618	493	580	289	2501	2869	2137	3299	3163	2545	384	494	446	490	281	734	592	737	385	626
FBgn0080464	2;2	2432873;2433409	2433343;2433825	+;+	888	390	449	322	511	326	318	516	788	543	22	84	57	192	252	440	429	324	668	754	859	655	632	507	274	552	410	483	260	519	0	667	44	64	46	210	368	363	476	229	640	618	712	404	536
FBgn0075187	2;2;2;2;2;2;2;2;2;2	2434265;2434706;2434793;2434793;2435069;2435069;2435260;2435260;2435381;2435381	2434267;2434720;2435003;2435003;2435196;2435196;2435321;2435321;2435633;2435633	+;+;+;+;+;+;+;+;+;+	672	195	242	255	592	590	588	400	552	396	12	31	25	32	53	88	73	88	101	192	167	129	123	446	320	285	909	660	616	387	3	309	21	10	22	45	94	47	94	64	108	96	214	60	191
FBgn0080473	2;2;2;2;2;2;2;2	2436212;2436632;2436887;2437416;2437631;2437774;2438175;2438886	2436568;2436817;2437345;2437571;2437715;2438109;2438817;2438982	-;-;-;-;-;-;-;-	2319	414	708	421	720	269	473	806	1206	1100	368	848	679	489	567	621	484	652	653	666	1165	393	594	603	511	592	537	671	446	1190	135	970	545	302	687	496	810	630	535	378	882	815	785	770	488
FBgn0079290	2	2439189	2440211	+	1023	1376	1332	976	1317	576	653	431	667	533	772	832	763	1181	1054	1605	1332	1620	1856	2026	2099	1782	1276	1449	942	1858	1100	918	678	707	874	697	915	982	760	1070	1789	1327	1672	730	2744	2075	2097	1751	1586
FBgn0079289	2;2	2440485;2440617	2440548;2441395	-;-	843	131	116	238	151	78	114	297	726	533	432	913	565	310	189	156	158	205	204	225	203	145	71	255	97	204	214	140	152	936	552	623	581	420	609	247	482	151	125	49	290	190	360	221	181
FBgn0079287	2;2;2;2	2441925;2442010;2442317;2443454	2441957;2442257;2442559;2444453	+;+;+;+	1524	283	324	264	331	242	292	846	1349	878	210	578	384	286	264	376	257	373	469	572	602	398	303	280	193	396	349	401	335	1216	100	1216	349	399	279	281	518	275	245	135	549	427	596	370	389
FBgn0079288	2	2442783	2443244	-	462	1033	939	1200	1025	309	551	515	807	621	869	1017	785	1088	758	1151	978	1485	1269	1441	1544	1041	867	1825	734	1281	834	802	755	1023	1220	776	868	1324	722	902	1285	903	1082	584	1650	1317	1651	885	1036
FBgn0072925	2;2;2	2444606;2444893;2445504	2444833;2445441;2445620	-;-;-	894	79	46	44	57	44	25	0	0	0	0	2	0	8	9	20	11	8	26	56	88	36	55	72	47	59	63	76	26	0	0	0	0	0	2	10	10	5	3	2	16	24	59	10	57
FBgn0248202	2;2;2;2;2;2;2;2;2;2;2;2;2;2;2;2;2;2;2;2;2	2447154;2447154;2447154;2447451;2447451;2447451;2449240;2450411;2450411;2452632;2452632;2452749;2452912;2452912;2452912;2454165;2454165;2454165;2456434;2456434;2456434	2447364;2447364;2447364;2447527;2447559;2447559;2449626;2452379;2452379;2452809;2452809;2452809;2453187;2453187;2453187;2454365;2454365;2454365;2457104;2457104;2457104	-;-;-;-;-;-;-;-;-;-;-;-;-;-;-;-;-;-;-;-;-	4002	3	10	23	0	0	3	0	1	0	0	0	0	0	1	5	2	5	11	7	29	10	9	34	24	7	1	8	4	0	0	0	0	0	0	4	1	2	2	0	5	10	20	4	18
FBgn0079542	2;2;2	2460995;2463765;2464228	2461078;2464050;2464439	+;+;+	582	4	0	3	0	0	3	0	0	0	0	0	0	0	0	0	0	1	3	2	3	2	0	9	3	2	0	0	0	0	0	0	0	0	0	4	1	0	0	0	0	3	0	0	5
FBgn0248201	2;2;2;2;2;2;2;2;2;2;2;2;2	2488356;2488635;2488650;2489260;2489260;2489540;2489540;2490012;2490012;2492504;2492504;2496695;2496695	2488598;2488956;2488956;2489437;2489437;2489898;2489898;2490110;2490110;2492602;2492602;2497287;2497287	-;-;-;-;-;-;-;-;-;-;-;-;-	1893	0	1	2	2	0	0	0	0	0	2	0	2	4	0	0	0	0	2	0	1	0	4	8	4	0	0	4	0	13	6	2	0	2	2	0	0	0	0	0	0	0	0	0	2
FBgn0074512	2;2;2	2561058;2561263;2563360	2561195;2562524;2563432	-;-;-	1473	1093	2792	2023	3518	1578	2272	5381	10389	8356	4674	7383	6618	2521	967	1379	1118	1947	1069	1309	1003	745	664	1696	1387	1200	3452	3346	2823	12052	7555	8125	6216	1439	5786	1882	1725	971	1155	617	1839	1165	1546	804	790
FBgn0079534	2;2;2	2565433;2565930;2566089	2565609;2566025;2566319	+;+;+	504	1558	1913	1815	2101	862	1466	1646	2056	2141	1781	2839	2439	984	496	838	754	763	927	1086	1357	980	839	2123	1544	2017	2142	2050	1695	2735	1349	2129	2445	1833	2386	675	969	590	670	478	1136	1009	1308	805	1059
FBgn0075039	2;2;2;2;2;2	2567282;2567439;2568262;2568645;2568785;2569187	2567370;2568200;2568589;2568712;2569126;2569523	+;+;+;+;+;+	1926	289	436	672	332	153	319	279	608	494	182	411	319	323	236	365	397	401	284	552	632	353	290	725	293	505	465	426	486	823	22	681	241	188	288	359	601	206	233	138	607	697	783	499	428
FBgn0248335	2;2;2	2569726;2569861;2570612	2569794;2570553;2571001	+;+;+	1152	37	64	54	50	65	61	2	0	2	0	0	0	32	37	89	106	38	85	61	120	53	52	97	51	65	87	116	55	0	0	0	0	0	0	78	58	33	75	54	79	75	70	37	74
FBgn0248336	2;2;2;2;2;2;2	2572015;2572388;2573411;2574644;2574873;2575026;2575251	2572255;2573358;2574585;2574812;2574960;2575189;2575331	+;+;+;+;+;+;+	2889	57	69	124	135	82	116	0	0	0	0	2	2	51	46	106	135	57	60	65	133	88	78	170	100	88	126	150	161	0	0	0	0	0	0	77	35	30	39	47	102	41	121	38	110
FBgn0248200	2	2577107	2577346	-	240	129	245	344	119	53	138	221	178	309	16	87	89	228	219	250	223	273	159	245	417	231	174	443	194	274	139	155	161	516	7	362	49	10	76	203	289	180	165	139	298	483	389	281	306
FBgn0078737	2;2;2;2;2;2;2;2;2;2	2577374;2577708;2577899;2578612;2578853;2579177;2579374;2579835;2580045;2595853	2577646;2577831;2578268;2578786;2579109;2579303;2579768;2579918;2581416;2596062	-;-;-;-;-;-;-;-;-;-	3387	914	1701	3398	983	363	976	1805	1901	3387	186	773	772	2071	2004	2007	1898	2431	1315	1662	3454	1893	1545	3534	1606	2296	951	1399	1463	4693	149	3171	363	76	638	1803	2548	1313	1130	976	2517	3442	3698	2430	2537
FBgn0078004	2;2;2	2597305;2597800;2598137	2597734;2598070;2598665	+;+;+	1230	1409	1603	1195	1504	625	807	920	1592	996	12	47	51	831	776	1382	1018	1341	1790	1710	2515	1733	1490	1767	1026	1515	1470	1397	899	979	4	1029	30	22	42	823	1286	974	1308	743	1824	2000	1829	1758	1377
FBgn0078879	2;2;2	2598732;2598934;2600724	2598861;2600656;2600835	-;-;-	1965	2753	3441	4096	4783	1405	2917	1543	2499	2252	3297	3859	3673	4457	3230	3753	3364	4873	2879	3875	3097	2906	1719	3540	2637	3320	5546	3840	3657	3637	5088	2903	4138	2386	3313	3390	5589	2771	3298	1238	6861	3827	4666	3136	2928
FBgn0078015	2;2	2601316;2601906	2601463;2603017	+;+	1260	8870	13035	7169	11890	5864	7249	3460	5017	4286	7192	6271	6982	8016	6105	10059	8063	10310	11302	10598	13659	8170	7778	10914	8082	10471	8883	10291	5308	5318	5779	4733	8123	4782	6179	6882	10028	9980	11749	6499	15192	9555	10398	9230	7840
FBgn0074262	2;2;2;2;2;2;2	2603711;2603835;2604449;2605382;2605563;2605801;2605971	2603771;2603983;2605319;2605501;2605727;2605909;2606214	+;+;+;+;+;+;+	1719	970	1355	1353	1431	540	1074	2517	2915	3029	1875	2876	2574	845	503	642	577	676	894	990	1619	1108	1129	1780	1274	1520	1176	1311	951	4197	2127	2957	2755	572	2705	465	703	498	662	456	924	1116	1330	842	1265
FBgn0248338	2;2;2	2607596;2607716;2608045	2607664;2607986;2608325	+;+;+	621	567	613	308	492	327	297	299	329	315	561	473	494	502	413	813	571	579	1059	875	1259	773	671	598	449	768	437	427	197	375	416	328	583	850	440	406	676	936	930	568	1147	715	807	768	628
FBgn0078867	2;2;2;2	2608444;2608632;2608809;2608941	2608575;2608732;2608881;2608964	-;-;-;-	330	1557	1808	1228	2406	1384	1239	1458	1957	1502	2108	1897	1984	1518	1115	2028	1589	1663	2682	2349	2828	1945	1632	1480	1134	1695	2061	2095	918	1704	1759	1501	2181	3764	1759	1147	1768	2140	2443	1492	2784	1505	1864	1517	1373
FBgn0248339	2;2;2;2	2610326;2610577;2610801;2611096	2610328;2610670;2610945;2611210	+;+;+;+	357	2498	2674	2146	2544	1093	1396	1468	2479	1891	1824	2535	2094	1613	1395	2028	1706	2199	2421	2506	3682	2547	2283	3262	2286	3367	2277	2163	1380	2608	1918	2135	2344	1548	1988	1457	1832	1466	2201	1580	2945	2946	2892	2534	2242
FBgn0078864	2;2	2611897;2612384	2612318;2612831	-;-	870	717	539	536	549	245	330	644	1035	842	972	1215	985	476	373	618	454	574	752	718	1074	681	639	917	533	891	460	510	328	1124	1058	997	1092	1095	897	392	630	423	504	370	861	817	888	834	622
FBgn0078049	2;2;2	2613172;2613324;2613956	2613236;2613902;2614082	+;+;+	771	2312	2643	1789	2321	1035	1395	2291	3904	2770	4671	4862	4825	4228	2419	3200	2755	3591	3378	2534	3070	1747	1346	2039	1462	2125	1842	1981	1377	3979	4448	3625	5280	4357	4045	2861	4553	3630	3514	1653	5182	2247	2463	2214	1490
FBgn0078724	2;2	2617003;2618495	2618421;2618542	-;-	1467	99	134	170	383	351	353	890	1171	1101	870	1053	1109	286	151	243	174	150	166	152	339	150	110	196	126	208	492	467	691	1673	376	1203	1185	317	1084	142	206	109	91	88	133	199	181	160	175
FBgn0262044	2;2	2653874;2654148	2654088;2654277	-;-	345	0	0	0	0	0	0	0	0	0	0	0	0	0	0	0	0	0	0	0	0	0	0	0	0	0	0	0	0	0	0	0	0	0	0	0	0	0	0	0	0	0	0	0	0
FBgn0246951	2;2	2655316;2655569	2655509;2655689	-;-	315	0	1	0	0	1	0	0	0	0	0	0	0	0	0	0	0	0	0	0	0	0	0	0	0	0	0	0	0	0	0	0	0	0	0	0	0	0	0	0	0	0	0	0	1
FBgn0262045	2;2	2657250;2657546	2657482;2657675	-;-	363	0	0	0	1	0	0	0	0	0	0	0	0	0	0	0	0	0	0	0	0	0	0	0	0	0	0	0	0	0	0	0	0	0	0	0	0	0	0	0	0	0	1	0	0
FBgn0248341	2;2;2;2;2;2;2;2	2667973;2668549;2668991;2669064;2673401;2673753;2674454;2674571	2667990;2668831;2669013;2671749;2673695;2674388;2674519;2674769	+;+;+;+;+;+;+;+	4206	6	2	8	17	2	6	0	0	0	0	0	0	0	0	0	1	2	0	0	2	0	1	16	12	6	6	16	9	0	0	0	0	0	0	0	2	0	0	4	0	4	0	0	0
FBgn0262488	2;2	2676453;2676716	2676609;2676819	+;+	261	0	0	0	0	0	0	0	0	0	0	0	0	0	0	0	0	0	0	0	0	0	0	0	0	0	0	0	0	0	0	0	1	0	0	0	0	0	0	0	0	0	0	0	0
FBgn0262489	2;2	2677503;2677676	2677582;2677934	+;+	339	0	0	0	0	0	0	0	0	0	0	0	0	0	0	0	0	0	0	0	0	0	0	0	0	0	0	0	0	0	0	0	0	0	0	0	0	0	0	0	0	0	0	0	0
FBgn0262056	2;2	2678029;2678211	2678141;2678358	+;+	261	0	0	0	0	0	0	0	0	0	0	0	0	2	0	0	0	0	0	0	0	0	0	0	0	0	0	0	0	0	2	0	0	0	0	0	0	0	0	0	0	0	0	0	0
FBgn0262055	2;2	2678990;2679244	2679111;2679403	+;+	282	0	0	0	0	0	0	0	0	0	0	0	0	0	0	0	0	0	0	0	0	0	0	0	0	0	0	0	0	0	0	0	0	0	0	0	0	0	0	0	0	0	0	0	0
FBgn0078160	2;2;2;2;2;2;2;2;2;2;2	2686729;2686947;2687142;2687371;2687614;2687970;2688239;2689347;2689627;2690126;2690971	2686872;2687078;2687303;2687545;2687907;2688181;2689289;2689569;2690060;2690462;2691844	-;-;-;-;-;-;-;-;-;-;-	4038	14	102	122	210	91	127	0	0	0	0	0	2	0	0	0	0	0	0	0	0	0	0	12	130	0	359	268	413	2	1	2	0	0	0	0	0	0	0	0	0	0	2	0	0
FBgn0248196	2;2	2698115;2698419	2698365;2698467	-;-	300	0	0	2	0	0	2	0	0	0	0	0	0	0	0	0	0	0	0	0	0	4	0	0	0	0	0	0	0	0	0	0	0	0	0	0	0	0	0	0	0	0	0	0	0
FBgn0248342	2;2;2	2711732;2711937;2712403	2711875;2712331;2712667	+;+;+	804	4	2	6	6	0	7	0	0	0	0	0	0	0	0	0	2	2	0	6	8	1	2	2	11	2	7	23	4	0	0	0	0	0	0	0	0	2	6	0	0	4	1	2	0
FBgn0261652	2;2	2712888;2713387	2713322;2714724	+;+	1773	3	8	9	16	10	14	0	0	0	0	2	0	0	0	0	2	2	5	4	16	4	15	8	15	4	17	52	13	0	0	0	0	0	0	0	0	0	2	4	5	4	10	4	2
FBgn0261653	2;2	2715495;2716033	2715974;2717379	+;+	1827	0	0	0	0	0	0	0	0	0	0	0	0	0	0	0	0	0	0	2	16	0	0	2	0	0	2	2	2	0	0	0	0	0	0	0	0	0	4	0	0	0	0	2	0
FBgn0078150	2;2	2719793;2721822	2721700;2722292	-;-	2379	0	2	1	4	1	16	0	0	0	0	0	0	2	0	2	0	2	2	10	10	14	0	4	0	2	6	10	25	0	0	0	0	0	0	0	7	3	0	0	0	6	6	6	23
FBgn0074522	2	2797211	2798869	+	1659	0	0	2	0	0	0	0	0	0	1	0	0	2	0	3	5	1	4	8	12	4	6	2	0	2	0	2	0	0	0	0	0	0	0	0	2	2	2	0	1	6	9	3	2
FBgn0248345	2	2801425	2803116	+	1692	0	0	0	0	0	0	0	0	0	0	0	0	0	0	0	2	0	0	0	2	2	0	0	0	2	0	0	0	0	0	0	0	0	0	0	0	0	1	0	0	0	1	0	0
FBgn0248346	2;2	2807420;2808408	2807485;2808587	+;+	246	0	0	0	0	0	0	0	0	0	0	0	0	0	0	0	0	0	0	0	0	0	0	0	0	0	0	0	0	0	0	0	0	0	0	0	0	0	0	0	0	0	0	0	1
FBgn0248194	2	2822897	2823271	-	375	0	0	0	2	0	0	0	0	0	0	0	0	0	0	0	1	0	0	1	2	0	0	0	1	0	0	0	0	0	0	0	0	0	0	1	6	3	0	0	6	0	3	2	0
FBgn0078146	2;2;2;2;2;2;2;2;2;2;2;2	2831802;2832024;2832024;2832148;2832148;2832148;2832999;2832999;2832999;2834958;2834958;2835386	2831899;2832079;2832079;2832930;2832930;2832930;2833273;2833273;2833273;2835166;2835166;2835633	-;-;-;-;-;-;-;-;-;-;-;-	1669	4	8	32	25	0	0	0	0	0	0	0	0	0	0	0	0	0	0	2	0	0	0	0	119	0	9	13	4	0	0	0	0	0	0	0	0	0	0	0	0	0	0	0	2
FBgn0070193	2	2837259	2838500	-	1242	0	0	0	4	0	0	0	1	0	0	0	0	0	0	0	0	0	0	0	0	0	1	0	0	0	0	0	0	0	0	0	0	0	0	0	0	0	0	0	0	0	0	0	0
FBgn0070191	2;2;2;2;2;2;2;2;2;2;2;2	2839852;2839852;2840102;2840102;2840444;2840444;2840677;2840677;2841638;2841638;2842278;2845879	2840041;2840041;2840382;2840382;2840613;2840613;2841578;2841578;2841774;2841672;2842382;2846052	-;-;-;-;-;-;-;-;-;-;-;-	1959	0	0	0	2	0	2	0	0	0	0	0	0	5	4	2	2	2	0	2	4	0	0	0	2	2	1	6	0	0	0	0	0	0	0	2	0	0	0	0	2	6	0	0	0
FBgn0070186	2;2	2851296;2852664	2852605;2852907	-;-	1554	0	2	2	2	0	4	0	0	0	0	0	2	2	0	0	0	0	2	0	0	2	0	14	14	6	2	2	0	0	0	0	0	0	0	2	0	2	0	0	0	0	1	0	0
FBgn0248193	2;2;2;2	2867607;2867815;2868045;2868257	2867762;2867982;2868182;2868379	-;-;-;-	585	0	0	2	0	0	0	0	0	0	0	0	0	0	0	0	0	0	0	0	0	0	0	0	1	0	0	0	0	0	0	0	0	0	0	0	0	0	0	0	0	0	0	0	0
FBgn0070183	2	2871571	2872602	-	1032	0	0	0	0	0	0	0	0	0	0	0	0	0	1	0	0	0	0	0	0	0	0	0	0	0	0	0	0	0	0	0	0	0	0	0	0	0	0	0	0	0	0	0	0
FBgn0070173	2;2;2;2;2;2	2882275;2888075;2888807;2890983;2893301;2893650	2882329;2888748;2888942;2891116;2893529;2893756	+;+;+;+;+;+	1335	0	0	0	0	0	0	0	0	0	0	0	0	0	0	0	0	0	0	0	0	0	0	0	0	0	0	0	0	0	0	0	0	0	0	0	0	0	0	0	0	0	0	0	0
FBgn0248192	2;2;2;2;2;2;2;2;2	2902490;2902773;2903300;2903547;2903820;2904003;2904267;2904394;2904820	2902708;2903244;2903481;2903760;2903932;2904205;2904340;2904754;2905087	-;-;-;-;-;-;-;-;-	2106	0	0	0	0	0	1	0	0	0	0	0	0	0	0	0	0	0	0	0	0	0	0	0	0	0	0	0	0	0	0	0	0	0	0	0	0	0	0	0	0	0	0	0	0
FBgn0248191	2;2;2;2;2;2;2;2;2	2906802;2907118;2907644;2907876;2908145;2908330;2908594;2908721;2909120	2907053;2907586;2907825;2908089;2908257;2908532;2908667;2909054;2909390	-;-;-;-;-;-;-;-;-	2112	0	0	0	0	0	0	0	0	0	0	0	0	0	0	0	0	0	0	0	0	0	0	0	0	0	0	0	1	0	0	0	0	0	0	0	0	0	0	0	0	0	0	0	0
FBgn0248190	2;2;2;2;2;2;2;2;2	2910327;2910636;2911160;2911393;2911662;2911833;2912097;2912224;2912650	2910563;2911104;2911341;2911606;2911774;2912035;2912170;2912584;2912920	-;-;-;-;-;-;-;-;-	2124	0	0	4	0	2	0	0	0	0	0	0	0	0	2	0	0	0	0	0	0	0	0	8	0	0	0	0	0	0	0	0	0	0	0	0	0	0	0	2	0	0	0	0	0
FBgn0248189	2;2;2;2;2;2;2;2;2	2915575;2915884;2916409;2916642;2916911;2917082;2917346;2917473;2917899	2915811;2916352;2916590;2916855;2917023;2917284;2917419;2917833;2918169	-;-;-;-;-;-;-;-;-	2124	2	0	0	0	0	6	0	0	0	0	0	0	0	0	0	0	0	0	0	0	0	0	4	2	0	2	0	4	0	0	0	0	0	0	0	0	0	0	0	0	0	0	0	0
FBgn0070197	2;2;2;2;2	2922717;2923104;2923332;2923836;2924737	2923036;2923240;2923734;2923910;2924944	-;-;-;-;-	1143	6	6	22	2	0	6	19	21	41	49	101	56	73	39	38	35	107	33	80	38	30	17	38	9	31	13	8	7	34	60	51	60	27	56	46	122	27	29	16	79	71	111	35	44
FBgn0248188	2;2;2;2;2;2;2;2;2;2;2;2;2;2;2;2;2;2;2;2;2;2	2927171;2927171;2927468;2927468;2928428;2928428;2928863;2928863;2932292;2932292;2934444;2934444;2935264;2935264;2936416;2936416;2942640;2942640;2946789;2946789;2951473;2952697	2927369;2927369;2927608;2927608;2928540;2928540;2928943;2928943;2932535;2932535;2934536;2934536;2935342;2935342;2936540;2936540;2942939;2942939;2947745;2947042;2952362;2952720	-;-;-;-;-;-;-;-;-;-;-;-;-;-;-;-;-;-;-;-;-;-	3246	3	1	8	141	216	287	81	57	165	209	135	165	40	3	0	0	3	5	0	0	0	0	1	5	2	256	252	368	137	160	114	187	21	157	4	3	7	2	0	2	0	2	2	2
FBgn0248347	2;2	2973365;2974188	2974120;2974502	+;+	1071	0	0	0	0	0	0	0	0	0	0	2	0	0	0	0	0	0	0	0	0	0	0	0	0	2	0	3	0	0	0	0	2	0	0	0	0	0	2	0	0	0	0	0	0
FBgn0248187	2;2;2	3005664;3005880;3006254	3005822;3006197;3006313	-;-;-	537	13	13	6	13	2	0	0	0	0	0	0	0	4	0	3	4	2	6	5	10	1	0	4	3	1	4	11	4	0	0	0	0	1	0	4	0	0	4	2	4	5	6	0	5
FBgn0072596	2;2;2;2	3006945;3007083;3007296;3007668	3007034;3007223;3007604;3007772	+;+;+;+	645	107	344	124	1598	457	243	799	1212	936	1510	1527	1365	889	691	869	834	637	488	434	318	228	222	49	158	47	1336	887	259	1134	1177	850	1734	1944	1342	692	937	1186	923	529	1168	356	330	273	218
FBgn0070177	2;2;2;2	3008842;3008973;3009206;3009561	3008901;3009146;3009499;3009665	+;+;+;+	633	1542	1460	969	1046	424	443	10	13	14	14	10	10	240	264	679	471	384	1381	1102	2071	1247	1197	1875	1028	1860	672	802	438	8	14	11	5	14	11	232	549	571	604	401	863	1072	1178	928	1093
FBgn0248348	2;2;2	3010238;3010562;3011556	3010436;3011490;3012119	+;+;+	1692	6319	7238	7726	6983	3359	4625	5254	7122	6286	9671	10181	9282	11359	8549	10969	9356	12140	12005	12272	11702	10310	6846	10060	5094	9638	6858	6669	5593	9245	10733	8108	11350	7615	8584	8354	15281	10313	11581	6596	19514	12837	13857	10396	10129
FBgn0248349	2;2	3012476;3013283	3013224;3013682	+;+	1149	10	28	17	42	24	25	0	0	0	0	0	0	60	31	56	56	28	22	20	45	6	11	31	12	38	25	72	37	0	0	0	0	0	0	58	32	19	8	41	39	17	26	18	10
FBgn0074123	2;2;2;2	3014123;3014280;3014727;3015102	3014210;3014666;3015036;3015528	+;+;+;+	1212	27	28	43	46	21	39	13	14	20	2	0	6	98	75	88	55	51	49	99	37	48	39	101	49	51	41	63	62	13	2	14	5	14	4	136	97	24	36	29	113	36	108	56	60
FBgn0248186	2;2;2;2;2;2;2;2;2	3016128;3016474;3016761;3017853;3018792;3019634;3019945;3020227;3020698	3016408;3016692;3017781;3018729;3019566;3019877;3020146;3020489;3021027	-;-;-;-;-;-;-;-;-	4212	2035	3767	3022	2760	1707	2559	26815	23505	30832	7675	17571	20215	4027	2126	2736	2319	1316	3884	3556	6059	3901	3854	3677	2562	4156	2709	3616	2171	36402	3486	31620	14613	2315	18684	1363	3503	2507	2370	1459	3344	4132	4191	3563	4064
FBgn0248185	2;2;2;2	3022695;3023036;3023288;3023597	3022959;3023222;3023506;3023615	-;-;-;-	690	0	6	0	3	1	2	0	0	0	0	0	0	0	2	0	2	0	2	0	0	4	0	6	2	0	5	3	0	0	0	0	0	0	0	4	6	1	0	0	1	0	4	0	1
FBgn0248350	2	3023945	3024562	+	618	2	1	0	0	2	0	0	0	0	0	0	0	1	6	0	2	0	0	0	4	2	1	0	2	0	0	0	0	0	0	0	0	0	0	0	4	2	1	4	4	2	0	1	0
FBgn0070252	2;2;2;2;2;2	3024996;3025148;3025339;3025618;3026292;3026907	3025088;3025275;3025555;3026219;3026843;3027075	-;-;-;-;-;-	1761	10	163	19	172	76	95	0	21	16	12	57	16	57	53	89	77	74	59	75	81	33	42	22	81	49	131	118	95	24	32	5	40	22	0	36	82	40	43	33	68	46	91	36	31
FBgn0076287	2	3028437	3028661	-	225	4	11	0	9	0	8	0	0	0	0	0	0	3	1	8	2	0	6	8	5	6	1	0	8	5	10	26	9	0	0	0	0	0	0	3	2	2	0	1	5	1	0	1	5
FBgn0076062	2;2;2;2	3029134;3029273;3030341;3030743	3029191;3030285;3030683;3031008	+;+;+;+	1680	21	99	41	145	49	69	0	6	4	2	5	1	13	13	43	22	29	20	42	33	18	18	18	67	16	127	182	137	4	6	0	9	0	2	19	30	20	15	12	34	12	46	10	19
FBgn0248351	2;2;2;2;2;2;2;2;2	3031624;3031743;3031941;3032159;3032365;3032750;3032953;3033127;3033811	3031684;3031885;3032100;3032306;3032685;3032879;3033066;3033650;3033910	+;+;+;+;+;+;+;+;+	1701	15	122	20	124	32	65	173	562	467	25	325	159	51	34	78	86	83	68	62	55	16	40	12	56	12	52	168	109	569	29	155	145	48	51	61	61	62	62	47	79	31	78	15	45
FBgn0070288	2;2;2	3035722;3036082;3036513	3036014;3036454;3036767	+;+;+	921	4	13	6	16	24	10	0	0	0	0	0	0	12	14	15	22	6	5	6	13	5	0	6	15	6	19	29	14	0	0	0	0	0	0	6	16	16	3	6	2	3	7	0	4
FBgn0070287	2;2;2	3037163;3037533;3037967	3037464;3037905;3038227	+;+;+	936	4	4	0	5	0	5	0	0	0	0	0	0	6	8	33	5	4	2	6	4	0	2	6	10	8	10	2	6	0	0	0	0	0	0	0	2	8	4	0	7	0	7	2	2
FBgn0070251	2;2;2;2;2	3038440;3038695;3041857;3041999;3043695	3038630;3038773;3041931;3042121;3044219	-;-;-;-;-	993	75	246	71	182	56	108	0	0	0	0	0	0	2	3	2	4	9	2	3	7	0	4	21	99	7	113	186	123	0	0	0	1	0	0	19	8	4	3	8	4	4	9	0	3
FBgn0070334	2;2;2;2	3055865;3057158;3057805;3057954	3056200;3057193;3057883;3058390	+;+;+;+	888	136	160	234	200	54	51	142	241	396	303	620	528	342	321	353	290	450	157	165	245	72	89	122	217	39	232	149	275	400	501	352	520	248	529	350	466	232	202	144	417	259	278	142	100
FBgn0070233	2;2;2;2	3058856;3059305;3059896;3060065	3059249;3059835;3060009;3060174	-;-;-;-	1149	4244	4054	4014	3527	1474	1945	4044	6908	4531	1924	2576	2284	2411	1777	2316	2233	2402	3679	3522	4699	3572	2761	5475	3152	5365	2741	2913	1880	5244	314	5556	2550	2082	2037	1531	3592	2209	2941	1694	4686	4222	3877	3415	3155
FBgn0079786	2;2	3060682;3060897	3060844;3061699	+;+	966	773	671	515	574	253	365	1323	2106	1475	675	829	1087	1026	839	1528	1081	1308	2414	2425	2981	2058	1717	1038	574	1404	491	534	310	1822	565	1844	979	851	912	677	1798	1313	1771	835	2512	2215	2240	2050	1754
FBgn0074356	2;2;2;2;2;2;2;2	3061804;3062825;3063083;3063368;3063677;3064119;3064373;3066030	3062767;3063022;3063296;3063548;3063911;3064308;3064792;3066114	-;-;-;-;-;-;-;-	2487	0	5	8	17	35	52	0	1	0	0	1	0	16	33	22	55	19	10	16	23	8	9	22	8	13	48	35	63	1	0	2	0	0	0	57	13	40	31	37	12	14	3	7	9
FBgn0072601	2;2;2;2;2;2;2;2;2;2;2	3074115;3075456;3076664;3077119;3077284;3077464;3078467;3082974;3083481;3083793;3111147	3074221;3075593;3077053;3077215;3077403;3077657;3078615;3083354;3083583;3083856;3111281	-;-;-;-;-;-;-;-;-;-;-	1878	0	3	2	10	0	0	0	0	0	0	0	0	0	0	0	0	0	0	2	0	2	2	1	10	0	4	6	2	0	0	0	0	0	0	0	0	0	0	0	0	0	2	0	0
FBgn0079811	2;2;2;2	3094633;3094811;3095356;3095837	3094723;3095302;3095773;3096041	+;+;+;+	1206	473	1047	1183	1388	472	1008	903	1443	948	672	907	714	146	39	62	42	54	24	34	17	7	12	199	1523	4	1055	1097	590	1512	942	1007	852	757	807	55	113	78	46	17	127	26	19	17	24
FBgn0248355	2;2;2;2	3096481;3096629;3097181;3097657	3096571;3097120;3097598;3097861	+;+;+;+	1206	462	713	931	358	382	492	278	280	158	210	384	222	135	135	106	152	177	199	180	87	47	57	356	804	31	433	797	253	421	377	174	246	235	256	98	292	177	116	141	347	62	117	138	60
FBgn0079814	2;2;2;2	3098189;3098336;3098887;3099364	3098279;3098827;3099304;3099568	+;+;+;+	1206	8060	15750	16133	2986	4246	8239	7	1	3	1	0	2	2	4	7	10	9	316	134	60	220	48	6699	12117	121	5165	9211	2748	3	4	0	11	4	0	4	5	2	13	4	0	6	72	34	71
FBgn0248184	2;2;2;2;2;2;2;2	3113806;3113932;3114111;3114502;3116032;3116283;3116545;3116767	3113866;3114036;3114437;3115970;3116220;3116465;3116639;3116806	-;-;-;-;-;-;-;-	2469	1355	3066	1670	3134	1471	2135	2808	2799	3480	5376	4177	5394	1435	720	367	398	268	408	335	607	383	335	1572	1723	1267	2540	2984	1872	4393	5405	3333	6608	786	4439	621	1604	1096	384	171	733	379	553	321	419
FBgn0079821	2;2;2;2;2;2;2;2;2;2	3118488;3119448;3119639;3119808;3120033;3120586;3121096;3121286;3121504;3122727	3118540;3119564;3119732;3119972;3120176;3120881;3121212;3121441;3122667;3122913	+;+;+;+;+;+;+;+;+;+	2493	547	829	753	801	325	542	3184	3417	3863	1031	2587	2046	678	584	628	511	489	617	757	1188	638	620	856	937	798	713	779	640	4950	456	3860	1939	486	2348	491	738	687	511	359	816	587	759	605	630
FBgn0076228	2;2;2	3123753;3124532;3124724	3124475;3124665;3125774	-;-;-	1908	1074	1397	1022	997	505	769	1446	1915	1738	2811	2389	2710	1112	859	1145	898	994	1386	1456	2258	1318	1240	1403	879	1582	828	886	460	2264	2762	2021	3367	687	2498	682	1493	1117	1194	739	1714	1636	1706	1491	1195
FBgn0076278	2;2	3126306;3126703	3126643;3127453	-;-	1089	616	776	562	567	259	314	1108	1497	1240	1765	1779	1750	687	444	559	472	592	771	792	1550	699	920	1872	1041	2024	705	991	467	1694	1702	1378	2143	1433	1588	908	1686	1521	1350	938	1917	1731	1707	1536	1251
FBgn0248356	2;2;2	3128094;3129105;3130476	3129039;3130412;3131314	+;+;+	3093	7827	10777	9560	8450	3550	6148	10164	11737	12738	1463	4617	3680	4141	4120	6270	4966	4985	8345	8539	13538	9162	7679	11661	7486	12705	6631	8423	4883	14631	621	13364	2681	1733	3379	3301	6791	4812	4816	3681	8885	10231	10135	9395	9139
FBgn0081717	2;2;2;2	3132985;3134725;3134961;3135350	3133008;3134902;3135291;3135479	+;+;+;+	663	2	22	6	52	28	26	0	0	0	0	0	0	2	0	1	0	0	0	0	0	2	0	0	27	0	103	45	51	0	0	0	0	0	0	0	2	1	0	0	0	0	4	0	0
FBgn0081716	2;2;2	3137166;3137461;3137856	3137400;3137791;3137985	+;+;+	696	11	18	3	84	48	30	328	484	233	23	92	62	8	6	7	4	4	0	4	18	4	2	11	8	9	67	37	32	401	6	270	38	53	47	2	4	6	3	4	8	0	6	8	1
FBgn0261481	2;2;2;2;2;2;2;2;2;2;2;2;2;2;2;2;2;2;2;2;2;2;2;2;2;2;2;2;2;2	3146015;3146015;3146015;3146015;3146015;3147270;3147299;3147299;3147299;3147299;3147299;3147918;3147918;3147918;3147918;3148631;3148631;3148631;3148631;3148631;3148631;3149812;3149812;3149812;3152768;3152768;3158119;3158119;3162399;3162399	3146235;3146235;3146235;3146235;3146235;3148558;3147821;3147821;3147821;3148558;3147821;3148558;3148558;3148558;3148558;3148774;3148774;3148774;3148774;3148774;3148774;3149877;3149877;3149877;3153479;3153479;3158254;3158254;3162516;3162516	-;-;-;-;-;-;-;-;-;-;-;-;-;-;-;-;-;-;-;-;-;-;-;-;-;-;-;-;-;-	2686	544	3172	2893	3079	1423	2489	4	1	0	0	8	2	132	71	245	280	287	1515	1064	2768	1582	1068	2492	2744	2341	2506	3735	3227	2	2	0	2	6	0	83	171	101	187	136	179	539	1848	779	1585
FBgn0075110	2;2;2;2;2	3181102;3181322;3182444;3183960;3184537	3181260;3182384;3183901;3184480;3184650	-;-;-;-;-	3315	1665	2707	1957	2158	1066	1998	2055	1818	2900	63	370	303	92	104	94	119	110	353	385	690	560	468	2310	1749	2026	1930	2674	1694	3627	0	2752	151	61	276	71	156	74	107	68	213	369	460	338	656
FBgn0081715	2;2;2;2;2	3185160;3185352;3185568;3185689;3186145	3185286;3185507;3185629;3186089;3186418	+;+;+;+;+	1020	94	101	120	220	162	168	0	1	2	2	4	0	21	17	26	24	29	174	103	120	82	87	225	163	155	266	306	182	1	0	3	1	0	5	13	102	29	11	15	56	74	130	77	121
FBgn0081713	2;2	3187062;3187509	3187454;3188456	+;+	1341	15	11	45	17	5	14	1	0	0	2	0	2	9	6	14	9	6	11	22	20	11	13	25	21	13	12	10	11	2	2	0	0	0	0	8	10	4	2	4	13	12	37	8	19
FBgn0080833	2;2;2	3189443;3190107;3191495	3190045;3191432;3191665	-;-;-	2100	1562	2153	1543	2104	1148	1578	1690	1791	2182	1001	1795	1656	705	395	680	569	509	854	835	1068	802	586	2010	1396	2182	1849	2025	1319	2839	336	2189	1498	714	1552	466	644	532	488	336	750	751	999	582	846
FBgn0248182	2	3191782	3192018	-	237	180	366	202	336	170	228	312	256	332	163	233	273	96	51	89	76	79	139	111	157	113	96	281	226	252	262	359	194	359	34	303	189	12	220	62	74	75	95	64	101	93	111	104	140
FBgn0081710	2;2	3192658;3193871	3193809;3194014	+;+	1296	714	1048	683	1235	658	757	1060	1558	1294	1293	1584	1563	739	587	926	716	917	990	1016	1510	745	713	749	615	873	900	877	593	1616	644	1379	1709	1387	1396	502	907	827	1042	545	1445	1017	887	933	626
FBgn0080831	2;2	3194100;3194989	3194932;3195007	-;-	852	466	503	352	629	330	366	834	1004	749	1182	1324	1271	582	404	700	653	643	783	695	901	560	439	564	392	561	419	475	230	958	898	977	1471	2141	1071	502	715	620	686	546	966	535	580	535	439
FBgn0248357	2;2	3195763;3195890	3195827;3196337	+;+	513	10223	7163	15549	7122	1815	4328	2833	7153	3565	5791	8932	6262	11850	7543	7620	6665	13442	8528	9668	9849	8140	3923	18328	6830	10619	8247	6150	8234	9556	18048	5627	6655	7286	6439	10049	13687	4760	6624	2953	13204	11353	16448	8036	7777
FBgn0248358	2	3196605	3196910	+	306	224	204	138	188	87	139	297	466	313	427	488	396	374	312	373	283	376	361	370	438	275	182	187	141	220	167	181	124	460	540	359	525	759	494	224	456	350	356	186	627	271	361	313	237
FBgn0074157	2;2;2;2	3196989;3197094;3197312;3197565	3197042;3197258;3197513;3198334	-;-;-;-	1191	11	21	18	21	8	6	0	0	3	2	0	2	6	3	8	12	8	18	22	30	14	12	34	24	18	17	30	12	0	0	0	0	0	0	0	4	13	16	12	14	17	22	8	15
FBgn0248359	2	3201582	3202034	+	453	15	12	15	10	10	2	0	0	0	0	2	0	0	2	2	4	2	4	2	8	5	4	12	12	12	4	10	8	0	0	1	0	0	0	0	0	8	2	2	3	4	3	2	2
FBgn0081371	2;2;2;2;2;2;2;2;2;2;2;2;2;2;2;2;2;2;2	3204566;3206843;3226011;3226169;3226567;3226904;3227298;3230379;3230628;3230820;3230820;3231114;3231114;3231262;3231262;3231452;3231452;3231701;3231701	3204761;3207030;3226107;3226505;3226845;3227081;3228887;3230753;3230753;3231033;3231033;3231200;3231200;3231390;3231390;3231634;3231634;3231852;3231852	+;+;+;+;+;+;+;+;+;+;+;+;+;+;+;+;+;+;+	4005	1376	2405	1984	2144	944	1860	4	11	15	7	10	6	164	237	304	234	182	501	361	865	283	262	1448	1647	1146	2045	3023	2007	8	8	11	12	2	3	103	472	348	139	82	247	442	544	419	417
FBgn0080830	2;2;2;2;2;2;2;2	3232537;3232537;3232950;3232950;3233297;3233297;3234386;3234520	3232888;3232888;3233242;3233242;3233602;3233747;3234456;3234777	-;-;-;-;-;-;-;-	1425	118	26	602	6	4	6	0	0	0	10	0	7	109	50	215	175	144	58	144	113	53	36	1962	1160	57	0	12	10	0	0	2	11	2	12	265	166	104	163	123	171	64	203	38	50
FBgn0074975	2;2;2;2;2	3235500;3235701;3235982;3236199;3236797	3235637;3235918;3236146;3236711;3236815	-;-;-;-;-	1053	1250	2262	2108	2681	604	1359	59	73	86	83	59	70	54	34	62	59	91	86	98	91	92	25	881	2895	172	1096	2111	1014	73	46	43	87	88	62	29	75	92	99	61	113	74	59	60	55
FBgn0077365	2;2;2;2	3242087;3242311;3245228;3245441	3242235;3242509;3245386;3245539	-;-;-;-	606	2484	7414	4007	7153	2475	3614	5203	5753	5677	6052	6927	7567	1292	351	423	444	469	966	638	1759	1302	1145	4459	5287	3550	4441	6792	3250	7018	3730	5617	6996	670	6839	378	593	641	571	357	607	709	960	664	1240
FBgn0080827	2;2;2;2;2;2	3263337;3263503;3263987;3264138;3264328;3264534	3263438;3263739;3264081;3264267;3264466;3264604	-;-;-;-;-;-	774	1371	2006	1191	2558	1542	1614	933	1436	1062	285	695	663	425	434	685	553	618	1104	1116	1836	1038	987	1639	1230	1791	2818	2040	1550	1453	115	1256	384	267	728	419	653	632	777	586	1021	1207	1160	1116	949
FBgn0078771	2	3266139	3266624	+	486	87	70	25	55	49	24	3	6	9	0	2	1	8	6	19	28	6	7	10	21	14	5	21	49	10	78	49	42	5	0	9	0	0	0	29	8	0	6	10	6	10	6	3	0
FBgn0079964	2;2;2	3266706;3267417;3267829	3267356;3267764;3267924	-;-;-	1095	3824	4996	3203	5041	2746	2862	7565	10323	7722	47	429	362	404	490	813	727	692	1822	1797	2920	2161	1969	3448	2715	3843	4516	4471	2809	8836	8	9559	111	120	311	374	877	674	880	516	1124	1616	1951	1353	1894
FBgn0077300	2;2;2;2;2	3268520;3268726;3268980;3269245;3269545	3268672;3268917;3269183;3269478;3269595	+;+;+;+;+	834	1175	1335	736	681	365	452	994	1318	1052	237	459	376	289	240	628	388	513	968	1016	2203	1282	1417	2267	1453	2429	565	1087	386	1334	123	1202	363	421	407	273	462	489	715	488	728	904	1141	867	1145
FBgn0076167	2;2	3270605;3270840	3270739;3271550	+;+	846	633	757	659	857	312	413	2754	4240	3650	5264	5950	5840	3639	2016	1794	1381	1576	620	840	805	621	367	777	486	617	766	729	527	6047	7085	4687	6410	4069	5543	3089	3025	2341	1357	795	2238	645	808	598	493
FBgn0079960	2;2	3271938;3272648	3272582;3273046	-;-	1044	798	798	754	788	310	449	767	1368	1199	1643	2117	1940	2098	1565	1428	997	1291	710	807	745	525	336	900	620	852	799	609	511	1590	2008	1317	1857	1822	1523	1502	2495	1553	1178	396	2307	769	871	781	531
FBgn0248180	2;2;2;2;2;2	3274882;3279153;3279358;3281147;3281317;3283418	3275166;3279289;3279520;3281224;3281507;3283577	-;-;-;-;-;-	1014	4	6	0	0	0	3	0	0	0	0	0	0	2	2	1	2	5	7	3	9	7	4	6	4	3	1	0	0	0	0	0	0	0	0	1	3	7	0	4	3	2	20	5	7
FBgn0078780	2;2;2	3294181;3294324;3294949	3294241;3294889;3295224	+;+;+	903	24	28	24	23	12	22	11	21	24	2	26	24	13	26	20	28	18	69	59	99	55	32	73	16	36	26	12	20	12	7	19	32	6	30	4	34	8	21	1	33	41	78	68	66
FBgn0079954	2;2;2	3298642;3299553;3299814	3299358;3299743;3299871	-;-;-	966	0	0	2	0	1	0	0	0	0	1	0	0	2	0	0	0	0	0	0	0	0	0	0	1	2	0	0	4	0	0	0	0	0	0	0	0	0	0	0	0	0	0	0	0
FBgn0078798	2;2;2;2;2;2;2;2;2;2;2;2;2	3307365;3307365;3308437;3308680;3308680;3309050;3309050;3309461;3309461;3309825;3309825;3309971;3309971	3307715;3307715;3308571;3308778;3308778;3309402;3309402;3309762;3309762;3309904;3309904;3310105;3310105	+;+;+;+;+;+;+;+;+;+;+;+;+	1455	4784	6620	5074	6328	3202	3924	3399	4989	4141	5828	5976	5735	5122	3980	5889	4684	5409	6697	5681	7574	5634	4780	6183	4571	6518	5156	5900	3160	5550	5919	4517	6702	3003	5423	3958	6411	5858	5895	3194	8344	5328	6075	5115	5167
FBgn0078806	2;2;2;2	3320568;3320712;3321031;3321400	3320651;3320969;3321330;3321591	+;+;+;+	834	19	44	15	25	5	17	1	2	0	0	0	0	10	2	4	1	2	1	0	11	3	2	13	32	9	24	59	24	0	0	0	0	0	0	2	5	3	0	1	10	7	1	13	9
FBgn0248360	2;2;2;2;2	3322478;3322617;3322780;3323453;3323670	3322562;3322720;3323388;3323607;3323751	+;+;+;+;+	1035	1839	3955	2577	5482	2995	3372	0	0	2	2	1	16	82	106	145	91	113	744	232	527	564	238	1953	3888	1137	3682	3990	2141	0	0	2	12	8	0	36	191	189	154	109	229	222	275	306	451
FBgn0078819	2;2;2;2;2	3326195;3330069;3330248;3331080;3331390	3326279;3330184;3331006;3331261;3331459	+;+;+;+;+	1212	2359	1903	2860	1652	803	1764	8	5	3	15	12	18	2139	2274	2981	2764	3383	3483	3835	5699	3748	3019	4229	2065	3963	1544	1728	1956	6	2	8	11	6	8	2270	3649	1950	2780	1777	4875	5421	4963	4238	3605
FBgn0079952	2;2;2;2;2;2;2	3334695;3336905;3337133;3337398;3338754;3338988;3341986	3334952;3337058;3337315;3337534;3338925;3339185;3342461	-;-;-;-;-;-;-	1578	0	0	0	4	0	0	0	0	0	0	0	0	2	1	0	0	0	0	0	1	0	0	4	0	0	0	2	0	0	0	0	0	0	0	0	1	0	0	0	2	0	1	0	1
FBgn0248179	2;2;2	3361438;3361631;3362004	3361569;3361941;3362007	-;-;-	447	63	50	48	49	21	42	1845	2664	1445	115	202	196	72	52	91	86	83	116	85	155	69	57	92	70	97	25	53	31	1484	49	1725	162	221	163	65	105	87	97	53	129	65	86	105	71
FBgn0073599	2;2;2;2;2;2	3364201;3367891;3368177;3368894;3369128;3369403	3364338;3368118;3368824;3369061;3369331;3369660	+;+;+;+;+;+	1644	173	303	353	378	145	221	646	759	726	104	425	346	251	274	206	181	233	176	205	319	243	176	355	207	262	300	453	403	1108	8	734	266	47	332	217	316	193	168	92	333	251	267	271	173
FBgn0074102	2;2;2;2	3372917;3376180;3376451;3376650	3376115;3376385;3376597;3376829	-;-;-;-	3732	1094	1637	1375	1436	575	939	3099	3531	3930	5699	4586	6168	1668	686	488	541	522	994	900	1757	1123	1022	1968	1359	2136	1115	1504	940	5105	6148	4153	7021	840	4808	1208	1877	1569	698	488	1222	1151	1263	1083	1235
FBgn0073623	2;2;2	3377332;3377708;3378136	3377624;3378077;3379338	+;+;+	1866	729	987	1211	950	413	601	729	852	1038	1565	1644	1795	523	140	116	145	165	92	131	227	203	149	1200	703	1008	883	902	857	1668	2238	1223	1899	814	1568	397	211	251	126	85	234	184	214	69	223
FBgn0248178	2;2;2;2;2;2;2;2;2;2;2;2;2	3379859;3380266;3381623;3383115;3383229;3383412;3383412;3383707;3383707;3384851;3384851;3385182;3385182	3380204;3381567;3381894;3383354;3383354;3383653;3383626;3384580;3384616;3384951;3384951;3385212;3385212	-;-;-;-;-;-;-;-;-;-;-;-;-	3444	5348	8922	9982	6648	3190	5297	3285	3138	3855	6656	5587	6683	11276	10712	12771	11796	12259	12570	13171	20449	11941	11008	11436	6627	10952	5721	7933	5391	5688	8371	5022	7941	1966	5162	8877	15843	10009	9981	7425	19136	17132	18786	14840	14722
FBgn0073102	2;2;2	3387043;3388098;3389389	3388031;3389323;3389789	+;+;+	2616	1074	1926	2267	1414	682	1254	3114	3481	4985	3635	4240	4755	2562	1777	1816	1442	1880	1525	1944	3836	1698	1928	2138	1433	1947	1201	1569	1407	6527	1858	4542	4844	1469	3962	1388	2088	1475	1223	1338	2329	2805	2599	2259	1711
FBgn0073095	2;2;2	3390149;3390379;3390612	3390319;3390555;3390866	-;-;-	603	4	10	2	33	35	33	0	1	0	0	0	0	0	2	0	0	2	0	0	1	0	3	0	0	0	14	40	3	0	0	0	0	0	0	0	0	0	6	1	0	0	0	2	0
FBgn0071743	2	3402642	3403589	-	948	0	2	0	0	0	0	0	0	0	0	0	0	0	0	0	0	0	0	0	2	0	0	0	2	1	2	3	0	0	0	0	0	0	0	0	0	0	0	0	0	0	0	0	0
FBgn0248176	2	3403686	3404435	-	750	0	0	0	0	0	0	0	0	0	0	0	0	0	0	0	0	0	0	0	0	0	0	0	2	0	0	0	0	0	0	0	0	0	0	0	0	0	0	0	0	0	0	0	0
FBgn0248361	2	3423688	3424680	+	993	0	0	0	0	0	0	0	0	0	0	0	0	0	0	0	0	0	0	0	0	0	0	2	0	0	0	2	0	0	0	0	0	0	0	0	0	0	0	0	0	0	0	0	0
FBgn0082155	2	3424813	3425721	+	909	0	0	0	0	0	0	0	0	0	0	0	0	0	0	0	0	0	0	0	0	0	0	0	0	0	0	0	0	0	0	0	0	0	0	0	0	0	0	0	0	0	0	0	0
FBgn0248362	2	3425953	3426807	+	855	0	0	0	0	0	0	0	0	0	0	0	0	0	0	0	0	0	0	0	0	0	0	0	0	0	0	0	0	0	0	0	0	0	0	0	0	0	0	0	0	0	0	0	0
FBgn0248363	2;2;2;2;2;2;2	3431431;3431622;3431843;3432090;3432750;3433080;3433334	3431562;3431782;3432021;3432553;3432919;3433268;3433751	+;+;+;+;+;+;+	1713	2	1	2	8	3	8	0	0	0	0	0	0	0	0	0	0	0	2	0	2	0	0	0	0	0	23	27	12	0	0	0	0	0	0	0	0	0	0	0	0	0	0	0	0
FBgn0070060	2;2;2;2	3439547;3442828;3443177;3446415	3440086;3443106;3443335;3446510	+;+;+;+	1074	1	0	1	0	0	0	0	0	1	0	0	0	0	0	1	1	0	0	0	1	0	0	0	5	0	0	3	0	0	0	0	0	0	0	0	0	0	0	0	0	2	1	0	3
FBgn0248173	2;2;2;2;2;2;2;2;2;2;2;2;2;2;2;2;2;2;2;2;2;2;2;2;2;2;2;2;2;2;2	3450602;3450824;3451949;3455789;3456008;3457518;3459052;3459380;3459837;3461186;3463200;3463481;3464478;3464793;3465207;3465901;3468809;3469484;3469937;3470921;3474538;3474863;3476430;3479421;3480412;3485013;3486072;3489634;3489834;3490111;3490666	3450790;3451054;3452217;3455956;3456092;3457692;3459314;3459517;3460206;3461437;3463411;3464368;3464565;3465088;3465374;3466647;3469430;3469641;3470494;3471231;3474721;3475513;3477278;3480337;3480717;3485603;3486791;3489763;3490050;3490368;3490739	-;-;-;-;-;-;-;-;-;-;-;-;-;-;-;-;-;-;-;-;-;-;-;-;-;-;-;-;-;-;-	11085	587	2004	2461	1198	652	1630	1104	699	1560	160	529	430	569	544	926	1258	821	1112	1386	3062	2080	1803	2985	1932	2273	1154	2429	2087	1837	98	1235	311	28	389	439	992	483	513	277	1276	1619	3360	1268	3047
FBgn0248172	2;2;2;2;2;2;2;2;2;2;2;2;2;2;2;2;2;2;2;2;2;2;2;2;2;2;2;2;2;2	3492216;3492216;3492216;3492447;3492447;3492447;3492840;3492840;3492840;3492962;3492962;3492962;3493468;3493468;3493468;3493811;3493811;3493811;3494120;3494120;3494120;3494337;3494337;3494337;3499960;3499960;3499960;3506394;3506394;3518815	3492390;3492390;3492390;3492778;3492778;3492778;3492900;3492900;3492900;3493410;3493410;3493410;3493749;3493749;3493749;3493952;3493952;3493916;3494268;3494268;3494268;3494853;3494853;3494853;3500169;3500169;3500169;3506407;3506407;3518936	-;-;-;-;-;-;-;-;-;-;-;-;-;-;-;-;-;-;-;-;-;-;-;-;-;-;-;-;-;-	2453	0	0	2	4	0	10	0	0	0	0	0	0	4	2	0	1	0	6	0	2	0	0	6	0	2	3	9	14	2	0	0	0	0	0	4	4	4	2	4	15	8	6	1	8
FBgn0248171	2;2;2	3522569;3522803;3523040	3522742;3522976;3523309	-;-;-	618	0	0	0	0	0	0	0	0	0	0	0	0	0	0	0	0	0	0	0	0	0	0	0	0	0	0	0	0	0	0	0	0	0	0	0	0	0	0	0	0	0	0	0	0
FBgn0248364	2;2	3525116;3525237	3525184;3526946	+;+	1779	0	1	11	4	0	2	0	0	3	0	0	0	0	4	4	6	1	0	0	16	2	0	0	4	8	0	3	4	0	0	2	0	1	0	1	6	5	0	3	12	9	1	0	6
FBgn0248365	2	3547065	3547304	+	240	0	0	2	0	0	0	0	0	0	0	0	0	0	0	0	0	0	0	0	0	0	2	0	0	0	0	0	0	0	0	0	0	0	0	0	0	0	0	0	0	0	0	0	0
FBgn0072779	2;2;2	3554567;3554675;3555132	3554609;3555067;3555736	+;+;+	1041	0	0	0	0	0	0	0	0	0	0	0	0	0	0	0	0	0	0	0	0	0	0	0	0	0	0	1	0	0	0	0	0	0	0	0	0	0	0	0	0	0	0	0	0
FBgn0248366	2;2;2	3558492;3558617;3559077	3558552;3559009;3559693	+;+;+	1071	0	0	0	0	0	0	0	0	0	0	0	0	0	0	0	0	0	0	0	0	1	0	0	2	2	0	0	0	0	0	0	0	0	0	0	0	0	0	0	0	0	2	0	2
FBgn0248367	2;2;2	3560164;3560289;3560749	3560224;3560681;3561404	+;+;+	1110	0	0	4	2	0	0	0	0	0	0	0	0	0	0	0	0	0	0	0	6	1	0	0	2	4	0	2	2	0	0	0	0	0	0	0	0	0	0	2	0	0	2	2	3
FBgn0082149	2;2;2	3565390;3566702;3567052	3566652;3566996;3567542	-;-;-	2049	0	1	0	2	0	0	0	0	0	0	0	0	0	0	0	0	10	0	2	6	0	7	4	2	0	0	0	0	0	0	0	0	0	0	0	0	0	0	2	0	10	2	2	0
FBgn0248170	2;2	3585977;3586401	3586123;3586463	-;-	210	1	1	0	2	0	0	0	0	0	0	0	0	0	0	1	0	1	3	0	1	2	0	5	4	0	0	0	0	0	0	0	0	0	0	0	2	0	0	2	0	3	0	0	0
FBgn0070066	2;2;2;2;2	3599550;3605023;3605400;3605647;3605975	3604944;3605333;3605586;3605905;3606158	+;+;+;+;+	6336	558	1440	3364	928	371	1075	451	330	690	6	47	34	1452	1354	1402	1758	1691	918	1660	2555	1680	1328	2760	1176	1701	848	1367	1584	898	4	527	8	8	13	929	1891	657	739	583	2228	3188	4062	1561	2640
FBgn0082147	2;2;2	3607730;3607917;3609278	3607856;3609225;3609458	-;-;-	1617	420	518	507	467	226	359	1187	1691	1116	16	91	73	558	562	908	718	774	1004	951	1300	733	728	808	449	654	382	513	316	1093	4	1025	56	29	51	581	858	836	800	685	1066	898	1184	839	674
FBgn0248169	2;2;2;2;2	3612628;3613016;3613396;3615963;3616580	3612704;3613325;3613589;3616437;3616630	-;-;-;-;-	1107	10753	15614	12108	16623	6986	11584	5919	4668	6984	12854	10185	12851	16472	13054	19077	15752	18988	18707	16153	28164	16085	14978	22393	10954	17946	14402	16034	12132	9668	13652	8173	15181	1747	9702	12990	19677	14836	16056	9690	23143	18199	23946	15926	16951
FBgn0080052	2	3620070	3620417	+	348	14	12	13	5	11	8	0	0	0	1	2	2	6	29	17	8	25	62	23	41	7	26	21	6	11	5	11	3	0	0	0	1	4	4	15	10	14	18	28	20	2	8	9	12
FBgn0080019	2;2;2;2;2	3620818;3621382;3621742;3622578;3623722	3621320;3621684;3622513;3622825;3623863	-;-;-;-;-	1968	6466	10704	14023	7065	2789	6785	6	8	4	186	92	211	1945	2025	3025	3489	4981	5120	4394	11730	3847	4986	12271	9822	8245	5291	8197	4957	5	10	7	226	96	128	1979	2232	1257	2606	3506	4130	3710	4093	2773	4242
FBgn0248168	2;2;2;2	3631735;3631894;3633261;3634250	3631826;3632070;3633407;3634394	-;-;-;-	561	2	5	3	2	4	3	0	0	0	2	0	0	2	1	0	4	6	6	2	13	4	1	4	3	2	3	6	4	0	0	0	0	0	0	5	3	1	5	7	6	2	2	0	4
FBgn0248167	2	3637119	3639248	-	2130	2	0	2	8	0	2	0	0	0	0	0	0	0	2	0	0	0	2	2	4	2	0	0	0	2	0	2	2	0	0	0	0	0	0	0	2	0	0	0	0	0	2	0	2
FBgn0079850	2;2	3644593;3645461	3645376;3645747	-;-	1071	2415	3313	3213	3728	1609	2193	1691	3104	2326	3642	4150	3809	5100	3541	4501	3905	5140	4343	4351	4936	3684	2851	3498	1955	3695	3694	3074	2429	3606	4679	2983	4284	3569	3302	3620	6138	4131	5090	2363	7956	5039	5319	4304	3262
FBgn0248166	2;2;2	3646370;3646888;3647136	3646829;3647083;3647319	-;-;-	840	1133	1621	844	1608	982	989	98	163	131	221	197	277	1149	1086	1956	1335	1374	2058	1878	2619	1218	1570	1349	851	1212	1425	1335	825	101	230	145	286	225	174	957	2046	1759	2393	1374	2944	1866	1652	1614	904
FBgn0078174	2;2	3647986;3648205	3648137;3648373	+;+	321	1759	2150	1420	2562	1032	1529	1700	3251	2197	2390	3467	2157	2444	1533	2363	2097	2806	2142	2546	2292	1893	1381	1646	1080	1869	2685	2182	1774	3197	2435	2949	2894	4584	2281	1763	3039	1928	2307	1171	3753	2192	2478	1872	1541
FBgn0079846	2;2;2;2	3648716;3649082;3655371;3655552	3649019;3655308;3655497;3655622	-;-;-;-	6729	1402	2197	3482	825	538	982	2188	1458	2930	103	725	471	847	1253	1823	1584	1099	2835	3702	7422	4459	4660	4173	2370	3764	496	1669	734	3310	36	2461	339	282	414	578	1734	1069	850	481	1994	4156	5910	3202	5247
FBgn0079663	2;2;2;2	3676985;3677290;3682724;3683463	3677200;3677579;3682988;3684728	-;-;-;-	2037	37	147	154	138	43	103	0	0	0	0	0	2	0	3	2	3	0	0	3	0	4	2	21	59	6	90	134	121	0	0	0	0	0	0	0	9	0	0	4	4	5	8	0	5
FBgn0248164	2	3688815	3689750	-	936	0	2	0	2	0	0	0	0	0	0	0	0	0	0	0	0	0	0	0	0	0	0	0	0	0	0	0	0	0	0	0	0	0	0	0	0	0	0	0	0	2	0	0	0
FBgn0248163	2	3708552	3708767	-	216	0	0	0	0	0	0	0	0	0	0	0	0	0	0	0	0	0	0	0	0	0	0	0	0	0	0	0	0	0	0	0	1	0	0	0	0	0	0	0	2	0	0	0	0
FBgn0080454	2;2;2	3710346;3710438;3710689	3710377;3710626;3710902	-;-;-	435	0	2	0	2	0	0	0	0	0	0	0	0	0	0	0	0	0	0	0	0	0	0	0	1	0	0	1	2	0	0	0	0	0	0	0	0	2	2	0	3	0	2	0	0
FBgn0248162	2	3728679	3729104	-	426	29	91	71	69	17	55	0	0	0	0	0	0	8	7	31	10	5	48	88	67	80	61	36	19	123	49	74	40	0	0	0	0	0	0	9	19	5	15	38	44	90	128	80	86
FBgn0261663	2;2;2	3729129;3731585;3736425	3729988;3731694;3737230	-;-;-	1776	19	51	146	42	11	30	0	0	0	0	0	5	11	19	12	17	16	34	52	33	51	28	77	16	128	55	43	79	0	0	0	3	0	0	13	20	1	7	2	43	90	144	60	58
FBgn0079156	2;2;2;2	3751135;3751292;3751416;3751629	3751167;3751355;3751557;3752091	+;+;+;+	702	216	204	174	303	265	305	2388	3485	2537	1375	2028	1612	1275	711	1423	1286	1661	1059	1467	752	722	542	270	136	291	318	314	177	2721	934	2960	1792	2190	1421	1102	1067	970	1417	720	2116	732	1087	687	577
FBgn0079164	2;2;2;2;2;2	3752428;3753709;3754933;3755638;3755838;3756557	3753652;3753861;3755008;3755772;3756493;3756717	-;-;-;-;-;-	2406	1832	2424	4903	1982	847	1910	1814	2272	3050	4019	4431	5109	7574	6243	5479	4941	6313	3079	4405	5426	3548	2569	3748	1777	3731	2305	2361	2547	5200	7783	3778	5235	1599	3717	5753	9575	4244	3885	2078	9811	6715	7747	5308	4680
FBgn0079059	2;2	3757428;3758739	3758678;3759434	+;+	1947	1057	1516	2371	1487	536	1045	1006	1347	1670	2158	2157	2736	3577	2629	2637	2252	3159	1799	1918	2202	1587	1089	2607	1262	1789	1203	1268	1409	2472	3892	1796	2822	508	2011	2985	4304	2228	2409	1066	4233	2537	3317	2079	1754
FBgn0079020	2;2;2;2;2	3761383;3762760;3764476;3764988;3768313	3762695;3764412;3764920;3766060;3768421	-;-;-;-;-	4593	0	0	0	1	0	3	0	0	0	0	0	0	2	2	0	6	3	2	0	1	0	1	8	2	2	0	4	8	2	1	0	0	0	0	8	2	0	0	0	2	0	10	2	0
FBgn0079017	2;2;2;2;2;2;2;2	3776245;3776462;3776609;3776766;3779684;3779891;3780120;3782317	3776399;3776543;3776695;3779613;3779831;3780048;3780356;3782747	-;-;-;-;-;-;-;-	4146	457	1122	1381	897	454	1072	2472	1678	3292	1244	1555	2002	573	300	326	318	321	238	316	593	358	337	1711	924	1194	942	1552	1206	3880	1045	2987	1842	246	1482	288	393	313	234	190	493	496	621	353	536
FBgn0078987	2;2;2;2;2;2;2;2;2;2	3792211;3810945;3811172;3811708;3812300;3812585;3812934;3814988;3815396;3815654	3792306;3811109;3811631;3812234;3812528;3812871;3814928;3815332;3815587;3815770	+;+;+;+;+;+;+;+;+;+	4413	0	8	8	0	0	6	161	205	152	21	82	74	4	6	11	18	2	6	10	8	0	7	12	6	12	10	15	26	557	38	152	53	9	57	3	9	7	0	1	6	6	1	2	2
FBgn0079004	2;2;2;2	3801980;3802519;3802700;3804785	3802462;3802646;3803150;3805012	-;-;-;-	1290	0	0	0	3	0	0	0	0	0	0	0	0	2	0	0	0	0	0	1	4	0	0	2	2	0	0	0	1	0	0	0	0	0	0	0	0	0	0	0	0	2	0	0	2
FBgn0079003	2;2	3816900;3817074	3817006;3817944	-;-	978	237	308	226	347	213	232	734	1307	874	76	239	182	167	133	299	184	259	304	361	540	317	352	300	193	247	338	317	272	985	2	890	92	64	245	168	199	186	272	182	319	351	308	383	245
FBgn0078988	2;2;2;2	3819733;3819926;3820240;3820493	3819848;3820158;3820400;3820570	+;+;+;+	588	743	1086	740	1091	449	627	1299	1319	1506	2816	2066	2577	2594	2079	2192	1804	1888	1606	1295	1753	1092	1070	1122	850	1054	779	931	470	1818	2624	1535	3196	467	2085	2013	3051	3238	2708	1244	3857	1270	1213	1261	1000
FBgn0248160	2;2	3821945;3823072	3822130;3823128	-;-	243	14	6	19	25	1	8	0	0	0	0	0	0	24	10	33	25	18	10	19	12	10	5	15	20	14	1	4	8	0	0	0	0	0	0	29	22	11	13	7	27	14	10	10	8
FBgn0075987	2;2;2;2;2;2;2	3823399;3825796;3827360;3828197;3828457;3829774;3838602	3823458;3825954;3827545;3828399;3828646;3829817;3838845	-;-;-;-;-;-;-	1086	2	1	2	14	5	0	0	0	0	0	0	0	0	0	1	0	0	2	0	1	0	0	3	3	0	0	4	10	0	1	0	0	0	0	0	0	0	0	2	0	0	1	0	0
FBgn0261655	2	3829908	3831290	-	1383	0	0	0	0	2	0	0	0	0	0	0	0	0	0	0	0	0	0	0	0	0	0	0	2	0	0	2	0	0	0	0	0	0	0	0	0	0	0	0	0	0	0	0	0
FBgn0012706	2;2;2;2;2;2;2;2;2;2	3840492;3840672;3841046;3841046;3841203;3841203;3842670;3842670;3842837;3842837	3840535;3840715;3841132;3841132;3841508;3841508;3842697;3842697;3842839;3842839	-;-;-;-;-;-;-;-;-;-	512	0	1	0	65	54	39	0	0	0	0	0	0	0	0	0	0	0	2	0	0	0	0	0	2	0	107	27	123	0	0	0	0	0	0	0	0	0	0	0	2	0	0	0	0
FBgn0074961	2;2;2;2;2;2;2;2;2;2;2;2;2;2;2;2;2;2;2;2;2;2;2;2;2;2	3846086;3847343;3847428;3847820;3848180;3848374;3848757;3849012;3849445;3850115;3850309;3850798;3851440;3851780;3851943;3852628;3853417;3853625;3853989;3854225;3854887;3855813;3856822;3858339;3858570;3859270	3846316;3847363;3847763;3848119;3848317;3848687;3848953;3849199;3849557;3850250;3850744;3850995;3851725;3851885;3852560;3853360;3853560;3853923;3854167;3854798;3855748;3856762;3858285;3858507;3859210;3859509	+;+;+;+;+;+;+;+;+;+;+;+;+;+;+;+;+;+;+;+;+;+;+;+;+;+	9873	6	6	16	37	9	9	0	0	0	1	0	2	2	1	3	9	7	14	4	10	1	3	27	19	16	8	21	21	0	0	0	0	3	1	5	1	2	2	6	4	8	5	0	4
FBgn0248159	2;2;2;2	3859744;3860294;3860653;3860846	3860234;3860594;3860785;3860979	-;-;-;-	1059	1887	2414	1474	2182	1105	1337	1689	2162	1810	3340	2863	3215	3631	3057	4791	3308	3902	5759	4343	5942	3608	3284	2203	1335	2621	1540	1956	950	2290	2492	2021	3528	2950	2631	2746	4652	5086	5932	2747	7261	4028	4024	3437	2909
FBgn0078990	2;2	3862102;3862472	3862401;3863413	+;+	1242	1547	1947	1433	2540	1050	1312	3561	5372	2614	44	112	112	136	138	304	259	224	554	646	891	750	607	1821	1194	1545	2056	2020	1218	2280	5	2922	80	74	116	94	283	170	239	136	434	477	737	412	714
FBgn0071931	2;2	3864183;3864265	3864203;3864717	+;+	474	48	63	30	83	49	41	661	801	622	1044	930	968	140	51	68	65	62	119	73	93	65	68	65	72	88	64	72	44	827	733	835	1078	738	990	66	90	87	91	41	121	48	108	51	65
FBgn0078994	2;2	3865180;3865304	3865224;3866578	-;-	1320	1816	2343	1785	2294	968	1505	1907	3280	2472	3949	4110	4271	1624	1023	1551	1288	1331	1973	2467	3051	1959	1834	2580	1624	2717	1995	1964	1295	3543	4644	3261	4750	2755	4071	1041	2140	1629	1630	747	2455	2110	2489	1937	1751
FBgn0071930	2;2;2;2	3872391;3876537;3877011;3878538	3872425;3876776;3877359;3878924	+;+;+;+	1011	3	8	12	39	66	87	0	0	0	0	0	0	4	0	0	1	1	31	9	17	0	11	14	21	10	60	82	91	0	0	0	0	0	0	0	0	0	0	0	1	10	6	7	8
FBgn0075986	2;2;2	3872528;3872925;3874195	3872651;3874136;3874310	-;-;-	1452	0	1	6	6	4	4	0	0	0	0	0	0	0	0	0	0	2	0	2	5	0	2	0	4	0	2	3	4	0	0	0	0	0	0	0	0	0	0	0	0	0	1	0	2
FBgn0071925	2;2;2;2;2;2	3882735;3883153;3883352;3883693;3885357;3885613	3882946;3883271;3883633;3885288;3885551;3885734	+;+;+;+;+;+	2526	1421	2394	2210	3181	1324	2149	2379	2659	2869	2563	3333	3088	2248	1906	2001	1652	1909	1857	2217	2796	1588	1568	2242	1632	2217	2870	2884	2250	4243	2443	3355	3494	1400	2784	1644	3162	2204	1714	793	3511	2428	2528	1915	1784
FBgn0071928	2	3885950	3887146	-	1197	169	297	153	729	252	334	507	811	485	16	64	22	51	88	130	119	102	123	136	200	84	105	157	145	184	541	358	297	356	7	488	20	52	18	66	193	127	118	31	213	137	164	150	116
FBgn0071927	2	3887715	3890216	+	2502	497	761	1427	633	262	520	902	1339	1572	314	825	612	172	63	56	63	69	82	159	213	235	149	1271	778	939	821	815	1014	2141	358	1533	549	79	553	72	96	37	46	17	147	191	343	85	302
FBgn0071679	2;2;2;2;2	3891144;3891333;3891811;3892001;3892862	3891276;3891749;3891941;3892798;3893239	-;-;-;-;-	1857	2072	2148	2498	1997	843	1134	1289	1471	1648	2735	2358	2847	3449	3245	4501	3799	4792	5114	5329	6324	4860	4177	3672	2283	3137	1132	1653	949	2102	2639	1694	3191	1206	2213	2821	4427	4012	3998	2668	6034	5401	6227	4359	4909
FBgn0071926	2;2;2;2;2;2	3894621;3894783;3896134;3896717;3897377;3897699	3894732;3896066;3896653;3897310;3897636;3897778	+;+;+;+;+;+	2850	677	778	1077	645	342	547	1708	2064	2162	3221	3222	3135	1279	860	1206	992	973	1669	1953	2605	1669	1515	1442	754	1357	566	728	498	2840	3473	2296	3882	1371	2951	941	1426	1067	1106	497	1912	2019	2510	1535	1839
FBgn0248370	2	3902167	3902439	+	273	0	0	0	0	0	0	0	0	0	0	0	0	0	0	0	0	0	0	0	0	0	0	0	0	0	0	1	0	0	0	0	0	0	0	0	0	0	0	0	0	0	0	0	0
FBgn0248371	2;2;2;2;2	3917681;3925407;3926246;3927734;3927979	3917722;3926178;3926406;3927902;3928403	+;+;+;+;+	1569	1	1	5	4	7	4	0	0	3	0	0	2	0	2	0	0	0	1	0	0	0	0	5	14	4	6	25	23	0	0	0	0	0	0	1	2	0	0	0	0	0	0	0	0
FBgn0262499	2;2;2;2;2;2;2	3961527;3964220;3972333;3973131;3973966;3980720;3987545	3961938;3964466;3972434;3973262;3974106;3980920;3987641	-;-;-;-;-;-;-	1332	2	33	11	74	21	56	0	0	0	0	0	0	0	2	0	3	0	7	0	10	0	0	4	14	1	46	57	76	0	0	0	0	0	0	0	0	0	0	0	0	2	2	0	4
FBgn0248373	2	3967106	3968365	+	1260	0	0	0	0	0	0	0	0	0	0	0	0	0	0	0	0	0	4	0	0	0	0	0	2	0	0	0	0	0	0	0	0	0	0	0	0	0	0	0	0	0	0	0	0
FBgn0078956	2;2;2	4034277;4035098;4035508	4035037;4035455;4035570	+;+;+	1182	0	0	0	0	0	0	0	0	0	0	0	0	0	0	0	0	0	0	0	0	0	0	0	0	0	0	0	0	1	0	0	0	0	0	0	0	0	0	0	0	0	0	0	0
FBgn0248157	2;2;2;2	4058401;4058583;4058846;4059111	4058470;4058776;4059025;4059164	-;-;-;-	498	0	0	0	0	0	0	0	0	0	0	0	0	0	0	0	0	0	0	0	0	0	0	0	0	0	0	0	0	0	0	0	0	0	0	0	0	0	0	0	0	0	0	0	0
FBgn0248374	2;2;2;2;2;2	4100435;4100579;4100810;4101513;4101802;4101944	4100509;4100745;4100933;4101741;4101884;4101991	+;+;+;+;+;+	726	63	75	34	123	39	45	2	1	1	4	2	1	31	48	91	73	33	64	82	110	56	64	111	71	53	34	72	35	2	0	2	6	4	0	38	56	71	96	52	82	64	56	60	51
FBgn0078587	2;2;2;2;2;2;2	4102853;4103586;4104042;4104349;4104570;4104752;4105085	4103522;4103993;4104286;4104510;4104692;4105025;4105332	-;-;-;-;-;-;-	2130	810	1135	1121	882	410	753	1921	2189	2537	4164	3634	4452	4524	3435	2891	2352	1848	1569	1784	2130	1311	1137	1496	820	1463	842	1050	790	3403	5001	2733	5114	1741	3309	3554	5928	4184	2509	890	4742	1638	2118	1469	1325
FBgn0071566	2	4105809	4106990	+	1182	1191	1454	977	1444	778	973	1107	2003	1454	11	84	71	266	299	552	463	544	868	1033	1310	911	841	1369	846	1247	1167	1343	882	1722	6	1541	41	49	71	315	509	386	617	322	849	1115	1065	896	811
FBgn0077386	2;2	4107034;4108074	4108008;4108106	-;-	1008	998	1081	744	1017	600	617	1210	1882	1409	2152	1971	2048	806	621	1020	715	568	1423	1155	1794	1124	1089	1023	647	1271	694	854	397	1985	1952	1743	2394	3070	2029	547	1160	1073	1034	681	1360	1282	1290	1104	948
FBgn0248375	2	4108394	4108828	+	435	1820	2041	1172	1708	826	967	1360	1962	1543	2826	2584	2641	2261	1524	2287	1799	1577	2120	1759	2061	1574	1174	1729	1098	2079	1365	1362	853	2218	2524	1780	2956	2901	2448	1471	2508	2370	2244	1183	3093	1550	1640	1572	1228
FBgn0079433	2;2;2;2;2;2;2;2	4109767;4109767;4109921;4109921;4110399;4110399;4111529;4111529	4109853;4109853;4110331;4110331;4110662;4110662;4111579;4111579	-;-;-;-;-;-;-;-	813	2216	3082	2558	5169	2426	2832	4064	4530	4892	3824	5328	4454	750	186	296	289	320	284	344	484	383	342	2260	2498	1883	4522	3975	2648	6048	3607	5645	5440	1882	4741	285	314	214	189	191	358	310	439	253	331
FBgn0248376	2;2;2;2	4112233;4112351;4112629;4113532	4112272;4112444;4113462;4113727	+;+;+;+	1164	1920	2847	1312	3197	1701	1747	6249	8382	6326	11608	9845	11072	3437	2028	2867	1648	2700	2350	1803	2746	1377	1487	1799	1679	1991	2062	2469	1193	8642	9876	7889	12876	8233	9893	2548	3720	4620	3720	1310	4634	1746	1880	1534	1251
FBgn0076178	2;2;2;2;2	4114730;4115278;4115710;4115969;4116323	4115162;4115651;4115906;4116133;4116545	+;+;+;+;+	1392	6100	8322	4759	7783	4581	4778	4271	5436	4468	8561	7618	7664	5970	4283	7183	5422	5574	8250	6696	9625	5833	5538	6488	5067	6879	6216	6955	3515	6039	7177	5304	9838	7608	7262	4264	7617	8658	8000	4670	10279	6389	6487	6107	4755
FBgn0262500	2;2	4116786;4117173	4117103;4118183	+;+	1329	304	430	314	364	202	262	64	98	118	103	87	145	223	191	351	248	302	338	436	434	307	304	501	371	427	306	371	236	115	92	123	141	105	111	289	234	227	340	184	438	373	414	302	336
FBgn0262501	2	4118441	4119088	+	648	130	191	160	244	133	132	37	16	16	5	9	18	83	92	153	149	183	212	255	337	169	165	252	175	234	200	223	114	16	10	15	13	11	11	145	113	150	167	107	210	216	260	216	184
FBgn0079428	2;2	4119144;4119587	4119533;4119655	-;-	459	295	356	282	432	234	269	258	424	271	48	156	85	75	77	116	140	139	305	319	493	364	303	372	251	483	367	353	222	351	6	389	71	113	84	70	145	125	210	78	260	276	375	310	294
FBgn0078615	2	4120080	4122203	+	2124	381	604	405	696	366	579	1138	1356	1565	1822	1892	1929	537	408	591	475	430	671	781	1043	743	556	595	422	563	601	742	436	1730	1945	1464	2370	417	1804	354	486	469	452	296	718	556	730	530	670
FBgn0079426	2;2;2;2;2	4122928;4123303;4123955;4124096;4124351	4123242;4123784;4124031;4124291;4125311	-;-;-;-;-	2031	682	697	880	665	289	520	1672	2175	2122	834	1845	1646	332	92	125	135	78	199	289	303	271	194	1119	1019	1198	506	718	462	2962	751	2273	1389	378	1582	110	128	142	92	42	168	152	289	168	301
FBgn0078618	2;2;2	4126032;4126106;4127169	4126034;4127011;4127444	+;+;+	1185	176	172	201	284	206	268	822	1896	915	14	104	80	14	7	15	9	4	33	38	54	37	32	213	143	193	334	389	392	964	0	1017	31	19	66	5	17	16	3	0	20	37	71	20	69
FBgn0079410	2;2;2;2	4127980;4128334;4129075;4130202	4128268;4129019;4130145;4130294	-;-;-;-	2139	1460	2278	1420	2425	1267	1572	2232	3245	2367	35	361	239	501	609	972	942	970	1448	1446	2493	1255	1273	1818	1346	1818	1912	2051	1254	2842	7	2599	114	110	359	655	957	934	1044	764	1404	1458	1532	1323	1176
FBgn0078631	2;2	4130503;4131277	4131218;4131460	+;+	900	2673	2903	1722	2511	1476	1565	1405	1913	1534	2963	2412	2729	3047	2542	4944	3347	3867	6680	5219	7079	5119	4262	3145	1847	4582	1801	2233	944	1938	2279	1679	3211	2830	2381	2356	3946	4883	5661	3124	6457	4637	4605	4504	3729
FBgn0079404	2;2;2;2;2	4131567;4131828;4131854;4132073;4132073	4131799;4132017;4132017;4132587;4132587	-;-;-;-;-	938	365	438	348	338	155	251	641	995	785	244	539	451	265	280	408	353	376	728	694	1142	628	731	480	412	468	291	295	209	921	76	873	388	300	387	285	471	378	502	245	637	640	811	718	520
FBgn0262037	2;2;2;2;2;2;2;2;2;2;2;2;2;2;2	4133721;4135326;4143945;4152237;4152264;4152264;4152264;4153135;4153135;4153135;4153135;4154413;4154413;4154413;4154413	4135871;4135871;4145081;4153073;4153073;4153073;4153073;4154332;4154332;4154332;4154332;4154999;4154999;4154999;4154999	+;+;+;+;+;+;+;+;+;+;+;+;+;+;+	5910	1275	2604	5342	1862	681	1820	1045	1104	2408	2156	2524	3087	2043	1638	1612	1701	1762	1262	1978	3642	1986	1508	3931	2330	2857	1949	2618	2644	3702	1113	2392	3015	785	2110	1214	2253	875	730	597	2358	3783	3745	2594	2781
FBgn0248380	2;2	4155512;4155663	4155602;4155853	+;+	282	32	16	15	44	13	5	2	0	0	0	0	0	18	21	38	39	17	36	30	40	21	32	26	24	12	12	19	3	1	0	0	0	0	0	12	23	15	34	39	46	27	45	20	26
FBgn0261657	2;2	4156210;4156355	4156300;4156542	+;+	279	5	11	0	10	6	8	0	0	1	0	0	0	2	1	8	6	4	7	3	6	4	4	16	8	1	2	5	2	0	0	0	0	0	0	1	3	1	6	1	3	1	1	2	4
FBgn0261656	2;2	4156788;4156935	4156878;4157125	+;+	282	12	5	7	17	5	4	0	0	0	0	0	0	0	1	7	0	8	2	3	4	6	4	8	6	6	6	8	2	0	0	0	0	1	0	7	4	4	5	0	2	1	1	7	1
FBgn0261658	2;2	4157436;4157578	4157526;4157768	+;+	282	32	40	26	39	40	39	0	2	2	0	1	2	13	2	12	4	17	20	25	36	18	23	43	25	26	37	52	23	1	0	3	4	6	0	6	12	13	18	8	12	12	23	8	17
FBgn0261659	2;2	4158143;4158286	4158233;4158476	+;+	282	33	45	33	81	73	75	25	10	22	8	3	2	4	7	16	14	15	27	46	29	40	35	50	29	29	60	106	37	12	1	15	3	0	10	2	14	8	7	2	21	31	52	12	30
FBgn0079972	2;2	4158715;4159797	4159728;4159841	-;-	1059	787	1000	605	1341	698	923	1769	3105	2108	92	331	247	147	155	232	270	234	449	608	614	530	489	679	555	812	1344	1268	837	2251	16	2496	189	179	301	90	323	152	289	92	509	437	706	303	558
FBgn0248156	2;2;2;2	4160918;4161130;4163446;4163668	4161063;4162939;4163601;4165182	-;-;-;-	3627	132	199	222	170	156	193	4	12	6	0	4	2	338	447	779	748	483	563	695	986	403	392	351	238	353	154	328	189	14	0	6	2	6	2	409	609	497	397	329	889	543	734	395	471
FBgn0076071	2;2;2;2;2;2;2;2;2	4165486;4165713;4165930;4166208;4166765;4167045;4167473;4167828;4168055	4165650;4165862;4166143;4166710;4166987;4167414;4167765;4167990;4168187	-;-;-;-;-;-;-;-;-	2214	213	347	331	315	293	349	770	1095	970	80	423	303	293	299	712	587	430	674	827	1181	492	759	320	340	471	312	522	301	1197	3	1117	189	116	291	272	718	431	453	256	847	733	985	636	603
FBgn0076068	2;2;2;2;2;2;2;2;2;2	4168507;4168727;4169129;4169629;4170054;4170401;4170851;4172310;4172501;4172691	4168667;4169062;4169560;4169996;4170336;4170790;4171081;4172442;4172630;4172911	+;+;+;+;+;+;+;+;+;+	2685	1394	1561	1513	845	526	690	1441	2242	1902	2987	2792	3018	2952	2363	3159	2943	3099	3886	3694	4358	3389	2719	2514	1348	2996	612	1294	549	2651	3160	2029	3439	2252	2790	2521	4153	3517	3608	2234	5442	3256	4474	2689	3620
FBgn0072611	2;2	4171106;4171661	4171610;4172241	-;-	1086	52	32	21	25	10	28	2	0	0	2	0	0	37	30	92	57	34	61	62	175	35	81	44	27	66	23	31	30	2	0	2	0	0	0	47	67	80	35	51	90	84	81	80	56
FBgn0076070	2;2;2;2;2;2;2;2;2;2;2;2;2;2;2;2;2;2;2;2;2;2;2;2;2	4176348;4176348;4176706;4176706;4176921;4176921;4177250;4177250;4177422;4177422;4177643;4177643;4178089;4178089;4178948;4180760;4180760;4182036;4182036;4182888;4182888;4183005;4183005;4192405;4192405	4176644;4176644;4176843;4176843;4177193;4177193;4177347;4177347;4177579;4177579;4178029;4178029;4179134;4178557;4179134;4181968;4181968;4182820;4182820;4182941;4182941;4183071;4183071;4192542;4192542	-;-;-;-;-;-;-;-;-;-;-;-;-;-;-;-;-;-;-;-;-;-;-;-;-	4650	763	2362	2590	2141	1080	2050	3725	3215	4605	492	1325	1311	1986	1620	1953	2138	1926	1672	1602	2999	1658	1597	2620	1785	1951	1837	3010	2570	6310	176	4241	935	104	1112	1463	2474	1405	1457	1103	2918	2557	2792	1921	2181
FBgn0081366	2;2;2;2;2;2;2;2;2;2;2;2	4195456;4195456;4195620;4195620;4195826;4195826;4196112;4196112;4196908;4196908;4197149;4197696	4195542;4195542;4195768;4195768;4196050;4196050;4196842;4196842;4197104;4197092;4197235;4197794	+;+;+;+;+;+;+;+;+;+;+;+	1575	939	1208	853	931	629	795	1123	1269	1148	1346	1389	1291	723	567	943	792	716	1308	1185	1949	1252	1282	1645	881	1443	833	1141	670	1515	1019	1402	1471	1035	1176	551	969	873	881	582	1357	1164	1461	1026	1246
FBgn0074153	2;2;2	4197990;4198178;4198618	4198121;4198540;4198920	+;+;+	798	8	2	2	4	0	3	0	0	0	0	0	0	7	8	4	6	0	8	3	11	10	2	1	0	6	0	0	0	0	0	0	0	0	0	6	8	4	1	3	8	5	3	2	6
FBgn0081362	2;2;2	4202042;4226722;4226946	4202404;4226779;4227088	+;+;+	564	0	0	0	0	0	0	0	0	0	0	0	0	0	0	0	0	0	0	0	0	0	0	0	0	0	0	0	0	0	0	0	0	0	0	0	0	0	0	0	0	0	0	0	0
FBgn0073851	2	4249149	4249355	-	207	2	0	1	0	0	0	0	0	0	0	0	0	0	0	0	2	0	0	0	0	0	0	0	0	0	0	0	0	0	0	0	0	0	0	0	0	0	0	0	0	0	0	0	0
FBgn0073852	2;2;2;2;2;2	4249906;4250608;4250767;4250982;4251325;4252508	4250550;4250697;4250924;4251258;4251438;4252690	-;-;-;-;-;-	1467	0	2	0	0	2	0	0	0	0	0	0	0	0	0	0	0	0	1	1	1	0	1	4	0	1	1	1	0	0	0	1	0	0	0	0	0	0	0	0	0	1	3	0	0
FBgn0075946	2;2;2;2;2;2;2;2	4255052;4255749;4256136;4259661;4260370;4260733;4261763;4271635	4255273;4255943;4256267;4259750;4260511;4260872;4261939;4271874	-;-;-;-;-;-;-;-	1338	82	176	90	180	108	173	626	1212	911	74	344	193	55	72	90	115	112	85	153	154	78	58	128	107	110	200	246	145	1162	27	987	151	52	213	40	150	81	98	34	214	115	196	71	84
FBgn0071538	2;2;2	4273093;4273233;4273537	4273177;4273481;4273799	+;+;+	597	515	775	415	906	534	563	985	1629	994	107	350	274	152	129	271	221	233	588	504	696	565	470	519	361	535	866	730	443	1226	32	1329	240	481	270	119	327	236	322	178	483	458	515	340	414
FBgn0248155	2;2;2;2	4273838;4274264;4274488;4274872	4274202;4274426;4274812;4275047	-;-;-;-	1029	237	300	162	458	286	290	142	177	148	85	180	130	134	138	239	179	259	261	215	334	159	167	180	152	230	320	334	202	182	26	194	152	156	125	69	257	261	291	165	337	217	238	201	114
FBgn0071462	2;2	4275679;4276488	4276417;4276873	+;+	1125	785	927	939	851	386	616	890	1293	1150	427	1025	892	341	224	325	296	391	427	500	701	495	386	1138	717	942	783	801	572	1680	324	1248	738	516	928	188	402	265	308	171	492	538	588	428	489
FBgn0248382	2;2;2;2;2	4278639;4279031;4279612;4279759;4280085	4278720;4279143;4279702;4280021;4280450	+;+;+;+;+	915	0	0	0	5	2	2	0	0	0	0	0	0	0	0	0	0	0	0	0	0	0	0	1	0	0	1	0	0	0	0	0	0	0	0	0	0	0	0	0	0	0	0	0	0
FBgn0248383	2;2;2;2;2	4282180;4282307;4282517;4282660;4283149	4282252;4282458;4282607;4283079;4283357	+;+;+;+;+	945	2	2	0	0	0	2	0	0	0	0	0	0	0	0	0	2	0	0	0	0	1	0	0	0	0	0	0	0	0	0	0	0	0	1	0	0	0	1	0	2	4	0	0	0
FBgn0248384	2;2;2;2;2;2;2;2;2	4286178;4286556;4286822;4287199;4287379;4287588;4287874;4288204;4288493	4286449;4286762;4287139;4287319;4287528;4287792;4288039;4288385;4288728	+;+;+;+;+;+;+;+;+	1857	0	0	0	0	0	0	0	0	0	0	0	0	0	0	0	0	0	0	4	2	4	0	4	3	0	2	2	0	0	0	0	0	0	0	0	0	0	0	0	0	0	0	4	2
FBgn0070989	2;2	4324309;4326183	4325789;4326288	-;-	1587	2	0	6	13	0	6	0	0	0	2	0	2	2	0	2	0	0	2	4	0	0	4	0	4	4	0	2	0	0	0	0	2	0	4	11	2	8	4	0	4	0	3	0	0
FBgn0248386	2;2;2;2;2;2;2;2;2;2;2;2;2;2	4356528;4370018;4370461;4372052;4372218;4373238;4374443;4376319;4378350;4378867;4379325;4379672;4379876;4380245	4356557;4370122;4370585;4372149;4372426;4373390;4374609;4376603;4378805;4379265;4379609;4379812;4380022;4381649	+;+;+;+;+;+;+;+;+;+;+;+;+;+	4005	4	27	34	162	131	240	0	0	0	2	0	0	9	33	20	26	33	2	7	12	12	0	57	39	25	272	429	758	0	0	0	0	0	0	64	53	34	22	19	85	26	68	9	24
FBgn0248387	2	4387552	4388214	+	663	4	29	6	67	69	124	0	0	0	0	0	0	3	2	14	18	11	5	2	0	3	5	30	10	11	73	143	111	0	0	0	0	0	0	10	14	16	20	13	21	5	5	1	15
FBgn0075944	2	4395227	4396747	+	1521	109	115	168	78	30	60	0	0	0	1	2	2	7	14	22	30	54	69	107	79	71	45	227	149	122	56	127	92	12	0	4	2	0	8	6	66	8	19	6	66	39	184	44	107
FBgn0248388	2;2;2;2;2;2;2;2	4412370;4413111;4414082;4414209;4414419;4414701;4414993;4415342	4412657;4413357;4414155;4414354;4414633;4414930;4415245;4415469	+;+;+;+;+;+;+;+	1581	2	4	8	24	29	21	0	0	0	0	1	0	4	1	0	3	2	2	1	7	1	0	2	8	4	11	42	33	0	0	2	0	0	0	2	4	2	2	2	0	0	2	0	4
FBgn0076107	2	4416866	4418353	-	1488	26	29	18	12	2	9	0	0	0	0	0	0	4	0	11	6	2	11	17	14	17	20	32	13	14	1	14	20	2	0	0	0	0	0	2	10	4	0	0	10	6	29	12	16
FBgn0248154	2	4418570	4418815	-	246	8	13	13	12	7	14	0	0	0	0	0	0	2	3	2	6	2	7	13	14	10	8	16	14	13	3	18	20	0	0	0	0	0	2	0	1	8	4	1	4	7	14	5	13
FBgn0074076	2;2;2;2;2;2;2;2;2;2	4419665;4419813;4420057;4420619;4421306;4421948;4422195;4422750;4423861;4424903	4419721;4419985;4420562;4421246;4421881;4422136;4422696;4423802;4424831;4425029	+;+;+;+;+;+;+;+;+;+	4782	223	392	739	335	195	336	887	794	1758	2142	2138	2544	650	390	416	426	332	303	451	825	378	448	751	353	646	359	508	634	2427	3339	1659	2880	675	1635	313	659	328	194	117	492	562	1001	405	561
FBgn0070986	2;2;2;2	4425427;4426017;4427288;4427771	4425955;4427237;4427707;4427910	-;-;-;-	2310	224	283	538	328	99	294	464	664	638	197	536	430	1035	815	735	719	902	361	640	692	367	301	569	253	418	412	377	516	1304	223	860	431	198	372	977	1431	489	438	227	1117	879	996	649	452
FBgn0074786	2;2;2;2;2;2;2;2;2;2;2	4467218;4502277;4502453;4502638;4503339;4503511;4504197;4504518;4504732;4505012;4505333	4467269;4502372;4502573;4503267;4503444;4503700;4504445;4504675;4504941;4505275;4505425	+;+;+;+;+;+;+;+;+;+;+	2169	997	1658	1873	1510	616	1224	1733	2179	2184	2052	2554	2348	844	435	665	832	719	1436	1432	2263	1749	1504	2307	1340	1928	1297	1736	1427	3096	2435	2112	2443	735	2277	592	877	514	641	384	1280	1444	2562	1165	2110
FBgn0070985	2;2	4507786;4508087	4508024;4508945	-;-	1098	19	20	42	19	5	25	0	0	0	0	0	0	2	2	6	4	7	18	32	34	11	11	35	25	12	19	28	20	0	0	0	0	0	0	2	10	6	4	4	3	12	17	4	12
FBgn0070984	2;2;2;2;2	4509263;4509661;4509892;4510185;4510960	4509592;4509824;4510118;4510420;4511091	-;-;-;-;-	1089	70	97	192	100	77	115	647	1213	837	24	133	94	11	4	14	4	13	19	30	32	27	12	73	72	57	180	163	172	1105	2	989	50	26	82	6	15	0	9	2	12	21	87	25	26
FBgn0070983	2;2;2	4513282;4513483;4513765	4513416;4513692;4514043	+;+;+	624	2	0	0	2	0	0	0	0	0	0	0	0	0	0	0	0	0	2	0	2	0	0	2	1	2	0	0	0	0	0	0	0	0	0	0	0	0	0	0	0	0	0	0	0
FBgn0248389	2;2	4531752;4531809	4531754;4532768	+;+	963	0	0	0	0	2	0	0	0	0	0	0	0	0	0	0	0	0	2	0	0	0	0	0	2	0	0	2	2	0	0	0	0	0	0	0	0	0	0	0	0	0	0	0	0
FBgn0248153	2;2;2;2;2;2	4566879;4567308;4567910;4569268;4569634;4570578	4566973;4567550;4569099;4569469;4569794;4571089	-;-;-;-;-;-	2403	1	8	6	55	68	72	0	0	0	0	0	0	0	0	1	0	2	2	0	0	3	1	2	6	7	119	129	185	0	0	0	0	0	0	2	0	0	0	0	0	2	1	0	3
FBgn0248390	2;2;2;2;2;2;2	4632473;4633875;4634827;4635555;4635868;4636887;4640739	4632870;4634035;4635028;4635806;4636811;4637117;4641010	+;+;+;+;+;+;+	2460	23	712	204	989	673	1263	0	0	0	0	2	0	15	32	41	12	23	43	41	72	34	68	69	254	32	1173	1838	1389	0	0	0	0	2	0	2	15	9	21	6	16	53	68	30	63
FBgn0079508	2;2;2;2;2;2;2;2;2;2	4650058;4650058;4650461;4650461;4650885;4650885;4650888;4651325;4651325;4651995	4650117;4650117;4650613;4650628;4651253;4651253;4651253;4651399;4651399;4652090	+;+;+;+;+;+;+;+;+;+	768	2259	2589	2262	2208	907	1535	1121	1400	1604	2184	2075	2419	2964	2378	3404	2661	3491	3488	4032	3660	3016	2474	3675	2232	3018	1986	2250	1307	1846	2219	1638	2518	760	2012	2440	4149	3004	3351	1479	5340	3537	4296	2892	3405
FBgn0248152	2;2	4656184;4656777	4656719;4656867	-;-	627	0	0	0	0	0	0	0	0	0	0	0	0	0	0	0	0	0	2	0	0	2	0	0	0	0	0	0	0	0	0	0	0	0	0	0	0	0	0	0	0	1	0	0	0
FBgn0079512	2;2;2;2;2;2;2;2;2;2	4658979;4663014;4664208;4664208;4664611;4664611;4665023;4665023;4665469;4665469	4659034;4663123;4664331;4664331;4664958;4664958;4665394;4665394;4665612;4665612	+;+;+;+;+;+;+;+;+;+	1154	2413	4582	2518	3450	1261	2044	4	0	0	2	0	3	2	7	18	9	4	8	8	7	37	10	1827	3096	1047	1799	3110	1022	2	3	0	0	2	0	2	14	5	8	10	13	9	16	17	14
FBgn0248392	2;2;2;2;2;2	4669504;4669579;4669755;4670163;4670385;4670967	4669514;4669699;4670096;4670304;4670578;4671050	+;+;+;+;+;+	894	650	278	473	170	62	103	0	2	0	0	0	2	10	12	19	13	25	30	26	57	37	46	637	570	422	65	98	34	0	0	0	0	0	0	14	11	5	22	11	18	23	61	25	59
FBgn0074974	2;2;2;2;2;2	4671140;4671651;4671853;4672036;4672518;4672781	4671595;4671778;4671980;4672451;4672722;4672842	-;-;-;-;-;-	1395	9	7	7	4	4	7	0	0	0	0	0	0	2	0	0	0	0	2	2	6	0	7	48	9	17	10	2	7	0	0	0	0	0	0	0	0	0	0	0	0	4	0	1	1
FBgn0072906	2;2;2;2	4673872;4674555;4675247;4675575	4674496;4675187;4675448;4675614	-;-;-;-	1500	1108	1450	682	1218	625	646	1664	2189	1767	3535	2601	3114	2005	1379	1994	1279	1392	1775	1395	2464	1183	1352	1126	694	1288	730	837	422	2214	2381	1945	3636	2547	2867	1524	2769	3677	2345	1601	2800	1623	1313	1572	929
FBgn0078943	2;2;2;2;2;2;2;2;2;2;2;2;2;2;2;2;2;2;2;2;2	4677142;4677142;4677466;4677466;4677676;4677676;4677907;4677907;4678169;4678169;4678353;4678353;4679849;4679849;4682452;4682452;4683043;4683043;4685486;4697437;4697437	4677397;4677397;4677609;4677609;4677843;4677843;4678097;4678097;4678292;4678292;4679786;4679786;4680223;4680223;4682694;4682694;4683229;4683229;4685800;4697461;4697461	-;-;-;-;-;-;-;-;-;-;-;-;-;-;-;-;-;-;-;-;-	3462	87	232	131	313	244	416	0	2	0	0	0	4	8	8	15	6	35	18	10	25	19	22	416	150	112	266	371	315	0	4	4	4	0	0	5	16	4	15	9	21	16	36	12	33
FBgn0079517	2;2;2;2;2	4713221;4713367;4713548;4713671;4714449	4713284;4713469;4713617;4714394;4714876	+;+;+;+;+	1389	758	731	926	844	254	439	589	1199	752	9	44	54	445	402	560	594	910	677	900	1339	797	573	1361	681	1016	751	677	671	851	2	951	9	8	45	367	558	316	524	351	915	1216	1216	902	759
FBgn0078935	2;2	4715604;4753586	4716601;4753820	-;-	1233	134	123	212	109	47	92	172	309	310	17	150	86	96	101	95	95	139	101	152	188	138	98	174	109	118	115	118	207	494	23	373	44	22	95	85	157	40	72	33	124	238	426	162	181
FBgn0079525	2;2;2	4758239;4762555;4763030	4758734;4762789;4763333	+;+;+	1035	35	25	35	15	6	28	2	1	1	0	1	0	72	46	84	32	66	43	66	71	53	34	99	50	51	14	32	19	2	0	3	0	0	1	52	79	47	49	44	85	104	96	49	62
FBgn0078930	2;2	4759353;4759676	4759610;4759804	-;-	387	876	770	636	632	261	444	609	1128	764	62	300	188	264	219	460	399	480	644	855	1149	806	683	940	603	895	589	551	356	1007	70	748	147	303	208	259	416	270	466	253	682	920	938	696	645
FBgn0079529	2;2;2;2;2;2;2;2;2;2	4764271;4764271;4764539;4764539;4764838;4764838;4765143;4765143;4765904;4765922	4764360;4764360;4764768;4764768;4765082;4765082;4765841;4765841;4766046;4766046	+;+;+;+;+;+;+;+;+;+	1407	337	526	774	450	222	385	456	499	552	74	215	229	250	184	262	223	373	309	317	576	317	264	839	416	540	437	560	596	732	72	505	154	11	233	181	388	149	204	135	316	490	579	286	427
FBgn0079546	2;2	4770389;4770607	4770541;4771359	+;+	906	72	350	117	686	356	683	0	1	0	7	0	0	6	13	2	4	8	10	2	6	1	2	39	86	41	1324	803	1797	2	0	0	0	0	0	7	18	13	7	7	8	17	18	21	11
FBgn0078929	2;2;2;2	4771925;4772342;4772653;4773058	4772155;4772455;4772730;4773060	-;-;-;-	426	24926	28127	17361	23339	8918	12730	8198	10885	9846	17301	15019	17911	19945	17566	26542	21321	29001	32499	30196	44142	28507	23266	29835	19312	30994	16648	18898	9805	12999	16415	11774	20107	7482	15225	16623	26716	22621	27281	13594	39764	28947	30542	28464	24707
FBgn0248151	2;2	4774164;4774420	4774343;4775175	-;-	936	112	212	76	218	184	119	3	6	2	8	4	3	37	11	67	46	43	37	44	87	38	78	80	75	118	88	135	100	8	4	6	10	6	4	26	52	66	43	32	71	57	38	46	24
FBgn0079552	2;2	4775450;4775750	4775692;4777333	+;+	1827	3854	4042	4584	2326	664	1463	2425	3593	3666	4014	5559	4962	3461	2282	3216	3001	3692	2657	3934	4141	3123	2662	6457	3273	5247	1729	2356	1233	5513	4146	4130	5217	3386	4179	3072	3457	2352	2758	1768	4471	3675	4496	2715	3532
FBgn0078922	2	4777533	4778555	-	1023	423	461	436	432	158	289	495	635	598	578	751	473	496	340	542	575	789	585	716	929	572	565	633	323	582	359	319	313	744	481	683	624	552	548	498	592	437	601	308	855	815	801	736	457
FBgn0076001	2;2;2;2;2;2;2;2;2;2;2;2;2;2;2;2;2	4779154;4779264;4779641;4779917;4780141;4780493;4780700;4780885;4787399;4788085;4794498;4794846;4795101;4797468;4800241;4800625;4800839	4779204;4779350;4779857;4780080;4780424;4780640;4780821;4780997;4787886;4788198;4794644;4795025;4795227;4797535;4800424;4800755;4800919	+;+;+;+;+;+;+;+;+;+;+;+;+;+;+;+;+	2706	140	219	283	248	114	223	1358	1885	1708	144	557	590	119	38	92	132	98	88	182	172	155	171	528	319	310	204	310	244	2366	37	1586	324	62	533	56	98	57	48	47	127	86	292	47	198
FBgn0012714	2;2	4803650;4805816	4805732;4807035	-;-	3303	2895	7502	9107	4877	1969	3975	6220	5785	12296	16287	12747	21143	9654	4462	1919	1867	1823	716	1247	2427	1440	1299	5669	5776	4742	4586	7459	6107	14691	19560	10639	20255	759	12476	4020	7226	5096	1096	539	3031	1312	2779	1072	2643
FBgn0248150	2;2;2;2;2	4905631;4906214;4906676;4906901;4907155	4906041;4906614;4906839;4907093;4907668	-;-;-;-;-	1683	8	6	6	31	4	11	0	0	0	0	0	0	11	10	19	8	14	78	9	36	10	35	14	6	4	3	6	10	0	2	0	0	0	0	8	50	42	10	20	26	16	21	23	6
FBgn0072902	2	4917866	4918423	-	558	0	0	0	0	0	0	0	0	1	0	0	0	0	0	0	0	0	0	0	0	0	0	0	0	0	0	0	0	0	0	0	0	0	0	0	0	0	0	0	0	0	0	0	0
FBgn0079561	2;2	4919812;4920309	4919863;4920760	+;+	504	0	0	0	0	0	0	0	0	0	0	0	0	0	0	0	0	0	0	0	0	2	0	0	0	0	0	0	0	0	0	0	0	0	0	0	0	0	0	0	0	0	0	2	0
FBgn0248393	2	4925623	4925994	+	372	0	0	2	0	0	0	0	0	0	0	0	0	0	0	0	0	0	0	0	0	0	0	0	0	0	1	0	1	0	0	0	0	0	0	0	0	0	0	0	0	0	0	0	1
FBgn0077226	2	4927050	4927292	-	243	0	0	0	0	0	0	0	0	0	0	0	0	0	0	0	0	0	0	0	0	0	0	0	0	0	0	0	0	0	0	0	0	0	0	0	0	0	0	0	0	0	0	0	0
FBgn0248149	2	4927714	4928028	-	315	0	0	0	0	0	0	0	0	0	0	0	0	0	0	0	2	0	0	2	4	4	0	0	0	0	4	4	2	0	0	0	0	0	0	0	4	0	0	0	0	0	0	0	2
FBgn0072901	2;2	4930791;4931184	4931119;4931208	-;-	354	0	1	0	2	0	0	0	0	0	0	0	0	0	0	0	0	0	0	0	0	0	0	0	2	0	0	2	2	0	0	0	0	0	0	0	0	0	0	0	0	0	0	0	0
FBgn0078707	2;2	4935542;4937009	4936957;4937446	+;+	1854	1945	2748	2350	2696	971	1602	1932	3064	2745	2336	3385	3086	2082	1687	2413	2228	2135	2773	3306	4494	3028	2534	2748	1711	2755	2382	2413	1787	3763	1932	3214	3267	663	3013	1452	3307	1758	2275	964	4275	3344	3934	2884	2848
FBgn0078691	2;2	4938002;4938142	4938082;4941102	+;+	3042	2049	3236	1830	2327	1138	1378	5162	6596	5378	3684	4583	3960	1365	857	1241	1052	1170	1603	1566	3145	1457	1688	2359	1923	2190	1415	1876	1017	6075	3293	5999	4538	1362	3946	843	1314	1211	1335	966	1543	1733	1705	1527	1287
FBgn0248148	2;2;2;2;2;2;2;2;2;2;2;2;2;2;2;2;2	4941858;4942098;4944200;4944427;4951938;4952491;4955730;4955939;4956455;4957540;4958214;4958668;4960027;4961787;4962190;4969012;4970727	4942042;4944129;4944369;4944567;4952028;4952571;4955865;4956391;4957259;4958106;4958600;4959960;4960118;4962122;4962334;4969363;4971137	-;-;-;-;-;-;-;-;-;-;-;-;-;-;-;-;-	7677	384	818	1289	542	471	681	2892	2356	4335	272	898	746	334	228	446	662	515	1016	1471	2981	2070	1879	1964	922	1176	558	931	1159	5141	263	3340	535	185	514	204	422	172	230	107	607	1125	3319	835	3426
FBgn0248394	2	4976973	4977218	+	246	1	0	1	2	0	0	0	0	0	0	0	0	0	0	0	0	0	0	0	0	0	0	0	2	0	0	0	0	0	0	0	0	0	0	0	0	0	0	0	0	0	1	1	3
FBgn0074551	2	4978409	4979215	-	807	20	14	6	16	2	0	2	0	2	2	6	0	6	10	4	2	4	20	24	18	24	12	34	12	14	2	0	8	2	0	0	0	4	0	12	4	6	0	2	12	6	38	11	17
FBgn0076154	2;2	4979437;4980212	4980156;4980307	+;+	816	0	0	0	0	0	0	0	0	0	0	0	0	0	0	0	0	0	0	0	0	0	0	0	0	0	0	0	0	0	0	0	0	0	0	0	0	0	0	0	0	0	0	0	0
FBgn0076150	2	4980445	4981317	+	873	0	0	0	0	0	0	0	0	0	0	0	0	0	0	0	0	0	0	0	0	0	0	0	0	0	0	4	0	0	0	0	0	0	0	0	0	0	0	0	0	0	0	0	0
FBgn0074550	2	4981302	4982162	-	861	0	0	0	0	0	0	0	0	0	0	0	0	0	0	0	0	0	0	0	0	0	0	0	0	0	0	0	0	0	0	0	0	0	0	0	0	0	0	0	0	0	0	0	0
FBgn0077929	2;2	4983002;4983144	4983074;4983871	-;-	801	4	0	0	0	6	0	0	0	0	0	0	0	0	0	0	2	2	0	0	4	1	2	2	4	2	0	2	0	0	0	0	0	0	0	0	0	2	2	4	0	2	4	0	0
FBgn0076151	2;2	4984410;4985275	4985213;4985346	+;+	876	2	0	0	0	0	0	0	0	0	2	0	0	0	0	0	0	0	2	0	1	0	2	6	1	0	0	0	0	0	0	0	0	0	0	0	0	0	0	2	0	0	6	0	2
FBgn0076152	2;2	4985625;4986798	4985833;4987425	+;+	837	4	0	0	0	0	0	0	0	0	0	0	0	0	1	0	3	0	0	0	3	3	0	0	0	2	0	0	0	0	0	0	0	0	0	0	1	0	1	3	0	2	0	0	0
FBgn0078759	2	4988601	4989422	+	822	1	1	0	0	0	0	0	0	0	0	0	0	0	0	0	0	0	0	0	0	0	0	0	0	0	0	2	0	0	0	0	0	0	0	1	0	0	0	0	0	1	0	0	0
FBgn0078766	2;2	4990195;4990978	4990909;4991105	+;+	843	2	0	2	0	0	0	0	0	0	0	0	0	0	2	0	0	2	0	0	2	0	0	3	0	0	0	0	0	0	0	0	0	0	0	0	0	0	0	0	0	0	0	2	0
FBgn0246953	2	4991432	4992199	+	768	0	1	0	0	0	0	0	0	0	2	0	0	2	0	0	2	1	0	0	4	0	3	0	0	0	0	0	2	0	0	0	0	0	0	0	0	0	0	0	2	0	0	0	0
FBgn0077934	2;2	4992469;4993461	4993398;4993475	-;-	945	2	0	2	0	0	0	1	0	0	0	0	0	2	3	0	4	11	5	2	4	0	0	2	1	0	0	0	0	0	0	0	0	0	0	0	4	0	1	4	6	1	3	0	0
FBgn0077799	2;2;2;2	5000205;5000923;5001633;5006148	5000863;5001081;5001704;5006175	-;-;-;-	918	872	936	1073	1112	236	392	0	2	0	12	4	6	164	170	99	144	292	489	477	801	381	263	976	1741	442	341	358	318	0	0	0	7	2	4	63	190	158	154	206	210	456	340	488	305
FBgn0079434	2;2;2;2;2;2;2;2;2;2	5011163;5012057;5013408;5013799;5014044;5014188;5014593;5014792;5015382;5015524	5011213;5012106;5013731;5013964;5014111;5014488;5014724;5015281;5015456;5015966	+;+;+;+;+;+;+;+;+;+	2100	663	1288	1130	1942	899	1550	4317	4659	5136	1690	3275	3357	895	460	399	319	306	425	406	751	512	471	1740	957	1215	1887	2097	2016	6761	524	4965	2653	168	3090	325	704	471	398	168	713	534	772	569	722
FBgn0248395	2;2;2	5031847;5032130;5032350	5032071;5032297;5032499	+;+;+	543	0	0	0	0	0	0	1	0	0	0	0	0	0	0	0	0	0	0	0	0	0	0	0	0	0	0	0	0	0	0	0	0	0	0	0	0	0	0	0	0	0	0	0	0
FBgn0071872	2;2;2	5047837;5048356;5048617	5048266;5048561;5050212	-;-;-	2232	0	0	0	6	0	26	0	0	0	0	0	0	0	0	1	0	0	0	4	0	0	0	0	1	0	9	4	8	0	0	0	0	0	0	0	0	0	0	0	0	0	0	2	4
FBgn0248147	2;2	5054267;5054495	5054428;5054581	-;-	249	0	0	0	0	0	0	0	0	0	0	0	0	0	0	0	0	0	0	0	0	0	0	0	0	0	0	0	0	0	0	0	0	0	0	0	0	0	0	0	0	0	0	0	0
FBgn0248146	2;2;2	5056062;5056287;5056558	5056223;5056454;5056734	-;-;-	507	0	0	0	0	0	0	0	0	0	0	0	0	0	0	0	0	0	0	4	0	0	0	0	0	0	0	0	0	0	0	0	0	0	0	0	0	0	0	0	0	0	0	0	0
FBgn0248145	2;2;2	5057589;5057817;5058096	5057750;5058005;5058263	-;-;-	519	0	0	1	0	0	0	0	0	0	0	0	0	0	0	0	0	0	0	0	0	0	0	0	0	0	0	0	0	0	0	0	0	0	0	0	0	0	0	0	0	1	0	0	2
FBgn0248144	2;2	5060985;5061536	5061476;5061640	-;-	597	0	0	0	0	0	0	0	0	0	0	0	0	0	0	0	0	0	0	2	0	0	0	0	0	0	0	0	0	0	0	0	0	0	0	0	0	0	0	0	0	0	0	0	0
FBgn0248143	2;2	5061753;5062309	5062247;5062416	-;-	603	0	0	2	0	0	0	0	0	0	0	0	0	0	0	0	0	0	0	0	0	0	0	0	0	0	0	0	0	0	0	0	0	0	0	0	0	0	0	0	0	0	0	0	0
FBgn0077793	2;2;2	5063331;5063698;5063878	5063626;5063811;5063962	-;-;-	495	0	0	0	0	0	0	0	0	0	0	0	0	0	0	0	0	0	0	0	0	0	0	0	0	0	0	0	0	0	0	0	0	0	0	0	0	0	0	0	0	0	0	0	0
FBgn0071875	2;2	5069465;5069619	5069552;5070019	+;+	489	0	0	0	0	0	0	0	0	0	0	0	0	0	0	0	0	0	0	2	0	0	0	0	1	0	0	0	0	0	0	0	0	0	0	0	0	0	0	0	0	0	0	0	0
FBgn0076251	2;2;2	5071738;5072139;5072847	5072081;5072246;5072913	-;-;-	519	0	1	0	1	0	3	0	0	0	0	0	2	0	0	0	0	0	2	0	0	0	2	12	5	2	0	2	2	0	2	0	0	0	0	0	1	0	0	1	0	2	0	1	0
FBgn0071874	2;2;2	5073701;5073872;5074925	5073814;5074861;5074966	+;+;+	1146	490	400	376	125	71	121	615	1043	941	1243	1256	1283	611	326	561	402	365	567	582	714	530	410	860	442	663	88	221	69	1176	1133	904	1606	1372	1098	429	572	573	567	228	729	394	574	363	469
FBgn0077788	2;2;2;2;2	5075190;5075559;5076128;5076839;5077268	5075497;5076061;5076785;5077198;5077289	-;-;-;-;-	1851	1301	2338	1503	2911	1394	1855	928	1224	1035	86	376	263	606	750	1250	1041	1123	1595	1929	2967	1416	1599	1874	1450	1701	2326	2607	1696	1157	10	1253	182	156	278	550	1044	957	1005	791	1592	1635	1760	1639	1385
FBgn0071873	2;2;2	5078091;5078541;5078716	5078207;5078637;5079107	+;+;+	606	145	179	198	217	98	148	244	458	331	15	76	49	27	23	33	31	28	41	58	79	42	43	220	126	188	225	203	168	465	1	372	60	38	69	5	46	15	28	9	50	53	70	34	57
FBgn0077776	2;2;2;2	5079184;5079661;5080044;5080246	5079598;5079977;5080183;5080732	-;-;-;-	1359	221	312	211	275	141	161	362	566	352	4	18	28	150	195	377	315	347	452	430	689	358	369	281	168	279	200	308	205	383	2	366	20	30	36	226	367	256	289	157	527	443	462	371	258
FBgn0071216	2;2;2;2	5081030;5081239;5081387;5081695	5081174;5081330;5081633;5081831	+;+;+;+	621	189	206	178	210	122	167	253	509	356	7	14	35	78	90	92	82	144	193	229	301	219	162	258	143	266	234	214	139	369	0	371	14	12	9	54	212	132	149	73	216	309	215	274	176
FBgn0077775	2;2;2;2;2;2	5081892;5082225;5082476;5082768;5107735;5107910	5082165;5082412;5082714;5083062;5107857;5108113	-;-;-;-;-;-	1323	3007	2357	2035	2053	774	1326	1237	2023	1449	2385	2721	2535	2700	2324	3343	2863	3488	3532	4083	4351	3472	2511	3151	2031	3801	1766	1663	1010	2089	2383	2155	2961	3777	2380	2220	3945	2806	3425	1478	5936	4106	4247	3643	2927
FBgn0262039	2;2;2	5107693;5107910;5108280	5107857;5108227;5108345	-;-;-	549	0	0	0	13	1	3	0	0	0	0	0	0	1	0	1	1	2	1	5	2	1	1	1	0	3	3	2	3	0	0	0	0	0	0	1	1	2	4	0	0	0	1	0	0
FBgn0076250	2	5113699	5114130	+	432	0	0	0	0	0	0	0	0	0	0	0	0	0	0	0	0	0	0	0	0	0	0	0	2	1	0	0	0	0	0	0	0	0	0	0	0	0	0	0	0	0	2	0	0
FBgn0077383	2;2;2;2;2;2;2;2;2;2;2;2;2;2;2;2;2;2;2;2;2;2;2;2;2;2;2;2;2;2;2;2;2;2;2;2;2;2;2;2;2;2;2;2;2;2;2;2;2;2;2;2;2;2;2;2;2	5115855;5115855;5115855;5115855;5117584;5117584;5117584;5117584;5117775;5117775;5117775;5117775;5118493;5118493;5118493;5118493;5119142;5119142;5120248;5120248;5121311;5121311;5121311;5121635;5121635;5121635;5122124;5122124;5122124;5122419;5129094;5129094;5129094;5129313;5129313;5129313;5133648;5133648;5133648;5134532;5134532;5134532;5134979;5134979;5134979;5135249;5135249;5135249;5135391;5135391…	5117517;5117517;5117517;5117517;5117716;5117716;5117716;5117716;5118277;5118277;5118295;5118277;5118557;5118557;5118623;5118557;5119405;5119405;5120772;5120772;5121574;5121574;5121574;5122055;5122055;5122055;5122239;5122239;5122239;5127428;5129255;5129255;5129255;5133509;5133509;5133509;5133680;5133680;5133680;5134856;5134856;5134856;5135183;5135183;5135183;5135326;5135326;5135326;5135491;5135491…	+;+;+;+;+;+;+;+;+;+;+;+;+;+;+;+;+;+;+;+;+;+;+;+;+;+;+;+;+;+;+;+;+;+;+;+;+;+;+;+;+;+;+;+;+;+;+;+;+;+;+;+;+;+;+;+;+	14352	952	2932	4163	2698	1417	3008	716	665	1121	75	347	284	1578	1598	2285	2861	1962	1986	2423	6036	3109	2906	4412	2532	2949	2627	4412	5460	1585	35	1026	166	124	276	1269	2314	873	1038	1088	2772	4180	5983	2577	4928
FBgn0078824	2;2	5137877;5138203	5138129;5138462	+;+	513	329	307	237	253	113	180	436	673	579	783	722	855	319	200	273	160	227	488	461	764	497	384	379	272	385	184	313	109	836	640	570	923	327	705	176	368	318	295	126	514	382	555	405	415
FBgn0248142	2;2;2;2;2	5138669;5138991;5139179;5139254;5141312	5138805;5139118;5139186;5140447;5141473	-;-;-;-;-	1629	246	304	159	202	135	151	360	402	364	500	478	483	203	133	215	128	165	380	421	627	392	351	250	190	285	163	273	82	460	448	275	541	699	514	121	240	284	237	109	331	300	407	326	356
FBgn0076249	2	5142325	5142862	+	538	1	0	2	0	0	0	0	0	0	0	0	0	0	0	0	0	1	0	0	0	0	0	0	1	2	0	0	6	0	0	0	0	0	0	0	0	2	2	1	0	1	0	0	0
FBgn0248141	2	5158065	5158538	-	474	260	635	1026	542	144	448	0	1	0	2	0	0	59	77	59	150	260	268	301	712	472	248	907	622	530	524	715	987	0	0	5	2	0	2	101	169	72	82	36	187	387	612	309	595
FBgn0262496	2;2;2;2;2;2;2;2;2;2;2;2;2;2;2;2;2;2	5158683;5158683;5159612;5159612;5164761;5204365;5204365;5204428;5204428;5204712;5204712;5204712;5217373;5217373;5217373;5217373;5273718;5273722	5159529;5159529;5159803;5159781;5164852;5204651;5204830;5204651;5204651;5204830;5204830;5204830;5217446;5217545;5217592;5217446;5274318;5274318	-;-;-;-;-;-;-;-;-;-;-;-;-;-;-;-;-;-	2418	562	1550	3132	1441	481	1376	2	1	0	2	4	0	156	181	213	486	690	794	751	2047	1182	883	2835	1811	1432	1506	2058	3057	2	4	2	3	0	2	251	517	207	324	170	543	1187	2104	746	1734
FBgn0078823	2;2;2;2;2	5160926;5161196;5161594;5162206;5162688	5161127;5161530;5162152;5162616;5162776	+;+;+;+;+	1596	731	1217	1152	1142	371	783	3067	2433	3819	5714	4807	5661	1444	664	1025	726	897	853	1038	1890	1045	1162	1940	1370	1866	745	1207	516	4930	6301	3410	6882	649	4684	812	999	783	906	880	1392	1639	1405	1278	1154
FBgn0071671	2	5274705	5274989	-	285	107	502	570	355	148	323	0	0	1	0	0	1	11	5	57	82	74	132	202	454	267	248	510	483	389	371	609	534	0	0	0	4	0	1	17	41	11	47	20	84	228	414	166	357
FBgn0248139	2;2;2;2;2	5287843;5287997;5288762;5289335;5289528	5287936;5288702;5289272;5289447;5289603	-;-;-;-;-	1500	0	0	2	14	2	5	0	0	0	0	0	0	0	0	0	0	0	2	0	1	0	0	0	6	3	0	3	4	0	0	0	0	0	0	0	1	0	0	0	0	0	4	0	4
FBgn0073367	2;2;2;2;2	5290163;5290340;5291102;5291674;5291852	5290259;5291051;5291612;5291786;5291927	-;-;-;-;-	1509	4	0	0	9	0	4	0	0	0	0	0	0	0	0	4	0	0	2	0	0	0	0	0	6	2	0	5	0	0	0	0	0	0	0	0	0	0	0	0	0	0	0	0	0
FBgn0248138	2;2;2;2;2	5292496;5292676;5293458;5294032;5294282	5292586;5293387;5293968;5294144;5294357	-;-;-;-;-	1503	0	0	0	11	0	4	0	0	0	0	0	0	0	0	0	0	0	6	0	1	0	0	3	3	2	1	4	3	0	0	0	0	0	0	2	4	0	0	2	0	0	4	0	2
FBgn0248137	2;2;2;2;2	5294693;5294846;5295618;5296197;5296375	5294780;5295548;5296134;5296309;5296450	-;-;-;-;-	1497	0	6	2	12	3	9	0	0	0	0	0	0	0	2	2	0	1	2	4	10	3	2	8	9	3	1	5	0	0	0	0	0	0	0	2	5	0	0	4	0	2	4	0	1
FBgn0248397	2;2	5299391;5299688	5299635;5300279	+;+	837	4080	4380	2647	4771	2567	2646	2027	3016	2324	3343	3827	3170	2538	1365	3429	2965	3483	3334	4547	3483	3129	2739	4295	3370	4300	3776	4416	2146	3381	1884	2922	3982	5371	2902	2143	2359	2539	3726	2208	5048	2659	3816	2128	2609
FBgn0071858	2;2;2;2;2	5300533;5300866;5301464;5301668;5302131	5300807;5301402;5301608;5302073;5302165	+;+;+;+;+	1398	2	2	1	11	3	2	0	1	0	0	0	0	4	4	18	10	7	2	1	5	4	7	2	0	0	0	2	0	0	0	0	0	0	0	4	0	5	5	5	12	4	7	8	4
FBgn0070316	2;2	5302663;5302765	5302695;5303040	-;-	309	0	0	2	6	6	1	0	0	0	0	0	0	0	0	0	0	0	0	0	0	0	2	0	4	2	3	3	1	0	0	0	0	0	0	0	0	0	0	0	0	0	0	1	0
FBgn0070319	2;2;2;2;2;2;2	5308750;5313039;5313198;5313785;5314004;5314351;5314540	5308786;5313130;5313710;5313945;5314284;5314469;5315007	+;+;+;+;+;+;+	1671	2	0	2	4	0	2	0	0	0	0	0	0	0	0	2	2	0	0	0	0	0	0	13	17	0	2	0	0	0	0	0	0	0	0	0	0	0	0	0	0	2	6	0	0
FBgn0073366	2;2;2;2	5315273;5315593;5316336;5316590	5315528;5316273;5316525;5316695	-;-;-;-	1233	0	0	4	2	0	2	0	0	0	0	0	0	0	0	0	0	0	0	0	2	0	0	4	6	0	1	9	4	0	0	0	0	0	0	2	0	0	0	0	0	0	0	0	0
FBgn0073379	2;2;2;2	5331329;5332733;5333093;5334970	5331386;5332785;5333212;5335293	+;+;+;+	555	30	37	17	53	53	16	0	0	0	0	0	0	0	0	3	0	2	0	4	4	0	0	21	75	1	69	50	83	0	0	0	0	2	0	0	1	0	0	0	3	1	0	2	2
FBgn0073378	2;2	5341322;5341590	5341507;5341763	+;+	360	101	99	74	90	55	74	248	312	281	388	365	336	144	81	159	141	91	195	216	272	207	199	85	67	113	62	78	39	327	258	248	447	531	324	81	129	165	147	69	243	153	225	179	145
FBgn0262050	2;2;2;2;2;2;2;2;2;2;2;2;2;2;2;2;2;2;2;2;2;2;2;2;2;2;2;2;2;2;2;2;2;2;2;2;2;2;2;2;2;2;2;2;2;2;2;2;2;2;2;2;2;2;2;2;2;2;2;2;2;2;2;2;2;2;2;2;2;2;2;2;2;2;2;2;2;2;2;2;2;2;2;2;2;2	5342360;5342360;5343017;5343017;5343017;5343595;5343595;5343595;5343595;5343595;5344158;5344158;5344158;5344158;5344158;5344278;5344278;5344278;5347592;5347610;5347610;5347610;5347746;5347746;5347746;5347746;5347854;5347854;5347854;5347854;5348015;5348015;5348015;5348015;5348152;5348152;5348152;5348152;5357815;5357815;5357815;5357815;5357815;5357815;5361416;5361416;5361416;5361416;5361416;5361416…	5342425;5342425;5343190;5343190;5343190;5343792;5343792;5343792;5343792;5343792;5344211;5344211;5344211;5344211;5344211;5344304;5344304;5344304;5347672;5347672;5347672;5347672;5347790;5347790;5347790;5347790;5347949;5347949;5347949;5347949;5348083;5348083;5348083;5348083;5348514;5348514;5348514;5348514;5357912;5357912;5357912;5357912;5357912;5357912;5361521;5361521;5361521;5361521;5361521;5361521…	-;-;-;-;-;-;-;-;-;-;-;-;-;-;-;-;-;-;-;-;-;-;-;-;-;-;-;-;-;-;-;-;-;-;-;-;-;-;-;-;-;-;-;-;-;-;-;-;-;-;-;-;-;-;-;-;-;-;-;-;-;-;-;-;-;-;-;-;-;-;-;-;-;-;-;-;-;-;-;-;-;-;-;-;-;-	2595	290	498	1011	368	187	428	0	1	1	1	1	0	28	45	53	72	48	166	147	265	203	150	792	418	596	413	659	729	0	0	4	0	1	0	25	52	13	35	15	82	183	277	108	258
FBgn0073377	2;2;2	5406338;5406730;5407130	5406668;5407062;5407392	+;+;+	927	6	13	25	14	39	28	0	0	0	0	0	0	0	5	2	9	5	11	20	28	24	5	37	21	19	14	25	9	0	0	0	0	0	0	3	6	6	6	0	14	14	24	25	25
FBgn0073376	2;2	5407700;5408663	5408608;5408842	+;+	1089	2	0	1	0	6	0	0	0	0	0	0	0	2	0	0	4	2	0	1	3	6	4	32	9	2	0	2	0	0	0	0	0	0	0	2	0	0	0	1	2	2	0	0	5
FBgn0073375	2;2;2;2;2;2;2;2;2;2;2;2	5411494;5414245;5414623;5415392;5416418;5416649;5419952;5420117;5420840;5421224;5421465;5421743	5411605;5414564;5415332;5416352;5416590;5419771;5420020;5420353;5421148;5421388;5421680;5422058	+;+;+;+;+;+;+;+;+;+;+;+	6711	0	20	13	16	36	30	0	0	0	2	0	0	0	2	1	6	2	4	2	8	4	3	0	4	3	27	27	99	0	0	0	0	0	0	0	2	0	0	0	0	4	2	2	0
FBgn0075011	2	5422152	5422781	-	630	14	22	6	54	101	42	12	9	18	21	36	30	28	25	25	15	16	24	16	23	9	24	0	7	0	59	93	98	21	35	14	36	36	18	7	39	41	43	28	38	37	8	14	14
FBgn0070124	2	5423583	5424233	-	651	85	24	31	10	14	2	407	471	448	480	542	465	365	273	472	335	462	443	410	320	317	239	111	37	139	5	17	3	549	337	483	621	1107	486	261	433	513	555	336	692	368	288	273	245
FBgn0070090	2	5424761	5425390	-	630	103	104	59	121	217	219	13968	20196	9017	333	431	517	161	203	173	57	126	117	73	132	113	61	188	35	78	244	215	264	6690	73	11624	544	342	541	102	248	196	177	58	214	97	84	137	94
FBgn0078018	2	5429116	5429775	+	660	18	6	76	30	46	64	38	36	10	73	41	63	45	16	67	51	83	76	82	59	51	53	6	80	26	38	84	24	43	36	50	78	94	35	17	67	74	73	52	91	49	49	43	42
FBgn0248398	2	5430797	5431438	+	642	0	0	0	0	3	0	0	0	0	0	0	1	0	0	0	2	1	0	0	1	0	0	0	0	0	0	0	0	0	1	0	0	0	0	2	0	1	2	0	0	1	0	0	0
FBgn0248399	2	5432446	5433093	+	648	0	2	6	0	1	0	4	0	0	0	1	0	4	4	6	0	2	6	2	4	2	0	0	0	0	0	0	0	1	0	1	0	0	0	6	2	12	2	1	0	4	0	2	0
FBgn0078178	2	5434769	5435410	+	642	8	8	6	6	8	8	38	48	16	17	10	16	7	10	32	10	30	28	22	18	10	14	16	3	18	4	15	6	16	4	41	19	26	20	10	16	26	31	20	38	28	16	26	16
FBgn0070081	2;2	5437039;5437722	5437656;5437958	-;-	855	11577	4859	8449	286	52	168	40	60	33	369	238	506	37552	36291	54962	45341	72432	58640	80786	89140	55344	39135	18992	5787	20009	212	369	128	50	60	59	290	319	260	39668	56128	30173	51013	25055	88179	88545	79171	79945	52892
FBgn0074618	2;2;2	5439580;5439841;5440037	5439782;5439982;5440360	+;+;+	669	4	5	5	9	6	9	0	0	0	6	2	2	25	16	29	40	29	46	52	54	21	27	17	6	17	17	11	5	0	0	0	0	1	0	25	24	20	25	33	39	24	19	48	18
FBgn0074696	2;2	5441018;5441195	5441132;5441367	+;+	288	0	0	0	0	0	0	0	0	0	0	0	0	0	1	0	0	0	0	0	3	0	0	0	0	0	0	0	0	0	0	0	0	0	0	2	0	0	0	0	0	0	0	2	0
FBgn0077291	2;2;2;2	5442151;5442264;5442536;5442854	5442192;5442485;5442792;5443025	+;+;+;+	693	0	2	0	0	0	0	0	0	0	2	0	0	4	0	0	0	2	2	0	0	0	0	0	0	0	0	0	2	0	0	0	0	0	0	0	1	2	0	0	1	0	0	0	0
FBgn0076117	2;2;2	5443543;5443847;5444761	5443786;5444443;5444828	+;+;+	909	0	0	0	0	0	0	0	0	0	0	0	0	5	12	2	0	0	1	1	2	2	0	2	0	0	0	2	1	0	0	0	0	0	0	0	0	0	3	0	4	1	4	3	0
FBgn0248134	2;2;2;2;2;2;2;2	5444931;5445101;5445860;5446442;5448477;5449198;5449773;5449944	5445024;5445797;5446370;5446554;5449127;5449708;5449885;5450019	-;-;-;-;-;-;-;-	2766	23	4	31	4	4	8	3	0	2	0	2	10	175	186	248	137	71	249	256	143	236	122	44	15	41	8	14	2	0	0	0	5	4	4	119	172	87	137	57	307	127	167	110	133
FBgn0248133	2;2;2;2	5450889;5451126;5451843;5453161	5451055;5451783;5452365;5453366	-;-;-;-	1554	130	224	172	193	110	180	138	148	107	168	112	179	203	267	465	292	270	633	506	939	285	474	252	200	246	137	276	87	185	127	121	176	245	145	211	373	382	282	401	441	509	432	346	376
FBgn0248132	2;2;2;2	5453626;5453796;5455024;5455882	5453737;5454959;5455822;5456173	-;-;-;-	2367	633	986	685	641	434	481	1854	2390	1956	3038	2428	3005	2286	1811	2594	2153	1906	2894	2013	3188	1455	1704	771	894	1006	444	869	302	2649	2582	2173	3555	1851	2551	1695	2970	3277	2888	2309	3675	2196	1920	1834	1339
FBgn0078705	2;2;2;2	5456508;5456743;5457007;5457614	5456685;5456947;5457156;5458919	+;+;+;+	1839	390	558	398	570	446	476	1983	2677	1892	913	1294	1106	497	284	572	445	306	456	494	543	397	425	480	449	640	627	740	477	2203	430	2222	1291	1088	1108	363	501	420	381	273	486	321	566	286	478
FBgn0078728	2;2;2;2;2	5459230;5460249;5461276;5461427;5462023	5459290;5460433;5461357;5461947;5462454	+;+;+;+;+	1281	1613	2255	1329	2341	1196	1512	1280	1978	1261	32	190	129	294	250	483	361	448	750	732	1295	784	789	1559	1302	1644	1902	1875	1397	1323	0	1200	96	18	112	214	371	336	484	378	588	916	856	733	814
FBgn0079040	2	5463303	5464763	-	1461	643	984	613	1293	628	814	925	1384	1099	1730	1622	1762	1211	933	1224	975	1130	944	908	1044	695	621	851	675	824	1112	1020	719	1542	1644	1259	2016	1426	1421	988	1569	1463	1158	791	1694	774	1037	725	709
FBgn0079660	2;2;2;2;2;2;2;2;2;2;2;2	5465367;5465550;5466024;5468333;5468876;5469109;5469731;5469937;5471764;5471959;5472246;5472471	5465493;5465960;5468269;5468808;5469050;5469660;5469871;5471703;5471899;5472179;5472402;5472610	+;+;+;+;+;+;+;+;+;+;+;+	6549	1972	3735	3483	2567	1356	2380	5617	5972	5893	3756	3890	5000	5029	4473	5475	4398	3937	5240	4331	9538	4077	4662	4319	2996	4195	1887	3459	1881	6751	3616	5007	5194	890	4805	3853	6107	5767	4553	4019	7014	5804	5478	5006	4381
FBgn0079036	2	5473026	5474090	-	1065	0	8	1	18	9	18	2	2	4	1	6	2	1	7	3	3	5	13	9	3	0	6	6	2	9	2	3	4	1	2	2	18	10	6	5	10	14	5	13	9	1	6	6	8
FBgn0074414	2;2	5474895;5474963	5474906;5475541	+;+	591	875	1141	607	891	550	711	4182	5966	3924	134	349	345	111	141	247	144	152	783	465	899	555	398	766	648	815	850	1121	471	3790	4	4288	215	283	320	71	399	316	262	111	363	328	463	438	514
FBgn0079030	2	5476843	5477751	-	909	12133	19925	11212	20362	8741	11254	5587	6530	6464	10795	8816	9789	11779	9701	15413	12324	14607	20074	15589	21135	16179	13662	18850	13680	16357	15681	19527	9004	7513	9085	6604	12628	2409	8950	9331	15130	15372	19026	9300	23358	15878	18441	14007	14050
FBgn0078754	2;2;2;2	5477983;5478315;5478856;5479258	5478017;5478696;5479203;5480040	+;+;+;+	1548	391	591	260	566	320	319	198	271	225	43	50	52	54	41	31	43	55	101	61	119	84	73	429	456	349	515	615	297	187	19	216	48	84	43	21	65	47	61	56	83	43	76	53	91
FBgn0079022	2;2;2	5480114;5481071;5481271	5481010;5481199;5481396	-;-;-	1152	4709	6301	4185	5754	3019	3344	2930	4204	3303	1749	2657	2586	1361	1021	1634	1332	1127	3027	2532	2978	2549	2085	5292	3775	5264	4167	5247	2469	4139	550	4024	2501	2494	2213	734	1963	1902	1847	1203	2450	2357	2503	2278	2412
FBgn0078772	2;2;2;2;2	5482102;5482244;5482379;5482694;5482910	5482142;5482320;5482634;5482849;5483084	+;+;+;+;+	705	1918	2537	1335	2448	1374	1599	5579	7375	5671	10255	8894	9297	8389	6374	10359	7315	7979	7584	5309	4961	3146	2264	1642	1343	1901	2302	2120	1171	7404	9277	7022	11496	15663	8682	6322	10552	11720	11073	5453	14548	3808	4303	3870	2123
FBgn0071578	2;2;2	5483224;5483767;5484259	5483704;5484195;5484371	-;-;-	1023	3322	3315	2390	2884	1753	1889	4411	4869	3869	6566	6259	5942	5869	4427	8177	6284	8032	10031	7389	9076	5884	5023	3400	2361	3911	1776	2347	1019	5220	5189	4952	7539	8133	5686	4737	7070	8806	10001	5989	11541	5766	7199	5791	4292
FBgn0079170	2;2;2	5484612;5484772;5485614	5484711;5485560;5485864	+;+;+	1140	734	990	511	909	392	555	2283	3531	2768	3267	3754	3498	569	177	250	180	235	267	306	465	310	335	710	515	848	718	768	496	3660	2704	3201	3915	3858	3372	194	402	264	244	121	318	318	356	253	276
FBgn0079231	2;2;2;2	5487687;5488045;5488443;5488689	5487987;5488381;5488628;5489007	+;+;+;+	1143	48	65	55	28	10	24	0	0	0	0	4	0	10	2	22	13	12	16	21	21	10	10	85	86	63	16	55	28	0	1	0	2	0	0	13	9	11	10	5	15	17	24	12	17
FBgn0248401	2	5491604	5492731	+	1128	0	4	4	4	2	0	0	0	0	0	0	0	2	0	0	0	0	0	1	0	0	2	2	1	0	0	2	0	0	0	0	0	0	0	0	2	0	2	0	0	0	2	1	1
FBgn0079201	2;2;2;2	5497849;5498473;5498866;5499115	5498158;5498809;5499051;5499433	+;+;+;+	1152	4469	6817	4509	7358	4594	4822	11720	15667	13574	23001	19619	22517	22864	17855	25442	22905	28347	26659	25492	26505	16503	14826	6189	5606	4232	6705	9826	5107	16545	20467	15681	25662	10228	18930	17482	28250	26939	31728	16910	40038	19457	25448	15301	15429
FBgn0248402	2;2;2;2	5501465;5504946;5505182;5505699	5501551;5505115;5505639;5506294	+;+;+;+	1311	1120	2011	1340	2849	1412	1691	1306	1425	1209	86	404	369	92	56	109	104	86	226	294	343	217	275	1087	2017	551	2140	2428	1509	1719	4	1266	168	100	421	51	80	78	84	91	109	141	218	136	179
FBgn0248130	2	5507244	5507738	-	495	231	229	259	188	53	79	19	31	37	34	40	58	18	39	25	43	56	55	52	63	36	34	211	351	181	117	340	118	47	27	33	37	34	27	16	50	48	24	62	57	36	34	50	38
FBgn0248129	2	5509545	5510039	-	495	278	296	281	219	112	129	3	28	16	30	22	24	18	20	29	27	52	43	47	53	37	41	261	355	135	211	451	185	22	27	14	38	17	16	15	38	35	17	36	64	23	25	29	22
FBgn0078809	2;2;2	5510314;5510513;5511671	5510421;5511612;5511926	+;+;+	1464	661	772	559	655	355	479	2299	3072	2674	3661	3906	3597	710	270	340	260	188	422	430	633	354	481	736	539	778	688	698	417	3641	2966	3121	4501	4320	3485	315	654	447	292	190	449	380	421	271	321
FBgn0079257	2;2	5512241;5512955	5512892;5513634	-;-	1332	1045	1317	840	1417	812	816	1621	2272	1762	3098	2964	2876	2256	1475	1542	1108	962	676	858	660	522	563	1016	773	1288	1410	1261	910	2316	2467	2450	3621	3056	2728	1709	2655	2769	1239	629	2271	650	846	545	527
FBgn0071571	2;2;2;2;2;2	5514281;5514616;5515185;5515354;5515766;5515996	5514555;5515117;5515290;5515703;5515933;5516163	+;+;+;+;+;+	1569	2380	2942	1757	2802	1850	1646	997	1348	796	56	116	100	219	223	579	412	437	846	928	1359	896	1065	2313	1890	2232	2261	2830	1220	928	21	907	94	76	155	264	431	558	598	397	639	730	922	633	869
FBgn0079000	2;2;2;2;2;2;2;2;2	5516335;5516534;5516840;5517206;5517368;5517759;5518287;5518584;5518817	5516470;5516776;5517136;5517314;5517694;5518224;5518517;5518734;5518914	-;-;-;-;-;-;-;-;-	2058	571	963	493	996	665	678	1319	1682	1370	311	750	614	86	48	69	76	70	308	261	433	260	245	451	540	823	764	1002	499	1650	50	1562	502	405	567	33	156	110	101	60	141	176	326	204	281
FBgn0248128	2	5519685	5521256	-	1572	1114	1585	2223	1057	175	346	50	55	70	18	47	36	45	35	31	55	54	61	77	165	83	65	1962	1151	1285	1005	1117	686	169	2	98	7	8	40	27	60	25	22	8	56	68	127	68	101
FBgn0079628	2	5523993	5525918	+	1926	2034	3152	3061	1989	404	738	96	121	93	47	78	61	65	54	77	95	86	100	118	373	149	171	2937	2182	2150	1748	2009	1099	296	9	129	47	35	87	43	89	48	68	26	93	104	217	142	208
FBgn0081018	2;2;2	5526845;5527379;5529293	5527123;5529052;5529577	-;-;-	2238	1954	2938	2012	2359	916	1318	3935	4936	4579	450	1580	1504	1336	1214	1751	1321	1679	2587	1969	4145	1788	1969	2641	2333	2698	1890	2141	1238	5849	225	4648	805	220	1652	1187	2130	2118	2542	2426	2630	3207	2608	3192	1964
FBgn0081778	2;2;2;2;2;2;2;2	5530857;5531048;5531749;5531997;5532788;5533091;5533362;5533586	5530984;5531687;5531938;5532723;5533032;5533302;5533510;5533664	+;+;+;+;+;+;+;+	2370	406	896	633	1207	487	811	2308	3005	2804	383	1479	1506	395	220	318	235	409	298	279	415	205	237	650	700	463	961	1189	851	3857	103	2880	914	142	1561	221	284	254	270	275	368	276	329	342	234
FBgn0248403	2;2;2;2;2;2;2;2;2;2	5540448;5540746;5542037;5542234;5542846;5543079;5543321;5544280;5544418;5544725	5540616;5541725;5542093;5542787;5543019;5543218;5543406;5544346;5544659;5544838	+;+;+;+;+;+;+;+;+;+	2583	1194	2792	2264	3405	1860	2903	4	4	1	2	13	2	1250	861	1666	1343	1870	1043	1569	2199	1170	1308	2078	1758	1748	3403	4155	3160	6	4	3	1	1	4	942	1504	1113	1349	1016	2330	1753	1825	1538	1133
FBgn0077219	2;2;2	5545768;5546308;5546550	5546235;5546463;5546672	-;-;-	747	362	510	228	473	391	405	861	1081	786	1238	1047	1180	282	186	437	249	272	662	542	819	451	542	311	282	409	377	425	261	1198	945	1053	1274	916	1174	195	341	408	420	222	464	498	453	480	364
FBgn0079190	2;2;2;2;2;2	5546917;5547214;5548026;5548818;5548945;5549439	5547154;5547973;5548758;5548885;5549375;5550280	+;+;+;+;+;+	3072	470	843	596	756	422	723	1943	2002	2125	3963	2932	3710	2261	1801	1659	1188	1025	964	1049	1576	878	984	768	566	799	532	887	522	2419	3292	2358	4718	1166	2790	1656	3017	2862	1209	836	2158	1129	1104	1074	850
FBgn0077400	2;2	5550591;5551023	5550952;5551299	-;-	639	291	320	294	276	137	217	182	304	192	192	277	201	210	138	209	186	301	305	358	360	260	191	326	255	396	362	309	232	316	262	312	306	343	229	205	300	179	219	109	386	249	472	260	265
FBgn0079193	2;2;2;2;2;2;2	5551841;5552680;5552996;5554501;5555743;5556234;5556512	5552050;5552934;5554435;5555655;5556171;5556389;5556643	+;+;+;+;+;+;+	3777	978	1816	2706	1635	631	1343	2241	2601	3352	557	1292	1592	2914	2598	2081	1648	2278	1740	1733	3593	1611	1663	2624	1447	2047	1629	1845	1833	4915	98	3153	932	95	1321	2087	3443	1957	1417	1514	2869	3411	3188	2917	1911
FBgn0077397	2;2;2;2;2;2	5558467;5558854;5559093;5559247;5560081;5560320	5558791;5559029;5559183;5560018;5560248;5561427	-;-;-;-;-;-	2640	2	4	2	11	7	5	0	0	0	0	0	0	4	0	2	0	2	1	0	2	1	4	5	0	6	14	10	13	0	1	0	0	0	0	4	11	9	0	3	3	6	7	0	0
FBgn0079205	2;2;2;2;2;2;2;2;2	5570888;5571230;5571656;5571786;5572048;5572234;5572512;5572737;5573259	5571173;5571599;5571729;5571985;5572160;5572450;5572684;5573196;5573570	+;+;+;+;+;+;+;+;+	2205	8	16	8	22	24	20	2	0	0	0	0	0	8	1	7	10	2	4	8	15	10	0	6	3	10	15	14	20	0	0	0	0	0	0	6	14	19	8	6	31	8	2	11	4
FBgn0262052	2;2;2;2;2;2;2;2	5586391;5586391;5586546;5586546;5586795;5586795;5588421;5590776	5586480;5586480;5586708;5586708;5586975;5586975;5589339;5591727	+;+;+;+;+;+;+;+	2305	0	0	0	0	0	0	0	0	0	0	0	0	0	0	1	0	0	0	0	1	0	0	4	0	0	4	2	1	0	0	0	0	1	0	0	0	0	0	0	0	0	0	0	0
FBgn0077375	2;2;2;2;2	5592932;5593216;5593500;5593619;5594712	5593129;5593443;5593547;5593739;5594734	-;-;-;-;-	618	4792	6496	4487	7347	4229	4543	3511	4965	2814	288	373	384	899	740	1557	1137	1538	2587	2617	4449	2844	2866	5586	4707	5209	5480	5887	3298	2675	86	2866	428	312	309	709	1220	1279	1979	1275	2191	2721	3016	2302	2378
FBgn0079324	2;2;2	5595373;5595714;5595921	5595648;5595863;5595923	-;-;-	429	1255	1593	854	1604	1080	1148	830	1190	769	16	35	24	218	142	457	306	371	717	686	1167	687	825	1205	933	1168	1151	1424	699	775	0	924	22	28	50	126	249	287	511	341	548	620	617	596	559
FBgn0079225	2;2	5596214;5596574	5596516;5597029	+;+	759	726	904	601	943	489	549	540	931	696	734	1032	864	766	512	833	615	826	825	920	1065	709	629	765	635	828	750	805	434	883	650	787	857	1315	836	606	841	639	833	433	1147	775	1023	613	630
FBgn0077276	2;2;2;2	5597998;5598200;5598540;5599161	5598136;5598481;5598888;5599356	-;-;-;-	966	922	1393	1096	1511	713	959	1559	2508	2129	2364	2513	2955	460	164	196	200	324	620	601	1172	812	596	1633	1374	1264	1307	1284	840	2629	3079	2169	3247	541	2639	209	266	212	313	172	345	508	646	407	701
FBgn0077251	2;2	5600008;5600243	5600187;5600815	-;-	753	87	98	66	123	57	56	908	1140	947	1460	1367	1402	789	497	1002	788	675	897	742	736	634	396	187	72	267	94	71	79	1219	1099	924	1596	1344	1422	504	1107	1127	1119	739	1544	540	740	537	511
FBgn0070636	2;2;2;2;2;2;2;2;2;2;2;2;2	5604617;5605207;5605421;5609848;5609848;5616056;5616056;5616210;5616210;5616573;5616573;5616844;5616844	5605358;5606059;5606059;5609947;5609947;5616122;5616122;5616512;5616512;5616783;5616783;5617109;5617109	-;-;-;-;-;-;-;-;-;-;-;-;-	2390	107	147	231	201	32	217	2	0	0	0	2	0	187	150	116	111	138	29	52	46	51	37	394	280	175	166	291	153	0	0	1	2	0	0	70	89	113	38	27	76	61	88	43	69
FBgn0248407	2;2;2	5609244;5609330;5609554	5609255;5609481;5609695	+;+;+	306	2	0	2	0	4	4	0	0	0	0	0	0	2	2	2	2	6	0	0	2	0	0	12	6	2	0	8	2	0	0	0	0	0	0	4	4	0	0	0	3	2	3	0	3
FBgn0074182	2;2;2;2;2;2;2;2;2;2;2;2;2;2	5647040;5647208;5647465;5647824;5648068;5648323;5648555;5648787;5648938;5649253;5659745;5662184;5668112;5674760	5647143;5647405;5647763;5647998;5648213;5648442;5648682;5648875;5649075;5649606;5659986;5662331;5669366;5674846	-;-;-;-;-;-;-;-;-;-;-;-;-;-	3483	806	2635	2122	2769	1541	2930	172	195	239	124	283	249	393	361	451	494	452	704	676	1667	945	980	2010	1587	1562	2554	3998	3302	448	174	128	217	72	252	307	725	360	333	197	709	813	1280	717	1224
FBgn0262046	2;2;2;2;2;2;2;2;2;2;2;2;2;2;2;2;2;2;2;2;2;2;2;2;2;2;2;2;2;2;2;2;2;2;2;2;2;2;2;2;2;2;2;2;2;2;2;2;2;2;2;2;2;2;2;2;2;2;2;2;2;2;2;2;2;2;2;2;2;2;2;2;2;2;2;2;2;2;2;2;2;2;2;2;2;2;2;2;2;2;2;2;2;2;2;2;2;2;2;2;2;2;2;2;2;2;2;2	5678520;5678917;5679332;5679932;5680460;5681136;5681399;5681671;5682444;5682915;5683312;5683681;5684052;5684333;5684804;5685208;5689760;5690327;5691097;5691582;5691767;5693109;5693375;5694785;5695145;5696102;5696873;5697416;5697843;5698487;5701384;5701384;5701384;5701384;5701384;5701384;5701384;5701384;5701384;5701384;5701384;5701384;5701384;5701384;5701384;5701384;5701384;5701384;5701384;5701384…	5678740;5679137;5679741;5680272;5680944;5681330;5681514;5681996;5682724;5683178;5683469;5683895;5684264;5684538;5685000;5685530;5690061;5690916;5691410;5691700;5692072;5693227;5693562;5695134;5695470;5696319;5697180;5697660;5698279;5699016;5702230;5702230;5702230;5702230;5702230;5702230;5702230;5702230;5702230;5702230;5702230;5702230;5702230;5702230;5702230;5702230;5702230;5702230;5702230;5702230…	-;-;-;-;-;-;-;-;-;-;-;-;-;-;-;-;-;-;-;-;-;-;-;-;-;-;-;-;-;-;-;-;-;-;-;-;-;-;-;-;-;-;-;-;-;-;-;-;-;-;-;-;-;-;-;-;-;-;-;-;-;-;-;-;-;-;-;-;-;-;-;-;-;-;-;-;-;-;-;-;-;-;-;-;-;-;-;-;-;-;-;-;-;-;-;-;-;-;-;-;-;-;-;-;-;-;-;-	9725	17329	22749	20141	18168	8350	12578	13296	18002	16843	26214	24781	27200	28457	21073	22833	17524	22613	21547	19682	30298	16997	15616	24993	15760	24800	15677	17477	11635	23668	29880	17456	29292	20188	22410	22202	35566	28576	24329	14060	37172	24625	23318	23119	17048
FBgn0248408	2;2;2	5686513;5687538;5687808	5686534;5687723;5688367	+;+;+	768	2342	2722	2508	2184	1100	1486	1290	1149	1505	2736	2313	2516	3310	2719	4205	3092	4144	5914	4902	7097	4350	4046	3892	1986	4144	1787	2113	1238	1950	2523	1488	2686	2930	1881	2654	4014	3869	4055	2704	5538	4797	5046	4098	3773
FBgn0248409	2;2	5688716;5688956	5688896;5689104	+;+	330	547	759	526	664	399	470	389	227	368	818	614	703	746	523	837	535	580	902	617	1321	705	685	791	555	932	484	618	280	483	593	409	791	426	527	549	977	1160	998	673	1192	749	731	842	627
FBgn0248410	2;2;2;2;2;2;2	5691880;5693041;5693484;5693890;5694320;5694804;5695317	5691883;5693280;5693681;5694132;5694592;5695130;5695852	+;+;+;+;+;+;+	1821	579	794	714	677	305	562	376	384	337	694	625	643	649	382	458	478	566	463	585	689	448	414	959	599	863	523	665	441	490	742	383	699	761	543	548	760	624	548	385	738	593	736	430	554
FBgn0248411	2	5696153	5696419	+	267	14	15	19	12	7	9	12	16	18	24	16	20	16	8	4	6	7	30	9	21	20	10	32	16	20	12	20	5	16	23	21	21	43	24	18	12	14	9	13	13	21	12	11	9
FBgn0080661	2;2;2	5707291;5708499;5709190	5707481;5709124;5709644	+;+;+	1272	1257	643	852	170	52	118	2	0	0	1	2	0	5	19	61	116	109	556	1276	1010	1410	1140	3462	835	2601	112	174	90	4	2	2	0	6	1	2	16	1	137	95	196	1336	1298	793	1587
FBgn0248412	2;2;2	5712649;5712956;5713196	5712900;5713129;5713369	+;+;+	600	29	13	3	6	0	1	0	0	0	0	0	0	0	0	0	0	0	0	3	4	1	1	10	26	2	5	14	2	0	0	0	0	0	0	0	0	0	1	0	0	1	0	0	0
FBgn0080666	2;2	5716599;5717183	5717073;5717850	+;+	1143	873	512	769	107	49	116	0	0	0	0	2	2	0	0	0	0	0	0	0	0	12	0	1711	568	720	102	136	121	0	0	0	0	0	0	0	0	0	0	0	0	0	0	2	0
FBgn0076268	2;2;2	5729351;5729571;5729809	5729521;5729747;5730066	-;-;-	606	0	0	0	2	0	0	0	0	0	0	0	0	0	0	0	0	0	0	0	0	0	2	0	0	2	0	1	0	0	0	0	0	0	0	0	0	0	0	0	0	0	0	0	0
FBgn0079868	2;2;2;2;2;2;2	5731287;5731503;5731760;5732007;5732117;5732301;5732947	5731440;5731700;5731945;5732073;5732243;5732880;5733107	+;+;+;+;+;+;+	1473	77	4	4	0	9	4	0	0	0	0	0	1	0	0	2	2	0	0	2	4	0	6	107	22	14	0	0	0	0	0	0	0	0	0	1	0	2	0	0	0	2	0	0	0
FBgn0248413	2;2;2;2;2;2;2	5734008;5734224;5734481;5734744;5734860;5735044;5735686	5734161;5734421;5734666;5734816;5734986;5735620;5735846	+;+;+;+;+;+;+	1476	4	0	2	4	0	2	0	0	0	0	0	0	0	0	0	0	0	0	0	0	0	1	10	4	0	0	0	0	0	0	0	0	0	0	0	0	0	0	0	0	0	0	0	0
FBgn0079880	2	5738163	5740259	+	2097	4938	6895	3858	5501	3045	3227	3717	4300	3621	7102	5564	6565	8008	6193	10197	8274	8856	10874	9487	11144	8443	7278	5897	3895	5223	3607	4776	2212	4941	5407	4460	7531	4998	5443	6377	9580	10981	12778	7146	15092	7946	8067	6879	6620
FBgn0079420	2;2;2;2	5740941;5741512;5741845;5742042	5741210;5741768;5741972;5742256	-;-;-;-	870	0	1	0	7	0	5	0	0	0	0	0	0	0	0	2	0	0	0	0	0	0	0	1	1	0	8	1	6	1	0	0	0	0	0	0	5	0	0	0	0	0	0	1	0
FBgn0072989	2;2;2;2;2;2;2	5743183;5744214;5744585;5744993;5745901;5746212;5747744	5744152;5744512;5744822;5745832;5746145;5746563;5747958	-;-;-;-;-;-;-	3159	1	0	0	7	6	12	0	1	2	3	9	5	0	1	1	0	0	0	1	3	1	0	0	1	0	10	0	20	5	4	1	9	1	2	2	3	2	1	0	3	2	2	3	0
FBgn0079451	2;2;2;2;2;2;2	5756705;5757172;5757299;5758066;5758236;5758990;5760349	5757111;5757240;5758011;5758178;5758910;5759063;5760397	-;-;-;-;-;-;-	2100	0	4	0	0	3	4	1	2	1	0	3	1	3	10	2	6	3	4	12	4	7	4	0	4	1	5	8	4	1	0	0	8	3	3	1	4	9	4	0	3	1	1	8	2
FBgn0079458	2;2;2	5764755;5766178;5769078	5766112;5766483;5769225	-;-;-	1812	18713	19989	17385	14303	6364	8834	32	20	29	1413	666	1294	22860	20187	33861	22213	34272	37623	34262	66847	26156	29041	24186	24964	26237	10701	14173	7270	46	38	59	985	401	627	21476	32444	28567	33598	19955	38555	33672	34703	34554	25155
FBgn0079831	2;2;2	5774914;5775331;5775585	5775039;5775500;5776530	+;+;+	1242	140	177	166	51	25	58	0	0	4	8	3	13	83	92	123	91	195	146	141	263	65	79	143	233	121	50	121	81	0	0	0	4	2	4	102	121	69	82	69	128	137	170	138	83
FBgn0071146	2;2;2	5776731;5777183;5777936	5777123;5777881;5777980	-;-;-	1137	0	0	0	2	0	0	0	0	0	0	0	0	2	0	4	0	10	10	6	0	4	0	2	3	0	0	0	0	0	0	0	0	0	0	0	0	0	2	0	0	0	0	2	0
FBgn0075000	2;2	5778475;5778955	5778891;5779641	-;-	1104	1	2	0	1	0	0	0	0	0	0	0	0	0	1	0	0	0	2	4	0	3	0	0	0	1	0	1	0	0	0	0	1	0	0	2	0	0	0	1	2	0	0	0	0
FBgn0248414	2;2;2;2;2	5781424;5781530;5781894;5783015;5783310	5781435;5781822;5782958;5783235;5783512	+;+;+;+;+	1794	9	38	8	78	40	93	1388	2119	1894	46	307	274	25	14	10	2	5	4	8	15	14	7	22	7	4	62	79	87	2048	2	1759	80	16	323	1	13	13	10	2	10	4	20	3	2
FBgn0078895	2;2;2;2;2	5785955;5786686;5786957;5787879;5789526	5786609;5786859;5787810;5789457;5789554	+;+;+;+;+	3291	375	1178	1421	952	391	851	2844	2554	4308	5047	4450	5925	1170	220	141	118	136	150	152	345	240	187	1356	958	843	945	1290	1287	5722	8288	4207	6506	392	4473	231	264	138	107	61	193	259	439	184	310
FBgn0077993	2;2;2;2;2;2;2	5793021;5793207;5793394;5793625;5793994;5794647;5794918	5793149;5793326;5793564;5793931;5794581;5794853;5796707	-;-;-;-;-;-;-	3312	2255	4472	3306	3522	1758	2830	3779	4536	4510	186	1263	1256	3329	3051	4870	4435	4570	6350	4782	9857	4827	4852	4515	3326	4164	2761	3746	2614	5916	28	4642	594	146	1293	3016	4543	4151	4800	3990	6811	6414	6242	5477	4837
FBgn0078916	2;2;2;2;2;2;2;2;2;2;2	5800045;5800228;5800457;5801773;5803706;5804262;5804504;5805842;5806499;5807324;5807821	5800162;5800387;5801716;5803647;5804191;5804401;5804637;5806369;5807268;5807756;5808042	+;+;+;+;+;+;+;+;+;+;+	6126	1192	3571	2903	2455	1230	2559	571	345	674	281	288	386	1772	1941	2688	2563	2002	2027	2113	4224	2046	2246	2744	2459	1908	1942	3558	2048	708	289	608	385	93	285	1396	2239	1924	1418	1452	3352	2558	3132	1901	2281
FBgn0076104	2;2;2;2;2;2;2;2;2;2;2;2;2	5808293;5808516;5808838;5809121;5809377;5809713;5809854;5810116;5810406;5810634;5811083;5811365;5811814	5808454;5808778;5809063;5809322;5809653;5809797;5810057;5810346;5810569;5811023;5811299;5811525;5811832	-;-;-;-;-;-;-;-;-;-;-;-;-	2601	8	15	11	23	12	14	4	0	2	5	0	5	15	6	19	16	20	16	14	58	12	8	14	15	15	23	24	33	3	2	2	4	0	2	5	12	7	6	13	11	13	16	8	22
FBgn0074799	2;2;2;2;2;2;2;2;2;2;2;2;2;2	5812152;5812391;5812591;5812765;5813046;5813305;5813644;5813788;5814054;5814342;5814566;5815020;5815302;5815522	5812328;5812540;5812703;5812990;5813247;5813581;5813728;5813991;5814284;5814505;5814958;5815242;5815462;5815630	-;-;-;-;-;-;-;-;-;-;-;-;-;-	2715	7	33	13	44	31	37	2	2	2	10	4	2	2	11	39	15	14	18	10	19	13	3	10	9	30	29	44	22	5	2	0	0	4	2	11	16	24	4	5	7	25	12	10	14
FBgn0248117	2;2;2;2	5816720;5817110;5818184;5819447	5817045;5818118;5819401;5820031	-;-;-;-	3138	1	6	0	35	54	69	0	0	0	0	0	0	0	0	0	0	2	0	0	0	0	0	0	0	0	68	79	130	0	0	0	0	0	0	0	2	3	0	2	0	0	1	0	0
FBgn0078925	2;2	5833044;5834050	5833055;5835198	+;+	1161	0	0	0	0	0	0	0	0	0	0	1	0	0	0	0	1	0	0	4	0	0	0	0	0	0	1	0	0	2	2	0	0	0	0	0	2	0	0	0	9	2	0	2	0
FBgn0077845	2;2;2	5840142;5840221;5841074	5840154;5841008;5841088	-;-;-	816	0	0	0	0	0	0	0	0	0	0	0	0	0	0	0	0	0	0	0	0	0	0	0	0	0	0	0	0	0	1	0	0	0	1	0	0	0	0	0	0	0	0	0	0
FBgn0262047	2;2;2;2;2;2;2;2	5852573;5855315;5861210;5861210;5863138;5863138;5863441;5863441	5853495;5856228;5861699;5861699;5863374;5863374;5863692;5863692	-;-;-;-;-;-;-;-	2816	0	2	0	0	0	0	0	0	0	0	0	0	0	0	0	0	0	2	0	0	0	0	0	0	0	0	2	2	0	0	0	0	0	0	0	0	0	0	0	0	0	0	0	0
FBgn0261660	2	5896951	5897742	+	792	0	2	0	0	0	0	0	0	0	0	0	0	2	0	0	0	0	0	0	2	0	0	0	0	0	0	0	0	0	0	0	0	0	0	0	0	0	0	0	0	0	0	0	0
FBgn0261661	2;2	5899221;5899345	5899278;5900063	+;+	777	62	62	20	39	8	32	0	0	0	0	0	0	218	230	303	174	242	334	326	215	230	148	44	17	59	21	51	22	2	0	0	0	0	0	157	286	260	322	110	420	246	298	222	138
FBgn0261662	2;2	5900136;5900309	5900250;5901081	+;+	888	4	13	2	4	0	2	0	0	0	0	0	0	103	87	113	49	32	29	7	22	6	2	12	6	8	6	3	2	0	0	0	0	0	2	85	112	80	46	31	80	3	8	2	4
FBgn0070414	2;2;2;2;2;2	5902987;5903489;5903750;5903912;5904129;5904390	5903114;5903684;5903860;5904073;5904326;5904539	+;+;+;+;+;+	945	4133	5233	3126	3552	1727	2255	3548	4476	3721	7002	5698	6468	5223	4121	6370	5015	5786	8595	7053	9075	6732	6159	4761	3403	5821	2375	3497	1106	4919	5661	4502	7790	6298	5465	3968	6236	7566	8290	4937	10500	6022	6172	5559	5122
FBgn0074455	2;2;2	5904796;5904796;5905778	5905708;5905731;5905842	-;-;-	1001	71	49	76	46	19	35	7	6	0	4	4	4	23	30	37	55	55	40	57	94	83	59	110	80	95	32	80	31	2	0	0	5	2	4	63	39	46	20	43	57	65	120	61	116
FBgn0076102	2;2	5909591;5910351	5910291;5910525	-;-	876	23	20	14	16	1	12	0	0	0	0	0	0	3	3	14	20	8	20	4	22	13	6	39	35	45	6	18	14	0	0	0	0	0	0	14	11	2	10	11	17	14	6	12	36
FBgn0076103	2;2;2	5910859;5911611;5911781	5911550;5911727;5911832	-;-;-	861	12	7	28	9	2	11	0	0	0	0	0	0	2	2	11	5	8	14	3	19	9	4	54	16	19	8	18	12	0	0	0	0	0	0	6	9	8	2	6	5	29	16	23	14
FBgn0262048	2;2;2;2;2;2;2;2;2;2;2;2;2;2;2;2;2;2;2	5913078;5913078;5913682;5913682;5914162;5914162;5914402;5914402;5914608;5914608;5914888;5914888;5915245;5915245;5917431;5918035;5918680;5918872;5920221	5913617;5913617;5914090;5914090;5914340;5914340;5914530;5914530;5914797;5914797;5914977;5914977;5915374;5915374;5917460;5918069;5918776;5918924;5920688	+;+;+;+;+;+;+;+;+;+;+;+;+;+;+;+;+;+;+	2350	63	29	62	58	13	46	3	2	2	2	2	2	20	23	40	37	24	34	37	90	49	35	274	68	166	16	57	48	2	2	1	2	0	1	31	57	22	7	29	52	70	67	68	76
FBgn0076099	2;2;2;2;2;2;2	5924141;5924477;5924934;5926169;5926347;5926585;5926938	5924407;5924594;5925463;5926286;5926527;5926880;5927851	-;-;-;-;-;-;-	2424	3452	7739	5920	6404	3893	5953	3191	2709	3691	5955	3738	5540	6893	5344	7529	6979	6433	8786	7279	11794	6510	6995	8363	6012	6885	5891	8271	5513	4072	5268	3259	6827	310	4335	5235	8299	7495	7733	5430	10610	7847	9305	6349	7201
FBgn0076258	2;2;2;2;2;2	5937537;5938218;5938503;5938699;5938934;5939288	5938151;5938429;5938644;5938878;5939230;5939329	-;-;-;-;-;-	1488	2	4	20	23	12	22	0	0	0	0	0	3	2	0	9	10	10	2	8	4	2	0	10	4	2	39	16	30	0	0	0	0	0	0	4	0	0	4	4	2	0	2	5	8
FBgn0248416	2;2;2;2;2;2;2;2;2;2;2;2;2;2;2;2;2;2;2;2;2	5958621;5958621;5958801;5958801;5959179;5959179;5960701;5960701;5964473;5964473;5964667;5964667;5964857;5964857;5965056;5965056;5965506;5965506;5967253;5969635;5971966	5958737;5958737;5959122;5959122;5959420;5959420;5960836;5960836;5964606;5964606;5964795;5964795;5964997;5964997;5965162;5965162;5965603;5965629;5967545;5969902;5972003	+;+;+;+;+;+;+;+;+;+;+;+;+;+;+;+;+;+;+;+;+	2051	54	48	72	25	8	10	53	27	123	387	422	547	106	29	48	68	39	112	110	253	148	204	168	70	88	15	38	6	164	171	349	566	93	398	30	94	45	61	19	74	96	207	45	169
FBgn0248112	2;2;2;2;2;2;2;2;2;2;2;2;2;2	5977885;5978621;5978920;5979216;5980307;5980483;5980736;5981290;5981526;5981657;5981911;5982036;5982233;5983056	5978563;5978840;5979156;5980246;5980429;5980678;5981235;5981459;5981598;5981850;5981979;5982177;5982999;5983130	-;-;-;-;-;-;-;-;-;-;-;-;-;-	4476	1507	1967	1570	972	630	888	1538	2135	1758	90	469	330	445	466	1124	809	671	2502	2477	4556	2572	2995	2178	1406	2317	654	1259	499	1897	32	1623	150	128	278	439	1072	997	992	615	1284	2130	2820	1919	2527
FBgn0074456	2;2;2;2;2;2;2;2	5984205;5984205;5984406;5984406;5984595;5984595;5984764;5984764	5984341;5984341;5984524;5984524;5984685;5984685;5984935;5984917	-;-;-;-;-;-;-;-	519	2	0	0	26	25	18	17	41	16	26	25	28	16	0	0	2	6	0	0	3	0	3	1	0	0	14	10	19	50	25	27	29	23	21	2	4	5	2	0	2	0	0	0	0
FBgn0262049	2;2;2;2;2;2;2;2;2;2	5986319;5987240;5987730;5987730;5987944;5987944;5988214;5988214;5988383;5988383	5986512;5987484;5987878;5987878;5988152;5988152;5988315;5988315;5988478;5988478	-;-;-;-;-;-;-;-;-;-	995	742	1275	902	1719	1017	1313	620	927	933	1215	1337	1420	1880	1274	1525	1247	1696	878	985	1013	606	531	987	633	773	2239	1542	1745	1211	1583	930	1357	684	1195	1554	1880	1247	1448	820	2030	1012	897	806	670
FBgn0248417	2;2;2	5989869;5990670;5991678	5990605;5991599;5991732	+;+;+	1722	442	584	760	353	223	304	1073	1258	1712	190	731	535	330	324	350	272	325	356	562	649	459	326	766	376	566	545	579	484	2144	27	1511	324	196	533	291	591	305	230	137	530	518	743	438	506
FBgn0248418	2;2;2;2;2;2;2;2	5994889;5994986;5995146;5995381;5995802;5996072;5996205;5996437	5994928;5995085;5995322;5995741;5996010;5996151;5996307;5996536	+;+;+;+;+;+;+;+	1170	79	248	99	104	143	157	123	66	122	2	14	5	19	52	50	55	18	138	59	160	64	45	184	216	137	159	193	126	72	0	170	5	6	9	23	89	86	28	45	75	61	73	109	51
FBgn0248420	2;2	5997102;5997200	5997145;5997923	+;+	768	4	19	2	9	2	8	0	0	0	2	0	0	0	5	13	8	2	19	8	17	3	0	12	3	4	11	16	7	0	0	0	0	0	0	5	8	6	0	9	2	5	1	2	5
FBgn0248421	2;2;2;2;2;2	5998551;5998863;5998971;6000744;6001113;6001418	5998588;5998899;5998997;6001053;6001362;6001916	+;+;+;+;+;+	1161	502	857	458	760	442	438	1317	1617	1407	2375	2216	2405	395	153	310	220	138	455	536	680	458	466	540	559	536	558	626	352	1805	1331	1455	2652	1521	2101	106	413	329	239	86	387	321	443	279	385
FBgn0076162	2	5999008	6000222	-	1215	28	54	32	57	33	29	0	0	0	0	0	0	11	25	53	29	25	53	57	102	37	52	78	58	80	41	61	27	0	0	0	0	0	0	14	38	42	39	31	41	34	52	53	47
FBgn0074362	2;2;2;2;2;2;2	6004305;6006722;6006943;6007186;6007325;6007565;6007778	6004598;6006877;6007119;6007258;6007502;6007690;6007865	+;+;+;+;+;+;+	1092	4	9	4	25	11	24	0	0	0	2	2	2	0	2	6	4	0	12	4	8	6	3	15	10	16	24	25	20	0	0	2	0	0	0	0	2	4	2	6	5	2	6	9	4
FBgn0072606	2	6008029	6008751	-	723	0	15	0	35	13	8	0	0	0	0	0	0	0	0	0	0	0	0	0	0	0	0	2	6	0	47	16	15	0	0	0	0	0	0	0	0	0	0	0	0	0	0	0	2
FBgn0072607	2	6010244	6010537	-	294	0	13	0	13	3	10	0	0	0	0	0	0	0	0	0	0	0	0	0	0	0	0	0	0	0	12	14	7	0	0	0	0	0	0	0	0	0	0	0	0	0	0	0	0
FBgn0072602	2;2;2;2;2	6017380;6017610;6017846;6018084;6018209	6017541;6017765;6018022;6018156;6018600	+;+;+;+;+	960	2	9	0	16	18	12	0	0	0	0	0	0	0	0	0	0	0	0	0	0	0	0	0	1	0	20	28	13	0	0	0	0	0	0	0	0	0	0	0	0	0	0	0	2
FBgn0078354	2;2;2	6026014;6028806;6030238	6027576;6028967;6031272	+;+;+	2760	394	6029	1488	3310	1039	2041	0	2	0	1	4	0	3	2	6	2	7	3	6	13	3	1	9	1400	8	2648	4121	2730	1	2	1	2	2	2	0	0	5	0	5	5	4	5	0	6
FBgn0079778	2;2;2;2	6038497;6039691;6040459;6040599	6039633;6039813;6040527;6040772	-;-;-;-	1503	0	0	2	0	8	4	0	0	0	0	0	0	0	0	0	0	0	1	2	4	6	0	0	0	6	6	4	4	0	0	0	0	0	0	0	0	0	0	0	0	2	0	0	2
FBgn0262051	2;2;2;2;2	6046389;6047791;6052540;6054169;6054488	6046703;6047880;6052711;6054319;6055544	+;+;+;+;+	1785	0	4	6	27	0	7	48	94	70	43	53	34	26	5	24	12	16	60	23	43	30	31	8	4	0	18	22	5	158	119	118	68	30	39	17	23	4	2	4	7	21	65	20	39
FBgn0075983	2;2;2;2;2;2;2;2;2	6066838;6072204;6072565;6072821;6073083;6075090;6075864;6076420;6077261	6067169;6072491;6072747;6072996;6073189;6075278;6076007;6076521;6077506	+;+;+;+;+;+;+;+;+	1767	0	2	2	2	1	0	21	13	12	4	7	9	8	13	17	20	7	2	2	0	2	4	0	2	0	5	4	2	20	6	10	11	0	4	3	2	2	4	6	22	9	4	2	4
FBgn0079770	2;2	6067788;6067909	6067841;6069006	-;-	1152	0	0	0	0	0	0	0	0	0	0	0	0	0	0	0	0	0	0	0	0	0	0	0	0	0	0	0	0	0	0	0	0	0	0	0	0	0	0	0	0	0	0	0	0
FBgn0074436	2;2;2	6070047;6070161;6070584	6070100;6070527;6071326	-;-;-	1164	0	0	0	0	0	0	0	0	0	0	0	0	0	0	0	0	0	0	0	0	1	0	0	0	0	0	0	2	0	0	0	0	0	0	0	0	0	0	0	0	4	0	0	0
FBgn0248109	2;2;2;2;2;2;2;2;2	6105815;6106191;6107179;6107960;6108415;6108746;6110269;6110455;6112983	6106039;6106364;6107359;6108081;6108512;6108896;6110390;6110655;6113118	-;-;-;-;-;-;-;-;-	1410	18	82	37	206	156	236	4	0	0	0	0	0	9	6	0	10	3	25	18	31	16	15	10	8	7	217	194	229	6	0	2	6	2	4	9	20	4	7	1	21	20	34	20	12
FBgn0078373	2	6138182	6139420	+	1239	0	1	0	0	0	4	0	0	0	0	0	0	0	0	0	0	0	0	1	3	1	0	0	0	1	0	4	0	0	0	0	0	0	0	2	2	4	0	2	0	0	2	0	0
FBgn0072608	2	6176961	6178235	+	1275	0	0	0	0	0	0	0	0	0	0	0	0	0	0	0	0	0	0	0	0	0	0	0	0	0	0	0	0	0	0	0	0	0	0	0	0	0	0	0	0	0	0	0	0
FBgn0080041	2;2	6191650;6192825	6192759;6192842	-;-	1128	0	0	0	0	0	0	0	0	0	0	0	0	0	0	0	0	5	0	0	4	0	0	0	0	0	0	0	0	0	0	0	0	0	0	1	0	0	4	3	0	0	0	0	0
FBgn0248422	2;2	6209906;6210187	6210127;6210312	+;+	348	0	0	0	0	0	0	0	0	0	0	0	0	0	0	0	0	0	0	0	0	0	0	0	0	0	0	0	0	0	0	0	0	0	0	0	0	0	0	0	0	0	0	0	0
FBgn0248106	2;2;2;2;2;2	6213815;6213894;6214342;6217286;6217540;6221208	6213836;6214244;6216846;6217481;6219075;6221913	-;-;-;-;-;-	5316	355	1328	1427	1984	1058	1813	2517	2112	4365	5250	4429	6535	2122	1024	986	1323	911	379	568	920	627	433	1450	994	710	2355	3118	3512	6327	8130	4306	6791	210	4238	1357	1268	1013	689	582	1264	998	1369	719	818
FBgn0080035	2	6233211	6234509	-	1299	348	601	501	788	298	421	847	1233	1059	1969	1855	1881	357	88	86	78	79	98	100	165	114	114	389	386	260	536	586	490	1559	2289	1223	2335	1207	1722	140	240	207	109	72	156	96	137	89	113
FBgn0072609	2;2;2;2	6238958;6239030;6241064;6241198	6238969;6239092;6241143;6241486	+;+;+;+	444	1	10	8	11	3	9	0	0	0	0	0	0	0	0	2	2	1	4	0	1	1	1	10	7	6	6	13	4	0	0	0	0	0	0	0	0	2	2	0	1	2	3	2	0
FBgn0078386	2	6242942	6244990	+	2049	2	3	6	4	4	4	0	0	0	2	0	1	2	0	4	0	4	0	2	14	2	4	12	9	3	11	4	8	0	0	0	0	0	0	1	4	0	0	0	4	0	6	5	2
FBgn0078388	2	6245236	6247311	+	2076	2	6	8	4	2	3	0	0	0	0	0	0	4	0	8	4	7	5	5	2	0	0	12	18	10	3	5	10	0	0	0	0	0	0	0	7	0	0	0	2	4	7	4	10
FBgn0078389	2	6248699	6250996	+	2298	10	17	17	2	4	2	0	0	0	0	0	0	1	4	6	6	0	0	0	0	2	2	28	9	9	5	9	9	0	0	0	0	0	0	8	7	1	0	0	2	1	20	7	10
FBgn0076066	2;2	6258602;6258800	6258731;6259899	+;+	1230	1297	1185	1176	743	310	529	855	1335	1078	1552	1756	1688	1658	1198	1870	1547	1726	1632	2194	2109	1699	1151	1765	818	2010	798	795	602	1599	1863	1268	1903	1700	1550	1228	1986	1608	1819	952	2644	1975	2311	1812	1762
FBgn0248423	2;2	6260002;6260164	6260107;6261320	+;+	1263	27	30	18	29	8	13	0	0	1	0	1	1	20	21	53	43	29	16	35	24	18	15	57	42	56	27	20	6	3	0	1	0	0	1	39	20	8	10	31	31	30	37	13	23
FBgn0074370	2;2	6261369;6261625	6261567;6262388	+;+	963	308	365	276	285	169	241	538	910	789	101	224	140	205	185	372	329	401	582	678	801	517	452	423	231	468	282	347	203	858	53	752	128	213	198	231	344	263	361	164	570	502	707	466	600
FBgn0080007	2	6262456	6263145	-	690	2210	2557	2379	2363	960	1469	362	474	381	746	704	607	1028	806	1241	772	1270	1666	1490	1907	1470	941	2861	1406	2388	1634	1870	1359	648	922	430	725	822	619	873	1431	1020	1510	590	1675	1586	1940	1338	1239
FBgn0078422	2;2;2;2;2;2	6266127;6266500;6267029;6267923;6268168;6268426	6266440;6266934;6267863;6268107;6268361;6268574	+;+;+;+;+;+	2112	1038	2151	799	1041	486	746	1561	1991	1465	176	662	490	113	40	72	76	89	101	75	136	75	90	635	880	585	671	1067	476	2206	58	1591	275	469	540	67	66	80	49	59	115	60	98	86	81
FBgn0080002	2;2;2;2	6268799;6268939;6269296;6269939	6268870;6268992;6269889;6270691	-;-;-;-	1473	463	635	451	368	222	272	458	657	481	177	372	314	264	277	862	524	469	1238	1454	1991	1083	1106	685	386	782	327	410	215	679	61	516	246	274	334	369	712	609	732	338	910	968	1466	893	1025
FBgn0078439	2;2;2;2;2	6272526;6273391;6275320;6276997;6279200	6273336;6275258;6276934;6279134;6279610	+;+;+;+;+	6843	932	1798	3024	921	575	1259	2134	1715	4087	4686	4341	6010	5501	5035	4342	4262	3549	1923	2872	3502	2327	1626	2898	1666	2204	1270	1948	1588	5935	5694	4034	6110	1287	3618	4007	5628	3667	1879	1076	5366	2460	4507	1846	3299
FBgn0078445	2;2;2;2;2	6280397;6280522;6280876;6281121;6281317	6280456;6280821;6281055;6281256;6281522	+;+;+;+;+	882	54	61	70	31	6	42	0	0	0	0	0	0	30	14	115	72	26	81	60	187	72	53	63	64	70	19	37	23	0	0	0	0	0	0	36	23	37	33	56	54	70	74	42	49
FBgn0079999	2;2;2;2;2	6283779;6284002;6284128;6284341;6284590	6283939;6284064;6284277;6284527;6284640	-;-;-;-;-	612	1038	1295	1096	1203	464	785	574	886	945	767	1210	1014	690	623	829	697	866	1020	874	1752	1309	1031	2106	1218	1607	1326	1183	887	1443	392	997	1080	318	954	551	1007	603	714	361	1160	1532	1705	1444	1329
FBgn0246950	2;2	6284999;6285833	6285005;6286056	-;-	231	90	140	93	140	68	85	64	56	68	67	76	88	57	38	103	49	58	139	89	184	89	87	164	114	134	92	130	91	94	36	55	65	10	75	62	89	91	109	67	117	90	99	112	100
FBgn0078452	2	6286877	6288028	+	1152	702	783	810	655	334	434	816	1594	1207	848	1245	885	447	269	341	313	438	492	614	901	560	489	987	558	947	650	557	390	1599	1024	1469	1015	804	927	268	461	290	297	245	524	765	668	573	525
FBgn0078515	2;2;2;2;2;2;2	6290343;6290411;6290567;6290794;6291583;6291755;6292581	6290355;6290503;6290736;6291520;6291683;6292526;6293413	+;+;+;+;+;+;+	2709	731	1046	1067	918	669	922	858	869	968	987	925	931	1304	1033	1672	1368	1248	1989	2455	2778	1963	1824	2121	1247	2077	1087	1862	930	1420	1164	804	1132	507	904	1406	1986	1393	1565	798	2782	2067	3107	1717	2444
FBgn0248425	2;2;2;2;2;2;2;2;2;2;2;2	6295231;6295894;6298365;6298622;6299023;6300703;6301360;6302026;6302497;6303175;6303421;6303649	6295816;6296040;6298478;6298738;6300648;6301291;6301966;6302305;6303110;6303354;6303582;6303918	+;+;+;+;+;+;+;+;+;+;+;+	5292	381	1222	1392	1098	604	1145	2236	1810	3561	1782	2353	3110	832	275	302	297	313	317	368	731	402	438	1116	820	848	1012	1637	1535	4782	1648	3369	2569	245	2282	250	334	251	172	203	437	499	698	396	571
FBgn0072610	2;2;2;2;2;2;2;2;2;2	6305416;6305609;6305866;6306187;6306597;6306837;6307063;6307267;6307563;6308100	6305559;6305809;6306129;6306541;6306782;6307006;6307210;6307508;6308037;6308230	+;+;+;+;+;+;+;+;+;+	2316	18	27	29	47	8	26	0	0	0	0	0	2	10	3	12	16	17	6	17	38	14	6	47	26	20	32	40	24	0	0	0	2	0	0	17	22	10	12	33	22	25	28	14	20
FBgn0079991	2;2;2;2;2	6308371;6308571;6308745;6309007;6309410	6308490;6308684;6308945;6309345;6309523	-;-;-;-;-	888	0	2	2	26	56	14	0	0	0	0	0	0	0	0	0	2	0	2	1	6	2	2	6	4	0	25	31	20	0	0	0	0	2	0	0	0	2	0	2	2	2	0	0	0
FBgn0078520	2;2;2	6311060;6311496;6311625	6311170;6311559;6311923	+;+;+	474	0	0	0	2	0	0	0	0	0	0	0	0	0	0	0	0	0	0	0	0	5	1	3	2	3	5	1	0	0	0	0	0	0	0	0	1	0	0	6	0	0	0	1	7
FBgn0071868	2;2;2	6313140;6313853;6314120	6313789;6314055;6314808	-;-;-	1542	4	20	0	22	21	8	0	0	0	2	0	0	2	0	0	2	0	0	2	3	0	2	2	36	0	14	26	13	0	2	2	0	1	0	4	3	2	0	2	0	2	3	4	0
FBgn0078736	2;2;2;2;2;2	6315353;6315880;6318839;6319308;6320339;6322075	6315820;6318768;6319247;6320283;6322014;6322205	-;-;-;-;-;-	6549	445	826	854	679	471	901	1183	1051	1946	135	459	467	255	231	178	225	158	214	329	442	392	306	944	684	803	786	1124	849	2213	75	1620	345	91	310	142	335	210	80	106	308	417	492	211	536
FBgn0073348	2;2;2	6323572;6323666;6323810	6323608;6323756;6323996	+;+;+	315	0	0	0	0	0	0	0	0	0	0	0	0	0	0	0	0	0	0	0	0	0	0	0	0	0	0	0	0	0	0	0	0	0	0	0	0	0	0	0	0	0	0	0	0
FBgn0265233	2;2;2	6324413;6324594;6324933	6324533;6324874;6325640	-;-;-	1110	7	6	13	6	6	12	0	0	0	0	0	0	2	0	2	1	0	4	6	10	8	7	14	6	3	0	10	5	0	0	0	0	0	0	0	6	0	4	4	5	2	17	1	5
FBgn0073347	2;2;2	6326090;6326241;6326547	6326181;6326486;6326925	-;-;-	717	40	18	40	28	18	9	0	0	2	0	0	0	0	0	7	11	0	7	6	4	7	4	46	62	8	18	22	10	0	0	0	0	0	0	0	8	0	8	2	12	2	17	5	7
FBgn0073345	2;2;2;2;2;2;2;2;2;2;2;2;2;2;2;2;2;2;2;2;2;2;2;2;2;2;2;2;2;2;2;2;2	6333458;6357789;6357846;6358247;6358247;6358710;6358710;6359295;6359295;6359510;6359510;6359727;6359727;6360368;6360368;6360619;6360619;6362104;6362104;6362395;6362395;6362744;6362744;6363009;6363009;6363244;6363244;6363477;6363477;6363903;6363903;6364637;6364637	6333811;6358188;6358188;6358566;6358566;6359230;6359230;6359444;6359444;6359668;6359668;6360307;6360307;6360547;6360547;6360747;6360747;6362327;6362327;6362678;6362678;6362945;6362945;6363173;6363173;6363420;6363420;6363845;6363845;6364565;6364565;6364735;6364735	+;+;+;+;+;+;+;+;+;+;+;+;+;+;+;+;+;+;+;+;+;+;+;+;+;+;+;+;+;+;+;+;+	4977	49	6	58	50	67	57	0	0	0	2	0	0	14	19	37	76	33	142	129	152	95	81	85	51	39	71	167	154	0	0	0	0	0	0	23	110	56	49	8	152	37	248	85	148
FBgn0248103	2;2	6366605;6366875	6366810;6367799	-;-	1131	6	0	0	4	0	0	0	2	0	0	0	0	2	0	0	0	2	2	0	0	0	2	5	4	0	5	8	0	0	2	0	0	0	0	0	0	0	0	0	0	2	0	2	0
FBgn0248102	2;2;2	6370313;6371027;6372154	6370969;6372095;6373628	-;-;-	3201	4	0	0	2	0	0	12	24	9	10	41	2	0	2	2	4	0	0	2	0	0	2	4	4	2	0	2	0	36	10	8	4	4	17	0	0	0	2	4	4	2	2	0	0
FBgn0080665	2;2;2;2	6374419;6374779;6375534;6376042	6374709;6375474;6375968;6376221	-;-;-;-	1602	5	12	16	9	2	11	1969	2780	2720	173	711	660	114	43	50	45	38	27	24	40	19	7	19	15	14	0	13	8	2854	28	2762	355	154	720	39	100	35	23	21	84	47	37	38	43
FBgn0080672	2;2;2;2;2;2	6379515;6379878;6380209;6380392;6380959;6381269	6379808;6380150;6380334;6380903;6381184;6381439	-;-;-;-;-;-	1602	0	0	0	2	2	0	0	0	0	0	0	0	0	0	0	0	0	0	0	0	0	0	0	1	0	12	0	13	0	0	0	0	0	0	0	0	2	0	0	0	1	0	0	0
FBgn0248101	2;2;2	6383188;6385831;6386342	6385769;6386282;6386445	-;-;-	3138	13	52	44	21	6	22	16	14	23	18	17	19	12	6	3	12	5	18	24	64	44	41	86	49	59	20	46	29	66	2	22	13	0	29	11	6	4	4	5	21	29	61	17	58
FBgn0248099	2;2	6421750;6421959	6421890;6422159	-;-	342	0	2	3	0	1	1	0	0	0	0	0	0	0	3	0	0	1	0	0	0	0	0	7	6	0	0	0	0	0	0	0	0	0	0	0	0	0	0	1	3	0	2	0	4
FBgn0248098	2;2	6423688;6423871	6423810;6424092	-;-	345	1	3	3	0	1	0	0	0	0	0	0	0	1	0	0	2	0	2	2	1	6	3	7	2	1	0	1	0	0	0	0	0	0	0	1	0	2	0	0	2	3	1	0	2
FBgn0248096	2;2	6424261;6427419	6424530;6427655	-;-	507	6	5	9	0	15	8	0	0	0	0	0	0	0	1	3	6	1	3	2	0	3	2	10	1	9	5	8	21	0	0	0	0	0	1	0	4	0	6	0	4	2	5	3	5
FBgn0079174	2;2;2;2;2;2	6428903;6430299;6430519;6431054;6431366;6432681	6429399;6430457;6430993;6431292;6432620;6432998	+;+;+;+;+;+	2943	35	249	76	388	547	596	0	0	0	4	1	0	9	13	7	17	2	72	31	43	63	36	107	105	146	546	804	630	0	0	0	0	0	0	4	30	12	15	8	33	15	58	18	73
FBgn0076210	2;2;2;2	6434052;6434659;6435608;6436898	6434587;6435528;6436835;6437140	+;+;+;+	2877	11	17	10	8	12	10	0	0	0	0	0	0	4	7	2	19	1	6	8	7	6	8	34	44	18	4	40	16	0	0	0	0	0	0	3	19	6	3	10	24	4	24	4	20
FBgn0076125	2;2;2;2	6438858;6439620;6440157;6440456	6439552;6440094;6440395;6441908	+;+;+;+	2862	2	10	4	4	1	6	0	0	0	0	0	0	4	2	4	11	2	7	4	13	3	2	36	34	15	4	7	4	0	0	0	0	0	0	2	19	5	9	0	10	2	24	0	2
FBgn0076101	2;2;2;2;2	6443759;6444343;6444585;6445362;6446549	6444279;6444507;6445301;6446483;6446846	+;+;+;+;+	2823	316	175	289	119	58	58	0	0	0	0	0	0	0	2	0	8	0	12	12	6	107	18	2101	1409	362	82	96	64	0	0	0	0	0	2	10	11	2	4	2	6	8	24	6	74
FBgn0248427	2;2;2;2;2;2	6449453;6450138;6450505;6450762;6451061;6452241	6450078;6450434;6450691;6451009;6452176;6452535	+;+;+;+;+;+	2769	28	73	49	42	160	62	0	0	4	0	0	0	12	17	40	37	20	33	33	54	51	14	90	91	37	32	105	59	0	0	2	2	0	0	35	46	46	20	33	43	26	69	23	31
FBgn0072317	2;2;2	6452803;6453002;6453186	6452932;6453126;6453452	+;+;+	522	9	30	16	10	2	4	0	2	9	3	3	1	10	2	8	7	9	8	5	26	14	7	19	14	18	4	12	4	15	0	9	0	1	14	11	11	10	5	5	17	9	15	7	23
FBgn0079795	2;2;2;2;2;2;2;2;2;2;2;2	6454032;6454700;6455249;6455417;6456224;6456511;6456681;6457113;6457477;6457757;6457995;6458543	6454642;6455187;6455354;6455759;6456448;6456621;6457044;6457408;6457695;6457937;6458476;6458788	-;-;-;-;-;-;-;-;-;-;-;-	3672	713	1072	1157	833	514	780	41	43	81	97	74	97	582	505	773	791	475	762	774	1422	697	574	1465	858	1065	808	1207	1064	98	66	78	127	17	73	635	687	481	390	468	898	795	998	602	868
FBgn0079866	2;2;2;2;2	6459591;6459847;6460288;6460503;6460694	6459791;6460231;6460438;6460626;6460720	+;+;+;+;+	888	106	184	162	149	152	154	20	22	24	31	23	37	70	67	144	134	60	182	136	299	115	108	207	148	172	103	236	139	24	17	30	41	54	36	93	106	103	59	98	122	111	190	84	146
FBgn0072316	2;2;2	6460752;6460845;6461130	6460776;6461067;6461247	-;-;-	366	375	553	340	604	341	399	300	407	270	326	386	351	157	136	220	209	148	397	345	555	343	377	368	334	454	474	513	289	360	265	336	332	663	303	122	322	270	219	123	368	296	364	261	310
FBgn0248095	2;2;2;2	6463307;6463549;6464292;6464540	6463471;6464232;6464485;6464618	-;-;-;-	1122	9	7	8	6	8	6	0	0	0	0	0	0	8	7	14	13	2	4	15	13	10	20	10	17	35	8	10	2	0	0	0	0	0	0	23	4	4	6	16	0	17	21	0	14
FBgn0079794	2;2	6466011;6466934	6466862;6467155	-;-	1074	376	237	152	479	276	299	2	0	2	0	0	1	1	12	17	24	16	179	260	386	316	294	400	327	136	447	475	344	4	0	5	0	0	0	10	10	7	18	24	31	277	343	267	386
FBgn0079792	2;2;2;2;2;2;2;2;2;2;2;2;2;2;2;2;2;2	6474735;6474995;6475223;6475399;6475588;6477187;6477385;6479521;6479660;6479889;6491021;6502602;6503008;6503335;6504562;6504712;6505252;6505971	6474914;6475170;6475330;6475521;6475707;6477325;6477483;6479589;6479824;6480074;6491410;6502948;6503275;6503692;6504639;6504817;6505364;6506029	-;-;-;-;-;-;-;-;-;-;-;-;-;-;-;-;-;-	3084	273	449	529	586	370	486	1982	2241	2073	15	107	55	212	212	322	352	349	316	365	779	324	410	715	536	607	422	714	677	2458	4	1663	33	28	87	217	335	189	231	199	388	402	472	337	395
FBgn0072315	2;2	6518246;6519386	6519325;6519607	+;+	1302	25	45	22	66	20	63	0	0	0	0	0	0	1	2	3	0	2	6	2	3	2	0	8	34	7	31	48	24	0	0	0	0	0	2	0	0	0	0	0	2	1	6	0	2
FBgn0076205	2;2	6527993;6528212	6528151;6529228	-;-	1176	1	11	4	12	9	4	0	0	0	0	0	0	0	0	0	1	0	0	0	2	0	0	8	4	4	6	9	2	0	0	0	0	0	0	0	0	0	0	2	0	0	0	2	0
FBgn0076080	2;2	6530042;6530260	6530200;6531294	-;-	1194	2	5	0	6	0	2	0	0	0	0	0	0	0	0	0	0	0	0	0	0	0	0	2	4	0	4	2	2	0	0	0	0	0	0	0	0	0	0	0	0	0	4	0	0
FBgn0076204	2;2	6531442;6531663	6531606;6532715	-;-	1218	4	3	4	20	8	9	0	0	0	0	0	0	0	0	0	0	2	2	0	0	2	0	6	3	2	16	8	7	0	0	0	0	0	0	0	0	0	0	0	0	0	0	0	4
FBgn0079691	2;2	6537619;6541429	6537800;6541849	-;-	603	1074	1917	1068	2890	1263	1793	783	1358	1049	148	442	325	99	97	122	104	126	465	483	1105	696	549	1345	1316	1317	2779	2827	1810	1582	38	971	236	65	388	111	256	157	237	122	217	464	575	448	632
FBgn0079739	2;2;2	6552018;6552552;6552763	6552487;6552698;6552907	+;+;+	762	557	594	588	658	249	362	603	941	723	717	941	753	433	329	533	443	534	659	658	853	489	446	820	448	710	445	500	384	1094	404	794	735	1174	723	352	540	474	547	303	745	726	713	625	529
FBgn0079687	2;2;2;2	6552987;6553237;6554030;6554457	6553179;6553961;6554405;6554491	-;-;-;-	1329	66	106	71	123	120	145	0	0	2	1	0	2	34	27	58	70	22	124	59	172	50	101	154	89	138	119	164	121	4	4	2	1	0	2	43	64	51	44	68	65	95	72	53	71
FBgn0072314	2	6554737	6555087	+	351	16	41	20	55	41	37	0	2	0	0	2	1	5	12	15	11	11	23	26	51	26	21	38	36	18	46	47	30	2	0	1	0	6	0	7	25	11	3	19	7	20	18	22	13
FBgn0076265	2;2;2;2	6557639;6558762;6558946;6559225	6557765;6558877;6559159;6559856	+;+;+;+	1089	62	182	103	304	270	369	6	16	10	2	11	3	30	44	59	59	34	75	84	120	76	72	111	136	105	421	637	371	16	1	16	2	0	12	42	53	29	23	20	52	58	126	41	90
FBgn0076084	2	6560359	6560991	+	633	1	18	2	19	19	15	0	0	0	0	0	0	4	1	3	2	4	5	5	4	5	16	13	13	16	16	33	25	0	0	0	0	0	0	1	3	1	2	8	3	2	7	1	5
FBgn0079752	2;2;2;2;2;2;2	6561575;6561792;6561953;6562144;6562314;6562517;6562982	6561724;6561887;6562081;6562257;6562451;6562921;6563146	+;+;+;+;+;+;+	1197	8	39	26	80	30	50	210	243	173	6	9	6	2	6	18	12	4	24	22	27	17	17	39	48	33	65	106	58	240	0	100	5	10	20	4	15	6	14	4	15	6	35	9	35
FBgn0248094	2;2	6563278;6563468	6563408;6563624	-;-	288	68	96	59	34	40	54	38	67	33	10	18	13	10	11	23	29	25	55	67	47	61	61	66	42	87	53	108	32	58	3	40	13	22	19	10	23	25	17	14	34	28	70	28	75
FBgn0077287	2;2	6563731;6564236	6563810;6566003	+;+	1848	523	556	406	218	128	184	153	129	154	269	199	239	301	342	505	419	350	706	697	832	698	459	728	315	840	142	416	128	202	267	202	306	168	219	294	567	530	434	224	711	621	945	549	647
FBgn0076284	2;2;2	6566391;6568266;6568595	6568100;6568530;6569274	+;+;+	2655	62	111	88	94	25	57	4	2	4	10	8	12	59	80	148	103	64	125	141	213	152	126	181	121	101	40	102	45	6	11	10	17	4	4	86	96	87	85	85	118	148	172	70	123
FBgn0074709	2	6569364	6569732	-	369	7	5	8	19	5	14	0	0	0	0	0	0	3	6	7	6	3	4	4	9	3	2	16	3	9	71	18	82	0	1	0	0	0	0	15	16	4	3	3	8	10	10	6	4
FBgn0074707	2;2;2;2	6570107;6570206;6570498;6570690	6570145;6570442;6570632;6570830	-;-;-;-	552	20	19	9	10	4	9	0	0	0	0	0	0	9	30	29	16	10	19	18	24	19	7	24	5	14	15	14	8	0	0	0	0	0	0	27	12	24	6	18	29	14	23	14	19
FBgn0079681	2;2;2;2	6570979;6571314;6571512;6572028	6571254;6571445;6571640;6572039	-;-;-;-	549	6	32	15	504	539	444	356	485	382	721	501	603	463	258	417	439	371	238	137	171	67	68	13	8	5	563	566	425	534	674	569	834	881	551	296	554	571	392	267	652	143	117	197	61
FBgn0079769	2;2;2;2	6572208;6572402;6572999;6573137	6572319;6572936;6573074;6573622	+;+;+;+	1209	7	18	9	62	87	71	531	573	498	595	707	703	98	5	4	5	0	2	0	0	0	2	4	26	1	68	123	83	688	298	727	752	396	719	7	17	32	3	5	9	3	3	4	4
FBgn0246949	2;2;2;2	6574507;6574793;6575082;6575266	6574726;6575010;6575210;6575304	-;-;-;-	606	0	0	0	0	2	0	0	0	0	0	0	0	0	0	0	0	0	0	0	0	0	0	0	0	0	0	0	2	0	0	0	0	0	0	0	0	0	0	0	0	0	0	0	0
FBgn0248428	2	6593319	6593564	+	246	0	0	0	0	0	0	0	0	0	0	0	0	0	0	0	0	0	0	0	0	0	0	0	0	0	0	0	0	0	0	0	0	0	0	0	0	0	0	0	0	0	0	0	0
FBgn0248429	2	6600720	6602399	+	1680	328	929	307	1088	356	856	2	0	0	0	0	2	10	0	8	12	6	38	13	62	24	26	227	259	230	1213	1236	1181	0	0	0	0	2	0	10	4	4	11	6	6	16	46	32	32
FBgn0248430	2	6602687	6603484	+	798	0	8	5	11	4	3	0	0	0	4	0	0	0	0	0	0	0	0	0	0	0	0	4	4	2	2	20	2	0	0	0	0	0	0	0	0	0	0	0	0	0	0	0	0
FBgn0248431	2;2;2;2;2;2;2;2;2;2	6650089;6668171;6688271;6688271;6688542;6688542;6688840;6688840;6697516;6697516	6650182;6668195;6688480;6688480;6688774;6688774;6689237;6689237;6700432;6700432	+;+;+;+;+;+;+;+;+;+	3877	0	6	4	2	0	0	6	0	6	4	2	0	0	0	0	0	0	0	0	0	0	0	2	2	2	0	12	4	8	4	0	0	0	8	0	3	0	2	0	0	2	0	0	0
FBgn0248092	2	6681844	6682446	-	603	0	0	0	0	0	0	0	0	0	0	0	0	0	0	0	0	0	0	0	0	0	0	0	0	0	0	0	0	0	0	0	0	0	0	0	0	0	0	0	0	0	0	0	0
FBgn0079514	2;2;2;2	6721335;6721869;6722043;6722321	6721807;6721968;6722262;6722583	+;+;+;+	1056	0	4	0	0	0	0	0	0	0	0	0	0	0	0	0	0	0	0	0	0	0	0	0	0	0	0	0	0	0	0	0	0	0	0	0	0	0	0	3	0	0	0	0	0
FBgn0248091	2;2;2	6722787;6723120;6723666	6723061;6723601;6723793	-;-;-	885	0	0	1	4	0	0	0	0	0	0	0	0	3	0	0	10	6	4	1	2	4	0	0	0	1	0	0	0	0	0	0	0	0	0	12	6	6	2	5	6	2	0	0	2
FBgn0079590	2;2;2;2;2	6724427;6724714;6725369;6725550;6725908	6724657;6725295;6725485;6725714;6725949	-;-;-;-;-	1137	1413	1745	1515	1754	900	1201	2203	3258	2649	1489	2882	2392	1093	772	1113	1048	1330	1804	2081	2392	1927	1547	2385	1516	2078	1542	1834	1152	3627	729	3289	2284	778	2371	829	1414	1036	1325	653	1942	1957	2315	1705	1860
FBgn0248090	2;2;2;2;2;2;2;2	6726641;6726879;6727226;6727609;6728369;6728576;6729126;6729630	6726818;6727167;6727384;6728304;6728517;6729064;6729316;6729674	-;-;-;-;-;-;-;-	2196	1628	2611	2615	2417	1475	2162	2840	2638	3448	867	2451	1999	1207	770	1255	1095	1000	1122	1910	1936	1641	1429	2535	1649	2251	2376	2856	2438	4814	187	3588	1560	787	1781	1089	1175	837	830	584	1510	1633	2378	1317	1843
FBgn0072313	2;2	6730134;6730222	6730158;6730724	+;+	528	395	439	295	491	250	358	322	684	493	263	462	299	305	228	295	251	415	297	432	406	364	159	333	216	348	640	522	339	617	231	546	372	521	278	242	403	204	257	138	548	393	420	359	250
FBgn0079306	2;2;2	6730795;6731355;6731544	6731283;6731482;6731808	-;-;-	882	1937	2026	1243	1733	1097	1155	817	1559	1102	1252	1603	1410	1280	1062	1909	1162	1433	2517	2481	3290	2260	2104	1545	1240	2168	1345	1196	812	1559	599	1329	1514	2321	1306	1201	2223	2154	2096	1106	3399	2702	2367	2665	1720
FBgn0080614	2;2;2;2;2;2;2	6732109;6732356;6732509;6733165;6733769;6734362;6734507	6732270;6732448;6733102;6733710;6734301;6734437;6735418	+;+;+;+;+;+;+	2916	761	1064	561	817	412	528	1224	2253	1568	352	1004	1083	475	370	677	426	360	1195	950	1372	976	710	787	487	819	606	795	390	2564	26	2067	562	510	1032	392	789	635	604	264	880	838	915	896	739
FBgn0071425	2;2	6735634;6736583	6736522;6736698	-;-	1005	250	201	225	66	32	45	0	0	0	24	8	45	329	343	408	261	327	369	549	535	613	259	388	141	543	97	109	66	0	2	0	10	5	12	450	659	432	589	150	1022	755	636	734	545
FBgn0265601	2;2;2;2;2;2;2;2;2;2;2;2	6739031;6739031;6739031;6739031;6740283;6740283;6740283;6740283;6741200;6749936;6761235;6769137	6740211;6740211;6740211;6740211;6740703;6740703;6740703;6740703;6741934;6750010;6761429;6769751	-;-;-;-;-;-;-;-;-;-;-;-	3222	177	298	549	275	135	273	8	4	23	5	24	13	9	13	17	28	39	57	90	119	83	42	567	311	366	305	356	501	12	10	11	4	0	31	12	17	12	26	26	26	75	130	66	134
FBgn0080477	2	6753486	6754508	+	1023	0	0	4	4	0	0	0	0	0	0	0	0	0	0	0	0	0	0	0	0	0	0	7	0	1	2	3	2	0	0	0	0	0	0	0	0	0	0	0	0	0	0	0	0
FBgn0075190	2;2;2;2;2;2;2;2;2	6781573;6781763;6782230;6782424;6782634;6782858;6783564;6784034;6784323	6781697;6782174;6782361;6782569;6782798;6783500;6783969;6784257;6784700	-;-;-;-;-;-;-;-;-	2631	677	1375	1336	1651	678	1264	2307	2933	3018	343	1070	992	904	718	946	816	930	708	808	1324	687	697	1201	1142	1047	1425	1686	1309	3766	178	2957	732	150	1004	684	1079	827	830	544	1302	818	985	696	660
FBgn0080474	2	6785619	6786512	+	894	4556	5212	3265	6791	4069	4851	5621	7484	6376	10192	10210	9746	10633	8217	12764	9696	12710	12972	12126	11378	9137	6597	4412	2930	5510	6402	6706	4115	8773	10545	7817	12193	13026	8702	8112	12821	11565	13953	6444	19584	9768	10744	9253	6989
FBgn0075189	2;2;2	6786837;6787503;6788590	6787441;6788477;6788803	-;-;-	1794	2400	2724	2302	2290	1121	1452	2484	3277	2970	4923	4610	4763	6540	5296	7459	5827	7028	7228	6015	6476	4202	3396	3007	2080	3371	1727	1972	1242	4166	4990	3236	5624	4944	4222	5173	8014	6989	8059	3859	10962	5719	6290	5247	3960
FBgn0248086	2;2;2	6789967;6790788;6791113	6790733;6791040;6792021	-;-;-	1929	16	6	0	21	10	7	0	0	0	0	0	0	0	2	0	2	0	0	4	4	4	0	6	12	4	12	29	18	0	0	0	0	0	0	0	2	0	2	0	2	0	0	0	0
FBgn0079292	2;2	6792719;6793246	6793176;6793432	+;+	645	213	249	172	312	127	229	626	1166	660	32	145	136	89	117	139	114	153	200	240	291	195	162	221	146	214	257	217	167	749	5	733	59	43	122	79	212	147	137	50	228	223	224	202	153
FBgn0248432	2;2	6800968;6803785	6803724;6805857	+;+	4830	0	0	5	2	2	6	0	0	0	0	0	0	2	2	0	7	0	0	1	4	0	0	6	6	2	7	6	2	0	0	0	0	0	1	0	0	0	0	0	0	2	0	0	2
FBgn0079305	2;2;2;2;2;2;2	6808647;6809546;6811410;6811735;6811886;6823772;6856760	6809484;6811344;6811665;6811820;6812084;6823893;6857116	-;-;-;-;-;-;-	3657	238	653	704	673	265	636	923	1018	1814	829	1346	1399	308	71	61	50	61	10	64	73	43	39	698	403	277	766	976	1195	3136	1573	1686	1261	131	1157	62	74	44	41	11	83	121	126	83	61
FBgn0248085	2;2	6866025;6866244	6866189;6866606	-;-	528	56	64	43	65	38	24	0	0	0	0	1	0	29	19	109	69	68	63	140	155	99	136	25	16	38	15	18	10	2	0	0	1	0	0	25	65	47	78	56	123	96	123	56	83
FBgn0248083	2;2	6867378;6867597	6867542;6867959	-;-	528	5	16	2	21	4	6	0	0	0	0	1	0	5	2	12	10	18	14	11	12	4	12	2	0	4	4	4	4	2	0	0	2	0	0	2	11	5	3	11	17	8	12	3	4
FBgn0079310	2;2;2;2;2;2	6896269;6900705;6901448;6901648;6901851;6902679	6899545;6901391;6901593;6901785;6902611;6903090	+;+;+;+;+;+	5421	97	220	918	304	101	280	0	0	0	0	0	0	103	59	48	64	105	42	115	269	305	132	925	357	525	415	375	931	0	0	0	0	0	0	72	149	40	24	31	120	161	381	111	345
FBgn0248434	2;2;2;2	6904740;6904875;6905422;6905928	6904811;6905365;6905869;6906527	+;+;+;+	1611	2	6	4	0	0	4	0	2	1	1	2	3	2	1	9	2	2	7	5	18	5	2	4	0	2	0	11	0	0	2	0	1	4	7	0	4	2	11	0	4	4	9	6	3
FBgn0071271	2;2;2;2	6907225;6907361;6907909;6908413	6907296;6907848;6908356;6909012	+;+;+;+	1608	0	1	0	2	0	1	8	0	2	4	2	0	0	2	4	0	0	4	0	6	0	0	6	4	2	1	2	2	0	0	4	2	0	2	4	1	0	0	0	4	0	1	0	2
FBgn0248435	2;2;2;2	6910116;6910207;6910752;6911256	6910142;6910694;6911199;6911855	+;+;+;+	1563	0	1	6	6	0	0	3	2	1	3	0	6	1	2	0	2	6	3	0	0	2	2	2	0	2	2	7	1	5	0	1	1	0	0	3	0	4	6	0	0	0	0	0	2
FBgn0248437	2;2;2;2	6913522;6913657;6914207;6914711	6913593;6914144;6914654;6915310	+;+;+;+	1608	0	0	0	2	0	1	2	0	0	2	0	2	2	0	0	0	0	4	2	4	0	0	4	5	2	1	5	1	0	0	0	0	0	0	4	2	0	0	0	0	0	0	0	2
FBgn0079014	2;2;2;2;2	6918360;6918477;6918691;6921698;6922543	6918407;6918614;6918876;6922141;6922668	-;-;-;-;-	942	117	225	147	216	98	154	1002	1507	1205	152	578	446	139	67	139	189	152	167	172	267	172	178	237	125	203	171	250	148	1593	34	1319	254	213	416	178	148	67	137	96	205	165	285	85	152
FBgn0079163	2;2;2;2	6924202;6924385;6926877;6928266	6924325;6924779;6926992;6928332	-;-;-;-	702	15	11	20	37	34	17	1	0	0	0	1	0	0	3	6	7	6	8	12	23	26	11	54	67	52	40	56	61	0	0	6	0	0	0	5	17	1	5	0	5	14	14	12	20
FBgn0071249	2;2;2;2	6930555;6931277;6931875;6932023	6931219;6931814;6931955;6932073	-;-;-;-	1335	513	766	473	915	511	673	3202	5119	3587	245	890	643	345	263	577	594	529	965	1255	1662	965	885	656	415	725	837	1069	572	3906	16	3675	492	365	668	250	695	435	734	296	988	904	1212	682	915
FBgn0079018	2;2;2	6932770;6932879;6933527	6932805;6933326;6934284	+;+;+	1242	299	403	394	143	43	44	2696	6124	3694	565	1344	1073	379	469	697	339	501	341	320	725	417	272	1150	384	404	62	128	194	6203	179	4281	994	52	1200	497	743	460	746	230	313	335	879	473	522
FBgn0078968	2;2;2;2	6935308;6935800;6936806;6937136	6935738;6936297;6937055;6937258	-;-;-;-	1302	2483	2974	1839	3257	1418	1831	814	1362	848	1687	1572	1310	1184	909	1472	1321	1234	1795	1768	2181	1569	1217	2266	1750	2522	3193	2574	1654	1280	1233	1265	1857	1769	1489	948	1555	1336	1543	932	2221	1459	1533	1246	1225
FBgn0261887	2	6936377	6936748	-	372	724	666	533	861	535	470	410	639	473	538	687	627	561	403	790	598	741	759	717	884	618	495	574	475	698	893	702	373	629	354	631	777	1523	596	395	663	712	717	488	1021	597	658	498	521
FBgn0246948	2	6939621	6941936	-	2316	0	12	2	8	6	4	3	6	10	8	10	8	8	8	4	22	21	1	13	29	6	8	6	4	2	2	8	14	4	4	16	16	2	10	4	4	2	6	6	8	8	23	6	14
FBgn0077216	2;2;2;2;2;2;2;2;2;2;2	6941825;6941997;6942470;6942721;6944952;6945882;6945927;6946256;6946256;6948600;6948600	6941866;6942404;6942663;6943497;6945051;6946186;6946186;6946759;6946759;6948660;6948660	-;-;-;-;-;-;-;-;-;-;-	2391	2	0	4	4	0	0	0	2	4	0	2	6	6	3	2	4	13	2	2	2	2	4	10	0	0	4	0	4	0	0	4	2	0	2	2	4	0	2	0	2	2	4	4	4
FBgn0073214	2;2;2	6955385;6957053;6957772	6955408;6957710;6957956	+;+;+	867	1607	2255	1154	1931	534	1026	688	898	646	431	585	527	138	56	90	179	130	165	403	537	492	509	2629	1395	2407	1393	1494	921	814	147	818	568	732	526	62	136	81	139	271	218	583	473	344	608
FBgn0248439	2;2;2;2;2;2	6958755;6958899;6959298;6959505;6959854;6960047	6958845;6959243;6959444;6959788;6959987;6960266	+;+;+;+;+;+	1221	357	588	550	731	200	238	0	0	0	0	0	0	2	2	2	6	4	20	54	15	53	31	239	583	140	449	401	235	0	0	0	0	6	0	10	0	0	3	14	6	51	18	7	41
FBgn0248440	2;2;2;2;2;2	6960465;6960613;6961016;6961221;6961556;6961752	6960555;6960957;6961162;6961504;6961689;6961956	+;+;+;+;+;+	1206	57	61	61	97	29	27	0	0	0	0	0	0	0	2	1	1	5	19	25	12	38	17	71	89	69	65	62	45	0	0	0	0	0	0	0	0	0	4	5	2	20	36	8	41
FBgn0263685	2;2	6979891;6982644	6980264;6982677	-;-	408	0	0	0	0	0	0	0	0	0	0	0	0	0	0	1	0	0	0	0	0	0	0	0	0	0	0	0	0	0	0	0	0	0	0	0	0	0	0	0	0	0	0	0	0
FBgn0261667	2	6998202	6998594	+	393	0	0	0	0	0	0	0	0	0	0	0	0	0	0	0	1	0	0	0	0	0	0	2	1	0	0	0	0	0	0	0	0	0	0	0	0	0	1	0	0	0	0	0	2
FBgn0261668	2	7001172	7001564	+	393	0	0	0	0	0	0	0	0	0	0	0	0	0	0	0	0	0	0	0	0	0	0	2	0	0	1	1	1	0	0	0	0	0	0	0	0	0	1	1	0	0	0	0	0
FBgn0074358	2;2;2;2;2;2;2;2;2;2;2;2;2;2;2;2;2;2;2;2;2;2;2;2;2;2;2;2;2;2;2;2;2;2;2;2;2;2;2;2;2;2;2;2;2;2;2;2;2;2;2;2;2;2;2;2;2;2;2;2;2;2;2;2;2;2;2;2;2;2;2;2;2;2;2;2;2;2;2;2;2;2;2;2;2	7031559;7031559;7031559;7031559;7031559;7039651;7039651;7039651;7039651;7039651;7039678;7039678;7042179;7042179;7042179;7042179;7042179;7042179;7042179;7052191;7052191;7052191;7052191;7052191;7052191;7052191;7054716;7054716;7054716;7054716;7054716;7054716;7054716;7060217;7060217;7060217;7060217;7060217;7060217;7060217;7062561;7084591;7084591;7084591;7084591;7084591;7084627;7097911;7097950;7112390…	7031573;7031573;7031573;7031573;7031573;7039931;7039931;7039931;7039931;7039931;7039931;7039931;7042320;7042320;7042320;7042320;7042320;7042320;7042320;7052241;7052241;7052241;7052241;7052241;7052241;7052241;7054766;7054766;7054766;7054766;7054766;7054766;7054766;7060402;7060402;7060402;7060402;7060402;7060402;7060477;7062635;7084714;7084714;7084714;7084714;7084714;7084714;7097958;7097958;7112485…	+;+;+;+;+;+;+;+;+;+;+;+;+;+;+;+;+;+;+;+;+;+;+;+;+;+;+;+;+;+;+;+;+;+;+;+;+;+;+;+;+;+;+;+;+;+;+;+;+;+;+;+;+;+;+;+;+;+;+;+;+;+;+;+;+;+;+;+;+;+;+;+;+;+;+;+;+;+;+;+;+;+;+;+;+	1614	2565	4205	3363	4033	1776	2517	8	10	8	5	11	7	1389	1574	2351	2721	3260	4475	3873	7542	4047	3894	4152	2871	3037	3436	3719	2568	10	6	4	7	7	7	1185	2217	2046	3427	2063	4041	4503	5248	4224	4077
FBgn0248082	2;2	7160521;7161031	7160736;7161192	-;-	378	0	0	0	0	0	0	0	0	0	0	0	0	0	0	0	0	0	0	0	0	0	0	0	0	0	0	0	0	0	0	0	0	0	0	0	0	0	0	0	0	0	0	0	0
FBgn0073209	2;2;2;2;2;2	7210821;7211464;7211971;7212146;7212470;7212629	7211408;7211917;7212087;7212389;7212572;7212706	-;-;-;-;-;-	1584	47	27	42	44	24	14	414	424	229	148	229	149	151	158	137	204	169	450	262	159	126	150	118	72	73	22	30	22	576	214	338	200	132	171	162	322	126	284	181	543	172	289	166	159
FBgn0262490	2;2	7215479;7219240	7215703;7219500	+;+	486	2	0	0	0	0	1	0	0	0	0	0	0	0	0	1	6	1	0	0	1	0	0	0	0	0	0	1	1	0	0	0	0	0	0	3	0	0	0	0	3	1	2	1	2
FBgn0079523	2	7231515	7233284	+	1770	366	446	364	581	325	360	244	420	183	9	64	28	303	382	557	414	498	497	642	747	506	447	430	302	510	542	573	414	251	6	325	48	28	48	356	639	508	463	255	758	803	759	706	456
FBgn0077920	2;2;2	7233330;7233752;7234056	7233689;7233987;7234164	-;-;-	705	572	764	463	774	373	398	375	539	338	435	623	437	269	252	414	392	356	729	685	1043	703	633	672	400	702	698	587	465	463	249	550	497	731	435	193	556	376	496	255	747	690	789	640	587
FBgn0079521	2;2;2;2;2;2;2;2;2	7234645;7234731;7235649;7235877;7236665;7236832;7237006;7237732;7238519	7234651;7234823;7235818;7236603;7236765;7236948;7237660;7238450;7238629	+;+;+;+;+;+;+;+;+	2700	38	84	64	369	368	404	1799	1903	2410	388	675	665	297	177	221	173	157	255	155	227	179	85	154	63	51	552	589	745	2934	279	2452	617	279	519	162	232	190	114	99	264	255	170	170	138
FBgn0079509	2;2;2;2;2;2;2	7240506;7240753;7240933;7241109;7241420;7242158;7242937	7240673;7240874;7241040;7241353;7242093;7242878;7243616	+;+;+;+;+;+;+	2718	844	1405	1129	1380	646	983	1875	2359	2329	2752	2618	2851	802	506	743	888	653	1412	1555	1788	1280	982	1631	1108	1275	1104	1271	868	3193	1976	2791	3301	695	2678	398	1059	593	724	323	1201	1101	1874	782	1354
FBgn0076061	2;2;2;2;2;2	7244329;7244594;7244824;7245145;7245396;7245604	7244527;7244762;7245084;7245330;7245546;7246104	-;-;-;-;-;-	1467	0	2	0	2	4	0	0	0	0	0	0	0	0	0	0	0	0	5	4	0	0	0	3	4	0	0	7	2	0	0	0	0	0	0	2	0	0	0	0	0	0	0	0	0
FBgn0248081	2;2;2;2;2;2;2	7246551;7246701;7247092;7247323;7247668;7247900;7248108	7246635;7246895;7247260;7247595;7247836;7248049;7248599	-;-;-;-;-;-;-	1533	2	0	0	0	0	0	0	0	0	0	0	0	1	0	1	0	0	0	0	2	0	0	2	0	0	0	2	0	0	0	0	0	0	0	0	0	0	0	4	0	0	0	0	0
FBgn0074352	2;2;2;2	7250127;7251804;7252740;7259290	7251736;7252125;7252863;7259348	-;-;-;-	2115	60	218	594	198	125	232	6	2	2	0	3	2	0	0	2	17	9	24	30	35	52	13	362	277	146	286	316	525	13	0	4	3	0	1	11	0	0	1	3	0	9	54	15	32
FBgn0248080	2	7266910	7267470	-	561	0	0	0	0	0	0	0	0	0	0	0	0	0	0	0	0	0	0	0	0	0	0	0	0	0	0	0	0	0	0	0	0	0	0	0	0	0	0	0	0	0	0	0	0
FBgn0079503	2;2;2;2;2;2;2;2;2;2;2;2;2;2;2;2;2;2;2;2;2;2;2;2;2;2;2;2;2;2;2;2;2;2	7273680;7273680;7273680;7273779;7273779;7274030;7274030;7274030;7278814;7278814;7281018;7281018;7281018;7281299;7281299;7281299;7281612;7281612;7281612;7281912;7281912;7281912;7282418;7282418;7282418;7282811;7282811;7282811;7283192;7283192;7283192;7283625;7283625;7283625	7273736;7273736;7273973;7273973;7273973;7274393;7274393;7274393;7279842;7279842;7281096;7281096;7281096;7281524;7281524;7281524;7281779;7281779;7281779;7282358;7282358;7282358;7282720;7282720;7282720;7283125;7283125;7283125;7283560;7283560;7283560;7283756;7283756;7283756	+;+;+;+;+;+;+;+;+;+;+;+;+;+;+;+;+;+;+;+;+;+;+;+;+;+;+;+;+;+;+;+;+;+	3726	129	384	260	625	252	686	543	623	841	25	106	77	254	216	245	180	280	197	225	280	155	148	251	158	182	525	755	657	1153	7	652	40	16	99	220	263	148	133	92	340	252	310	229	182
FBgn0248079	2;2	7285821;7285927	7285868;7286136	-;-	258	0	1	0	0	4	0	0	0	0	1	0	0	0	1	2	3	9	0	0	1	2	1	1	0	0	0	3	0	0	0	0	0	0	0	3	0	0	3	2	2	4	5	1	0
FBgn0077896	2;2;2	7288433;7288874;7299097	7288756;7290676;7299156	-;-;-	2187	2004	2458	5851	1334	429	1114	1080	1344	2118	739	1228	1429	4326	3979	3208	2845	4051	1465	2024	2859	1906	1425	5527	2400	3180	1337	1508	1917	3799	500	2190	1087	72	1025	4076	6103	2455	1915	1018	4594	3716	4731	2713	2561
FBgn0248078	2;2;2	7301043;7301345;7301816	7301290;7301758;7302358	-;-;-	1205	11	44	21	23	17	14	0	0	0	0	0	2	58	40	63	24	9	10	12	12	0	5	31	12	43	14	38	24	0	0	2	0	0	0	23	90	101	29	20	30	5	12	3	11
FBgn0071880	2;2;2;2;2;2;2;2;2;2	7304276;7304276;7304815;7304815;7305085;7305085;7308791;7308791;7309103;7309103	7304746;7304746;7305021;7305021;7308731;7308731;7308877;7308877;7309139;7309127	-;-;-;-;-;-;-;-;-;-	4449	3421	8288	4388	5658	2638	4051	17557	18873	19064	1505	4566	4403	762	301	424	344	353	598	480	798	530	524	4606	5236	3566	4661	7772	4156	21968	2724	18283	2644	1176	3830	388	813	535	471	347	577	658	824	623	758
FBgn0071879	2;2;2;2	7309830;7310209;7310699;7310854	7310142;7310642;7310798;7310876	-;-;-;-	870	335	291	214	225	104	150	492	727	593	620	927	766	288	142	232	189	148	266	299	407	239	229	334	223	384	165	186	113	949	442	652	797	726	611	166	341	194	194	87	295	298	324	253	242
FBgn0243570	2;2;2;2;2;2;2;2;2;2;2;2;2;2;2;2;2;2;2;2;2;2;2;2;2;2;2;2;2;2	7312353;7313447;7313824;7314967;7315821;7316736;7317034;7317986;7318461;7318945;7319237;7320893;7321212;7321473;7322305;7322961;7323814;7324140;7324435;7324621;7324915;7325164;7325769;7326302;7327845;7328197;7328867;7329782;7330315;7330809	7312560;7313757;7314892;7315752;7316670;7316956;7317255;7318400;7318888;7319174;7320834;7321161;7321387;7322106;7322376;7323745;7324072;7324363;7324555;7324851;7325099;7325702;7326232;7327702;7328132;7328808;7329713;7330253;7330743;7331333	+;+;+;+;+;+;+;+;+;+;+;+;+;+;+;+;+;+;+;+;+;+;+;+;+;+;+;+;+;+	14871	2010	7081	9771	4330	2672	5317	3271	2321	5950	5659	5405	8289	6971	5805	4227	4983	2872	2631	2930	6645	3372	3249	10106	6805	6713	4470	8328	6551	7630	5834	5680	8649	629	4812	3584	7517	4677	2833	1969	7345	5118	6505	3548	5684
FBgn0079489	2;2;2;2	7333494;7334379;7335033;7335612	7333551;7334976;7335549;7336163	+;+;+;+	1725	53	42	38	12	14	11	2288	2925	3046	513	1433	1326	361	283	230	172	171	210	128	228	190	65	188	45	101	14	21	23	4731	208	3584	977	287	1292	225	427	190	175	97	197	262	253	236	204
FBgn0071302	2;2;2	7337042;7337469;7341750	7337305;7341601;7341756	-;-;-	4404	4	41	23	367	196	454	8	5	17	14	29	28	11	5	2	3	0	4	0	6	0	0	8	12	0	459	551	747	22	16	16	18	1	8	3	5	0	2	2	2	0	4	4	2
FBgn0248077	2;2;2;2;2;2;2;2;2;2;2;2;2;2;2;2;2;2;2;2;2;2;2	7345608;7345608;7347427;7347427;7347654;7347654;7348015;7348015;7348209;7348209;7348557;7348557;7349723;7349723;7351237;7352823;7352823;7353480;7353480;7353757;7353757;7354020;7354020	7345770;7345770;7347572;7347572;7347783;7347783;7348143;7348143;7348478;7348478;7348926;7348926;7350376;7350376;7352454;7353423;7353423;7353697;7353697;7353956;7353956;7354240;7354240	-;-;-;-;-;-;-;-;-;-;-;-;-;-;-;-;-;-;-;-;-;-;-	4320	4	29	32	91	97	135	412	338	876	258	534	635	153	56	27	38	23	5	8	0	10	9	11	17	8	163	183	294	1402	261	743	466	43	360	65	32	32	5	7	27	11	15	6	13
FBgn0077850	2;2;2	7399827;7400243;7400504	7400181;7400441;7401320	-;-;-	1371	3002	2813	2715	2278	882	1542	1333	2175	1715	1866	2125	2007	2854	2030	2791	2382	3142	3376	3559	4036	3102	2291	4034	2138	4122	2142	2188	1621	2576	2476	2149	2320	1383	1839	2226	3544	2288	2978	1255	5076	3671	4422	3270	3057
FBgn0248076	2;2	7404404;7404718	7404541;7404789	-;-	210	0	0	0	0	0	0	0	0	0	0	0	0	0	0	0	0	0	0	0	0	0	0	1	0	0	0	0	0	0	0	0	0	0	0	0	0	0	0	0	0	0	0	0	0
FBgn0248075	2;2;2;2;2;2	7406555;7406729;7408121;7408907;7409640;7409779	7406665;7408058;7408854;7409433;7409718;7409955	-;-;-;-;-;-	2958	911	1820	4410	1179	207	821	2	0	0	5	1	2	0	0	4	4	0	7	2	7	12	3	2321	4732	345	473	980	688	5	1	2	6	1	5	0	3	1	2	1	1	5	12	12	34
FBgn0248074	2;2	7411533;7413164	7413011;7413169	-;-	1485	0	0	0	0	0	2	0	0	0	0	0	0	0	0	0	0	0	0	0	0	0	0	0	0	0	0	0	0	0	0	0	0	0	0	0	0	0	0	0	0	0	0	0	0
FBgn0248072	2;2;2;2;2;2	7417399;7417572;7418964;7419750;7420484;7420623	7417509;7418901;7419697;7420276;7420562;7420799	-;-;-;-;-;-	2958	841	1639	4165	1037	195	800	0	0	0	0	0	0	0	4	0	0	2	2	10	6	26	10	2309	4415	375	423	999	717	0	2	0	0	0	0	0	1	0	0	0	2	2	7	2	24
FBgn0262019	2;2;2;2;2;2;2;2;2;2;2;2;2;2;2;2;2;2;2;2;2;2;2;2;2;2;2;2	7422322;7422322;7422322;7424027;7424027;7424027;7427755;7427755;7427755;7430819;7430819;7430819;7431762;7431762;7431762;7432222;7432222;7432222;7432413;7432413;7432413;7432612;7432612;7432612;7439852;7440246;7443330;7443724	7423875;7423875;7423875;7427646;7427646;7427646;7430759;7430759;7430759;7431019;7431019;7431019;7432153;7432153;7432153;7432341;7432341;7432341;7432538;7432538;7432538;7432895;7432895;7432878;7440189;7440250;7443667;7443728	-;-;-;-;-;-;-;-;-;-;-;-;-;-;-;-;-;-;-;-;-;-;-;-;-;-;-;-	9988	1	1	4	4	0	10	0	0	0	0	0	2	7	2	5	4	2	0	2	2	2	6	6	5	2	7	4	0	0	0	0	0	0	0	6	0	1	8	7	5	2	0	2	1
FBgn0261894	2;2	7445361;7445630	7445566;7445768	-;-	345	0	0	2	0	0	0	0	0	0	2	0	3	6	4	3	1	1	4	2	0	0	0	0	0	4	0	0	0	0	0	0	0	0	0	6	5	3	4	3	0	2	1	0	0
FBgn0248442	2;2;2;2	7446044;7446256;7446401;7446609	7446192;7446343;7446542;7446736	+;+;+;+	507	1	0	0	0	0	0	0	0	0	0	1	0	7	6	19	4	7	4	4	5	3	0	0	1	0	0	0	0	0	0	0	0	0	0	22	7	9	6	28	3	5	0	1	1
FBgn0071673	2;2;2	7446978;7447153;7447532	7447095;7447466;7447822	-;-;-	723	5	10	2	0	0	1	0	4	0	9	4	16	2377	2645	4377	2801	3137	3997	3916	3703	1872	1107	25	7	37	3	2	5	9	2	2	15	8	15	2966	4429	2925	3287	1794	5419	4761	3489	3818	1731
FBgn0248071	2;2;2;2;2;2;2;2;2;2;2;2;2;2;2;2;2;2;2;2	7450513;7451931;7452961;7452965;7453459;7453459;7455058;7455058;7455532;7455532;7467226;7467226;7467405;7467405;7468915;7468915;7469071;7469071;7469306;7469306	7450853;7452916;7453392;7453392;7453626;7453626;7455154;7455154;7455749;7455749;7467330;7467330;7467548;7467548;7468986;7468986;7469234;7469234;7469516;7469654	-;-;-;-;-;-;-;-;-;-;-;-;-;-;-;-;-;-;-;-	3076	2	0	2	3	2	4	0	0	0	0	0	0	8	7	22	8	5	13	21	31	10	6	21	16	9	12	8	4	0	0	0	0	0	0	32	8	13	11	4	19	15	19	13	12
FBgn0079481	2;2;2;2	7466189;7466394;7466548;7466840	7466321;7466479;7466766;7467034	+;+;+;+	633	0	0	3	3	0	0	0	0	0	0	0	0	0	1	3	1	4	1	1	0	0	0	0	2	0	1	0	2	0	0	0	0	0	0	0	2	0	0	0	1	9	0	4	2
FBgn0071876	2;2;2;2;2;2;2;2;2;2;2;2;2;2;2;2;2	7476975;7485092;7485167;7488469;7488469;7489582;7489582;7489759;7489759;7489901;7489901;7490069;7490069;7490321;7490321;7490532;7490532	7477046;7485337;7485337;7488575;7488575;7489691;7489691;7489837;7489837;7489998;7489998;7490260;7490260;7490463;7490463;7490693;7490693	+;+;+;+;+;+;+;+;+;+;+;+;+;+;+;+;+	1209	2	1	0	66	53	76	0	0	0	0	0	0	8	1	2	4	2	0	2	0	0	4	2	0	7	77	88	122	0	0	0	0	0	0	3	6	4	2	3	6	2	1	0	2
FBgn0079472	2;2;2;2;2;2;2;2;2;2;2;2	7496372;7496372;7497468;7497468;7497636;7497636;7498455;7498455;7499477;7499477;7500726;7500726	7496442;7496442;7497578;7497578;7498392;7498392;7498697;7498829;7500137;7500137;7501048;7501048	+;+;+;+;+;+;+;+;+;+;+;+	2298	442	386	1100	280	53	125	542	649	720	26	242	179	814	884	1210	1120	1320	1394	1691	3316	1598	1387	1507	790	1405	172	320	277	1230	17	855	95	36	203	989	1643	905	705	613	1409	2159	2812	1799	1818
FBgn0248443	2;2;2;2	7503814;7504059;7505148;7505556	7503999;7505090;7505497;7505688	+;+;+;+	1701	1703	1757	1340	1302	734	986	914	1527	1209	1754	1744	1732	741	708	1032	734	801	1422	1830	2229	1615	1442	2261	1537	2123	1271	1543	853	1526	1944	1362	2046	1770	1684	566	1193	1073	1003	573	1551	1666	1859	1475	1577
FBgn0077809	2;2;2;2;2;2;2;2;2	7506419;7506935;7507302;7507776;7508236;7508431;7508601;7510770;7518113	7506879;7507227;7507715;7508161;7508347;7508513;7508631;7510921;7518235	-;-;-;-;-;-;-;-;-	2055	91	165	200	166	58	165	722	816	1148	449	1054	1053	205	41	84	105	107	103	143	162	92	113	214	110	220	210	142	181	1699	194	1182	751	91	894	73	83	36	42	25	103	108	235	61	137
FBgn0263686	2	7512992	7513294	+	303	0	0	0	0	0	1	0	0	0	0	0	0	0	0	1	0	0	0	0	0	0	0	0	0	0	0	0	0	0	0	0	0	0	0	0	0	0	2	0	0	0	0	0	0
FBgn0248444	2;2;2;2;2;2	7520422;7520623;7520865;7521080;7521395;7521828	7520566;7520805;7521025;7521336;7521767;7522034	+;+;+;+;+;+	1326	6	6	2	2	2	1	0	0	0	0	0	0	4	7	1	13	5	19	14	28	10	23	4	11	11	7	14	0	0	0	0	0	0	0	6	15	0	1	10	9	2	6	5	10
FBgn0078791	2	7522912	7523394	-	483	189	121	159	104	45	63	189	321	214	69	161	103	102	94	145	157	128	114	217	233	208	143	182	113	166	87	91	86	319	68	270	114	123	96	162	207	67	104	44	247	205	357	146	208
FBgn0078786	2;2	7523701;7524283	7524228;7524594	-;-	840	66	61	57	107	67	68	110	128	98	6	16	8	71	41	166	118	90	53	76	88	62	70	62	55	66	108	115	65	122	4	133	4	19	35	112	30	53	99	161	77	83	79	63	60
FBgn0071570	2;2;2	7524772;7524961;7525203	7524900;7525140;7525352	-;-;-	459	3046	3156	1853	2231	1143	1477	1516	1725	1409	1931	1966	1639	1252	1114	2298	1717	1639	3191	2619	4830	2829	3056	2528	2019	3777	1429	1987	731	1819	1148	1685	2163	3421	1843	1000	2017	2199	2502	2129	2915	2963	2828	3047	2487
FBgn0071320	2;2;2;2;2	7526260;7526621;7527073;7528316;7528504	7526390;7526943;7528247;7528444;7528728	+;+;+;+;+	1983	242	509	383	504	202	384	1067	1293	1386	1552	1834	1779	888	597	770	710	755	501	443	759	303	250	497	356	362	359	497	379	1914	1736	1547	2219	512	1878	529	978	633	564	362	882	404	588	350	372
FBgn0261669	2;2;2;2;2;2;2	7530708;7536073;7536521;7536810;7537424;7537833;7538375	7530882;7536459;7536743;7537363;7537771;7538061;7538537	-;-;-;-;-;-;-	2079	26	21	25	71	73	83	2	2	5	0	1	0	8	0	20	14	12	13	43	33	25	58	74	61	75	102	106	87	0	0	0	0	0	0	2	15	5	16	5	8	29	70	27	63
FBgn0079459	2;2;2;2;2;2;2	7542499;7542499;7542934;7542934;7543813;7543813;7552303	7542867;7542867;7543737;7543737;7544046;7543964;7552474	-;-;-;-;-;-;-	1579	2112	3041	2517	2058	929	1474	9282	11033	10695	1106	5183	4861	1523	803	2052	1800	1549	2097	2502	4112	3052	3444	3853	2609	3360	1475	2161	1108	13356	294	11084	2708	788	5092	865	1865	1357	2004	1484	2410	2356	3294	1863	3159
FBgn0079463	2;2;2;2;2	7556399;7558092;7558600;7558774;7558998	7558033;7558532;7558717;7558929;7559257	-;-;-;-;-	2610	1993	2554	1976	1817	989	1235	1945	2007	2234	1522	2583	2610	1081	870	1355	1161	1081	2013	2156	3230	2301	2061	2545	1678	2620	1314	1976	1079	2837	68	2428	2588	1306	2463	622	1386	1135	1374	849	2072	2356	2356	2193	1985
FBgn0248069	2;2;2;2;2;2	7560181;7561539;7561752;7562829;7562925;7563823	7561322;7561675;7562549;7562859;7563771;7563996	-;-;-;-;-;-	3129	94	182	92	141	119	140	645	872	776	54	179	209	149	192	326	249	153	625	235	643	184	154	103	132	162	110	307	148	745	18	664	131	96	165	141	583	373	234	134	299	218	307	309	175
FBgn0248068	2;2;2;2;2;2;2;2;2	7567092;7567558;7567837;7568022;7568407;7568895;7569135;7570875;7595686	7567491;7567767;7567957;7568333;7568821;7569075;7570800;7571176;7595921	-;-;-;-;-;-;-;-;-	3843	572	1786	2114	1507	761	1400	1200	966	2119	903	1420	1659	559	282	322	259	444	387	440	1100	802	789	2184	1434	1747	1666	2240	2559	2912	1158	1941	1515	219	1280	221	334	225	214	204	404	973	1076	749	1018
FBgn0248066	2;2;2;2;2	7609465;7609679;7610926;7614298;7617582	7609604;7609862;7610957;7614361;7617605	-;-;-;-;-	444	5245	11785	5220	12406	6799	7577	6375	6479	6692	6296	6983	6575	3838	2292	3735	3140	3739	4780	3091	4915	3056	3180	6083	7238	5291	8634	10763	4965	7794	3779	6800	7210	1399	6149	2621	4107	3599	5488	2647	5452	2814	3975	3164	2725
FBgn0077532	2;2;2;2;2;2;2;2;2	7630738;7692138;7692267;7692747;7692747;7693077;7693077;7693578;7693578	7631088;7692679;7692679;7693011;7693011;7693510;7693477;7695399;7695399	+;+;+;+;+;+;+;+;+	3414	139	407	988	337	77	288	845	827	1637	644	878	813	497	267	346	485	480	254	401	759	502	425	1359	468	656	372	479	629	2479	2298	1360	957	37	652	283	593	160	234	104	619	1064	1557	624	1015
FBgn0248065	2;2	7635839;7636093	7636031;7636811	-;-	912	5	4	0	0	1	1	0	0	2	0	0	0	0	2	0	0	2	6	1	2	2	0	6	0	1	2	4	6	0	0	0	0	0	0	0	5	2	0	2	3	2	3	6	6
FBgn0248447	2	7698674	7699093	+	420	157	302	264	251	135	269	61	30	67	34	55	60	96	67	213	224	151	265	259	401	236	259	304	219	289	237	351	210	87	75	69	42	14	29	53	166	129	162	127	228	358	293	215	258
FBgn0073334	2;2;2;2	7701284;7701675;7701996;7702651	7701616;7701933;7702413;7703326	+;+;+;+	1686	46	46	71	31	4	25	2	2	0	4	0	0	2	0	13	18	11	12	16	15	15	14	257	105	157	32	30	44	2	6	1	5	1	4	5	19	13	8	0	15	15	18	8	19
FBgn0073335	2;2;2;2	7705522;7705921;7706239;7706717	7705854;7706179;7706659;7707356	+;+;+;+	1653	14	54	15	58	19	43	0	0	0	0	0	0	2	2	6	0	10	0	6	4	0	2	37	53	12	85	72	150	0	0	0	0	0	0	0	4	0	7	0	4	4	5	6	3
FBgn0073336	2;2;2;2;2	7708508;7708907;7710335;7710813;7711382	7708837;7709165;7710749;7711319;7711541	+;+;+;+;+	1671	72	73	90	23	14	36	0	0	0	0	0	1	0	0	2	2	6	2	0	4	1	4	48	108	19	58	59	144	0	0	0	0	0	0	10	6	1	5	5	4	1	2	2	1
FBgn0248064	2;2;2;2;2;2;2;2;2;2;2;2;2;2;2;2;2;2;2;2;2;2;2;2;2;2	7714975;7714975;7714975;7715192;7715192;7715192;7715459;7715459;7715459;7715798;7715798;7715798;7716118;7716118;7716118;7716372;7716372;7716372;7717034;7721592;7727295;7732272;7732487;7733532;7733748;7735948	7715126;7715126;7715126;7715400;7715400;7715400;7715733;7715733;7715733;7716052;7716052;7716052;7716312;7716312;7716312;7716568;7716556;7716568;7717544;7727228;7728471;7732401;7732740;7733673;7735885;7736128	-;-;-;-;-;-;-;-;-;-;-;-;-;-;-;-;-;-;-;-;-;-;-;-;-;-	11453	1349	3341	7697	2997	1519	3508	53	36	95	215	218	344	15445	16830	11990	11739	13019	3917	4331	9119	3526	2366	6249	3591	4381	4164	5714	8214	144	380	207	250	28	246	12350	22395	7309	5394	3566	13305	7120	10275	4945	5143
FBgn0074479	2	7765410	7765943	-	534	0	0	0	0	0	0	0	0	0	0	0	0	0	0	0	0	0	0	0	0	0	0	0	0	0	0	0	0	0	0	0	0	0	0	0	0	0	0	0	0	0	0	0	0
FBgn0077583	2;2;2;2	7793806;7794148;7794792;7795044	7794084;7794725;7794992;7795251	+;+;+;+	1266	122	233	154	282	164	204	500	544	592	58	257	202	173	119	229	189	242	309	432	493	349	338	296	171	270	297	272	283	773	36	680	112	74	262	138	229	146	160	135	334	353	385	240	369
FBgn0080238	2;2;2;2;2	7795830;7795970;7797104;7798574;7798819	7795910;7796890;7798511;7798755;7798944	-;-;-;-;-	2718	826	2092	2687	1839	858	1314	1889	2647	2751	4273	3609	4672	5552	4198	4435	3994	4681	3567	3489	4574	2728	2085	3072	1547	2602	1685	2091	1623	4516	6065	3184	4886	1387	3524	5076	6955	4240	4405	2254	7635	4204	5201	3467	3119
FBgn0248448	2	7799438	7800454	+	1017	52	49	76	61	23	29	127	288	214	86	225	125	161	128	179	152	191	71	122	125	68	69	85	39	97	70	45	53	337	30	231	115	94	87	191	222	99	83	33	221	148	166	128	94
FBgn0248449	2;2	7800717;7801655	7801595;7801819	+;+	1044	334	314	446	246	65	168	344	556	428	668	860	794	1071	786	822	731	779	648	720	979	561	448	618	263	553	218	227	197	779	1153	581	869	566	689	897	1453	625	616	303	1292	840	932	769	625
FBgn0080229	2;2	7801970;7802258	7802185;7802845	-;-	804	1036	1070	979	723	399	559	991	1420	954	18	84	78	421	457	883	682	760	1497	1519	2320	1559	1450	1633	1009	1636	703	744	396	970	5	1082	73	72	87	444	881	716	930	585	1520	1627	1661	1483	1470
FBgn0077658	2;2;2;2;2;2	7803151;7803477;7803741;7804134;7804569;7804728	7803219;7803683;7804069;7804504;7804660;7805072	+;+;+;+;+;+	1413	3144	3562	3985	3740	1854	2864	3588	4901	5227	3539	6651	5103	4892	3402	4401	3309	4818	3504	4980	3799	3512	2224	4594	2753	3901	4399	4364	4216	7797	2232	6002	4960	4358	4534	3960	5523	2994	3424	1527	5805	4466	5617	3993	3362
FBgn0080217	2;2	7805233;7806563	7806501;7806739	-;-	1446	2160	2373	1837	1927	1001	1151	978	1574	1131	1708	1883	1883	2436	1831	2905	2202	2593	3354	3196	3673	2913	2014	2534	1405	2936	1651	1648	1036	1519	1747	1532	2206	1886	1655	1810	3344	2639	3118	1456	4849	3423	3464	2915	2752
FBgn0248450	2;2;2;2;2;2;2;2;2;2	7807130;7807130;7808624;7808624;7811158;7811158;7811533;7811533;7812442;7813996	7807450;7807450;7809962;7809962;7811472;7811472;7811594;7811594;7812549;7814055	+;+;+;+;+;+;+;+;+;+	2205	2645	3359	3059	2475	1142	2088	3440	3484	4073	6711	6006	6569	8748	8007	9538	6617	10790	9379	9899	11456	7870	6484	4803	2354	4612	2517	3142	2579	6068	8464	4435	7589	2428	5179	7265	11477	7617	7929	3965	13128	9905	13206	9415	8876
FBgn0248063	2	7815410	7816600	-	1191	58	84	55	56	22	55	0	0	0	0	0	0	26	27	82	67	54	137	68	123	57	57	75	59	70	32	84	46	0	0	0	0	0	0	21	40	34	48	36	65	84	70	103	47
FBgn0248060	2;2	7819335;7819523	7819453;7819631	-;-	228	0	0	0	0	0	1	0	0	0	0	0	0	0	1	0	0	2	0	0	3	0	2	0	6	0	0	3	1	0	0	0	0	0	0	0	0	0	0	0	0	0	0	0	0
FBgn0248451	2	7820677	7821012	+	336	2089	2709	1517	2265	1034	1515	1225	1549	1478	2673	2277	2632	2912	2220	3329	2636	3182	3572	2938	3368	2610	2057	2607	1826	2638	1921	2305	1075	1807	2213	1555	2920	2158	2303	2362	3529	3475	4331	1958	5601	2969	2935	2618	2405
FBgn0248059	2;2;2	7821440;7821980;7822647	7821917;7822595;7822710	-;-;-	1158	798	872	582	826	408	456	425	678	577	893	1002	899	856	710	1087	968	945	1021	1253	1210	986	817	991	624	981	847	669	477	695	871	778	1088	784	890	726	1329	947	1007	637	1712	1146	1183	921	892
FBgn0079129	2;2;2	7830458;7830733;7830843	7830672;7830774;7830900	-;-;-	315	0	0	0	0	0	0	0	0	0	0	0	0	0	0	0	0	0	0	0	0	0	0	0	0	0	0	0	0	0	0	0	0	0	0	0	0	0	0	0	0	0	0	0	0
FBgn0248453	2;2	7831772;7831917	7831862;7832179	+;+	354	0	0	0	0	0	1	0	0	0	0	0	0	0	0	0	0	0	0	0	0	0	0	0	0	0	0	0	0	0	0	0	0	0	0	0	0	0	2	0	0	0	0	0	0
FBgn0072310	2;2;2;2	7836222;7836546;7837013;7838596	7836453;7836684;7837155;7838837	-;-;-;-	756	0	6	0	0	0	2	0	0	0	0	0	0	0	0	2	0	0	9	1	6	0	6	0	0	2	1	0	0	0	0	0	0	0	0	0	0	0	0	2	0	2	2	0	2
FBgn0077411	2;2;2	7841064;7841257;7841605	7841198;7841541;7841775	+;+;+	591	499	602	417	596	327	364	744	1126	793	33	115	77	125	110	215	194	170	485	393	572	432	312	479	271	518	525	532	324	769	6	877	69	72	84	73	224	155	286	115	340	294	493	343	367
FBgn0081083	2;2;2	7841843;7842035;7842628	7841973;7842572;7842696	-;-;-	738	960	1622	762	1621	922	922	721	927	636	609	658	721	697	627	1308	1022	1085	2081	1938	2650	1661	1500	1093	786	1285	1410	1458	759	803	327	868	715	986	686	593	1233	1257	1586	993	1938	1553	1581	1497	1314
FBgn0072895	2;2;2;2;2;2;2	7844243;7844784;7845406;7845617;7845880;7846009;7846285	7844436;7845347;7845557;7845815;7845948;7846221;7846501	+;+;+;+;+;+;+	1608	4	18	6	5	1	2	0	0	0	0	0	0	2	6	0	2	2	2	2	0	0	0	2	10	3	6	2	14	0	0	0	0	0	0	0	2	2	2	0	4	1	0	4	2
FBgn0078893	2;2;2;2;2;2;2	7852386;7852710;7852915;7853193;7853788;7854507;7854713	7852640;7852840;7853129;7853730;7854446;7854653;7854831	+;+;+;+;+;+;+	2064	93	393	106	802	351	457	1400	1149	1605	850	1355	1529	212	27	45	18	24	10	10	18	21	12	65	208	58	978	935	1042	2498	789	1483	1421	341	1331	64	38	47	31	7	12	9	24	8	22
FBgn0079629	2;2;2;2;2;2;2;2;2;2;2;2	7858957;7859080;7859303;7860430;7860659;7861064;7861571;7862837;7863046;7863277;7863547;7863882	7859031;7859254;7860366;7860599;7860953;7861509;7862529;7862905;7863217;7863477;7863702;7863939	-;-;-;-;-;-;-;-;-;-;-;-	3840	0	3	9	6	1	0	34	18	45	2	15	25	8	2	0	4	2	0	2	3	6	6	4	5	4	2	5	8	62	2	69	20	0	23	0	7	2	6	0	0	0	4	0	4
FBgn0248058	2;2	7909044;7910149	7909336;7910275	-;-	420	0	0	1	0	0	0	1	3	1	0	1	1	0	0	0	0	0	0	0	0	0	0	0	0	0	1	3	2	9	0	0	2	0	0	0	0	0	0	0	0	0	0	0	0
FBgn0075063	2;2;2;2;2;2;2;2	7915159;7916941;7917240;7917434;7917650;7917846;7918638;7918857	7916880;7917174;7917369;7917578;7917789;7917875;7918725;7919160	-;-;-;-;-;-;-;-	2793	1685	2663	3997	1985	954	1969	2895	3068	4177	6151	5854	6877	10197	8550	8700	7688	8915	6117	7073	8359	5941	4380	4519	2609	5231	2091	2968	2489	6028	8919	4783	7400	2410	5112	7899	12390	7199	5901	3637	13415	9893	11057	8412	7335
FBgn0072343	2	7920950	7922986	+	2037	383	723	775	957	391	708	629	1023	1074	94	425	282	493	359	451	378	514	319	506	732	391	266	689	385	541	1211	804	1198	1711	82	1134	216	140	245	440	520	219	288	163	585	745	704	495	476
FBgn0072782	2;2	7926064;7928494	7926948;7928574	+;+	966	42	138	396	100	18	76	257	392	688	171	372	405	202	145	50	79	130	64	44	110	62	31	383	168	185	145	220	488	1263	1117	588	294	6	305	256	189	43	42	27	106	186	342	86	139
FBgn0248454	2;2;2;2;2	7935409;7936163;7936315;7937459;7939892	7935799;7936230;7937375;7939827;7940616	+;+;+;+;+	4614	1223	4019	5427	3679	1698	3905	8147	5762	11755	4779	5607	7784	3874	3188	2296	2818	3434	1364	1619	4134	1692	1358	5461	5136	3029	3811	6464	6490	15814	10966	10086	7104	320	6156	5235	4571	2090	2023	1617	3790	3001	4507	1659	3289
FBgn0248455	2;2	7961506;7961897	7961837;7962098	+;+	534	0	0	0	0	0	0	0	0	0	0	0	0	0	0	0	0	0	0	0	0	0	2	0	0	0	0	0	0	0	0	0	0	0	0	0	0	0	0	0	0	0	0	0	0
FBgn0071722	2	7963043	7963948	+	906	0	0	0	0	0	0	0	0	0	0	0	0	0	0	0	0	0	0	0	0	0	0	0	0	0	0	0	0	0	0	0	0	0	0	2	0	0	0	0	0	0	0	0	0
FBgn0074943	2	7972773	7973567	-	795	0	0	0	0	0	0	0	0	0	0	0	0	0	0	0	0	0	0	0	0	0	0	0	0	0	0	0	0	0	0	0	0	0	0	0	0	0	0	0	0	0	0	0	0
FBgn0248057	2	7975235	7976266	-	1032	0	0	0	0	0	0	0	0	0	0	0	0	0	0	0	0	0	0	0	0	0	0	0	0	0	0	0	0	0	0	0	0	0	0	0	0	0	0	0	0	0	0	0	0
FBgn0248056	2	8022063	8022470	-	408	0	0	0	0	0	0	0	0	0	0	0	0	0	0	0	0	0	0	0	0	0	0	0	0	0	0	0	0	0	0	0	1	0	0	0	0	0	0	0	0	0	0	0	0
FBgn0262504	2;2;2;2;2;2;2;2	8022341;8022590;8022968;8024913;8025215;8033971;8060362;8111055	8022530;8022766;8023234;8025105;8025317;8034046;8060418;8111386	-;-;-;-;-;-;-;-	1395	0	0	0	0	0	0	0	0	0	0	0	0	0	0	0	0	0	0	0	0	0	0	0	0	0	0	0	0	0	0	0	0	0	0	0	0	0	0	0	0	0	2	2	0
FBgn0248456	2	8031231	8031383	+	153	0	0	0	0	0	0	0	0	0	0	0	0	0	0	0	0	0	0	0	0	0	0	0	0	0	0	0	0	0	0	0	0	0	0	0	0	0	0	0	0	0	0	0	0
FBgn0248053	2;2;2;2;2;2;2;2	8178459;8179283;8180042;8180504;8186275;8186524;8189112;8211218	8178467;8179436;8180431;8180693;8186371;8186599;8189199;8211725	-;-;-;-;-;-;-;-	1512	0	6	3	2	0	2	1	1	2	0	0	0	5	5	7	7	5	2	5	4	0	2	0	0	1	12	3	10	0	0	0	1	0	0	2	3	2	1	0	6	0	6	2	5
FBgn0078454	2	8276101	8276877	+	777	3	0	0	1	1	0	0	0	0	0	0	0	0	0	0	0	1	0	0	1	0	0	8	0	2	0	0	0	0	0	0	0	0	0	0	2	0	0	4	0	0	0	2	2
FBgn0248457	2;2;2;2;2;2;2;2;2;2;2;2;2;2;2	8279184;8279184;8295254;8295254;8295951;8295951;8299118;8299118;8299371;8299648;8299648;8301245;8301245;8301644;8301644	8279240;8279240;8295488;8295488;8296180;8296180;8299285;8299285;8299538;8299912;8299912;8301567;8301567;8301733;8301733	+;+;+;+;+;+;+;+;+;+;+;+;+;+;+	1536	3907	3245	3656	3400	1258	1710	4	13	11	9	24	17	2203	2866	3135	3344	3572	6735	4791	9851	6027	4117	4151	2137	6189	2366	2263	1214	15	15	13	16	23	10	2401	4636	3341	3720	2518	5394	6936	6223	5950	5392
FBgn0078479	2;2;2;2;2;2	8303930;8304352;8305920;8306167;8306317;8307053	8304287;8305854;8306111;8306258;8306985;8307166	-;-;-;-;-;-	2928	4487	5420	4465	4124	2127	2660	3215	3827	3433	6694	5087	5920	9745	8492	13324	10259	12022	16443	13613	19812	13447	12516	7115	4322	8703	2629	4211	1750	4418	5803	4241	7734	4060	5140	8499	13483	13693	16554	9873	20987	16535	14078	15465	11436
FBgn0076047	2	8307699	8308679	+	981	2187	688	1129	226	88	118	13	18	12	1214	523	792	5895	5591	11794	6819	9890	15639	12594	21815	13192	12549	5574	1133	10199	102	188	77	18	26	29	629	573	614	6468	12375	13580	20312	10550	18377	16014	13010	18105	10563
FBgn0248458	2;2	8308854;8309007	8308951;8309877	+;+	969	356	656	350	526	297	342	1179	1462	1224	282	879	721	285	237	368	317	305	483	551	817	482	546	470	357	533	455	556	253	1658	43	1478	408	398	698	241	418	447	412	324	471	394	552	434	422
FBgn0078503	2;2;2	8309969;8310341;8310465	8310273;8310413;8310668	+;+;+	582	357	444	247	388	187	258	973	1346	1036	132	465	348	184	149	266	207	228	434	466	656	446	465	371	260	448	350	398	173	1361	12	1242	218	512	371	135	296	270	358	148	437	425	402	434	356
FBgn0078950	2;2	8310807;8311889	8311823;8313022	-;-	2151	19	46	34	64	23	38	4	6	2	23	16	10	42	48	106	92	98	94	62	137	49	48	65	50	49	54	33	27	8	4	4	14	2	11	61	84	80	55	87	104	58	124	42	58
FBgn0078551	2;2;2;2;2;2;2;2;2;2;2;2;2;2	8313589;8313589;8313695;8313695;8314487;8314487;8314733;8314733;8314924;8314924;8315072;8315072;8315274;8315544	8313639;8313639;8314074;8314074;8314678;8314678;8314873;8314873;8315016;8315016;8315222;8315218;8315478;8315717	+;+;+;+;+;+;+;+;+;+;+;+;+;+	1387	714	751	515	438	196	293	1388	2046	1770	2946	2549	2742	1608	1267	1412	1226	1221	1206	755	1110	580	453	740	553	599	322	553	207	2182	2538	2018	3352	2102	2341	1097	2489	2322	1783	1030	2515	830	813	784	476
FBgn0078945	2;2;2;2;2	8316081;8317047;8318390;8318614;8318799	8316981;8318314;8318472;8318700;8318838	-;-;-;-;-	2379	27434	44362	29923	46121	20632	28720	8340	9965	10746	17307	14472	16249	19872	15388	23569	18852	23425	28043	26857	32946	24844	20383	34893	28699	34468	39392	43740	26139	13125	16787	11102	20275	7070	13332	14459	25431	21017	23236	13407	35326	26378	27722	23015	23900
FBgn0078559	2;2;2;2;2;2	8320791;8322660;8322808;8322992;8323316;8323534	8320907;8322745;8322932;8323227;8323477;8323974	+;+;+;+;+;+	1167	241	504	234	596	266	380	1575	2268	1682	165	542	505	221	122	179	127	169	187	177	339	152	156	381	320	333	516	588	386	2041	99	1724	332	56	485	174	241	181	212	79	296	195	278	196	169
FBgn0248051	2;2;2;2;2;2;2	8326109;8326577;8326594;8328937;8328937;8329733;8329733	8326242;8328879;8328879;8329670;8329670;8329956;8329956	-;-;-;-;-;-;-	3395	1912	3333	2516	2439	1385	2125	3615	4354	4053	1337	2403	2749	1833	1490	2227	1932	1632	2923	2681	4758	2397	2727	3043	2116	3513	2167	2803	1688	4669	339	3287	2208	888	2476	1088	2700	2170	2047	1455	2813	2991	3127	2964	2535
FBgn0078568	2;2;2;2;2	8330655;8331056;8332659;8335252;8335439	8330955;8332589;8335179;8335368;8335591	+;+;+;+;+	4626	3317	5263	6666	3007	1475	2829	9288	7452	10990	128	1124	924	4516	4836	5946	4969	5580	7311	7466	18496	8075	9300	7595	5054	8221	2723	4737	2746	11008	67	9923	379	320	886	3745	7946	6127	4585	4986	8516	13476	11079	12093	9689
FBgn0078936	2;2;2;2;2;2;2;2;2;2;2;2;2;2;2;2;2;2;2;2;2	8336217;8336217;8336217;8336490;8336490;8336490;8336867;8336867;8336867;8337268;8337268;8337268;8337628;8337628;8337628;8338677;8338677;8338677;8338923;8339254;8341622	8336425;8336425;8336425;8336805;8336805;8336805;8337213;8337213;8337213;8337572;8337572;8337572;8338610;8338610;8338610;8338841;8338841;8338793;8338961;8339368;8341734	-;-;-;-;-;-;-;-;-;-;-;-;-;-;-;-;-;-;-;-;-	2592	627	1232	647	2380	1350	1255	5484	5994	4597	2526	3359	3484	1602	1179	1489	1110	976	1111	1120	1400	1010	870	734	606	804	2174	2954	1652	6714	414	6792	3916	947	3555	953	2027	2206	1517	613	1871	1104	1075	911	859
FBgn0075984	2	8339969	8340667	+	699	0	3	0	11	0	0	276	513	309	8	21	16	4	4	12	6	0	0	1	1	2	2	2	3	6	4	10	0	290	15	411	29	6	15	6	6	10	2	2	6	3	4	6	4
FBgn0078931	2;2;2;2	8343004;8343919;8344357;8344751	8343654;8344289;8344537;8344753	-;-;-;-	1206	25241	19713	47281	22461	6303	13732	8141	18968	12394	17753	29572	19911	38101	25980	24134	21519	44532	24337	31438	30956	23768	12681	53733	18405	29691	28391	19011	34402	29244	57226	18829	21490	18626	20038	33538	46903	15369	18142	8303	41850	38279	53841	27049	25992
FBgn0078572	2;2	8345448;8345581	8345522;8346360	+;+	855	2273	1943	1608	1614	596	1015	866	1518	1185	1708	1959	1971	2399	1931	2718	2265	2841	3581	3535	4394	3041	2357	3000	1544	3394	1375	1337	891	1594	1985	1306	2188	2161	1814	1883	3252	2284	2659	1336	4113	3185	3746	2827	2999
FBgn0262492	2;2;2;2;2;2;2;2;2;2;2;2;2;2;2;2;2;2;2;2	8346873;8346873;8346873;8347073;8347073;8347073;8347855;8347855;8347855;8348211;8348211;8348211;8348410;8348410;8348410;8348794;8348794;8348794;8349102;8349435	8347005;8347005;8347005;8347783;8347783;8347783;8348156;8348156;8348156;8348350;8348350;8348350;8348733;8348733;8348733;8349043;8349043;8348881;8349134;8349737	-;-;-;-;-;-;-;-;-;-;-;-;-;-;-;-;-;-;-;-	2196	82	188	156	851	428	498	10	39	13	0	0	4	2	0	4	8	4	16	12	8	24	7	225	197	86	1037	784	727	45	0	12	2	0	2	6	7	10	0	0	6	4	23	0	31
FBgn0074752	2;2;2;2	8350433;8350631;8350804;8351634	8350574;8350741;8351546;8351765	-;-;-;-	1128	412	422	363	353	160	221	221	394	352	450	472	428	574	585	680	548	891	690	895	985	573	495	669	323	556	355	366	281	487	452	324	539	372	379	482	892	579	596	346	1082	808	872	610	532
FBgn0071113	2	8351865	8352464	+	600	301	274	196	205	152	169	223	291	233	38	58	67	77	85	174	201	142	434	359	447	388	228	262	198	383	211	251	110	248	13	217	66	57	40	110	171	187	205	135	280	367	339	290	260
FBgn0074670	2;2;2;2;2;2;2;2;2;2;2;2;2;2;2;2;2	8353069;8353069;8353349;8353349;8353544;8353544;8353774;8353774;8354122;8354122;8354853;8355205;8355205;8355768;8355768;8356106;8356106	8353280;8353280;8353475;8353475;8353712;8353712;8354056;8354056;8354751;8354751;8355077;8355559;8355559;8356039;8356039;8356166;8356166	-;-;-;-;-;-;-;-;-;-;-;-;-;-;-;-;-	2334	680	1146	2034	1085	406	1030	1114	1287	2019	358	1104	1060	235	97	75	84	72	90	207	309	271	129	2042	995	1465	1339	1174	1425	3103	282	2202	631	178	821	59	165	54	52	25	110	228	365	137	416
FBgn0071105	2;2;2;2;2;2;2;2;2;2;2;2;2;2;2;2;2;2;2	8368308;8368308;8368308;8369166;8369166;8369166;8369223;8369466;8369466;8369466;8369466;8369924;8369924;8369924;8369924;8371397;8371397;8371397;8371397	8369102;8369102;8369102;8369405;8369405;8369405;8369405;8369840;8369840;8369840;8369840;8370138;8370138;8370138;8370138;8371472;8371472;8371472;8371472	+;+;+;+;+;+;+;+;+;+;+;+;+;+;+;+;+;+;+	1701	9354	16098	14574	19063	7034	12008	11616	13537	14414	20318	18298	21291	15467	12613	13169	12650	15942	16913	12171	16914	12036	9450	16806	15363	12810	15434	18392	13303	19222	25251	14212	24737	1554	19010	13633	18432	13735	14725	8092	21174	14231	16951	12758	12055
FBgn0071103	2;2	8375945;8376214	8376055;8376891	+;+	789	62989	63903	60331	69568	30527	39981	20116	36002	22036	40078	45413	39367	51012	36442	53773	43845	66039	70204	65720	78603	58482	40565	77663	46776	61613	63476	58666	43472	41217	60400	32398	46588	51374	37237	43096	60022	45961	58750	29601	83020	56838	68335	49004	46362
FBgn0248047	2;2	8377038;8378342	8378269;8378522	-;-	1413	53	80	51	41	20	30	2	0	1	0	0	0	61	54	142	78	78	78	183	153	67	80	117	53	75	26	60	35	0	0	4	0	2	0	81	57	77	69	78	101	104	117	63	97
FBgn0248046	2;2;2;2	8378967;8379951;8380256;8380401	8379892;8380193;8380326;8380510	-;-;-;-	1350	450	435	504	394	204	369	896	1425	1216	114	427	337	273	230	498	375	311	868	959	1112	805	670	698	460	664	318	573	261	1493	32	1419	211	176	443	235	486	301	343	193	675	730	989	586	830
FBgn0248460	2;2;2	8381075;8381421;8381704	8381358;8381644;8382107	+;+;+	912	36	71	55	56	24	26	1	5	6	11	10	4	37	36	57	76	32	35	46	92	35	42	78	61	75	8	35	13	7	6	3	12	15	4	62	19	28	34	90	51	45	33	32	33
FBgn0073924	2;2;2;2;2;2;2;2;2;2;2;2;2;2	8382183;8382356;8383061;8383977;8384301;8384742;8385316;8385781;8387124;8387645;8388165;8388431;8388841;8389243	8382293;8382989;8383901;8384241;8384670;8385250;8385722;8387054;8387581;8388108;8388364;8388781;8389181;8389338	-;-;-;-;-;-;-;-;-;-;-;-;-;-	6321	5834	9710	8970	4130	1746	3449	4070	3200	4484	7480	4816	5983	6953	6207	8187	7500	6351	9133	8094	13538	9703	8611	11382	7619	11862	2744	5887	2176	5098	6930	4818	8871	2236	4703	4382	9572	8328	7729	5946	12329	10155	10036	8554	9830
FBgn0071102	2;2	8390829;8393413	8393287;8393533	+;+	2580	493	802	1502	648	258	526	1659	1974	2636	3756	3640	4006	3858	2589	1636	1281	1419	898	946	1543	905	904	1448	590	1013	530	664	731	4659	7874	3015	4431	923	3095	2590	5271	2384	1232	699	2622	2016	1858	1471	1050
FBgn0073660	2;2;2;2;2;2;2;2;2;2;2	8395617;8395617;8395819;8395819;8396046;8396046;8396288;8396288;8397817;8397817;8398751	8395747;8395747;8395971;8395971;8396231;8396231;8397758;8397758;8398472;8398509;8398790	-;-;-;-;-;-;-;-;-;-;-	2674	2629	5253	4214	6238	2942	4563	4241	4329	5308	6057	6578	7210	2855	1717	2276	2097	1515	1936	2125	3185	2038	1969	3936	3293	3587	5874	6341	4342	6972	4395	5697	7975	1830	6259	2039	2718	2306	1517	1027	2845	2052	2511	1551	2077
FBgn0077279	2;2	8399020;8399310	8399253;8400359	-;-	1284	9	22	17	22	4	7	0	0	0	0	0	0	0	0	4	2	0	1	0	9	2	2	37	20	49	26	38	8	0	0	6	0	0	0	2	5	0	2	2	2	0	0	2	10
FBgn0078946	2;2;2;2;2;2;2	8402039;8403496;8404847;8405078;8406107;8410378;8410633	8402144;8403606;8405018;8406044;8410311;8410574;8410898	+;+;+;+;+;+;+	6024	219	682	1230	593	222	619	1195	1238	2742	261	1169	1143	588	406	360	343	448	246	353	940	490	406	1242	764	782	691	974	1355	4016	322	2583	610	32	827	338	429	257	204	160	512	779	996	476	688
FBgn0248461	2;2;2;2;2;2;2;2;2;2	8412910;8417756;8420165;8420165;8420481;8420481;8420717;8420717;8420921;8420921	8413000;8417819;8420419;8420419;8420654;8420654;8420858;8420858;8421473;8421473	+;+;+;+;+;+;+;+;+;+	1279	0	14	0	248	182	261	0	0	0	0	0	0	0	0	0	0	0	0	0	0	0	0	0	0	0	211	247	179	0	0	0	1	0	0	0	0	0	0	2	2	0	0	2	0
FBgn0076002	2;2;2;2;2;2	8422067;8422424;8422834;8423469;8423630;8424937	8422360;8422773;8423405;8423569;8423734;8424972	-;-;-;-;-;-	1458	0	6	2	42	31	46	741	613	252	12	13	20	4	2	2	0	6	12	2	3	4	0	8	2	8	56	84	59	190	8	414	5	6	10	2	9	0	0	0	4	8	0	6	4
FBgn0248044	2;2;2;2	8425783;8425980;8426184;8426492	8425912;8426128;8426420;8426521	-;-;-;-	546	0	0	0	12	33	10	0	0	0	0	0	0	0	2	0	0	0	0	0	0	0	0	0	0	0	22	19	12	0	0	0	0	0	0	0	0	0	0	0	0	0	0	0	0
FBgn0248462	2;2	8431931;8432130	8432066;8433121	+;+	1128	0	0	0	0	0	0	1	0	0	0	0	0	0	0	0	0	0	0	1	0	0	0	0	0	0	7	0	7	0	0	0	0	0	0	0	0	0	0	0	0	0	0	0	0
FBgn0262493	2	8434103	8434396	+	294	0	0	0	0	0	0	0	0	0	0	0	0	0	0	0	0	0	0	0	0	0	0	0	0	0	0	0	0	0	0	0	0	0	0	0	0	0	0	0	0	0	0	0	0
FBgn0248463	2;2	8439754;8439856	8439787;8441300	+;+	1479	0	0	0	0	0	0	0	0	0	0	0	0	0	0	0	0	0	0	0	0	0	0	0	0	0	0	0	0	0	0	0	0	0	0	0	0	0	0	0	0	0	0	0	0
FBgn0079492	2;2;2	8441897;8444025;8444373	8443964;8444301;8444412	-;-;-	2385	0	0	0	0	4	0	0	0	0	0	0	0	0	0	0	0	0	0	0	0	0	2	0	0	0	0	0	0	0	0	0	1	0	0	0	0	0	0	0	0	0	0	0	0
FBgn0079491	2;2	8444690;8445729	8445663;8445774	-;-	1020	0	0	0	0	0	0	0	0	0	0	0	0	0	0	0	0	0	0	0	2	0	0	0	0	0	0	0	0	0	0	0	0	0	0	0	0	0	0	0	0	0	0	0	0
FBgn0248043	2;2	8446606;8447648	8447585;8447687	-;-	1020	0	0	0	2	1	0	0	0	0	0	0	0	0	0	0	0	0	0	0	0	0	0	0	0	0	0	0	0	0	0	0	0	0	0	0	0	0	0	0	0	0	0	0	0
FBgn0248042	2;2	8448520;8449559	8449499;8449598	-;-	1020	0	0	0	0	0	0	0	0	0	0	0	0	0	0	0	0	0	0	0	0	0	0	0	2	0	0	0	0	0	0	0	0	0	0	0	0	0	0	0	1	0	0	0	0
FBgn0248041	2;2	8450317;8451356	8451296;8451395	-;-	1020	0	0	0	0	0	0	0	0	0	0	0	0	0	0	0	0	0	3	0	0	0	0	0	0	0	0	0	0	0	0	0	0	0	0	0	0	0	0	0	0	0	0	0	0
FBgn0079478	2;2	8452605;8453655	8453590;8453694	-;-	1026	0	2	0	0	0	0	0	0	0	0	0	0	0	0	0	0	0	0	0	0	0	0	21	6	4	0	0	0	0	0	0	0	0	0	0	0	0	0	0	0	0	0	0	0
FBgn0248040	2;2	8456322;8457372	8457307;8457411	-;-	1026	0	6	0	0	0	0	0	0	0	0	0	0	0	0	0	0	0	0	0	0	0	0	8	1	0	0	0	0	0	0	0	0	0	0	0	0	0	0	0	0	0	0	0	0
FBgn0248039	2;2	8460075;8461125	8461060;8461164	-;-	1026	0	0	0	1	0	0	0	0	0	0	0	0	0	0	0	0	0	0	0	0	0	0	8	1	0	0	0	0	0	0	0	0	0	0	0	0	0	0	0	0	0	0	0	0
FBgn0262494	2;2;2;2;2;2;2	8461846;8463793;8464828;8493381;8493506;8494169;8494332	8462537;8463909;8465026;8493449;8493740;8494260;8494370	+;+;+;+;+;+;+	1443	0	0	0	2	0	0	0	1	0	0	0	0	0	0	0	0	0	0	0	0	0	0	0	0	0	1	5	2	0	0	0	0	0	0	0	0	0	0	0	0	0	0	0	0
FBgn0079146	2;2	8484482;8484881	8484818;8485425	+;+	882	0	0	0	0	0	0	0	0	0	0	0	0	0	0	0	0	0	0	0	0	0	0	0	0	0	0	0	0	0	0	0	0	0	0	0	0	0	0	0	0	0	0	0	0
FBgn0079473	2;2;2;2;2;2;2;2;2;2;2;2;2;2;2;2;2;2;2;2;2;2;2;2;2;2;2;2;2;2	8494922;8494922;8495328;8495328;8495672;8495672;8495676;8495676;8495784;8495784;8495784;8495784;8496672;8496672;8496672;8496672;8497020;8497020;8497020;8497020;8497657;8497657;8497811;8497811;8497811;8497811;8499571;8499571;8499571;8499571	8495266;8495266;8495526;8495526;8495724;8495724;8495724;8495724;8496615;8496615;8496615;8496615;8496951;8496951;8496951;8496951;8497565;8497593;8497593;8497565;8497751;8497751;8497997;8497997;8497997;8497997;8499676;8499676;8499676;8499676	-;-;-;-;-;-;-;-;-;-;-;-;-;-;-;-;-;-;-;-;-;-;-;-;-;-;-;-;-;-	2671	0	0	0	0	0	0	0	0	0	1	1	0	0	0	0	0	0	0	0	0	4	0	0	1	4	0	0	0	0	0	0	0	0	0	0	0	0	0	0	0	0	0	0	0
FBgn0261891	2	8498611	8499276	+	666	0	0	0	0	0	0	0	0	0	0	0	0	0	0	0	0	0	0	0	0	0	0	0	0	0	0	0	0	0	0	0	0	0	0	0	0	0	0	0	0	0	0	0	0
FBgn0079377	2;2;2;2;2;2;2;2;2;2;2;2;2;2;2;2;2;2;2;2;2;2;2;2;2;2;2;2;2;2;2;2;2;2;2;2;2;2;2;2;2;2;2;2;2;2;2;2;2;2;2;2;2;2;2;2;2;2	8502222;8502222;8502222;8502222;8502222;8502222;8502222;8502222;8502222;8502222;8502222;8502222;8502477;8502477;8502477;8502477;8502477;8502477;8502477;8502477;8502477;8502477;8502477;8502477;8502705;8502705;8502996;8502996;8502996;8502996;8502996;8502996;8502996;8502996;8502996;8502996;8503129;8503129;8503251;8503468;8503468;8503468;8503468;8503483;8503886;8503886;8505437;8505437;8505437;8505437…	8502402;8502402;8502402;8502402;8502402;8502402;8502402;8502402;8502402;8502402;8502402;8502402;8502852;8502852;8502626;8502831;8502852;8502756;8502852;8502626;8502852;8502852;8502852;8502772;8502852;8502852;8503065;8503065;8503065;8503065;8503293;8503065;8503065;8503065;8503065;8503293;8503293;8503293;8503293;8503545;8503545;8503545;8503545;8503545;8503984;8503984;8505499;8505499;8505499;8505499…	-;-;-;-;-;-;-;-;-;-;-;-;-;-;-;-;-;-;-;-;-;-;-;-;-;-;-;-;-;-;-;-;-;-;-;-;-;-;-;-;-;-;-;-;-;-;-;-;-;-;-;-;-;-;-;-;-;-	1095	11	10	8	20	21	6	2174	3332	2086	322	704	591	85	35	53	35	60	62	16	93	54	33	48	31	21	25	8	26	2093	51	2071	470	458	711	55	92	73	88	21	55	38	43	32	50
FBgn0248468	2;2;2;2	8512471;8514883;8515240;8515973	8512476;8515182;8515594;8516182	+;+;+;+	871	0	2	0	0	0	0	0	0	0	0	0	0	0	0	0	0	0	0	0	0	0	0	0	0	0	0	0	2	0	0	0	0	0	0	0	0	0	0	0	0	0	0	0	0
FBgn0248035	2;2	8525865;8526928	8526548;8526939	-;-	696	0	0	0	0	0	0	0	0	0	0	0	0	0	0	0	0	0	0	0	0	0	0	0	0	0	0	0	0	0	0	0	0	0	0	0	0	0	0	0	0	0	0	0	0
FBgn0248469	2;2;2;2	8528876;8529020;8529331;8529519	8528960;8529266;8529464;8529829	+;+;+;+	777	0	0	0	0	0	0	0	0	0	0	0	0	0	0	0	0	0	0	0	0	0	0	0	0	0	0	0	0	0	0	0	0	0	0	0	0	0	0	0	0	0	0	0	0
FBgn0072909	2;2;2;2	8530240;8530422;8530725;8530913	8530366;8530671;8530858;8531292	+;+;+;+	891	0	0	0	0	0	0	0	0	0	0	0	0	0	0	0	0	0	0	0	0	0	0	0	0	0	0	0	0	0	0	0	0	0	0	0	0	0	0	0	0	0	0	0	0
FBgn0262495	2;2;2;2;2	8531560;8531671;8537349;8539859;8540083	8531615;8531973;8539801;8540028;8540184	-;-;-;-;-	3084	3	7	0	5	4	3	0	0	0	0	0	0	0	0	0	0	0	0	2	1	0	0	0	2	0	9	17	3	0	0	0	0	0	0	0	0	0	0	0	0	0	2	0	1
FBgn0248033	2	8535965	8536570	-	606	0	1	0	0	0	0	0	0	0	0	0	0	0	0	0	0	0	0	0	0	0	1	0	0	0	0	0	0	0	0	0	0	0	0	0	0	0	0	0	0	0	0	0	0
FBgn0248470	2;2;2;2;2	8541840;8542027;8542176;8542454;8542652	8541894;8542119;8542332;8542587;8543004	+;+;+;+;+	792	5	2	0	7	5	10	0	0	0	0	0	0	0	0	0	0	0	0	0	1	0	0	0	2	0	8	8	9	0	0	0	0	0	0	0	0	0	0	0	2	0	0	0	1
FBgn0079336	2;2;2;2;2;2	8543161;8543611;8543841;8544194;8544359;8545962	8543417;8543761;8544109;8544284;8544471;8546016	-;-;-;-;-;-	936	2	2	21	3	0	0	0	0	0	0	0	0	0	0	3	6	2	14	46	54	11	10	18	9	8	0	3	1	0	0	0	0	0	0	0	0	0	0	0	2	8	31	4	14
FBgn0079333	2;2;2;2;2;2	8548902;8549032;8549281;8549514;8549794;8550807	8548963;8549209;8549430;8549714;8550307;8551252	-;-;-;-;-;-	1551	2162	3340	4057	3520	1152	1691	861	711	826	1607	1181	1349	499	264	486	486	478	1657	1400	2456	1586	992	3178	5056	2277	1959	2368	1443	1065	1349	1035	1998	364	1434	284	386	389	392	296	522	730	1261	1075	1402
FBgn0079330	2	8551950	8553443	-	1494	1850	2038	1576	1669	582	996	1368	2190	1797	2818	3176	3084	3938	2985	3409	3215	3125	3306	3717	4206	2966	2070	2377	1256	2883	1703	1588	1204	2523	3088	2057	3190	3027	2565	3062	5697	3291	3728	1533	6167	3786	4279	3531	3123
FBgn0248471	2;2;2;2;2;2	8553915;8554016;8554223;8554593;8554881;8555265	8553958;8554163;8554532;8554804;8555206;8555370	+;+;+;+;+;+	1146	602	818	534	670	379	461	983	1227	1209	1904	1788	2016	2144	1835	2149	1623	1951	1807	1581	1233	949	705	681	552	706	499	655	314	1653	1749	1394	2292	1132	1655	1540	2841	2412	2123	825	3093	862	1406	890	878
FBgn0079196	2;2;2;2;2;2;2	8555738;8555889;8556168;8556513;8557019;8557395;8558413	8555830;8556108;8556457;8556961;8557335;8558356;8558688	+;+;+;+;+;+;+	2607	121	202	175	146	66	124	4	4	2	0	6	0	38	50	90	113	53	122	219	301	189	152	274	142	230	68	130	126	0	1	4	2	6	2	37	100	60	62	35	105	162	239	127	138
FBgn0079327	2;2;2;2	8558738;8560022;8560402;8561086	8559960;8560338;8561019;8561591	-;-;-;-	2664	57	50	70	56	19	32	0	0	0	0	0	0	11	31	44	46	33	38	24	79	37	26	96	70	42	22	53	54	0	0	0	0	0	0	26	34	30	17	30	28	29	28	17	28
FBgn0079320	2;2;2;2;2	8563472;8564554;8565705;8566514;8585178	8564492;8565638;8566445;8566654;8585213	-;-;-;-;-	3024	1022	1824	2217	1564	580	1306	2438	2457	3541	4879	4216	5817	3792	2164	1767	1805	1844	1103	1264	1875	1224	1009	2024	1468	1428	1418	2051	1580	5099	6718	3623	6090	885	3903	2282	3770	2067	1282	877	2631	1465	1845	1165	1481
FBgn0262507	2	8586482	8587024	-	543	209	335	107	294	203	185	550	705	498	816	712	832	252	178	436	350	283	387	336	510	263	362	217	139	260	227	192	115	640	507	632	907	1130	707	225	415	435	524	211	601	295	351	236	208
FBgn0079203	2;2;2;2;2;2;2;2;2;2;2;2;2;2;2;2;2;2;2;2	8588240;8588240;8588240;8591706;8591706;8591706;8591966;8591966;8591966;8593082;8593082;8593082;8593294;8593294;8593294;8593659;8593659;8593659;8593865;8594831	8588256;8588256;8588256;8591904;8591904;8591904;8593015;8593015;8593015;8593234;8593234;8593234;8593588;8593588;8593588;8593823;8593787;8593834;8593899;8594850	+;+;+;+;+;+;+;+;+;+;+;+;+;+;+;+;+;+;+;+	1945	8	14	10	13	6	30	1342	3019	1811	43	184	144	26	7	19	8	14	19	2	18	21	13	29	1	8	30	29	19	1979	47	1567	72	22	154	13	29	21	16	3	16	16	6	9	15
FBgn0079208	2;2;2;2;2;2;2;2;2;2;2	8596013;8596143;8596190;8596383;8596383;8596658;8596658;8596771;8596771;8597025;8597025	8596082;8596315;8596315;8596596;8596596;8596706;8596706;8596964;8596964;8597449;8597449	+;+;+;+;+;+;+;+;+;+;+	1125	0	0	2	10	4	2	1	7	3	0	6	0	6	4	0	1	2	2	0	2	0	0	0	5	0	9	4	12	5	8	3	4	3	2	0	4	4	2	2	2	0	0	0	2
FBgn0248473	2;2;2;2	8599184;8599329;8599547;8599939	8599262;8599483;8599875;8600548	+;+;+;+	1173	0	0	0	0	0	0	0	0	0	0	0	0	0	0	0	0	0	0	0	0	0	0	0	0	2	0	0	4	0	1	0	2	0	0	0	0	0	0	1	0	0	0	0	0
FBgn0075996	2;2;2;2;2	8602009;8602218;8602498;8603213;8603378	8602160;8602434;8603153;8603319;8603541	+;+;+;+;+	1296	39	18	18	56	17	26	43	56	61	2	10	6	4	20	20	31	24	32	40	47	20	17	61	39	44	42	49	40	26	0	39	5	6	7	8	9	18	19	9	32	5	24	19	23
FBgn0248030	2;2	8603632;8603853	8603789;8603949	-;-	255	14	25	23	42	11	15	338	440	301	7	17	14	7	1	4	5	3	12	9	13	7	10	12	20	25	32	27	19	279	1	289	14	11	11	0	6	4	4	3	5	4	9	4	8
FBgn0075999	2;2;2;2;2	8604360;8604616;8604785;8605005;8605201	8604553;8604722;8604942;8605133;8605377	+;+;+;+;+	765	115	66	100	36	24	24	281	458	249	0	4	10	36	59	97	96	84	335	356	590	381	405	101	71	139	17	29	12	204	0	229	0	1	5	39	128	59	154	59	210	260	387	208	340
FBgn0248028	2;2;2;2;2;2;2;2;2;2;2;2;2;2	8625165;8625978;8626653;8628123;8628291;8628674;8630477;8630829;8631174;8633130;8633788;8637706;8638527;8642398	8625917;8626585;8627024;8628218;8628497;8629417;8630717;8631004;8631307;8633445;8633842;8637893;8638644;8642682	-;-;-;-;-;-;-;-;-;-;-;-;-;-	4293	8	224	51	450	336	611	0	0	0	0	0	0	4	0	2	0	2	6	2	6	0	0	16	29	12	558	712	985	0	0	3	1	0	0	2	2	1	1	0	1	3	4	3	5
FBgn0263805	2;2;2	8672781;8673330;8673516	8673272;8673408;8673550	-;-;-	606	0	0	0	4	4	7	0	0	0	0	0	0	0	0	0	0	0	0	0	0	0	0	0	0	0	14	7	11	0	0	0	0	0	0	0	1	0	0	0	0	0	0	0	0
FBgn0071306	2;2;2;2;2;2;2	8685871;8685871;8686386;8686386;8686840;8687478;8688072	8686062;8686062;8686547;8686547;8687313;8688009;8688283	+;+;+;+;+;+;+	1572	1473	1881	1909	3067	1032	1561	1660	3294	2514	1981	3331	2483	1567	1134	1022	1002	1207	1213	1281	1310	987	739	1805	1440	1439	2872	2341	2285	3968	2106	3059	2536	2320	2222	1193	2231	1001	882	476	1716	1093	1550	892	1027
FBgn0248026	2;2	8683547;8683838	8683778;8684241	-;-	636	22	12	16	15	18	8	518	820	539	712	914	708	697	613	752	635	789	605	516	361	231	160	35	20	41	22	9	13	845	821	730	956	996	821	488	891	710	764	327	1349	331	493	311	181
FBgn0248025	2	8684377	8684925	-	549	2	0	2	1	0	1	0	0	0	0	0	0	0	2	0	2	0	3	8	6	0	2	2	2	2	0	3	2	0	0	0	0	0	0	0	2	0	0	0	1	3	3	0	2
FBgn0071307	2;2;2	8689275;8689628;8690733	8689558;8690679;8690887	+;+;+	1491	1067	1201	1198	1149	489	719	662	1145	1038	1442	1435	1549	900	741	1124	1013	1171	1268	1583	1974	1422	1015	1812	920	1517	955	1042	733	1414	1533	1131	1635	743	1304	835	1472	823	1052	612	1736	1788	1732	1598	1326
FBgn0248024	2	8691506	8691784	-	279	67	93	138	80	52	52	262	187	313	14	40	34	26	29	39	35	32	87	62	168	115	115	130	82	111	34	93	52	330	16	232	26	41	31	30	37	32	47	25	57	101	111	67	110
FBgn0248023	2;2;2;2;2;2	8691848;8693543;8693844;8694059;8694980;8695269	8693483;8693782;8693991;8694911;8695198;8695493	-;-;-;-;-;-	3321	658	1071	1320	803	414	791	3212	3093	4289	199	512	498	407	361	455	493	446	810	888	2177	1277	1582	1635	1190	1622	679	1132	646	3998	130	2946	388	74	454	264	650	336	395	414	680	1418	1396	1072	1546
FBgn0071309	2;2	8699091;8699482	8699414;8701554	+;+	2397	509	781	661	814	584	807	1852	1699	2359	2634	2706	2911	1857	1191	1429	1506	1095	569	869	1076	557	504	756	624	605	839	1226	805	2980	1706	2420	3292	433	2600	1623	1761	1331	997	631	1818	711	1118	452	769
FBgn0071310	2;2;2	8702375;8702581;8703199	8702515;8703131;8704501	-;-;-	1995	832	942	723	604	279	508	3213	4337	3632	300	1178	994	389	340	401	420	401	738	864	1278	693	696	884	608	888	512	593	328	4421	24	3761	683	529	962	216	549	367	482	350	635	814	923	745	672
FBgn0074348	2;2;2;2;2;2;2;2;2;2;2;2;2;2;2;2;2;2;2;2;2;2;2;2;2;2;2;2;2;2;2;2;2;2;2;2;2;2;2;2;2;2;2;2;2;2;2;2;2;2;2;2;2;2;2;2	8705506;8705506;8705506;8705506;8705506;8705506;8705685;8705685;8705685;8705685;8705685;8705685;8705931;8705931;8705931;8705931;8705931;8705931;8706886;8706952;8707915;8707915;8707915;8708488;8708488;8709032;8709032;8709032;8709032;8709032;8709222;8709222;8709222;8709222;8709222;8710437;8710437;8710437;8710437;8710437;8710853;8710960;8710960;8710960;8710960;8710960;8711231;8711231;8711231;8711231…	8705622;8705622;8705622;8705622;8705622;8705622;8705861;8705861;8705861;8705861;8705861;8705861;8706059;8706059;8706059;8706059;8706164;8706059;8707043;8707043;8708015;8708015;8708015;8708529;8708529;8709158;8709158;8709158;8709158;8709158;8710377;8710377;8710377;8710377;8710377;8710654;8710654;8710654;8710654;8710654;8710858;8711170;8711170;8711170;8711170;8711170;8711402;8711402;8711402;8711402…	+;+;+;+;+;+;+;+;+;+;+;+;+;+;+;+;+;+;+;+;+;+;+;+;+;+;+;+;+;+;+;+;+;+;+;+;+;+;+;+;+;+;+;+;+;+;+;+;+;+;+;+;+;+;+;+	2822	2246	3266	3401	3519	2057	2939	3312	3825	3863	5860	5632	5709	6163	5773	5265	4301	4276	7052	4243	7167	3256	3951	4169	3172	3419	2855	3943	2385	4980	6531	4472	7080	2391	5043	4528	9209	7432	6354	3263	10881	4994	3963	4498	3331
FBgn0073081	2	8711889	8712428	-	540	0	0	0	2	22	4	348	543	356	8	23	37	0	2	0	0	0	2	0	2	0	0	3	3	1	4	0	13	323	0	344	11	9	34	0	1	0	2	0	4	2	2	2	0
FBgn0248475	2;2;2;2;2;2;2	8715973;8716731;8716951;8717731;8718452;8718724;8719103	8716670;8716886;8717667;8718394;8718657;8719032;8719331	+;+;+;+;+;+;+	2979	38	168	52	236	396	855	14718	13853	16928	1883	7492	7481	1109	170	229	129	124	116	89	132	79	48	94	88	45	712	634	1407	21828	321	16359	4433	1199	8072	229	184	178	136	85	117	100	146	110	82
FBgn0073080	2	8719817	8720815	-	999	121	131	163	141	126	141	91	121	79	2	6	0	19	25	63	72	55	121	115	143	87	72	147	118	169	218	259	185	76	0	74	0	2	6	52	46	29	42	18	83	80	172	77	164
FBgn0071311	2;2	8721750;8722590	8722509;8722693	-;-	864	854	907	583	860	400	485	731	1028	846	1161	1200	1188	819	565	950	903	830	960	803	1050	595	565	941	691	870	828	686	448	1072	1127	917	1493	1340	1235	751	982	1011	942	601	1255	669	761	710	564
FBgn0074420	2;2;2	8723006;8723165;8723724	8723108;8723662;8723890	+;+;+	768	559	406	420	450	162	249	2180	4134	2398	1218	2327	1675	1132	670	739	739	1042	860	798	944	814	442	634	352	630	377	363	369	3402	458	3853	1870	1675	1423	679	1412	701	630	361	1640	960	913	897	695
FBgn0076262	2;2	8724090;8725473	8725414;8725872	-;-	1725	553	582	382	500	308	303	2087	2582	2223	3505	3215	3337	2983	2070	3504	2683	2556	2126	2409	1712	1625	1132	694	414	785	448	521	303	3098	2875	2515	4320	3604	3217	2585	3463	3225	3276	1801	4854	1596	1994	1591	1298
FBgn0071314	2;2	8726438;8727153	8727091;8727308	-;-	810	4873	4009	2836	2245	922	1357	2186	3637	2490	32	174	130	2620	2655	4482	3526	4274	7450	6831	12130	6898	6793	4938	2591	7154	1623	1884	962	2428	4	2536	57	63	149	2259	4353	3465	4890	3519	6499	9025	6642	8600	5721
FBgn0262660	2	8729584	8730027	-	444	2	0	2	0	2	3	0	0	0	0	0	0	1	0	6	1	3	5	4	17	2	6	0	0	1	0	3	2	0	0	0	0	0	0	0	9	6	4	2	4	0	8	2	1
FBgn0078326	2;2;2	8731597;8736355;8744797	8732276;8736616;8745300	-;-;-	1446	233	175	357	110	29	102	0	0	0	0	1	2	15	20	35	67	97	132	262	302	211	151	402	168	306	150	108	156	0	0	0	1	0	0	23	23	0	41	34	76	368	380	242	205
FBgn0078313	2;2;2;2;2;2;2;2;2;2;2;2;2	8759248;8759248;8759517;8759517;8760172;8761255;8761255;8761514;8761514;8762979;8762979;8763256;8763256	8759445;8759445;8760091;8760091;8760294;8761457;8761457;8761933;8761933;8763188;8763188;8763317;8763317	-;-;-;-;-;-;-;-;-;-;-;-;-	1791	1468	2960	1751	2802	1166	1857	1706	1959	2242	3244	2677	3323	1088	637	637	486	739	745	647	1207	683	737	2161	2655	1698	2533	3221	1830	2826	2968	2248	3837	508	2963	1225	2250	1905	1620	1184	2203	1241	1217	1175	971
FBgn0077423	2;2	8764642;8764755	8764701;8768105	+;+	3411	1330	2320	2328	2134	1206	1675	787	706	443	48	107	70	567	502	1028	857	704	1082	1419	2210	1420	1343	2698	1494	2177	2072	2366	1694	383	32	530	49	49	75	474	787	507	659	507	1214	1635	1944	1125	1433
FBgn0077410	2;2;2	8768274;8768563;8769117	8768495;8768966;8769246	-;-;-	756	929	1220	955	1231	553	720	468	828	612	16	101	63	355	424	556	561	659	732	826	1098	657	666	924	688	787	1079	921	746	761	0	666	24	65	62	320	883	477	550	403	952	997	852	911	552
FBgn0077425	2;2;2;2	8769789;8769961;8770228;8770630	8769904;8770166;8770525;8771671	+;+;+;+	1662	3764	5981	4658	7044	3094	4885	3274	6327	4702	3672	5585	4675	4178	2342	3719	3735	5130	2827	4175	4013	3302	2640	5770	3841	4568	7430	6558	5749	6551	3163	4996	4735	1089	4316	4389	3370	2368	3215	1742	4733	3564	5059	2836	3303
FBgn0077408	2	8772266	8772574	-	309	9	76	42	36	88	210	2	0	0	2	2	0	4	9	2	5	4	12	8	20	6	5	24	27	16	64	104	238	0	0	0	4	0	0	2	12	3	3	3	5	15	6	20	11
FBgn0077402	2;2;2;2;2;2;2;2;2;2;2;2;2;2;2;2;2;2;2;2;2;2;2;2;2;2;2;2;2;2;2;2;2;2;2;2;2;2;2;2;2;2;2;2;2;2;2;2;2;2;2;2;2;2;2;2;2;2	8774868;8774868;8775034;8775034;8775285;8775285;8778110;8778110;8778344;8778344;8781781;8781781;8782205;8782205;8783619;8783619;8784006;8784006;8784651;8784651;8785467;8785467;8786071;8786071;8786660;8786660;8787927;8787927;8789935;8789935;8792572;8792572;8792959;8792959;8793188;8793188;8793619;8793619;8795269;8795570;8795604;8796594;8796770;8796770;8797143;8797143;8797705;8797705;8798292;8798292…	8774967;8774967;8775228;8775228;8778056;8778056;8778276;8778276;8778482;8778482;8782145;8782145;8782681;8782681;8783867;8783867;8784594;8784594;8785409;8785409;8786005;8786005;8786605;8786605;8787705;8787705;8788193;8788193;8791392;8791392;8792844;8792844;8793132;8793132;8793562;8793562;8793795;8793795;8795504;8795988;8795975;8796697;8797083;8797083;8797642;8797642;8798183;8798183;8798571;8798571…	-;-;-;-;-;-;-;-;-;-;-;-;-;-;-;-;-;-;-;-;-;-;-;-;-;-;-;-;-;-;-;-;-;-;-;-;-;-;-;-;-;-;-;-;-;-;-;-;-;-;-;-;-;-;-;-;-;-	14460	3	20	36	29	18	21	43	22	51	2	9	4	5	7	6	16	2	5	14	46	14	16	74	70	30	18	46	26	74	0	13	7	0	6	9	18	3	2	0	16	12	15	12	23
FBgn0248019	2;2;2;2;2;2;2;2;2;2;2;2;2;2;2;2;2;2;2	8803162;8805158;8805409;8808230;8808606;8810980;8811269;8813933;8817249;8818133;8818352;8818718;8818892;8819520;8819841;8820263;8820583;8822963;8823126	8803261;8805352;8808171;8808535;8810644;8811199;8812941;8817192;8818076;8818286;8818643;8818830;8819459;8819785;8820180;8820522;8820756;8823061;8823158	-;-;-;-;-;-;-;-;-;-;-;-;-;-;-;-;-;-;-	13683	1	11	8	24	22	16	0	0	0	0	0	2	0	2	1	18	2	0	9	16	4	2	53	58	9	19	31	13	0	0	0	0	0	1	4	3	2	4	6	0	8	12	1	10
FBgn0077396	2;2	8823399;8823607	8823504;8824364	-;-	864	0	5	0	0	0	0	0	0	0	0	0	0	0	0	0	0	0	0	0	2	0	0	2	0	0	1	4	0	0	0	0	0	0	0	0	0	0	0	0	0	0	0	0	3
FBgn0072912	2	8835347	8835829	+	483	0	0	0	0	0	0	0	0	0	0	0	0	0	0	0	0	0	0	0	0	0	0	0	0	0	0	0	0	0	0	0	0	0	0	0	0	0	0	0	0	0	0	0	0
FBgn0262497	2;2;2;2;2;2;2	8835347;8847805;8848155;8848535;8856783;8857134;8858241	8835820;8848078;8848470;8851453;8857062;8857254;8858644	+;+;+;+;+;+;+	4788	47	57	113	10	4	19	2	0	0	2	10	2	22	10	19	40	15	11	82	33	46	56	222	77	54	22	69	19	6	6	4	2	0	0	12	47	9	24	13	36	26	124	14	81
FBgn0075993	2;2;2;2;2;2;2;2;2;2;2;2;2;2;2;2;2	8863711;8868053;8869629;8871889;8875064;8876682;8877543;8878637;8880620;8882754;8884203;8885658;8885888;8886417;8886601;8888035;8905658	8863775;8868226;8869906;8872153;8875238;8876920;8877693;8878785;8880758;8882890;8884338;8885827;8886100;8886527;8886815;8888167;8905916	-;-;-;-;-;-;-;-;-;-;-;-;-;-;-;-;-	3009	76	583	318	682	287	639	0	0	1	0	0	0	6	9	20	8	2	2	7	34	25	2	61	244	22	456	949	798	0	0	0	0	2	0	2	14	6	1	0	8	3	10	0	35
FBgn0248478	2;2	8955239;8956075	8956013;8958086	+;+	2787	0	6	0	2	2	0	0	0	0	0	2	0	0	0	1	0	1	0	2	2	0	2	0	1	0	2	3	0	3	0	2	1	0	1	0	1	0	0	0	1	1	0	0	1
FBgn0248479	2	8962939	8964096	+	1158	0	0	0	0	0	0	0	0	0	0	0	0	0	0	0	0	0	0	0	0	0	0	0	0	0	0	0	0	0	0	0	0	0	0	0	0	0	0	0	0	0	0	0	0
FBgn0072715	2;2;2;2	8978225;8978326;8979115;8979404	8978278;8979052;8979350;8979520	+;+;+;+	1134	0	0	0	0	0	0	0	0	0	0	0	0	0	0	0	0	0	0	0	0	0	0	0	0	0	0	0	0	0	0	0	0	0	0	0	0	0	0	0	0	0	0	0	0
FBgn0248018	2;2	8991064;8991227	8991173;8991425	-;-	309	0	0	0	4	7	2	0	0	0	0	0	0	0	0	0	0	0	0	0	0	0	0	0	0	0	6	2	2	0	0	0	0	0	0	0	0	0	0	0	0	0	0	0	0
FBgn0248017	2;2	8991660;8992026	8991965;8992325	-;-	606	1	0	1	0	0	0	1	2	2	0	0	0	0	1	0	0	0	0	0	0	0	0	3	1	1	1	0	0	0	0	4	0	0	0	0	0	0	0	0	0	1	1	1	0
FBgn0072714	2	9005575	9006696	-	1122	0	0	0	8	4	4	0	0	0	0	0	0	0	0	0	0	0	0	0	2	0	0	0	0	0	0	0	12	0	0	0	0	0	0	0	0	0	0	0	0	0	0	0	0
FBgn0071932	2;2;2;2;2	9010154;9010448;9010580;9010858;9011737	9010224;9010510;9010742;9011664;9013539	+;+;+;+;+	2907	0	52	4	230	210	185	0	0	0	1	0	0	2	2	2	0	0	0	0	4	0	2	0	0	2	245	371	225	0	0	0	0	0	0	0	2	0	0	2	0	2	2	0	1
FBgn0075989	2;2;2;2	9022369;9023301;9023437;9023663	9023239;9023377;9023604;9023770	+;+;+;+	1224	0	0	0	0	0	0	0	0	0	0	0	0	2	6	0	0	3	8	0	0	0	0	0	0	0	2	4	2	0	0	0	0	0	0	5	0	0	2	0	4	6	0	2	0
FBgn0079037	2;2;2;2;2;2;2;2;2;2;2;2	9024932;9025242;9025490;9026602;9026830;9027137;9027377;9028167;9028668;9028894;9031116;9034616	9025174;9025420;9026543;9026715;9026952;9027310;9028108;9028596;9028837;9029207;9031339;9034662	-;-;-;-;-;-;-;-;-;-;-;-	3804	960	2121	2229	3315	1865	3299	2283	1807	3260	1871	2914	2956	915	638	757	696	678	729	863	1162	760	635	1871	1667	1258	3235	4364	3743	4322	2447	3255	3000	726	2625	451	973	713	485	375	963	863	970	707	764
FBgn0079027	2;2;2;2;2	9036180;9036641;9036815;9037108;9037544	9036588;9036755;9037055;9037220;9037589	-;-;-;-;-	924	2	2	3	0	0	0	0	0	0	0	0	0	0	0	2	0	2	0	0	2	0	4	0	0	1	0	0	0	0	0	0	0	0	0	0	0	0	0	0	2	2	0	0	4
FBgn0248015	2;2;2;2;2;2;2	9042337;9042722;9043008;9043407;9043657;9043926;9044213	9042655;9042951;9043341;9043597;9043851;9044125;9044354	-;-;-;-;-;-;-	1611	2814	6124	4040	5662	3017	3981	4951	3985	5784	10752	8179	9314	2987	1899	2140	2143	1904	3791	2273	5249	3094	3432	5423	4171	4628	4203	5669	3280	6722	9781	5838	12327	2137	8122	1593	4194	4030	3278	1812	4203	3328	3894	3071	3251
FBgn0079154	2;2;2	9061669;9062238;9064260	9062170;9064194;9064362	+;+;+	2562	1643	2337	2946	1842	736	1383	1683	1838	2446	3430	3642	3825	4016	2855	2501	3110	2663	1677	2363	2798	1959	1392	2826	1610	2723	2079	2218	2199	3882	5395	3136	3989	1916	3131	3276	5415	2393	1935	1237	4934	2995	3473	2448	2279
FBgn0079167	2;2;2	9064519;9064703;9065432	9064592;9065368;9065510	-;-;-	819	222	158	743	263	38	111	0	0	0	2	2	0	51	44	53	57	49	9	15	37	15	7	555	342	174	369	167	446	0	0	0	0	1	0	59	33	35	27	17	38	38	14	17	23
FBgn0248481	2;2	9066472;9066947	9066579;9067096	+;+	258	546	718	301	434	230	271	661	936	705	1337	1217	1303	701	452	905	569	607	645	495	448	312	239	336	361	330	370	421	255	991	1145	938	1447	1826	1159	506	768	1046	961	491	1142	369	392	344	198
FBgn0079153	2;2;2	9069167;9069526;9069661	9069464;9069596;9070140	+;+;+	849	705	919	817	870	452	471	1187	2107	1513	63	548	480	466	366	459	453	587	695	692	942	665	602	1165	590	854	660	728	525	2362	23	1797	212	63	390	355	622	486	583	311	756	702	857	649	517
FBgn0248014	2;2	9076819;9077871	9077480;9078621	-;-	1413	0	0	0	1	0	0	0	0	0	0	0	0	0	0	0	0	0	0	0	0	0	0	0	0	0	0	0	0	0	0	0	0	0	0	0	0	0	0	0	0	0	0	0	1
FBgn0076094	2;2;2;2;2;2;2;2;2;2;2;2;2;2;2;2;2;2;2;2;2;2;2;2;2;2;2;2;2;2;2;2;2	9095641;9096202;9098675;9100280;9100732;9100949;9102617;9102923;9105105;9105316;9105592;9107950;9108152;9108399;9108657;9109288;9109588;9109806;9110406;9110697;9111036;9111695;9112088;9112427;9112707;9113260;9113856;9114836;9115128;9115443;9115731;9116110;9116504	9095680;9096436;9098817;9100441;9100881;9101069;9102734;9103146;9105232;9105416;9105796;9108081;9108301;9108544;9108792;9109407;9109740;9110328;9110616;9110952;9111179;9112003;9112243;9112606;9113081;9113385;9114171;9114999;9115376;9115670;9115947;9116373;9116555	+;+;+;+;+;+;+;+;+;+;+;+;+;+;+;+;+;+;+;+;+;+;+;+;+;+;+;+;+;+;+;+;+	6234	0	0	4	0	0	2	0	0	0	0	0	0	2	2	0	0	0	0	2	0	0	2	0	4	0	2	0	2	0	0	0	0	0	1	0	1	0	0	0	2	2	0	2	0
FBgn0072951	2	9140038	9140328	+	291	0	0	0	0	0	0	0	0	0	0	0	0	0	0	0	0	0	0	0	0	0	0	0	0	0	0	0	0	0	0	0	0	0	0	0	0	0	0	0	0	0	0	0	0
FBgn0078853	2;2;2	9148900;9149075;9149178	9149005;9149103;9149333	+;+;+	291	0	1	0	0	0	0	0	0	0	0	0	0	0	0	0	0	0	0	0	0	0	0	0	0	0	0	0	0	0	0	0	0	0	0	0	2	0	0	0	0	0	0	0	0
FBgn0079192	2;2;2;2;2;2;2;2;2;2	9150526;9150631;9150788;9151129;9152122;9152374;9154816;9154990;9160352;9160723	9150573;9150727;9151066;9152059;9152295;9152762;9154906;9155072;9160510;9160796	-;-;-;-;-;-;-;-;-;-	2325	0	7	0	63	144	110	0	0	0	0	2	0	6	6	12	6	19	16	20	21	5	13	0	4	3	99	166	202	0	0	0	2	0	0	3	4	3	0	6	4	6	5	6	4
FBgn0072952	2;2;2;2;2	9155308;9155651;9155909;9156280;9156461	9155517;9155842;9156220;9156409;9156546	+;+;+;+;+	930	0	0	0	6	0	0	0	0	0	0	0	0	0	0	1	0	0	0	0	0	0	0	0	0	0	2	0	2	0	0	0	0	0	0	0	0	0	0	0	0	0	0	0	0
FBgn0248013	2	9176554	9177003	-	450	0	0	0	1	0	0	0	0	0	0	0	0	0	0	0	0	0	0	0	0	0	0	0	0	0	0	0	0	0	0	0	0	0	0	0	0	0	0	0	0	0	0	0	0
FBgn0248482	2	9176595	9176837	+	243	0	0	0	0	0	0	0	0	0	0	0	0	0	0	0	0	0	0	0	0	0	0	0	0	0	0	0	0	0	0	0	0	0	0	0	0	0	0	0	0	0	0	0	0
FBgn0248012	2	9177983	9178357	-	375	0	0	0	0	0	0	0	0	0	0	0	0	0	0	0	0	0	0	0	0	0	0	0	0	0	0	0	0	0	0	0	0	0	0	0	0	0	0	0	0	0	0	0	0
FBgn0248484	2	9179044	9180882	+	1839	0	0	0	0	0	0	0	0	0	0	0	0	0	0	0	0	0	0	0	1	2	0	0	1	0	0	0	0	0	0	0	0	0	0	0	0	0	0	0	1	1	0	0	0
FBgn0079186	2;2	9181271;9181395	9181332;9181932	-;-	600	0	0	0	0	0	0	0	0	0	0	0	0	0	0	0	0	0	0	0	0	0	0	0	0	0	0	0	0	0	0	0	0	0	0	0	0	0	2	0	0	0	0	0	0
FBgn0248011	2;2	9182381;9182495	9182430;9182879	-;-	435	0	0	0	0	0	0	0	0	0	0	0	0	0	0	0	0	0	0	1	0	0	0	0	0	0	0	0	0	0	0	0	0	0	0	0	0	0	0	2	0	0	2	0	0
FBgn0261890	2;2;2	9183940;9184016;9184225	9183950;9184168;9184408	-;-;-	348	0	0	0	0	0	0	0	0	0	0	0	0	2	0	0	0	0	0	0	0	0	0	0	0	0	0	0	0	0	0	0	0	0	0	0	0	0	0	0	0	0	0	0	0
FBgn0261889	2;2;2	9184807;9184882;9185090	9184817;9185034;9185273	-;-;-	348	0	0	0	0	0	0	0	0	0	0	0	0	0	0	0	0	0	0	0	0	0	0	0	0	0	0	0	0	0	0	0	0	0	0	0	0	0	0	0	0	0	0	0	0
FBgn0079184	2	9185858	9187039	-	1182	0	0	0	0	0	0	0	0	0	0	0	0	0	0	0	0	0	0	0	0	0	0	0	0	0	0	0	0	0	0	0	0	0	0	0	0	0	0	2	0	0	0	0	0
FBgn0079181	2	9187726	9188883	-	1158	0	0	0	0	0	0	0	0	0	2	0	0	13	2	0	0	0	0	0	0	0	0	0	0	0	0	0	0	0	0	0	2	0	0	0	2	0	0	0	0	0	0	0	0
FBgn0074467	2	9189169	9190563	-	1395	0	0	0	0	0	0	0	0	0	0	0	2	2	2	4	0	0	0	2	0	6	0	0	0	0	0	0	0	0	0	0	0	0	0	4	6	2	4	2	8	4	1	2	4
FBgn0248485	2;2;2	9193544;9193827;9194068	9193769;9193994;9194123	+;+;+	450	0	0	0	0	0	0	0	0	0	0	0	0	0	0	0	0	0	0	0	0	0	0	0	0	0	0	0	0	0	0	0	0	0	0	0	0	0	0	0	0	0	0	0	0
FBgn0248486	2;2;2	9194442;9194723;9194965	9194667;9194902;9195002	+;+;+	444	0	0	0	0	0	0	0	0	0	0	0	0	0	0	0	0	0	2	0	0	0	0	0	0	0	0	0	0	0	0	0	0	0	0	0	0	0	0	0	0	0	2	5	0
FBgn0261888	2;2;2	9195252;9195541;9195941	9195477;9195720;9195978	+;+;+	444	0	2	0	0	0	0	0	0	0	0	0	0	0	0	0	0	0	0	0	0	0	0	0	0	2	0	0	0	0	0	0	0	0	0	2	0	0	0	0	0	0	0	0	0
FBgn0248487	2;2;2	9196554;9196836;9197547	9196782;9197015;9197584	+;+;+	447	0	0	0	0	0	0	0	0	0	0	0	0	0	0	0	0	0	0	0	0	0	0	0	0	0	0	0	0	0	0	0	0	0	0	0	0	0	0	0	0	0	0	0	0
FBgn0248488	2;2;2	9198657;9199323;9199522	9198846;9199454;9199607	+;+;+	408	0	0	0	2	0	0	0	0	0	0	0	0	0	0	0	0	0	0	0	0	0	0	0	0	0	0	0	0	0	0	0	0	0	0	0	4	0	0	0	0	2	0	0	0
FBgn0248009	2;2	9201147;9201299	9201268;9201845	-;-	669	1	2	0	0	0	0	0	0	0	1	0	2	0	0	0	1	4	0	1	0	0	0	1	0	0	1	0	0	1	0	0	0	0	0	0	1	0	0	1	0	2	0	0	0
FBgn0248489	2;2	9205950;9206465	9206394;9207909	+;+	1890	404	506	709	560	159	474	1368	1397	2388	3308	3044	3700	2695	1881	1539	1209	1328	664	819	1089	741	597	1024	682	846	390	639	583	3027	3904	2138	3941	692	2579	1322	2911	1437	698	400	1844	780	1049	617	839
FBgn0078865	2;2;2	9211153;9211654;9211809	9211596;9211735;9211918	+;+;+	636	191	122	166	311	91	103	347	487	430	229	300	340	466	375	512	465	384	704	532	774	500	533	555	281	603	359	161	127	579	9	436	311	340	282	354	610	392	685	499	931	849	831	610	830
FBgn0079176	2	9212261	9213244	-	984	1242	1613	880	1589	1002	976	1923	2254	1125	6	18	35	133	145	294	209	301	992	733	1307	1108	905	1190	869	1463	1063	1263	591	640	0	1031	8	4	26	109	172	226	472	268	505	815	806	823	806
FBgn0076143	2;2;2;2;2;2;2	9213832;9213969;9214407;9229362;9229656;9229945;9230935	9213904;9214337;9214511;9229511;9229882;9230875;9231077	+;+;+;+;+;+;+	1998	1470	1822	1740	1479	924	1195	1289	1512	1415	2710	2409	2653	1891	1223	1835	1766	1829	1451	1819	2048	1559	1464	2482	1462	2125	1373	1747	1150	2046	2925	1744	3069	1534	2068	1698	2336	1853	1740	1345	2868	1660	2193	1377	1933
FBgn0078801	2;2;2;2;2	9216606;9217238;9217983;9218201;9219142	9217170;9217912;9218136;9218713;9219295	-;-;-;-;-	2061	778	1262	1196	1165	441	840	973	1162	1360	776	1303	1031	637	467	657	677	749	804	950	1569	798	813	1420	918	1114	977	1186	895	1703	761	1315	1102	103	1028	448	711	459	680	443	1104	1135	1134	995	836
FBgn0072954	2	9220229	9220567	-	339	2	0	0	0	0	1	0	0	0	0	0	0	0	0	0	0	0	0	0	2	0	0	2	1	2	1	2	2	0	0	0	0	0	0	0	0	0	0	0	0	0	0	0	2
FBgn0248490	2;2;2;2;2;2	9261019;9273635;9274973;9278289;9286063;9286483	9261199;9273849;9275108;9278422;9286351;9286841	+;+;+;+;+;+	1314	16	48	15	92	44	86	0	0	0	1	0	0	0	0	0	0	0	0	2	5	2	1	12	15	4	137	98	145	0	0	0	0	0	0	0	2	0	0	0	0	4	3	3	0
FBgn0248008	2	9281677	9284007	-	2331	2	20	14	2	4	8	0	0	2	0	0	0	10	4	23	30	23	38	8	54	22	24	6	6	14	9	10	11	0	0	0	0	0	0	2	16	17	20	24	44	20	23	16	10
FBgn0248007	2;2;2	9302852;9303141;9320888	9302974;9303212;9321241	-;-;-	549	0	0	0	0	0	0	0	0	0	0	0	0	0	0	0	0	0	0	0	0	0	0	0	0	0	0	1	0	0	0	0	0	0	0	0	0	0	0	0	0	0	0	0	0
FBgn0077989	2;2;2;2;2;2	9354787;9362088;9362374;9362790;9368553;9368949	9355006;9362302;9362509;9362923;9368874;9369094	+;+;+;+;+;+	1173	17	71	31	196	101	157	0	0	0	0	0	0	24	97	55	52	59	181	90	117	40	20	7	31	7	321	170	303	0	0	0	1	0	0	25	144	101	50	12	102	101	97	87	21
FBgn0248006	2;2;2	9370041;9370240;9371034	9370179;9370691;9371081	-;-;-	639	0	0	0	0	0	0	0	0	0	0	0	0	0	0	0	0	0	0	0	0	0	0	1	1	0	0	1	0	0	0	0	0	0	0	0	0	0	0	0	0	0	0	0	0
FBgn0248492	2;2;2;2	9397927;9438679;9441206;9444307	9398041;9440332;9444236;9444594	+;+;+;+	5088	15	6	16	4	8	14	0	0	0	0	0	0	2	0	4	4	2	8	14	8	11	4	16	17	14	6	17	13	0	0	0	0	0	0	2	0	0	4	0	2	0	13	5	6
FBgn0080710	2;2;2;2;2;2;2;2;2;2;2;2;2;2;2;2;2;2;2;2;2	9445821;9445821;9447412;9447412;9447697;9447697;9448320;9448320;9448750;9448750;9449138;9449138;9449657;9450143;9450143;9450447;9450447;9451997;9451997;9452207;9452207	9445917;9445917;9447640;9447640;9448266;9448266;9448685;9448685;9449077;9449077;9449208;9449208;9450043;9450379;9450379;9451496;9451496;9452141;9452141;9452335;9452335	+;+;+;+;+;+;+;+;+;+;+;+;+;+;+;+;+;+;+;+;+	3609	1080	1755	1922	1293	535	1138	2002	1575	2605	3532	2965	3629	2008	1659	1804	1893	1691	1700	1970	2559	1960	1843	2602	1651	2044	1059	1706	1285	3708	4174	2467	4296	899	2971	1778	2604	1633	1469	1021	2923	2100	2663	1495	2380
FBgn0262662	2;2;2;2;2;2;2;2;2;2;2;2	9463122;9463122;9466313;9466313;9497802;9497802;9498620;9498620;9499659;9525215;9526236;9526470	9463433;9463433;9466394;9466394;9497918;9497918;9498846;9498823;9500042;9526170;9526393;9526533	+;+;+;+;+;+;+;+;+;+;+;+	2300	1964	3413	3103	2012	803	1419	1024	1179	1189	129	372	411	351	463	523	599	666	1143	902	1698	1188	1024	4331	2728	2952	1588	2424	1561	1392	39	1147	200	15	386	406	744	361	665	430	1057	1111	1589	1006	1288
FBgn0078188	2;2;2;2	9527817;9528249;9528895;9529363	9528192;9528841;9529302;9529587	+;+;+;+	1602	35	27	23	19	4	7	0	0	0	0	0	0	5	18	10	12	11	12	11	51	13	9	54	32	35	19	38	7	0	0	0	0	0	2	7	13	14	11	10	24	11	15	18	11
FBgn0074344	2	9530388	9532040	+	1653	86	61	96	39	24	37	0	0	0	0	0	0	7	27	39	38	30	46	48	40	38	25	131	104	119	29	102	33	0	0	0	0	0	0	27	57	27	28	20	33	42	29	44	58
FBgn0079841	2;2	9532733;9533049	9532987;9533870	-;-	1077	42	27	112	25	15	22	0	0	0	0	2	0	58	36	55	63	47	46	67	101	62	36	186	81	111	45	62	61	0	2	0	0	0	0	52	36	24	34	42	51	78	119	39	72
FBgn0079837	2;2;2;2;2;2	9535498;9535917;9536621;9536943;9537289;9537859	9535863;9536562;9536878;9537225;9537796;9537954	-;-;-;-;-;-	2157	643	865	976	588	359	562	1306	1410	1488	28	188	163	396	319	682	608	572	906	1067	1582	1075	1008	1316	793	1076	488	823	389	1750	8	1466	65	33	170	325	673	402	569	386	862	1150	1382	935	1086
FBgn0070666	2;2;2;2;2;2;2;2;2;2;2;2;2;2;2;2;2	9541722;9555303;9556977;9557556;9557556;9559020;9559020;9559282;9559282;9559544;9559544;9560255;9560255;9560493;9560493;9560938;9560938	9541739;9555582;9557334;9557965;9557965;9559156;9559156;9559483;9559483;9560190;9560190;9560435;9560435;9560878;9560878;9561385;9561385	+;+;+;+;+;+;+;+;+;+;+;+;+;+;+;+;+	3067	20	67	73	51	11	25	4383	5339	6775	88	369	307	69	16	40	21	22	28	26	42	20	18	97	104	53	29	73	59	7642	36	4856	127	36	297	28	37	20	20	14	30	17	46	21	17
FBgn0248004	2	9553135	9553758	-	624	0	0	0	0	0	0	0	0	0	0	0	0	0	4	2	0	0	2	1	2	2	2	4	0	2	0	0	0	0	0	0	0	0	0	0	5	2	6	5	0	2	2	0	2
FBgn0072599	2;2;2;2	9567443;9567720;9567838;9569108	9567650;9567779;9568202;9569176	-;-;-;-	702	133	153	95	196	146	182	979	1156	930	36	187	138	178	142	324	240	282	401	382	566	316	290	225	132	233	189	184	110	1189	0	1015	73	103	181	148	232	207	255	183	447	351	312	323	228
FBgn0078197	2;2;2;2;2	9569857;9570092;9571438;9571800;9572214	9570036;9571374;9571738;9572146;9572361	+;+;+;+;+	2259	535	732	718	524	216	459	1578	1977	2162	1205	2203	1640	1240	939	1279	1087	1213	1182	1392	2111	1142	1105	1038	563	927	449	598	375	2930	384	2214	1788	1218	1580	957	1402	1103	1057	880	1708	1623	1641	1383	1061
FBgn0079833	2;2;2;2;2;2;2;2;2;2;2;2;2;2;2	9573257;9573257;9573399;9573399;9573753;9573753;9574431;9574431;9574592;9574592;9574879;9574879;9575383;9575439;9576299	9573336;9573336;9573690;9573690;9573952;9573952;9574525;9574525;9574812;9574812;9575322;9575295;9576069;9575834;9576379	-;-;-;-;-;-;-;-;-;-;-;-;-;-;-	2100	1393	2066	1741	1654	871	1294	3887	4665	5180	7446	6822	8116	2567	1624	1844	1377	1791	1783	1805	2846	1562	1565	2148	1534	1802	1297	1878	1084	6583	8940	5037	9386	1057	7169	1823	2464	1916	1808	904	2802	1834	2108	1714	1684
FBgn0078198	2;2;2;2;2;2	9577360;9577482;9578107;9578270;9578514;9578790	9577417;9578047;9578204;9578448;9578724;9578880	+;+;+;+;+;+	1203	1485	1637	1099	1145	553	697	2282	2763	2429	4827	3971	4450	1009	535	847	509	524	1780	1398	2608	1738	1548	1676	1114	2007	684	1020	406	3244	3904	2677	5408	3784	4061	498	906	1263	846	406	1119	1121	1405	1204	1384
FBgn0262503	2;2;2;2;2;2;2;2;2;2;2;2;2;2;2;2;2;2;2;2;2;2;2;2	9584093;9594693;9594883;9594883;9598358;9598358;9598625;9598625;9598814;9598814;9599346;9599346;9599594;9599594;9601500;9601500;9601702;9601702;9602028;9602028;9602216;9602216;9602651;9602651	9584246;9594735;9595023;9595023;9598546;9598546;9598707;9598707;9599022;9599022;9599526;9599526;9600956;9600956;9601642;9601642;9601964;9601964;9602157;9602157;9602587;9602587;9602806;9602806	+;+;+;+;+;+;+;+;+;+;+;+;+;+;+;+;+;+;+;+;+;+;+;+	3427	0	3	7	62	30	43	79	88	152	69	80	108	62	27	25	12	13	23	4	15	4	8	18	8	10	59	27	99	185	41	94	93	12	110	29	30	30	14	7	26	12	25	5	7
FBgn0072598	2	9613645	9614004	+	360	8	23	26	22	4	5	0	0	0	0	0	0	0	0	0	0	0	0	0	0	0	1	61	72	12	12	12	12	0	0	0	0	0	0	0	0	0	0	2	1	0	0	0	0
FBgn0074738	2;2;2;2;2;2;2;2;2;2;2;2;2;2;2;2	9618373;9629826;9630288;9644848;9644987;9645278;9652125;9652125;9652680;9652680;9655554;9655554;9655565;9656861;9656861;9656861	9619407;9630083;9630366;9644924;9645559;9645559;9652613;9652613;9652767;9652767;9656794;9656794;9656794;9657232;9657232;9657232	+;+;+;+;+;+;+;+;+;+;+;+;+;+;+;+	4212	133	548	982	387	117	402	1059	1233	1926	19	399	321	287	271	251	271	205	156	226	161	160	195	757	355	551	326	372	556	2767	2	1766	65	6	314	283	232	94	148	111	487	412	576	360	224
FBgn0078270	2	9637685	9639868	+	2184	6	4	17	12	8	12	0	0	1	0	0	0	1	0	0	0	0	0	2	4	2	0	6	9	7	2	6	20	0	0	0	0	0	0	0	2	0	2	0	1	2	2	2	2
FBgn0079826	2;2;2;2;2;2;2;2;2;2;2;2	9660808;9660808;9660808;9661584;9661584;9661584;9662496;9662496;9662496;9663225;9666586;9670677	9661520;9661520;9661520;9662304;9662304;9662304;9662610;9662610;9662610;9663247;9666680;9670726	-;-;-;-;-;-;-;-;-;-;-;-	1717	147	493	308	605	292	327	2386	4834	3055	41	291	281	29	2	3	0	1	1	4	2	3	0	57	318	0	1144	862	927	3519	15	3292	137	13	352	3	0	0	5	0	5	6	0	4	3
FBgn0072605	2	9675239	9675634	-	396	3	7	2	17	3	3	0	0	0	0	0	0	0	0	0	0	0	0	0	0	0	0	0	7	0	9	6	16	0	0	0	0	0	0	0	0	0	0	0	0	0	0	0	0
FBgn0072600	2;2	9685290;9685425	9685367;9685958	+;+	612	0	0	0	0	0	0	0	0	0	0	0	0	0	0	0	0	0	0	0	0	0	0	0	2	0	0	0	0	0	0	0	0	0	0	0	0	0	0	0	0	0	0	0	0
FBgn0078316	2	9688729	9689775	+	1047	1	0	2	0	0	0	0	0	0	0	0	0	2	4	0	0	0	0	0	2	0	0	2	0	0	0	0	0	0	0	0	0	0	0	0	0	0	0	0	0	2	0	0	0
FBgn0077418	2;2	9693833;9694838	9694655;9696330	+;+	2316	462	749	970	636	286	609	1016	945	1062	34	237	180	133	66	123	136	123	121	184	460	252	212	1001	535	821	571	678	671	1507	0	968	88	51	177	87	102	64	87	151	145	246	248	157	290
FBgn0079242	2;2;2	9697182;9697408;9697967	9697349;9697618;9698094	-;-;-	507	320	398	329	393	179	291	704	977	887	1253	1431	1327	382	247	323	303	320	280	280	544	337	348	459	305	424	448	384	266	1208	1432	1162	1611	719	1328	230	346	245	272	178	391	367	426	266	322
FBgn0079239	2;2	9699196;9699627	9699548;9699681	-;-	408	450	610	400	633	285	420	328	608	422	538	539	537	233	183	334	362	313	216	447	530	324	408	616	446	553	546	510	324	472	505	421	577	355	504	184	245	161	273	236	402	346	394	139	306
FBgn0079253	2;2;2	9701834;9703420;9705689	9702506;9705612;9708468	+;+;+	5646	2164	5541	4976	3525	2022	3551	5825	3923	7617	11502	8018	12300	11926	9443	8781	8990	6608	3042	3745	5556	2793	3440	4617	3984	4089	3092	4944	3012	9750	11468	7127	14252	3683	7587	8450	11525	9782	4728	4804	10438	3543	4577	1912	4090
FBgn0072910	2;2	9708661;9709436	9709377;9709888	-;-	1170	76	49	85	47	35	49	9	2	6	17	8	18	74	38	129	140	99	148	129	167	100	100	148	104	105	64	84	32	7	9	10	25	8	12	44	78	69	67	64	111	79	144	53	159
FBgn0072911	2;2	9710168;9710861	9710803;9711118	+;+	894	10	19	14	16	7	14	0	0	2	6	0	0	31	13	52	75	31	32	36	30	37	25	38	26	29	21	27	8	0	0	3	0	0	0	32	32	22	17	53	29	26	13	7	27
FBgn0079261	2;2;2;2;2;2;2;2;2;2;2;2;2;2;2;2;2;2;2;2;2;2;2	9715025;9715025;9715293;9715301;9716019;9716019;9716356;9716497;9716497;9718388;9718388;9719529;9719529;9719981;9719981;9720169;9720169;9720349;9720349;9720539;9720539;9720720;9720720	9715205;9715222;9715952;9715952;9716291;9716291;9716412;9718319;9718319;9719463;9719463;9719914;9719914;9720106;9720106;9720290;9720290;9720478;9720478;9720638;9720638;9720894;9720894	+;+;+;+;+;+;+;+;+;+;+;+;+;+;+;+;+;+;+;+;+;+;+	5126	3869	9375	11516	6031	3079	6025	5408	4498	9084	1883	4530	5317	4793	4479	4823	4526	4935	4158	4146	10150	4468	4477	9551	6751	8869	5574	8085	7519	11501	490	9389	3612	364	4362	3829	5773	3884	3011	3113	6306	8485	7355	6751	5666
FBgn0079235	2;2;2;2;2;2;2;2;2;2;2;2;2;2;2;2;2;2	9722549;9722549;9722549;9722722;9722722;9722722;9723034;9723034;9723034;9723302;9723302;9723302;9723672;9724022;9724022;9724022;9724927;9724927	9722656;9722656;9722656;9722966;9722966;9722966;9723241;9723241;9723241;9723586;9723586;9723586;9723680;9724222;9724222;9724129;9724950;9724950	-;-;-;-;-;-;-;-;-;-;-;-;-;-;-;-;-;-	1080	1737	2036	1607	1907	945	1375	2862	3186	3114	5422	4831	5334	5437	4463	5904	4753	5159	4587	3942	4203	2920	2424	2378	1614	2565	1693	1836	977	4224	5558	3670	6231	3231	4830	4388	7504	6316	6563	3201	9297	3691	4267	3777	2584
FBgn0079269	2;2;2	9725459;9725820;9726554	9725760;9726485;9727085	+;+;+	1500	218	275	321	269	133	216	613	879	895	1352	1298	1285	673	390	447	361	496	385	369	429	294	188	492	226	444	255	204	251	1288	1369	952	1570	617	1182	537	782	513	345	180	657	394	549	308	298
FBgn0079275	2;2;2;2;2	9727406;9728140;9728357;9729051;9729613	9728082;9728293;9728991;9729558;9729723	+;+;+;+;+	2085	21	23	22	13	0	0	0	0	1	2	0	0	12	14	29	18	22	24	26	37	21	10	62	23	26	10	10	8	0	0	0	0	0	2	33	11	8	14	16	20	6	36	11	19
FBgn0079273	2;2;2	9731136;9731351;9731781	9731274;9731722;9732079	+;+;+	810	4	12	4	44	20	22	0	0	0	0	0	0	0	1	0	4	0	2	3	3	0	2	12	3	2	34	31	17	0	0	0	0	0	0	0	2	0	2	0	0	2	8	0	3
FBgn0075095	2;2;2;2	9733902;9733978;9734370;9734567	9733907;9734294;9734492;9735050	+;+;+;+	930	1899	3480	2263	2456	1351	2149	0	0	2	0	2	10	374	346	741	658	620	1194	1320	1965	1340	1598	2813	2188	2312	2066	2802	1580	5	2	2	1	2	1	324	782	587	842	553	1110	1266	1692	905	1513
FBgn0079229	2	9735681	9737510	-	1830	972	871	1234	560	234	468	2038	2894	2988	579	1446	968	492	366	648	689	791	1510	2206	3641	2156	2215	1560	743	1486	404	647	318	3643	112	2863	984	500	1014	308	605	242	559	376	872	2431	2783	1520	2360
FBgn0261651	2;2;2;2;2;2;2;2;2;2;2;2;2;2;2;2	9737811;9737811;9741064;9745389;9745389;9745389;9745885;9745885;9745885;9746191;9746191;9746191;9746860;9746860;9748477;9748665	9738183;9738183;9742051;9745822;9745822;9745822;9746132;9746132;9746132;9746608;9746608;9746608;9747417;9747417;9748574;9749292	+;+;+;+;+;+;+;+;+;+;+;+;+;+;+;+	3745	476	576	853	544	271	487	592	754	819	675	1438	1289	948	707	1144	1025	1229	867	1426	1551	955	770	939	503	749	576	672	613	1548	783	926	962	684	1192	879	1443	673	804	486	1575	1272	1781	818	1047
FBgn0075998	2;2;2	9742738;9742931;9743547	9742865;9743485;9745209	-;-;-	2346	22	14	42	33	22	37	0	0	0	0	0	0	44	47	53	64	39	38	40	89	29	30	70	40	56	23	72	41	2	0	0	2	0	0	37	73	60	25	41	24	48	48	36	58
FBgn0071304	2;2;2;2;2;2	9750554;9750704;9751163;9751702;9752115;9752359	9750640;9750997;9751643;9752042;9752302;9753013	+;+;+;+;+;+	2046	944	1403	991	1272	649	984	2522	2585	2892	318	1270	1262	431	315	720	617	670	931	1340	1796	1160	1193	1546	1107	1716	1095	1459	997	3507	91	2978	729	217	1324	344	526	396	607	341	784	966	1586	816	1361
FBgn0071303	2;2;2;2;2;2;2;2;2	9756627;9757544;9759091;9759310;9759528;9762403;9766121;9766442;9796916	9757484;9759025;9759229;9759408;9762055;9766056;9766363;9766605;9796946	-;-;-;-;-;-;-;-;-	9198	824	3117	5492	2027	808	2229	1871	1382	3487	1426	2138	2696	3990	3301	2967	3372	3220	1849	1968	5479	2254	2247	5654	3001	3509	2263	3115	3375	5040	2636	3050	2313	254	1778	2599	3946	2071	1539	1358	3622	4240	4784	2819	3624
FBgn0079363	2;2;2;2;2;2;2;2	9812075;9819987;9820197;9820288;9821477;9821477;9821750;9821750	9812141;9820080;9821382;9821382;9821686;9821686;9823228;9823228	+;+;+;+;+;+;+;+	3036	18	140	59	204	138	167	9	12	5	11	8	4	45	49	46	70	50	38	58	93	41	27	97	71	62	238	300	298	8	6	15	10	0	4	32	47	18	28	21	83	27	73	27	60
FBgn0078704	2;2;2;2;2;2;2;2;2	9831228;9831228;9831728;9831728;9833286;9833286;9834284;9834284;9837142	9831670;9831670;9833217;9833217;9834219;9834219;9834705;9834566;9837218	-;-;-;-;-;-;-;-;-	3366	657	1536	2104	1376	739	1393	2173	2103	2998	2618	2753	3238	1311	820	817	772	818	610	826	1527	793	797	2052	1405	1308	1397	2007	1937	4350	3674	3263	3483	93	2727	664	1429	696	471	352	1149	1219	1475	826	1071
FBgn0079370	2;2;2;2;2;2;2;2;2;2;2;2	9839919;9841860;9842045;9842045;9842769;9842769;9843174;9843174;9843497;9843497;9843747;9843747	9839949;9841968;9842703;9842703;9843105;9843105;9843436;9843436;9843682;9843682;9844106;9844106	+;+;+;+;+;+;+;+;+;+;+;+	1945	0	4	2	2	0	2	2	1	3	0	1	0	0	1	0	0	2	0	0	2	0	0	2	4	2	0	3	0	0	0	1	0	0	0	2	0	0	0	0	0	0	0	0	0
FBgn0262506	2;2;2;2;2;2;2;2;2;2;2;2;2;2;2;2;2;2;2;2;2;2;2;2;2;2;2;2;2;2;2;2;2;2;2;2;2;2;2;2;2;2;2;2;2;2;2;2;2;2;2;2;2;2;2;2;2;2;2;2;2;2;2;2;2;2;2;2;2;2;2;2;2;2;2;2;2;2;2;2;2;2;2;2;2;2;2;2;2;2;2;2;2;2;2;2;2;2;2;2;2;2;2;2;2;2;2;2;2;2;2;2;2;2	9847184;9847184;9847184;9847184;9847184;9847184;9850428;9850428;9850428;9850428;9850428;9850428;9854525;9854533;9854533;9854533;9854533;9854533;9854533;9855171;9855171;9855171;9855171;9855171;9855171;9855171;9856175;9856175;9856175;9856175;9856175;9856175;9856175;9858400;9858400;9859680;9859680;9859680;9859680;9859680;9859680;9859680;9860045;9860045;9860045;9860045;9860045;9860045;9860045;9860779…	9847990;9847990;9847990;9847990;9847990;9847990;9850468;9850468;9850468;9850468;9850468;9850468;9854821;9854821;9854821;9854821;9854821;9854821;9854821;9855488;9855488;9855488;9855488;9855488;9855488;9855488;9856870;9856870;9856870;9856870;9856870;9856870;9856870;9858480;9858480;9859969;9859969;9859969;9859969;9859969;9859969;9859969;9860717;9860717;9860717;9860717;9860717;9860717;9860717;9860969…	-;-;-;-;-;-;-;-;-;-;-;-;-;-;-;-;-;-;-;-;-;-;-;-;-;-;-;-;-;-;-;-;-;-;-;-;-;-;-;-;-;-;-;-;-;-;-;-;-;-;-;-;-;-;-;-;-;-;-;-;-;-;-;-;-;-;-;-;-;-;-;-;-;-;-;-;-;-;-;-;-;-;-;-;-;-;-;-;-;-;-;-;-;-;-;-;-;-;-;-;-;-;-;-;-;-;-;-;-;-;-;-;-;-	5563	13	55	169	111	46	72	0	0	0	0	0	0	2	2	2	2	0	2	4	6	12	7	171	256	107	83	137	132	1	0	0	1	0	1	0	1	2	0	0	4	1	1	8	4
FBgn0079374	2	9869375	9870142	+	768	0	0	0	0	1	0	0	0	0	0	0	0	0	0	0	0	0	0	0	0	0	0	0	0	0	0	0	0	0	0	0	0	0	0	0	0	0	0	0	0	1	0	0	0
FBgn0078639	2;2;2;2;2	9878120;9878640;9878871;9879149;9879436	9878204;9878804;9879003;9879326;9879507	-;-;-;-;-	633	1113	1290	811	1672	756	940	1403	1713	1375	2262	1884	2030	943	579	1032	910	777	1183	1002	1378	1176	982	1429	1060	1375	1208	1466	646	1784	1615	1523	2435	2010	2135	566	1072	993	1113	698	1457	1012	1085	894	958
FBgn0248499	2	9879867	9880646	+	780	50	82	67	80	42	63	95	172	73	0	10	8	70	84	132	70	89	106	122	179	92	82	89	54	92	105	85	85	107	1	109	2	2	9	74	122	60	58	39	141	127	144	127	114
FBgn0248500	2;2;2;2;2;2	9882375;9882536;9883295;9883472;9883615;9883818	9882476;9883126;9883402;9883562;9883753;9884409	+;+;+;+;+;+	1623	64	105	109	135	75	92	8	6	8	4	8	0	151	127	306	196	182	266	250	389	170	196	126	78	180	84	99	79	19	0	2	4	2	4	189	234	178	140	181	308	204	285	195	185
FBgn0248501	2;2	9884806;9885018	9884955;9885152	+;+	285	326	510	274	537	401	417	226	281	259	429	363	362	352	261	581	374	455	698	551	798	570	398	305	210	406	415	464	243	324	320	263	490	850	322	280	488	591	618	346	688	531	506	421	344
FBgn0082026	2;2;2;2	9886521;9888845;9889056;9889475	9886592;9888979;9889415;9889660	+;+;+;+	753	229	307	260	2228	1214	1957	1142	2522	1818	2265	3525	3079	3484	1894	2013	1985	3625	1345	2110	1393	1340	698	844	221	573	4480	1865	4801	3350	3623	2488	2965	1401	2484	2473	2951	1240	1874	549	3656	2238	2768	1741	1536
FBgn0072979	2;2;2	9895063;9896464;9896758	9895138;9896690;9896865	+;+;+	411	6	430	40	591	164	224	0	2	2	0	2	2	0	0	0	0	0	0	1	0	0	0	0	176	1	479	60	965	2	0	2	1	0	0	0	0	1	0	0	3	0	2	0	0
FBgn0082028	2;2;2	9898759;9899964;9900458	9899902;9900395;9901632	+;+;+	2751	2262	3653	3196	2978	1360	2027	1704	2287	2279	1454	2103	2087	1754	1351	2135	2231	2026	3048	3481	4612	3493	2816	3988	2224	3614	2897	3098	2368	2741	566	2815	2008	1635	1831	1721	2682	1577	1773	1203	3199	3653	3868	2917	3094
FBgn0081364	2;2	9903018;9903213	9903128;9904316	-;-	1215	5449	6744	5749	6801	2731	4031	7809	11369	10412	16681	18155	19383	13454	7532	6231	6836	5368	4768	4859	5309	4224	3454	7974	4663	6811	6713	6200	4113	15425	18718	12917	21588	6628	16332	8127	14453	8028	6101	3008	11735	5124	6522	5330	4594
FBgn0248502	2;2	9905992;9906212	9906138;9906328	+;+	264	549	768	336	744	541	547	436	577	386	645	605	496	361	248	514	493	413	726	597	785	492	439	431	314	508	701	644	381	556	508	522	761	1571	473	231	510	511	627	319	745	429	519	379	437
FBgn0082037	2;2;2;2;2;2;2;2;2;2;2;2;2;2;2	9908038;9908038;9908185;9908200;9908720;9909303;9909303;9909495;9909495;9909882;9909882;9910043;9910043;9910247;9910247	9908125;9908125;9908579;9908579;9909133;9909431;9909431;9909819;9909819;9909973;9909973;9910172;9910172;9910365;9910365	+;+;+;+;+;+;+;+;+;+;+;+;+;+;+	1692	42	130	69	171	118	118	6	4	2	5	7	10	75	77	78	114	102	75	113	169	79	60	129	95	84	127	161	127	6	0	8	2	2	6	92	91	53	85	54	138	63	152	66	70
FBgn0247994	2;2	9911204;9911474	9911417;9911568	-;-	309	1	0	0	0	0	0	0	0	0	0	0	0	0	0	6	0	0	2	0	2	0	0	0	0	0	0	0	2	0	0	0	0	0	0	0	0	0	0	0	0	0	0	2	0
FBgn0081335	2;2;2	9912820;9912960;9914482	9912900;9913679;9914862	+;+;+	1182	0	0	0	0	0	0	0	0	0	0	0	0	0	0	0	0	0	0	0	0	0	0	0	1	0	0	2	0	0	0	0	0	0	0	0	0	0	0	0	0	0	0	0	0
FBgn0072982	2;2	9914911;9915392	9915228;9915631	-;-	558	0	0	0	0	0	0	0	0	0	0	0	0	0	0	0	0	2	0	0	0	0	0	0	0	0	0	0	0	0	0	0	0	0	0	0	0	0	0	0	0	0	0	0	2
FBgn0081313	2;2	9916164;9916677	9916611;9917077	-;-	849	0	1	0	14	24	24	443	1156	529	1	7	6	4	3	0	0	0	2	3	0	0	0	1	1	0	18	21	27	515	1	480	1	2	4	0	0	0	1	0	2	2	1	0	0
FBgn0082047	2	9921979	9922734	+	756	693	363	511	371	180	258	1299	2898	2211	2422	3553	2619	2205	1326	1754	1515	2494	1548	1962	1618	1504	934	1334	531	1097	393	396	346	3529	3387	2547	3065	2957	2731	1932	2547	1225	1815	758	2966	1932	2484	1548	1468
FBgn0081308	2;2;2;2;2;2	9937666;9938490;9940222;9940488;9941372;9941603	9938421;9938713;9940420;9940620;9941537;9942026	-;-;-;-;-;-	1902	0	1	0	0	0	0	0	0	0	0	0	0	0	0	1	0	0	0	0	0	0	0	0	0	0	0	0	0	0	0	0	0	0	0	0	0	0	0	0	0	0	0	2	0
FBgn0081316	2;2;2;2;2;2;2;2;2;2;2;2	9949697;9950110;9950354;9950364;9951188;9951188;9951481;9951481;9951759;9951759;9951946;9951946	9950039;9950275;9950486;9950486;9951386;9951386;9951695;9951695;9951872;9951872;9952620;9952620	+;+;+;+;+;+;+;+;+;+;+;+	1845	0	0	0	0	0	0	0	0	0	0	0	0	0	0	0	0	0	4	0	0	0	0	0	0	0	0	0	0	0	0	0	0	0	0	0	0	0	0	0	0	0	0	0	0
FBgn0247993	2;2	9967157;9968278	9968217;9968329	-;-	1113	0	0	0	0	0	0	0	0	0	0	0	0	0	0	0	0	1	0	0	0	0	0	0	0	0	0	0	0	0	0	0	0	0	0	0	0	0	0	0	0	0	0	0	0
FBgn0076944	2;2;2;2;2;2;2;2;2;2;2;2;2;2;2;2;2;2;2	9969654;9969654;9969654;9970392;9970392;9970392;9970947;9970947;9970947;9971153;9971153;9971153;9972233;9972233;9973501;9977354;9978588;9978821;9979093	9970329;9970329;9970329;9970883;9970883;9970883;9971090;9971090;9971090;9972118;9972118;9972118;9972719;9972669;9973816;9977724;9978772;9979024;9979102	-;-;-;-;-;-;-;-;-;-;-;-;-;-;-;-;-;-;-	3851	933	1147	1015	1075	576	788	2770	4192	3698	1576	3457	3005	920	600	829	910	792	1200	1414	1656	1301	939	1532	875	1531	975	1110	719	4517	197	3732	2669	1401	3082	563	1144	838	743	353	1575	867	1656	708	1253
FBgn0081299	2;2;2;2;2;2	9979657;9980404;9981418;9982008;9982575;9983044	9980335;9981335;9981951;9982152;9982930;9983235	-;-;-;-;-;-	2838	0	0	2	0	0	0	0	0	0	0	0	0	2	1	2	4	2	0	0	3	0	2	2	0	0	3	0	1	1	0	0	3	2	1	0	0	1	0	4	0	0	0	0	0
FBgn0081298	2;2;2;2;2;2;2	9983788;9984501;9984985;9985138;9985329;9985713;9985870	9984436;9984906;9985070;9985256;9985646;9985810;9987142	-;-;-;-;-;-;-	2949	14	20	12	6	0	6	0	0	0	0	0	0	16	4	24	14	6	6	18	23	11	16	32	34	18	4	26	9	0	0	0	0	0	0	8	0	6	10	0	6	4	24	13	15
FBgn0081081	2	9988983	9989909	+	927	546	81	602	19	3	4	0	0	0	5	26	18	57	79	80	100	146	222	466	463	477	194	2054	301	1205	4	19	10	1	0	0	20	6	27	28	76	39	52	30	91	564	771	445	421
FBgn0081222	2;2	9991071;9991460	9991396;9992162	-;-	1029	109	77	701	32	12	50	0	0	0	0	0	2	4	4	2	2	4	21	8	35	43	14	946	317	154	33	6	47	0	0	0	6	0	6	7	4	3	0	4	5	2	18	9	19
FBgn0074037	2;2	9994319;9994501	9994433;9994790	+;+	405	0	0	1	0	0	2	0	0	0	0	0	0	0	0	0	0	0	3	0	0	2	1	1	0	0	0	1	0	0	0	0	0	0	0	0	0	0	0	0	0	0	0	1	0
FBgn0074038	2;2	9996443;9997003	9996950;9997457	+;+	963	12	6	8	6	0	2	0	0	0	0	0	0	0	0	0	0	2	14	8	7	25	6	52	10	9	0	2	0	0	0	0	0	0	0	0	0	0	0	0	0	5	7	6	10
FBgn0081209	2;2;2;2	9998518;9998859;9999275;9999681	9998774;9999205;9999611;9999966	-;-;-;-	1227	0	0	0	2	0	0	0	0	0	0	0	0	0	0	0	0	2	0	0	0	0	0	2	2	0	2	5	0	0	0	0	0	0	0	0	0	4	0	0	0	0	0	0	0
FBgn0262675	2;2;2;2;2;2;2;2;2	10013351;10013351;10013599;10015359;10015517;10015727;10015988;10016242;10016924	10013405;10013405;10015154;10015449;10015656;10015924;10016182;10016859;10017237	+;+;+;+;+;+;+;+;+	3167	2085	2348	2072	1937	1080	1301	2094	3007	2427	1652	2158	1928	2202	1544	2595	2027	2536	3325	3495	4152	3369	2700	2880	1531	3494	1640	2002	1093	3245	1525	2919	2272	1257	1805	1401	2952	2109	2679	1194	3936	3064	3819	3001	2998
FBgn0072476	2;2;2;2;2	10025657;10027847;10031120;10031389;10031740	10025696;10028070;10031321;10031646;10033484	+;+;+;+;+	2469	2	7	8	3	2	11	0	0	0	0	0	0	1	0	2	0	0	4	0	4	2	2	0	5	2	0	17	10	0	0	0	0	0	0	0	0	0	0	2	2	0	0	8	4
FBgn0070651	2;2	10028652;10030189	10030127;10030191	-;-	1479	0	0	0	0	0	2	0	0	0	0	0	0	0	0	0	0	0	2	0	0	0	0	4	0	0	0	2	0	0	0	0	0	0	0	0	0	0	2	0	0	0	4	0	0
FBgn0070795	2;2;2;2;2;2;2;2;2;2;2	10034276;10034450;10034701;10034949;10035150;10035305;10035481;10036008;10036207;10036461;10036657	10034389;10034636;10034892;10035087;10035243;10035422;10035946;10036152;10036397;10036569;10036716	-;-;-;-;-;-;-;-;-;-;-	1815	347	974	463	2894	2672	2922	1	3	0	2	0	3	97	111	238	241	184	307	367	604	397	445	509	403	449	3749	3261	2676	0	0	0	6	6	3	137	164	105	228	179	262	334	481	258	516
FBgn0076041	2;2;2;2;2;2;2	10046219;10046618;10046915;10048352;10048889;10049082;10049438	10046349;10046749;10048293;10048821;10049009;10049362;10049668	+;+;+;+;+;+;+	2745	374	598	893	1427	1089	1716	2	11	9	15	7	26	236	259	329	260	259	362	519	696	493	370	966	521	646	2273	1896	2817	26	4	16	22	12	35	241	444	170	139	112	362	574	960	479	678
FBgn0070807	2;2;2;2;2	10049989;10050174;10050363;10050852;10051982	10050108;10050300;10050796;10051924;10052000	-;-;-;-;-	1773	815	1123	1220	1109	429	779	1299	2318	1319	7	54	30	140	263	282	333	244	471	733	693	713	442	1207	688	1014	1540	1274	1518	1299	3	1387	18	6	41	209	570	173	147	90	398	567	966	499	729
FBgn0076237	2	10052342	10053706	-	1365	167	269	231	216	116	183	298	556	438	712	849	853	493	285	283	247	251	221	236	381	235	157	270	187	254	196	265	196	661	878	624	930	1171	754	326	608	474	291	131	502	276	338	219	226
FBgn0247991	2	10054617	10056269	-	1653	56	96	64	138	109	109	40	48	24	3	10	13	11	21	44	65	25	51	101	93	61	61	146	127	122	102	192	126	42	4	30	4	6	20	47	70	38	39	30	109	59	130	28	122
FBgn0247990	2	10056286	10057095	-	810	11	14	22	17	25	15	0	0	0	0	0	0	4	5	12	8	4	18	26	29	15	7	41	24	46	11	23	27	0	2	0	0	0	0	3	9	4	6	6	6	11	22	6	20
FBgn0075474	2;2;2;2	10057774;10058262;10058505;10059252	10057845;10058442;10059192;10059300	+;+;+;+	990	91	171	111	499	855	581	1445	2233	1471	19	132	128	18	20	43	50	43	78	82	117	102	58	160	134	119	805	781	596	1537	2	1983	60	55	117	38	58	30	38	35	70	90	107	69	94
FBgn0075451	2;2;2;2;2;2;2;2;2;2;2;2;2	10060098;10060264;10060301;10060521;10060521;10060991;10060991;10061426;10061426;10062022;10062022;10062679;10062679	10060131;10060456;10060456;10060930;10060930;10061181;10061181;10061966;10061966;10062624;10062624;10063203;10063203	-;-;-;-;-;-;-;-;-;-;-;-;-	2497	536	1199	687	1465	968	1231	1748	2330	2063	25	211	171	482	577	824	785	603	973	952	1530	796	993	977	850	917	1361	1430	995	2158	5	2014	109	30	263	405	732	654	464	533	805	753	887	570	792
FBgn0073042	2;2;2	10064272;10064490;10064623	10064424;10064567;10065078	-;-;-	687	1646	2004	1042	1748	898	892	648	862	626	932	935	962	752	700	1323	840	1150	1828	1547	2421	1611	1321	1750	1135	2102	1085	1330	573	858	602	831	983	1411	936	649	986	1309	1624	916	1718	1535	1397	1449	1228
FBgn0081706	2;2;2;2;2;2;2;2;2	10068687;10068878;10069162;10070169;10070421;10070742;10071088;10071293;10072197	10068798;10069065;10070100;10070346;10070676;10071014;10071221;10072134;10072298	+;+;+;+;+;+;+;+;+	3024	4684	9981	7263	9061	3553	6211	6397	8247	8249	12990	10650	12876	13341	10415	9712	8898	9126	10573	6490	16218	7995	8306	9613	6933	8376	6657	9527	5644	10600	12107	8540	15645	1779	11062	11319	18418	14407	12418	7721	17689	12661	11143	11319	8519
FBgn0072975	2;2;2;2	10075247;10075415;10075675;10075893	10075349;10075623;10075832;10076346	+;+;+;+	924	2	0	3	7	0	5	0	0	0	0	2	0	2	0	3	2	0	0	5	2	1	2	2	0	0	15	14	17	0	0	0	0	4	0	0	1	4	0	8	2	4	2	4	0
FBgn0247989	2;2;2;2;2;2;2;2;2;2;2;2;2;2;2;2;2;2;2;2;2;2;2;2;2;2;2	10076959;10076959;10077131;10077131;10077384;10077384;10077632;10077632;10077867;10078235;10078235;10078235;10078678;10078678;10078678;10078921;10078921;10078921;10079178;10079178;10079178;10079442;10079442;10079442;10079697;10079697;10080312	10077064;10077064;10077316;10077316;10077572;10077572;10077775;10077775;10078176;10078611;10078611;10078611;10078850;10078850;10078850;10079044;10079044;10079044;10079381;10079381;10079381;10079632;10079632;10079632;10079853;10079853;10080585	-;-;-;-;-;-;-;-;-;-;-;-;-;-;-;-;-;-;-;-;-;-;-;-;-;-;-	2435	191	401	230	448	244	352	999	1459	1250	1116	1185	1245	275	161	241	219	243	356	393	568	280	301	295	324	323	324	418	237	1404	958	1236	1496	542	1233	174	285	275	323	244	474	363	424	335	330
FBgn0081704	2;2;2;2	10081979;10082366;10082934;10084039	10082023;10082874;10083981;10084317	+;+;+;+	1881	0	0	0	0	0	0	0	0	0	0	0	0	0	0	0	1	0	2	0	0	0	0	0	0	2	2	0	0	0	0	0	0	0	0	0	0	0	0	2	4	3	0	0	0
FBgn0081904	2;2;2;2;2;2	10084371;10084884;10085080;10085317;10085556;10086130	10084828;10085020;10085261;10085486;10086041;10086196	-;-;-;-;-;-	1500	20	2	10	2	2	6	72	88	87	178	160	138	100	74	147	108	171	138	174	152	151	98	58	10	76	0	0	0	70	104	56	156	112	128	45	115	149	127	76	294	132	125	135	107
FBgn0248506	2;2;2;2;2;2	10088247;10088382;10088936;10089211;10089450;10089643	10088316;10088879;10089105;10089392;10089586;10090106	+;+;+;+;+;+	1521	47	21	18	8	4	2	0	0	0	0	0	0	2	2	6	9	5	3	6	4	4	0	86	65	9	5	6	2	0	0	0	0	0	0	1	0	4	4	0	7	0	2	2	2
FBgn0076288	2;2;2;2	10090257;10090434;10090678;10090926	10090370;10090607;10090862;10090950	-;-;-;-	498	66	93	75	73	81	63	1	0	2	2	1	2	44	35	99	54	76	104	96	183	64	93	111	68	89	77	139	67	4	0	0	0	0	0	46	60	84	76	68	105	56	93	73	51
FBgn0076186	2;2;2;2;2	10091260;10091377;10091410;10091819;10091819	10091343;10091759;10091759;10091849;10091849	-;-;-;-;-	498	266	248	178	295	113	233	463	1053	528	4	20	20	33	39	84	44	64	103	116	134	109	104	212	167	238	402	372	277	596	2	443	12	14	20	49	95	56	50	24	126	100	110	130	125
FBgn0081891	2	10098770	10099273	-	504	2	9	4	0	0	0	0	0	0	2	0	2	6	4	0	6	6	0	4	4	2	3	8	3	18	1	15	3	0	0	0	0	0	0	4	2	0	0	0	2	3	2	9	5
FBgn0262663	2;2;2;2;2;2;2;2;2;2;2;2;2;2;2;2;2;2;2;2;2;2;2;2;2;2;2;2;2;2;2;2;2;2;2;2;2;2;2;2;2;2;2	10125202;10125202;10125202;10125202;10128692;10128692;10128692;10128692;10131614;10136077;10136077;10136077;10136077;10136476;10136476;10136805;10136805;10136805;10136805;10137162;10137162;10137162;10137162;10137700;10137700;10137700;10137700;10139176;10139176;10139176;10139176;10139426;10139426;10139426;10139426;10139589;10139589;10139589;10139589;10140539;10140539;10140539;10142101	10127550;10127550;10127550;10127550;10129817;10129817;10129817;10129817;10135213;10136381;10136381;10136381;10136381;10136613;10136613;10137098;10137098;10137098;10137098;10137401;10137401;10137401;10137401;10139112;10139112;10139112;10139112;10139358;10139358;10139358;10139358;10139518;10139518;10139518;10139518;10139706;10139706;10139706;10139706;10140561;10140561;10140561;10142222	+;+;+;+;+;+;+;+;+;+;+;+;+;+;+;+;+;+;+;+;+;+;+;+;+;+;+;+;+;+;+;+;+;+;+;+;+;+;+;+;+;+;+	10004	1005	3788	5378	2788	1204	2941	8	3	13	9	14	8	2690	2845	3131	3181	3602	2187	1813	6294	2259	1966	5611	3371	3658	2717	4959	4558	5	5	2	8	5	3	1993	3709	2049	1617	1080	3576	2852	5106	1959	3189
FBgn0246954	2	10125967	10127724	+	1758	2	0	1	1	0	0	0	0	0	0	0	0	0	0	0	1	0	0	0	0	0	0	0	1	4	1	4	0	0	0	0	0	0	0	0	2	0	1	0	0	2	1	0	0
FBgn0081676	2;2;2;2	10145197;10145299;10145444;10145846	10145220;10145378;10145787;10146009	+;+;+;+	612	24	46	44	17	5	23	0	0	0	0	0	0	0	2	4	2	2	0	4	1	0	0	7	73	3	42	67	112	0	0	0	0	0	0	1	0	0	0	0	0	1	5	0	1
FBgn0081672	2;2;2;2;2;2;2;2;2;2;2;2;2	10146692;10146954;10146968;10147646;10147646;10147853;10147853;10148442;10148442;10148688;10148688;10148935;10148935	10146695;10147593;10147593;10147769;10147769;10148344;10148344;10148618;10148618;10148864;10148864;10149090;10149090	+;+;+;+;+;+;+;+;+;+;+;+;+	1770	38	127	109	184	316	341	0	0	0	0	0	0	9	11	21	14	28	40	27	50	16	3	31	89	40	386	638	592	0	0	0	2	0	0	19	21	18	19	24	50	13	31	9	24
FBgn0081664	2;2;2;2;2;2;2;2;2;2;2;2;2;2;2;2;2;2;2;2;2;2;2;2;2	10151049;10151049;10152775;10152775;10152920;10152920;10153061;10153418;10153418;10153653;10153653;10153793;10153793;10153927;10153927;10154068;10154068;10154764;10154764;10155160;10155160;10155597;10155597;10156125;10156125	10151109;10151109;10152858;10152858;10153345;10152994;10153345;10153456;10153456;10153730;10153730;10153870;10153870;10154004;10154004;10154699;10154699;10155085;10155085;10155332;10155332;10156052;10156052;10156556;10156556	+;+;+;+;+;+;+;+;+;+;+;+;+;+;+;+;+;+;+;+;+;+;+;+;+	2859	6	17	8	12	16	20	0	0	0	0	0	0	6	7	2	13	19	30	16	11	0	4	8	9	6	28	13	28	0	0	0	0	0	0	4	6	6	2	6	16	2	6	2	3
FBgn0248508	2;2;2;2;2	10159186;10159481;10159670;10160294;10160773	10159332;10159610;10160238;10160713;10161606	+;+;+;+;+	2100	108	64	109	83	88	81	341	472	371	4	6	11	94	103	159	160	188	267	296	419	174	214	126	84	139	90	168	82	313	0	326	2	1	17	83	130	122	135	90	221	252	262	201	171
FBgn0077296	2;2;2;2;2;2;2;2;2;2;2;2;2;2;2;2;2;2;2;2;2;2;2;2;2;2;2;2;2;2;2;2;2;2;2;2;2;2;2;2;2;2;2;2;2;2;2;2;2;2;2;2;2;2;2;2;2;2;2;2;2;2;2	10163983;10163983;10163983;10163983;10173882;10173882;10173882;10173882;10174012;10174012;10174012;10174012;10174254;10174254;10174254;10174254;10175341;10175341;10175341;10175341;10175702;10175702;10175702;10175702;10179374;10179374;10179374;10179374;10179885;10179885;10180160;10180160;10180160;10181282;10181282;10181282;10181521;10181521;10181811;10181811;10182236;10182236;10182236;10182236;101…	10164005;10164005;10164005;10164005;10173942;10173942;10173942;10173942;10174190;10174190;10174190;10174190;10175282;10175282;10175282;10175282;10175644;10175644;10175644;10175644;10179296;10179296;10179296;10179296;10179553;10179553;10179553;10179553;10180055;10180055;10181217;10181217;10181217;10181465;10181465;10181465;10181721;10181721;10181981;10181981;10182804;10182804;10182804;10182804;101…	+;+;+;+;+;+;+;+;+;+;+;+;+;+;+;+;+;+;+;+;+;+;+;+;+;+;+;+;+;+;+;+;+;+;+;+;+;+;+;+;+;+;+;+;+;+;+;+;+;+;+;+;+;+;+;+;+;+;+;+;+;+;+	8745	294	3379	1970	3082	2590	5632	0	2	2	0	4	3	8	0	2	4	4	5	10	14	0	5	480	1648	346	4581	8155	6517	7	0	2	2	4	0	0	2	6	4	3	0	8	2	4	2
FBgn0248509	2;2;2	10185453;10185577;10185876	10185524;10185807;10186211	+;+;+	639	2	1	3	12	11	11	0	0	0	0	0	0	0	0	0	0	1	2	0	0	0	0	2	1	0	27	14	16	0	0	0	0	0	0	0	0	2	0	0	0	0	1	0	0
FBgn0074957	2;2;2;2;2;2;2;2;2;2;2;2;2;2;2;2;2;2;2;2;2;2;2;2;2;2;2;2;2;2;2;2;2;2;2;2;2;2;2;2;2;2;2;2;2;2;2;2;2;2;2;2;2;2;2;2;2;2;2;2;2;2;2;2;2;2;2;2;2;2;2;2;2;2;2;2;2;2;2;2;2;2;2;2;2;2;2;2;2;2;2;2;2;2;2;2;2;2;2;2;2;2;2;2;2;2;2;2;2;2;2;2;2;2;2;2;2;2;2;2;2;2;2	10186466;10186466;10186466;10187002;10187002;10187002;10187362;10187362;10187362;10187522;10187522;10187522;10187767;10187767;10187767;10188211;10188211;10188211;10190372;10190372;10190372;10190582;10190582;10190582;10191198;10191198;10191198;10191402;10191402;10191402;10192645;10192645;10192645;10193270;10193270;10193270;10195648;10195648;10195648;10196075;10196075;10196075;10196936;10196936;101…	10186615;10186615;10186615;10187148;10187148;10187148;10187463;10187463;10187463;10187626;10187626;10187626;10187907;10187907;10187907;10188422;10188422;10188422;10190503;10190503;10190503;10190912;10190912;10190912;10191340;10191340;10191340;10191867;10191867;10191867;10192722;10192722;10192722;10195575;10195575;10195575;10196012;10196012;10196012;10196871;10196871;10196871;10197124;10197124;101…	-;-;-;-;-;-;-;-;-;-;-;-;-;-;-;-;-;-;-;-;-;-;-;-;-;-;-;-;-;-;-;-;-;-;-;-;-;-;-;-;-;-;-;-;-;-;-;-;-;-;-;-;-;-;-;-;-;-;-;-;-;-;-;-;-;-;-;-;-;-;-;-;-;-;-;-;-;-;-;-;-;-;-;-;-;-;-;-;-;-;-;-;-;-;-;-;-;-;-;-;-;-;-;-;-;-;-;-;-;-;-;-;-;-;-;-;-;-;-;-;-;-;-	15297	4	42	50	13	10	8	10	14	33	4	4	4	21	9	32	41	32	42	82	108	49	83	69	57	43	16	20	20	6	0	6	2	0	0	16	20	20	25	14	59	39	149	40	54
FBgn0072781	2;2;2;2;2	10236894;10237388;10246624;10246997;10248270	10237274;10237657;10246734;10247088;10248387	-;-;-;-;-	972	0	2	4	6	0	0	0	0	0	0	2	2	0	2	0	0	0	0	0	2	0	0	4	2	0	0	0	0	0	0	0	0	0	2	0	0	0	0	0	0	0	2	0	0
FBgn0075069	2;2;2;2	10361422;10361534;10362201;10362441	10361472;10362143;10362387;10362753	-;-;-;-	1161	0	0	0	0	0	0	0	0	0	0	0	0	0	0	0	0	0	0	0	0	0	0	0	0	0	0	2	0	0	0	0	0	0	0	0	0	0	0	0	0	0	0	0	0
FBgn0248510	2;2	10373243;10374174	10374107;10374514	+;+	1206	0	2	0	2	4	2	0	0	0	0	2	2	1	3	1	0	6	2	3	6	2	4	2	4	2	2	0	0	0	0	0	0	0	0	2	6	0	2	4	2	2	7	2	2
FBgn0078897	2;2;2;2;2;2;2;2;2;2;2;2;2;2;2;2;2;2;2;2;2;2;2	10377692;10386177;10398187;10398830;10404557;10405404;10405776;10405930;10413581;10414273;10414555;10414820;10416232;10418754;10418931;10419549;10419808;10420129;10420280;10420647;10430319;10430850;10435454	10377853;10386294;10398769;10399248;10404771;10405712;10405855;10406222;10414206;10414476;10414741;10415151;10416516;10418864;10419110;10419707;10420021;10420217;10420561;10420985;10430448;10431162;10435493	+;+;+;+;+;+;+;+;+;+;+;+;+;+;+;+;+;+;+;+;+;+;+	5670	1114	2718	4938	1844	969	2484	1794	1706	3710	4529	3633	5731	7602	6500	5670	6907	7785	3917	5189	7912	6300	4479	5978	2850	4232	2164	3465	3814	5257	6856	3161	5686	220	3642	6442	8529	4644	4005	2472	10389	8149	11715	5386	9448
FBgn0076009	2	10424951	10427530	+	2580	14	25	37	21	5	29	2	2	2	2	2	2	11	10	16	15	20	6	21	22	15	10	56	27	14	13	24	47	2	4	4	4	0	8	11	19	8	5	2	20	28	27	22	33
FBgn0078901	2;2;2;2;2	10438244;10438795;10439852;10440371;10442940	10438260;10439271;10439987;10440556;10444643	+;+;+;+;+	2520	121	560	461	794	676	1230	12	8	8	15	11	18	102	102	142	149	111	187	146	474	165	184	332	393	270	1091	1388	1811	22	7	10	17	1	12	78	142	79	69	65	182	174	318	210	247
FBgn0248511	2;2;2	10461793;10461872;10462097	10461807;10461983;10462764	+;+;+	795	2	0	6	4	0	6	0	0	0	0	0	0	2	2	0	2	0	1	0	4	3	0	6	1	2	9	5	4	0	0	0	0	0	0	0	0	0	2	2	1	8	1	5	2
FBgn0072898	2	10463500	10464177	-	678	0	0	0	0	0	0	0	0	0	0	0	0	0	0	0	0	0	6	0	0	0	0	0	0	0	0	0	0	0	0	0	0	0	0	0	0	0	1	0	0	0	0	0	0
FBgn0247988	2;2	10465465;10466414	10466331;10466428	-;-	882	0	0	2	0	0	0	0	0	0	0	0	0	0	0	0	0	0	0	1	0	0	0	0	0	0	0	0	0	0	0	0	0	0	0	0	0	0	0	0	0	0	0	0	1
FBgn0247987	2;2	10467738;10468718	10468613;10468732	-;-	891	0	0	0	0	0	0	0	0	0	0	0	0	0	0	0	0	0	0	0	0	0	0	0	0	2	0	0	0	0	0	0	0	0	0	0	0	0	0	0	0	0	0	0	0
FBgn0079601	2	10469191	10469883	-	693	0	0	0	0	0	0	0	0	0	0	0	0	0	0	0	2	0	0	0	6	0	0	0	0	2	2	0	0	0	0	0	0	0	0	0	0	0	0	0	0	4	0	1	0
FBgn0247986	2;2	10471237;10471910	10471828;10472070	-;-	753	0	0	0	0	0	0	0	0	0	0	0	0	0	0	0	0	0	0	0	0	0	0	0	0	0	0	0	0	0	0	0	0	0	0	0	0	0	0	0	0	0	0	0	0
FBgn0078905	2;2	10473468;10473468	10474397;10474397	+;+	930	0	0	0	2	0	0	0	0	0	0	0	0	0	0	0	0	0	0	1	0	0	0	0	0	2	1	0	0	0	0	0	0	0	0	0	0	2	0	0	0	1	0	4	0
FBgn0078910	2	10475475	10476425	+	951	0	0	0	0	0	0	0	0	0	0	0	0	0	0	0	0	0	1	0	0	0	0	0	0	0	4	0	1	0	0	0	0	0	0	1	0	0	0	0	0	2	0	0	0
FBgn0248512	2;2	10477575;10477658	10477589;10478437	+;+	795	0	2	0	0	0	0	0	0	0	0	0	0	0	0	0	0	0	0	2	0	0	0	0	0	0	0	0	4	0	0	0	0	0	0	0	0	0	0	0	0	1	0	1	0
FBgn0248513	2;2;2	10478782;10478880;10479697	10478826;10479534;10480043	+;+;+	1047	0	0	0	0	0	0	0	0	0	0	0	0	0	0	0	0	0	0	0	2	0	0	0	0	0	4	0	2	0	0	0	0	0	0	0	0	0	0	0	0	0	0	2	0
FBgn0072899	2;2	10481056;10481136	10481070;10481831	+;+	711	0	2	0	0	0	0	0	0	0	0	0	0	0	0	0	0	0	0	0	0	0	2	0	0	0	2	0	0	0	0	0	0	0	0	0	0	0	0	2	0	2	0	0	0
FBgn0072900	2;2	10484456;10484535	10484470;10485284	+;+	765	0	0	0	0	0	0	0	0	0	0	0	0	0	0	0	0	0	0	0	0	0	0	0	0	0	0	0	0	0	0	0	0	0	0	0	0	0	0	0	0	0	0	0	0
FBgn0262661	2;2;2;2;2;2;2;2	10494243;10495947;10506973;10507438;10508495;10508740;10509170;10512668	10494430;10496344;10507186;10507663;10508631;10508875;10509268;10512859	-;-;-;-;-;-;-;-	1590	0	0	0	0	0	0	0	0	0	0	0	0	0	0	0	0	0	0	0	0	0	0	0	4	0	0	0	0	0	0	0	0	0	0	0	0	0	0	0	0	0	2	0	0
FBgn0078913	2;2	10501737;10501819	10501751;10502703	+;+	900	0	0	0	0	0	0	0	0	0	0	0	0	0	0	0	0	0	0	0	0	0	0	0	0	0	0	0	0	0	0	0	0	0	0	0	0	0	0	0	0	0	0	0	0
FBgn0072905	2;2	10539921;10540712	10540649;10540726	-;-	744	0	0	0	0	0	0	0	0	0	0	0	0	0	0	0	0	0	0	0	0	0	0	0	0	0	0	0	0	0	0	0	0	0	0	0	0	0	0	0	0	0	0	0	0
FBgn0247984	2;2;2;2;2;2;2;2;2;2;2;2	10547096;10547324;10547499;10547726;10548052;10548433;10549134;10549727;10550440;10550559;10551476;10562443	10547257;10547441;10547663;10547959;10548365;10548608;10549222;10549803;10550477;10550829;10551583;10562679	-;-;-;-;-;-;-;-;-;-;-;-	1989	2	0	2	0	0	0	0	2	0	0	2	2	1	2	0	0	0	0	1	0	0	0	0	0	0	0	0	0	0	4	0	0	0	0	0	4	0	2	0	0	0	0	0	0
FBgn0247982	2;2;2	10564482;10564574;10565645	10564513;10565584;10565714	-;-;-	1113	432	386	660	130	60	118	332	537	495	791	892	863	680	465	359	276	373	317	509	532	347	221	787	305	590	127	152	152	892	1734	554	789	341	700	458	1001	340	221	89	494	458	635	366	365
FBgn0078917	2;2;2;2;2	10566771;10567127;10567369;10567794;10568245	10566804;10567311;10567725;10568180;10568481	+;+;+;+;+	1200	839	1152	1119	1266	676	868	938	1654	837	5	29	36	34	31	40	28	49	107	102	220	143	110	1079	695	834	1174	1098	927	685	2	772	15	15	14	13	48	27	30	13	61	107	161	116	171
FBgn0247981	2;2;2;2	10569937;10570059;10572109;10573576	10569999;10572047;10572297;10574226	-;-;-;-	2892	86	202	405	164	68	157	566	663	1173	882	1301	1403	302	6	6	10	7	15	16	33	23	10	375	212	193	250	227	344	1875	2121	1131	1372	177	999	26	15	10	2	0	12	17	40	16	52
FBgn0080535	2;2	10577706;10578821	10578767;10579240	+;+	1482	127	153	168	138	67	137	431	696	689	173	500	318	112	128	83	96	133	142	184	250	115	97	225	131	141	119	194	144	1021	109	695	295	238	365	93	208	97	65	24	184	161	204	115	181
FBgn0080534	2;2;2;2;2;2;2;2;2;2;2;2;2;2;2;2	10580136;10583388;10583769;10583769;10584461;10584461;10585314;10585314;10585652;10585652;10585965;10585965;10589071;10589071;10589322;10589322	10580365;10583401;10583969;10583969;10585257;10585257;10585587;10585587;10585900;10585900;10588677;10588677;10589250;10589250;10589402;10589402	+;+;+;+;+;+;+;+;+;+;+;+;+;+;+;+	4739	42	172	179	250	227	395	1259	1062	1836	136	680	487	119	82	49	132	64	62	72	158	43	45	335	225	165	395	478	718	2278	46	1578	392	184	360	95	86	68	40	25	93	58	210	40	125
FBgn0072930	2;2	10589697;10589967	10589902;10589973	-;-	213	0	0	0	0	0	0	0	0	0	0	0	0	0	0	0	0	0	0	0	1	0	0	0	0	0	0	0	0	0	0	0	0	0	0	0	0	0	0	0	0	0	0	0	0
FBgn0071621	2;2;2;2;2;2;2;2	10591766;10592217;10592485;10592733;10593202;10597042;10598392;10614717	10591963;10592417;10592631;10593143;10593963;10597233;10598471;10614894	-;-;-;-;-;-;-;-	2169	0	0	0	0	3	0	0	0	0	0	0	0	0	0	0	0	0	0	0	0	0	0	0	0	0	3	2	0	0	0	0	0	0	0	0	0	0	0	0	0	2	2	0	0
FBgn0080532	2;2	10594326;10594411	10594332;10595099	+;+	696	0	0	0	0	0	0	0	0	0	0	0	0	0	0	0	0	0	0	0	0	0	0	0	0	0	0	0	1	0	0	0	0	0	0	0	0	0	0	0	0	0	0	0	0
FBgn0080531	2;2	10596123;10596218	10596132;10596909	+;+	702	0	0	0	0	0	0	0	0	0	0	0	0	0	0	0	0	0	0	0	0	0	0	0	0	0	0	0	0	0	0	0	0	0	0	0	2	0	0	0	0	0	0	0	0
FBgn0077193	2	10606520	10608265	-	1746	0	0	0	1	5	2	0	0	0	0	0	0	0	0	0	1	0	2	1	2	0	1	0	0	0	15	0	26	0	0	0	1	0	0	0	0	0	0	0	0	0	0	0	0
FBgn0248515	2;2	10627303;10627384	10627312;10627661	+;+	288	0	0	0	0	0	0	0	0	0	0	0	0	0	0	0	0	0	0	0	0	0	0	0	0	0	0	0	0	0	0	0	0	0	0	0	0	0	0	0	0	0	0	0	0
FBgn0248516	2;2	10630009;10630121	10630017;10632739	+;+	2628	0	0	0	0	0	0	0	0	0	0	0	0	0	0	0	1	0	0	0	0	0	0	0	0	0	0	1	0	0	0	0	0	0	0	0	0	0	0	0	0	0	0	0	0
FBgn0080526	2;2;2;2;2	10636191;10636662;10637039;10637419;10638092	10636563;10636934;10637360;10638003;10638365	-;-;-;-;-	1827	0	0	0	0	0	0	0	0	0	0	0	0	2	0	0	0	0	0	0	0	2	0	0	0	0	0	0	0	0	0	0	0	0	0	2	0	4	0	0	0	0	0	0	4
FBgn0080525	2;2;2	10640436;10641271;10641528	10641209;10641465;10642691	-;-;-	2133	1322	1628	1312	1375	567	797	1545	2311	1959	2648	2811	2991	1943	1592	1986	1754	1733	2432	2572	3372	2110	1775	2134	1231	1803	1057	1253	823	2592	2383	2183	3263	2414	2444	1623	2754	2124	2426	1246	3678	2564	2483	2364	2003
FBgn0079298	2;2;2;2;2;2;2;2;2	10643212;10644783;10645215;10645844;10647234;10647940;10648617;10648883;10649874	10644724;10645156;10645780;10646816;10647771;10648562;10648794;10649797;10650190	+;+;+;+;+;+;+;+;+	5997	938	1787	1475	933	560	1017	2500	2437	2570	460	929	841	848	976	1643	1680	954	2117	2816	4584	2892	2928	2321	1542	2258	725	1394	796	2910	179	2347	714	454	759	921	1506	1026	1250	959	2167	2644	3296	1883	3304
FBgn0071580	2;2;2	10650265;10650379;10650606	10650322;10650538;10650726	-;-;-	339	889	719	550	534	291	326	1080	1215	938	1424	1324	1226	1263	968	1984	1583	1761	2606	1941	2664	1663	1456	1072	566	1132	312	442	204	1111	1163	1131	1554	2440	1332	1138	1712	1772	2171	1184	2845	1547	1757	1429	1334
FBgn0079389	2;2;2	10655191;10655461;10660166	10655396;10655634;10661390	-;-;-	1605	1532	4121	2243	6527	3005	3924	1785	2378	2206	2609	3046	3095	974	504	603	449	528	581	578	993	681	587	1367	1501	1321	5530	4696	4879	2953	3144	2362	3411	425	2738	504	636	591	491	309	726	642	602	516	541
FBgn0072988	2;2;2;2;2;2;2;2;2	10662390;10662718;10662718;10662997;10663265;10663265;10663265;10663265;10664208	10662593;10662921;10662921;10663200;10663441;10663441;10663441;10663441;10664252	-;-;-;-;-;-;-;-;-	834	168	247	117	226	137	166	14	18	9	29	22	20	26	26	36	40	12	47	71	70	48	52	203	170	187	187	420	168	15	5	14	19	16	19	25	38	32	36	20	54	46	87	36	79
FBgn0079407	2;2;2;2;2	10664949;10665152;10665914;10666160;10667015	10665092;10665850;10666088;10666224;10667062	-;-;-;-;-	1131	1630	2201	1251	2462	1498	1643	3702	4977	3785	6659	6609	5965	3319	2548	3425	2852	2853	3367	2728	2284	2044	1416	1961	1407	1938	2305	2415	1345	5301	6284	5031	7786	5897	5866	2281	4710	4132	3825	2257	5556	2208	2374	2190	1732
FBgn0248518	2;2	10666322;10666349	10666720;10666720	+;+	399	23	35	20	32	24	14	2	0	2	0	0	0	2	16	5	4	7	13	8	10	11	6	20	15	18	25	37	23	0	0	0	0	0	0	2	3	0	6	4	11	8	10	2	6
FBgn0079322	2	10667450	10668892	+	1443	2151	2364	2230	2287	904	1310	1239	2055	1625	1806	2292	1866	1112	707	1172	1237	1167	1710	2160	2171	2009	1436	3128	1812	3131	1909	1813	1134	2205	1030	1985	2103	2088	1852	758	1335	1044	1191	598	1757	1718	2187	1321	2023
FBgn0071584	2;2;2;2;2	10670926;10674930;10675360;10676209;10676985	10671295;10675294;10676143;10676316;10677019	+;+;+;+;+	1662	457	1105	1023	2179	861	1252	2	0	4	0	0	0	20	21	41	43	35	20	42	62	39	28	362	1056	51	2135	2153	2672	0	0	0	2	3	0	17	23	21	16	26	49	49	54	42	41
FBgn0079688	2;2;2	10679360;10679684;10701183	10679626;10679862;10701945	-;-;-	1209	44	154	150	186	136	213	1	1	3	4	1	4	0	0	2	1	0	3	3	12	19	7	73	50	62	185	181	236	0	1	1	0	6	1	0	1	6	1	0	1	5	9	4	10
FBgn0079671	2;2;2	10710531;10713538;10713737	10710970;10713607;10714633	-;-;-	1407	2	6	17	0	6	2	0	0	0	0	0	0	0	0	0	0	0	0	0	0	0	0	5	3	1	2	8	7	0	0	0	0	0	0	0	0	0	0	0	0	0	0	0	0
FBgn0248519	2	10733711	10734799	+	1089	6	9	8	2	2	4	0	0	0	0	0	0	0	0	0	0	0	0	0	0	2	0	1	6	0	2	11	2	0	0	0	0	0	0	0	0	1	0	0	0	0	0	0	0
FBgn0248520	2;2;2;2;2;2	10755112;10755249;10755658;10756597;10759013;10759279	10755183;10755594;10756532;10758951;10759224;10759603	+;+;+;+;+;+	4185	881	2019	1246	1877	1054	1158	3778	4403	3966	87	534	517	1189	1209	1952	1730	1729	2136	1874	3564	1596	1898	1448	1192	1487	1203	1634	1045	4344	10	3777	232	70	608	1105	1638	1531	1902	1450	2465	1960	2016	1873	1594
FBgn0248521	2;2;2;2	10772001;10773835;10778330;10783386	10772173;10774277;10778558;10783587	+;+;+;+	1047	290	229	253	241	124	215	2	0	0	0	0	0	1	3	19	29	83	213	394	616	374	216	431	215	364	294	273	267	0	0	0	0	1	0	4	24	0	25	46	97	327	388	294	332
FBgn0248522	2;2;2;2;2;2;2;2	10795059;10820706;10821404;10821696;10823494;10823903;10825332;10827575	10795191;10820821;10821604;10821847;10823833;10825262;10825986;10829384	+;+;+;+;+;+;+;+	4767	181	829	1003	735	394	1033	675	729	1290	85	368	372	744	559	958	1400	1212	1193	2004	3515	1730	1619	1050	520	1394	856	1248	1682	1822	44	1161	199	41	274	389	732	265	407	531	1388	3418	4076	1949	2314
FBgn0077501	2;2;2	10831102;10831629;10832342	10831565;10832168;10832363	-;-;-	1026	727	815	593	527	310	370	1617	2203	2095	2955	3258	3173	859	498	725	688	681	1037	1080	1687	986	956	1066	579	1020	461	609	311	2595	2919	2401	3334	2392	2973	420	932	795	756	470	1186	1045	1209	971	842
FBgn0077499	2;2;2;2	10834193;10834948;10835162;10835439	10834890;10835095;10835343;10835523	-;-;-;-	1113	134	154	110	151	87	124	66	31	53	51	48	55	139	126	214	186	165	162	366	322	266	201	398	135	221	149	120	91	38	33	74	74	45	56	168	174	149	192	100	297	187	252	212	244
FBgn0080610	2;2;2;2;2	10841633;10842087;10844104;10845313;10845546	10841887;10844038;10845242;10845414;10845841	+;+;+;+;+	3744	780	1633	2746	1277	494	1597	3072	3567	4974	4385	4225	5892	5190	4226	3672	4792	4777	2408	2645	4986	2383	2123	3905	2046	2317	1426	1890	2052	6542	6175	4244	5561	172	4376	4232	5772	2590	2864	2410	5950	4722	5628	2970	3517
FBgn0077433	2;2;2;2;2;2;2;2;2;2;2;2	10849114;10849382;10849595;10850053;10851195;10851676;10851931;10852749;10853215;10854072;10854335;10855631	10849315;10849526;10849989;10851131;10851607;10851857;10852585;10853157;10854010;10854272;10855565;10855859	-;-;-;-;-;-;-;-;-;-;-;-	5937	0	10	6	116	207	232	1	0	0	0	0	0	1	2	5	5	6	10	10	11	2	8	6	2	2	120	258	188	0	0	0	0	0	0	0	4	2	0	2	12	10	15	8	13
FBgn0080654	2;2;2;2;2;2;2	10860618;10860999;10861242;10861474;10861704;10862214;10862630	10860939;10861189;10861418;10861648;10862151;10862565;10863268	+;+;+;+;+;+;+	2304	8	34	14	57	55	69	4	0	0	1	0	0	12	3	20	14	8	24	4	31	8	9	13	9	15	69	63	38	2	2	0	0	0	0	14	11	12	18	25	22	6	15	23	15
FBgn0077427	2;2	10863730;10863927	10863861;10864106	-;-	312	14451	14683	9662	17251	5940	9769	2617	2897	2797	5435	5004	5041	5790	5807	9044	6800	9384	10546	10782	14140	9989	7411	12635	10917	12763	14319	14107	7591	3842	5036	3537	6009	5445	4745	4918	9208	6293	7240	3681	12277	9330	10566	9581	8861
FBgn0080668	2;2;2;2;2;2	10865496;10866830;10867097;10867913;10868139;10869020	10865544;10867021;10867273;10868058;10868954;10869199	+;+;+;+;+;+	1560	3217	5630	4011	6237	2646	3772	2901	3672	3596	5895	5258	5769	3726	2644	3145	2775	3605	3437	3274	5212	3227	3331	4206	3397	3708	4773	5436	3762	4768	5975	3814	6838	1222	5022	2758	4797	3708	3535	2329	4937	3676	3915	3124	3059
FBgn0073332	2;2;2;2;2;2	10872480;10872668;10873211;10873343;10874029;10874455	10872607;10873150;10873282;10873400;10874385;10874463	-;-;-;-;-;-	1107	0	2	0	2	0	0	0	0	0	4	0	8	10	4	2	0	3	2	0	0	6	1	0	0	0	2	0	0	2	0	0	6	0	0	6	11	11	12	0	20	4	7	4	1
FBgn0071252	2;2;2;2;2	10882748;10883012;10883290;10884159;10885155	10882948;10883224;10883499;10885090;10885809	-;-;-;-;-	2211	230	556	302	550	328	376	2098	3575	2124	8	18	18	60	63	114	92	134	233	235	453	118	249	334	390	267	462	639	377	1917	4	2007	3	4	20	65	145	100	146	104	212	203	290	201	163
FBgn0071251	2;2	10886266;10886474	10886398;10886682	+;+	342	1122	1491	726	1714	1053	1030	674	959	696	1085	1097	1020	818	684	1152	1014	928	1872	1486	1858	1455	1025	930	704	929	1211	1392	628	893	683	775	1187	2319	1039	576	1150	1211	1444	812	1694	963	1063	967	876
FBgn0071250	2;2;2	10886771;10887082;10887765	10887020;10887700;10887861	-;-;-	966	371	434	240	674	533	478	1366	1800	1419	97	443	395	103	113	210	186	171	609	506	582	428	363	354	265	388	544	599	410	1570	9	1633	262	160	434	79	252	150	223	111	318	251	594	235	461
FBgn0247980	2;2	10888910;10890038	10889961;10890203	-;-	1218	4	4	6	5	5	2	0	0	2	4	2	0	0	4	2	0	6	1	6	4	0	4	8	0	9	12	14	20	2	4	6	0	0	0	8	4	4	2	2	4	9	10	17	4
FBgn0247977	2;2;2;2;2;2	10893036;10893207;10901208;10901530;10903060;10903883	10893138;10901148;10901462;10901727;10903098;10903913	-;-;-;-;-;-	8568	2	189	14	1039	1442	2043	0	1	0	0	0	0	2	2	0	2	2	2	0	14	10	2	2	26	3	855	2570	1850	0	1	2	0	6	0	0	0	0	0	6	4	2	4	2	14
FBgn0072478	2;2;2;2;2	10966688;10967225;10967491;10967686;10967861	10967163;10967431;10967631;10967795;10968507	-;-;-;-;-	1581	6	5	4	10	1	12	0	0	0	0	0	0	8	4	12	15	30	1	20	13	10	0	2	0	3	10	7	14	0	0	0	0	0	0	21	2	3	2	9	10	2	7	6	2
FBgn0262664	2;2;2;2;2;2;2;2;2;2;2	10968863;10968963;10969712;10969960;10969960;10970168;10970168;10970330;10970330;10970820;10970820	10968904;10969221;10969748;10970111;10970111;10970269;10970269;10970736;10970736;10970922;10970922	-;-;-;-;-;-;-;-;-;-;-	1102	119	206	113	336	214	281	519	848	433	2	27	20	85	100	141	154	147	110	136	184	75	80	99	146	109	284	446	241	379	0	478	10	3	22	79	140	149	151	143	210	121	127	106	79
FBgn0079461	2;2;2;2;2;2;2;2;2;2;2;2;2;2;2;2	10971722;10972614;10972765;10972765;10973073;10973073;10973562;10973562;10973699;10973699;10973960;10973960;10974322;10974322;10976235;10976235	10971778;10972637;10973007;10973007;10973485;10973485;10973627;10973627;10973893;10973893;10974229;10974229;10976185;10976185;10976408;10976408	+;+;+;+;+;+;+;+;+;+;+;+;+;+;+;+	3306	746	2028	2144	1602	699	1633	4387	3640	6112	1004	2101	2363	1845	1484	1790	1588	1692	1486	1509	3182	1332	1426	1889	1489	1397	1605	2209	1764	7314	612	4991	1655	264	1879	1060	1988	1220	1062	817	2273	2173	2430	1842	1635
FBgn0079797	2;2	10979553;10981229	10981154;10981978	+;+	2352	401	632	1422	699	263	583	1264	1409	2234	824	1745	1558	1038	873	814	847	918	717	1007	1551	899	685	1394	654	966	850	813	1011	3235	1494	2039	1483	210	1121	710	1300	495	436	292	1276	1530	1821	993	1151
FBgn0071244	2;2	10982801;10984958	10984889;10985061	-;-	2193	1323	1683	2313	1280	497	893	1047	1583	1391	2	29	38	835	866	1176	1222	1508	1497	2145	3020	1936	1719	2865	1290	2010	1225	1527	1419	1531	2	1352	4	7	31	807	1430	675	819	581	1885	2958	3185	2231	2240
FBgn0074546	2	10985858	10987060	-	1203	10	9	6	5	2	14	2674	3917	2830	4976	4484	4562	590	35	44	31	30	31	47	53	38	24	44	23	32	10	16	4	3820	4542	3094	5334	3268	4807	39	89	54	57	23	49	26	47	20	25
FBgn0247975	2;2	10988048;10988901	10988703;10990149	-;-	1905	7195	10646	5825	5704	2824	3540	2823	3788	3286	5879	4796	5639	2751	2317	2264	1702	1438	5073	2479	5782	3518	3201	7273	5353	7757	2956	5276	1901	4312	5063	3270	6517	3216	4702	1637	4051	4818	3279	1911	4150	3480	2343	3613	2751
FBgn0070868	2;2;2;2;2;2;2;2	10991047;10991204;10991389;10991684;10992616;10993249;10993462;10994326	10991148;10991335;10991625;10992513;10992932;10993402;10994255;10994429	-;-;-;-;-;-;-;-	2670	681	1535	1034	2018	649	1150	152	167	171	204	248	194	127	88	174	172	171	221	318	428	274	293	775	1269	529	1367	1578	984	221	169	241	236	154	228	109	205	115	138	117	307	173	320	141	288
FBgn0081075	2;2;2;2;2;2	10995460;10996261;10996417;10996635;10996830;10997248	10996202;10996357;10996559;10996777;10997179;10997766	+;+;+;+;+;+	1995	247	790	474	1428	671	875	1211	1438	1624	2508	2223	2517	1692	863	608	400	343	77	73	47	43	33	196	406	175	1284	1087	888	2193	2508	1723	2790	1494	2152	1176	1728	1519	570	267	941	58	63	64	64
FBgn0247974	2;2;2;2;2	10999580;11000749;11001713;11002120;11002770	11000687;11001651;11002057;11002698;11003410	-;-;-;-;-	3576	2117	3560	4056	2262	1090	1933	6516	6644	8794	2055	3942	3816	1816	1272	1668	1188	1465	2219	2383	4816	2302	2369	4175	3104	3844	2068	3061	1830	10048	921	8152	3259	765	3767	1232	1904	1416	1141	1098	2265	3642	3471	2992	2992
FBgn0074039	2;2;2;2	11004642;11004736;11005178;11005463	11004673;11005138;11005429;11005858	+;+;+;+	1083	477	492	561	381	117	261	406	859	501	6	30	31	285	256	325	266	459	434	575	799	539	369	725	334	652	378	343	273	508	0	489	8	20	17	238	379	230	300	206	501	750	541	639	419
FBgn0071197	2;2	11006175;11006518	11006258;11006646	-;-	213	69	62	77	157	33	55	31	62	44	60	99	47	56	37	44	51	49	61	31	62	40	15	17	101	18	113	94	74	74	71	55	77	41	58	38	55	42	48	41	90	39	25	49	44
FBgn0074745	2;2;2;2;2;2;2;2;2	11027064;11029505;11029708;11030316;11035334;11035932;11041758;11042030;11045238	11027356;11029643;11030253;11030523;11035476;11036081;11041921;11042193;11045353	+;+;+;+;+;+;+;+;+	1923	90	364	482	665	260	343	0	0	0	0	0	0	0	2	0	0	0	0	0	2	0	4	161	327	20	618	708	1036	1	0	0	0	0	2	4	2	2	0	0	2	0	2	4	0
FBgn0248523	2	11054606	11055223	+	618	0	0	0	2	0	0	0	0	0	0	0	0	0	0	0	0	0	0	0	0	0	0	0	0	0	0	0	2	0	0	0	0	0	0	0	0	0	0	0	0	0	0	0	0
FBgn0081095	2;2;2;2	11061180;11064830;11065428;11065753	11061264;11065030;11065686;11066458	+;+;+;+	1251	4	0	34	5	7	4	0	0	0	0	0	0	12	19	14	5	3	1	0	1	0	0	6	5	2	10	2	68	0	0	0	0	0	0	4	8	10	6	2	6	0	2	2	0
FBgn0072984	2;2;2	11088136;11088505;11088749	11088429;11088684;11088796	-;-;-	522	0	0	0	0	0	0	0	0	0	0	0	0	0	1	2	0	4	0	0	2	0	0	0	2	0	0	0	0	0	0	0	0	0	0	0	0	0	0	0	2	0	0	0	0
FBgn0080835	2;2	11094467;11094922	11094862;11095227	-;-	702	0	0	2	0	2	0	0	0	0	1	0	0	0	0	0	0	2	0	0	0	0	0	8	1	1	0	3	0	0	0	0	0	0	0	0	0	0	0	0	0	0	0	0	2
FBgn0080630	2;2;2;2;2;2;2;2;2;2;2;2;2;2;2;2;2;2;2	11110011;11110674;11111639;11112047;11112773;11114960;11115913;11116068;11152716;11158214;11158372;11160977;11167881;11168930;11172814;11174896;11175270;11178395;11178790	11110553;11111569;11111842;11112135;11112978;11115101;11115961;11116140;11152839;11158294;11158505;11161145;11168044;11169053;11172999;11175215;11175527;11178718;11178891	-;-;-;-;-;-;-;-;-;-;-;-;-;-;-;-;-;-;-	4188	1433	1310	2085	666	374	772	2853	2894	3416	3026	3904	3850	2630	1475	2745	2089	1852	2078	3479	3579	3206	3193	3158	1621	3767	403	1085	564	4507	1135	3518	3877	3037	3203	2113	2474	1697	2013	1075	3426	1913	3950	1702	3810
FBgn0262665	2;2	11133854;11137672	11134843;11140158	+;+	3477	2	13	8	18	14	31	1	0	0	1	0	0	0	3	4	6	1	8	8	16	0	2	22	15	17	42	36	38	3	0	0	0	0	0	2	6	7	1	1	7	18	8	4	10
FBgn0247973	2;2	11181243;11181653	11181586;11181677	-;-	369	0	0	0	2	0	0	0	0	0	0	0	0	0	0	0	0	0	0	0	0	0	0	0	0	0	0	0	0	0	0	0	0	0	0	0	0	0	0	0	0	0	0	0	0
FBgn0247972	2;2;2;2;2;2;2;2	11191788;11193167;11194074;11194337;11194632;11195020;11196356;11196660	11193097;11193273;11194273;11194504;11194733;11195189;11196550;11196711	-;-;-;-;-;-;-;-	2304	149	232	478	188	94	142	0	0	1	2	2	0	7	20	108	201	172	345	626	913	524	577	456	207	388	153	248	181	2	0	0	5	0	2	10	50	12	166	133	330	992	1092	775	527
FBgn0248525	2	11213628	11214008	+	381	10	16	7	16	3	6	0	0	0	2	1	0	0	2	0	0	3	1	8	7	12	5	8	8	9	13	6	9	0	0	0	0	0	0	0	5	2	2	0	2	6	6	8	11
FBgn0080568	2;2;2;2;2;2;2	11214994;11215141;11215596;11216852;11217262;11218243;11218808	11215074;11215537;11216790;11217203;11218186;11218654;11218868	-;-;-;-;-;-;-	3423	3784	6159	4821	4415	2276	3464	5352	4453	5539	8905	6646	7002	8909	7751	11054	11858	10225	10886	9980	14246	8751	7906	6482	4513	6725	3285	4879	3114	5836	7920	7110	10960	2162	5813	5908	14734	10072	11374	7828	18219	10309	11081	8411	9117
FBgn0248526	2;2;2;2	11220871;11221519;11222143;11223489	11220966;11222085;11223348;11223698	+;+;+;+	2079	2420	3593	2583	4133	1829	2622	8947	14942	12159	3807	7814	6321	4052	3509	4891	3568	4128	4381	3927	6024	2892	2405	2588	2103	2929	3602	3337	2322	15521	3366	13186	5859	4043	6227	2996	6891	4885	4636	2695	7083	4094	4135	4280	2324
FBgn0247971	2;2;2	11223846;11224364;11224691	11224290;11224630;11224860	-;-;-	882	788	887	739	756	323	471	656	1146	745	1214	1318	1359	978	762	1025	931	942	1235	1295	1882	1103	960	1201	595	1246	748	718	483	1032	1313	1005	1473	1243	1356	853	1538	1245	1356	769	1995	1611	1556	1462	1131
FBgn0248527	2;2	11225996;11226768	11226062;11227270	+;+	570	937	917	749	1039	378	502	852	1573	1018	86	179	120	85	64	112	108	135	282	303	469	421	260	1017	673	853	857	733	602	1229	72	1131	102	103	142	69	167	72	99	62	175	269	373	232	372
FBgn0247970	2;2;2;2;2;2;2;2;2;2;2	11227744;11227744;11228001;11228178;11228178;11228798;11228798;11229032;11229032;11230369;11230369	11227833;11227833;11228021;11228726;11228726;11228951;11228951;11230296;11230296;11230647;11230647	-;-;-;-;-;-;-;-;-;-;-	2358	1578	3173	3065	5114	2290	3712	1875	2310	2500	2036	2657	2294	1053	608	587	471	472	597	739	830	623	522	2278	1899	1445	5629	4563	3981	3603	1203	3237	2909	926	2192	416	1250	632	503	225	1160	592	862	489	654
FBgn0248528	2;2;2;2;2;2;2;2;2;2;2;2;2;2;2;2;2;2;2;2;2;2;2;2;2	11231402;11231402;11233087;11233087;11237263;11237701;11237701;11238125;11238125;11238513;11238513;11238769;11238769;11239122;11239122;11239449;11239449;11239763;11239763;11240180;11240180;11240379;11240379;11240557;11240557	11231429;11231429;11233248;11233248;11237370;11238056;11238056;11238445;11238445;11238701;11238701;11239056;11239056;11239372;11239372;11239699;11239699;11240116;11240116;11240307;11240307;11240494;11240494;11240692;11240692	+;+;+;+;+;+;+;+;+;+;+;+;+;+;+;+;+;+;+;+;+;+;+;+;+	2688	2376	4314	4782	3622	1485	2942	3981	4240	5617	7988	6939	8764	6757	4389	3830	3621	3286	2795	2770	5328	2925	2614	6129	3278	4453	3146	4120	3200	7681	10797	5324	9870	1462	6773	5075	8260	4818	3650	2091	6247	4060	4852	3358	3610
FBgn0247969	2	11242701	11244023	-	1323	82	96	135	113	39	91	143	289	120	0	4	4	79	88	93	80	127	132	234	216	97	138	156	66	128	122	123	154	128	0	143	0	2	2	93	116	48	84	50	150	218	225	173	118
FBgn0261037	2;2;2;2;2;2	11245458;11245542;11245765;11246298;11246845;11247042	11245470;11245705;11246234;11246790;11246970;11247236	+;+;+;+;+;+	1461	23	16	37	117	227	158	2520	3399	1943	63	264	253	46	18	30	16	28	34	45	46	30	30	43	63	8	192	95	158	1838	4	2732	181	102	225	13	18	43	26	23	20	27	19	14	23
FBgn0076069	2;2;2;2;2	11247496;11247647;11248041;11248424;11248737	11247589;11247972;11248373;11248678;11248955	-;-;-;-;-	1227	8	4	0	0	0	0	0	0	0	0	0	0	0	0	0	0	0	0	0	5	0	2	2	4	0	0	10	3	0	0	0	0	0	0	0	0	1	0	0	0	0	6	0	0
FBgn0261038	2;2;2	11249185;11249991;11250174	11249934;11250114;11250478	-;-;-	1179	1	0	2	0	0	0	0	0	0	0	0	0	0	0	0	0	0	0	2	6	0	2	0	4	0	0	0	0	0	0	0	0	0	0	0	2	0	0	0	0	0	0	0	0
FBgn0080558	2;2	11250605;11252629	11252335;11252802	-;-	1905	12	5	24	6	0	0	0	0	0	2	0	2	23	18	18	13	17	12	22	13	2	6	18	19	4	5	10	3	0	0	0	0	0	0	2	12	8	5	5	12	10	8	4	5
FBgn0071188	2;2;2;2;2;2;2;2;2;2;2	11253688;11253810;11254146;11254307;11254315;11254505;11254505;11255579;11255579;11256012;11256012	11253756;11254002;11254234;11254439;11254439;11254922;11254922;11255688;11255688;11256542;11256542	-;-;-;-;-;-;-;-;-;-;-	1543	58	111	57	133	56	109	168	145	158	241	174	200	215	126	192	125	181	92	123	130	76	56	40	38	30	92	113	74	196	184	196	287	160	188	133	164	166	186	77	235	95	107	76	81
FBgn0080743	2;2;2;2	11256807;11256949;11257376;11257681	11256885;11257320;11257625;11258266	+;+;+;+	1287	1	2	4	0	0	2	205	159	239	327	288	317	140	73	52	39	34	10	10	9	15	8	7	3	2	0	0	0	357	434	271	311	162	254	115	76	97	33	10	53	15	19	7	4
FBgn0071185	2;2;2;2;2;2	11258408;11258635;11258853;11259157;11259363;11259584	11258581;11258792;11259088;11259299;11259532;11259914	-;-;-;-;-;-	1212	2	3	0	0	0	0	0	0	0	0	0	0	8	8	0	7	5	6	4	6	5	6	2	0	2	0	0	0	0	0	0	0	0	2	14	3	4	2	4	8	2	4	4	3
FBgn0012736	2;2;2;2;2	11261531;11261648;11261882;11263090;11266727	11261581;11261815;11263027;11265702;11266780	-;-;-;-;-	4032	364	583	1287	731	283	431	2	2	6	14	11	49	1345	1541	1791	2118	2195	3433	3182	5740	2626	1704	1538	668	2106	980	815	646	1	6	4	16	1	25	1227	1350	713	950	565	2900	2783	5636	3226	2995
FBgn0243531	2;2;2	11267748;11267917;11268177	11267862;11268104;11268206	-;-;-	333	120	106	79	121	66	102	211	240	175	351	411	272	307	277	462	394	463	662	542	980	497	456	236	108	246	143	139	103	252	403	269	352	283	304	247	477	415	525	407	724	671	766	597	425
FBgn0248530	2;2;2;2;2;2;2;2	11273315;11273315;11273315;11273540;11274347;11275151;11275928;11276107	11273459;11273459;11273459;11275071;11275071;11275857;11276047;11276771	+;+;+;+;+;+;+;+	3169	823	1308	982	1185	506	758	1054	1801	1324	28	268	200	311	307	482	429	483	835	779	1380	870	771	1272	1059	1278	1017	1266	639	1692	2	1525	82	15	232	304	602	387	572	339	787	915	992	900	922
FBgn0248533	2;2;2;2;2;2;2;2	11317574;11317574;11317574;11317799;11318642;11319533;11320300;11320479	11317718;11317718;11317718;11319453;11319453;11320239;11320419;11321144	+;+;+;+;+;+;+;+	3293	830	1129	918	1008	423	673	856	1443	1111	25	262	192	293	258	449	364	514	688	630	1176	653	698	1152	820	1173	880	975	571	1424	4	1186	52	22	180	258	512	296	480	289	674	811	843	653	729
FBgn0080451	2;2;2;2;2;2;2;2;2;2;2;2;2;2;2;2;2;2;2;2;2;2;2;2;2;2;2;2;2;2;2	11322932;11322932;11322993;11323469;11323469;11325686;11328070;11328105;11328105;11328105;11328105;11328436;11328436;11328436;11328445;11328445;11328663;11328663;11328663;11328663;11328663;11329011;11329011;11329011;11329011;11329011;11329403;11329403;11329403;11329403;11329403	11323015;11323015;11323015;11323707;11323707;11325705;11328327;11328327;11328327;11328327;11328327;11328576;11328576;11328576;11328576;11328576;11328923;11328923;11328923;11328923;11328923;11329316;11329316;11329316;11329316;11329316;11329597;11329597;11329597;11329597;11329597	-;-;-;-;-;-;-;-;-;-;-;-;-;-;-;-;-;-;-;-;-;-;-;-;-;-;-;-;-;-;-	1504	4769	4990	8062	4604	1681	3206	2597	4200	4493	5916	6860	6966	11865	9763	8336	7437	13058	7779	7813	8812	6257	4660	9192	3867	6660	4598	4053	4772	7470	11088	5031	7028	1187	5502	9672	14972	6685	7946	3844	14226	11352	15878	9260	7642
FBgn0080768	2;2;2;2;2;2	11338075;11339440;11339596;11339727;11339898;11340389	11338123;11339521;11339664;11339839;11340009;11340851	+;+;+;+;+;+	888	1640	1913	1682	2577	1259	1768	1289	2091	1331	15	44	48	254	227	459	380	425	850	951	1214	988	892	1622	1357	1624	2118	2181	1253	1072	2	1207	19	15	40	338	406	318	423	335	647	783	1039	735	912
FBgn0071178	2;2	11338346;11339197	11339129;11339276	-;-	864	126	191	213	255	206	252	0	0	2	0	0	0	117	90	254	224	176	197	221	219	171	170	290	211	317	272	322	269	2	0	2	2	2	0	270	136	156	155	102	256	189	436	170	270
FBgn0080403	2;2;2;2;2;2;2;2;2;2;2;2;2;2;2;2;2;2;2;2;2;2;2;2;2;2;2;2	11341305;11341749;11342149;11342365;11343355;11343355;11344255;11344255;11346631;11347016;11347016;11347216;11347216;11348014;11348014;11348887;11348887;11349528;11349528;11349755;11349755;11350009;11350009;11350264;11350264;11350418;11350418;11350790	11341681;11341947;11343299;11343299;11344188;11344188;11346957;11346537;11346957;11347152;11347152;11347296;11347296;11348811;11348811;11349469;11349469;11349673;11349673;11349916;11349916;11350187;11350187;11350347;11350347;11350723;11351068;11351068	-;-;-;-;-;-;-;-;-;-;-;-;-;-;-;-;-;-;-;-;-;-;-;-;-;-;-;-	8085	1174	3936	6964	2476	1427	2954	2025	1639	3443	192	1237	648	1386	1366	1641	1821	1676	1504	1968	4529	2369	2321	6298	3621	4198	2846	4273	3900	4476	76	3217	421	187	411	1394	2276	1051	1055	913	2521	3824	4649	2512	3546
FBgn0248534	2;2;2;2	11353612;11353870;11356220;11357067	11353804;11354262;11356875;11357207	+;+;+;+	1383	39	58	60	54	31	68	0	0	2	0	0	2	58	42	72	77	75	67	75	116	60	70	117	60	75	36	71	35	0	2	2	0	0	0	63	67	60	64	75	118	99	86	79	64
FBgn0247967	2;2;2;2;2;2;2;2;2	11358181;11358459;11358676;11358891;11359610;11361558;11361673;11362394;11362688	11358396;11358617;11358817;11359552;11360408;11361609;11362277;11362614;11362864	-;-;-;-;-;-;-;-;-	3033	1101	2022	2165	1385	680	1275	2907	3075	3605	603	1629	2014	2336	2152	2914	2681	2531	2681	2889	4747	2273	2311	2183	1431	1905	1171	1926	1237	4384	165	3191	958	134	1657	1743	3065	2006	1899	1621	3499	3131	3358	2670	2522
FBgn0072985	2	11360561	11361532	+	972	16	37	40	55	19	43	0	0	2	0	2	8	94	89	189	163	111	114	124	190	67	117	40	45	82	25	68	12	10	0	0	1	3	0	167	141	196	143	133	171	134	166	156	67
FBgn0071629	2;2;2	11368124;11368316;11368476	11368253;11368416;11368619	-;-;-	375	203	344	158	308	172	192	932	1029	1002	2128	1468	1857	1027	821	907	576	648	583	599	788	418	435	309	223	324	258	325	146	1220	1688	905	2325	221	1658	693	1223	1501	1265	502	1495	491	634	419	434
FBgn0080089	2;2;2;2;2;2	11373000;11373217;11373522;11373860;11374211;11374513	11373158;11373461;11373801;11374156;11374444;11374788	-;-;-;-;-;-	1491	4	0	8	3	3	3	1063	1238	1234	245	434	373	54	24	19	26	12	16	13	33	15	10	13	5	11	2	5	4	1851	274	1275	382	327	437	21	52	24	20	4	23	16	20	11	25
FBgn0248535	2;2;2;2;2;2;2;2;2;2;2;2;2;2;2;2;2;2;2	11384448;11385389;11385586;11385755;11385755;11385938;11385938;11386626;11386626;11386808;11386808;11387003;11387003;11387476;11387476;11387670;11387670;11387944;11387944	11384508;11385696;11385696;11385872;11385872;11386558;11386558;11386745;11386745;11386927;11386927;11387407;11387407;11387607;11387607;11387822;11387822;11388044;11388044	+;+;+;+;+;+;+;+;+;+;+;+;+;+;+;+;+;+;+	2139	10	7	10	9	2	10	0	3	3	6	4	4	2	6	1	16	3	14	18	33	15	12	20	14	11	12	9	12	1	2	8	2	0	4	3	10	9	8	6	10	9	24	12	19
FBgn0072986	2;2	11389898;11390011	11389947;11390518	+;+	558	0	0	0	0	0	0	0	0	0	0	0	0	0	0	0	0	0	0	0	0	0	0	0	0	0	0	0	0	0	0	0	0	0	0	0	0	0	0	0	0	0	0	0	0
FBgn0247965	2;2;2;2	11390694;11391092;11392309;11392640	11391029;11391948;11392560;11392733	-;-;-;-	1539	5	4	0	8	2	2	0	0	0	0	0	0	0	1	0	0	2	8	2	0	0	0	0	2	2	13	14	8	0	0	0	0	0	0	0	4	0	0	0	0	0	2	0	0
FBgn0080201	2;2;2	11393078;11393502;11393785	11393429;11393718;11393923	-;-;-	708	267	286	264	161	73	115	136	211	154	44	181	46	39	13	6	21	12	42	51	70	54	26	390	160	232	140	131	127	245	18	187	54	134	41	28	25	10	24	17	25	72	72	63	45
FBgn0080271	2;2;2;2;2;2	11399058;11400006;11401083;11404815;11412150;11412328	11399123;11401018;11401239;11404991;11412260;11412459	+;+;+;+;+;+	1656	644	861	988	733	297	379	1046	1733	1140	6	13	18	4	15	8	7	3	12	8	18	10	12	862	623	391	713	747	689	901	0	956	7	12	12	9	5	6	11	4	18	12	25	5	29
FBgn0247964	2;2	11413175;11415121	11413329;11415244	-;-	279	1	0	0	0	0	0	0	0	0	0	0	0	0	0	0	0	0	0	0	0	0	0	0	0	0	0	0	0	0	0	1	0	1	0	0	0	0	0	0	0	0	0	0	0
FBgn0083528	2;2;2;2	11419169;11420086;11420345;11420563	11420025;11420287;11420500;11420616	+;+;+;+	1269	0	0	4	2	0	0	0	0	0	0	0	0	0	0	0	0	0	0	0	0	0	0	0	0	0	0	6	0	0	0	0	0	0	0	0	0	0	0	0	0	0	0	0	0
FBgn0076175	2;2;2;2;2;2	11433357;11433770;11434160;11436234;11439445;11444715	11433481;11434091;11434293;11436442;11439598;11444763	-;-;-;-;-;-	993	0	1	0	0	0	0	0	0	0	0	0	0	1	0	0	0	0	2	2	0	0	0	0	2	0	2	0	2	0	0	0	0	0	0	0	0	0	0	2	0	0	0	0	0
FBgn0070688	2	11452545	11453474	+	930	0	0	0	0	0	0	0	0	0	0	0	0	0	0	0	0	0	0	0	0	0	0	0	0	0	0	0	0	0	0	0	0	0	0	0	0	0	0	0	0	0	0	0	0
FBgn0248538	2;2;2;2;2;2;2;2;2;2;2;2	11507628;11509174;11510218;11510218;11510506;11510506;11510689;11510689;11510809;11510809;11511084;11511084	11507684;11509179;11510366;11510366;11510625;11510625;11510746;11510746;11511021;11511021;11511185;11511185	+;+;+;+;+;+;+;+;+;+;+;+	705	0	0	0	0	0	1	0	0	0	0	0	0	0	0	0	0	0	0	0	0	0	0	0	0	0	1	3	0	0	0	0	0	0	0	0	1	0	0	0	0	0	0	0	0
FBgn0070159	2;2;2;2;2;2	11521470;11525645;11525863;11526139;11526380;11526817	11521515;11525798;11526071;11526272;11526632;11526920	+;+;+;+;+;+	900	0	0	0	0	0	0	0	0	0	0	0	0	1	0	0	0	0	0	0	0	0	0	0	0	0	0	0	2	0	0	0	0	0	0	0	0	0	0	2	0	0	0	0	0
FBgn0076212	2;2;2;2	11555971;11557717;11557902;11558022	11556119;11557836;11557959;11558336	+;+;+;+	642	0	0	0	0	0	0	0	0	0	0	0	0	0	0	0	0	0	0	0	0	0	0	0	0	0	0	0	1	0	0	0	0	0	0	0	0	0	0	0	0	0	0	0	0
FBgn0248541	2;2	11565692;11572929	11565916;11573378	+;+	675	0	0	0	0	0	0	0	0	0	0	0	0	0	0	0	0	0	0	0	0	0	0	0	0	0	0	0	2	0	0	1	0	0	0	0	0	0	0	0	0	0	0	0	0
FBgn0247963	2;2	11578168;11589393	11578367;11589660	-;-	468	0	0	0	0	0	0	0	0	0	0	0	0	0	0	0	0	0	0	0	0	0	0	0	0	0	0	0	0	0	0	0	0	0	0	0	0	0	0	0	0	1	0	0	0
FBgn0072987	2;2;2;2;2;2	11595998;11619315;11622204;11627951;11628413;11628755	11596067;11619468;11622412;11628084;11628689;11628819	+;+;+;+;+;+	909	0	0	0	2	0	0	0	0	0	0	0	0	0	0	0	0	0	2	0	0	0	0	0	0	0	0	0	1	0	0	0	0	0	0	0	0	0	0	0	0	0	0	0	0
FBgn0262666	2;2	11644348;11644827	11644766;11644896	-;-	489	0	0	0	2	0	0	0	0	0	0	0	0	0	0	0	1	0	0	0	2	0	0	0	1	1	0	6	0	0	0	0	0	0	0	0	0	0	0	0	0	0	4	2	0
FBgn0070146	2;2;2;2;2;2;2;2	11655715;11657825;11658230;11658230;11663408;11663408;11664397;11664397	11655776;11657892;11659040;11659040;11664336;11664336;11665072;11665072	+;+;+;+;+;+;+;+	2546	5180	6619	18667	6801	1390	4876	2721	4040	4310	1874	3487	3136	706	171	218	247	291	103	232	265	142	124	9451	15833	1954	5851	5558	8804	6363	1022	4766	2809	617	3152	381	289	113	203	115	302	155	337	84	235
FBgn0080524	2;2;2;2;2;2;2;2	11667453;11667453;11667539;11667539;11667650;11667650;11668113;11668373	11667467;11667467;11667586;11667586;11668060;11668056;11668314;11669500	+;+;+;+;+;+;+;+	1804	1036	1201	1192	852	437	567	1916	2746	2160	3066	3325	3252	1532	911	1094	1005	1081	1047	1190	1643	922	836	1131	670	1283	887	1008	677	3107	2690	2726	3518	2015	2853	953	1719	1195	909	531	1606	1282	1291	1022	792
FBgn0080522	2;2	11670536;11673641	11672083;11673664	-;-	1572	416	814	1126	620	243	439	15	27	24	13	25	16	67	33	43	36	46	42	16	29	16	26	306	386	252	720	754	751	32	20	14	23	8	27	72	54	22	37	24	41	27	42	24	38
FBgn0076123	2;2;2	11675592;11675800;11676059	11675747;11675993;11676296	-;-;-	588	470	525	522	525	260	415	277	502	276	409	439	385	372	291	389	355	431	472	589	582	513	367	558	354	531	472	410	377	413	471	368	457	563	322	323	576	356	407	174	712	544	809	472	464
FBgn0247959	2	11676707	11676964	-	258	31	33	3	19	8	17	0	0	2	2	2	2	3	1	18	11	6	7	5	14	8	6	10	5	9	12	17	1	0	2	0	0	7	1	4	10	9	17	2	5	11	11	6	6
FBgn0080521	2;2;2;2	11677708;11677871;11678324;11678577	11677810;11678256;11678511;11678598	-;-;-;-	699	615	620	554	607	234	419	643	1082	978	1391	1696	1571	378	216	308	369	403	484	609	615	455	297	633	524	514	515	541	343	1286	1531	1062	1828	1229	1489	286	537	300	301	81	649	481	666	356	409
FBgn0080520	2;2;2;2;2	11679021;11679156;11679381;11680730;11681231	11679088;11679317;11680672;11681172;11681320	+;+;+;+;+	2055	1564	1589	1885	1138	498	793	1437	2098	1927	1849	2447	2065	1995	1432	2297	2171	2480	3065	3432	3660	3227	2190	2799	1320	3143	1042	1166	765	2661	998	2206	2353	1898	1881	1653	2972	1901	2196	1070	3839	3445	3963	3142	3147
FBgn0080519	2;2	11681442;11682624	11682561;11682760	-;-	1257	1236	1036	1515	897	430	627	670	1123	921	1250	1674	1559	1982	1415	2046	1805	2419	1983	2564	2451	2015	1415	1841	700	2200	944	867	757	1523	1995	1157	1626	1145	1351	1839	3052	1631	1978	934	3469	2728	3298	2194	2214
FBgn0076121	2;2;2;2;2	11686434;11687349;11690246;11690430;11691528	11687231;11690180;11690367;11691457;11692306	+;+;+;+;+	5559	1003	2711	4064	2309	1038	2398	2121	1799	3784	799	1798	1993	1314	964	863	1211	1042	747	1163	2297	1118	1156	4044	2373	2333	2563	3457	4190	5189	766	3211	1330	107	1511	777	1450	569	514	460	1434	1722	2303	1164	1637
FBgn0072931	2;2;2;2;2;2;2	11697180;11697973;11700662;11701159;11701360;11702191;11702378	11697908;11700602;11701098;11701290;11702112;11702324;11702653	-;-;-;-;-;-;-	5091	116	514	389	565	177	193	14603	15323	16582	2601	6838	7684	1104	335	498	361	305	303	331	653	331	387	350	478	284	140	783	355	20458	1120	15624	5161	1006	7072	325	524	355	420	277	361	321	536	275	446
FBgn0072929	2;2;2;2	11706100;11721311;11722404;11722587	11706157;11721505;11722514;11722813	+;+;+;+	591	0	2	0	0	0	0	0	0	0	0	0	0	1	0	0	0	0	0	0	0	0	0	0	0	0	0	0	0	0	0	0	0	0	0	0	0	0	0	0	0	0	0	0	0
FBgn0248543	2	11755076	11755234	+	159	0	0	0	0	0	0	0	0	0	0	0	0	0	0	0	0	0	0	0	0	0	0	0	0	0	0	1	0	0	0	0	0	0	0	0	0	0	0	0	0	0	0	0	0
FBgn0072933	2	11758545	11759453	-	909	2	0	0	0	0	0	0	0	0	0	0	0	0	0	0	0	0	0	0	0	0	0	0	4	0	0	0	1	0	0	0	0	0	0	0	0	0	0	0	2	0	0	0	0
FBgn0072932	2;2;2;2;2;2;2;2	11760918;11761051;11761661;11762973;11764168;11765033;11765303;11765502	11760951;11761617;11762198;11763668;11764973;11765238;11765445;11766066	+;+;+;+;+;+;+;+	3555	14	83	34	38	23	67	40	28	47	21	32	36	22	6	14	12	18	20	17	17	27	8	27	43	17	60	73	122	80	6	90	26	10	19	14	18	10	12	4	27	22	21	8	29
FBgn0247958	2;2;2	11766232;11766385;11767588	11766327;11766968;11767711	-;-;-	804	2	30	35	30	15	12	880	1171	1386	168	507	607	84	25	42	46	13	18	18	32	26	30	31	42	22	3	60	41	1982	115	1195	427	9	495	38	37	26	26	13	43	24	56	23	38
FBgn0247957	2;2	11768605;11769318	11769261;11769617	-;-	957	0	0	0	0	4	0	0	0	0	0	0	0	0	0	0	0	0	0	0	0	0	0	0	0	0	0	0	0	0	0	0	0	0	0	0	0	0	0	0	0	2	0	0	2
FBgn0080518	2;2	11769897;11770083	11770031;11770391	-;-	444	2	0	0	5	6	1	56	133	74	5	17	14	2	5	8	6	2	1	3	3	4	1	5	0	0	5	2	12	125	0	107	18	24	12	4	4	4	4	2	8	0	10	2	2
FBgn0080517	2	11771955	11773619	-	1665	0	4	8	14	8	32	588	949	1351	127	612	477	146	8	12	8	4	2	2	2	0	0	4	4	2	18	24	77	2476	582	1619	279	22	503	33	4	0	0	2	0	8	14	2	4
FBgn0247956	2	11781085	11781774	-	690	2	0	0	0	0	0	0	4	0	2	0	2	0	0	2	0	4	0	0	0	0	0	0	2	0	0	0	0	0	0	1	1	2	0	0	0	0	0	0	0	0	0	0	0
FBgn0262668	2	11800833	11801093	+	261	0	0	0	2	4	0	0	0	0	0	0	2	0	0	0	0	0	0	0	0	0	0	12	2	2	1	0	4	0	0	0	0	0	0	0	0	0	0	0	0	0	0	0	0
FBgn0248544	2	11801731	11801925	+	195	0	0	0	0	0	0	0	0	0	0	0	0	0	0	0	0	0	0	0	0	0	0	7	0	1	1	1	0	0	0	0	0	0	0	0	0	0	0	0	0	0	0	0	0
FBgn0080515	2;2;2	11805895;11806128;11806819	11806054;11806725;11806852	-;-;-	792	0	2	2	0	0	0	0	0	0	4	0	2	0	0	0	0	0	0	2	0	0	0	4	0	0	0	0	0	0	0	0	0	0	0	0	0	0	0	2	0	0	0	2	0
FBgn0248545	2;2;2	11807641;11807764;11808298	11807698;11807933;11808504	+;+;+	435	0	0	0	0	0	0	0	0	2	0	0	0	0	0	0	0	4	0	0	0	2	0	2	0	0	0	0	1	4	2	0	0	0	0	0	0	2	0	0	0	2	0	0	2
FBgn0248546	2	11809513	11810529	+	1017	2	0	0	0	0	0	0	0	0	0	0	0	0	0	0	0	0	0	0	0	0	0	0	0	0	0	0	0	0	0	0	0	0	0	0	0	0	0	0	0	0	0	0	0
FBgn0262676	2;2;2;2;2;2;2;2;2;2;2;2;2;2;2;2;2;2;2;2;2;2;2;2;2;2;2;2;2;2;2;2;2;2;2;2;2;2;2;2;2;2;2;2;2;2;2;2;2	11859344;11859344;11859344;11940498;11940498;11940498;11940520;11940520;11940520;11940520;11940520;11940714;11940714;11940714;11940714;11940714;11940714;11940714;11940714;11941167;11941167;11941167;11941167;11941167;11941167;11941167;11941167;11944267;11944267;11944267;11944267;11944267;11944267;11944267;11944267;11945020;11945829;11945829;11945829;11945829;11945829;11945829;11945829;11949609;119…	11859657;11859657;11859657;11940645;11940645;11940645;11940645;11940645;11940645;11940645;11940645;11940914;11940914;11940914;11940914;11940914;11940914;11940914;11940914;11941925;11941925;11941925;11941925;11941925;11941925;11941925;11941925;11944524;11944524;11944524;11944524;11944524;11944524;11944524;11944524;11945592;11945949;11945949;11945949;11946041;11945949;11945949;11945949;11950711;119…	+;+;+;+;+;+;+;+;+;+;+;+;+;+;+;+;+;+;+;+;+;+;+;+;+;+;+;+;+;+;+;+;+;+;+;+;+;+;+;+;+;+;+;+;+;+;+;+;+	4611	2	7	4	15	10	8	0	0	0	0	0	0	4	2	0	0	0	2	6	7	2	2	7	7	0	20	38	74	0	0	0	0	0	0	2	10	3	0	0	6	4	2	9	3
FBgn0262670	2	11871631	11873016	+	1386	0	0	0	0	0	0	0	0	0	0	0	0	0	0	0	0	0	0	0	0	0	0	1	0	0	0	0	0	0	0	0	0	0	0	0	0	0	0	0	0	0	0	0	0
FBgn0080512	2;2;2;2	11963371;11963696;11964001;11965935	11963636;11963933;11965872;11966087	-;-;-;-	2529	47	340	33	727	210	391	1	1	1	3	3	2	0	0	4	2	3	0	0	9	0	0	3	124	0	819	501	595	6	0	3	0	1	7	0	0	0	0	0	1	2	2	4	0
FBgn0248549	2;2	11969896;11970081	11970016;11970736	+;+	777	2	8	1	46	42	59	0	0	0	0	0	0	0	0	0	0	0	0	0	0	0	0	4	6	0	11	23	17	0	0	0	0	0	0	0	0	0	0	0	0	0	0	1	0
FBgn0248550	2	11972101	11972349	+	249	0	0	0	1	0	2	0	0	0	0	0	0	0	0	0	0	0	0	0	0	0	0	0	0	0	0	0	0	0	0	0	0	0	0	0	0	0	0	0	0	0	0	0	0
FBgn0070664	2	11975605	11976780	+	1176	7	16	33	17	7	16	0	0	0	0	0	0	11	5	11	7	9	2	3	15	8	0	22	10	16	29	18	24	0	1	2	0	0	0	7	12	6	2	4	12	13	27	8	6
FBgn0076042	2;2;2;2;2;2;2;2;2;2;2	11976977;11976977;11977358;11977358;11977527;11977527;11978313;11978313;11978552;11978552;11978980	11977293;11977293;11977462;11977462;11978196;11978196;11978478;11978478;11978925;11978916;11979423	+;+;+;+;+;+;+;+;+;+;+	2076	634	1277	1205	1106	509	1022	918	882	1189	563	788	875	905	872	969	841	993	1179	1057	1948	1058	969	1746	1112	1326	951	1305	863	1688	197	1083	805	76	833	689	1540	1003	921	564	1424	1587	1521	1211	1154
FBgn0080513	2;2;2	11981178;11981564;11981876	11981496;11981775;11981992	-;-;-	648	81	78	122	88	37	79	156	415	297	232	405	358	167	103	79	74	132	93	99	155	60	46	117	58	109	138	95	137	617	462	348	290	329	315	120	185	55	44	55	163	104	175	110	63
FBgn0262671	2;2;2;2;2	11983045;11983439;11983718;11988837;11989111	11983374;11983660;11983862;11989042;11989269	-;-;-;-;-	1062	1460	1591	1280	1858	1299	1169	1923	2585	1996	3396	3160	3419	3629	2767	4296	3377	4124	5159	4012	4372	3504	2678	2585	1221	2147	1846	1903	1074	2875	3557	2697	4140	3047	3140	2898	4304	3926	4440	2691	5754	3433	3997	2924	3043
FBgn0071612	2;2;2	11986640;11986866;11987519	11986799;11987454;11988266	+;+;+	1497	467	505	844	606	299	499	401	658	705	325	774	606	594	475	460	412	618	397	507	613	400	272	830	508	522	638	800	947	1102	202	789	589	137	612	505	731	326	353	197	730	513	610	448	399
FBgn0075040	2;2;2;2;2	11995409;11995593;11997291;11997617;11997917	11995525;11997220;11997549;11997851;11998182	+;+;+;+;+	2505	434	1544	983	1649	1261	1717	11064	12017	14294	3838	7465	7103	1371	293	413	265	437	195	216	276	169	184	666	785	246	1797	2558	2324	19816	5684	13463	6160	3375	6233	714	352	232	224	180	296	189	275	122	209
FBgn0072935	2;2;2	12000230;12000605;12000996	12000540;12000928;12003282	+;+;+	2922	4	4	10	22	10	17	0	0	0	0	0	0	0	0	2	0	2	0	4	8	2	4	0	8	0	10	16	22	0	0	0	1	0	1	0	2	8	4	0	0	0	0	4	0
FBgn0080511	2;2;2;2;2	12005949;12007224;12007230;12007429;12007429	12006089;12007362;12007362;12007867;12007867	+;+;+;+;+	719	0	2	0	29	87	63	0	0	0	0	0	0	0	0	0	2	0	0	0	2	0	0	0	0	0	79	28	96	0	0	0	0	0	0	0	0	0	0	0	1	0	0	0	0
FBgn0080509	2;2;2;2;2;2;2	12014972;12014972;12015334;12015334;12015528;12015528;12017109	12015017;12015017;12015464;12015464;12017014;12017018;12017223	+;+;+;+;+;+;+	1783	1	6	5	9	4	18	1	0	0	0	0	0	0	0	0	0	0	0	1	0	0	0	0	0	2	15	18	22	0	0	0	0	0	0	0	1	0	0	0	0	2	4	0	0
FBgn0248551	2;2	12018472;12018561	12018500;12018885	+;+	354	4	13	8	4	0	4	0	0	0	0	0	0	12	10	5	10	12	30	7	21	11	9	9	5	9	5	0	3	0	0	0	0	0	0	8	18	11	18	12	9	13	10	3	5
FBgn0080508	2;2	12019147;12020001	12019943;12020274	-;-	1071	1369	1427	1082	1282	586	778	1155	1649	1428	1875	2034	1922	2120	1510	2147	1860	2216	2538	2653	2863	2207	1742	1601	888	1884	1204	1184	687	1878	1953	1642	2265	2215	1737	1745	2788	2148	2388	1380	3545	2434	2667	2061	1965
FBgn0080507	2;2;2;2;2;2;2	12020996;12021117;12021255;12021419;12021692;12021989;12022292	12021055;12021185;12021362;12021624;12021919;12022232;12022447	+;+;+;+;+;+;+	1071	3035	2620	2394	1511	716	972	1719	2510	1896	124	332	350	218	220	470	580	430	1724	1891	3096	1954	2306	4473	2261	4233	772	1424	464	2086	79	1946	205	171	325	205	433	251	415	290	503	1486	2125	1003	2113
FBgn0080506	2;2;2;2;2	12022768;12022971;12023203;12024777;12024950	12022899;12023136;12024689;12024829;12025052	-;-;-;-;-	1941	0	2	0	4	6	0	0	0	0	0	0	0	0	0	2	0	0	0	0	2	0	0	0	2	0	6	0	4	0	0	0	0	0	0	0	0	0	0	0	0	0	0	0	0
FBgn0073994	2;2	12031387;12033212	12033160;12034017	+;+	2580	0	0	0	0	0	0	0	0	0	0	0	0	0	0	0	0	0	0	0	0	0	0	0	0	1	0	0	0	0	0	0	0	0	0	0	0	0	0	0	0	0	0	0	0
FBgn0076126	2;2;2;2;2	12063684;12065219;12066716;12074749;12075008	12063781;12065868;12066779;12074895;12075263	+;+;+;+;+	1215	17	41	31	59	58	65	0	0	0	0	0	0	0	0	0	0	0	2	0	0	4	0	4	22	0	69	59	118	0	2	0	0	0	0	0	0	0	2	0	0	0	1	0	0
FBgn0248554	2;2;2;2;2;2;2	12085097;12086197;12086407;12086630;12087641;12088728;12089532	12085222;12086341;12086544;12086817;12088655;12089465;12089728	+;+;+;+;+;+;+	2547	2	21	2	233	227	335	0	0	0	0	0	0	2	0	0	1	0	0	1	4	0	0	2	4	0	399	449	631	0	0	0	0	0	0	0	2	0	0	0	1	0	0	0	0
FBgn0248555	2;2	12090794;12091340	12091277;12091512	+;+	657	0	6	0	2	1	0	0	0	0	0	0	0	0	0	0	0	0	0	0	0	0	0	0	0	0	0	0	0	0	0	0	0	0	0	0	0	0	0	0	0	0	0	0	0
FBgn0072309	2;2;2	12102147;12102628;12102863	12102283;12102780;12104036	+;+;+	1464	0	0	0	0	0	0	0	0	0	0	0	0	0	0	0	0	0	0	0	0	0	0	0	0	0	0	0	0	0	0	0	0	0	0	0	0	0	0	0	0	2	0	0	0
FBgn0076260	2	12113049	12114881	+	1833	0	0	0	1	0	0	0	0	0	0	0	0	0	0	0	1	0	0	0	0	0	0	0	0	0	0	0	0	0	0	0	0	0	0	0	0	0	0	0	0	0	0	0	2
FBgn0247953	2	12115669	12117489	-	1821	0	0	1	0	0	0	0	0	0	0	0	0	2	0	0	0	0	0	0	0	0	0	0	0	0	0	0	0	0	0	0	0	0	0	0	0	0	0	0	0	0	0	0	0
FBgn0248556	2;2;2;2;2;2;2;2;2;2;2;2;2;2;2;2;2;2;2;2;2;2;2;2;2;2;2;2;2;2;2	12124899;12124899;12130952;12130952;12131043;12131167;12131167;12131167;12131368;12131368;12131368;12131688;12131688;12131688;12132086;12132086;12132086;12132241;12132241;12132241;12132452;12132452;12132452;12132825;12132825;12132825;12133640;12133640;12133913;12133913;12133913	12127537;12127537;12131103;12131103;12131103;12131301;12131301;12131301;12131625;12131625;12131625;12132027;12132027;12132027;12132172;12132172;12132172;12132391;12132391;12132391;12132761;12132761;12132761;12132924;12132924;12132924;12133783;12133783;12134348;12134348;12134348	+;+;+;+;+;+;+;+;+;+;+;+;+;+;+;+;+;+;+;+;+;+;+;+;+;+;+;+;+;+;+	4752	115	346	271	317	190	314	0	0	0	0	0	2	4	4	7	8	14	20	8	34	8	6	353	420	44	232	405	519	4	0	0	2	1	0	12	11	3	9	2	2	8	26	8	14
FBgn0262674	2;2;2;2;2;2;2;2;2;2;2;2;2;2;2;2;2;2;2;2;2;2;2;2;2;2;2;2;2;2;2;2;2;2;2;2;2;2;2;2;2;2;2;2;2;2;2;2;2;2	12186253;12186253;12186253;12268943;12268943;12269675;12269675;12269675;12270330;12270330;12270330;12270491;12270491;12270491;12272045;12272045;12272045;12274130;12274130;12274130;12277589;12277589;12277589;12278097;12278097;12278097;12279609;12279609;12279609;12281049;12281049;12281049;12281552;12281552;12281552;12282451;12282451;12282451;12283563;12283563;12283563;12283794;12283794;12283794;122…	12186612;12186612;12186612;12269305;12269305;12269979;12269979;12269979;12270379;12270379;12270379;12270597;12270597;12270597;12272131;12272131;12272131;12274186;12274186;12274186;12277646;12277646;12277646;12278293;12278293;12278293;12279772;12279772;12279772;12281130;12281130;12281130;12281767;12281767;12281767;12282643;12282643;12282643;12283711;12283711;12283711;12284098;12284098;12284098;122…	+;+;+;+;+;+;+;+;+;+;+;+;+;+;+;+;+;+;+;+;+;+;+;+;+;+;+;+;+;+;+;+;+;+;+;+;+;+;+;+;+;+;+;+;+;+;+;+;+;+	3255	338	1377	1577	1212	502	1204	1192	980	2021	2783	2101	3163	1082	431	137	173	164	940	1158	1474	2017	1125	1219	908	882	1002	1832	1675	2974	4162	1732	3574	207	2126	491	618	380	96	108	295	1016	2900	881	3204
FBgn0248559	2;2;2	12236552;12239055;12239376	12238990;12239315;12240509	+;+;+	3834	85	221	157	190	75	99	2	0	0	2	0	0	157	181	195	244	153	141	186	239	122	106	147	140	139	239	163	157	3	0	1	2	0	0	186	390	196	208	80	291	138	141	154	182
FBgn0080086	2;2;2;2;2;2;2;2;2	12289919;12290277;12290742;12291018;12291301;12291558;12291926;12292185;12292817	12290214;12290395;12290904;12291194;12291450;12291782;12292053;12292606;12292924	+;+;+;+;+;+;+;+;+	1788	403	1559	1543	548	75	235	0	0	0	0	0	0	0	2	1	3	0	69	24	12	54	0	226	1114	3	258	393	180	0	2	0	1	0	2	0	0	0	0	0	0	0	6	20	16
FBgn0261040	2;2	12296646;12298116	12296775;12298159	-;-	174	0	0	0	0	0	0	0	0	0	0	0	0	0	0	0	0	0	0	0	0	0	0	1	2	0	0	1	1	0	0	0	0	0	0	0	0	0	0	0	0	0	0	0	0
FBgn0261485	2;2;2;2;2;2	12300715;12300942;12303125;12303516;12303812;12306089	12300855;12301019;12303231;12303693;12304075;12306460	-;-;-;-;-;-	1140	0	0	0	0	0	0	0	0	0	0	0	0	0	1	0	0	0	0	0	0	0	0	6	1	0	2	0	0	0	0	0	0	0	0	0	0	0	0	0	0	0	0	0	1
FBgn0080082	2;2	12317372;12317473	12317404;12318600	+;+	1161	0	2	2	0	2	2	0	0	0	0	0	0	0	0	0	0	0	0	0	0	2	0	0	7	0	6	0	20	0	0	0	0	0	0	0	0	0	0	0	0	0	0	0	0
FBgn0248562	2;2;2;2	12319282;12319400;12319611;12319834	12319341;12319555;12319781;12319989	+;+;+;+	543	0	2	0	0	0	2	0	0	0	0	0	0	0	0	0	0	0	0	0	0	0	0	0	0	2	0	2	0	0	0	0	0	0	0	0	0	0	0	0	0	6	2	0	0
FBgn0072627	2	12320472	12320840	+	369	4	0	0	3	14	5	0	0	0	0	0	0	0	0	0	0	0	0	0	0	0	0	2	2	2	18	3	21	0	0	0	0	0	0	0	0	0	0	0	0	2	0	0	0
FBgn0078846	2	12321321	12321920	-	600	2	0	0	0	0	0	0	0	0	0	0	0	0	0	0	0	0	0	0	0	0	0	2	0	0	0	0	0	0	0	0	0	0	0	0	0	0	0	0	0	0	0	0	0
FBgn0078844	2	12324651	12325139	-	489	0	0	0	0	0	0	0	0	0	0	0	0	0	0	0	0	0	0	0	2	0	0	0	0	0	0	0	0	0	0	0	0	0	0	0	0	0	0	0	0	0	0	0	0
FBgn0078842	2;2;2	12328904;12329109;12329800	12329042;12329708;12329900	-;-;-	840	0	1	0	1	2	0	0	0	0	0	0	1	0	1	1	0	0	0	0	0	0	0	0	0	1	1	0	1	0	0	0	0	0	0	0	0	0	0	0	1	0	0	0	0
FBgn0080080	2;2;2;2;2	12338782;12339151;12342028;12342221;12342453	12338958;12339286;12342154;12342386;12342590	-;-;-;-;-	744	0	0	1	2	2	0	0	0	0	0	0	0	0	0	0	0	0	0	0	0	0	0	1	0	0	0	0	0	0	0	0	0	0	0	0	0	0	0	0	0	0	0	0	0
FBgn0070742	2;2;2;2	12345102;12345636;12345795;12346245	12345565;12345740;12346179;12346271	-;-;-;-	981	1153	1064	814	569	323	416	2313	3230	2687	576	1427	1371	672	557	1027	822	813	1930	1901	2738	1784	1725	1224	744	1286	360	664	279	3476	287	3234	1003	1001	1465	563	825	910	1180	793	1462	1296	1714	1228	1322
FBgn0075216	2;2	12347129;12347272	12347209;12347874	+;+	684	386	450	227	353	196	273	1116	1692	1284	15	143	74	399	324	625	420	524	572	610	1018	473	526	369	316	479	384	344	199	1341	0	1478	40	36	83	286	545	442	579	357	762	615	539	623	391
FBgn0247950	2	12348118	12348372	-	255	16	20	4	17	9	1	21	16	12	0	1	1	3	8	18	14	4	22	16	40	11	15	17	5	12	4	6	14	25	0	20	1	1	0	15	15	11	19	17	20	24	12	20	13
FBgn0247949	2	12348681	12349016	-	336	3805	5973	2588	7349	3851	4378	1370	1799	964	94	143	131	468	411	800	683	751	1535	1291	2103	1607	1276	3072	2896	3585	6436	5936	3524	862	63	1274	154	359	131	363	753	766	962	628	1218	1452	1194	1264	1259
FBgn0075219	2;2;2;2;2	12350694;12350846;12351587;12351934;12352298	12350774;12351529;12351873;12352236;12353099	+;+;+;+;+	2157	3522	4349	2739	2885	1491	1857	2877	3848	3163	464	1045	1095	882	991	1477	1073	1056	3708	3094	4741	3812	3381	4374	2407	5631	1950	2763	1281	3852	22	3363	776	675	986	728	1945	1830	1859	978	2719	3646	3564	3088	3397
FBgn0247948	2;2;2;2;2;2;2;2	12353213;12353213;12353789;12353789;12353916;12353916;12354542;12356007	12353728;12353728;12353824;12353824;12354440;12354440;12354736;12356072	-;-;-;-;-;-;-;-	1338	29	12	29	26	4	8	0	2	0	0	0	0	19	24	32	11	11	20	38	23	21	29	33	17	33	22	6	12	0	0	0	0	0	0	9	7	9	5	21	11	32	32	22	14
FBgn0262667	2	12357178	12357435	-	258	0	0	0	0	0	0	0	0	0	0	0	0	0	0	0	0	0	0	0	0	0	0	0	0	0	0	0	1	0	0	0	0	0	0	0	0	0	0	0	0	0	0	0	0
FBgn0070757	2;2;2;2	12362278;12362822;12363812;12366168	12362729;12363211;12363859;12366270	-;-;-;-	993	0	0	0	0	0	0	0	0	0	0	0	0	0	0	0	0	0	0	0	0	0	0	0	0	0	0	0	0	1	0	0	0	0	0	0	0	0	0	0	0	0	0	0	0
FBgn0070740	2;2;2;2;2;2	12371490;12371712;12373598;12373818;12374363;12374642	12371645;12373491;12373745;12374277;12374509;12374788	-;-;-;-;-;-	2838	477	677	706	545	249	504	2563	3411	3466	323	1379	1318	659	551	546	470	466	530	596	1068	417	453	778	582	614	595	523	504	4994	79	3443	604	155	1322	546	960	438	528	216	802	737	749	530	493
FBgn0079701	2;2;2;2;2;2;2;2;2;2;2;2;2;2;2;2;2;2;2;2;2;2;2;2;2;2;2;2;2;2;2;2;2;2;2;2;2;2;2;2;2;2;2;2;2;2;2;2;2;2;2;2	12378960;12378960;12378960;12378960;12379569;12379569;12379569;12379569;12379789;12379789;12379789;12379789;12380019;12380019;12380019;12380019;12380306;12380306;12380306;12380306;12380460;12380460;12380460;12380460;12381046;12381801;12381801;12383465;12383465;12383465;12383465;12383695;12383695;12383695;12383695;12383928;12383928;12383928;12383928;12384235;12384235;12384235;12384235;12384472;123…	12379165;12379165;12379165;12379165;12379716;12379716;12379716;12379716;12379951;12379951;12379951;12379951;12380239;12380239;12380239;12380239;12380396;12380396;12380396;12380396;12380614;12380614;12380614;12380614;12381054;12381809;12381809;12383625;12383625;12383625;12383625;12383863;12383863;12383863;12383863;12384158;12384158;12384158;12384158;12384404;12384404;12384404;12384404;12384601;123…	-;-;-;-;-;-;-;-;-;-;-;-;-;-;-;-;-;-;-;-;-;-;-;-;-;-;-;-;-;-;-;-;-;-;-;-;-;-;-;-;-;-;-;-;-;-;-;-;-;-;-;-	2016	7959	11069	8426	9646	4648	6845	26	13	6	48	33	18	467	577	1075	1472	1209	3808	2809	7032	4273	4068	12737	8039	10195	6523	9643	5259	26	36	17	90	6	17	619	1816	1052	1395	1247	1941	3410	4129	2811	4991
FBgn0247946	2;2;2;2;2;2;2	12394148;12394362;12394750;12396031;12396265;12396718;12396942	12394261;12394694;12394880;12396195;12396452;12396865;12397266	-;-;-;-;-;-;-	1404	2	0	0	4	6	3	0	0	0	0	0	0	0	0	2	2	0	4	6	3	5	3	2	6	9	2	1	2	0	0	0	0	0	0	0	0	10	3	0	0	0	4	2	2
FBgn0247945	2;2;2;2;2;2;2;2;2;2	12400226;12400614;12401627;12401827;12402223;12402413;12402657;12402934;12403135;12403359	12400540;12401559;12401736;12402162;12402353;12402577;12402844;12403056;12403282;12403770	-;-;-;-;-;-;-;-;-;-	2874	13	22	12	10	2	12	0	0	0	0	2	0	0	0	6	4	0	143	75	125	38	29	58	47	30	2	12	4	1	0	0	0	0	0	1	14	9	13	0	10	10	34	27	37
FBgn0248563	2	12404858	12405343	+	486	0	2	0	0	0	0	0	0	0	0	0	0	0	0	0	0	3	2	2	9	0	0	0	2	1	2	0	0	0	0	0	0	0	0	0	2	0	0	0	0	0	3	0	4
FBgn0071870	2;2	12408884;12439440	12409653;12439509	+;+	840	6	6	5	0	0	0	0	0	0	0	0	0	5	3	11	2	9	14	11	22	4	9	7	2	7	1	0	7	0	0	0	0	0	0	0	5	2	7	0	7	15	9	15	8
FBgn0247944	2;2;2	12430754;12431133;12431380	12431076;12431315;12431515	-;-;-	642	0	0	0	0	0	0	0	0	0	0	0	0	0	0	0	0	0	1	0	0	0	0	0	0	0	0	0	0	0	0	0	0	0	0	0	0	1	0	0	0	0	0	0	0
FBgn0247943	2;2	12431796;12432327	12432271;12432480	-;-	630	1	0	4	4	0	2	9	21	32	10	21	12	2	4	8	2	2	10	6	6	5	5	0	0	2	0	1	2	24	23	16	8	5	23	6	0	2	0	2	1	2	2	4	0
FBgn0247942	2;2	12443661;12445070	12445010;12445105	-;-	1386	0	0	5	2	1	1	0	0	0	0	0	0	0	0	0	6	0	2	0	3	0	0	5	0	0	0	0	3	0	0	0	0	0	0	0	1	0	2	0	2	2	0	4	2
FBgn0248564	2	12445548	12446294	+	747	0	0	0	1	0	0	0	0	0	0	0	0	0	0	0	0	0	0	0	0	0	0	2	1	0	0	0	0	0	0	0	0	0	0	0	0	0	0	0	0	0	0	0	0
FBgn0081787	2;2	12449660;12449935	12449887;12450501	+;+	795	0	0	0	0	0	0	0	0	0	0	0	0	0	0	0	0	0	0	0	0	0	0	0	0	0	0	0	2	0	0	0	0	0	0	0	0	0	0	0	0	0	0	0	0
FBgn0074238	2;2	12451150;12451428	12451365;12452000	+;+	789	0	0	0	0	0	0	0	0	0	0	0	0	0	0	0	0	0	0	0	0	0	0	0	0	0	0	0	0	0	0	0	0	0	0	0	0	0	0	0	0	0	0	0	0
FBgn0074612	2	12456236	12456829	-	594	0	0	0	4	0	8	0	0	0	0	0	0	0	0	1	0	0	0	0	0	0	0	0	0	0	2	4	2	0	0	0	0	0	0	0	0	0	0	0	0	0	0	0	0
FBgn0081790	2;2;2;2	12460758;12462962;12463209;12464362	12462899;12463142;12464283;12464491	+;+;+;+	3528	996	3718	2638	3433	1685	3071	3943	2951	3413	67	219	203	529	466	756	678	642	916	747	1784	766	857	2139	1940	1597	2862	4260	2931	3401	10	2852	136	27	274	426	751	590	561	477	951	1032	1474	867	1061
FBgn0081126	2;2;2	12466099;12467648;12467935	12467592;12467874;12468034	-;-;-	1821	2	14	8	60	8	9	0	0	0	0	0	0	10	2	8	10	14	23	8	20	8	8	19	9	14	39	36	22	0	0	0	0	0	0	0	6	4	4	11	3	9	13	13	13
FBgn0081794	2;2	12468789;12468947	12468850;12471140	+;+	2256	1123	2640	1776	3964	1747	2489	1834	1945	2289	2786	2635	3111	795	579	874	859	694	1421	1299	2263	1128	1220	1665	1566	1429	3600	3832	2719	3018	3321	2278	3605	362	2731	549	1362	890	791	531	1235	1295	1404	1150	1144
FBgn0081119	2;2;2;2;2;2;2;2	12472764;12473886;12474247;12474916;12475120;12475603;12475794;12476106	12473545;12474171;12474857;12475056;12475539;12475733;12475934;12476248	-;-;-;-;-;-;-;-	2655	1450	2580	2059	2088	991	1722	4020	4543	4722	918	2760	3260	1505	1118	1286	1041	1058	1406	1490	2523	1113	1280	2305	1862	1924	1768	2321	1580	5916	90	4550	1779	218	2961	880	1707	1276	933	959	1449	1662	1626	1426	1175
FBgn0071977	2;2;2;2;2;2	12476988;12477320;12477631;12477828;12478024;12478219	12477251;12477571;12477771;12477967;12478154;12478688	+;+;+;+;+;+	1398	1100	1152	874	836	486	524	5330	6685	5498	59	264	236	130	140	365	261	337	1268	1185	2631	1378	1802	1519	929	1453	513	792	394	6121	7	5511	121	112	286	97	203	209	383	295	387	1149	1249	814	1283
FBgn0081115	2;2;2;2;2	12480424;12480613;12481039;12481303;12481573	12480552;12480977;12481249;12481518;12481788	-;-;-;-;-	1137	849	1136	676	1577	1049	1135	5668	7108	5196	34	262	222	67	53	156	148	105	348	330	559	419	462	1082	902	946	1382	1589	842	5446	6	6198	81	121	207	34	153	67	105	66	195	254	401	163	352
FBgn0081109	2;2;2;2	12482968;12483298;12483425;12483681	12483240;12483369;12483610;12483851	-;-;-;-	702	28	32	39	29	19	25	29	41	21	28	6	19	8	18	12	15	5	23	18	10	26	17	71	41	33	24	44	38	26	17	27	28	0	10	6	28	13	28	12	31	12	27	10	24
FBgn0247939	2	12484828	12485133	-	306	33	22	43	11	8	17	6	7	0	3	2	2	2	6	2	1	7	4	5	3	9	2	64	21	20	12	23	17	7	13	0	2	2	1	5	11	0	0	2	8	4	17	2	16
FBgn0263429	2;2	12485403;12485493	12485424;12485593	+;+	123	15	15	22	12	5	14	0	3	3	0	0	0	3	1	4	1	1	3	5	3	6	3	33	18	19	6	16	10	2	0	0	2	0	0	0	2	0	3	1	6	2	9	1	5
FBgn0071979	2;2;2;2	12486495;12486778;12487031;12488627	12486712;12486972;12487546;12488978	-;-;-;-	1281	6	11	44	35	32	14	0	0	2	0	0	0	2	0	0	3	4	22	0	9	4	0	26	26	9	44	54	50	0	0	0	0	0	0	6	0	2	0	4	6	8	4	10	14
FBgn0081106	2;2;2	12490122;12490192;12490714	12490130;12490291;12490775	-;-;-	171	24824	25938	16933	31149	13296	16872	8282	10880	9439	16851	15220	15397	15482	14060	24390	18284	22663	28959	25486	35496	24248	17963	23387	20717	23770	24712	25171	12483	13652	16700	11861	18930	19904	15284	12849	20645	19982	23449	11784	32315	20700	23890	20391	17689
FBgn0081096	2;2;2;2	12491191;12492069;12492415;12493497	12492005;12492340;12493423;12493899	-;-;-;-	2499	309	492	497	391	291	388	253	204	311	335	302	334	72	75	77	112	34	156	197	158	166	136	393	390	382	346	779	387	330	296	211	421	159	367	82	196	87	63	29	181	97	223	61	257
FBgn0071978	2;2;2;2;2;2;2	12495137;12495468;12495477;12495977;12495977;12496914;12496914	12495373;12495911;12495911;12496849;12496849;12497078;12497078	+;+;+;+;+;+;+	1719	12	24	31	48	57	65	4	4	7	2	0	3	4	9	6	27	4	12	25	15	2	13	39	39	14	43	77	58	1	9	4	7	0	6	15	6	4	9	2	17	10	35	2	27
FBgn0081798	2;2	12497494;12497620	12497566;12498161	+;+	615	95	137	68	201	186	192	1356	1751	1349	2320	2050	2203	735	372	300	205	198	191	153	156	100	84	102	80	101	182	198	145	1771	1929	1564	2618	2367	2123	359	541	815	300	118	371	87	131	95	66
FBgn0081094	2;2;2;2	12499501;12499501;12500093;12500835	12500004;12500004;12500125;12500837	-;-;-;-	540	269	411	203	335	161	190	736	930	900	1040	1147	1237	242	68	150	95	105	138	140	218	130	114	346	281	297	336	339	166	1075	1061	893	1312	713	1162	106	162	123	128	90	178	136	158	153	143
FBgn0081800	2;2;2;2	12501801;12502059;12502299;12502467	12502003;12502233;12502404;12502759	+;+;+;+	777	1094	1577	782	1339	644	781	1173	1652	1258	2147	1959	2079	1632	1083	1776	1223	1189	1939	1555	1882	1322	1321	1082	852	1309	974	990	559	1785	1528	1567	2377	3586	1908	1044	2001	2048	2106	1104	2561	1657	1378	1459	1014
FBgn0081092	2;2;2	12502851;12503146;12504081	12503080;12504018;12504672	-;-;-	1695	4340	6558	3580	3863	2087	2593	2996	4563	3835	6754	6141	6446	3409	2091	1941	1635	1250	1526	1037	2054	1182	1238	3851	3450	4344	2370	3501	1536	5049	5691	4252	7672	5605	5588	2098	3830	3991	2086	1128	2819	1357	1143	1249	984
FBgn0081801	2	12505951	12506586	+	636	1305	2058	1014	2127	934	1371	1288	1564	1456	2003	2047	2301	1121	704	978	699	978	670	662	646	399	337	915	1082	634	1569	2085	1088	1766	2052	1416	2462	487	2052	799	1117	1088	1012	408	1382	518	600	451	363
FBgn0081050	2;2	12507722;12508388	12508335;12508964	-;-	1191	705	1153	510	1461	968	1041	930	1209	930	1236	1301	1269	358	202	427	252	248	488	396	503	365	296	471	406	636	1244	1197	669	1151	684	1187	1371	1336	1142	170	448	435	378	192	428	293	370	283	355
FBgn0081046	2;2;2;2;2;2	12509388;12510536;12510968;12511177;12511408;12511614	12510480;12510907;12511121;12511350;12511540;12511745	-;-;-;-;-;-	2058	583	719	478	676	502	557	1481	1517	1543	2409	1970	2424	1807	1294	1589	1130	1069	1033	674	737	455	413	539	442	524	596	732	478	1767	2049	1763	2724	1211	1965	1189	2360	2172	1660	783	2187	516	592	576	387
FBgn0081802	2;2	12512773;12513360	12513304;12514033	+;+	1206	289	229	159	317	128	140	6	6	24	54	63	50	48	54	120	74	60	98	124	223	82	90	236	204	138	223	238	128	12	29	40	38	40	59	10	168	71	196	133	138	104	151	114	95
FBgn0074240	2;2;2;2;2;2	12514262;12514506;12515060;12516227;12516676;12517413	12514446;12515004;12516166;12516619;12517349;12517794	+;+;+;+;+;+	3240	586	678	619	439	366	327	2075	2471	2409	918	1951	1846	428	195	429	321	272	827	705	892	864	822	938	610	828	339	597	265	3115	215	2626	1567	690	1746	198	384	324	445	185	736	510	788	278	981
FBgn0247937	2;2;2;2;2;2;2;2	12518732;12518855;12518998;12519511;12519840;12520018;12520228;12520719	12518791;12518936;12519448;12519781;12519961;12520168;12520469;12520908	-;-;-;-;-;-;-;-	1569	327	764	312	1225	859	885	4195	4939	4512	7476	6033	7025	2365	1257	1072	726	699	491	322	369	220	228	296	353	253	1061	1375	776	5486	6422	4783	8637	1432	6692	1633	2436	2610	1467	626	2016	210	408	277	261
FBgn0071980	2;2	12522052;12522324	12522258;12522938	+;+	822	165	354	196	566	472	436	642	766	744	156	493	544	103	29	64	70	71	188	190	247	151	183	239	172	179	650	526	433	1051	11	889	336	180	599	22	78	77	99	27	139	118	181	85	152
FBgn0262669	2;2;2;2;2;2	12523709;12524111;12525821;12525988;12526198;12526508	12523781;12524851;12525923;12526133;12526305;12526878	+;+;+;+;+;+	1542	14	29	28	46	31	57	2	6	6	1	2	2	14	16	9	15	10	18	47	56	14	24	48	62	51	58	71	62	12	8	4	13	1	10	11	31	13	20	4	9	26	46	31	39
FBgn0247936	2	12525113	12525652	-	540	23	11	28	13	8	9	0	0	0	1	0	1	2	2	5	10	13	23	14	42	17	19	27	16	23	20	20	27	0	0	0	0	0	0	8	6	4	0	4	9	28	17	27	29
FBgn0078528	2;2;2	12527233;12527549;12527997	12527299;12527938;12528727	+;+;+	1188	17	26	28	27	22	34	936	1426	1114	1869	1930	1763	652	300	423	404	258	177	192	160	58	62	71	35	47	30	40	31	1713	2119	1331	2197	1644	1765	400	531	460	365	235	615	172	206	127	111
FBgn0076292	2;2	12528898;12529026	12528969;12529709	+;+	756	962	1292	641	1257	617	752	928	1536	1067	646	872	848	335	326	443	378	323	777	672	950	800	562	815	602	1024	1011	973	600	1473	222	1400	927	1108	807	250	598	411	545	239	704	699	789	617	643
FBgn0247935	2;2;2	12529865;12530769;12531169	12530661;12530981;12531184	-;-;-	1026	35283	41192	24590	35454	17964	21435	15116	17406	13398	26729	23529	23881	30559	25839	40710	34939	40282	56106	46169	64741	42745	37361	32355	24423	41004	26347	32770	16201	18327	21971	19511	28845	27326	21353	24638	42998	39256	47838	29603	63268	41551	45091	40822	37562
FBgn0078536	2;2;2;2;2;2;2;2;2	12532389;12532670;12534565;12534919;12535105;12535359;12535960;12536125;12536585	12532595;12534501;12534857;12535031;12535304;12535894;12536054;12536511;12536797	+;+;+;+;+;+;+;+;+	3876	9230	18059	10951	15428	7565	10033	4782	5047	5000	7765	5943	6705	7896	6383	10994	9666	8765	13450	11555	17191	12956	11255	15550	11346	14701	10570	14949	6979	6117	6021	5390	9054	1669	5915	5613	11639	10996	13368	9068	16896	13515	13613	11304	13152
FBgn0079445	2;2;2;2	12537576;12538371;12538652;12541092	12538180;12538596;12538862;12541117	-;-;-;-	1068	176	267	268	454	233	391	143	210	171	277	303	268	209	158	204	156	180	115	183	122	115	54	213	211	248	511	464	378	304	313	200	339	310	239	204	218	229	189	92	304	124	152	74	119
FBgn0078542	2	12539698	12540954	+	1257	685	755	572	548	255	443	1509	2023	1741	2806	2731	2752	1583	1020	1245	888	952	947	975	1127	762	658	808	520	814	558	612	390	2427	2493	1836	3332	2376	2519	1411	1957	1800	1259	654	1845	828	1065	749	753
FBgn0071565	2	12543711	12544787	-	1077	1995	1909	1334	1823	853	1111	1193	1659	1217	2222	2131	2169	2074	1606	2613	2049	2343	4174	3309	4457	3532	2629	2349	1473	2711	1341	1611	834	1568	1639	1434	2405	2967	1856	1427	2908	2577	3263	1449	4315	2890	3343	2923	2727
FBgn0248568	2;2;2;2;2	12559847;12563803;12565352;12565858;12571259	12559977;12564005;12565793;12566178;12571823	+;+;+;+;+	1662	0	4	0	6	0	1	0	0	0	2	0	0	1	2	0	0	0	0	2	1	0	0	0	3	0	1	2	8	0	0	0	0	0	0	0	0	3	0	0	0	2	1	6	2
FBgn0079976	2;2;2;2;2;2;2;2;2;2;2;2;2;2;2;2;2;2	12580910;12582163;12583110;12583328;12583773;12583773;12583914;12583914;12584084;12584084;12584289;12584289;12584661;12584661;12584934;12584934;12585206;12585206	12581577;12582443;12583658;12583658;12583851;12583851;12584017;12584017;12584221;12584221;12584513;12584513;12584867;12584867;12585144;12585144;12587663;12587663	+;+;+;+;+;+;+;+;+;+;+;+;+;+;+;+;+;+	4920	941	2079	3481	1868	603	1678	0	2	1	17	6	9	3913	4463	3501	3382	4305	1203	1663	2749	1202	968	2771	1570	1701	1761	2383	2493	10	4	9	10	1	6	4314	5203	2771	1682	1473	4726	2561	3174	1752	1715
FBgn0078527	2	12591607	12592524	-	918	54	112	101	280	98	176	1931	3372	2453	1206	2909	2044	259	28	45	40	52	77	65	107	36	53	64	54	57	381	206	208	3795	622	3306	2007	1573	2100	41	78	55	35	18	113	73	68	43	45
FBgn0247934	2;2;2;2	12593560;12594461;12596076;12596249	12594393;12596016;12596174;12596312	-;-;-;-	2553	838	1233	834	1002	522	592	1817	2491	1801	4	48	38	456	481	817	715	756	1432	1305	2255	1179	1331	965	791	1205	700	901	532	1747	2	1811	3	14	50	369	762	620	908	612	1184	1449	1356	1239	1023
FBgn0079989	2;2;2;2;2;2;2	12599308;12599561;12599922;12601478;12601478;12601705;12601705	12599474;12601420;12601420;12601647;12601647;12602006;12602006	+;+;+;+;+;+;+	2499	45	32	62	5	6	8	16	14	4	48	13	38	32	53	50	108	66	173	306	241	260	167	149	69	154	9	26	13	6	21	14	30	22	31	16	187	65	46	28	70	110	370	80	393
FBgn0079063	2;2	12602471;12602864	12602774;12602982	-;-	423	3	2	0	0	0	1	0	0	0	0	0	0	0	0	0	0	0	0	0	2	0	0	0	6	0	1	5	0	0	0	0	0	0	0	0	0	0	0	0	0	0	0	0	0
FBgn0079053	2;2;2;2;2;2;2;2	12606280;12606557;12606806;12607029;12607224;12607747;12611703;12626047	12606484;12606728;12606964;12607154;12607323;12607895;12611794;12627884	-;-;-;-;-;-;-;-	2841	8	9	33	13	4	7	6385	5901	8450	129	369	385	147	100	105	66	112	30	64	66	46	17	39	85	17	3	17	9	8641	247	7590	233	90	362	108	86	95	77	49	164	76	71	35	49
FBgn0070639	2;2	12613115;12614419	12614350;12614760	+;+	1578	0	0	0	0	0	0	0	0	0	0	0	0	0	0	0	0	1	0	0	0	0	0	0	0	0	0	0	0	0	2	0	0	0	0	0	2	0	0	0	0	0	0	0	0
FBgn0079044	2;2;2;2;2;2;2;2;2;2;2;2;2;2;2;2;2;2;2;2;2;2;2;2;2;2;2;2;2;2;2;2;2;2;2;2;2;2;2;2;2;2;2;2;2;2;2;2;2;2;2;2;2;2;2;2;2;2	12645276;12645276;12645276;12645276;12645276;12645276;12645473;12645473;12645473;12645473;12645473;12645473;12645782;12645782;12645782;12645782;12645782;12645782;12648261;12648261;12650963;12650963;12652828;12652828;12653074;12653143;12653143;12653143;12653143;12653143;12653143;12653417;12653417;12653417;12653417;12653417;12653417;12653417;12655287;12655287;12655287;12655287;12655287;12655287;126…	12645396;12645396;12645396;12645396;12645396;12645396;12645705;12645705;12645705;12645705;12645705;12645705;12645956;12645956;12645956;12645956;12645956;12645956;12648355;12648355;12651057;12651057;12652922;12652922;12653358;12653358;12653358;12653358;12653358;12653358;12653358;12655198;12655198;12655198;12655198;12655198;12655198;12655198;12655553;12655553;12655553;12655553;12655553;12655553;126…	-;-;-;-;-;-;-;-;-;-;-;-;-;-;-;-;-;-;-;-;-;-;-;-;-;-;-;-;-;-;-;-;-;-;-;-;-;-;-;-;-;-;-;-;-;-;-;-;-;-;-;-;-;-;-;-;-;-	3385	8662	22357	15057	24478	13210	18485	21188	20250	22280	4963	5344	6342	4841	3208	5048	4425	5198	5434	4845	8378	4760	4889	14668	14986	10130	22739	28425	18975	26017	4015	22369	6713	1464	5566	3403	5373	5091	4933	3239	7111	5470	7758	4431	5698
FBgn0076095	2;2;2;2;2;2;2;2;2;2;2	12688624;12688906;12689498;12708414;12708414;12708730;12708730;12708998;12708998;12709187;12709187	12688715;12689567;12689567;12708673;12708673;12708928;12708928;12709104;12709104;12709318;12709318	+;+;+;+;+;+;+;+;+;+;+	1452	0	0	0	2	0	0	0	0	0	0	0	0	0	0	0	0	0	0	0	3	0	0	0	0	0	0	0	0	0	0	0	0	0	0	2	0	0	0	0	2	0	0	1	0
FBgn0079015	2;2;2;2;2;2;2	12690396;12690634;12691890;12692309;12692672;12693115;12693265	12690565;12690726;12692144;12692613;12693056;12693202;12693423	-;-;-;-;-;-;-	1455	2	3	5	24	9	8	1	0	0	0	0	0	2	2	0	0	0	2	4	4	1	0	16	16	5	26	16	18	0	0	0	0	0	0	0	2	0	2	0	0	0	0	0	0
[truncated: 14,370 more rows]
[truncated: 12 more columns]
