# Supplementary material for: Single-cell RNA-seq of Drosophila miranda testis reveals the evolution and trajectory of germline sex chromosome regulation
Source: PLoS Biol. 2024 Apr 30;22(4):e3002605. doi: 10.1371/journal.pbio.3002605 (PMC11135767; doi:10.1371/journal.pbio.3002605)
Supplement: S1 Data — (ZIP) [file pbio.3002605.s017.zip › S1_Data/Dpse.STARpri.CDS.fc.summary]

Status	Dpse.female.stage10.0.replicate1.pri.sort.bam	Dpse.female.stage10.0.replicate2.pri.sort.bam	Dpse.female.stage10.0.replicate3.pri.sort.bam	Dpse.female.stage12.0.replicate1.pri.sort.bam	Dpse.female.stage12.0.replicate2.pri.sort.bam	Dpse.female.stage12.0.replicate3.pri.sort.bam	Dpse.female.stage2.0.replicate1.pri.sort.bam	Dpse.female.stage2.0.replicate2.pri.sort.bam	Dpse.female.stage2.0.replicate3.pri.sort.bam	Dpse.female.stage4.0.replicate1.pri.sort.bam	Dpse.female.stage4.0.replicate2.pri.sort.bam	Dpse.female.stage4.0.replicate3.pri.sort.bam	Dpse.female.stage5.5.replicate2.pri.sort.bam	Dpse.female.stage5.5.replicate3.pri.sort.bam	Dpse.female.stage5.9.replicate1.pri.sort.bam	Dpse.female.stage5.9.replicate2.pri.sort.bam	Dpse.female.stage5.9.replicate3.pri.sort.bam	Dpse.female.stage7.0.replicate1.pri.sort.bam	Dpse.female.stage7.0.replicate2.pri.sort.bam	Dpse.female.stage7.0.replicate3.pri.sort.bam	Dpse.female.stage8.9.replicate1.pri.sort.bam	Dpse.female.stage8.9.replicate2.pri.sort.bam	Dpse.male.stage10.0.replicate1.pri.sort.bam	Dpse.male.stage10.0.replicate2.pri.sort.bam	Dpse.male.stage10.0.replicate3.pri.sort.bam	Dpse.male.stage12.0.replicate1.pri.sort.bam	Dpse.male.stage12.0.replicate2.pri.sort.bam	Dpse.male.stage12.0.replicate3.pri.sort.bam	Dpse.male.stage2.0.replicate1.pri.sort.bam	Dpse.male.stage2.0.replicate2.pri.sort.bam	Dpse.male.stage2.0.replicate3.pri.sort.bam	Dpse.male.stage4.0.replicate1.pri.sort.bam	Dpse.male.stage4.0.replicate2.pri.sort.bam	Dpse.male.stage4.0.replicate3.pri.sort.bam	Dpse.male.stage5.5.replicate1.pri.sort.bam	Dpse.male.stage5.5.replicate2.pri.sort.bam	Dpse.male.stage5.5.replicate3.pri.sort.bam	Dpse.male.stage5.9.replicate1.pri.sort.bam	Dpse.male.stage5.9.replicate2.pri.sort.bam	Dpse.male.stage5.9.replicate3.pri.sort.bam	Dpse.male.stage7.0.replicate1.pri.sort.bam	Dpse.male.stage7.0.replicate2.pri.sort.bam	Dpse.male.stage7.0.replicate3.pri.sort.bam	Dpse.male.stage8.9.replicate1.pri.sort.bam	Dpse.male.stage8.9.replicate2.pri.sort.bam	Dpse.male.stage8.9.replicate3.pri.sort.bam	Dpse_ovary_totRNA_rep1.pri.sort.bam	Dpse_testis_totRNA_rep1.pri.sort.bam	Dpse_female_carcass.pri.sort.bam
Assigned	17702769	23839366	20133044	23411164	11181157	15611439	16250384	20449170	19503413	19862032	20535580	21694779	19007922	14923116	20255561	17063059	20373212	22672695	21227690	30040274	19537722	16577668	23705165	17480544	21579726	19662136	22382807	14961370	25787116	20006420	21558195	24181238	13550741	18908550	14142482	23059354	18732501	19619355	11457355	28842267	20402120	23226557	18015789	17643999	17040368	17400001	50586928	48251111	35271544
Unassigned_Unmapped	0	0	0	0	0	0	0	0	0	0	0	0	0	0	0	0	0	0	0	0	0	0	0	0	0	0	0	0	0	0	0	0	0	0	0	0	0	0	0	0	0	0	0	0	0	0	0	0	0
Unassigned_Read_Type	0	0	0	0	0	0	0	0	0	0	0	0	0	0	0	0	0	0	0	0	0	0	0	0	0	0	0	0	0	0	0	0	0	0	0	0	0	0	0	0	0	0	0	0	0	0	0	0	0
Unassigned_Singleton	0	0	0	0	0	0	0	0	0	0	0	0	0	0	0	0	0	0	0	0	0	0	0	0	0	0	0	0	0	0	0	0	0	0	0	0	0	0	0	0	0	0	0	0	0	0	0	0	0
Unassigned_MappingQuality	0	0	0	0	0	0	0	0	0	0	0	0	0	0	0	0	0	0	0	0	0	0	0	0	0	0	0	0	0	0	0	0	0	0	0	0	0	0	0	0	0	0	0	0	0	0	0	0	0
Unassigned_Chimera	0	0	0	0	0	0	0	0	0	0	0	0	0	0	0	0	0	0	0	0	0	0	0	0	0	0	0	0	0	0	0	0	0	0	0	0	0	0	0	0	0	0	0	0	0	0	0	0	0
Unassigned_FragmentLength	0	0	0	0	0	0	0	0	0	0	0	0	0	0	0	0	0	0	0	0	0	0	0	0	0	0	0	0	0	0	0	0	0	0	0	0	0	0	0	0	0	0	0	0	0	0	0	0	0
Unassigned_Duplicate	0	0	0	0	0	0	0	0	0	0	0	0	0	0	0	0	0	0	0	0	0	0	0	0	0	0	0	0	0	0	0	0	0	0	0	0	0	0	0	0	0	0	0	0	0	0	0	0	0
Unassigned_MultiMapping	0	0	0	0	0	0	0	0	0	0	0	0	0	0	0	0	0	0	0	0	0	0	0	0	0	0	0	0	0	0	0	0	0	0	0	0	0	0	0	0	0	0	0	0	0	0	0	0	0
Unassigned_Secondary	0	0	0	0	0	0	0	0	0	0	0	0	0	0	0	0	0	0	0	0	0	0	0	0	0	0	0	0	0	0	0	0	0	0	0	0	0	0	0	0	0	0	0	0	0	0	0	0	0
Unassigned_NonSplit	0	0	0	0	0	0	0	0	0	0	0	0	0	0	0	0	0	0	0	0	0	0	0	0	0	0	0	0	0	0	0	0	0	0	0	0	0	0	0	0	0	0	0	0	0	0	0	0	0
Unassigned_NoFeatures	10163435	13879626	7272132	12684474	8740313	9151636	6719864	6172651	6622017	9564356	8021296	8274840	7309464	6380822	10378931	8068519	9192885	12307868	9768972	18093144	9990612	10038480	10622742	8781432	9773186	8849857	12158982	6611989	9014752	6838946	7695972	10660746	9211561	7919940	5748702	9744670	10935003	11660819	6524856	13784979	9082984	9998000	9229925	8394929	10157620	7545403	40924115	19665682	16408707
Unassigned_Overlapping_Length	0	0	0	0	0	0	0	0	0	0	0	0	0	0	0	0	0	0	0	0	0	0	0	0	0	0	0	0	0	0	0	0	0	0	0	0	0	0	0	0	0	0	0	0	0	0	0	0	0
Unassigned_Ambiguity	11978	14528	12956	13582	6604	9359	8704	11327	9628	11880	12174	12353	11962	9518	13344	10976	13731	13827	13930	18742	12518	10164	16361	10300	13516	11627	13125	9497	14270	11822	11597	13776	11998	11420	9642	14728	11590	13348	6673	18782	12870	15679	10968	11004	9992	10566	55773	74969	46971
[truncated: 7 more columns]
