# Supplementary material for: Single-cell RNA-seq of Drosophila miranda testis reveals the evolution and trajectory of germline sex chromosome regulation
Source: PLoS Biol. 2024 Apr 30;22(4):e3002605. doi: 10.1371/journal.pbio.3002605 (PMC11135767; doi:10.1371/journal.pbio.3002605)
Supplement: S1 Data — (ZIP) [file pbio.3002605.s017.zip › S1_Data/dpse-all-r3.2.RNA.gff]

2	FlyBase	mRNA	1509	1772	.	-	.	ID=FBtr0284571;Name=Dpse\GA26895-RA;Parent=FBgn0248267;Alias=GA26895-RA;Dbxref=FlyBase_Annotation_IDs:GA26895-RA,REFSEQ:XM_002136833
2	FlyBase	mRNA	4640	5962	.	+	.	ID=FBtr0284573;Name=Dpse\GA10613-RA;Parent=FBgn0070670;Alias=GA10613-RA;Dbxref=FlyBase_Annotation_IDs:GA10613-RA,REFSEQ:XM_001357500
2	FlyBase	mRNA	6090	6405	.	+	.	ID=FBtr0284574;Name=Dpse\GA26897-RA;Parent=FBgn0248269;Alias=GA26897-RA;Dbxref=FlyBase_Annotation_IDs:GA26897-RA,REFSEQ:XM_002136834
2	FlyBase	mRNA	7284	7577	.	+	.	ID=FBtr0284575;Name=Dpse\GA14028-RA;Parent=FBgn0074059;Alias=GA14028-RA;Dbxref=FlyBase_Annotation_IDs:GA14028-RA,REFSEQ:XM_001357502
2	FlyBase	mRNA	7604	9036	.	-	.	ID=FBtr0284570;Name=Dpse\GA18714-RA;Parent=FBgn0078714;Alias=GA18714-RA;Dbxref=REFSEQ:XM_001357504,FlyBase_Annotation_IDs:GA18714-RA
2	FlyBase	mRNA	9685	13259	.	+	.	ID=FBtr0284576;Name=Dpse\GA26898-RA;Parent=FBgn0248270;Alias=GA26898-RA;Dbxref=REFSEQ:XM_002136835,FlyBase_Annotation_IDs:GA26898-RA
2	FlyBase	pre_miRNA	11377	11466	.	+	.	ID=FBtr0330988;Name=Dpse\mir-2572-RM;Parent=FBgn0264186;Alias=GA30377-RM;Dbxref=REFSEQ:XR_145021,FlyBase_Annotation_IDs:GA30377-RM,MIR:MI0011721
2	FlyBase	miRNA	11390	11411	.	+	.	ID=FBtr0330989;Name=Dpse\mir-2572-RA;Derives_from=FBtr0330988;Alias=GA30377-RA;Dbxref=REFSEQ:XR_145022,FlyBase_Annotation_IDs:GA30377-RA,MIR:MIMAT0012414
2	FlyBase	miRNA	11434	11458	.	+	.	ID=FBtr0330990;Name=Dpse\mir-2572-RB;Derives_from=FBtr0330988;Alias=GA30377-RB;Dbxref=REFSEQ:XR_145023,FlyBase_Annotation_IDs:GA30377-RB,MIR:MIMAT0012415
2	FlyBase	mRNA	16455	17873	.	+	.	ID=FBtr0284577;Name=Dpse\GA18055-RA;Parent=FBgn0078063;Alias=GA18055-RA;Dbxref=FlyBase_Annotation_IDs:GA18055-RA,REFSEQ:XM_001357505
2	FlyBase	mRNA	18681	19426	.	+	.	ID=FBtr0284578;Name=Dpse\GA20024-RA;Parent=FBgn0080020;Alias=GA20024-RA;Dbxref=REFSEQ:XM_001357506,FlyBase_Annotation_IDs:GA20024-RA
2	FlyBase	mRNA	19703	22335	.	+	.	ID=FBtr0304070;Name=Dpse\GA20030-RB;Parent=FBgn0080026;Dbxref=REFSEQ:XM_001357507,FlyBase_Annotation_IDs:GA20030-RB
2	FlyBase	mRNA	23459	24513	.	-	.	ID=FBtr0284569;Name=Dpse\GA16023-RA;Parent=FBgn0076039;Alias=GA16023-RA;Dbxref=FlyBase_Annotation_IDs:GA16023-RA,REFSEQ:XM_001357508
2	FlyBase	mRNA	24781	25815	.	-	.	ID=FBtr0284568;Name=Dpse\GA10625-RA;Parent=FBgn0070681;Alias=GA10625-RA;Dbxref=FlyBase_Annotation_IDs:GA10625-RA,REFSEQ:XM_001357509
2	FlyBase	mRNA	25981	28071	.	-	.	ID=FBtr0284567;Name=Dpse\GA16013-RA;Parent=FBgn0076029;Alias=GA16013-RA;Dbxref=FlyBase_Annotation_IDs:GA16013-RA,REFSEQ:XM_001357510
2	FlyBase	mRNA	28726	28941	.	-	.	ID=FBtr0284566;Name=Dpse\GA26894-RA;Parent=FBgn0248266;Alias=GA26894-RA;Dbxref=FlyBase_Annotation_IDs:GA26894-RA,REFSEQ:XM_002136836
2	FlyBase	mRNA	30736	31137	.	-	.	ID=FBtr0284565;Name=Dpse\GA12428-RA;Parent=FBgn0072474;Alias=GA12428-RA;Dbxref=FlyBase_Annotation_IDs:GA12428-RA,REFSEQ:XM_001357511
2	FlyBase	mRNA	31846	32934	.	+	.	ID=FBtr0284580;Name=Dpse\GA20034-RA;Parent=FBgn0080030;Alias=GA20034-RA;Dbxref=FlyBase_Annotation_IDs:GA20034-RA,REFSEQ:XM_001357512
2	FlyBase	mRNA	33234	33707	.	-	.	ID=FBtr0284564;Name=Dpse\GA26893-RA;Parent=FBgn0248265;Alias=GA26893-RA;Dbxref=FlyBase_Annotation_IDs:GA26893-RA,REFSEQ:XM_002136837
2	FlyBase	mRNA	34296	35282	.	+	.	ID=FBtr0304071;Name=Dpse\GA20038-RC;Parent=FBgn0080034;Dbxref=REFSEQ:XM_001357513,FlyBase_Annotation_IDs:GA20038-RC
2	FlyBase	mRNA	34296	35282	.	+	.	ID=FBtr0304072;Name=Dpse\GA20038-RD;Parent=FBgn0080034;Dbxref=REFSEQ:XM_003736141,FlyBase_Annotation_IDs:GA20038-RD
2	FlyBase	mRNA	36922	39378	.	-	.	ID=FBtr0284563;Name=Dpse\GA19151-RA;Parent=FBgn0079148;Alias=GA19151-RA;Dbxref=REFSEQ:XM_001357514,FlyBase_Annotation_IDs:GA19151-RA
2	FlyBase	mRNA	40172	44686	.	-	.	ID=FBtr0284562;Name=Dpse\GA22004-RA;Parent=FBgn0081989;Alias=GA22004-RA;Dbxref=FlyBase_Annotation_IDs:GA22004-RA,REFSEQ:XM_001357515
2	FlyBase	mRNA	46299	49824	.	+	.	ID=FBtr0284582;Name=Dpse\GA21065-RA;Parent=FBgn0081053;Alias=GA21065-RA;Dbxref=REFSEQ:XM_001357516,FlyBase_Annotation_IDs:GA21065-RA
2	FlyBase	mRNA	48541	49824	.	+	.	ID=FBtr0303371;Name=Dpse\GA21065-RB;Parent=FBgn0081053;Dbxref=REFSEQ:XM_003736142,FlyBase_Annotation_IDs:GA21065-RB
2	FlyBase	mRNA	50142	51152	.	+	.	ID=FBtr0284584;Name=Dpse\GA14114-RA;Parent=FBgn0074144;Alias=GA14114-RA;Dbxref=FlyBase_Annotation_IDs:GA14114-RA,REFSEQ:XM_001357517
2	FlyBase	mRNA	51770	52979	.	+	.	ID=FBtr0284585;Name=Dpse\GA26900-RA;Parent=FBgn0248272;Alias=GA26900-RA;Dbxref=FlyBase_Annotation_IDs:GA26900-RA,REFSEQ:XM_002136838
2	FlyBase	mRNA	54104	55984	.	-	.	ID=FBtr0303056;Name=Dpse\GA26892-RB;Parent=FBgn0248264;Dbxref=REFSEQ:XM_002136839,FlyBase_Annotation_IDs:GA26892-RB
2	FlyBase	mRNA	56130	57744	.	+	.	ID=FBtr0284586;Name=Dpse\GA14115-RA;Parent=FBgn0074145;Alias=GA14115-RA;Dbxref=FlyBase_Annotation_IDs:GA14115-RA,REFSEQ:XM_001357518
2	FlyBase	mRNA	57755	60276	.	-	.	ID=FBtr0303182;Name=Dpse\GA14116-RB;Parent=FBgn0074146;Dbxref=REFSEQ:XM_001357519,FlyBase_Annotation_IDs:GA14116-RB
2	FlyBase	mRNA	60367	61175	.	-	.	ID=FBtr0284558;Name=Dpse\GA22000-RA;Parent=FBgn0081985;Alias=GA22000-RA;Dbxref=REFSEQ:XM_001357520,FlyBase_Annotation_IDs:GA22000-RA
2	FlyBase	mRNA	61325	62290	.	+	.	ID=FBtr0284587;Name=Dpse\GA21077-RA;Parent=FBgn0081065;Alias=GA21077-RA;Dbxref=FlyBase_Annotation_IDs:GA21077-RA,REFSEQ:XM_001357521
2	FlyBase	mRNA	62481	64208	.	+	.	ID=FBtr0284588;Name=Dpse\GA21083-RA;Parent=FBgn0081071;Alias=GA21083-RA;Dbxref=REFSEQ:XM_001357522,FlyBase_Annotation_IDs:GA21083-RA
2	FlyBase	mRNA	64593	65480	.	-	.	ID=FBtr0284557;Name=Dpse\GA11935-RA;Parent=FBgn0071984;Alias=GA11935-RA;Dbxref=FlyBase_Annotation_IDs:GA11935-RA,REFSEQ:XM_001357523
2	FlyBase	mRNA	64593	65204	.	-	.	ID=FBtr0304083;Name=Dpse\GA11935-RB;Parent=FBgn0071984;Dbxref=REFSEQ:XM_003736143,FlyBase_Annotation_IDs:GA11935-RB
2	FlyBase	mRNA	67044	68613	.	-	.	ID=FBtr0284556;Name=Dpse\GA21996-RA;Parent=FBgn0081981;Alias=GA21996-RA;Dbxref=REFSEQ:XM_001357524,FlyBase_Annotation_IDs:GA21996-RA
2	FlyBase	mRNA	69134	72951	.	+	.	ID=FBtr0284589;Name=Dpse\GA21090-RA;Parent=FBgn0081078;Alias=GA21090-RA;Dbxref=REFSEQ:XM_001357525,FlyBase_Annotation_IDs:GA21090-RA
2	FlyBase	mRNA	75269	79436	.	-	.	ID=FBtr0304105;Name=Dpse\GA30079-RB;Parent=FBgn0261900;Dbxref=REFSEQ:XM_003736144,FlyBase_Annotation_IDs:GA30079-RB
2	FlyBase	mRNA	77440	83802	.	-	.	ID=FBtr0304104;Name=Dpse\GA30079-RA;Parent=FBgn0261900;Dbxref=REFSEQ:XM_001357526,FlyBase_Annotation_IDs:GA30079-RA
2	FlyBase	mRNA	84687	88711	.	+	.	ID=FBtr0304075;Name=Dpse\GA14517-RD;Parent=FBgn0074545;Dbxref=REFSEQ:XM_003736147,FlyBase_Annotation_IDs:GA14517-RD
2	FlyBase	mRNA	84687	88711	.	+	.	ID=FBtr0304076;Name=Dpse\GA14517-RE;Parent=FBgn0074545;Dbxref=REFSEQ:XM_003736148,FlyBase_Annotation_IDs:GA14517-RE
2	FlyBase	mRNA	85102	88711	.	+	.	ID=FBtr0304074;Name=Dpse\GA14517-RC;Parent=FBgn0074545;Dbxref=REFSEQ:XM_003736146,FlyBase_Annotation_IDs:GA14517-RC
2	FlyBase	mRNA	85392	88711	.	+	.	ID=FBtr0304073;Name=Dpse\GA14517-RB;Parent=FBgn0074545;Dbxref=REFSEQ:XM_003736145,FlyBase_Annotation_IDs:GA14517-RB
2	FlyBase	mRNA	85689	88711	.	+	.	ID=FBtr0284590;Name=Dpse\GA14517-RA;Parent=FBgn0074545;Alias=GA14517-RA;Dbxref=REFSEQ:XM_001357527,FlyBase_Annotation_IDs:GA14517-RA
2	FlyBase	ncRNA	86919	87240	.	+	.	ID=FBtr0294321;Name=Dpse\RNaseP:RNA:GA29345-RA;Parent=FBgn0254474;Alias=GA29345-RA;Dbxref=FlyBase_Annotation_IDs:GA29345-RA,REFSEQ:XR_053338
2	FlyBase	mRNA	89583	90411	.	+	.	ID=FBtr0284591;Name=Dpse\GA26901-RA;Parent=FBgn0248273;Alias=GA26901-RA;Dbxref=REFSEQ:XM_002136841,FlyBase_Annotation_IDs:GA26901-RA
2	FlyBase	mRNA	90457	91672	.	-	.	ID=FBtr0284553;Name=Dpse\GA13714-RA;Parent=FBgn0073750;Alias=GA13714-RA;Dbxref=REFSEQ:XM_001357528,FlyBase_Annotation_IDs:GA13714-RA
2	FlyBase	mRNA	91792	94110	.	+	.	ID=FBtr0284592;Name=Dpse\GA15054-RA;Parent=FBgn0075079;Alias=GA15054-RA;Dbxref=REFSEQ:XM_001357529,FlyBase_Annotation_IDs:GA15054-RA
2	FlyBase	mRNA	94816	100074	.	+	.	ID=FBtr0284593;Name=Dpse\GA14511-RA;Parent=FBgn0074539;Alias=GA14511-RA;Dbxref=FlyBase_Annotation_IDs:GA14511-RA,REFSEQ:XM_001357530
2	FlyBase	mRNA	101377	108120	.	-	.	ID=FBtr0284552;Name=Dpse\GA13730-RA;Parent=FBgn0073766;Alias=GA13730-RA;Dbxref=FlyBase_Annotation_IDs:GA13730-RA,REFSEQ:XM_001357531
2	FlyBase	mRNA	101377	104593	.	-	.	ID=FBtr0304082;Name=Dpse\GA13730-RB;Parent=FBgn0073766;Dbxref=REFSEQ:XM_003736149,FlyBase_Annotation_IDs:GA13730-RB
2	FlyBase	mRNA	109656	128808	.	+	.	ID=FBtr0304078;Name=Dpse\GA15929-RC;Parent=FBgn0075945;Dbxref=REFSEQ:XM_003736151,FlyBase_Annotation_IDs:GA15929-RC
2	FlyBase	mRNA	109656	127317	.	+	.	ID=FBtr0284595;Name=Dpse\GA15929-RA;Parent=FBgn0075945;Alias=GA15929-RA;Dbxref=REFSEQ:XM_001357532,FlyBase_Annotation_IDs:GA15929-RA
2	FlyBase	mRNA	109656	127317	.	+	.	ID=FBtr0304077;Name=Dpse\GA15929-RB;Parent=FBgn0075945;Dbxref=REFSEQ:XM_003736150,FlyBase_Annotation_IDs:GA15929-RB
2	FlyBase	mRNA	111058	112140	.	-	.	ID=FBtr0284551;Name=Dpse\GA13256-RA;Parent=FBgn0073293;Alias=GA13256-RA;Dbxref=REFSEQ:XM_001357533,FlyBase_Annotation_IDs:GA13256-RA
2	FlyBase	mRNA	136243	177726	.	-	.	ID=FBtr0304081;Name=Dpse\GA13187-RB;Parent=FBgn0073224;Dbxref=REFSEQ:XM_001357534,FlyBase_Annotation_IDs:GA13187-RB
2	FlyBase	mRNA	139312	149737	.	+	.	ID=FBtr0304079;Name=Dpse\GA15931-RB;Parent=FBgn0075947;Dbxref=REFSEQ:XM_003736152,FlyBase_Annotation_IDs:GA15931-RB
2	FlyBase	mRNA	139513	149737	.	+	.	ID=FBtr0284596;Name=Dpse\GA15931-RA;Parent=FBgn0075947;Alias=GA15931-RA;Dbxref=FlyBase_Annotation_IDs:GA15931-RA,REFSEQ:XM_001357535
2	FlyBase	mRNA	185807	188175	.	+	.	ID=FBtr0284598;Name=Dpse\GA26904-RA;Parent=FBgn0248276;Alias=GA26904-RA;Dbxref=FlyBase_Annotation_IDs:GA26904-RA,REFSEQ:XM_002136843
2	FlyBase	mRNA	189104	189589	.	-	.	ID=FBtr0284548;Name=Dpse\GA13812-RA;Parent=FBgn0073847;Alias=GA13812-RA;Dbxref=FlyBase_Annotation_IDs:GA13812-RA,REFSEQ:XM_001357536
2	FlyBase	mRNA	197591	200158	.	-	.	ID=FBtr0303066;Name=Dpse\GA10913-RB;Parent=FBgn0070969;Dbxref=REFSEQ:XM_001357537,FlyBase_Annotation_IDs:GA10913-RB
2	FlyBase	mRNA	215416	217422	.	+	.	ID=FBtr0303065;Name=Dpse\GA13811-RB;Parent=FBgn0073846;Dbxref=REFSEQ:XM_001357538,FlyBase_Annotation_IDs:GA13811-RB
2	FlyBase	mRNA	219524	224146	.	+	.	ID=FBtr0284600;Name=Dpse\GA10912-RA;Parent=FBgn0070968;Alias=GA10912-RA;Dbxref=FlyBase_Annotation_IDs:GA10912-RA,REFSEQ:XM_001357539
2	FlyBase	mRNA	229705	231079	.	+	.	ID=FBtr0284601;Name=Dpse\GA26905-RA;Parent=FBgn0248277;Alias=GA26905-RA;Dbxref=FlyBase_Annotation_IDs:GA26905-RA,REFSEQ:XM_002136844
2	FlyBase	mRNA	231698	233004	.	+	.	ID=FBtr0284602;Name=Dpse\GA26906-RA;Parent=FBgn0248278;Alias=GA26906-RA;Dbxref=FlyBase_Annotation_IDs:GA26906-RA,REFSEQ:XM_002136845
2	FlyBase	mRNA	233647	234890	.	+	.	ID=FBtr0284603;Name=Dpse\GA26907-RA;Parent=FBgn0248279;Alias=GA26907-RA;Dbxref=FlyBase_Annotation_IDs:GA26907-RA,REFSEQ:XM_002136846
2	FlyBase	mRNA	237948	250882	.	-	.	ID=FBtr0284546;Name=Dpse\GA13810-RA;Parent=FBgn0073845;Alias=GA13810-RA;Dbxref=FlyBase_Annotation_IDs:GA13810-RA,REFSEQ:XM_001357540
2	FlyBase	mRNA	242257	242981	.	+	.	ID=FBtr0284604;Name=Dpse\GA26908-RA;Parent=FBgn0248280;Alias=GA26908-RA;Dbxref=FlyBase_Annotation_IDs:GA26908-RA,REFSEQ:XM_002136847
2	FlyBase	mRNA	257621	258273	.	+	.	ID=FBtr0284606;Name=Dpse\GA26910-RA;Parent=FBgn0248282;Alias=GA26910-RA;Dbxref=FlyBase_Annotation_IDs:GA26910-RA,REFSEQ:XM_002136849
2	FlyBase	mRNA	259156	264369	.	+	.	ID=FBtr0303971;Name=Dpse\GA15205-RD;Parent=FBgn0075229;Dbxref=REFSEQ:XM_001357541,FlyBase_Annotation_IDs:GA15205-RD
2	FlyBase	mRNA	259858	264369	.	+	.	ID=FBtr0303970;Name=Dpse\GA15205-RB;Parent=FBgn0075229;Dbxref=REFSEQ:XM_003736153,FlyBase_Annotation_IDs:GA15205-RB
2	FlyBase	mRNA	269464	270528	.	+	.	ID=FBtr0284608;Name=Dpse\GA14351-RA;Parent=FBgn0074379;Alias=GA14351-RA;Dbxref=REFSEQ:XM_001357542,FlyBase_Annotation_IDs:GA14351-RA
2	FlyBase	mRNA	270766	274157	.	-	.	ID=FBtr0284544;Name=Dpse\GA13119-RA;Parent=FBgn0073157;Alias=GA13119-RA;Dbxref=FlyBase_Annotation_IDs:GA13119-RA,REFSEQ:XM_001357543
2	FlyBase	mRNA	270766	272324	.	-	.	ID=FBtr0303059;Name=Dpse\GA13119-RB;Parent=FBgn0073157;Dbxref=REFSEQ:XM_003736154,FlyBase_Annotation_IDs:GA13119-RB
2	FlyBase	mRNA	275898	283329	.	-	.	ID=FBtr0284543;Name=Dpse\GA26888-RA;Parent=FBgn0248260;Alias=GA26888-RA;Dbxref=FlyBase_Annotation_IDs:GA26888-RA,REFSEQ:XM_002136850
2	FlyBase	mRNA	277538	278025	.	+	.	ID=FBtr0310363;Name=Dpse\GA26911-RC;Parent=FBgn0248283;Dbxref=REFSEQ:XM_002136851,FlyBase_Annotation_IDs:GA26911-RC
2	FlyBase	mRNA	278272	278939	.	+	.	ID=FBtr0284610;Name=Dpse\GA26912-RA;Parent=FBgn0248284;Alias=GA26912-RA;Dbxref=FlyBase_Annotation_IDs:GA26912-RA,REFSEQ:XM_002136852
2	FlyBase	mRNA	288409	289017	.	-	.	ID=FBtr0303052;Name=Dpse\GA26887-RB;Parent=FBgn0248259;Dbxref=REFSEQ:XM_002136853,FlyBase_Annotation_IDs:GA26887-RB
2	FlyBase	mRNA	289918	290618	.	-	.	ID=FBtr0303088;Name=Dpse\GA30037-RA;Parent=FBgn0261493;Dbxref=REFSEQ:XM_002136854,FlyBase_Annotation_IDs:GA30037-RA
2	FlyBase	mRNA	290992	291697	.	-	.	ID=FBtr0303189;Name=Dpse\GA30033-RA;Parent=FBgn0261489;Dbxref=REFSEQ:XM_003736155,FlyBase_Annotation_IDs:GA30033-RA
2	FlyBase	mRNA	291938	292637	.	-	.	ID=FBtr0303087;Name=Dpse\GA30036-RA;Parent=FBgn0261492;Dbxref=REFSEQ:XM_003736156,FlyBase_Annotation_IDs:GA30036-RA
2	FlyBase	mRNA	293585	294310	.	-	.	ID=FBtr0303051;Name=Dpse\GA30039-RA;Parent=FBgn0261495;Dbxref=REFSEQ:XM_003736157,FlyBase_Annotation_IDs:GA30039-RA
2	FlyBase	mRNA	312846	313555	.	-	.	ID=FBtr0310237;Name=Dpse\GA26885-RB;Parent=FBgn0248257;Dbxref=REFSEQ:XM_002136855,FlyBase_Annotation_IDs:GA26885-RB
2	FlyBase	mRNA	337690	339012	.	-	.	ID=FBtr0284537;Name=Dpse\GA26883-RA;Parent=FBgn0248255;Alias=GA26883-RA;Dbxref=FlyBase_Annotation_IDs:GA26883-RA,REFSEQ:XM_002136856
2	FlyBase	mRNA	343383	343937	.	+	.	ID=FBtr0284611;Name=Dpse\GA15932-RA;Parent=FBgn0075948;Alias=GA15932-RA;Dbxref=FlyBase_Annotation_IDs:GA15932-RA,REFSEQ:XM_001357544
2	FlyBase	mRNA	346056	346307	.	+	.	ID=FBtr0284612;Name=Dpse\GA26913-RA;Parent=FBgn0248285;Alias=GA26913-RA;Dbxref=FlyBase_Annotation_IDs:GA26913-RA,REFSEQ:XM_002136857
2	FlyBase	mRNA	365780	367501	.	+	.	ID=FBtr0284614;Name=Dpse\GA11376-RA;Parent=FBgn0071430;Alias=GA11376-RA;Dbxref=FlyBase_Annotation_IDs:GA11376-RA,REFSEQ:XM_001357545
2	FlyBase	mRNA	373158	374288	.	+	.	ID=FBtr0284615;Name=Dpse\GA13809-RA;Parent=FBgn0073844;Alias=GA13809-RA;Dbxref=FlyBase_Annotation_IDs:GA13809-RA,REFSEQ:XM_001357546
2	FlyBase	mRNA	375512	377626	.	-	.	ID=FBtr0284536;Name=Dpse\GA26882-RA;Parent=FBgn0248254;Alias=GA26882-RA;Dbxref=FlyBase_Annotation_IDs:GA26882-RA,REFSEQ:XM_002136858
2	FlyBase	mRNA	391064	394094	.	+	.	ID=FBtr0310236;Name=Dpse\GA26915-RC;Parent=FBgn0248287;Dbxref=REFSEQ:XM_002136859,FlyBase_Annotation_IDs:GA26915-RC
2	FlyBase	mRNA	391064	391498	.	+	.	ID=FBtr0304762;Name=Dpse\GA26915-RB;Parent=FBgn0248287;Dbxref=REFSEQ:XM_003736158,FlyBase_Annotation_IDs:GA26915-RB
2	FlyBase	mRNA	402245	402622	.	+	.	ID=FBtr0284619;Name=Dpse\GA13808-RA;Parent=FBgn0073843;Alias=GA13808-RA;Dbxref=FlyBase_Annotation_IDs:GA13808-RA,REFSEQ:XM_001357547
2	FlyBase	mRNA	402890	403288	.	+	.	ID=FBtr0284620;Name=Dpse\GA13806-RA;Parent=FBgn0073841;Alias=GA13806-RA;Dbxref=FlyBase_Annotation_IDs:GA13806-RA,REFSEQ:XM_001357548
2	FlyBase	mRNA	409859	410170	.	-	.	ID=FBtr0284535;Name=Dpse\GA26881-RA;Parent=FBgn0248253;Alias=GA26881-RA;Dbxref=FlyBase_Annotation_IDs:GA26881-RA,REFSEQ:XM_002136861
2	FlyBase	mRNA	410246	425482	.	-	.	ID=FBtr0284534;Name=Dpse\GA13007-RA;Parent=FBgn0073045;Alias=GA13007-RA;Dbxref=FlyBase_Annotation_IDs:GA13007-RA,REFSEQ:XM_001357549
2	FlyBase	mRNA	440616	441348	.	+	.	ID=FBtr0303067;Name=Dpse\GA26917-RB;Parent=FBgn0248289;Dbxref=REFSEQ:XM_002136862,FlyBase_Annotation_IDs:GA26917-RB
2	FlyBase	mRNA	441922	442643	.	+	.	ID=FBtr0303053;Name=Dpse\GA30038-RA;Parent=FBgn0261494;Dbxref=REFSEQ:XM_003736159,FlyBase_Annotation_IDs:GA30038-RA
2	FlyBase	mRNA	444129	444851	.	+	.	ID=FBtr0303068;Name=Dpse\GA26918-RB;Parent=FBgn0248290;Dbxref=REFSEQ:XM_002136863,FlyBase_Annotation_IDs:GA26918-RB
2	FlyBase	mRNA	445089	450897	.	-	.	ID=FBtr0284533;Name=Dpse\GA12945-RA;Parent=FBgn0072983;Alias=GA12945-RA;Dbxref=FlyBase_Annotation_IDs:GA12945-RA,REFSEQ:XM_001357550
2	FlyBase	snRNA	453757	453921	.	+	.	ID=FBtr0295028;Name=Dpse\snRNA:U1:1-RA;Parent=FBgn0255030;Alias=GA29973-RA;Dbxref=FlyBase_Annotation_IDs:GA29973-RA,REFSEQ:XR_053339
2	FlyBase	mRNA	457116	462614	.	+	.	ID=FBtr0284623;Name=Dpse\GA11373-RA;Parent=FBgn0071427;Alias=GA11373-RA;Dbxref=REFSEQ:XM_001357551,FlyBase_Annotation_IDs:GA11373-RA
2	FlyBase	mRNA	462657	463889	.	+	.	ID=FBtr0284624;Name=Dpse\GA13804-RA;Parent=FBgn0073839;Alias=GA13804-RA;Dbxref=FlyBase_Annotation_IDs:GA13804-RA,REFSEQ:XM_001357552
2	FlyBase	mRNA	464611	465141	.	+	.	ID=FBtr0303838;Name=Dpse\GA30075-RA;Parent=FBgn0261896;Dbxref=REFSEQ:XM_003736160,FlyBase_Annotation_IDs:GA30075-RA
2	FlyBase	mRNA	467058	469320	.	+	.	ID=FBtr0303839;Name=Dpse\GA30076-RA;Parent=FBgn0261897;Dbxref=REFSEQ:XM_002136864,FlyBase_Annotation_IDs:GA30076-RA
2	FlyBase	mRNA	471090	472391	.	+	.	ID=FBtr0284626;Name=Dpse\GA26920-RA;Parent=FBgn0248292;Alias=GA26920-RA;Dbxref=FlyBase_Annotation_IDs:GA26920-RA,REFSEQ:XM_002136865
2	FlyBase	mRNA	473374	473733	.	+	.	ID=FBtr0304763;Name=Dpse\GA30077-RA;Parent=FBgn0261898;Dbxref=REFSEQ:XM_003736161,FlyBase_Annotation_IDs:GA30077-RA
2	FlyBase	mRNA	474427	475685	.	+	.	ID=FBtr0284628;Name=Dpse\GA13802-RA;Parent=FBgn0073837;Alias=GA13802-RA;Dbxref=FlyBase_Annotation_IDs:GA13802-RA,REFSEQ:XM_001357553
2	FlyBase	mRNA	476435	480651	.	-	.	ID=FBtr0284532;Name=Dpse\GA26880-RA;Parent=FBgn0248252;Alias=GA26880-RA;Dbxref=FlyBase_Annotation_IDs:GA26880-RA,REFSEQ:XM_002136866
2	FlyBase	mRNA	476435	480651	.	-	.	ID=FBtr0304770;Name=Dpse\GA26880-RC;Parent=FBgn0248252;Dbxref=REFSEQ:XM_003736163,FlyBase_Annotation_IDs:GA26880-RC
2	FlyBase	mRNA	477674	480651	.	-	.	ID=FBtr0304769;Name=Dpse\GA26880-RB;Parent=FBgn0248252;Dbxref=REFSEQ:XM_003736162,FlyBase_Annotation_IDs:GA26880-RB
2	FlyBase	mRNA	483488	484367	.	-	.	ID=FBtr0284531;Name=Dpse\GA11357-RA;Parent=FBgn0071411;Alias=GA11357-RA;Dbxref=FlyBase_Annotation_IDs:GA11357-RA,REFSEQ:XM_001357554
2	FlyBase	mRNA	499330	500818	.	-	.	ID=FBtr0284530;Name=Dpse\GA12521-RA;Parent=FBgn0072567;Alias=GA12521-RA;Dbxref=FlyBase_Annotation_IDs:GA12521-RA,REFSEQ:XM_001357555
2	FlyBase	mRNA	513308	521366	.	-	.	ID=FBtr0284529;Name=Dpse\GA13801-RA;Parent=FBgn0073836;Alias=GA13801-RA;Dbxref=FlyBase_Annotation_IDs:GA13801-RA,REFSEQ:XM_001357556
2	FlyBase	mRNA	529310	531859	.	-	.	ID=FBtr0304767;Name=Dpse\GA26879-RE;Parent=FBgn0248251;Dbxref=REFSEQ:XM_003736164,FlyBase_Annotation_IDs:GA26879-RE
2	FlyBase	mRNA	530110	541652	.	-	.	ID=FBtr0304766;Name=Dpse\GA26879-RD;Parent=FBgn0248251;Dbxref=REFSEQ:XM_002136867,FlyBase_Annotation_IDs:GA26879-RD
2	FlyBase	mRNA	536117	537088	.	-	.	ID=FBtr0304768;Name=Dpse\GA30080-RA;Parent=FBgn0261901;Dbxref=REFSEQ:XM_003736165,FlyBase_Annotation_IDs:GA30080-RA
2	FlyBase	mRNA	554894	555567	.	-	.	ID=FBtr0284526;Name=Dpse\GA12322-RA;Parent=FBgn0072368;Alias=GA12322-RA;Dbxref=FlyBase_Annotation_IDs:GA12322-RA,REFSEQ:XM_001357557
2	FlyBase	mRNA	565727	577825	.	+	.	ID=FBtr0284631;Name=Dpse\GA11375-RA;Parent=FBgn0071429;Alias=GA11375-RA;Dbxref=FlyBase_Annotation_IDs:GA11375-RA,REFSEQ:XM_001357558
2	FlyBase	mRNA	565727	577825	.	+	.	ID=FBtr0304764;Name=Dpse\GA11375-RB;Parent=FBgn0071429;Dbxref=REFSEQ:XM_003736166,FlyBase_Annotation_IDs:GA11375-RB
2	FlyBase	mRNA	583014	608051	.	-	.	ID=FBtr0284524;Name=Dpse\GA12131-RA;Parent=FBgn0072179;Alias=GA12131-RA;Dbxref=REFSEQ:XM_001357559,FlyBase_Annotation_IDs:GA12131-RA
2	FlyBase	mRNA	583016	586906	.	-	.	ID=FBtr0304765;Name=Dpse\GA12131-RB;Parent=FBgn0072179;Dbxref=REFSEQ:XM_003736167,FlyBase_Annotation_IDs:GA12131-RB
2	FlyBase	mRNA	634290	634772	.	+	.	ID=FBtr0284633;Name=Dpse\GA10910-RA;Parent=FBgn0070966;Alias=GA10910-RA;Dbxref=FlyBase_Annotation_IDs:GA10910-RA,REFSEQ:XM_001357560
2	FlyBase	mRNA	635838	636707	.	-	.	ID=FBtr0284523;Name=Dpse\GA13800-RA;Parent=FBgn0073835;Alias=GA13800-RA;Dbxref=FlyBase_Annotation_IDs:GA13800-RA,REFSEQ:XM_001357561
2	FlyBase	mRNA	652598	654075	.	-	.	ID=FBtr0303978;Name=Dpse\GA12257-RB;Parent=FBgn0072303;Dbxref=REFSEQ:XM_001357562,FlyBase_Annotation_IDs:GA12257-RB
2	FlyBase	mRNA	676059	677117	.	+	.	ID=FBtr0284634;Name=Dpse\GA15935-RA;Parent=FBgn0075951;Alias=GA15935-RA;Dbxref=FlyBase_Annotation_IDs:GA15935-RA,REFSEQ:XM_001357563
2	FlyBase	mRNA	685952	687284	.	+	.	ID=FBtr0284635;Name=Dpse\GA11370-RA;Parent=FBgn0071424;Alias=GA11370-RA;Dbxref=FlyBase_Annotation_IDs:GA11370-RA,REFSEQ:XM_001357564
2	FlyBase	mRNA	687425	688678	.	+	.	ID=FBtr0284636;Name=Dpse\GA11372-RA;Parent=FBgn0071426;Alias=GA11372-RA;Dbxref=FlyBase_Annotation_IDs:GA11372-RA,REFSEQ:XM_001357565
2	FlyBase	mRNA	690539	692599	.	-	.	ID=FBtr0284521;Name=Dpse\GA12272-RA;Parent=FBgn0072318;Alias=GA12272-RA;Dbxref=FlyBase_Annotation_IDs:GA12272-RA,REFSEQ:XM_001357566
2	FlyBase	mRNA	730097	730753	.	-	.	ID=FBtr0284520;Name=Dpse\GA26877-RA;Parent=FBgn0248249;Alias=GA26877-RA;Dbxref=FlyBase_Annotation_IDs:GA26877-RA,REFSEQ:XM_002136872
2	FlyBase	mRNA	731206	733244	.	+	.	ID=FBtr0284637;Name=Dpse\GA15939-RA;Parent=FBgn0075955;Alias=GA15939-RA;Dbxref=FlyBase_Annotation_IDs:GA15939-RA,REFSEQ:XM_001357567
2	FlyBase	mRNA	733870	735749	.	+	.	ID=FBtr0284639;Name=Dpse\GA15937-RA;Parent=FBgn0075953;Alias=GA15937-RA;Dbxref=FlyBase_Annotation_IDs:GA15937-RA,REFSEQ:XM_001357568
2	FlyBase	mRNA	750730	752668	.	-	.	ID=FBtr0284519;Name=Dpse\GA26876-RA;Parent=FBgn0248248;Alias=GA26876-RA;Dbxref=FlyBase_Annotation_IDs:GA26876-RA,REFSEQ:XM_002136873
2	FlyBase	mRNA	753716	755602	.	+	.	ID=FBtr0284641;Name=Dpse\GA26925-RA;Parent=FBgn0248297;Alias=GA26925-RA;Dbxref=FlyBase_Annotation_IDs:GA26925-RA,REFSEQ:XM_002136874
2	FlyBase	mRNA	757017	758972	.	-	.	ID=FBtr0284518;Name=Dpse\GA26875-RA;Parent=FBgn0248247;Alias=GA26875-RA;Dbxref=FlyBase_Annotation_IDs:GA26875-RA,REFSEQ:XM_002136875
2	FlyBase	mRNA	763444	765003	.	+	.	ID=FBtr0284642;Name=Dpse\GA15335-RA;Parent=FBgn0075355;Alias=GA15335-RA;Dbxref=FlyBase_Annotation_IDs:GA15335-RA,REFSEQ:XM_001357569
2	FlyBase	mRNA	774483	774752	.	+	.	ID=FBtr0284643;Name=Dpse\GA26926-RA;Parent=FBgn0248298;Alias=GA26926-RA;Dbxref=FlyBase_Annotation_IDs:GA26926-RA,REFSEQ:XM_002136876
2	FlyBase	mRNA	780550	781895	.	-	.	ID=FBtr0284517;Name=Dpse\GA26874-RA;Parent=FBgn0248246;Alias=GA26874-RA;Dbxref=FlyBase_Annotation_IDs:GA26874-RA,REFSEQ:XM_002136877
2	FlyBase	mRNA	782999	783704	.	+	.	ID=FBtr0284644;Name=Dpse\GA26927-RA;Parent=FBgn0086838;Alias=CG12203.2-RA,Dpse\CG12203.2-RA;Dbxref=FlyBase_Annotation_IDs:GA26927-RA,REFSEQ:XM_002136878
2	FlyBase	mRNA	793765	795719	.	-	.	ID=FBtr0310253;Name=Dpse\GA26872-RB;Parent=FBgn0248244;Dbxref=REFSEQ:XM_003736168,FlyBase_Annotation_IDs:GA26872-RB
2	FlyBase	mRNA	793765	795647	.	-	.	ID=FBtr0284515;Name=Dpse\GA26872-RA;Parent=FBgn0248244;Alias=GA26872-RA;Dbxref=FlyBase_Annotation_IDs:GA26872-RA,REFSEQ:XM_002136879
2	FlyBase	mRNA	796674	798631	.	+	.	ID=FBtr0284645;Name=Dpse\GA26928-RA;Parent=FBgn0248299;Alias=GA26928-RA;Dbxref=FlyBase_Annotation_IDs:GA26928-RA,REFSEQ:XM_002136880
2	FlyBase	mRNA	801617	803579	.	-	.	ID=FBtr0284514;Name=Dpse\GA26871-RA;Parent=FBgn0248243;Alias=GA26871-RA;Dbxref=FlyBase_Annotation_IDs:GA26871-RA,REFSEQ:XM_002136882
2	FlyBase	mRNA	808576	810371	.	-	.	ID=FBtr0284513;Name=Dpse\GA15945-RA;Parent=FBgn0075961;Alias=GA15945-RA;Dbxref=FlyBase_Annotation_IDs:GA15945-RA,REFSEQ:XM_001357570
2	FlyBase	mRNA	810515	812288	.	-	.	ID=FBtr0284512;Name=Dpse\GA26870-RA;Parent=FBgn0248242;Alias=GA26870-RA;Dbxref=FlyBase_Annotation_IDs:GA26870-RA,REFSEQ:XM_002136883
2	FlyBase	mRNA	812825	820724	.	+	.	ID=FBtr0284647;Name=Dpse\GA26930-RA;Parent=FBgn0248301;Alias=GA26930-RA;Dbxref=FlyBase_Annotation_IDs:GA26930-RA,REFSEQ:XM_002136884
2	FlyBase	mRNA	814258	816430	.	-	.	ID=FBtr0284511;Name=Dpse\GA15943-RA;Parent=FBgn0075959;Alias=GA15943-RA;Dbxref=FlyBase_Annotation_IDs:GA15943-RA,REFSEQ:XM_001357571
2	FlyBase	mRNA	818277	820770	.	+	.	ID=FBtr0310250;Name=Dpse\GA26930-RB;Parent=FBgn0248301;Dbxref=REFSEQ:XM_003736169,FlyBase_Annotation_IDs:GA26930-RB
2	FlyBase	mRNA	818319	820724	.	+	.	ID=FBtr0310251;Name=Dpse\GA26930-RC;Parent=FBgn0248301;Dbxref=REFSEQ:XM_003736170,FlyBase_Annotation_IDs:GA26930-RC
2	FlyBase	mRNA	826357	828466	.	+	.	ID=FBtr0284648;Name=Dpse\GA21986-RA;Parent=FBgn0081971;Alias=GA21986-RA;Dbxref=FlyBase_Annotation_IDs:GA21986-RA,REFSEQ:XM_001357572
2	FlyBase	mRNA	831284	831972	.	+	.	ID=FBtr0284651;Name=Dpse\GA13776-RA;Parent=FBgn0073812;Alias=GA13776-RA;Dbxref=FlyBase_Annotation_IDs:GA13776-RA,REFSEQ:XM_001357573
2	FlyBase	mRNA	833306	837783	.	+	.	ID=FBtr0284652;Name=Dpse\GA15955-RA;Parent=FBgn0075971;Alias=GA15955-RA;Dbxref=FlyBase_Annotation_IDs:GA15955-RA,REFSEQ:XM_001357574
2	FlyBase	mRNA	838192	839240	.	-	.	ID=FBtr0284510;Name=Dpse\GA13779-RA;Parent=FBgn0073815;Alias=GA13779-RA;Dbxref=FlyBase_Annotation_IDs:GA13779-RA,REFSEQ:XM_001357575
2	FlyBase	mRNA	839725	844567	.	-	.	ID=FBtr0284509;Name=Dpse\GA20651-RA;Parent=FBgn0080645;Alias=GA20651-RA;Dbxref=FlyBase_Annotation_IDs:GA20651-RA,REFSEQ:XM_001357576
2	FlyBase	mRNA	847699	848496	.	-	.	ID=FBtr0284508;Name=Dpse\GA26869-RA;Parent=FBgn0248241;Alias=GA26869-RA;Dbxref=FlyBase_Annotation_IDs:GA26869-RA,REFSEQ:XM_002136885
2	FlyBase	mRNA	850017	850814	.	-	.	ID=FBtr0284506;Name=Dpse\GA15953-RA;Parent=FBgn0075969;Alias=GA15953-RA;Dbxref=FlyBase_Annotation_IDs:GA15953-RA,REFSEQ:XM_001357577
2	FlyBase	mRNA	853477	854274	.	-	.	ID=FBtr0284505;Name=Dpse\GA26868-RA;Parent=FBgn0248240;Alias=GA26868-RA;Dbxref=FlyBase_Annotation_IDs:GA26868-RA,REFSEQ:XM_002136886
2	FlyBase	mRNA	855279	856147	.	-	.	ID=FBtr0284504;Name=Dpse\GA15958-RA;Parent=FBgn0075974;Alias=GA15958-RA;Dbxref=FlyBase_Annotation_IDs:GA15958-RA,REFSEQ:XM_001357578
2	FlyBase	mRNA	857389	857997	.	+	.	ID=FBtr0284653;Name=Dpse\GA13780-RA;Parent=FBgn0073816;Alias=GA13780-RA;Dbxref=FlyBase_Annotation_IDs:GA13780-RA,REFSEQ:XM_001357579
2	FlyBase	mRNA	858323	859771	.	-	.	ID=FBtr0284503;Name=Dpse\GA16089-RA;Parent=FBgn0076105;Alias=GA16089-RA;Dbxref=FlyBase_Annotation_IDs:GA16089-RA,REFSEQ:XM_001357580
2	FlyBase	mRNA	859558	862489	.	-	.	ID=FBtr0284502;Name=Dpse\GA15960-RA;Parent=FBgn0075976;Alias=GA15960-RA;Dbxref=REFSEQ:XM_001357581,FlyBase_Annotation_IDs:GA15960-RA
2	FlyBase	mRNA	871758	872326	.	+	.	ID=FBtr0284655;Name=Dpse\GA20644-RA;Parent=FBgn0080638;Alias=GA20644-RA;Dbxref=FlyBase_Annotation_IDs:GA20644-RA,REFSEQ:XM_001357582
2	FlyBase	mRNA	872337	872797	.	+	.	ID=FBtr0284656;Name=Dpse\GA26932-RA;Parent=FBgn0248303;Alias=GA26932-RA;Dbxref=FlyBase_Annotation_IDs:GA26932-RA,REFSEQ:XM_002136888
2	FlyBase	mRNA	872963	874218	.	-	.	ID=FBtr0284501;Name=Dpse\GA20657-RA;Parent=FBgn0080651;Alias=GA20657-RA;Dbxref=REFSEQ:XM_001357583,FlyBase_Annotation_IDs:GA20657-RA
2	FlyBase	mRNA	874979	887115	.	+	.	ID=FBtr0284657;Name=Dpse\GA13781-RA;Parent=FBgn0073817;Alias=GA13781-RA;Dbxref=REFSEQ:XM_001357584,FlyBase_Annotation_IDs:GA13781-RA
2	FlyBase	mRNA	889872	898586	.	-	.	ID=FBtr0310252;Name=Dpse\GA20661-RB;Parent=FBgn0080655;Dbxref=REFSEQ:XM_001357585,FlyBase_Annotation_IDs:GA20661-RB
2	FlyBase	mRNA	918783	923760	.	+	.	ID=FBtr0284658;Name=Dpse\GA20668-RA;Parent=FBgn0080662;Alias=GA20668-RA;Dbxref=REFSEQ:XM_001357586,FlyBase_Annotation_IDs:GA20668-RA
2	FlyBase	mRNA	924142	926012	.	-	.	ID=FBtr0284499;Name=Dpse\GA26867-RA;Parent=FBgn0248239;Alias=GA26867-RA;Dbxref=REFSEQ:XM_002136889,FlyBase_Annotation_IDs:GA26867-RA
2	FlyBase	mRNA	926419	927843	.	-	.	ID=FBtr0284498;Name=Dpse\GA26866-RA;Parent=FBgn0248238;Alias=GA26866-RA;Dbxref=FlyBase_Annotation_IDs:GA26866-RA,REFSEQ:XM_002136890
2	FlyBase	mRNA	928049	929565	.	+	.	ID=FBtr0284659;Name=Dpse\GA13782-RA;Parent=FBgn0073818;Alias=GA13782-RA;Dbxref=FlyBase_Annotation_IDs:GA13782-RA,REFSEQ:XM_001357589
2	FlyBase	mRNA	929654	930198	.	-	.	ID=FBtr0284497;Name=Dpse\GA13783-RA;Parent=FBgn0073819;Alias=GA13783-RA;Dbxref=FlyBase_Annotation_IDs:GA13783-RA,REFSEQ:XM_001357590
2	FlyBase	mRNA	930944	932032	.	+	.	ID=FBtr0284661;Name=Dpse\GA11039-RA;Parent=FBgn0071095;Alias=GA11039-RA;Dbxref=FlyBase_Annotation_IDs:GA11039-RA,REFSEQ:XM_001357591
2	FlyBase	mRNA	932366	932870	.	+	.	ID=FBtr0284662;Name=Dpse\GA26933-RA;Parent=FBgn0248304;Alias=GA26933-RA;Dbxref=FlyBase_Annotation_IDs:GA26933-RA,REFSEQ:XM_002136891
2	FlyBase	mRNA	932992	936299	.	+	.	ID=FBtr0284663;Name=Dpse\GA26934-RA;Parent=FBgn0248305;Alias=GA26934-RA;Dbxref=REFSEQ:XM_002136892,FlyBase_Annotation_IDs:GA26934-RA
2	FlyBase	mRNA	936362	937275	.	-	.	ID=FBtr0284495;Name=Dpse\GA20679-RA;Parent=FBgn0080673;Alias=GA20679-RA;Dbxref=REFSEQ:XM_001357592,FlyBase_Annotation_IDs:GA20679-RA
2	FlyBase	mRNA	937712	942692	.	+	.	ID=FBtr0284664;Name=Dpse\GA20685-RA;Parent=FBgn0080679;Alias=GA20685-RA;Dbxref=REFSEQ:XM_001357593,FlyBase_Annotation_IDs:GA20685-RA
2	FlyBase	mRNA	938569	941269	.	-	.	ID=FBtr0284494;Name=Dpse\GA20680-RA;Parent=FBgn0080674;Alias=GA20680-RA;Dbxref=FlyBase_Annotation_IDs:GA20680-RA,REFSEQ:XM_001357594
2	FlyBase	mRNA	942887	946482	.	-	.	ID=FBtr0284493;Name=Dpse\GA20688-RA;Parent=FBgn0080682;Alias=GA20688-RA;Dbxref=REFSEQ:XM_001357595,FlyBase_Annotation_IDs:GA20688-RA
2	FlyBase	mRNA	947982	953358	.	-	.	ID=FBtr0284492;Name=Dpse\GA26865-RA;Parent=FBgn0248237;Alias=GA26865-RA;Dbxref=FlyBase_Annotation_IDs:GA26865-RA,REFSEQ:XM_002136893
2	FlyBase	mRNA	947982	953358	.	-	.	ID=FBtr0304788;Name=Dpse\GA26865-RB;Parent=FBgn0248237;Dbxref=REFSEQ:XM_003736171,FlyBase_Annotation_IDs:GA26865-RB
2	FlyBase	pre_miRNA	950668	950759	.	-	.	ID=FBtr0330764;Name=Dpse\mir-2557-RM;Parent=FBgn0264102;Alias=GA30293-RM;Dbxref=FlyBase_Annotation_IDs:GA30293-RM,MIR:MI0011700,REFSEQ:XR_145024
2	FlyBase	miRNA	950678	950700	.	-	.	ID=FBtr0330766;Name=Dpse\mir-2557-RB;Derives_from=FBtr0330764;Alias=GA30293-RB;Dbxref=FlyBase_Annotation_IDs:GA30293-RB,MIR:MIMAT0012377,REFSEQ:XR_145025
2	FlyBase	miRNA	950713	950739	.	-	.	ID=FBtr0330765;Name=Dpse\mir-2557-RA;Derives_from=FBtr0330764;Alias=GA30293-RA;Dbxref=FlyBase_Annotation_IDs:GA30293-RA,MIR:MIMAT0012376,REFSEQ:XR_145026
2	FlyBase	mRNA	965234	968708	.	+	.	ID=FBtr0284665;Name=Dpse\GA20694-RA;Parent=FBgn0080688;Alias=GA20694-RA;Dbxref=FlyBase_Annotation_IDs:GA20694-RA,REFSEQ:XM_001357596
2	FlyBase	mRNA	970004	971314	.	-	.	ID=FBtr0284491;Name=Dpse\GA20696-RA;Parent=FBgn0080690;Alias=GA20696-RA;Dbxref=FlyBase_Annotation_IDs:GA20696-RA,REFSEQ:XM_001357597
2	FlyBase	mRNA	971890	972505	.	-	.	ID=FBtr0301982;Name=Dpse\GA20697-RB;Parent=FBgn0080691;Dbxref=REFSEQ:XM_003736172,FlyBase_Annotation_IDs:GA20697-RB
2	FlyBase	mRNA	972683	973252	.	-	.	ID=FBtr0303050;Name=Dpse\janA-RB;Parent=FBgn0015151;Dbxref=REFSEQ:XM_003736173,FlyBase_Annotation_IDs:GA20699-RB
2	FlyBase	mRNA	972683	973177	.	-	.	ID=FBtr0284490;Name=Dpse\janA-RA;Parent=FBgn0015151;Alias=janA-RA;Dbxref=FlyBase_Annotation_IDs:GA20699-RA,REFSEQ:XM_001357599
2	FlyBase	mRNA	973430	974558	.	+	.	ID=FBtr0284666;Name=Dpse\GA26935-RA;Parent=FBgn0248306;Alias=GA26935-RA;Dbxref=FlyBase_Annotation_IDs:GA26935-RA,REFSEQ:XM_002136894
2	FlyBase	mRNA	975270	976970	.	+	.	ID=FBtr0284667;Name=Dpse\Sry-alpha-RA;Parent=FBgn0243553;Dbxref=REFSEQ:XM_001357601,FlyBase_Annotation_IDs:GA14740-RA
2	FlyBase	mRNA	977439	978849	.	+	.	ID=FBtr0284668;Name=Dpse\GA14741-RA;Parent=FBgn0074768;Alias=GA14741-RA;Dbxref=REFSEQ:XM_001357600,FlyBase_Annotation_IDs:GA14741-RA
2	FlyBase	mRNA	978884	979746	.	-	.	ID=FBtr0304787;Name=Dpse\RpL32-RB;Parent=FBgn0012704;Dbxref=REFSEQ:XM_003736174,FlyBase_Annotation_IDs:GA20704-RB
2	FlyBase	mRNA	978884	979739	.	-	.	ID=FBtr0284489;Name=Dpse\RpL32-RA;Parent=FBgn0012704;Alias=RpL32-RA;Dbxref=REFSEQ:XM_001357602,FlyBase_Annotation_IDs:GA20704-RA
2	FlyBase	mRNA	980191	981331	.	+	.	ID=FBtr0284669;Name=Dpse\GA20708-RA;Parent=FBgn0080699;Alias=GA20708-RA;Dbxref=FlyBase_Annotation_IDs:GA20708-RA,REFSEQ:XM_001357603
2	FlyBase	mRNA	981945	984693	.	-	.	ID=FBtr0284488;Name=Dpse\GA13785-RA;Parent=FBgn0073821;Alias=GA13785-RA;Dbxref=FlyBase_Annotation_IDs:GA13785-RA,REFSEQ:XM_001357604
2	FlyBase	mRNA	986598	988813	.	+	.	ID=FBtr0284670;Name=Dpse\GA20710-RA;Parent=FBgn0080701;Alias=GA20710-RA;Dbxref=REFSEQ:XM_001357605,FlyBase_Annotation_IDs:GA20710-RA
2	FlyBase	mRNA	989054	990210	.	-	.	ID=FBtr0284487;Name=Dpse\GA20711-RA;Parent=FBgn0080702;Alias=GA20711-RA;Dbxref=FlyBase_Annotation_IDs:GA20711-RA,REFSEQ:XM_001357606
2	FlyBase	mRNA	990513	990912	.	+	.	ID=FBtr0284672;Name=Dpse\GA13784-RA;Parent=FBgn0073820;Alias=GA13784-RA;Dbxref=FlyBase_Annotation_IDs:GA13784-RA,REFSEQ:XM_001357607
2	FlyBase	mRNA	991289	991680	.	+	.	ID=FBtr0284673;Name=Dpse\GA26936-RA;Parent=FBgn0248307;Alias=GA26936-RA;Dbxref=FlyBase_Annotation_IDs:GA26936-RA,REFSEQ:XM_002136895
2	FlyBase	mRNA	991708	992193	.	+	.	ID=FBtr0284674;Name=Dpse\GA20713-RA;Parent=FBgn0080704;Alias=GA20713-RA;Dbxref=FlyBase_Annotation_IDs:GA20713-RA,REFSEQ:XM_001357608
2	FlyBase	mRNA	993088	1056824	.	+	.	ID=FBtr0284675;Name=Dpse\GA20714-RA;Parent=FBgn0080705;Alias=GA20714-RA;Dbxref=FlyBase_Annotation_IDs:GA20714-RA,REFSEQ:XM_001357610
2	FlyBase	mRNA	997320	997823	.	+	.	ID=FBtr0302000;Name=Dpse\GA15951-RB;Parent=FBgn0075967;Dbxref=REFSEQ:XM_003736175,FlyBase_Annotation_IDs:GA15951-RB
2	FlyBase	mRNA	1067676	1076365	.	+	.	ID=FBtr0284676;Name=Dpse\GA15934-RA;Parent=FBgn0075950;Alias=GA15934-RA;Dbxref=FlyBase_Annotation_IDs:GA15934-RA,REFSEQ:XM_001357611
2	FlyBase	mRNA	1076440	1079089	.	-	.	ID=FBtr0284484;Name=Dpse\GA14774-RA;Parent=FBgn0074801;Alias=GA14774-RA;Dbxref=REFSEQ:XM_001357612,FlyBase_Annotation_IDs:GA14774-RA
2	FlyBase	mRNA	1079604	1081092	.	-	.	ID=FBtr0284483;Name=Dpse\GA26863-RA;Parent=FBgn0248235;Alias=GA26863-RA;Dbxref=FlyBase_Annotation_IDs:GA26863-RA,REFSEQ:XM_002136896
2	FlyBase	mRNA	1082954	1083978	.	-	.	ID=FBtr0284482;Name=Dpse\GA13775-RA;Parent=FBgn0073811;Alias=GA13775-RA;Dbxref=FlyBase_Annotation_IDs:GA13775-RA,REFSEQ:XM_001357613
2	FlyBase	mRNA	1084906	1086747	.	+	.	ID=FBtr0284677;Name=Dpse\GA20600-RA;Parent=FBgn0080594;Alias=GA20600-RA;Dbxref=REFSEQ:XM_001357614,FlyBase_Annotation_IDs:GA20600-RA
2	FlyBase	snoRNA	1086142	1086186	.	+	.	ID=FBtr0294826;Name=Dpse\snoRNA:GA29771-RA;Parent=FBgn0254828;Alias=GA29771-RA;Dbxref=FlyBase_Annotation_IDs:GA29771-RA,REFSEQ:XR_053340
2	FlyBase	mRNA	1086805	1091137	.	-	.	ID=FBtr0303171;Name=Dpse\GA20606-RB;Parent=FBgn0080600;Dbxref=REFSEQ:XM_003736176,FlyBase_Annotation_IDs:GA20606-RB
2	FlyBase	mRNA	1086805	1088304	.	-	.	ID=FBtr0284481;Name=Dpse\GA20606-RA;Parent=FBgn0080600;Alias=GA20606-RA;Dbxref=REFSEQ:XM_001357615,FlyBase_Annotation_IDs:GA20606-RA
2	FlyBase	mRNA	1092144	1096202	.	+	.	ID=FBtr0303190;Name=Dpse\GA30040-RA;Parent=FBgn0261496;Dbxref=REFSEQ:XM_001357617,FlyBase_Annotation_IDs:GA30040-RA
2	FlyBase	mRNA	1092144	1096202	.	+	.	ID=FBtr0303191;Name=Dpse\GA30040-RB;Parent=FBgn0261496;Dbxref=REFSEQ:XM_003736177,FlyBase_Annotation_IDs:GA30040-RB
2	FlyBase	mRNA	1099340	1117166	.	+	.	ID=FBtr0303169;Name=Dpse\GA15957-RC;Parent=FBgn0075973;Dbxref=REFSEQ:XM_003736178,FlyBase_Annotation_IDs:GA15957-RC
2	FlyBase	mRNA	1107000	1117166	.	+	.	ID=FBtr0303170;Name=Dpse\GA15957-RD;Parent=FBgn0075973;Dbxref=REFSEQ:XM_001357618,FlyBase_Annotation_IDs:GA15957-RD
2	FlyBase	mRNA	1117916	1118503	.	-	.	ID=FBtr0284480;Name=Dpse\GA13777-RA;Parent=FBgn0073813;Alias=GA13777-RA;Dbxref=FlyBase_Annotation_IDs:GA13777-RA,REFSEQ:XM_001357619
2	FlyBase	mRNA	1123133	1125533	.	-	.	ID=FBtr0284479;Name=Dpse\GA21975-RA;Parent=FBgn0081960;Alias=GA21975-RA;Dbxref=FlyBase_Annotation_IDs:GA21975-RA,REFSEQ:XM_001357620
2	FlyBase	mRNA	1128633	1175959	.	-	.	ID=FBtr0303178;Name=Dpse\GA13696-RB;Parent=FBgn0073732;Dbxref=REFSEQ:XM_001357621,FlyBase_Annotation_IDs:GA13696-RB
2	FlyBase	mRNA	1128633	1159678	.	-	.	ID=FBtr0303180;Name=Dpse\GA13696-RE;Parent=FBgn0073732;Dbxref=REFSEQ:XM_003736180,FlyBase_Annotation_IDs:GA13696-RE
2	FlyBase	mRNA	1128633	1134488	.	-	.	ID=FBtr0303179;Name=Dpse\GA13696-RD;Parent=FBgn0073732;Dbxref=REFSEQ:XM_003736179,FlyBase_Annotation_IDs:GA13696-RD
2	FlyBase	mRNA	1131198	1175959	.	-	.	ID=FBtr0303181;Name=Dpse\GA13696-RF;Parent=FBgn0073732;Dbxref=REFSEQ:XM_003736181,FlyBase_Annotation_IDs:GA13696-RF
2	FlyBase	mRNA	1152025	1152171	.	+	.	ID=FBtr0303184;Name=Dpse\GA30041-RA;Parent=FBgn0261497;Dbxref=REFSEQ:XM_003736182,FlyBase_Annotation_IDs:GA30041-RA
2	FlyBase	mRNA	1182863	1190415	.	+	.	ID=FBtr0284681;Name=Dpse\GA15317-RA;Parent=FBgn0075337;Alias=GA15317-RA;Dbxref=FlyBase_Annotation_IDs:GA15317-RA,REFSEQ:XM_001357622
2	FlyBase	mRNA	1182863	1190415	.	+	.	ID=FBtr0303185;Name=Dpse\GA15317-RB;Parent=FBgn0075337;Dbxref=REFSEQ:XM_003736183,FlyBase_Annotation_IDs:GA15317-RB
2	FlyBase	mRNA	1182863	1189567	.	+	.	ID=FBtr0303186;Name=Dpse\GA15317-RC;Parent=FBgn0075337;Dbxref=REFSEQ:XM_003736184,FlyBase_Annotation_IDs:GA15317-RC
2	FlyBase	mRNA	1192219	1194392	.	-	.	ID=FBtr0284477;Name=Dpse\GA21971-RA;Parent=FBgn0081956;Alias=GA21971-RA;Dbxref=FlyBase_Annotation_IDs:GA21971-RA,REFSEQ:XM_001357623
2	FlyBase	mRNA	1195135	1197141	.	-	.	ID=FBtr0303188;Name=Dpse\GA26862-RB;Parent=FBgn0248234;Dbxref=REFSEQ:XM_002136897,FlyBase_Annotation_IDs:GA26862-RB
2	FlyBase	mRNA	1198363	1200240	.	-	.	ID=FBtr0303187;Name=Dpse\GA26861-RB;Parent=FBgn0248233;Dbxref=REFSEQ:XM_002136898,FlyBase_Annotation_IDs:GA26861-RB
2	FlyBase	mRNA	1200353	1202258	.	-	.	ID=FBtr0284473;Name=Dpse\GA26860-RA;Parent=FBgn0248232;Alias=GA26860-RA;Dbxref=FlyBase_Annotation_IDs:GA26860-RA,REFSEQ:XM_002136899
2	FlyBase	mRNA	1202624	1204531	.	+	.	ID=FBtr0284683;Name=Dpse\GA15938-RA;Parent=FBgn0075954;Alias=GA15938-RA;Dbxref=FlyBase_Annotation_IDs:GA15938-RA,REFSEQ:XM_001357627
2	FlyBase	mRNA	1205124	1207044	.	+	.	ID=FBtr0284684;Name=Dpse\GA16217-RA;Parent=FBgn0076233;Alias=GA16217-RA;Dbxref=FlyBase_Annotation_IDs:GA16217-RA,REFSEQ:XM_001357630
2	FlyBase	mRNA	1208603	1211665	.	+	.	ID=FBtr0284685;Name=Dpse\GA21991-RA;Parent=FBgn0081976;Alias=GA21991-RA;Dbxref=FlyBase_Annotation_IDs:GA21991-RA,REFSEQ:XM_001357628
2	FlyBase	mRNA	1212356	1215777	.	+	.	ID=FBtr0284686;Name=Dpse\GA21989-RA;Parent=FBgn0081974;Alias=GA21989-RA;Dbxref=FlyBase_Annotation_IDs:GA21989-RA,REFSEQ:XM_001357629
2	FlyBase	mRNA	1215796	1217706	.	-	.	ID=FBtr0284472;Name=Dpse\GA13747-RA;Parent=FBgn0073783;Alias=GA13747-RA;Dbxref=REFSEQ:XM_001357624,FlyBase_Annotation_IDs:GA13747-RA
2	FlyBase	mRNA	1218637	1226420	.	-	.	ID=FBtr0284471;Name=Dpse\GA15946-RA;Parent=FBgn0075962;Alias=GA15946-RA;Dbxref=REFSEQ:XM_001357625,FlyBase_Annotation_IDs:GA15946-RA
2	FlyBase	mRNA	1222058	1224342	.	-	.	ID=FBtr0302064;Name=Dpse\GA15944-RB;Parent=FBgn0075960;Dbxref=REFSEQ:XM_003736185,FlyBase_Annotation_IDs:GA15944-RB
2	FlyBase	mRNA	1230949	1231164	.	+	.	ID=FBtr0284687;Name=Dpse\GA26938-RA;Parent=FBgn0248309;Alias=GA26938-RA;Dbxref=FlyBase_Annotation_IDs:GA26938-RA,REFSEQ:XM_002136900
2	FlyBase	mRNA	1235886	1238241	.	-	.	ID=FBtr0284470;Name=Dpse\GA13191-RA;Parent=FBgn0073228;Alias=GA13191-RA;Dbxref=FlyBase_Annotation_IDs:GA13191-RA,REFSEQ:XM_001357632
2	FlyBase	mRNA	1241942	1243553	.	+	.	ID=FBtr0284688;Name=Dpse\GA15312-RA;Parent=FBgn0075332;Alias=GA15312-RA;Dbxref=FlyBase_Annotation_IDs:GA15312-RA,REFSEQ:XM_001357633
2	FlyBase	mRNA	1244917	1253386	.	+	.	ID=FBtr0284689;Name=Dpse\GA15263-RA;Parent=FBgn0075287;Alias=GA15263-RA;Dbxref=FlyBase_Annotation_IDs:GA15263-RA,REFSEQ:XM_001357634
2	FlyBase	mRNA	1254660	1255588	.	+	.	ID=FBtr0284690;Name=Dpse\GA13796-RA;Parent=FBgn0073832;Alias=GA13796-RA;Dbxref=FlyBase_Annotation_IDs:GA13796-RA,REFSEQ:XM_001357635
2	FlyBase	mRNA	1256455	1264166	.	+	.	ID=FBtr0284691;Name=Dpse\GA13795-RA;Parent=FBgn0073831;Alias=GA13795-RA;Dbxref=FlyBase_Annotation_IDs:GA13795-RA,REFSEQ:XM_001357636
2	FlyBase	mRNA	1264619	1266839	.	-	.	ID=FBtr0284469;Name=Dpse\GA13792-RA;Parent=FBgn0073828;Alias=GA13792-RA;Dbxref=FlyBase_Annotation_IDs:GA13792-RA,REFSEQ:XM_001357637
2	FlyBase	mRNA	1267482	1269722	.	-	.	ID=FBtr0284468;Name=Dpse\GA13791-RA;Parent=FBgn0073827;Alias=GA13791-RA;Dbxref=FlyBase_Annotation_IDs:GA13791-RA,REFSEQ:XM_001357638
2	FlyBase	mRNA	1272242	1273802	.	+	.	ID=FBtr0284692;Name=Dpse\GA15308-RA;Parent=FBgn0075328;Alias=GA15308-RA;Dbxref=FlyBase_Annotation_IDs:GA15308-RA,REFSEQ:XM_001357639
2	FlyBase	mRNA	1272242	1273802	.	+	.	ID=FBtr0305098;Name=Dpse\GA15308-RB;Parent=FBgn0075328;Dbxref=REFSEQ:XM_003736186,FlyBase_Annotation_IDs:GA15308-RB
2	FlyBase	mRNA	1274791	1275403	.	+	.	ID=FBtr0284694;Name=Dpse\GA26940-RA;Parent=FBgn0248311;Alias=GA26940-RA;Dbxref=FlyBase_Annotation_IDs:GA26940-RA,REFSEQ:XM_002136901
2	FlyBase	mRNA	1275632	1276312	.	+	.	ID=FBtr0304534;Name=Dpse\GA13794-RB;Parent=FBgn0073830;Dbxref=FlyBase_Annotation_IDs:GA13794-RB,REFSEQ:XM_001357640
2	FlyBase	mRNA	1276391	1276886	.	-	.	ID=FBtr0304535;Name=Dpse\GA21965-RB;Parent=FBgn0081950;Dbxref=FlyBase_Annotation_IDs:GA21965-RB,REFSEQ:XM_001357641
2	FlyBase	mRNA	1277333	1277776	.	+	.	ID=FBtr0284696;Name=Dpse\GA13793-RA;Parent=FBgn0073829;Alias=GA13793-RA;Dbxref=REFSEQ:XM_001357642,FlyBase_Annotation_IDs:GA13793-RA
2	FlyBase	mRNA	1300760	1302190	.	-	.	ID=FBtr0284466;Name=Dpse\GA13179-RA;Parent=FBgn0073216;Alias=GA13179-RA;Dbxref=REFSEQ:XM_001357643,FlyBase_Annotation_IDs:GA13179-RA
2	FlyBase	mRNA	1303128	1305550	.	+	.	ID=FBtr0284697;Name=Dpse\GA15307-RA;Parent=FBgn0075327;Alias=GA15307-RA;Dbxref=REFSEQ:XM_001357644,FlyBase_Annotation_IDs:GA15307-RA
2	FlyBase	mRNA	1303137	1305550	.	+	.	ID=FBtr0304536;Name=Dpse\GA15307-RB;Parent=FBgn0075327;Dbxref=FlyBase_Annotation_IDs:GA15307-RB,REFSEQ:XM_003736187
2	FlyBase	mRNA	1303396	1305550	.	+	.	ID=FBtr0304537;Name=Dpse\GA15307-RC;Parent=FBgn0075327;Dbxref=FlyBase_Annotation_IDs:GA15307-RC,REFSEQ:XM_003736188
2	FlyBase	mRNA	1322185	1405385	.	-	.	ID=FBtr0339914;Name=Dpse\GA30089-RC;Parent=FBgn0262041;Dbxref=FlyBase_Annotation_IDs:GA30089-RC,REFSEQ:XM_003736189
2	FlyBase	mRNA	1323610	1405385	.	-	.	ID=FBtr0304547;Name=Dpse\GA30089-RB;Parent=FBgn0262041;Dbxref=FlyBase_Annotation_IDs:GA30089-RB,REFSEQ:XM_002136903
2	FlyBase	mRNA	1430081	1430955	.	-	.	ID=FBtr0303176;Name=Dpse\GA14921-RB;Parent=FBgn0074947;Dbxref=REFSEQ:XM_001357645,FlyBase_Annotation_IDs:GA14921-RB
2	FlyBase	mRNA	1431390	1432526	.	-	.	ID=FBtr0284461;Name=Dpse\GA26857-RA;Parent=FBgn0248229;Alias=GA26857-RA;Dbxref=FlyBase_Annotation_IDs:GA26857-RA,REFSEQ:XM_002136904
2	FlyBase	mRNA	1433156	1434415	.	-	.	ID=FBtr0284460;Name=Dpse\GA26856-RA;Parent=FBgn0248228;Alias=GA26856-RA;Dbxref=FlyBase_Annotation_IDs:GA26856-RA,REFSEQ:XM_002136905
2	FlyBase	tRNA	1435637	1435716	.	+	.	ID=FBtr0294530;Name=Dpse\tRNA:GA29475-RA;Parent=FBgn0254532;Alias=GA29475-RA;Dbxref=FlyBase_Annotation_IDs:GA29475-RA
2	FlyBase	tRNA	1436044	1436123	.	+	.	ID=FBtr0294531;Name=Dpse\tRNA:GA29476-RA;Parent=FBgn0254533;Alias=GA29476-RA;Dbxref=FlyBase_Annotation_IDs:GA29476-RA
2	FlyBase	mRNA	1437432	1439950	.	+	.	ID=FBtr0284698;Name=Dpse\GA21994-RA;Parent=FBgn0081979;Alias=GA21994-RA;Dbxref=FlyBase_Annotation_IDs:GA21994-RA,REFSEQ:XM_001357646
2	FlyBase	mRNA	1440980	1442421	.	+	.	ID=FBtr0284699;Name=Dpse\GA21997-RA;Parent=FBgn0081982;Alias=GA21997-RA;Dbxref=FlyBase_Annotation_IDs:GA21997-RA,REFSEQ:XM_001357647
2	FlyBase	mRNA	1465974	1466229	.	-	.	ID=FBtr0284459;Name=Dpse\CecV-RA;Parent=FBgn0243530;Alias=CecV-RA;Dbxref=FlyBase_Annotation_IDs:GA26855-RA,REFSEQ:XM_002136906
2	FlyBase	mRNA	1469289	1469549	.	-	.	ID=FBtr0284458;Name=Dpse\CecIV-RA;Parent=FBgn0243554;Alias=CecIV-RA;Dbxref=FlyBase_Annotation_IDs:GA15079-RA,REFSEQ:XM_002136907
2	FlyBase	mRNA	1470860	1471120	.	-	.	ID=FBtr0284457;Name=Dpse\CecIII-RA;Parent=FBgn0243543;Alias=CecIII-RA;Dbxref=FlyBase_Annotation_IDs:GA12447-RA,REFSEQ:XM_002136908
2	FlyBase	mRNA	1471977	1472227	.	-	.	ID=FBtr0284456;Name=Dpse\CecII-RA;Parent=FBgn0243532;Alias=CecII-RA;Dbxref=FlyBase_Annotation_IDs:GA17203-RA,REFSEQ:XM_002136909
2	FlyBase	mRNA	1473047	1473296	.	-	.	ID=FBtr0284455;Name=Dpse\CecI-RA;Parent=FBgn0243529;Alias=CecI-RA;Dbxref=FlyBase_Annotation_IDs:GA12435-RA,REFSEQ:XM_002136910
2	FlyBase	mRNA	1475161	1477162	.	+	.	ID=FBtr0284700;Name=Dpse\GA15097-RA;Parent=FBgn0075122;Alias=GA15097-RA;Dbxref=REFSEQ:XM_001357649,FlyBase_Annotation_IDs:GA15097-RA
2	FlyBase	mRNA	1475436	1477162	.	+	.	ID=FBtr0305266;Name=Dpse\GA15097-RB;Parent=FBgn0075122;Dbxref=REFSEQ:XM_003736190,FlyBase_Annotation_IDs:GA15097-RB
2	FlyBase	snoRNA	1476067	1476092	.	+	.	ID=FBtr0294827;Name=Dpse\snoRNA:GA29772-RA;Parent=FBgn0254829;Alias=GA29772-RA;Dbxref=REFSEQ:XR_053341,FlyBase_Annotation_IDs:GA29772-RA
2	FlyBase	snoRNA	1476218	1476360	.	+	.	ID=FBtr0294828;Name=Dpse\snoRNA:GA29773-RA;Parent=FBgn0254830;Alias=GA29773-RA;Dbxref=FlyBase_Annotation_IDs:GA29773-RA,REFSEQ:XR_053342
2	FlyBase	snoRNA	1476399	1476541	.	+	.	ID=FBtr0294829;Name=Dpse\snoRNA:GA29774-RA;Parent=FBgn0254831;Alias=GA29774-RA;Dbxref=FlyBase_Annotation_IDs:GA29774-RA,REFSEQ:XR_053343
2	FlyBase	snoRNA	1476565	1476678	.	+	.	ID=FBtr0294830;Name=Dpse\snoRNA:GA29775-RA;Parent=FBgn0254832;Alias=GA29775-RA;Dbxref=FlyBase_Annotation_IDs:GA29775-RA,REFSEQ:XR_053344
2	FlyBase	snoRNA	1476732	1476875	.	+	.	ID=FBtr0294831;Name=Dpse\snoRNA:GA29776-RA;Parent=FBgn0254833;Alias=GA29776-RA;Dbxref=FlyBase_Annotation_IDs:GA29776-RA,REFSEQ:XR_053345
2	FlyBase	mRNA	1481229	1486348	.	+	.	ID=FBtr0284701;Name=Dpse\GA22002-RA;Parent=FBgn0081987;Alias=GA22002-RA;Dbxref=REFSEQ:XM_001357650,FlyBase_Annotation_IDs:GA22002-RA
2	FlyBase	mRNA	1486756	1488074	.	+	.	ID=FBtr0284702;Name=Dpse\GA26941-RA;Parent=FBgn0248312;Alias=GA26941-RA;Dbxref=FlyBase_Annotation_IDs:GA26941-RA,REFSEQ:XM_002136911
2	FlyBase	mRNA	1492238	1496645	.	+	.	ID=FBtr0284703;Name=Dpse\GA22005-RA;Parent=FBgn0081990;Alias=GA22005-RA;Dbxref=FlyBase_Annotation_IDs:GA22005-RA,REFSEQ:XM_001357651
2	FlyBase	mRNA	1500351	1501140	.	-	.	ID=FBtr0284454;Name=Dpse\GA12383-RA;Parent=FBgn0072429;Alias=GA12383-RA;Dbxref=REFSEQ:XM_001357652,FlyBase_Annotation_IDs:GA12383-RA
2	FlyBase	mRNA	1502558	1503969	.	-	.	ID=FBtr0284453;Name=Dpse\GA26854-RA;Parent=FBgn0248227;Alias=GA26854-RA;Dbxref=FlyBase_Annotation_IDs:GA26854-RA,REFSEQ:XM_002136912
2	FlyBase	mRNA	1504658	1506432	.	-	.	ID=FBtr0302738;Name=Dpse\GA26853-RB;Parent=FBgn0248226;Dbxref=FlyBase_Annotation_IDs:GA26853-RB,REFSEQ:XM_002136913
2	FlyBase	mRNA	1506865	1507879	.	+	.	ID=FBtr0284705;Name=Dpse\GA26943-RA;Parent=FBgn0248314;Alias=GA26943-RA;Dbxref=FlyBase_Annotation_IDs:GA26943-RA,REFSEQ:XM_002136914
2	FlyBase	mRNA	1510028	1511718	.	+	.	ID=FBtr0302739;Name=Dpse\GA15288-RB;Parent=FBgn0075311;Dbxref=FlyBase_Annotation_IDs:GA15288-RB,REFSEQ:XM_001357653
2	FlyBase	mRNA	1513468	1517796	.	+	.	ID=FBtr0302740;Name=Dpse\GA26944-RC;Parent=FBgn0248315;Dbxref=FlyBase_Annotation_IDs:GA26944-RC,REFSEQ:XM_002136915
2	FlyBase	mRNA	1518035	1519255	.	+	.	ID=FBtr0284708;Name=Dpse\GA15950-RA;Parent=FBgn0075966;Alias=GA15950-RA;Dbxref=FlyBase_Annotation_IDs:GA15950-RA,REFSEQ:XM_001357654
2	FlyBase	mRNA	1527289	1529965	.	+	.	ID=FBtr0284709;Name=Dpse\GA11034-RA;Parent=FBgn0071090;Alias=GA11034-RA;Dbxref=FlyBase_Annotation_IDs:GA11034-RA,REFSEQ:XM_001357655
2	FlyBase	mRNA	1530062	1530724	.	-	.	ID=FBtr0284450;Name=Dpse\GA13786-RA;Parent=FBgn0073822;Alias=GA13786-RA;Dbxref=FlyBase_Annotation_IDs:GA13786-RA,REFSEQ:XM_001357656
2	FlyBase	mRNA	1543441	1546535	.	+	.	ID=FBtr0284710;Name=Dpse\GA22010-RA;Parent=FBgn0081995;Alias=GA22010-RA;Dbxref=FlyBase_Annotation_IDs:GA22010-RA,REFSEQ:XM_001357657
2	FlyBase	mRNA	1547383	1548496	.	+	.	ID=FBtr0284711;Name=Dpse\Tpi-RA;Parent=FBgn0023294;Alias=Tpi-RA;Dbxref=FlyBase_Annotation_IDs:GA15281-RA,REFSEQ:XM_001357658
2	FlyBase	mRNA	1547503	1548847	.	+	.	ID=FBtr0303172;Name=Dpse\Tpi-RB;Parent=FBgn0023294;Dbxref=REFSEQ:XM_003736191,FlyBase_Annotation_IDs:GA15281-RB
2	FlyBase	mRNA	1547658	1548782	.	+	.	ID=FBtr0303173;Name=Dpse\Tpi-RC;Parent=FBgn0023294;Dbxref=REFSEQ:XM_003736192,FlyBase_Annotation_IDs:GA15281-RC
2	FlyBase	mRNA	1549179	1552063	.	+	.	ID=FBtr0284712;Name=Dpse\GA15949-RA;Parent=FBgn0075965;Alias=GA15949-RA;Dbxref=FlyBase_Annotation_IDs:GA15949-RA,REFSEQ:XM_001357659
2	FlyBase	mRNA	1552465	1555655	.	+	.	ID=FBtr0303174;Name=Dpse\GA15947-RB;Parent=FBgn0075963;Dbxref=REFSEQ:XM_001357660,FlyBase_Annotation_IDs:GA15947-RB
2	FlyBase	mRNA	1553384	1555655	.	+	.	ID=FBtr0303175;Name=Dpse\GA15947-RC;Parent=FBgn0075963;Dbxref=REFSEQ:XM_003736193,FlyBase_Annotation_IDs:GA15947-RC
2	FlyBase	mRNA	1556421	1557254	.	-	.	ID=FBtr0284449;Name=Dpse\GA20613-RA;Parent=FBgn0080607;Alias=GA20613-RA;Dbxref=FlyBase_Annotation_IDs:GA20613-RA,REFSEQ:XM_001357661
2	FlyBase	mRNA	1562258	1563562	.	+	.	ID=FBtr0284714;Name=Dpse\GA26945-RA;Parent=FBgn0248316;Alias=GA26945-RA;Dbxref=FlyBase_Annotation_IDs:GA26945-RA,REFSEQ:XM_002136916
2	FlyBase	mRNA	1565976	1567283	.	-	.	ID=FBtr0284448;Name=Dpse\GA19858-RA;Parent=FBgn0079854;Alias=GA19858-RA;Dbxref=REFSEQ:XM_001357662,FlyBase_Annotation_IDs:GA19858-RA
2	FlyBase	mRNA	1568550	1570619	.	+	.	ID=FBtr0284716;Name=Dpse\GA26946-RA;Parent=FBgn0248317;Alias=GA26946-RA;Dbxref=FlyBase_Annotation_IDs:GA26946-RA,REFSEQ:XM_002136917
2	FlyBase	mRNA	1571182	1573182	.	+	.	ID=FBtr0284717;Name=Dpse\GA26947-RA;Parent=FBgn0248318;Alias=GA26947-RA;Dbxref=FlyBase_Annotation_IDs:GA26947-RA,REFSEQ:XM_002136918
2	FlyBase	mRNA	1573777	1574958	.	+	.	ID=FBtr0284718;Name=Dpse\GA16204-RA;Parent=FBgn0076220;Alias=GA16204-RA;Dbxref=FlyBase_Annotation_IDs:GA16204-RA,REFSEQ:XM_001357663
2	FlyBase	mRNA	1575785	1576653	.	+	.	ID=FBtr0284719;Name=Dpse\GA16022-RA;Parent=FBgn0076038;Alias=GA16022-RA;Dbxref=FlyBase_Annotation_IDs:GA16022-RA,REFSEQ:XM_001357664
2	FlyBase	mRNA	1577594	1580627	.	+	.	ID=FBtr0284720;Name=Dpse\GA10662-RA;Parent=FBgn0070718;Alias=GA10662-RA;Dbxref=FlyBase_Annotation_IDs:GA10662-RA,REFSEQ:XM_001357665
2	FlyBase	mRNA	1580925	1585724	.	-	.	ID=FBtr0284447;Name=Dpse\GA26852-RA;Parent=FBgn0248225;Alias=GA26852-RA;Dbxref=FlyBase_Annotation_IDs:GA26852-RA,REFSEQ:XM_002136919
2	FlyBase	mRNA	1586627	1588111	.	+	.	ID=FBtr0284721;Name=Dpse\GA26948-RA;Parent=FBgn0248319;Alias=GA26948-RA;Dbxref=FlyBase_Annotation_IDs:GA26948-RA,REFSEQ:XM_002136920
2	FlyBase	mRNA	1588111	1588533	.	+	.	ID=FBtr0284722;Name=Dpse\GA26949-RA;Parent=FBgn0248320;Alias=GA26949-RA;Dbxref=FlyBase_Annotation_IDs:GA26949-RA,REFSEQ:XM_002136921
2	FlyBase	mRNA	1588601	1589186	.	-	.	ID=FBtr0284446;Name=Dpse\GA26851-RA;Parent=FBgn0248224;Alias=GA26851-RA;Dbxref=FlyBase_Annotation_IDs:GA26851-RA,REFSEQ:XM_002136922
2	FlyBase	mRNA	1590558	1597804	.	+	.	ID=FBtr0284723;Name=Dpse\GA19144-RA;Parent=FBgn0079141;Alias=GA19144-RA;Dbxref=FlyBase_Annotation_IDs:GA19144-RA,REFSEQ:XM_001357667
2	FlyBase	mRNA	1595792	1596591	.	-	.	ID=FBtr0284445;Name=Dpse\GA20001-RA;Parent=FBgn0079997;Alias=GA20001-RA;Dbxref=FlyBase_Annotation_IDs:GA20001-RA,REFSEQ:XM_001357668
2	FlyBase	mRNA	1599555	1605036	.	+	.	ID=FBtr0284724;Name=Dpse\GA10956-RA;Parent=FBgn0071012;Alias=GA10956-RA;Dbxref=REFSEQ:XM_001357669,FlyBase_Annotation_IDs:GA10956-RA
2	FlyBase	mRNA	1605629	1607011	.	+	.	ID=FBtr0284725;Name=Dpse\GA14925-RA;Parent=FBgn0074951;Alias=GA14925-RA;Dbxref=FlyBase_Annotation_IDs:GA14925-RA,REFSEQ:XM_001357670
2	FlyBase	mRNA	1607501	1614871	.	-	.	ID=FBtr0284444;Name=Dpse\GA19934-RA;Parent=FBgn0079930;Alias=GA19934-RA;Dbxref=FlyBase_Annotation_IDs:GA19934-RA,REFSEQ:XM_001357671
2	FlyBase	mRNA	1615126	1616657	.	+	.	ID=FBtr0284727;Name=Dpse\GA12426-RA;Parent=FBgn0072472;Alias=GA12426-RA;Dbxref=FlyBase_Annotation_IDs:GA12426-RA,REFSEQ:XM_001357672
2	FlyBase	mRNA	1618543	1620408	.	+	.	ID=FBtr0284728;Name=Dpse\GA19143-RA;Parent=FBgn0079140;Alias=GA19143-RA;Dbxref=REFSEQ:XM_001357673,FlyBase_Annotation_IDs:GA19143-RA
2	FlyBase	mRNA	1621392	1631624	.	-	.	ID=FBtr0303964;Name=Dpse\GA30081-RA;Parent=FBgn0261902;Dbxref=FlyBase_Annotation_IDs:GA30081-RA,REFSEQ:XM_001357674
2	FlyBase	mRNA	1637675	1637932	.	-	.	ID=FBtr0284440;Name=Dpse\GA12423-RA;Parent=FBgn0072469;Alias=GA12423-RA;Dbxref=FlyBase_Annotation_IDs:GA12423-RA,REFSEQ:XM_001357676
2	FlyBase	mRNA	1646898	1647423	.	+	.	ID=FBtr0284729;Name=Dpse\GA12425-RA;Parent=FBgn0072471;Alias=GA12425-RA;Dbxref=FlyBase_Annotation_IDs:GA12425-RA,REFSEQ:XM_001357677
2	FlyBase	mRNA	1648509	1654716	.	-	.	ID=FBtr0284439;Name=Dpse\GA26850-RA;Parent=FBgn0248223;Alias=GA26850-RA;Dbxref=FlyBase_Annotation_IDs:GA26850-RA,REFSEQ:XM_002136923
2	FlyBase	mRNA	1655567	1659373	.	-	.	ID=FBtr0284438;Name=Dpse\GA26849-RA;Parent=FBgn0248222;Alias=GA26849-RA;Dbxref=FlyBase_Annotation_IDs:GA26849-RA,REFSEQ:XM_002136924
2	FlyBase	mRNA	1661154	1679688	.	-	.	ID=FBtr0284437;Name=Dpse\GA19912-RA;Parent=FBgn0079908;Alias=GA19912-RA;Dbxref=FlyBase_Annotation_IDs:GA19912-RA,REFSEQ:XM_001357678
2	FlyBase	mRNA	1689443	1690724	.	+	.	ID=FBtr0284730;Name=Dpse\GA12422-RA;Parent=FBgn0072468;Alias=GA12422-RA;Dbxref=FlyBase_Annotation_IDs:GA12422-RA,REFSEQ:XM_001357679
2	FlyBase	mRNA	1690845	1691130	.	-	.	ID=FBtr0284436;Name=Dpse\GA12420-RA;Parent=FBgn0072466;Alias=GA12420-RA;Dbxref=FlyBase_Annotation_IDs:GA12420-RA,REFSEQ:XM_001357680
2	FlyBase	mRNA	1691766	1696059	.	-	.	ID=FBtr0284435;Name=Dpse\GA12419-RA;Parent=FBgn0072465;Alias=GA12419-RA;Dbxref=FlyBase_Annotation_IDs:GA12419-RA,REFSEQ:XM_001357681
2	FlyBase	mRNA	1701692	1741889	.	-	.	ID=FBtr0303963;Name=Dpse\GA10500-RC;Parent=FBgn0070557;Dbxref=FlyBase_Annotation_IDs:GA10500-RC,REFSEQ:XM_001357682
2	FlyBase	mRNA	1701692	1741517	.	-	.	ID=FBtr0303962;Name=Dpse\GA10500-RB;Parent=FBgn0070557;Dbxref=FlyBase_Annotation_IDs:GA10500-RB,REFSEQ:XM_003736194
2	FlyBase	mRNA	1750774	1752192	.	+	.	ID=FBtr0284731;Name=Dpse\GA19136-RA;Parent=FBgn0079133;Alias=GA19136-RA;Dbxref=FlyBase_Annotation_IDs:GA19136-RA,REFSEQ:XM_001357684
2	FlyBase	mRNA	1752331	1752841	.	-	.	ID=FBtr0303966;Name=Dpse\GA16028-RB;Parent=FBgn0076044;Dbxref=REFSEQ:XM_001357685,FlyBase_Annotation_IDs:GA16028-RB
2	FlyBase	mRNA	1753092	1757095	.	-	.	ID=FBtr0284432;Name=Dpse\GA19788-RA;Parent=FBgn0079784;Alias=GA19788-RA;Dbxref=REFSEQ:XM_001357686,FlyBase_Annotation_IDs:GA19788-RA
2	FlyBase	mRNA	1758328	1759653	.	+	.	ID=FBtr0284732;Name=Dpse\GA16027-RA;Parent=FBgn0076043;Alias=GA16027-RA;Dbxref=FlyBase_Annotation_IDs:GA16027-RA,REFSEQ:XM_001357687
2	FlyBase	mRNA	1759733	1762847	.	-	.	ID=FBtr0284431;Name=Dpse\GA26848-RA;Parent=FBgn0248221;Alias=GA26848-RA;Dbxref=FlyBase_Annotation_IDs:GA26848-RA,REFSEQ:XM_002136925
2	FlyBase	mRNA	1764025	1777692	.	+	.	ID=FBtr0284733;Name=Dpse\GA26951-RA;Parent=FBgn0248322;Alias=GA26951-RA;Dbxref=FlyBase_Annotation_IDs:GA26951-RA,REFSEQ:XM_002136926
2	FlyBase	mRNA	1764025	1777692	.	+	.	ID=FBtr0303965;Name=Dpse\GA26951-RB;Parent=FBgn0248322;Dbxref=REFSEQ:XM_003736195,FlyBase_Annotation_IDs:GA26951-RB
2	FlyBase	mRNA	1779440	1779707	.	+	.	ID=FBtr0284734;Name=Dpse\GA26952-RA;Parent=FBgn0248323;Alias=GA26952-RA;Dbxref=FlyBase_Annotation_IDs:GA26952-RA,REFSEQ:XM_002136927
2	FlyBase	mRNA	1781084	1782892	.	-	.	ID=FBtr0284428;Name=Dpse\GA19766-RA;Parent=FBgn0079762;Alias=GA19766-RA;Dbxref=FlyBase_Annotation_IDs:GA19766-RA,REFSEQ:XM_001357688
2	FlyBase	mRNA	1784343	1786804	.	+	.	ID=FBtr0284735;Name=Dpse\GA16029-RA;Parent=FBgn0076045;Alias=GA16029-RA;Dbxref=FlyBase_Annotation_IDs:GA16029-RA,REFSEQ:XM_001357689
2	FlyBase	mRNA	1788556	1789476	.	-	.	ID=FBtr0284427;Name=Dpse\GA26846-RA;Parent=FBgn0248219;Alias=GA26846-RA;Dbxref=FlyBase_Annotation_IDs:GA26846-RA,REFSEQ:XM_002136928
2	FlyBase	mRNA	1789632	1791489	.	-	.	ID=FBtr0284426;Name=Dpse\GA20850-RA;Parent=FBgn0080840;Alias=GA20850-RA;Dbxref=REFSEQ:XM_001357690,FlyBase_Annotation_IDs:GA20850-RA
2	FlyBase	mRNA	1812202	1821806	.	+	.	ID=FBtr0284736;Name=Dpse\GA26953-RA;Parent=FBgn0248324;Alias=GA26953-RA;Dbxref=FlyBase_Annotation_IDs:GA26953-RA,REFSEQ:XM_002136929
2	FlyBase	mRNA	1829599	1835635	.	+	.	ID=FBtr0284738;Name=Dpse\GA26954-RA;Parent=FBgn0248325;Alias=GA26954-RA;Dbxref=REFSEQ:XM_002136930,FlyBase_Annotation_IDs:GA26954-RA
2	FlyBase	mRNA	1836354	1840971	.	+	.	ID=FBtr0284739;Name=Dpse\GA26955-RA;Parent=FBgn0248326;Alias=GA26955-RA;Dbxref=FlyBase_Annotation_IDs:GA26955-RA,REFSEQ:XM_002136931
2	FlyBase	mRNA	1843996	1852120	.	-	.	ID=FBtr0304086;Name=Dpse\GA13040-RB;Parent=FBgn0073078;Dbxref=REFSEQ:XM_003736196,FlyBase_Annotation_IDs:GA13040-RB
2	FlyBase	mRNA	1845092	1852120	.	-	.	ID=FBtr0304087;Name=Dpse\GA13040-RC;Parent=FBgn0073078;Dbxref=REFSEQ:XM_001357691,FlyBase_Annotation_IDs:GA13040-RC
2	FlyBase	mRNA	1865531	1867230	.	+	.	ID=FBtr0284740;Name=Dpse\GA13046-RA;Parent=FBgn0073084;Alias=GA13046-RA;Dbxref=FlyBase_Annotation_IDs:GA13046-RA,REFSEQ:XM_001357692
2	FlyBase	mRNA	1868826	1870056	.	+	.	ID=FBtr0304084;Name=Dpse\GA11267-RB;Parent=FBgn0071321;Dbxref=REFSEQ:XM_001357693,FlyBase_Annotation_IDs:GA11267-RB
2	FlyBase	mRNA	1870077	1870735	.	-	.	ID=FBtr0284423;Name=Dpse\GA11268-RA;Parent=FBgn0071322;Alias=GA11268-RA;Dbxref=FlyBase_Annotation_IDs:GA11268-RA,REFSEQ:XM_001357694
2	FlyBase	mRNA	1871659	1872723	.	-	.	ID=FBtr0284422;Name=Dpse\GA13039-RA;Parent=FBgn0073077;Alias=GA13039-RA;Dbxref=FlyBase_Annotation_IDs:GA13039-RA,REFSEQ:XM_001357695
2	FlyBase	pre_miRNA	1883999	1884093	.	+	.	ID=FBtr0294378;Name=Dpse\mir-279-RM;Parent=FBgn0082462;Alias=GA29402-RM;Dbxref=REFSEQ:XR_053346,MIR:MI0001337,FlyBase_Annotation_IDs:GA29402-RM
2	FlyBase	miRNA	1884060	1884081	.	+	.	ID=FBtr0294379;Name=Dpse\miR-279-RA;Derives_from=FBtr0294378;Alias=GA29402-RA,Dpse\GA_RFAM_MIR_48001203;Dbxref=MIR:MIMAT0001243,FlyBase_Annotation_IDs:GA29402-RA,REFSEQ:XR_053347
2	FlyBase	mRNA	1889529	1890768	.	+	.	ID=FBtr0284742;Name=Dpse\GA26956-RA;Parent=FBgn0248327;Alias=GA26956-RA;Dbxref=FlyBase_Annotation_IDs:GA26956-RA,REFSEQ:XM_002136932
2	FlyBase	mRNA	1890533	1893581	.	-	.	ID=FBtr0284421;Name=Dpse\GA13045-RA;Parent=FBgn0073083;Alias=GA13045-RA;Dbxref=REFSEQ:XM_001357696,FlyBase_Annotation_IDs:GA13045-RA
2	FlyBase	mRNA	1893769	1894772	.	+	.	ID=FBtr0284743;Name=Dpse\GA13095-RA;Parent=FBgn0073133;Alias=GA13095-RA;Dbxref=FlyBase_Annotation_IDs:GA13095-RA,REFSEQ:XM_001357697
2	FlyBase	mRNA	1894986	1896897	.	-	.	ID=FBtr0284420;Name=Dpse\GA11269-RA;Parent=FBgn0071323;Alias=GA11269-RA;Dbxref=REFSEQ:XM_001357698,FlyBase_Annotation_IDs:GA11269-RA
2	FlyBase	mRNA	1899076	1902619	.	+	.	ID=FBtr0284744;Name=Dpse\GA13968-RA;Parent=FBgn0074000;Alias=GA13968-RA;Dbxref=FlyBase_Annotation_IDs:GA13968-RA,REFSEQ:XM_001357699
2	FlyBase	mRNA	1899076	1902619	.	+	.	ID=FBtr0304085;Name=Dpse\GA13968-RB;Parent=FBgn0074000;Dbxref=REFSEQ:XM_003736197,FlyBase_Annotation_IDs:GA13968-RB
2	FlyBase	mRNA	1904537	1907619	.	-	.	ID=FBtr0284419;Name=Dpse\GA26844-RA;Parent=FBgn0248217;Alias=GA26844-RA;Dbxref=FlyBase_Annotation_IDs:GA26844-RA,REFSEQ:XM_002136933
2	FlyBase	mRNA	1908280	1911803	.	-	.	ID=FBtr0284417;Name=Dpse\GA26842-RA;Parent=FBgn0248215;Alias=GA26842-RA;Dbxref=FlyBase_Annotation_IDs:GA26842-RA,REFSEQ:XM_001357700
2	FlyBase	mRNA	1915885	1916751	.	+	.	ID=FBtr0284745;Name=Dpse\GA26957-RA;Parent=FBgn0248328;Alias=GA26957-RA;Dbxref=FlyBase_Annotation_IDs:GA26957-RA,REFSEQ:XM_002136934
2	FlyBase	mRNA	1917264	1920776	.	-	.	ID=FBtr0284416;Name=Dpse\GA12648-RA;Parent=FBgn0072694;Alias=GA12648-RA;Dbxref=REFSEQ:XM_001357702,FlyBase_Annotation_IDs:GA12648-RA
2	FlyBase	mRNA	1983947	1984601	.	-	.	ID=FBtr0303968;Name=Dpse\GA30082-RA;Parent=FBgn0261903;Dbxref=REFSEQ:XM_003736198,FlyBase_Annotation_IDs:GA30082-RA
2	FlyBase	mRNA	1986321	1986992	.	-	.	ID=FBtr0304721;Name=Dpse\GA30083-RB;Parent=FBgn0261904;Dbxref=REFSEQ:XM_003736199,FlyBase_Annotation_IDs:GA30083-RB
2	FlyBase	mRNA	1993270	1993944	.	-	.	ID=FBtr0303969;Name=Dpse\GA30084-RA;Parent=FBgn0261905;Dbxref=REFSEQ:XM_002136935,FlyBase_Annotation_IDs:GA30084-RA
2	FlyBase	mRNA	1995439	1999436	.	-	.	ID=FBtr0284414;Name=Dpse\GA26840-RA;Parent=FBgn0248213;Alias=GA26840-RA;Dbxref=REFSEQ:XM_002136936,FlyBase_Annotation_IDs:GA26840-RA
2	FlyBase	mRNA	1995439	1999436	.	-	.	ID=FBtr0305114;Name=Dpse\GA26840-RB;Parent=FBgn0248213;Dbxref=REFSEQ:XM_003736200,FlyBase_Annotation_IDs:GA26840-RB
2	FlyBase	mRNA	2031272	2031637	.	-	.	ID=FBtr0305112;Name=Dpse\GA11037-RB;Parent=FBgn0071093;Dbxref=REFSEQ:XM_001357704,FlyBase_Annotation_IDs:GA11037-RB
2	FlyBase	mRNA	2031931	2032275	.	-	.	ID=FBtr0284411;Name=Dpse\GA26838-RA;Parent=FBgn0248211;Alias=GA26838-RA;Dbxref=FlyBase_Annotation_IDs:GA26838-RA,REFSEQ:XM_002136938
2	FlyBase	mRNA	2032596	2033000	.	-	.	ID=FBtr0305115;Name=Dpse\GA30102-RA;Parent=FBgn0262054;Dbxref=REFSEQ:XM_003736201,FlyBase_Annotation_IDs:GA30102-RA
2	FlyBase	mRNA	2033375	2033725	.	-	.	ID=FBtr0284410;Name=Dpse\GA26837-RA;Parent=FBgn0248210;Alias=GA26837-RA;Dbxref=FlyBase_Annotation_IDs:GA26837-RA,REFSEQ:XM_002136939
2	FlyBase	mRNA	2069276	2173200	.	+	.	ID=FBtr0339913;Name=Dpse\GA30065-RD;Parent=FBgn0263238;Dbxref=FlyBase_Annotation_IDs:GA30065-RD,REFSEQ:XM_003736202
2	FlyBase	mRNA	2147699	2173200	.	+	.	ID=FBtr0304154;Name=Dpse\GA30065-RC;Parent=FBgn0263238;Dbxref=REFSEQ:XM_001357706,FlyBase_Annotation_IDs:GA30065-RC
2	FlyBase	mRNA	2176202	2178326	.	-	.	ID=FBtr0284408;Name=Dpse\GA15348-RA;Parent=FBgn0075368;Alias=GA15348-RA;Dbxref=FlyBase_Annotation_IDs:GA15348-RA,REFSEQ:XM_001357707
2	FlyBase	mRNA	2178490	2179461	.	+	.	ID=FBtr0284750;Name=Dpse\GA26960-RA;Parent=FBgn0248331;Alias=GA26960-RA;Dbxref=FlyBase_Annotation_IDs:GA26960-RA,REFSEQ:XM_002136944
2	FlyBase	mRNA	2179524	2179933	.	-	.	ID=FBtr0284406;Name=Dpse\GA11036-RA;Parent=FBgn0071092;Alias=GA11036-RA;Dbxref=FlyBase_Annotation_IDs:GA11036-RA,REFSEQ:XM_001357708
2	FlyBase	mRNA	2180990	2182549	.	-	.	ID=FBtr0284405;Name=Dpse\GA15346-RA;Parent=FBgn0075366;Alias=GA15346-RA;Dbxref=REFSEQ:XM_001357709,FlyBase_Annotation_IDs:GA15346-RA
2	FlyBase	mRNA	2184599	2187277	.	+	.	ID=FBtr0284751;Name=Dpse\GA15183-RA;Parent=FBgn0075208;Alias=GA15183-RA;Dbxref=FlyBase_Annotation_IDs:GA15183-RA,REFSEQ:XM_001357710
2	FlyBase	mRNA	2185204	2187277	.	+	.	ID=FBtr0303974;Name=Dpse\GA15183-RB;Parent=FBgn0075208;Dbxref=REFSEQ:XM_003736203,FlyBase_Annotation_IDs:GA15183-RB
2	FlyBase	mRNA	2188356	2191420	.	-	.	ID=FBtr0284404;Name=Dpse\GA15345-RA;Parent=FBgn0075365;Alias=GA15345-RA;Dbxref=FlyBase_Annotation_IDs:GA15345-RA,REFSEQ:XM_001357711
2	FlyBase	mRNA	2206802	2207437	.	+	.	ID=FBtr0284752;Name=Dpse\GA15185-RA;Parent=FBgn0075210;Alias=GA15185-RA;Dbxref=FlyBase_Annotation_IDs:GA15185-RA,REFSEQ:XM_001357712
2	FlyBase	mRNA	2252647	2261125	.	+	.	ID=FBtr0284753;Name=Dpse\GA15116-RA;Parent=FBgn0075141;Alias=GA15116-RA;Dbxref=FlyBase_Annotation_IDs:GA15116-RA,REFSEQ:XM_001357713
2	FlyBase	mRNA	2285577	2286299	.	-	.	ID=FBtr0284403;Name=Dpse\GA26834-RA;Parent=FBgn0248207;Alias=GA26834-RA;Dbxref=FlyBase_Annotation_IDs:GA26834-RA,REFSEQ:XM_002136945
2	FlyBase	mRNA	2287452	2288178	.	-	.	ID=FBtr0284402;Name=Dpse\GA26833-RA;Parent=FBgn0248206;Alias=GA26833-RA;Dbxref=FlyBase_Annotation_IDs:GA26833-RA,REFSEQ:XM_002136946
2	FlyBase	mRNA	2288659	2289338	.	-	.	ID=FBtr0284401;Name=Dpse\GA15961-RA;Parent=FBgn0075977;Alias=GA15961-RA;Dbxref=FlyBase_Annotation_IDs:GA15961-RA,REFSEQ:XM_001357716
2	FlyBase	mRNA	2290707	2296589	.	+	.	ID=FBtr0284754;Name=Dpse\GA15122-RA;Parent=FBgn0075147;Alias=GA15122-RA;Dbxref=REFSEQ:XM_001357717,FlyBase_Annotation_IDs:GA15122-RA
2	FlyBase	mRNA	2298472	2300062	.	-	.	ID=FBtr0284400;Name=Dpse\GA20446-RA;Parent=FBgn0080441;Alias=GA20446-RA;Dbxref=FlyBase_Annotation_IDs:GA20446-RA,REFSEQ:XM_001357718
2	FlyBase	mRNA	2318296	2320262	.	+	.	ID=FBtr0284755;Name=Dpse\GA15123-RA;Parent=FBgn0075148;Alias=GA15123-RA;Dbxref=REFSEQ:XM_001357719,FlyBase_Annotation_IDs:GA15123-RA
2	FlyBase	mRNA	2332023	2332691	.	-	.	ID=FBtr0284399;Name=Dpse\GA26832-RA;Parent=FBgn0248205;Alias=GA26832-RA;Dbxref=FlyBase_Annotation_IDs:GA26832-RA,REFSEQ:XM_002136947
2	FlyBase	mRNA	2332908	2341515	.	-	.	ID=FBtr0305099;Name=Dpse\GA15061-RC;Parent=FBgn0075086;Dbxref=REFSEQ:XM_001357720,FlyBase_Annotation_IDs:GA15061-RC
2	FlyBase	mRNA	2338497	2341515	.	-	.	ID=FBtr0303975;Name=Dpse\GA15061-RB;Parent=FBgn0075086;Dbxref=REFSEQ:XM_003736204,FlyBase_Annotation_IDs:GA15061-RB
2	FlyBase	mRNA	2361056	2363078	.	+	.	ID=FBtr0284756;Name=Dpse\GA11359-RA;Parent=FBgn0071413;Alias=GA11359-RA;Dbxref=FlyBase_Annotation_IDs:GA11359-RA,REFSEQ:XM_001357721
2	FlyBase	mRNA	2363137	2365171	.	-	.	ID=FBtr0284396;Name=Dpse\GA20451-RA;Parent=FBgn0080446;Alias=GA20451-RA;Dbxref=FlyBase_Annotation_IDs:GA20451-RA,REFSEQ:XM_001357724
2	FlyBase	mRNA	2365441	2367156	.	+	.	ID=FBtr0284757;Name=Dpse\GA14800-RA;Parent=FBgn0074827;Alias=GA14800-RA;Dbxref=FlyBase_Annotation_IDs:GA14800-RA,REFSEQ:XM_001357723
2	FlyBase	mRNA	2367824	2368462	.	+	.	ID=FBtr0284758;Name=Dpse\Obp99a-RA;Parent=FBgn0074828;Alias=GA14801-RA,Dpse\GA14801-RA;Dbxref=REFSEQ:XM_001357725,FlyBase_Annotation_IDs:GA14801-RA
2	FlyBase	mRNA	2368568	2370341	.	+	.	ID=FBtr0284761;Name=Dpse\GA14875-RA;Parent=FBgn0074902;Alias=GA14875-RA;Dbxref=FlyBase_Annotation_IDs:GA14875-RA,REFSEQ:XM_001357722
2	FlyBase	mRNA	2370437	2371483	.	-	.	ID=FBtr0284395;Name=Dpse\GA20454-RA;Parent=FBgn0080449;Alias=GA20454-RA;Dbxref=FlyBase_Annotation_IDs:GA20454-RA,REFSEQ:XM_001357726
2	FlyBase	mRNA	2372713	2374108	.	-	.	ID=FBtr0284394;Name=Dpse\GA20455-RA;Parent=FBgn0080450;Alias=GA20455-RA;Dbxref=FlyBase_Annotation_IDs:GA20455-RA,REFSEQ:XM_001357727
2	FlyBase	mRNA	2375952	2378157	.	+	.	ID=FBtr0284762;Name=Dpse\GA15127-RA;Parent=FBgn0075152;Alias=GA15127-RA;Dbxref=FlyBase_Annotation_IDs:GA15127-RA,REFSEQ:XM_001357728
2	FlyBase	mRNA	2378288	2378909	.	-	.	ID=FBtr0284393;Name=Dpse\Obp99c-RA;Parent=FBgn0248204;Alias=GA26831-RA,Dpse\GA26831-RA;Dbxref=REFSEQ:XM_002136948,FlyBase_Annotation_IDs:GA26831-RA
2	FlyBase	mRNA	2386350	2389662	.	+	.	ID=FBtr0284763;Name=Dpse\GA13771-RA;Parent=FBgn0073807;Alias=GA13771-RA;Dbxref=FlyBase_Annotation_IDs:GA13771-RA,REFSEQ:XM_001357729
2	FlyBase	mRNA	2408030	2408449	.	+	.	ID=FBtr0284764;Name=Dpse\Obp99d-RA;Parent=FBgn0073808;Alias=GA13772-RA,Dpse\GA13772-RA;Dbxref=FlyBase_Annotation_IDs:GA13772-RA,REFSEQ:XM_001357730
2	FlyBase	mRNA	2408569	2409039	.	-	.	ID=FBtr0284392;Name=Dpse\Obp99b-RA;Parent=FBgn0080458;Alias=GA20463-RA,Dpse\GA20463-RA;Dbxref=FlyBase_Annotation_IDs:GA20463-RA,REFSEQ:XM_001357731
2	FlyBase	mRNA	2413061	2415632	.	+	.	ID=FBtr0284766;Name=Dpse\GA13773-RA;Parent=FBgn0073809;Alias=GA13773-RA;Dbxref=FlyBase_Annotation_IDs:GA13773-RA,REFSEQ:XM_001357732
2	FlyBase	mRNA	2415990	2416307	.	+	.	ID=FBtr0284767;Name=Dpse\GA26962-RA;Parent=FBgn0248333;Alias=GA26962-RA;Dbxref=FlyBase_Annotation_IDs:GA26962-RA,REFSEQ:XM_002136950
2	FlyBase	mRNA	2416616	2417452	.	+	.	ID=FBtr0284768;Name=Dpse\GA26963-RA;Parent=FBgn0248334;Alias=GA26963-RA;Dbxref=FlyBase_Annotation_IDs:GA26963-RA,REFSEQ:XM_002136951
2	FlyBase	mRNA	2417497	2418173	.	-	.	ID=FBtr0284391;Name=Dpse\GA20464-RA;Parent=FBgn0080459;Alias=GA20464-RA;Dbxref=FlyBase_Annotation_IDs:GA20464-RA,REFSEQ:XM_001357733
2	FlyBase	mRNA	2419077	2419903	.	-	.	ID=FBtr0284390;Name=Dpse\GA26830-RA;Parent=FBgn0248203;Alias=GA26830-RA;Dbxref=FlyBase_Annotation_IDs:GA26830-RA,REFSEQ:XM_002136952
2	FlyBase	mRNA	2420534	2420890	.	+	.	ID=FBtr0284769;Name=Dpse\GA15056-RA;Parent=FBgn0075081;Alias=GA15056-RA;Dbxref=FlyBase_Annotation_IDs:GA15056-RA,REFSEQ:XM_001357734
2	FlyBase	mRNA	2422418	2427854	.	+	.	ID=FBtr0304789;Name=Dpse\GA15157-RB;Parent=FBgn0075182;Dbxref=REFSEQ:XM_001357735,FlyBase_Annotation_IDs:GA15157-RB
2	FlyBase	mRNA	2431198	2432711	.	-	.	ID=FBtr0284389;Name=Dpse\GA20472-RA;Parent=FBgn0080467;Alias=GA20472-RA;Dbxref=REFSEQ:XM_001357736,FlyBase_Annotation_IDs:GA20472-RA
2	FlyBase	mRNA	2432873	2433825	.	+	.	ID=FBtr0284772;Name=Dpse\GA20469-RA;Parent=FBgn0080464;Alias=GA20469-RA;Dbxref=FlyBase_Annotation_IDs:GA20469-RA,REFSEQ:XM_001357737
2	FlyBase	mRNA	2434027	2436119	.	+	.	ID=FBtr0303168;Name=Dpse\GA15162-RB;Parent=FBgn0075187;Dbxref=REFSEQ:XM_003736205,FlyBase_Annotation_IDs:GA15162-RB
2	FlyBase	mRNA	2434668	2436119	.	+	.	ID=FBtr0284773;Name=Dpse\GA15162-RA;Parent=FBgn0075187;Alias=GA15162-RA;Dbxref=REFSEQ:XM_001357738,FlyBase_Annotation_IDs:GA15162-RA
2	FlyBase	mRNA	2436212	2438982	.	-	.	ID=FBtr0284388;Name=Dpse\GA20478-RA;Parent=FBgn0080473;Alias=GA20478-RA;Dbxref=FlyBase_Annotation_IDs:GA20478-RA,REFSEQ:XM_001357739
2	FlyBase	mRNA	2439141	2440450	.	+	.	ID=FBtr0284774;Name=Dpse\GA19293-RA;Parent=FBgn0079290;Alias=GA19293-RA;Dbxref=REFSEQ:XM_001357740,FlyBase_Annotation_IDs:GA19293-RA
2	FlyBase	mRNA	2440212	2441497	.	-	.	ID=FBtr0284387;Name=Dpse\GA19292-RA;Parent=FBgn0079289;Alias=GA19292-RA;Dbxref=REFSEQ:XM_001357741,FlyBase_Annotation_IDs:GA19292-RA
2	FlyBase	mRNA	2441902	2444496	.	+	.	ID=FBtr0284775;Name=Dpse\GA19290-RA;Parent=FBgn0079287;Alias=GA19290-RA;Dbxref=REFSEQ:XM_001357742,FlyBase_Annotation_IDs:GA19290-RA
2	FlyBase	mRNA	2442680	2443270	.	-	.	ID=FBtr0284385;Name=Dpse\GA19291-RA;Parent=FBgn0079288;Alias=GA19291-RA;Dbxref=REFSEQ:XM_001357743,FlyBase_Annotation_IDs:GA19291-RA
2	FlyBase	mRNA	2444606	2445620	.	-	.	ID=FBtr0284384;Name=Dpse\GA12880-RA;Parent=FBgn0072925;Alias=GA12880-RA;Dbxref=FlyBase_Annotation_IDs:GA12880-RA,REFSEQ:XM_001357744
2	FlyBase	mRNA	2447154	2457104	.	-	.	ID=FBtr0284383;Name=Dpse\GA26829-RA;Parent=FBgn0248202;Alias=GA26829-RA;Dbxref=FlyBase_Annotation_IDs:GA26829-RA,REFSEQ:XM_002136953
2	FlyBase	mRNA	2447154	2457104	.	-	.	ID=FBtr0303166;Name=Dpse\GA26829-RB;Parent=FBgn0248202;Dbxref=REFSEQ:XM_003736206,FlyBase_Annotation_IDs:GA26829-RB
2	FlyBase	mRNA	2447154	2457104	.	-	.	ID=FBtr0303167;Name=Dpse\GA26829-RC;Parent=FBgn0248202;Dbxref=REFSEQ:XM_003736207,FlyBase_Annotation_IDs:GA26829-RC
2	FlyBase	mRNA	2460995	2464439	.	+	.	ID=FBtr0284776;Name=Dpse\GA19546-RA;Parent=FBgn0079542;Alias=GA19546-RA;Dbxref=FlyBase_Annotation_IDs:GA19546-RA,REFSEQ:XM_001357749
2	FlyBase	pre_miRNA	2487253	2487352	.	-	.	ID=FBtr0294380;Name=Dpse\mir-284-RM;Parent=FBgn0082456;Alias=GA29403-RM;Dbxref=REFSEQ:XR_053348,MIR:MI0001343,FlyBase_Annotation_IDs:GA29403-RM
2	FlyBase	miRNA	2487261	2487289	.	-	.	ID=FBtr0294381;Name=Dpse\miR-284-RA;Derives_from=FBtr0294380;Alias=GA29403-RA,Dpse\GA_RFAM_MIR_48001205;Dbxref=MIR:MIMAT0001248,FlyBase_Annotation_IDs:GA29403-RA,REFSEQ:XR_053349
2	FlyBase	mRNA	2488356	2497287	.	-	.	ID=FBtr0284382;Name=Dpse\GA26828-RA;Parent=FBgn0248201;Alias=GA26828-RA;Dbxref=FlyBase_Annotation_IDs:GA26828-RA,REFSEQ:XM_002136954
2	FlyBase	mRNA	2488635	2497287	.	-	.	ID=FBtr0303977;Name=Dpse\GA26828-RB;Parent=FBgn0248201;Dbxref=REFSEQ:XM_003736208,FlyBase_Annotation_IDs:GA26828-RB
2	FlyBase	mRNA	2559882	2563719	.	-	.	ID=FBtr0284381;Name=Dpse\GA14484-RA;Parent=FBgn0074512;Alias=GA14484-RA;Dbxref=REFSEQ:XM_001357752,FlyBase_Annotation_IDs:GA14484-RA
2	FlyBase	mRNA	2565016	2567082	.	+	.	ID=FBtr0284777;Name=Dpse\GA19538-RA;Parent=FBgn0079534;Alias=GA19538-RA;Dbxref=REFSEQ:XM_001357753,FlyBase_Annotation_IDs:GA19538-RA
2	FlyBase	mRNA	2567282	2569523	.	+	.	ID=FBtr0284778;Name=Dpse\GA15014-RA;Parent=FBgn0075039;Alias=GA15014-RA;Dbxref=FlyBase_Annotation_IDs:GA15014-RA,REFSEQ:XM_001357754
2	FlyBase	mRNA	2569726	2571001	.	+	.	ID=FBtr0284779;Name=Dpse\GA26964-RA;Parent=FBgn0248335;Alias=GA26964-RA;Dbxref=FlyBase_Annotation_IDs:GA26964-RA,REFSEQ:XM_002136955
2	FlyBase	mRNA	2572015	2575331	.	+	.	ID=FBtr0284780;Name=Dpse\GA26965-RA;Parent=FBgn0248336;Alias=GA26965-RA;Dbxref=FlyBase_Annotation_IDs:GA26965-RA,REFSEQ:XM_002136956
2	FlyBase	mRNA	2576479	2577567	.	-	.	ID=FBtr0284380;Name=Dpse\GA26827-RA;Parent=FBgn0248200;Alias=GA26827-RA;Dbxref=REFSEQ:XM_002136957,FlyBase_Annotation_IDs:GA26827-RA
2	FlyBase	mRNA	2577374	2596062	.	-	.	ID=FBtr0284379;Name=Dpse\GA18737-RA;Parent=FBgn0078737;Alias=GA18737-RA;Dbxref=FlyBase_Annotation_IDs:GA18737-RA,REFSEQ:XM_001357755
2	FlyBase	mRNA	2597080	2598665	.	+	.	ID=FBtr0284782;Name=Dpse\GA17995-RA;Parent=FBgn0078004;Alias=GA17995-RA;Dbxref=REFSEQ:XM_001357756,FlyBase_Annotation_IDs:GA17995-RA
2	FlyBase	mRNA	2598678	2600835	.	-	.	ID=FBtr0284378;Name=Dpse\GA18879-RA;Parent=FBgn0078879;Alias=GA18879-RA;Dbxref=REFSEQ:XM_001357757,FlyBase_Annotation_IDs:GA18879-RA
2	FlyBase	mRNA	2601281	2603017	.	+	.	ID=FBtr0284783;Name=Dpse\GA18006-RA;Parent=FBgn0078015;Alias=GA18006-RA;Dbxref=REFSEQ:XM_001357758,FlyBase_Annotation_IDs:GA18006-RA
2	FlyBase	mRNA	2603711	2606214	.	+	.	ID=FBtr0284784;Name=Dpse\GA14233-RA;Parent=FBgn0074262;Alias=GA14233-RA;Dbxref=FlyBase_Annotation_IDs:GA14233-RA,REFSEQ:XM_001357759
2	FlyBase	mRNA	2607596	2608325	.	+	.	ID=FBtr0284785;Name=Dpse\GA26967-RA;Parent=FBgn0248338;Alias=GA26967-RA;Dbxref=FlyBase_Annotation_IDs:GA26967-RA,REFSEQ:XM_002136958
2	FlyBase	mRNA	2608444	2608964	.	-	.	ID=FBtr0284377;Name=Dpse\GA18867-RA;Parent=FBgn0078867;Alias=GA18867-RA;Dbxref=FlyBase_Annotation_IDs:GA18867-RA,REFSEQ:XM_001357761
2	FlyBase	mRNA	2609995	2611717	.	+	.	ID=FBtr0284786;Name=Dpse\GA26968-RA;Parent=FBgn0248339;Alias=GA26968-RA;Dbxref=REFSEQ:XM_002136959,FlyBase_Annotation_IDs:GA26968-RA
2	FlyBase	mRNA	2611897	2612831	.	-	.	ID=FBtr0284376;Name=Dpse\GA18864-RA;Parent=FBgn0078864;Alias=GA18864-RA;Dbxref=FlyBase_Annotation_IDs:GA18864-RA,REFSEQ:XM_001357762
2	FlyBase	mRNA	2613006	2614312	.	+	.	ID=FBtr0284787;Name=Dpse\GA18041-RA;Parent=FBgn0078049;Alias=GA18041-RA;Dbxref=REFSEQ:XM_001357763,FlyBase_Annotation_IDs:GA18041-RA
2	FlyBase	snoRNA	2614461	2614600	.	-	.	ID=FBtr0294832;Name=Dpse\snoRNA:GA29777-RA;Parent=FBgn0254834;Alias=GA29777-RA;Dbxref=FlyBase_Annotation_IDs:GA29777-RA,REFSEQ:XR_053350
2	FlyBase	mRNA	2616667	2618542	.	-	.	ID=FBtr0304754;Name=Dpse\GA18724-RB;Parent=FBgn0078724;Dbxref=REFSEQ:XM_001357764,FlyBase_Annotation_IDs:GA18724-RB
2	FlyBase	mRNA	2653874	2654277	.	-	.	ID=FBtr0304755;Name=Dpse\GA30092-RA;Parent=FBgn0262044;Dbxref=REFSEQ:XM_003736209,FlyBase_Annotation_IDs:GA30092-RA
2	FlyBase	mRNA	2655316	2655689	.	-	.	ID=FBtr0281199;Name=Dpse\GA25574-RA;Parent=FBgn0246951;Alias=GA25574-RA;Dbxref=FlyBase_Annotation_IDs:GA25574-RA,REFSEQ:XM_002136962
2	FlyBase	mRNA	2657250	2657675	.	-	.	ID=FBtr0304756;Name=Dpse\GA30093-RA;Parent=FBgn0262045;Dbxref=REFSEQ:XM_003736210,FlyBase_Annotation_IDs:GA30093-RA
2	FlyBase	mRNA	2667973	2674769	.	+	.	ID=FBtr0304752;Name=Dpse\GA26970-RB;Parent=FBgn0248341;Dbxref=REFSEQ:XM_002136963,FlyBase_Annotation_IDs:GA26970-RB
2	FlyBase	mRNA	2676453	2676819	.	+	.	ID=FBtr0308556;Name=Dpse\GA30108-RA;Parent=FBgn0262488;Dbxref=REFSEQ:XM_003736211,FlyBase_Annotation_IDs:GA30108-RA
2	FlyBase	mRNA	2677503	2677934	.	+	.	ID=FBtr0308557;Name=Dpse\GA30109-RA;Parent=FBgn0262489;Dbxref=REFSEQ:XM_003736212,FlyBase_Annotation_IDs:GA30109-RA
2	FlyBase	mRNA	2678029	2678358	.	+	.	ID=FBtr0308555;Name=Dpse\GA30104-RA;Parent=FBgn0262056;Dbxref=REFSEQ:XM_003736213,FlyBase_Annotation_IDs:GA30104-RA
2	FlyBase	mRNA	2678990	2679403	.	+	.	ID=FBtr0308554;Name=Dpse\GA30103-RA;Parent=FBgn0262055;Dbxref=REFSEQ:XM_003736214,FlyBase_Annotation_IDs:GA30103-RA
2	FlyBase	mRNA	2686729	2691844	.	-	.	ID=FBtr0303382;Name=Dpse\GA18153-RB;Parent=FBgn0078160;Dbxref=REFSEQ:XM_002136965,FlyBase_Annotation_IDs:GA18153-RB
2	FlyBase	mRNA	2698115	2698467	.	-	.	ID=FBtr0284370;Name=Dpse\GA26823-RA;Parent=FBgn0248196;Alias=GA26823-RA;Dbxref=FlyBase_Annotation_IDs:GA26823-RA,REFSEQ:XM_002136966
2	FlyBase	mRNA	2711732	2712667	.	+	.	ID=FBtr0284790;Name=Dpse\GA26971-RA;Parent=FBgn0248342;Alias=GA26971-RA;Dbxref=FlyBase_Annotation_IDs:GA26971-RA,REFSEQ:XM_002136967
2	FlyBase	mRNA	2712888	2714724	.	+	.	ID=FBtr0303814;Name=Dpse\GA30047-RA;Parent=FBgn0261652;Dbxref=REFSEQ:XM_003736215,FlyBase_Annotation_IDs:GA30047-RA
2	FlyBase	mRNA	2715495	2717379	.	+	.	ID=FBtr0303815;Name=Dpse\GA30048-RA;Parent=FBgn0261653;Dbxref=REFSEQ:XM_001357768,FlyBase_Annotation_IDs:GA30048-RA
2	FlyBase	mRNA	2719793	2722292	.	-	.	ID=FBtr0284369;Name=Dpse\GA18142-RA;Parent=FBgn0078150;Alias=GA18142-RA;Dbxref=FlyBase_Annotation_IDs:GA18142-RA,REFSEQ:XM_001357769
2	FlyBase	mRNA	2797211	2798869	.	+	.	ID=FBtr0304757;Name=Dpse\GA14494-RB;Parent=FBgn0074522;Dbxref=REFSEQ:XM_001357770,FlyBase_Annotation_IDs:GA14494-RB
2	FlyBase	mRNA	2801425	2803116	.	+	.	ID=FBtr0284796;Name=Dpse\GA26974-RA;Parent=FBgn0248345;Alias=GA26974-RA;Dbxref=FlyBase_Annotation_IDs:GA26974-RA,REFSEQ:XM_002136970
2	FlyBase	mRNA	2807420	2808587	.	+	.	ID=FBtr0284797;Name=Dpse\GA26975-RA;Parent=FBgn0248346;Alias=GA26975-RA;Dbxref=FlyBase_Annotation_IDs:GA26975-RA,REFSEQ:XM_002136971
2	FlyBase	mRNA	2822897	2823271	.	-	.	ID=FBtr0284367;Name=Dpse\GA26821-RA;Parent=FBgn0248194;Alias=GA26821-RA;Dbxref=FlyBase_Annotation_IDs:GA26821-RA,REFSEQ:XM_002136972
2	FlyBase	mRNA	2831802	2835166	.	-	.	ID=FBtr0304761;Name=Dpse\GA18138-RC;Parent=FBgn0078146;Dbxref=REFSEQ:XM_003736216,FlyBase_Annotation_IDs:GA18138-RC
2	FlyBase	mRNA	2832024	2835633	.	-	.	ID=FBtr0284366;Name=Dpse\GA18138-RA;Parent=FBgn0078146;Alias=GA18138-RA;Dbxref=FlyBase_Annotation_IDs:GA18138-RA,REFSEQ:XM_001357771
2	FlyBase	mRNA	2832024	2835166	.	-	.	ID=FBtr0304760;Name=Dpse\GA18138-RB;Parent=FBgn0078146;Dbxref=REFSEQ:XM_003736217,FlyBase_Annotation_IDs:GA18138-RB
2	FlyBase	mRNA	2837259	2838500	.	-	.	ID=FBtr0284365;Name=Dpse\GA10134-RA;Parent=FBgn0070193;Alias=GA10134-RA;Dbxref=FlyBase_Annotation_IDs:GA10134-RA,REFSEQ:XM_001357772
2	FlyBase	mRNA	2839852	2846052	.	-	.	ID=FBtr0304758;Name=Dpse\GA10132-RB;Parent=FBgn0070191;Dbxref=REFSEQ:XM_001357773,FlyBase_Annotation_IDs:GA10132-RB
2	FlyBase	mRNA	2839852	2841672	.	-	.	ID=FBtr0304759;Name=Dpse\GA10132-RC;Parent=FBgn0070191;Dbxref=REFSEQ:XM_003736218,FlyBase_Annotation_IDs:GA10132-RC
2	FlyBase	mRNA	2851296	2852907	.	-	.	ID=FBtr0284362;Name=Dpse\GA10127-RA;Parent=FBgn0070186;Alias=GA10127-RA;Dbxref=FlyBase_Annotation_IDs:GA10127-RA,REFSEQ:XM_001357774
2	FlyBase	mRNA	2867607	2868379	.	-	.	ID=FBtr0284361;Name=Dpse\GA26820-RA;Parent=FBgn0248193;Alias=GA26820-RA;Dbxref=FlyBase_Annotation_IDs:GA26820-RA,REFSEQ:XM_002136973
2	FlyBase	mRNA	2871571	2872602	.	-	.	ID=FBtr0284360;Name=Dpse\GA10124-RA;Parent=FBgn0070183;Alias=GA10124-RA;Dbxref=FlyBase_Annotation_IDs:GA10124-RA,REFSEQ:XM_001357775
2	FlyBase	mRNA	2882275	2893756	.	+	.	ID=FBtr0284798;Name=Dpse\GA10114-RA;Parent=FBgn0070173;Alias=GA10114-RA;Dbxref=FlyBase_Annotation_IDs:GA10114-RA,REFSEQ:XM_001357776
2	FlyBase	mRNA	2902490	2905087	.	-	.	ID=FBtr0284359;Name=Dpse\GA26819-RA;Parent=FBgn0248192;Alias=GA26819-RA;Dbxref=FlyBase_Annotation_IDs:GA26819-RA,REFSEQ:XM_002136974
2	FlyBase	mRNA	2906802	2909390	.	-	.	ID=FBtr0284358;Name=Dpse\GA26818-RA;Parent=FBgn0248191;Alias=GA26818-RA;Dbxref=FlyBase_Annotation_IDs:GA26818-RA,REFSEQ:XM_002136975
2	FlyBase	mRNA	2910327	2912920	.	-	.	ID=FBtr0284357;Name=Dpse\GA26817-RA;Parent=FBgn0248190;Alias=GA26817-RA;Dbxref=FlyBase_Annotation_IDs:GA26817-RA,REFSEQ:XM_002136976
2	FlyBase	mRNA	2915575	2918169	.	-	.	ID=FBtr0284356;Name=Dpse\GA26816-RA;Parent=FBgn0248189;Alias=GA26816-RA;Dbxref=FlyBase_Annotation_IDs:GA26816-RA,REFSEQ:XM_002136977
2	FlyBase	tRNA	2921460	2921587	.	-	.	ID=FBtr0294532;Name=Dpse\tRNA:GA29477-RA;Parent=FBgn0254534;Alias=GA29477-RA;Dbxref=FlyBase_Annotation_IDs:GA29477-RA
2	FlyBase	mRNA	2922622	2924944	.	-	.	ID=FBtr0284355;Name=Dpse\GA10138-RA;Parent=FBgn0070197;Alias=GA10138-RA;Dbxref=REFSEQ:XM_001357777,FlyBase_Annotation_IDs:GA10138-RA
2	FlyBase	mRNA	2927171	2952720	.	-	.	ID=FBtr0303453;Name=Dpse\GA26815-RC;Parent=FBgn0248188;Dbxref=REFSEQ:XM_002136978,FlyBase_Annotation_IDs:GA26815-RC
2	FlyBase	mRNA	2927171	2947042	.	-	.	ID=FBtr0303452;Name=Dpse\GA26815-RB;Parent=FBgn0248188;Dbxref=REFSEQ:XM_003736219,FlyBase_Annotation_IDs:GA26815-RB
2	FlyBase	mRNA	2973365	2974502	.	+	.	ID=FBtr0284799;Name=Dpse\GA26976-RA;Parent=FBgn0248347;Alias=GA26976-RA;Dbxref=FlyBase_Annotation_IDs:GA26976-RA,REFSEQ:XM_002136979
2	FlyBase	mRNA	3005664	3006313	.	-	.	ID=FBtr0284352;Name=Dpse\GA26814-RA;Parent=FBgn0248187;Alias=GA26814-RA;Dbxref=FlyBase_Annotation_IDs:GA26814-RA,REFSEQ:XM_002136980
2	FlyBase	mRNA	3006945	3007772	.	+	.	ID=FBtr0284800;Name=Dpse\GA12550-RA;Parent=FBgn0072596;Alias=GA12550-RA;Dbxref=FlyBase_Annotation_IDs:GA12550-RA,REFSEQ:XM_001357778
2	FlyBase	mRNA	3008842	3009665	.	+	.	ID=FBtr0284801;Name=Dpse\GA10118-RA;Parent=FBgn0070177;Alias=GA10118-RA;Dbxref=FlyBase_Annotation_IDs:GA10118-RA,REFSEQ:XM_001357779
2	FlyBase	mRNA	3010125	3012320	.	+	.	ID=FBtr0284802;Name=Dpse\GA26977-RA;Parent=FBgn0248348;Alias=GA26977-RA;Dbxref=REFSEQ:XM_002136981,FlyBase_Annotation_IDs:GA26977-RA
2	FlyBase	mRNA	3012476	3013682	.	+	.	ID=FBtr0284804;Name=Dpse\GA26978-RA;Parent=FBgn0248349;Alias=GA26978-RA;Dbxref=FlyBase_Annotation_IDs:GA26978-RA,REFSEQ:XM_002136982
2	FlyBase	mRNA	3014123	3015528	.	+	.	ID=FBtr0284805;Name=Dpse\GA14092-RA;Parent=FBgn0074123;Alias=GA14092-RA;Dbxref=FlyBase_Annotation_IDs:GA14092-RA,REFSEQ:XM_001357780
2	FlyBase	mRNA	3016128	3021027	.	-	.	ID=FBtr0284351;Name=Dpse\GA26813-RA;Parent=FBgn0248186;Alias=GA26813-RA;Dbxref=FlyBase_Annotation_IDs:GA26813-RA,REFSEQ:XM_002136983
2	FlyBase	mRNA	3022695	3023615	.	-	.	ID=FBtr0284350;Name=Dpse\GA26812-RA;Parent=FBgn0248185;Alias=GA26812-RA;Dbxref=FlyBase_Annotation_IDs:GA26812-RA,REFSEQ:XM_002136984
2	FlyBase	mRNA	3023945	3024562	.	+	.	ID=FBtr0284806;Name=Dpse\GA26979-RA;Parent=FBgn0248350;Alias=GA26979-RA;Dbxref=FlyBase_Annotation_IDs:GA26979-RA,REFSEQ:XM_002136985
2	FlyBase	mRNA	3024996	3027075	.	-	.	ID=FBtr0305447;Name=Dpse\GA10193-RB;Parent=FBgn0070252;Dbxref=REFSEQ:XM_001357784,FlyBase_Annotation_IDs:GA10193-RB
2	FlyBase	mRNA	3028437	3028661	.	-	.	ID=FBtr0284348;Name=Dpse\GA16271-RA;Parent=FBgn0076287;Alias=GA16271-RA;Dbxref=FlyBase_Annotation_IDs:GA16271-RA,REFSEQ:XM_001357783
2	FlyBase	mRNA	3029134	3031008	.	+	.	ID=FBtr0284807;Name=Dpse\GA16046-RA;Parent=FBgn0076062;Alias=GA16046-RA;Dbxref=FlyBase_Annotation_IDs:GA16046-RA,REFSEQ:XM_001357785
2	FlyBase	mRNA	3031624	3034565	.	+	.	ID=FBtr0284808;Name=Dpse\GA26980-RA;Parent=FBgn0248351;Alias=GA26980-RA;Dbxref=REFSEQ:XM_002136986,FlyBase_Annotation_IDs:GA26980-RA
2	FlyBase	mRNA	3035722	3036767	.	+	.	ID=FBtr0284809;Name=Dpse\GA10230-RA;Parent=FBgn0070288;Alias=GA10230-RA;Dbxref=FlyBase_Annotation_IDs:GA10230-RA,REFSEQ:XM_001357786
2	FlyBase	mRNA	3037163	3038227	.	+	.	ID=FBtr0284810;Name=Dpse\GA10229-RA;Parent=FBgn0070287;Alias=GA10229-RA;Dbxref=FlyBase_Annotation_IDs:GA10229-RA,REFSEQ:XM_001357787
2	FlyBase	mRNA	3038440	3044219	.	-	.	ID=FBtr0284347;Name=Dpse\GA10192-RA;Parent=FBgn0070251;Alias=GA10192-RA;Dbxref=FlyBase_Annotation_IDs:GA10192-RA,REFSEQ:XM_001357788
2	FlyBase	mRNA	3055685	3058783	.	+	.	ID=FBtr0284812;Name=Dpse\GA10276-RA;Parent=FBgn0070334;Alias=GA10276-RA;Dbxref=REFSEQ:XM_001357789,FlyBase_Annotation_IDs:GA10276-RA
2	FlyBase	mRNA	3058786	3060258	.	-	.	ID=FBtr0284346;Name=Dpse\GA10174-RA;Parent=FBgn0070233;Alias=GA10174-RA;Dbxref=REFSEQ:XM_001357790,FlyBase_Annotation_IDs:GA10174-RA
2	FlyBase	mRNA	3060682	3061699	.	+	.	ID=FBtr0284813;Name=Dpse\GA19790-RA;Parent=FBgn0079786;Alias=GA19790-RA;Dbxref=FlyBase_Annotation_IDs:GA19790-RA,REFSEQ:XM_001357791
2	FlyBase	mRNA	3061804	3066114	.	-	.	ID=FBtr0284345;Name=Dpse\GA14328-RA;Parent=FBgn0074356;Alias=GA14328-RA;Dbxref=FlyBase_Annotation_IDs:GA14328-RA,REFSEQ:XM_001357792
2	FlyBase	mRNA	3074115	3111281	.	-	.	ID=FBtr0284344;Name=Dpse\GA12555-RA;Parent=FBgn0072601;Alias=GA12555-RA;Dbxref=FlyBase_Annotation_IDs:GA12555-RA,REFSEQ:XM_001357793
2	FlyBase	mRNA	3094633	3096041	.	+	.	ID=FBtr0284816;Name=Dpse\GA19815-RA;Parent=FBgn0079811;Alias=GA19815-RA;Dbxref=FlyBase_Annotation_IDs:GA19815-RA,REFSEQ:XM_001357795
2	FlyBase	mRNA	3096481	3097861	.	+	.	ID=FBtr0284817;Name=Dpse\GA26984-RA;Parent=FBgn0248355;Alias=GA26984-RA;Dbxref=FlyBase_Annotation_IDs:GA26984-RA,REFSEQ:XM_002136989
2	FlyBase	mRNA	3098189	3099568	.	+	.	ID=FBtr0284818;Name=Dpse\GA19818-RA;Parent=FBgn0079814;Alias=GA19818-RA;Dbxref=FlyBase_Annotation_IDs:GA19818-RA,REFSEQ:XM_001357794
2	FlyBase	mRNA	3113806	3116806	.	-	.	ID=FBtr0284343;Name=Dpse\GA26811-RA;Parent=FBgn0248184;Alias=GA26811-RA;Dbxref=FlyBase_Annotation_IDs:GA26811-RA,REFSEQ:XM_002136990
2	FlyBase	mRNA	3118161	3123605	.	+	.	ID=FBtr0284819;Name=Dpse\GA19825-RA;Parent=FBgn0079821;Alias=GA19825-RA;Dbxref=REFSEQ:XM_001357796,FlyBase_Annotation_IDs:GA19825-RA
2	FlyBase	mRNA	3123753	3125774	.	-	.	ID=FBtr0284341;Name=Dpse\GA16212-RA;Parent=FBgn0076228;Alias=GA16212-RA;Dbxref=FlyBase_Annotation_IDs:GA16212-RA,REFSEQ:XM_001357797
2	FlyBase	mRNA	3126306	3127453	.	-	.	ID=FBtr0284340;Name=Dpse\GA16262-RA;Parent=FBgn0076278;Alias=GA16262-RA;Dbxref=FlyBase_Annotation_IDs:GA16262-RA,REFSEQ:XM_001357798
2	FlyBase	mRNA	3127927	3131479	.	+	.	ID=FBtr0284820;Name=Dpse\GA26985-RA;Parent=FBgn0248356;Alias=GA26985-RA;Dbxref=REFSEQ:XM_002136991,FlyBase_Annotation_IDs:GA26985-RA
2	FlyBase	mRNA	3132985	3135479	.	+	.	ID=FBtr0284821;Name=Dpse\GA21732-RA;Parent=FBgn0081717;Alias=GA21732-RA;Dbxref=FlyBase_Annotation_IDs:GA21732-RA,REFSEQ:XM_001357799
2	FlyBase	mRNA	3137166	3137985	.	+	.	ID=FBtr0284822;Name=Dpse\GA21731-RA;Parent=FBgn0081716;Alias=GA21731-RA;Dbxref=FlyBase_Annotation_IDs:GA21731-RA,REFSEQ:XM_001357800
2	FlyBase	mRNA	3146015	3162516	.	-	.	ID=FBtr0302819;Name=Dpse\GA30025-RA;Parent=FBgn0261481;Dbxref=FlyBase_Annotation_IDs:GA30025-RA,REFSEQ:XM_001357801
2	FlyBase	mRNA	3146015	3162516	.	-	.	ID=FBtr0302823;Name=Dpse\GA30025-RE;Parent=FBgn0261481;Dbxref=FlyBase_Annotation_IDs:GA30025-RE,REFSEQ:XM_003736223
2	FlyBase	mRNA	3146015	3158254	.	-	.	ID=FBtr0302821;Name=Dpse\GA30025-RC;Parent=FBgn0261481;Dbxref=FlyBase_Annotation_IDs:GA30025-RC,REFSEQ:XM_003736221
2	FlyBase	mRNA	3146015	3158254	.	-	.	ID=FBtr0302822;Name=Dpse\GA30025-RD;Parent=FBgn0261481;Dbxref=FlyBase_Annotation_IDs:GA30025-RD,REFSEQ:XM_003736222
2	FlyBase	mRNA	3146015	3153479	.	-	.	ID=FBtr0302824;Name=Dpse\GA30025-RF;Parent=FBgn0261481;Dbxref=FlyBase_Annotation_IDs:GA30025-RF,REFSEQ:XM_003736224
2	FlyBase	mRNA	3147270	3153479	.	-	.	ID=FBtr0302820;Name=Dpse\GA30025-RB;Parent=FBgn0261481;Dbxref=FlyBase_Annotation_IDs:GA30025-RB,REFSEQ:XM_003736220
2	FlyBase	mRNA	3180643	3184732	.	-	.	ID=FBtr0284338;Name=Dpse\GA15085-RA;Parent=FBgn0075110;Alias=GA15085-RA;Dbxref=REFSEQ:XM_001357803,FlyBase_Annotation_IDs:GA15085-RA
2	FlyBase	mRNA	3185160	3186418	.	+	.	ID=FBtr0284823;Name=Dpse\GA21730-RA;Parent=FBgn0081715;Alias=GA21730-RA;Dbxref=FlyBase_Annotation_IDs:GA21730-RA,REFSEQ:XM_001357804
2	FlyBase	mRNA	3187062	3188456	.	+	.	ID=FBtr0284824;Name=Dpse\GA21728-RA;Parent=FBgn0081713;Alias=GA21728-RA;Dbxref=FlyBase_Annotation_IDs:GA21728-RA,REFSEQ:XM_001357805
2	FlyBase	mRNA	3189443	3191665	.	-	.	ID=FBtr0284337;Name=Dpse\GA20843-RA;Parent=FBgn0080833;Alias=GA20843-RA;Dbxref=FlyBase_Annotation_IDs:GA20843-RA,REFSEQ:XM_001357806
2	FlyBase	mRNA	3191782	3192018	.	-	.	ID=FBtr0284336;Name=Dpse\GA26809-RA;Parent=FBgn0248182;Alias=GA26809-RA;Dbxref=FlyBase_Annotation_IDs:GA26809-RA,REFSEQ:XM_002136992
2	FlyBase	mRNA	3192562	3194094	.	+	.	ID=FBtr0284826;Name=Dpse\GA21725-RA;Parent=FBgn0081710;Alias=GA21725-RA;Dbxref=REFSEQ:XM_001357807,FlyBase_Annotation_IDs:GA21725-RA
2	FlyBase	mRNA	3194100	3195007	.	-	.	ID=FBtr0284335;Name=Dpse\GA20841-RA;Parent=FBgn0080831;Alias=GA20841-RA;Dbxref=FlyBase_Annotation_IDs:GA20841-RA,REFSEQ:XM_001357808
2	FlyBase	mRNA	3195549	3196410	.	+	.	ID=FBtr0284827;Name=Dpse\GA26986-RA;Parent=FBgn0248357;Alias=GA26986-RA;Dbxref=REFSEQ:XM_002136993,FlyBase_Annotation_IDs:GA26986-RA
2	FlyBase	mRNA	3196605	3196910	.	+	.	ID=FBtr0284828;Name=Dpse\GA26987-RA;Parent=FBgn0248358;Alias=GA26987-RA;Dbxref=FlyBase_Annotation_IDs:GA26987-RA,REFSEQ:XM_002136994
2	FlyBase	mRNA	3196989	3198334	.	-	.	ID=FBtr0284334;Name=Dpse\Or85f-RA;Parent=FBgn0074157;Alias=Or85f-RA;Dbxref=FlyBase_Annotation_IDs:GA14128-RA,REFSEQ:XM_001357809
2	FlyBase	mRNA	3201582	3202034	.	+	.	ID=FBtr0284829;Name=Dpse\GA26988-RA;Parent=FBgn0248359;Alias=GA26988-RA;Dbxref=FlyBase_Annotation_IDs:GA26988-RA,REFSEQ:XM_002136995
2	FlyBase	mRNA	3204566	3231852	.	+	.	ID=FBtr0284830;Name=Dpse\GA21383-RA;Parent=FBgn0081371;Alias=GA21383-RA;Dbxref=FlyBase_Annotation_IDs:GA21383-RA,REFSEQ:XM_001357810
2	FlyBase	mRNA	3229823	3231852	.	+	.	ID=FBtr0304541;Name=Dpse\GA21383-RB;Parent=FBgn0081371;Dbxref=FlyBase_Annotation_IDs:GA21383-RB,REFSEQ:XM_003736225
2	FlyBase	mRNA	3232537	3234777	.	-	.	ID=FBtr0284333;Name=Dpse\GA20840-RA;Parent=FBgn0080830;Alias=GA20840-RA;Dbxref=FlyBase_Annotation_IDs:GA20840-RA,REFSEQ:XM_001357811
2	FlyBase	mRNA	3232537	3233602	.	-	.	ID=FBtr0303352;Name=Dpse\GA20840-RB;Parent=FBgn0080830;Dbxref=REFSEQ:XM_003736226,FlyBase_Annotation_IDs:GA20840-RB
2	FlyBase	mRNA	3235500	3236815	.	-	.	ID=FBtr0284332;Name=Dpse\GA14949-RA;Parent=FBgn0074975;Alias=GA14949-RA;Dbxref=FlyBase_Annotation_IDs:GA14949-RA,REFSEQ:XM_001357812
2	FlyBase	mRNA	3242087	3245539	.	-	.	ID=FBtr0284330;Name=Dpse\GA17352-RA;Parent=FBgn0077365;Alias=GA17352-RA;Dbxref=FlyBase_Annotation_IDs:GA17352-RA,REFSEQ:XM_001357813
2	FlyBase	mRNA	3263274	3264666	.	-	.	ID=FBtr0284329;Name=Dpse\GA20837-RA;Parent=FBgn0080827;Alias=GA20837-RA;Dbxref=REFSEQ:XM_001357814,FlyBase_Annotation_IDs:GA20837-RA
2	FlyBase	mRNA	3266139	3266624	.	+	.	ID=FBtr0284831;Name=Dpse\GA18771-RA;Parent=FBgn0078771;Alias=GA18771-RA;Dbxref=FlyBase_Annotation_IDs:GA18771-RA,REFSEQ:XM_001357815
2	FlyBase	mRNA	3266623	3267996	.	-	.	ID=FBtr0284328;Name=Dpse\GA19968-RA;Parent=FBgn0079964;Alias=GA19968-RA;Dbxref=REFSEQ:XM_001357816,FlyBase_Annotation_IDs:GA19968-RA
2	FlyBase	mRNA	3268520	3269595	.	+	.	ID=FBtr0284832;Name=Dpse\GA17287-RA;Parent=FBgn0077300;Alias=GA17287-RA;Dbxref=FlyBase_Annotation_IDs:GA17287-RA,REFSEQ:XM_001357817
2	FlyBase	mRNA	3270492	3271804	.	+	.	ID=FBtr0284833;Name=Dpse\GA16151-RA;Parent=FBgn0076167;Alias=GA16151-RA;Dbxref=REFSEQ:XM_001357818,FlyBase_Annotation_IDs:GA16151-RA
2	FlyBase	mRNA	3271879	3273174	.	-	.	ID=FBtr0284327;Name=Dpse\GA19964-RA;Parent=FBgn0079960;Alias=GA19964-RA;Dbxref=REFSEQ:XM_001357819,FlyBase_Annotation_IDs:GA19964-RA
2	FlyBase	mRNA	3274882	3283577	.	-	.	ID=FBtr0284326;Name=Dpse\GA26807-RA;Parent=FBgn0248180;Alias=GA26807-RA;Dbxref=FlyBase_Annotation_IDs:GA26807-RA,REFSEQ:XM_002136996
2	FlyBase	mRNA	3294181	3295224	.	+	.	ID=FBtr0284834;Name=Dpse\GA18780-RA;Parent=FBgn0078780;Alias=GA18780-RA;Dbxref=FlyBase_Annotation_IDs:GA18780-RA,REFSEQ:XM_001357821
2	FlyBase	mRNA	3298642	3299871	.	-	.	ID=FBtr0284325;Name=Dpse\GA19958-RA;Parent=FBgn0079954;Alias=GA19958-RA;Dbxref=FlyBase_Annotation_IDs:GA19958-RA,REFSEQ:XM_001357820
2	FlyBase	mRNA	3307365	3310105	.	+	.	ID=FBtr0284835;Name=Dpse\GA18798-RA;Parent=FBgn0078798;Alias=GA18798-RA;Dbxref=FlyBase_Annotation_IDs:GA18798-RA,REFSEQ:XM_001357823
2	FlyBase	mRNA	3307365	3310105	.	+	.	ID=FBtr0304542;Name=Dpse\GA18798-RB;Parent=FBgn0078798;Dbxref=FlyBase_Annotation_IDs:GA18798-RB,REFSEQ:XM_003736227
2	FlyBase	mRNA	3320568	3321591	.	+	.	ID=FBtr0284837;Name=Dpse\GA18806-RA;Parent=FBgn0078806;Alias=GA18806-RA;Dbxref=FlyBase_Annotation_IDs:GA18806-RA,REFSEQ:XM_001357822
2	FlyBase	mRNA	3322478	3323818	.	+	.	ID=FBtr0284838;Name=Dpse\GA26989-RA;Parent=FBgn0248360;Alias=GA26989-RA;Dbxref=REFSEQ:XM_002136997,FlyBase_Annotation_IDs:GA26989-RA
2	FlyBase	mRNA	3324213	3331717	.	+	.	ID=FBtr0284839;Name=Dpse\GA18819-RA;Parent=FBgn0078819;Alias=GA18819-RA;Dbxref=REFSEQ:XM_001357824,FlyBase_Annotation_IDs:GA18819-RA
2	FlyBase	mRNA	3334695	3342461	.	-	.	ID=FBtr0304790;Name=Dpse\GA19956-RB;Parent=FBgn0079952;Dbxref=REFSEQ:XM_001357825,FlyBase_Annotation_IDs:GA19956-RB
2	FlyBase	mRNA	3361438	3362007	.	-	.	ID=FBtr0304545;Name=Dpse\GA26806-RB;Parent=FBgn0248179;Dbxref=FlyBase_Annotation_IDs:GA26806-RB,REFSEQ:XM_002136998
2	FlyBase	mRNA	3364201	3369660	.	+	.	ID=FBtr0284840;Name=Dpse\GA13563-RA;Parent=FBgn0073599;Alias=GA13563-RA;Dbxref=REFSEQ:XM_001357826,FlyBase_Annotation_IDs:GA13563-RA
2	FlyBase	mRNA	3372917	3376829	.	-	.	ID=FBtr0284322;Name=Dpse\GA14071-RA;Parent=FBgn0074102;Alias=GA14071-RA;Dbxref=FlyBase_Annotation_IDs:GA14071-RA,REFSEQ:XM_001357827
2	FlyBase	mRNA	3377332	3379338	.	+	.	ID=FBtr0284841;Name=Dpse\GA13587-RA;Parent=FBgn0073623;Alias=GA13587-RA;Dbxref=FlyBase_Annotation_IDs:GA13587-RA,REFSEQ:XM_001357828
2	FlyBase	mRNA	3379859	3385212	.	-	.	ID=FBtr0304544;Name=Dpse\GA26805-RB;Parent=FBgn0248178;Dbxref=FlyBase_Annotation_IDs:GA26805-RB,REFSEQ:XM_002136999
2	FlyBase	mRNA	3383115	3385212	.	-	.	ID=FBtr0304543;Name=Dpse\GA26805-RD;Parent=FBgn0248178;Dbxref=FlyBase_Annotation_IDs:GA26805-RD,REFSEQ:XM_003736228
2	FlyBase	mRNA	3386791	3390054	.	+	.	ID=FBtr0284842;Name=Dpse\GA13064-RA;Parent=FBgn0073102;Alias=GA13064-RA;Dbxref=REFSEQ:XM_001357829,FlyBase_Annotation_IDs:GA13064-RA
2	FlyBase	mRNA	3390149	3390866	.	-	.	ID=FBtr0284318;Name=Dpse\GA13057-RA;Parent=FBgn0073095;Alias=GA13057-RA;Dbxref=FlyBase_Annotation_IDs:GA13057-RA,REFSEQ:XM_001357830
2	FlyBase	mRNA	3402642	3403589	.	-	.	ID=FBtr0284317;Name=Dpse\GA11693-RA;Parent=FBgn0071743;Alias=GA11693-RA;Dbxref=FlyBase_Annotation_IDs:GA11693-RA,REFSEQ:XM_001357831
2	FlyBase	mRNA	3403686	3404435	.	-	.	ID=FBtr0284316;Name=Dpse\GA26803-RA;Parent=FBgn0248176;Alias=GA26803-RA;Dbxref=FlyBase_Annotation_IDs:GA26803-RA,REFSEQ:XM_002137000
2	FlyBase	mRNA	3423688	3424680	.	+	.	ID=FBtr0284843;Name=Dpse\GA26990-RA;Parent=FBgn0248361;Alias=GA26990-RA;Dbxref=FlyBase_Annotation_IDs:GA26990-RA,REFSEQ:XM_002137001
2	FlyBase	mRNA	3424813	3425721	.	+	.	ID=FBtr0284844;Name=Dpse\GA22176-RA;Parent=FBgn0082155;Alias=GA22176-RA;Dbxref=FlyBase_Annotation_IDs:GA22176-RA,REFSEQ:XM_001357832
2	FlyBase	mRNA	3425953	3426807	.	+	.	ID=FBtr0284845;Name=Dpse\GA26991-RA;Parent=FBgn0248362;Alias=GA26991-RA;Dbxref=FlyBase_Annotation_IDs:GA26991-RA,REFSEQ:XM_002137002
2	FlyBase	mRNA	3431431	3433751	.	+	.	ID=FBtr0284846;Name=Dpse\GA26992-RA;Parent=FBgn0248363;Alias=GA26992-RA;Dbxref=FlyBase_Annotation_IDs:GA26992-RA,REFSEQ:XM_002137003
2	FlyBase	mRNA	3439547	3446510	.	+	.	ID=FBtr0284848;Name=Dpse\GA10001-RA;Parent=FBgn0070060;Alias=GA10001-RA;Dbxref=FlyBase_Annotation_IDs:GA10001-RA,REFSEQ:XM_001357833
2	FlyBase	mRNA	3450602	3490739	.	-	.	ID=FBtr0284313;Name=Dpse\GA26800-RA;Parent=FBgn0248173;Alias=GA26800-RA;Dbxref=FlyBase_Annotation_IDs:GA26800-RA,REFSEQ:XM_002137004
2	FlyBase	mRNA	3492216	3518936	.	-	.	ID=FBtr0284312;Name=Dpse\GA26799-RA;Parent=FBgn0248172;Alias=GA26799-RA;Dbxref=FlyBase_Annotation_IDs:GA26799-RA,REFSEQ:XM_002137005
2	FlyBase	mRNA	3492216	3506407	.	-	.	ID=FBtr0303356;Name=Dpse\GA26799-RB;Parent=FBgn0248172;Dbxref=REFSEQ:XM_003736229,FlyBase_Annotation_IDs:GA26799-RB
2	FlyBase	mRNA	3492216	3506407	.	-	.	ID=FBtr0303357;Name=Dpse\GA26799-RC;Parent=FBgn0248172;Dbxref=REFSEQ:XM_003736230,FlyBase_Annotation_IDs:GA26799-RC
2	FlyBase	mRNA	3522569	3523309	.	-	.	ID=FBtr0303355;Name=Dpse\GA26798-RB;Parent=FBgn0248171;Dbxref=REFSEQ:XM_002137006,FlyBase_Annotation_IDs:GA26798-RB
2	FlyBase	mRNA	3525116	3526946	.	+	.	ID=FBtr0284849;Name=Dpse\GA26993-RA;Parent=FBgn0248364;Alias=GA26993-RA;Dbxref=FlyBase_Annotation_IDs:GA26993-RA,REFSEQ:XM_002137007
2	FlyBase	mRNA	3547065	3547304	.	+	.	ID=FBtr0284850;Name=Dpse\GA26994-RA;Parent=FBgn0248365;Alias=GA26994-RA;Dbxref=FlyBase_Annotation_IDs:GA26994-RA,REFSEQ:XM_002137008
2	FlyBase	mRNA	3554567	3555736	.	+	.	ID=FBtr0284851;Name=Dpse\GA12733-RA;Parent=FBgn0072779;Alias=GA12733-RA;Dbxref=FlyBase_Annotation_IDs:GA12733-RA,REFSEQ:XM_001357834
2	FlyBase	mRNA	3558492	3559693	.	+	.	ID=FBtr0284852;Name=Dpse\GA26995-RA;Parent=FBgn0248366;Alias=GA26995-RA;Dbxref=FlyBase_Annotation_IDs:GA26995-RA,REFSEQ:XM_002137009
2	FlyBase	mRNA	3560164	3561404	.	+	.	ID=FBtr0303353;Name=Dpse\GA26996-RB;Parent=FBgn0248367;Dbxref=REFSEQ:XM_002137010,FlyBase_Annotation_IDs:GA26996-RB
2	FlyBase	mRNA	3565390	3567542	.	-	.	ID=FBtr0303354;Name=Dpse\GA22170-RB;Parent=FBgn0082149;Dbxref=REFSEQ:XM_001357835,FlyBase_Annotation_IDs:GA22170-RB
2	FlyBase	mRNA	3585977	3586463	.	-	.	ID=FBtr0284309;Name=Dpse\GA26797-RA;Parent=FBgn0248170;Alias=GA26797-RA;Dbxref=FlyBase_Annotation_IDs:GA26797-RA,REFSEQ:XM_002137011
2	FlyBase	mRNA	3599550	3606158	.	+	.	ID=FBtr0284854;Name=Dpse\GA10007-RA;Parent=FBgn0070066;Alias=GA10007-RA;Dbxref=FlyBase_Annotation_IDs:GA10007-RA,REFSEQ:XM_001357836
2	FlyBase	mRNA	3607730	3609458	.	-	.	ID=FBtr0284307;Name=Dpse\GA22168-RA;Parent=FBgn0082147;Alias=GA22168-RA;Dbxref=FlyBase_Annotation_IDs:GA22168-RA,REFSEQ:XM_001357837
2	FlyBase	mRNA	3610659	3616709	.	-	.	ID=FBtr0284306;Name=Dpse\GA26796-RA;Parent=FBgn0248169;Alias=GA26796-RA;Dbxref=REFSEQ:XM_002137012,FlyBase_Annotation_IDs:GA26796-RA
2	FlyBase	snoRNA	3612892	3612954	.	-	.	ID=FBtr0294833;Name=Dpse\snoRNA:GA29778-RA;Parent=FBgn0254835;Alias=GA29778-RA;Dbxref=FlyBase_Annotation_IDs:GA29778-RA,REFSEQ:XR_053351
2	FlyBase	snoRNA	3613679	3613814	.	-	.	ID=FBtr0294834;Name=Dpse\snoRNA:GA29779-RA;Parent=FBgn0254836;Alias=GA29779-RA;Dbxref=FlyBase_Annotation_IDs:GA29779-RA,REFSEQ:XR_053352
2	FlyBase	snoRNA	3613837	3613983	.	-	.	ID=FBtr0294835;Name=Dpse\snoRNA:GA29780-RA;Parent=FBgn0254837;Alias=GA29780-RA;Dbxref=FlyBase_Annotation_IDs:GA29780-RA,REFSEQ:XR_053353
2	FlyBase	snoRNA	3614043	3614182	.	-	.	ID=FBtr0294836;Name=Dpse\snoRNA:GA29781-RA;Parent=FBgn0254838;Alias=GA29781-RA;Dbxref=FlyBase_Annotation_IDs:GA29781-RA,REFSEQ:XR_053354
2	FlyBase	snoRNA	3614230	3614377	.	-	.	ID=FBtr0294837;Name=Dpse\snoRNA:GA29782-RA;Parent=FBgn0254839;Alias=GA29782-RA;Dbxref=FlyBase_Annotation_IDs:GA29782-RA,REFSEQ:XR_053355
2	FlyBase	snoRNA	3614454	3614592	.	-	.	ID=FBtr0294838;Name=Dpse\snoRNA:GA29783-RA;Parent=FBgn0254840;Alias=GA29783-RA;Dbxref=FlyBase_Annotation_IDs:GA29783-RA,REFSEQ:XR_053356
2	FlyBase	snoRNA	3614639	3614785	.	-	.	ID=FBtr0294839;Name=Dpse\snoRNA:GA29784-RA;Parent=FBgn0254841;Alias=GA29784-RA;Dbxref=FlyBase_Annotation_IDs:GA29784-RA,REFSEQ:XR_053357
2	FlyBase	snoRNA	3614845	3614984	.	-	.	ID=FBtr0294840;Name=Dpse\snoRNA:GA29785-RA;Parent=FBgn0254842;Alias=GA29785-RA;Dbxref=FlyBase_Annotation_IDs:GA29785-RA,REFSEQ:XR_053358
2	FlyBase	snoRNA	3615031	3615178	.	-	.	ID=FBtr0294841;Name=Dpse\snoRNA:GA29786-RA;Parent=FBgn0254843;Alias=GA29786-RA;Dbxref=FlyBase_Annotation_IDs:GA29786-RA,REFSEQ:XR_053359
2	FlyBase	snoRNA	3615245	3615384	.	-	.	ID=FBtr0294842;Name=Dpse\snoRNA:GA29787-RA;Parent=FBgn0254844;Alias=GA29787-RA;Dbxref=FlyBase_Annotation_IDs:GA29787-RA,REFSEQ:XR_053360
2	FlyBase	snoRNA	3615431	3615577	.	-	.	ID=FBtr0294843;Name=Dpse\snoRNA:GA29788-RA;Parent=FBgn0254845;Alias=GA29788-RA;Dbxref=FlyBase_Annotation_IDs:GA29788-RA,REFSEQ:XR_053361
2	FlyBase	snoRNA	3615654	3615792	.	-	.	ID=FBtr0294844;Name=Dpse\snoRNA:GA29789-RA;Parent=FBgn0254846;Alias=GA29789-RA;Dbxref=FlyBase_Annotation_IDs:GA29789-RA,REFSEQ:XR_053362
2	FlyBase	mRNA	3620070	3620417	.	+	.	ID=FBtr0284855;Name=Dpse\GA20056-RA;Parent=FBgn0080052;Alias=GA20056-RA;Dbxref=FlyBase_Annotation_IDs:GA20056-RA,REFSEQ:XM_001357838
2	FlyBase	mRNA	3620612	3623925	.	-	.	ID=FBtr0284305;Name=Dpse\GA20023-RA;Parent=FBgn0080019;Alias=GA20023-RA;Dbxref=REFSEQ:XM_001357839,FlyBase_Annotation_IDs:GA20023-RA
2	FlyBase	mRNA	3631735	3634394	.	-	.	ID=FBtr0284304;Name=Dpse\GA26795-RA;Parent=FBgn0248168;Alias=GA26795-RA;Dbxref=FlyBase_Annotation_IDs:GA26795-RA,REFSEQ:XM_002137013
2	FlyBase	mRNA	3637119	3639248	.	-	.	ID=FBtr0284303;Name=Dpse\GA26794-RA;Parent=FBgn0248167;Alias=GA26794-RA;Dbxref=FlyBase_Annotation_IDs:GA26794-RA,REFSEQ:XM_002137014
2	FlyBase	mRNA	3644593	3645833	.	-	.	ID=FBtr0284302;Name=Dpse\GA19854-RA;Parent=FBgn0079850;Alias=GA19854-RA;Dbxref=REFSEQ:XM_001357840,FlyBase_Annotation_IDs:GA19854-RA
2	FlyBase	mRNA	3646356	3647384	.	-	.	ID=FBtr0284301;Name=Dpse\GA26793-RA;Parent=FBgn0248166;Alias=GA26793-RA;Dbxref=REFSEQ:XM_002137015,FlyBase_Annotation_IDs:GA26793-RA
2	FlyBase	mRNA	3647986	3648373	.	+	.	ID=FBtr0284856;Name=Dpse\GA18167-RA;Parent=FBgn0078174;Alias=GA18167-RA;Dbxref=FlyBase_Annotation_IDs:GA18167-RA,REFSEQ:XM_001357841
2	FlyBase	mRNA	3648716	3655622	.	-	.	ID=FBtr0284300;Name=Dpse\GA19850-RA;Parent=FBgn0079846;Alias=GA19850-RA;Dbxref=FlyBase_Annotation_IDs:GA19850-RA,REFSEQ:XM_001357842
2	FlyBase	mRNA	3676985	3684728	.	-	.	ID=FBtr0284298;Name=Dpse\GA19667-RA;Parent=FBgn0079663;Alias=GA19667-RA;Dbxref=FlyBase_Annotation_IDs:GA19667-RA,REFSEQ:XM_001357843
2	FlyBase	mRNA	3688815	3689750	.	-	.	ID=FBtr0284296;Name=Dpse\GA26791-RA;Parent=FBgn0248164;Alias=GA26791-RA;Dbxref=FlyBase_Annotation_IDs:GA26791-RA,REFSEQ:XM_002137017
2	FlyBase	mRNA	3708552	3708767	.	-	.	ID=FBtr0284295;Name=Dpse\GA26790-RA;Parent=FBgn0248163;Alias=GA26790-RA;Dbxref=FlyBase_Annotation_IDs:GA26790-RA,REFSEQ:XM_002137018
2	FlyBase	mRNA	3710346	3710902	.	-	.	ID=FBtr0284294;Name=Dpse\GA20459-RA;Parent=FBgn0080454;Alias=GA20459-RA;Dbxref=FlyBase_Annotation_IDs:GA20459-RA,REFSEQ:XM_001357844
2	FlyBase	mRNA	3728679	3729104	.	-	.	ID=FBtr0284293;Name=Dpse\GA26789-RA;Parent=FBgn0248162;Alias=GA26789-RA;Dbxref=FlyBase_Annotation_IDs:GA26789-RA,REFSEQ:XM_002137019
2	FlyBase	mRNA	3729129	3737230	.	-	.	ID=FBtr0303551;Name=Dpse\GA30058-RA;Parent=FBgn0261663;Dbxref=REFSEQ:XM_003736231,FlyBase_Annotation_IDs:GA30058-RA
2	FlyBase	mRNA	3751135	3752091	.	+	.	ID=FBtr0284857;Name=Dpse\GA19159-RA;Parent=FBgn0079156;Alias=GA19159-RA;Dbxref=FlyBase_Annotation_IDs:GA19159-RA,REFSEQ:XM_001357847
2	FlyBase	mRNA	3752428	3756717	.	-	.	ID=FBtr0273539;Name=Dpse\GA19167-RA;Parent=FBgn0079164;Alias=GA19167-RA;Dbxref=REFSEQ:XM_001357848,FlyBase_Annotation_IDs:GA19167-RA
2	FlyBase	mRNA	3757249	3759879	.	+	.	ID=FBtr0284859;Name=Dpse\GA19061-RA;Parent=FBgn0079059;Alias=GA19061-RA;Dbxref=REFSEQ:XM_001357849,FlyBase_Annotation_IDs:GA19061-RA
2	FlyBase	mRNA	3761383	3768421	.	-	.	ID=FBtr0284290;Name=Dpse\GA19022-RA;Parent=FBgn0079020;Alias=GA19022-RA;Dbxref=FlyBase_Annotation_IDs:GA19022-RA,REFSEQ:XM_001357850
2	FlyBase	mRNA	3776245	3782747	.	-	.	ID=FBtr0284289;Name=Dpse\GA19019-RA;Parent=FBgn0079017;Alias=GA19019-RA;Dbxref=FlyBase_Annotation_IDs:GA19019-RA,REFSEQ:XM_001357851
2	FlyBase	mRNA	3792211	3815770	.	+	.	ID=FBtr0284860;Name=Dpse\GA18988-RA;Parent=FBgn0078987;Alias=GA18988-RA;Dbxref=FlyBase_Annotation_IDs:GA18988-RA,REFSEQ:XM_001357853
2	FlyBase	mRNA	3801980	3805012	.	-	.	ID=FBtr0284288;Name=Dpse\GA19006-RA;Parent=FBgn0079004;Alias=GA19006-RA;Dbxref=FlyBase_Annotation_IDs:GA19006-RA,REFSEQ:XM_001357852
2	FlyBase	mRNA	3816742	3817944	.	-	.	ID=FBtr0303351;Name=Dpse\GA19005-RB;Parent=FBgn0079003;Dbxref=REFSEQ:XM_001357854,FlyBase_Annotation_IDs:GA19005-RB
2	FlyBase	mRNA	3818513	3820842	.	+	.	ID=FBtr0284861;Name=Dpse\GA18989-RA;Parent=FBgn0078988;Alias=GA18989-RA;Dbxref=REFSEQ:XM_001357855,FlyBase_Annotation_IDs:GA18989-RA
2	FlyBase	mRNA	3821945	3823128	.	-	.	ID=FBtr0284285;Name=Dpse\GA26787-RA;Parent=FBgn0248160;Alias=GA26787-RA;Dbxref=FlyBase_Annotation_IDs:GA26787-RA,REFSEQ:XM_002137020
2	FlyBase	mRNA	3823399	3838845	.	-	.	ID=FBtr0284284;Name=Dpse\GA15971-RA;Parent=FBgn0075987;Alias=GA15971-RA;Dbxref=FlyBase_Annotation_IDs:GA15971-RA,REFSEQ:XM_001357856
2	FlyBase	mRNA	3829908	3831290	.	-	.	ID=FBtr0303350;Name=Dpse\GA30050-RA;Parent=FBgn0261655;Dbxref=REFSEQ:XM_003736232,FlyBase_Annotation_IDs:GA30050-RA
2	FlyBase	mRNA	3840492	3842839	.	-	.	ID=FBtr0303349;Name=Dpse\Mlc1-RB;Parent=FBgn0012706;Dbxref=REFSEQ:XM_003736233,FlyBase_Annotation_IDs:GA18996-RB
2	FlyBase	mRNA	3840672	3842839	.	-	.	ID=FBtr0284283;Name=Dpse\Mlc1-RA;Parent=FBgn0012706;Alias=Mlc1-RA;Dbxref=FlyBase_Annotation_IDs:GA18996-RA,REFSEQ:XM_001357857
2	FlyBase	mRNA	3846086	3859509	.	+	.	ID=FBtr0304771;Name=Dpse\GA14935-RB;Parent=FBgn0074961;Dbxref=REFSEQ:XM_001357858,FlyBase_Annotation_IDs:GA14935-RB
2	FlyBase	mRNA	3859590	3861032	.	-	.	ID=FBtr0284282;Name=Dpse\GA26786-RA;Parent=FBgn0248159;Alias=GA26786-RA;Dbxref=REFSEQ:XM_002137021,FlyBase_Annotation_IDs:GA26786-RA
2	FlyBase	mRNA	3862102	3863413	.	+	.	ID=FBtr0284863;Name=Dpse\GA18991-RA;Parent=FBgn0078990;Alias=GA18991-RA;Dbxref=FlyBase_Annotation_IDs:GA18991-RA,REFSEQ:XM_001357859
2	FlyBase	mRNA	3864183	3864717	.	+	.	ID=FBtr0304772;Name=Dpse\GA11882-RB;Parent=FBgn0071931;Dbxref=REFSEQ:XM_001357860,FlyBase_Annotation_IDs:GA11882-RB
2	FlyBase	mRNA	3865180	3866647	.	-	.	ID=FBtr0284281;Name=Dpse\GA18995-RA;Parent=FBgn0078994;Alias=GA18995-RA;Dbxref=REFSEQ:XM_001357861,FlyBase_Annotation_IDs:GA18995-RA
2	FlyBase	mRNA	3872391	3878924	.	+	.	ID=FBtr0284865;Name=Dpse\GA11881-RA;Parent=FBgn0071930;Alias=GA11881-RA;Dbxref=FlyBase_Annotation_IDs:GA11881-RA,REFSEQ:XM_001357863
2	FlyBase	mRNA	3872528	3874310	.	-	.	ID=FBtr0284280;Name=Dpse\GA15970-RA;Parent=FBgn0075986;Alias=GA15970-RA;Dbxref=FlyBase_Annotation_IDs:GA15970-RA,REFSEQ:XM_001357862
2	FlyBase	mRNA	3882606	3885951	.	+	.	ID=FBtr0284866;Name=Dpse\GA11876-RA;Parent=FBgn0071925;Alias=GA11876-RA;Dbxref=REFSEQ:XM_001357864,FlyBase_Annotation_IDs:GA11876-RA
2	FlyBase	mRNA	3885950	3887146	.	-	.	ID=FBtr0284279;Name=Dpse\GA11879-RA;Parent=FBgn0071928;Alias=GA11879-RA;Dbxref=FlyBase_Annotation_IDs:GA11879-RA,REFSEQ:XM_001357865
2	FlyBase	mRNA	3887506	3890216	.	+	.	ID=FBtr0284867;Name=Dpse\GA11878-RA;Parent=FBgn0071927;Alias=GA11878-RA;Dbxref=REFSEQ:XM_001357866,FlyBase_Annotation_IDs:GA11878-RA
2	FlyBase	mRNA	3890845	3893909	.	-	.	ID=FBtr0284278;Name=Dpse\GA11629-RA;Parent=FBgn0071679;Alias=GA11629-RA;Dbxref=REFSEQ:XM_001357867,FlyBase_Annotation_IDs:GA11629-RA
2	FlyBase	mRNA	3894621	3897778	.	+	.	ID=FBtr0284868;Name=Dpse\GA11877-RA;Parent=FBgn0071926;Alias=GA11877-RA;Dbxref=FlyBase_Annotation_IDs:GA11877-RA,REFSEQ:XM_001357868
2	FlyBase	mRNA	3902167	3902439	.	+	.	ID=FBtr0284872;Name=Dpse\GA26999-RA;Parent=FBgn0248370;Alias=GA26999-RA;Dbxref=FlyBase_Annotation_IDs:GA26999-RA,REFSEQ:XM_002137022
2	FlyBase	tRNA	3906754	3906825	.	-	.	ID=FBtr0294533;Name=Dpse\tRNA:GA29478-RA;Parent=FBgn0254535;Alias=GA29478-RA;Dbxref=FlyBase_Annotation_IDs:GA29478-RA
2	FlyBase	mRNA	3917681	3928403	.	+	.	ID=FBtr0284873;Name=Dpse\GA27000-RA;Parent=FBgn0248371;Alias=GA27000-RA;Dbxref=FlyBase_Annotation_IDs:GA27000-RA,REFSEQ:XM_002137023
2	FlyBase	mRNA	3961527	3987641	.	-	.	ID=FBtr0305448;Name=Dpse\GA30119-RF;Parent=FBgn0262499;Dbxref=REFSEQ:XM_003736234,FlyBase_Annotation_IDs:GA30119-RF
2	FlyBase	mRNA	3967106	3968365	.	+	.	ID=FBtr0284875;Name=Dpse\GA27002-RA;Parent=FBgn0248373;Alias=GA27002-RA;Dbxref=FlyBase_Annotation_IDs:GA27002-RA,REFSEQ:XM_002137025
2	FlyBase	mRNA	4034277	4035570	.	+	.	ID=FBtr0284876;Name=Dpse\Or98a1-RA;Parent=FBgn0078956;Alias=Or98a1-RA;Dbxref=FlyBase_Annotation_IDs:GA18957-RA,REFSEQ:XM_002137026
2	FlyBase	mRNA	4058401	4059164	.	-	.	ID=FBtr0284271;Name=Dpse\GA26784-RA;Parent=FBgn0248157;Alias=GA26784-RA;Dbxref=FlyBase_Annotation_IDs:GA26784-RA,REFSEQ:XM_002137027
2	FlyBase	snRNA	4099779	4099906	.	-	.	ID=FBtr0295048;Name=Dpse\snRNA:U5:1-RA;Parent=FBgn0255050;Alias=GA29993-RA;Dbxref=FlyBase_Annotation_IDs:GA29993-RA,REFSEQ:XR_053363
2	FlyBase	mRNA	4100435	4101991	.	+	.	ID=FBtr0310364;Name=Dpse\GA27003-RB;Parent=FBgn0248374;Dbxref=FlyBase_Annotation_IDs:GA27003-RB,REFSEQ:XM_002137028
2	FlyBase	mRNA	4102498	4105371	.	-	.	ID=FBtr0305454;Name=Dpse\GA18586-RB;Parent=FBgn0078587;Dbxref=REFSEQ:XM_001357875,FlyBase_Annotation_IDs:GA18586-RB
2	FlyBase	mRNA	4105809	4106990	.	+	.	ID=FBtr0284878;Name=Dpse\GA11515-RA;Parent=FBgn0071566;Alias=GA11515-RA;Dbxref=FlyBase_Annotation_IDs:GA11515-RA,REFSEQ:XM_001357876
2	FlyBase	mRNA	4107034	4108106	.	-	.	ID=FBtr0284269;Name=Dpse\GA17373-RA;Parent=FBgn0077386;Alias=GA17373-RA;Dbxref=FlyBase_Annotation_IDs:GA17373-RA,REFSEQ:XM_001357877
2	FlyBase	mRNA	4108328	4109019	.	+	.	ID=FBtr0284879;Name=Dpse\GA27004-RA;Parent=FBgn0248375;Alias=GA27004-RA;Dbxref=REFSEQ:XM_002137029,FlyBase_Annotation_IDs:GA27004-RA
2	FlyBase	mRNA	4109112	4111775	.	-	.	ID=FBtr0284268;Name=Dpse\GA19436-RA;Parent=FBgn0079433;Alias=GA19436-RA;Dbxref=REFSEQ:XM_001357878,FlyBase_Annotation_IDs:GA19436-RA
2	FlyBase	mRNA	4109112	4111759	.	-	.	ID=FBtr0305453;Name=Dpse\GA19436-RB;Parent=FBgn0079433;Dbxref=REFSEQ:XM_003736235,FlyBase_Annotation_IDs:GA19436-RB
2	FlyBase	mRNA	4112233	4113727	.	+	.	ID=FBtr0284880;Name=Dpse\GA27005-RA;Parent=FBgn0248376;Alias=GA27005-RA;Dbxref=FlyBase_Annotation_IDs:GA27005-RA,REFSEQ:XM_002137030
2	FlyBase	mRNA	4114730	4116545	.	+	.	ID=FBtr0284881;Name=Dpse\GA16162-RA;Parent=FBgn0076178;Alias=GA16162-RA;Dbxref=FlyBase_Annotation_IDs:GA16162-RA,REFSEQ:XM_001357879
2	FlyBase	mRNA	4116786	4118183	.	+	.	ID=FBtr0305449;Name=Dpse\GA30120-RA;Parent=FBgn0262500;Dbxref=REFSEQ:XM_001357880,FlyBase_Annotation_IDs:GA30120-RA
2	FlyBase	mRNA	4118441	4119088	.	+	.	ID=FBtr0305450;Name=Dpse\GA30121-RA;Parent=FBgn0262501;Dbxref=REFSEQ:XM_003736236,FlyBase_Annotation_IDs:GA30121-RA
2	FlyBase	mRNA	4119144	4119655	.	-	.	ID=FBtr0284267;Name=Dpse\GA19431-RA;Parent=FBgn0079428;Alias=GA19431-RA;Dbxref=FlyBase_Annotation_IDs:GA19431-RA,REFSEQ:XM_001357881
2	FlyBase	mRNA	4120080	4122203	.	+	.	ID=FBtr0284884;Name=Dpse\GA18614-RA;Parent=FBgn0078615;Alias=GA18614-RA;Dbxref=FlyBase_Annotation_IDs:GA18614-RA,REFSEQ:XM_001357882
2	FlyBase	mRNA	4122928	4125311	.	-	.	ID=FBtr0305452;Name=Dpse\GA19429-RB;Parent=FBgn0079426;Dbxref=REFSEQ:XM_001357883,FlyBase_Annotation_IDs:GA19429-RB
2	FlyBase	mRNA	4126032	4127444	.	+	.	ID=FBtr0284885;Name=Dpse\GA18617-RA;Parent=FBgn0078618;Alias=GA18617-RA;Dbxref=FlyBase_Annotation_IDs:GA18617-RA,REFSEQ:XM_001357884
2	FlyBase	mRNA	4127801	4130294	.	-	.	ID=FBtr0284264;Name=Dpse\GA19413-RA;Parent=FBgn0079410;Alias=GA19413-RA;Dbxref=REFSEQ:XM_001357885,FlyBase_Annotation_IDs:GA19413-RA
2	FlyBase	mRNA	4130483	4131546	.	+	.	ID=FBtr0284886;Name=Dpse\GA18631-RA;Parent=FBgn0078631;Alias=GA18631-RA;Dbxref=REFSEQ:XM_001357886,FlyBase_Annotation_IDs:GA18631-RA
2	FlyBase	mRNA	4131567	4132587	.	-	.	ID=FBtr0284263;Name=Dpse\GA19407-RA;Parent=FBgn0079404;Alias=GA19407-RA;Dbxref=FlyBase_Annotation_IDs:GA19407-RA,REFSEQ:XM_001357887
2	FlyBase	mRNA	4131828	4132587	.	-	.	ID=FBtr0305451;Name=Dpse\GA19407-RB;Parent=FBgn0079404;Dbxref=REFSEQ:XM_003736237,FlyBase_Annotation_IDs:GA19407-RB
2	FlyBase	mRNA	4133721	4155242	.	+	.	ID=FBtr0305464;Name=Dpse\GA30085-RE;Parent=FBgn0262037;Dbxref=REFSEQ:XM_003736238,FlyBase_Annotation_IDs:GA30085-RE
2	FlyBase	mRNA	4135326	4155242	.	+	.	ID=FBtr0305466;Name=Dpse\GA30085-RC;Parent=FBgn0262037;Dbxref=REFSEQ:XM_003736239,FlyBase_Annotation_IDs:GA30085-RC
2	FlyBase	mRNA	4143945	4155242	.	+	.	ID=FBtr0305465;Name=Dpse\GA30085-RB;Parent=FBgn0262037;Alias=FBtr0284888,GA27008-RA;Dbxref=REFSEQ:XM_002137032,FlyBase_Annotation_IDs:GA30085-RB
2	FlyBase	mRNA	4152237	4155242	.	+	.	ID=FBtr0305467;Name=Dpse\GA30085-RD;Parent=FBgn0262037;Dbxref=REFSEQ:XM_003736240,FlyBase_Annotation_IDs:GA30085-RD
2	FlyBase	mRNA	4155512	4155853	.	+	.	ID=FBtr0284889;Name=Dpse\GA27009-RA;Parent=FBgn0248380;Alias=GA27009-RA;Dbxref=FlyBase_Annotation_IDs:GA27009-RA,REFSEQ:XM_002137033
2	FlyBase	mRNA	4156210	4156542	.	+	.	ID=FBtr0303715;Name=Dpse\GA30052-RB;Parent=FBgn0261657;Dbxref=REFSEQ:XM_003736241,FlyBase_Annotation_IDs:GA30052-RB
2	FlyBase	mRNA	4156788	4157125	.	+	.	ID=FBtr0303361;Name=Dpse\GA30051-RA;Parent=FBgn0261656;Dbxref=REFSEQ:XM_003736242,FlyBase_Annotation_IDs:GA30051-RA
2	FlyBase	mRNA	4157436	4157768	.	+	.	ID=FBtr0303362;Name=Dpse\GA30053-RB;Parent=FBgn0261658;Dbxref=REFSEQ:XM_003736243,FlyBase_Annotation_IDs:GA30053-RB
2	FlyBase	mRNA	4158143	4158476	.	+	.	ID=FBtr0303363;Name=Dpse\GA30054-RA;Parent=FBgn0261659;Dbxref=REFSEQ:XM_003736244,FlyBase_Annotation_IDs:GA30054-RA
2	FlyBase	mRNA	4158715	4159841	.	-	.	ID=FBtr0284262;Name=Dpse\GA19976-RA;Parent=FBgn0079972;Alias=GA19976-RA;Dbxref=FlyBase_Annotation_IDs:GA19976-RA,REFSEQ:XM_001357889
2	FlyBase	mRNA	4160918	4165182	.	-	.	ID=FBtr0303451;Name=Dpse\GA26783-RB;Parent=FBgn0248156;Dbxref=FlyBase_Annotation_IDs:GA26783-RB,REFSEQ:XM_003736245
2	FlyBase	mRNA	4165486	4168187	.	-	.	ID=FBtr0284260;Name=Dpse\GA16055-RA;Parent=FBgn0076071;Alias=GA16055-RA;Dbxref=FlyBase_Annotation_IDs:GA16055-RA,REFSEQ:XM_001357890
2	FlyBase	mRNA	4168507	4172911	.	+	.	ID=FBtr0284890;Name=Dpse\GA16052-RA;Parent=FBgn0076068;Alias=GA16052-RA;Dbxref=FlyBase_Annotation_IDs:GA16052-RA,REFSEQ:XM_001357891
2	FlyBase	mRNA	4171106	4172241	.	-	.	ID=FBtr0284259;Name=Dpse\GA12565-RA;Parent=FBgn0072611;Alias=GA12565-RA;Dbxref=FlyBase_Annotation_IDs:GA12565-RA,REFSEQ:XM_001357892
2	FlyBase	mRNA	4176348	4192542	.	-	.	ID=FBtr0303346;Name=Dpse\GA16054-RB;Parent=FBgn0076070;Dbxref=REFSEQ:XM_001357893,FlyBase_Annotation_IDs:GA16054-RB
2	FlyBase	mRNA	4176348	4192542	.	-	.	ID=FBtr0303347;Name=Dpse\GA16054-RC;Parent=FBgn0076070;Dbxref=REFSEQ:XM_003736246,FlyBase_Annotation_IDs:GA16054-RC
2	FlyBase	mRNA	4195456	4197794	.	+	.	ID=FBtr0284891;Name=Dpse\GA21378-RA;Parent=FBgn0081366;Alias=GA21378-RA;Dbxref=FlyBase_Annotation_IDs:GA21378-RA,REFSEQ:XM_001357894
2	FlyBase	mRNA	4195456	4197104	.	+	.	ID=FBtr0303344;Name=Dpse\GA21378-RB;Parent=FBgn0081366;Dbxref=REFSEQ:XM_003736247,FlyBase_Annotation_IDs:GA21378-RB
2	FlyBase	mRNA	4197990	4198920	.	+	.	ID=FBtr0284892;Name=Dpse\GA14124-RA;Parent=FBgn0074153;Alias=GA14124-RA;Dbxref=FlyBase_Annotation_IDs:GA14124-RA,REFSEQ:XM_001357895
2	FlyBase	mRNA	4202042	4227088	.	+	.	ID=FBtr0303345;Name=Dpse\GA21374-RB;Parent=FBgn0081362;Dbxref=REFSEQ:XM_001357896,FlyBase_Annotation_IDs:GA21374-RB
2	FlyBase	mRNA	4249149	4249355	.	-	.	ID=FBtr0284257;Name=Dpse\GA13816-RA;Parent=FBgn0073851;Alias=GA13816-RA;Dbxref=FlyBase_Annotation_IDs:GA13816-RA,REFSEQ:XM_001357897
2	FlyBase	mRNA	4249906	4252690	.	-	.	ID=FBtr0284256;Name=Dpse\GA13817-RA;Parent=FBgn0073852;Alias=GA13817-RA;Dbxref=FlyBase_Annotation_IDs:GA13817-RA,REFSEQ:XM_001357898
2	FlyBase	mRNA	4254830	4271874	.	-	.	ID=FBtr0284255;Name=Dpse\GA15930-RA;Parent=FBgn0075946;Alias=GA15930-RA;Dbxref=REFSEQ:XM_001357899,FlyBase_Annotation_IDs:GA15930-RA
2	FlyBase	mRNA	4273093	4273799	.	+	.	ID=FBtr0284895;Name=Dpse\GA11487-RA;Parent=FBgn0071538;Alias=GA11487-RA;Dbxref=FlyBase_Annotation_IDs:GA11487-RA,REFSEQ:XM_001357900
2	FlyBase	mRNA	4273838	4275047	.	-	.	ID=FBtr0284253;Name=Dpse\GA26782-RA;Parent=FBgn0248155;Alias=GA26782-RA;Dbxref=FlyBase_Annotation_IDs:GA26782-RA,REFSEQ:XM_002137035
2	FlyBase	mRNA	4275679	4277203	.	+	.	ID=FBtr0284896;Name=Dpse\GA11408-RA;Parent=FBgn0071462;Alias=GA11408-RA;Dbxref=REFSEQ:XM_001357901,FlyBase_Annotation_IDs:GA11408-RA
2	FlyBase	mRNA	4278639	4280450	.	+	.	ID=FBtr0305709;Name=Dpse\GA27011-RB;Parent=FBgn0248382;Dbxref=REFSEQ:XM_002137036,FlyBase_Annotation_IDs:GA27011-RB
2	FlyBase	mRNA	4282180	4283357	.	+	.	ID=FBtr0284898;Name=Dpse\GA27012-RA;Parent=FBgn0248383;Alias=GA27012-RA;Dbxref=FlyBase_Annotation_IDs:GA27012-RA,REFSEQ:XM_002137037
2	FlyBase	mRNA	4286178	4288728	.	+	.	ID=FBtr0284899;Name=Dpse\GA27013-RA;Parent=FBgn0248384;Alias=GA27013-RA;Dbxref=FlyBase_Annotation_IDs:GA27013-RA,REFSEQ:XM_002137038
2	FlyBase	mRNA	4324309	4326288	.	-	.	ID=FBtr0284252;Name=Dpse\GA10933-RA;Parent=FBgn0070989;Alias=GA10933-RA;Dbxref=FlyBase_Annotation_IDs:GA10933-RA,REFSEQ:XM_001357905
2	FlyBase	mRNA	4356528	4381649	.	+	.	ID=FBtr0284901;Name=Dpse\GA27015-RA;Parent=FBgn0248386;Alias=GA27015-RA;Dbxref=FlyBase_Annotation_IDs:GA27015-RA,REFSEQ:XM_002137040
2	FlyBase	mRNA	4387552	4388214	.	+	.	ID=FBtr0284902;Name=Dpse\GA27016-RA;Parent=FBgn0248387;Alias=GA27016-RA;Dbxref=FlyBase_Annotation_IDs:GA27016-RA,REFSEQ:XM_002137041
2	FlyBase	mRNA	4395227	4396747	.	+	.	ID=FBtr0284903;Name=Dpse\GA15928-RA;Parent=FBgn0075944;Alias=GA15928-RA;Dbxref=FlyBase_Annotation_IDs:GA15928-RA,REFSEQ:XM_001357906
2	FlyBase	mRNA	4412370	4415469	.	+	.	ID=FBtr0284905;Name=Dpse\GA27017-RA;Parent=FBgn0248388;Alias=GA27017-RA;Dbxref=FlyBase_Annotation_IDs:GA27017-RA,REFSEQ:XM_002137042
2	FlyBase	mRNA	4416698	4418995	.	-	.	ID=FBtr0284251;Name=Dpse\GA16091-RA;Parent=FBgn0076107;Alias=GA16091-RA;Dbxref=REFSEQ:XM_001357907,FlyBase_Annotation_IDs:GA16091-RA
2	FlyBase	mRNA	4418570	4418815	.	-	.	ID=FBtr0284250;Name=Dpse\GA26781-RA;Parent=FBgn0248154;Alias=GA26781-RA;Dbxref=FlyBase_Annotation_IDs:GA26781-RA,REFSEQ:XM_002137043
2	FlyBase	mRNA	4419665	4425029	.	+	.	ID=FBtr0284906;Name=Dpse\GA14045-RA;Parent=FBgn0074076;Alias=GA14045-RA;Dbxref=FlyBase_Annotation_IDs:GA14045-RA,REFSEQ:XM_001357908
2	FlyBase	mRNA	4425304	4427930	.	-	.	ID=FBtr0284249;Name=Dpse\GA10930-RA;Parent=FBgn0070986;Alias=GA10930-RA;Dbxref=REFSEQ:XM_001357909,FlyBase_Annotation_IDs:GA10930-RA
2	FlyBase	mRNA	4467218	4505425	.	+	.	ID=FBtr0284907;Name=Dpse\GA14759-RA;Parent=FBgn0074786;Alias=GA14759-RA;Dbxref=FlyBase_Annotation_IDs:GA14759-RA,REFSEQ:XM_001357910
2	FlyBase	tRNA	4507323	4507394	.	+	.	ID=FBtr0294534;Name=Dpse\tRNA:GA29479-RA;Parent=FBgn0254536;Alias=GA29479-RA;Dbxref=FlyBase_Annotation_IDs:GA29479-RA
2	FlyBase	mRNA	4507786	4508945	.	-	.	ID=FBtr0284248;Name=Dpse\GA10929-RA;Parent=FBgn0070985;Alias=GA10929-RA;Dbxref=FlyBase_Annotation_IDs:GA10929-RA,REFSEQ:XM_001357911
2	FlyBase	mRNA	4509263	4511091	.	-	.	ID=FBtr0284247;Name=Dpse\GA10928-RA;Parent=FBgn0070984;Alias=GA10928-RA;Dbxref=FlyBase_Annotation_IDs:GA10928-RA,REFSEQ:XM_001357912
2	FlyBase	mRNA	4513282	4514043	.	+	.	ID=FBtr0284908;Name=Dpse\GA10927-RA;Parent=FBgn0070983;Alias=GA10927-RA;Dbxref=FlyBase_Annotation_IDs:GA10927-RA,REFSEQ:XM_001357913
2	FlyBase	mRNA	4531752	4532768	.	+	.	ID=FBtr0284909;Name=Dpse\GA27018-RA;Parent=FBgn0248389;Alias=GA27018-RA;Dbxref=FlyBase_Annotation_IDs:GA27018-RA,REFSEQ:XM_002137044
2	FlyBase	mRNA	4566118	4571089	.	-	.	ID=FBtr0284246;Name=Dpse\GA26780-RA;Parent=FBgn0248153;Alias=GA26780-RA;Dbxref=REFSEQ:XM_002137045,FlyBase_Annotation_IDs:GA26780-RA
2	FlyBase	mRNA	4632473	4641010	.	+	.	ID=FBtr0305455;Name=Dpse\GA27019-RB;Parent=FBgn0248390;Dbxref=REFSEQ:XM_002137046,FlyBase_Annotation_IDs:GA27019-RB
2	FlyBase	mRNA	4650058	4652090	.	+	.	ID=FBtr0284911;Name=Dpse\GA19512-RA;Parent=FBgn0079508;Alias=GA19512-RA;Dbxref=FlyBase_Annotation_IDs:GA19512-RA,REFSEQ:XM_001357914
2	FlyBase	mRNA	4650058	4651399	.	+	.	ID=FBtr0303365;Name=Dpse\GA19512-RB;Parent=FBgn0079508;Dbxref=REFSEQ:XM_003736248,FlyBase_Annotation_IDs:GA19512-RB
2	FlyBase	mRNA	4650888	4651399	.	+	.	ID=FBtr0303366;Name=Dpse\GA19512-RC;Parent=FBgn0079508;Dbxref=REFSEQ:XM_003736249,FlyBase_Annotation_IDs:GA19512-RC
2	FlyBase	mRNA	4656184	4656867	.	-	.	ID=FBtr0284245;Name=Dpse\GA26779-RA;Parent=FBgn0248152;Alias=GA26779-RA;Dbxref=FlyBase_Annotation_IDs:GA26779-RA,REFSEQ:XM_002137047
2	FlyBase	mRNA	4658979	4665838	.	+	.	ID=FBtr0303367;Name=Dpse\GA19516-RB;Parent=FBgn0079512;Dbxref=REFSEQ:XM_003736250,FlyBase_Annotation_IDs:GA19516-RB
2	FlyBase	mRNA	4662873	4665838	.	+	.	ID=FBtr0284913;Name=Dpse\GA19516-RA;Parent=FBgn0079512;Alias=GA19516-RA;Dbxref=REFSEQ:XM_001357915,FlyBase_Annotation_IDs:GA19516-RA
2	FlyBase	mRNA	4669504	4671050	.	+	.	ID=FBtr0284914;Name=Dpse\GA27021-RA;Parent=FBgn0248392;Alias=GA27021-RA;Dbxref=FlyBase_Annotation_IDs:GA27021-RA,REFSEQ:XM_002137048
2	FlyBase	mRNA	4671140	4672842	.	-	.	ID=FBtr0284244;Name=Dpse\GA14948-RA;Parent=FBgn0074974;Alias=GA14948-RA;Dbxref=FlyBase_Annotation_IDs:GA14948-RA,REFSEQ:XM_001357916
2	FlyBase	tRNA	4673103	4673174	.	+	.	ID=FBtr0294535;Name=Dpse\tRNA:GA29480-RA;Parent=FBgn0254537;Alias=GA29480-RA;Dbxref=FlyBase_Annotation_IDs:GA29480-RA
2	FlyBase	tRNA	4673364	4673435	.	+	.	ID=FBtr0294536;Name=Dpse\tRNA:GA29481-RA;Parent=FBgn0254538;Alias=GA29481-RA;Dbxref=FlyBase_Annotation_IDs:GA29481-RA
2	FlyBase	mRNA	4673872	4675614	.	-	.	ID=FBtr0302012;Name=Dpse\GA12861-RB;Parent=FBgn0072906;Dbxref=REFSEQ:XM_003736251,FlyBase_Annotation_IDs:GA12861-RB
2	FlyBase	mRNA	4677142	4697461	.	-	.	ID=FBtr0303368;Name=Dpse\GA18944-RB;Parent=FBgn0078943;Dbxref=REFSEQ:XM_003736252,FlyBase_Annotation_IDs:GA18944-RB
2	FlyBase	mRNA	4677142	4697461	.	-	.	ID=FBtr0303369;Name=Dpse\GA18944-RC;Parent=FBgn0078943;Dbxref=REFSEQ:XM_001357918,FlyBase_Annotation_IDs:GA18944-RC
2	FlyBase	mRNA	4713221	4714876	.	+	.	ID=FBtr0284916;Name=Dpse\GA19521-RA;Parent=FBgn0079517;Alias=GA19521-RA;Dbxref=FlyBase_Annotation_IDs:GA19521-RA,REFSEQ:XM_001357919
2	FlyBase	mRNA	4714991	4755601	.	-	.	ID=FBtr0284241;Name=Dpse\GA18936-RA;Parent=FBgn0078935;Alias=GA18936-RA;Dbxref=REFSEQ:XM_001357920,FlyBase_Annotation_IDs:GA18936-RA
2	FlyBase	mRNA	4758239	4763333	.	+	.	ID=FBtr0284917;Name=Dpse\GA19529-RA;Parent=FBgn0079525;Alias=GA19529-RA;Dbxref=FlyBase_Annotation_IDs:GA19529-RA,REFSEQ:XM_001357921
2	FlyBase	mRNA	4759353	4759804	.	-	.	ID=FBtr0284240;Name=Dpse\GA18931-RA;Parent=FBgn0078930;Alias=GA18931-RA;Dbxref=FlyBase_Annotation_IDs:GA18931-RA,REFSEQ:XM_001357922
2	FlyBase	mRNA	4764215	4766302	.	+	.	ID=FBtr0284918;Name=Dpse\GA19533-RA;Parent=FBgn0079529;Alias=GA19533-RA;Dbxref=REFSEQ:XM_001357923,FlyBase_Annotation_IDs:GA19533-RA
2	FlyBase	mRNA	4764215	4766302	.	+	.	ID=FBtr0305722;Name=Dpse\GA19533-RB;Parent=FBgn0079529;Dbxref=REFSEQ:XM_003736253,FlyBase_Annotation_IDs:GA19533-RB
2	FlyBase	mRNA	4768682	4771485	.	+	.	ID=FBtr0284919;Name=Dpse\GA19550-RA;Parent=FBgn0079546;Alias=GA19550-RA;Dbxref=REFSEQ:XM_001357924,FlyBase_Annotation_IDs:GA19550-RA
2	FlyBase	mRNA	4771532	4773249	.	-	.	ID=FBtr0284239;Name=Dpse\GA18930-RA;Parent=FBgn0078929;Alias=GA18930-RA;Dbxref=REFSEQ:XM_001357925,FlyBase_Annotation_IDs:GA18930-RA
2	FlyBase	mRNA	4774159	4775222	.	-	.	ID=FBtr0284238;Name=Dpse\GA26778-RA;Parent=FBgn0248151;Alias=GA26778-RA;Dbxref=REFSEQ:XM_002137049,FlyBase_Annotation_IDs:GA26778-RA
2	FlyBase	mRNA	4775343	4777426	.	+	.	ID=FBtr0284920;Name=Dpse\GA19556-RA;Parent=FBgn0079552;Alias=GA19556-RA;Dbxref=REFSEQ:XM_001357926,FlyBase_Annotation_IDs:GA19556-RA
2	FlyBase	mRNA	4777533	4778555	.	-	.	ID=FBtr0284237;Name=Dpse\GA18923-RA;Parent=FBgn0078922;Alias=GA18923-RA;Dbxref=FlyBase_Annotation_IDs:GA18923-RA,REFSEQ:XM_001357927
2	FlyBase	mRNA	4779154	4800919	.	+	.	ID=FBtr0305723;Name=Dpse\GA15985-RB;Parent=FBgn0076001;Dbxref=REFSEQ:XM_001357928,FlyBase_Annotation_IDs:GA15985-RB
2	FlyBase	mRNA	4803625	4807035	.	-	.	ID=FBtr0284236;Name=Dpse\Tl-RA;Parent=FBgn0012714;Alias=Tl-RA;Dbxref=REFSEQ:XM_001357929,FlyBase_Annotation_IDs:GA18922-RA
2	FlyBase	mRNA	4905631	4907668	.	-	.	ID=FBtr0284235;Name=Dpse\GA26777-RA;Parent=FBgn0248150;Alias=GA26777-RA;Dbxref=FlyBase_Annotation_IDs:GA26777-RA,REFSEQ:XM_002137050
2	FlyBase	mRNA	4917866	4918423	.	-	.	ID=FBtr0284234;Name=Dpse\GA12857-RA;Parent=FBgn0072902;Alias=GA12857-RA;Dbxref=FlyBase_Annotation_IDs:GA12857-RA,REFSEQ:XM_001357930
2	FlyBase	mRNA	4919812	4920760	.	+	.	ID=FBtr0284922;Name=Dpse\GA19565-RA;Parent=FBgn0079561;Alias=GA19565-RA;Dbxref=FlyBase_Annotation_IDs:GA19565-RA,REFSEQ:XM_001357931
2	FlyBase	mRNA	4925623	4925994	.	+	.	ID=FBtr0284923;Name=Dpse\GA27022-RA;Parent=FBgn0248393;Alias=GA27022-RA;Dbxref=FlyBase_Annotation_IDs:GA27022-RA,REFSEQ:XM_002137051
2	FlyBase	mRNA	4927050	4927292	.	-	.	ID=FBtr0284233;Name=Dpse\GA17212-RA;Parent=FBgn0077226;Alias=GA17212-RA;Dbxref=FlyBase_Annotation_IDs:GA17212-RA,REFSEQ:XM_001357932
2	FlyBase	mRNA	4927714	4928028	.	-	.	ID=FBtr0284231;Name=Dpse\GA26776-RA;Parent=FBgn0248149;Alias=GA26776-RA;Dbxref=FlyBase_Annotation_IDs:GA26776-RA,REFSEQ:XM_002137052
2	FlyBase	mRNA	4930791	4931208	.	-	.	ID=FBtr0284230;Name=Dpse\GA12856-RA;Parent=FBgn0072901;Alias=GA12856-RA;Dbxref=FlyBase_Annotation_IDs:GA12856-RA,REFSEQ:XM_001357933
2	FlyBase	mRNA	4935542	4937446	.	+	.	ID=FBtr0284924;Name=Dpse\GA18707-RA;Parent=FBgn0078707;Alias=GA18707-RA;Dbxref=FlyBase_Annotation_IDs:GA18707-RA,REFSEQ:XM_001357934
2	FlyBase	mRNA	4938002	4941102	.	+	.	ID=FBtr0284925;Name=Dpse\GA18691-RA;Parent=FBgn0078691;Alias=GA18691-RA;Dbxref=FlyBase_Annotation_IDs:GA18691-RA,REFSEQ:XM_001357935
2	FlyBase	mRNA	4941858	4971137	.	-	.	ID=FBtr0284229;Name=Dpse\GA26775-RA;Parent=FBgn0248148;Alias=GA26775-RA;Dbxref=FlyBase_Annotation_IDs:GA26775-RA,REFSEQ:XM_002137053
2	FlyBase	mRNA	4976973	4977218	.	+	.	ID=FBtr0284927;Name=Dpse\GA27023-RA;Parent=FBgn0248394;Alias=GA27023-RA;Dbxref=FlyBase_Annotation_IDs:GA27023-RA,REFSEQ:XM_002137054
2	FlyBase	mRNA	4978409	4979215	.	-	.	ID=FBtr0284228;Name=Dpse\GA14523-RA;Parent=FBgn0074551;Alias=GA14523-RA;Dbxref=FlyBase_Annotation_IDs:GA14523-RA,REFSEQ:XM_001357936
2	FlyBase	mRNA	4979437	4980307	.	+	.	ID=FBtr0284928;Name=Dpse\GA16138-RA;Parent=FBgn0076154;Alias=GA16138-RA;Dbxref=FlyBase_Annotation_IDs:GA16138-RA,REFSEQ:XM_001357939
2	FlyBase	mRNA	4980445	4981317	.	+	.	ID=FBtr0284929;Name=Dpse\GA16134-RA;Parent=FBgn0076150;Alias=GA16134-RA;Dbxref=FlyBase_Annotation_IDs:GA16134-RA,REFSEQ:XM_001357944
2	FlyBase	mRNA	4981302	4982162	.	-	.	ID=FBtr0284227;Name=Dpse\GA14522-RA;Parent=FBgn0074550;Alias=GA14522-RA;Dbxref=FlyBase_Annotation_IDs:GA14522-RA,REFSEQ:XM_001357937
2	FlyBase	mRNA	4983002	4983871	.	-	.	ID=FBtr0284226;Name=Dpse\GA17920-RA;Parent=FBgn0077929;Alias=GA17920-RA;Dbxref=FlyBase_Annotation_IDs:GA17920-RA,REFSEQ:XM_001357938
2	FlyBase	mRNA	4984410	4985346	.	+	.	ID=FBtr0284930;Name=Dpse\GA16135-RA;Parent=FBgn0076151;Alias=GA16135-RA;Dbxref=FlyBase_Annotation_IDs:GA16135-RA,REFSEQ:XM_001357940
2	FlyBase	mRNA	4985625	4987425	.	+	.	ID=FBtr0284931;Name=Dpse\GA16136-RA;Parent=FBgn0076152;Alias=GA16136-RA;Dbxref=FlyBase_Annotation_IDs:GA16136-RA,REFSEQ:XM_001357941
2	FlyBase	mRNA	4988601	4989422	.	+	.	ID=FBtr0284932;Name=Dpse\GA18759-RA;Parent=FBgn0078759;Alias=GA18759-RA;Dbxref=FlyBase_Annotation_IDs:GA18759-RA,REFSEQ:XM_001357943
2	FlyBase	mRNA	4990195	4991105	.	+	.	ID=FBtr0284933;Name=Dpse\GA18766-RA;Parent=FBgn0078766;Alias=GA18766-RA;Dbxref=FlyBase_Annotation_IDs:GA18766-RA,REFSEQ:XM_001357942
2	FlyBase	mRNA	4991432	4992199	.	+	.	ID=FBtr0281201;Name=Dpse\GA25576-RA;Parent=FBgn0246953;Alias=GA25576-RA;Dbxref=FlyBase_Annotation_IDs:GA25576-RA,REFSEQ:XM_002137055
2	FlyBase	mRNA	4992469	4993475	.	-	.	ID=FBtr0284225;Name=Dpse\GA17925-RA;Parent=FBgn0077934;Alias=GA17925-RA;Dbxref=FlyBase_Annotation_IDs:GA17925-RA,REFSEQ:XM_001357945
2	FlyBase	mRNA	5000205	5006175	.	-	.	ID=FBtr0284224;Name=Dpse\GA17790-RA;Parent=FBgn0077799;Alias=GA17790-RA;Dbxref=FlyBase_Annotation_IDs:GA17790-RA,REFSEQ:XM_001357946
2	FlyBase	mRNA	5011163	5015966	.	+	.	ID=FBtr0284934;Name=Dpse\GA19437-RA;Parent=FBgn0079434;Alias=GA19437-RA;Dbxref=FlyBase_Annotation_IDs:GA19437-RA,REFSEQ:XM_001357947
2	FlyBase	pre_miRNA	5018543	5018642	.	-	.	ID=FBtr0294382;Name=Dpse\mir-34-RM;Parent=FBgn0082430;Alias=GA29404-RM;Dbxref=REFSEQ:XR_053364,MIR:MI0001317,FlyBase_Annotation_IDs:GA29404-RM
2	FlyBase	miRNA	5018605	5018626	.	-	.	ID=FBtr0294383;Name=Dpse\miR-34-RA;Derives_from=FBtr0294382;Alias=GA29404-RA,Dpse\GA_RFAM_MIR_48001207;Dbxref=MIR:MIMAT0001223,FlyBase_Annotation_IDs:GA29404-RA,REFSEQ:XR_053365
2	FlyBase	pre_miRNA	5019569	5019668	.	-	.	ID=FBtr0294384;Name=Dpse\mir-277-RM;Parent=FBgn0082464;Alias=GA29405-RM;Dbxref=REFSEQ:XR_053366,MIR:MI0001335,FlyBase_Annotation_IDs:GA29405-RM
2	FlyBase	miRNA	5019588	5019610	.	-	.	ID=FBtr0294385;Name=Dpse\miR-277-RA;Derives_from=FBtr0294384;Alias=GA29405-RA,Dpse\GA_RFAM_MIR_48001209;Dbxref=MIR:MIMAT0001241,FlyBase_Annotation_IDs:GA29405-RA,REFSEQ:XR_053367
2	FlyBase	pre_miRNA	5028975	5029064	.	-	.	ID=FBtr0294386;Name=Dpse\mir-317-RM;Parent=FBgn0082435;Alias=GA29406-RM;Dbxref=MIR:MI0001358,FlyBase_Annotation_IDs:GA29406-RM,REFSEQ:XR_053368
2	FlyBase	miRNA	5028987	5029010	.	-	.	ID=FBtr0294387;Name=Dpse\miR-317-RA;Derives_from=FBtr0294386;Alias=GA29406-RA,Dpse\GA_RFAM_MIR_48001211;Dbxref=MIR:MIMAT0001263,FlyBase_Annotation_IDs:GA29406-RA,REFSEQ:XR_053369
2	FlyBase	mRNA	5031847	5032499	.	+	.	ID=FBtr0284935;Name=Dpse\GA27024-RA;Parent=FBgn0248395;Alias=GA27024-RA;Dbxref=FlyBase_Annotation_IDs:GA27024-RA,REFSEQ:XM_002137056
2	FlyBase	mRNA	5047837	5050212	.	-	.	ID=FBtr0284223;Name=Dpse\GA11823-RA;Parent=FBgn0071872;Alias=GA11823-RA;Dbxref=FlyBase_Annotation_IDs:GA11823-RA,REFSEQ:XM_001357948
2	FlyBase	mRNA	5054267	5054581	.	-	.	ID=FBtr0284222;Name=Dpse\GA26774-RA;Parent=FBgn0248147;Alias=GA26774-RA;Dbxref=FlyBase_Annotation_IDs:GA26774-RA,REFSEQ:XM_002137057
2	FlyBase	mRNA	5056062	5056734	.	-	.	ID=FBtr0284220;Name=Dpse\GA26773-RA;Parent=FBgn0248146;Alias=GA26773-RA;Dbxref=FlyBase_Annotation_IDs:GA26773-RA,REFSEQ:XM_002137058
2	FlyBase	mRNA	5057589	5058263	.	-	.	ID=FBtr0284219;Name=Dpse\GA26772-RA;Parent=FBgn0248145;Alias=GA26772-RA;Dbxref=FlyBase_Annotation_IDs:GA26772-RA,REFSEQ:XM_002137059
2	FlyBase	mRNA	5060985	5061640	.	-	.	ID=FBtr0284218;Name=Dpse\GA26771-RA;Parent=FBgn0248144;Alias=GA26771-RA;Dbxref=FlyBase_Annotation_IDs:GA26771-RA,REFSEQ:XM_002137060
2	FlyBase	mRNA	5061753	5062416	.	-	.	ID=FBtr0284217;Name=Dpse\GA26770-RA;Parent=FBgn0248143;Alias=GA26770-RA;Dbxref=FlyBase_Annotation_IDs:GA26770-RA,REFSEQ:XM_002137061
2	FlyBase	mRNA	5063331	5063962	.	-	.	ID=FBtr0284216;Name=Dpse\GA17784-RA;Parent=FBgn0077793;Alias=GA17784-RA;Dbxref=FlyBase_Annotation_IDs:GA17784-RA,REFSEQ:XM_001357949
2	FlyBase	mRNA	5069465	5070019	.	+	.	ID=FBtr0284936;Name=Dpse\GA11826-RA;Parent=FBgn0071875;Alias=GA11826-RA;Dbxref=FlyBase_Annotation_IDs:GA11826-RA,REFSEQ:XM_001357951
2	FlyBase	mRNA	5071738	5072913	.	-	.	ID=FBtr0284215;Name=Dpse\GA16235-RA;Parent=FBgn0076251;Alias=GA16235-RA;Dbxref=FlyBase_Annotation_IDs:GA16235-RA,REFSEQ:XM_001357950
2	FlyBase	mRNA	5073701	5074966	.	+	.	ID=FBtr0284938;Name=Dpse\GA11825-RA;Parent=FBgn0071874;Alias=GA11825-RA;Dbxref=FlyBase_Annotation_IDs:GA11825-RA,REFSEQ:XM_001357952
2	FlyBase	mRNA	5075190	5077289	.	-	.	ID=FBtr0284214;Name=Dpse\GA17779-RA;Parent=FBgn0077788;Alias=GA17779-RA;Dbxref=FlyBase_Annotation_IDs:GA17779-RA,REFSEQ:XM_001357953
2	FlyBase	mRNA	5078091	5079107	.	+	.	ID=FBtr0284939;Name=Dpse\GA11824-RA;Parent=FBgn0071873;Alias=GA11824-RA;Dbxref=FlyBase_Annotation_IDs:GA11824-RA,REFSEQ:XM_001357954
2	FlyBase	mRNA	5079184	5080732	.	-	.	ID=FBtr0284213;Name=Dpse\GA17767-RA;Parent=FBgn0077776;Alias=GA17767-RA;Dbxref=FlyBase_Annotation_IDs:GA17767-RA,REFSEQ:XM_001357955
2	FlyBase	mRNA	5081030	5081831	.	+	.	ID=FBtr0284940;Name=Dpse\GA11161-RA;Parent=FBgn0071216;Alias=GA11161-RA;Dbxref=FlyBase_Annotation_IDs:GA11161-RA,REFSEQ:XM_001357956
2	FlyBase	mRNA	5081892	5108113	.	-	.	ID=FBtr0284212;Name=Dpse\GA17766-RA;Parent=FBgn0077775;Alias=GA17766-RA;Dbxref=FlyBase_Annotation_IDs:GA17766-RA,REFSEQ:XM_001357957
2	FlyBase	mRNA	5107693	5108345	.	-	.	ID=FBtr0305541;Name=Dpse\GA30087-RA;Parent=FBgn0262039;Dbxref=REFSEQ:XM_003736254,FlyBase_Annotation_IDs:GA30087-RA
2	FlyBase	mRNA	5113699	5114130	.	+	.	ID=FBtr0284941;Name=Dpse\GA16234-RA;Parent=FBgn0076250;Alias=GA16234-RA;Dbxref=FlyBase_Annotation_IDs:GA16234-RA,REFSEQ:XM_001357958
2	FlyBase	mRNA	5115855	5135826	.	+	.	ID=FBtr0305537;Name=Dpse\GA17370-RB;Parent=FBgn0077383;Dbxref=REFSEQ:XM_001357959,FlyBase_Annotation_IDs:GA17370-RB
2	FlyBase	mRNA	5115855	5135826	.	+	.	ID=FBtr0305538;Name=Dpse\GA17370-RD;Parent=FBgn0077383;Dbxref=REFSEQ:XM_003736255,FlyBase_Annotation_IDs:GA17370-RD
2	FlyBase	mRNA	5115855	5135826	.	+	.	ID=FBtr0305539;Name=Dpse\GA17370-RE;Parent=FBgn0077383;Dbxref=REFSEQ:XM_003736256,FlyBase_Annotation_IDs:GA17370-RE
2	FlyBase	mRNA	5115855	5118761	.	+	.	ID=FBtr0305540;Name=Dpse\GA17370-RF;Parent=FBgn0077383;Dbxref=REFSEQ:XM_003736257,FlyBase_Annotation_IDs:GA17370-RF
2	FlyBase	mRNA	5137877	5138462	.	+	.	ID=FBtr0284943;Name=Dpse\GA18824-RA;Parent=FBgn0078824;Alias=GA18824-RA;Dbxref=FlyBase_Annotation_IDs:GA18824-RA,REFSEQ:XM_001357960
2	FlyBase	mRNA	5138669	5141473	.	-	.	ID=FBtr0284211;Name=Dpse\GA26769-RA;Parent=FBgn0248142;Alias=GA26769-RA;Dbxref=FlyBase_Annotation_IDs:GA26769-RA,REFSEQ:XM_002137062
2	FlyBase	mRNA	5142325	5142859	.	+	.	ID=FBtr0305461;Name=Dpse\Gr85a-RB;Parent=FBgn0076249;Dbxref=REFSEQ:XM_001357961,FlyBase_Annotation_IDs:GA16233-RB
2	FlyBase	mRNA	5158065	5158538	.	-	.	ID=FBtr0284208;Name=Dpse\GA26768-RA;Parent=FBgn0248141;Alias=GA26768-RA;Dbxref=FlyBase_Annotation_IDs:GA26768-RA,REFSEQ:XM_002137063
2	FlyBase	mRNA	5158683	5274318	.	-	.	ID=FBtr0305473;Name=Dpse\GA30116-RE;Parent=FBgn0262496;Dbxref=REFSEQ:XM_003736260,FlyBase_Annotation_IDs:GA30116-RE
2	FlyBase	mRNA	5158683	5217446	.	-	.	ID=FBtr0305470;Name=Dpse\GA30116-RB;Parent=FBgn0262496;Dbxref=REFSEQ:XM_002137064,FlyBase_Annotation_IDs:GA30116-RB
2	FlyBase	mRNA	5160525	5162776	.	+	.	ID=FBtr0284945;Name=Dpse\GA18823-RA;Parent=FBgn0078823;Alias=GA18823-RA;Dbxref=REFSEQ:XM_001357962,FlyBase_Annotation_IDs:GA18823-RA
2	FlyBase	mRNA	5204365	5274318	.	-	.	ID=FBtr0305471;Name=Dpse\GA30116-RC;Parent=FBgn0262496;Dbxref=REFSEQ:XM_003736258,FlyBase_Annotation_IDs:GA30116-RC
2	FlyBase	mRNA	5204365	5217446	.	-	.	ID=FBtr0305472;Name=Dpse\GA30116-RD;Parent=FBgn0262496;Dbxref=REFSEQ:XM_003736259,FlyBase_Annotation_IDs:GA30116-RD
2	FlyBase	mRNA	5274705	5274989	.	-	.	ID=FBtr0284205;Name=Dpse\GA11620-RA;Parent=FBgn0071671;Alias=GA11620-RA;Dbxref=FlyBase_Annotation_IDs:GA11620-RA,REFSEQ:XM_001357966
2	FlyBase	mRNA	5287786	5289673	.	-	.	ID=FBtr0284204;Name=Dpse\GA26766-RA;Parent=FBgn0248139;Alias=GA26766-RA;Dbxref=REFSEQ:XM_002137065,FlyBase_Annotation_IDs:GA26766-RA
2	FlyBase	mRNA	5290163	5291927	.	-	.	ID=FBtr0284203;Name=Dpse\GA13330-RA;Parent=FBgn0073367;Alias=GA13330-RA;Dbxref=FlyBase_Annotation_IDs:GA13330-RA,REFSEQ:XM_001357967
2	FlyBase	mRNA	5292496	5294357	.	-	.	ID=FBtr0284202;Name=Dpse\GA26765-RA;Parent=FBgn0248138;Alias=GA26765-RA;Dbxref=FlyBase_Annotation_IDs:GA26765-RA,REFSEQ:XM_002137066
2	FlyBase	mRNA	5294693	5296450	.	-	.	ID=FBtr0284201;Name=Dpse\GA26764-RA;Parent=FBgn0248137;Alias=GA26764-RA;Dbxref=FlyBase_Annotation_IDs:GA26764-RA,REFSEQ:XM_001357968
2	FlyBase	mRNA	5299387	5300343	.	+	.	ID=FBtr0284946;Name=Dpse\GA27026-RA;Parent=FBgn0248397;Alias=GA27026-RA;Dbxref=REFSEQ:XM_002137067,FlyBase_Annotation_IDs:GA27026-RA
2	FlyBase	mRNA	5300533	5302165	.	+	.	ID=FBtr0305462;Name=Dpse\GA11809-RB;Parent=FBgn0071858;Dbxref=REFSEQ:XM_001357969,FlyBase_Annotation_IDs:GA11809-RB
2	FlyBase	mRNA	5302663	5303040	.	-	.	ID=FBtr0284200;Name=Dpse\GA10258-RA;Parent=FBgn0070316;Alias=GA10258-RA;Dbxref=FlyBase_Annotation_IDs:GA10258-RA,REFSEQ:XM_001357970
2	FlyBase	mRNA	5308750	5315007	.	+	.	ID=FBtr0284948;Name=Dpse\GA10261-RA;Parent=FBgn0070319;Alias=GA10261-RA;Dbxref=FlyBase_Annotation_IDs:GA10261-RA,REFSEQ:XM_001357971
2	FlyBase	mRNA	5315273	5316695	.	-	.	ID=FBtr0284199;Name=Dpse\GA13329-RA;Parent=FBgn0073366;Alias=GA13329-RA;Dbxref=FlyBase_Annotation_IDs:GA13329-RA,REFSEQ:XM_001357972
2	FlyBase	mRNA	5331329	5335293	.	+	.	ID=FBtr0284949;Name=Dpse\GA13342-RA;Parent=FBgn0073379;Alias=GA13342-RA;Dbxref=FlyBase_Annotation_IDs:GA13342-RA,REFSEQ:XM_001357973
2	FlyBase	mRNA	5341322	5341763	.	+	.	ID=FBtr0284950;Name=Dpse\GA13341-RA;Parent=FBgn0073378;Alias=GA13341-RA;Dbxref=FlyBase_Annotation_IDs:GA13341-RA,REFSEQ:XM_001357974
2	FlyBase	mRNA	5342360	5395045	.	-	.	ID=FBtr0305477;Name=Dpse\GA30098-RE;Parent=FBgn0262050;Dbxref=REFSEQ:XM_003736264,FlyBase_Annotation_IDs:GA30098-RE
2	FlyBase	mRNA	5342360	5395045	.	-	.	ID=FBtr0305479;Name=Dpse\GA30098-RG;Parent=FBgn0262050;Dbxref=REFSEQ:XM_003736265,FlyBase_Annotation_IDs:GA30098-RG
2	FlyBase	mRNA	5343017	5395045	.	-	.	ID=FBtr0305474;Name=Dpse\GA30098-RB;Parent=FBgn0262050;Alias=GA13328-RA,FBtr0284197;Dbxref=REFSEQ:XM_003736261,FlyBase_Annotation_IDs:GA30098-RB
2	FlyBase	mRNA	5343017	5395045	.	-	.	ID=FBtr0305475;Name=Dpse\GA30098-RC;Parent=FBgn0262050;Dbxref=REFSEQ:XM_003736262,FlyBase_Annotation_IDs:GA30098-RC
2	FlyBase	mRNA	5343017	5395045	.	-	.	ID=FBtr0305476;Name=Dpse\GA30098-RD;Parent=FBgn0262050;Dbxref=REFSEQ:XM_003736263,FlyBase_Annotation_IDs:GA30098-RD
2	FlyBase	mRNA	5347592	5395045	.	-	.	ID=FBtr0305478;Name=Dpse\GA30098-RF;Parent=FBgn0262050;Dbxref=REFSEQ:XM_002137068,FlyBase_Annotation_IDs:GA30098-RF
2	FlyBase	mRNA	5406338	5407392	.	+	.	ID=FBtr0284951;Name=Dpse\GA13340-RA;Parent=FBgn0073377;Alias=GA13340-RA;Dbxref=FlyBase_Annotation_IDs:GA13340-RA,REFSEQ:XM_001357978
2	FlyBase	mRNA	5407700	5408842	.	+	.	ID=FBtr0284952;Name=Dpse\Gr89a-RA;Parent=FBgn0073376;Alias=Gr89a-RA;Dbxref=FlyBase_Annotation_IDs:GA13339-RA,REFSEQ:XM_002137069
2	FlyBase	mRNA	5411494	5422058	.	+	.	ID=FBtr0284953;Name=Dpse\GA13338-RA;Parent=FBgn0073375;Alias=GA13338-RA;Dbxref=FlyBase_Annotation_IDs:GA13338-RA,REFSEQ:XM_001357979
2	FlyBase	mRNA	5422152	5422781	.	-	.	ID=FBtr0284195;Name=Dpse\GA14986-RA;Parent=FBgn0075011;Alias=GA14986-RA;Dbxref=FlyBase_Annotation_IDs:GA14986-RA,REFSEQ:XM_001357980
2	FlyBase	mRNA	5423583	5424233	.	-	.	ID=FBtr0284194;Name=Dpse\GA10065-RA;Parent=FBgn0070124;Alias=GA10065-RA;Dbxref=FlyBase_Annotation_IDs:GA10065-RA,REFSEQ:XM_001357982
2	FlyBase	mRNA	5424761	5425390	.	-	.	ID=FBtr0284193;Name=Dpse\GA10031-RA;Parent=FBgn0070090;Alias=GA10031-RA;Dbxref=FlyBase_Annotation_IDs:GA10031-RA,REFSEQ:XM_001357981
2	FlyBase	mRNA	5429116	5429775	.	+	.	ID=FBtr0284954;Name=Dpse\GA18009-RA;Parent=FBgn0078018;Alias=GA18009-RA;Dbxref=FlyBase_Annotation_IDs:GA18009-RA,REFSEQ:XM_001357983
2	FlyBase	mRNA	5430797	5431438	.	+	.	ID=FBtr0284955;Name=Dpse\GA27027-RA;Parent=FBgn0248398;Alias=GA27027-RA;Dbxref=FlyBase_Annotation_IDs:GA27027-RA,REFSEQ:XM_002137070
2	FlyBase	mRNA	5432446	5433093	.	+	.	ID=FBtr0284956;Name=Dpse\GA27028-RA;Parent=FBgn0248399;Alias=GA27028-RA;Dbxref=FlyBase_Annotation_IDs:GA27028-RA,REFSEQ:XM_002137071
2	FlyBase	mRNA	5434769	5435410	.	+	.	ID=FBtr0284957;Name=Dpse\GA18171-RA;Parent=FBgn0078178;Alias=GA18171-RA;Dbxref=FlyBase_Annotation_IDs:GA18171-RA,REFSEQ:XM_001357984
2	FlyBase	mRNA	5437039	5437958	.	-	.	ID=FBtr0284192;Name=Dpse\GA10022-RA;Parent=FBgn0070081;Alias=GA10022-RA;Dbxref=FlyBase_Annotation_IDs:GA10022-RA,REFSEQ:XM_001357986
2	FlyBase	mRNA	5439580	5440360	.	+	.	ID=FBtr0284959;Name=Dpse\GA14590-RA;Parent=FBgn0074618;Alias=GA14590-RA;Dbxref=FlyBase_Annotation_IDs:GA14590-RA,REFSEQ:XM_001357985
2	FlyBase	mRNA	5441018	5441367	.	+	.	ID=FBtr0284960;Name=Dpse\GA14669-RA;Parent=FBgn0074696;Alias=GA14669-RA;Dbxref=FlyBase_Annotation_IDs:GA14669-RA,REFSEQ:XM_001357987
2	FlyBase	mRNA	5442151	5443025	.	+	.	ID=FBtr0284961;Name=Dpse\GA17278-RA;Parent=FBgn0077291;Alias=GA17278-RA;Dbxref=FlyBase_Annotation_IDs:GA17278-RA,REFSEQ:XM_001357988
2	FlyBase	mRNA	5443543	5444828	.	+	.	ID=FBtr0284962;Name=Dpse\GA16101-RA;Parent=FBgn0076117;Alias=GA16101-RA;Dbxref=FlyBase_Annotation_IDs:GA16101-RA,REFSEQ:XM_001357989
2	FlyBase	mRNA	5444931	5450019	.	-	.	ID=FBtr0284191;Name=Dpse\GA26761-RA;Parent=FBgn0248134;Alias=GA26761-RA;Dbxref=FlyBase_Annotation_IDs:GA26761-RA,REFSEQ:XM_002137072
2	FlyBase	mRNA	5450889	5453366	.	-	.	ID=FBtr0284190;Name=Dpse\GA26760-RA;Parent=FBgn0248133;Alias=GA26760-RA;Dbxref=FlyBase_Annotation_IDs:GA26760-RA,REFSEQ:XM_001357991
2	FlyBase	mRNA	5453626	5456173	.	-	.	ID=FBtr0284189;Name=Dpse\GA26759-RA;Parent=FBgn0248132;Alias=GA26759-RA;Dbxref=FlyBase_Annotation_IDs:GA26759-RA,REFSEQ:XM_002137073
2	FlyBase	mRNA	5456508	5458919	.	+	.	ID=FBtr0284963;Name=Dpse\GA18705-RA;Parent=FBgn0078705;Alias=GA18705-RA;Dbxref=FlyBase_Annotation_IDs:GA18705-RA,REFSEQ:XM_001357992
2	FlyBase	mRNA	5459230	5462454	.	+	.	ID=FBtr0284964;Name=Dpse\GA18728-RA;Parent=FBgn0078728;Alias=GA18728-RA;Dbxref=FlyBase_Annotation_IDs:GA18728-RA,REFSEQ:XM_001357993
2	FlyBase	mRNA	5463303	5464763	.	-	.	ID=FBtr0284188;Name=Dpse\GA19042-RA;Parent=FBgn0079040;Alias=GA19042-RA;Dbxref=FlyBase_Annotation_IDs:GA19042-RA,REFSEQ:XM_001357994
2	FlyBase	mRNA	5465367	5472610	.	+	.	ID=FBtr0284965;Name=Dpse\GA19664-RA;Parent=FBgn0079660;Alias=GA19664-RA;Dbxref=FlyBase_Annotation_IDs:GA19664-RA,REFSEQ:XM_001357995
2	FlyBase	mRNA	5473026	5474090	.	-	.	ID=FBtr0284186;Name=Dpse\GA19038-RA;Parent=FBgn0079036;Alias=GA19038-RA;Dbxref=FlyBase_Annotation_IDs:GA19038-RA,REFSEQ:XM_001357996
2	FlyBase	mRNA	5474895	5475541	.	+	.	ID=FBtr0284966;Name=Dpse\GA14386-RA;Parent=FBgn0074414;Alias=GA14386-RA;Dbxref=FlyBase_Annotation_IDs:GA14386-RA,REFSEQ:XM_001357997
2	FlyBase	mRNA	5476843	5477751	.	-	.	ID=FBtr0284185;Name=Dpse\GA19032-RA;Parent=FBgn0079030;Alias=GA19032-RA;Dbxref=FlyBase_Annotation_IDs:GA19032-RA,REFSEQ:XM_001357998
2	FlyBase	mRNA	5477983	5480040	.	+	.	ID=FBtr0284967;Name=Dpse\GA18754-RA;Parent=FBgn0078754;Alias=GA18754-RA;Dbxref=FlyBase_Annotation_IDs:GA18754-RA,REFSEQ:XM_001357999
2	FlyBase	mRNA	5480114	5481396	.	-	.	ID=FBtr0284184;Name=Dpse\GA19024-RA;Parent=FBgn0079022;Alias=GA19024-RA;Dbxref=FlyBase_Annotation_IDs:GA19024-RA,REFSEQ:XM_001358000
2	FlyBase	mRNA	5482102	5483084	.	+	.	ID=FBtr0284968;Name=Dpse\GA18772-RA;Parent=FBgn0078772;Alias=GA18772-RA;Dbxref=FlyBase_Annotation_IDs:GA18772-RA,REFSEQ:XM_001358001
2	FlyBase	mRNA	5483224	5484371	.	-	.	ID=FBtr0284183;Name=Dpse\GA11527-RA;Parent=FBgn0071578;Alias=GA11527-RA;Dbxref=FlyBase_Annotation_IDs:GA11527-RA,REFSEQ:XM_001358002
2	FlyBase	mRNA	5484612	5485864	.	+	.	ID=FBtr0284970;Name=Dpse\GA19173-RA;Parent=FBgn0079170;Alias=GA19173-RA;Dbxref=FlyBase_Annotation_IDs:GA19173-RA,REFSEQ:XM_001358003
2	FlyBase	mRNA	5487687	5489007	.	+	.	ID=FBtr0284971;Name=Dpse\Desat2-RA;Parent=FBgn0079231;Alias=GA19234-RA,Dpse\GA19234-RA;Dbxref=FlyBase_Annotation_IDs:GA19234-RA,REFSEQ:XM_001358005
2	FlyBase	mRNA	5491604	5492731	.	+	.	ID=FBtr0284972;Name=Dpse\GA27030-RA;Parent=FBgn0248401;Alias=GA27030-RA;Dbxref=FlyBase_Annotation_IDs:GA27030-RA,REFSEQ:XM_002137074
2	FlyBase	mRNA	5493381	5499638	.	+	.	ID=FBtr0284973;Name=Dpse\Desat1-RA;Parent=FBgn0079201;Alias=GA19204-RA,Dpse\GA19204-RA;Dbxref=REFSEQ:XM_001358004,FlyBase_Annotation_IDs:GA19204-RA
2	FlyBase	mRNA	5501133	5506696	.	+	.	ID=FBtr0284974;Name=Dpse\GA27031-RA;Parent=FBgn0248402;Alias=GA27031-RA;Dbxref=REFSEQ:XM_002137075,FlyBase_Annotation_IDs:GA27031-RA
2	FlyBase	mRNA	5506993	5507880	.	-	.	ID=FBtr0284182;Name=Dpse\GA26757-RA;Parent=FBgn0248130;Alias=GA26757-RA;Dbxref=REFSEQ:XM_002137076,FlyBase_Annotation_IDs:GA26757-RA
2	FlyBase	mRNA	5509545	5510039	.	-	.	ID=FBtr0284181;Name=Dpse\GA26756-RA;Parent=FBgn0248129;Alias=GA26756-RA;Dbxref=FlyBase_Annotation_IDs:GA26756-RA,REFSEQ:XM_002137077
2	FlyBase	mRNA	5510314	5512165	.	+	.	ID=FBtr0284975;Name=Dpse\GA18809-RA;Parent=FBgn0078809;Alias=GA18809-RA;Dbxref=REFSEQ:XM_001358006,FlyBase_Annotation_IDs:GA18809-RA
2	FlyBase	mRNA	5512241	5513634	.	-	.	ID=FBtr0284180;Name=Dpse\GA19260-RA;Parent=FBgn0079257;Alias=GA19260-RA;Dbxref=FlyBase_Annotation_IDs:GA19260-RA,REFSEQ:XM_001358007
2	FlyBase	mRNA	5514281	5516163	.	+	.	ID=FBtr0284976;Name=Dpse\GA11520-RA;Parent=FBgn0071571;Alias=GA11520-RA;Dbxref=FlyBase_Annotation_IDs:GA11520-RA,REFSEQ:XM_001358008
2	FlyBase	mRNA	5516335	5518914	.	-	.	ID=FBtr0284179;Name=Dpse\GA19002-RA;Parent=FBgn0079000;Alias=GA19002-RA;Dbxref=FlyBase_Annotation_IDs:GA19002-RA,REFSEQ:XM_001358009
2	FlyBase	mRNA	5519464	5521256	.	-	.	ID=FBtr0284178;Name=Dpse\GA26755-RA;Parent=FBgn0248128;Alias=GA26755-RA;Dbxref=REFSEQ:XM_002137078,FlyBase_Annotation_IDs:GA26755-RA
2	FlyBase	mRNA	5523773	5525918	.	+	.	ID=FBtr0284977;Name=Dpse\GA19632-RA;Parent=FBgn0079628;Alias=GA19632-RA;Dbxref=REFSEQ:XM_001358010,FlyBase_Annotation_IDs:GA19632-RA
2	FlyBase	mRNA	5526845	5529577	.	-	.	ID=FBtr0305463;Name=Dpse\GA21029-RB;Parent=FBgn0081018;Dbxref=REFSEQ:XM_001358011,FlyBase_Annotation_IDs:GA21029-RB
2	FlyBase	mRNA	5530857	5533664	.	+	.	ID=FBtr0284978;Name=Dpse\GA21793-RA;Parent=FBgn0081778;Alias=GA21793-RA;Dbxref=FlyBase_Annotation_IDs:GA21793-RA,REFSEQ:XM_001358012
2	FlyBase	mRNA	5540448	5544838	.	+	.	ID=FBtr0284979;Name=Dpse\GA27032-RA;Parent=FBgn0248403;Alias=GA27032-RA;Dbxref=FlyBase_Annotation_IDs:GA27032-RA,REFSEQ:XM_002137079
2	FlyBase	mRNA	5545768	5546672	.	-	.	ID=FBtr0284175;Name=Dpse\GA17205-RA;Parent=FBgn0077219;Alias=GA17205-RA;Dbxref=FlyBase_Annotation_IDs:GA17205-RA,REFSEQ:XM_001358013
2	FlyBase	mRNA	5546858	5550576	.	+	.	ID=FBtr0284982;Name=Dpse\GA19193-RA;Parent=FBgn0079190;Alias=GA19193-RA;Dbxref=REFSEQ:XM_001358014,FlyBase_Annotation_IDs:GA19193-RA
2	FlyBase	mRNA	5550591	5551299	.	-	.	ID=FBtr0284174;Name=Dpse\GA17387-RA;Parent=FBgn0077400;Alias=GA17387-RA;Dbxref=FlyBase_Annotation_IDs:GA17387-RA,REFSEQ:XM_001358015
2	FlyBase	mRNA	5551685	5556643	.	+	.	ID=FBtr0284983;Name=Dpse\GA19196-RA;Parent=FBgn0079193;Alias=GA19196-RA;Dbxref=REFSEQ:XM_001358016,FlyBase_Annotation_IDs:GA19196-RA
2	FlyBase	mRNA	5558467	5561427	.	-	.	ID=FBtr0284173;Name=Dpse\GA17384-RA;Parent=FBgn0077397;Alias=GA17384-RA;Dbxref=FlyBase_Annotation_IDs:GA17384-RA,REFSEQ:XM_001358017
2	FlyBase	mRNA	5570888	5573570	.	+	.	ID=FBtr0284984;Name=Dpse\GA19208-RA;Parent=FBgn0079205;Alias=GA19208-RA;Dbxref=FlyBase_Annotation_IDs:GA19208-RA,REFSEQ:XM_001358018
2	FlyBase	mRNA	5586391	5591727	.	+	.	ID=FBtr0305469;Name=Dpse\GA30100-RB;Parent=FBgn0262052;Dbxref=REFSEQ:XM_002137081,FlyBase_Annotation_IDs:GA30100-RB
2	FlyBase	mRNA	5586391	5589339	.	+	.	ID=FBtr0305468;Name=Dpse\GA30100-RA;Parent=FBgn0262052;Alias=FBtr0284985,GA27034-RA;Dbxref=REFSEQ:XM_002137080,FlyBase_Annotation_IDs:GA30100-RA
2	FlyBase	mRNA	5592932	5594734	.	-	.	ID=FBtr0284172;Name=Dpse\GA17362-RA;Parent=FBgn0077375;Alias=GA17362-RA;Dbxref=FlyBase_Annotation_IDs:GA17362-RA,REFSEQ:XM_001358019
2	FlyBase	mRNA	5595373	5595923	.	-	.	ID=FBtr0284171;Name=Dpse\GA19327-RA;Parent=FBgn0079324;Alias=GA19327-RA;Dbxref=FlyBase_Annotation_IDs:GA19327-RA,REFSEQ:XM_001358020
2	FlyBase	mRNA	5596172	5597085	.	+	.	ID=FBtr0284987;Name=Dpse\GA19228-RA;Parent=FBgn0079225;Alias=GA19228-RA;Dbxref=REFSEQ:XM_001358021,FlyBase_Annotation_IDs:GA19228-RA
2	FlyBase	mRNA	5597998	5599356	.	-	.	ID=FBtr0284170;Name=Dpse\GA17263-RA;Parent=FBgn0077276;Alias=GA17263-RA;Dbxref=FlyBase_Annotation_IDs:GA17263-RA,REFSEQ:XM_001358022
2	FlyBase	mRNA	5600008	5600815	.	-	.	ID=FBtr0284169;Name=Dpse\GA17238-RA;Parent=FBgn0077251;Alias=GA17238-RA;Dbxref=FlyBase_Annotation_IDs:GA17238-RA,REFSEQ:XM_001358023
2	FlyBase	mRNA	5604617	5617109	.	-	.	ID=FBtr0305726;Name=Dpse\GA10579-RB;Parent=FBgn0070636;Dbxref=REFSEQ:XM_001358024,FlyBase_Annotation_IDs:GA10579-RB
2	FlyBase	mRNA	5605207	5617109	.	-	.	ID=FBtr0305727;Name=Dpse\GA10579-RC;Parent=FBgn0070636;Dbxref=REFSEQ:XM_003736266,FlyBase_Annotation_IDs:GA10579-RC
2	FlyBase	mRNA	5609244	5609695	.	+	.	ID=FBtr0284988;Name=Dpse\GA27036-RA;Parent=FBgn0248407;Alias=GA27036-RA;Dbxref=FlyBase_Annotation_IDs:GA27036-RA,REFSEQ:XM_002137082
2	FlyBase	ncRNA	5622033	5623937	.	+	.	ID=FBtr0305724;Name=Dpse\GA30101-RA;Parent=FBgn0262053;Dbxref=REFSEQ:XR_145027,FlyBase_Annotation_IDs:GA30101-RA
2	FlyBase	mRNA	5647040	5674846	.	-	.	ID=FBtr0305725;Name=Dpse\GA14153-RB;Parent=FBgn0074182;Dbxref=REFSEQ:XM_001358025,FlyBase_Annotation_IDs:GA14153-RB
2	FlyBase	mRNA	5678520	5703408	.	-	.	ID=FBtr0305237;Name=Dpse\GA30094-RK;Parent=FBgn0262046;Dbxref=REFSEQ:XM_003736276,FlyBase_Annotation_IDs:GA30094-RK
2	FlyBase	mRNA	5678917	5703408	.	-	.	ID=FBtr0305243;Name=Dpse\GA30094-RS;Parent=FBgn0262046;Dbxref=REFSEQ:XM_003736282,FlyBase_Annotation_IDs:GA30094-RS
2	FlyBase	mRNA	5679332	5703408	.	-	.	ID=FBtr0305248;Name=Dpse\GA30094-RX;Parent=FBgn0262046;Dbxref=REFSEQ:XM_003736287,FlyBase_Annotation_IDs:GA30094-RX
2	FlyBase	mRNA	5679932	5703408	.	-	.	ID=FBtr0305246;Name=Dpse\GA30094-RV;Parent=FBgn0262046;Dbxref=REFSEQ:XM_003736285,FlyBase_Annotation_IDs:GA30094-RV
2	FlyBase	mRNA	5680389	5703408	.	-	.	ID=FBtr0305250;Name=Dpse\GA30094-RZ;Parent=FBgn0262046;Dbxref=REFSEQ:XM_003736289,FlyBase_Annotation_IDs:GA30094-RZ
2	FlyBase	mRNA	5681136	5703408	.	-	.	ID=FBtr0305231;Name=Dpse\GA30094-RD;Parent=FBgn0262046;Dbxref=REFSEQ:XM_003736270,FlyBase_Annotation_IDs:GA30094-RD
2	FlyBase	mRNA	5681671	5703408	.	-	.	ID=FBtr0305232;Name=Dpse\GA30094-RE;Parent=FBgn0262046;Dbxref=REFSEQ:XM_003736271,FlyBase_Annotation_IDs:GA30094-RE
2	FlyBase	mRNA	5682444	5703408	.	-	.	ID=FBtr0305244;Name=Dpse\GA30094-RT;Parent=FBgn0262046;Dbxref=REFSEQ:XM_003736283,FlyBase_Annotation_IDs:GA30094-RT
2	FlyBase	mRNA	5682915	5703408	.	-	.	ID=FBtr0305253;Name=Dpse\GA30094-RAC;Parent=FBgn0262046;Dbxref=REFSEQ:XM_003736292,FlyBase_Annotation_IDs:GA30094-RAC
2	FlyBase	mRNA	5683681	5703408	.	-	.	ID=FBtr0305233;Name=Dpse\GA30094-RF;Parent=FBgn0262046;Dbxref=REFSEQ:XM_003736272,FlyBase_Annotation_IDs:GA30094-RF
2	FlyBase	mRNA	5683997	5703408	.	-	.	ID=FBtr0305252;Name=Dpse\GA30094-RAB;Parent=FBgn0262046;Dbxref=REFSEQ:XM_003736291,FlyBase_Annotation_IDs:GA30094-RAB
2	FlyBase	mRNA	5684804	5703408	.	-	.	ID=FBtr0305235;Name=Dpse\GA30094-RH;Parent=FBgn0262046;Dbxref=REFSEQ:XM_003736274,FlyBase_Annotation_IDs:GA30094-RH
2	FlyBase	mRNA	5685208	5703408	.	-	.	ID=FBtr0305234;Name=Dpse\GA30094-RG;Parent=FBgn0262046;Dbxref=REFSEQ:XM_003736273,FlyBase_Annotation_IDs:GA30094-RG
2	FlyBase	mRNA	5686513	5688367	.	+	.	ID=FBtr0284989;Name=Dpse\GA27037-RA;Parent=FBgn0248408;Alias=GA27037-RA;Dbxref=FlyBase_Annotation_IDs:GA27037-RA,REFSEQ:XM_002137088
2	FlyBase	mRNA	5688716	5689104	.	+	.	ID=FBtr0284990;Name=Dpse\GA27038-RA;Parent=FBgn0248409;Alias=GA27038-RA;Dbxref=FlyBase_Annotation_IDs:GA27038-RA,REFSEQ:XM_002137089
2	FlyBase	mRNA	5689760	5703408	.	-	.	ID=FBtr0305236;Name=Dpse\GA30094-RI;Parent=FBgn0262046;Dbxref=REFSEQ:XM_003736275,FlyBase_Annotation_IDs:GA30094-RI
2	FlyBase	mRNA	5690160	5703408	.	-	.	ID=FBtr0305249;Name=Dpse\GA30094-RY;Parent=FBgn0262046;Dbxref=REFSEQ:XM_003736288,FlyBase_Annotation_IDs:GA30094-RY
2	FlyBase	mRNA	5690327	5703408	.	-	.	ID=FBtr0305247;Name=Dpse\GA30094-RW;Parent=FBgn0262046;Dbxref=REFSEQ:XM_003736286,FlyBase_Annotation_IDs:GA30094-RW
2	FlyBase	mRNA	5691582	5703408	.	-	.	ID=FBtr0305245;Name=Dpse\GA30094-RU;Parent=FBgn0262046;Dbxref=REFSEQ:XM_003736284,FlyBase_Annotation_IDs:GA30094-RU
2	FlyBase	mRNA	5691880	5695852	.	+	.	ID=FBtr0284991;Name=Dpse\GA27039-RA;Parent=FBgn0248410;Alias=GA27039-RA;Dbxref=FlyBase_Annotation_IDs:GA27039-RA,REFSEQ:XM_002137092
2	FlyBase	mRNA	5693109	5703408	.	-	.	ID=FBtr0305242;Name=Dpse\GA30094-RQ;Parent=FBgn0262046;Dbxref=REFSEQ:XM_003736281,FlyBase_Annotation_IDs:GA30094-RQ
2	FlyBase	mRNA	5693375	5703408	.	-	.	ID=FBtr0305241;Name=Dpse\GA30094-RP;Parent=FBgn0262046;Dbxref=REFSEQ:XM_003736280,FlyBase_Annotation_IDs:GA30094-RP
2	FlyBase	mRNA	5694785	5703408	.	-	.	ID=FBtr0305240;Name=Dpse\GA30094-RO;Parent=FBgn0262046;Dbxref=REFSEQ:XM_003736279,FlyBase_Annotation_IDs:GA30094-RO
2	FlyBase	mRNA	5695145	5703408	.	-	.	ID=FBtr0305239;Name=Dpse\GA30094-RN;Parent=FBgn0262046;Dbxref=REFSEQ:XM_003736278,FlyBase_Annotation_IDs:GA30094-RN
2	FlyBase	mRNA	5696102	5703408	.	-	.	ID=FBtr0305238;Name=Dpse\GA30094-RM;Parent=FBgn0262046;Dbxref=REFSEQ:XM_003736277,FlyBase_Annotation_IDs:GA30094-RM
2	FlyBase	mRNA	5696153	5696419	.	+	.	ID=FBtr0284993;Name=Dpse\GA27040-RA;Parent=FBgn0248411;Alias=GA27040-RA;Dbxref=FlyBase_Annotation_IDs:GA27040-RA,REFSEQ:XM_002137093
2	FlyBase	mRNA	5696873	5703408	.	-	.	ID=FBtr0305230;Name=Dpse\GA30094-RC;Parent=FBgn0262046;Dbxref=REFSEQ:XM_003736269,FlyBase_Annotation_IDs:GA30094-RC
2	FlyBase	mRNA	5697416	5703408	.	-	.	ID=FBtr0305251;Name=Dpse\GA30094-RAA;Parent=FBgn0262046;Dbxref=REFSEQ:XM_003736290,FlyBase_Annotation_IDs:GA30094-RAA
2	FlyBase	mRNA	5697843	5703408	.	-	.	ID=FBtr0305229;Name=Dpse\GA30094-RB;Parent=FBgn0262046;Dbxref=REFSEQ:XM_003736268,FlyBase_Annotation_IDs:GA30094-RB
2	FlyBase	mRNA	5698385	5703408	.	-	.	ID=FBtr0305228;Name=Dpse\GA30094-RA;Parent=FBgn0262046;Dbxref=REFSEQ:XM_003736267,FlyBase_Annotation_IDs:GA30094-RA
2	FlyBase	mRNA	5707291	5709644	.	+	.	ID=FBtr0284994;Name=Dpse\GA20667-RA;Parent=FBgn0080661;Alias=GA20667-RA;Dbxref=FlyBase_Annotation_IDs:GA20667-RA,REFSEQ:XM_001358027
2	FlyBase	mRNA	5712649	5713369	.	+	.	ID=FBtr0284995;Name=Dpse\GA27041-RA;Parent=FBgn0248412;Alias=GA27041-RA;Dbxref=FlyBase_Annotation_IDs:GA27041-RA,REFSEQ:XM_002137096
2	FlyBase	mRNA	5716599	5717850	.	+	.	ID=FBtr0284996;Name=Dpse\GA20672-RA;Parent=FBgn0080666;Alias=GA20672-RA;Dbxref=FlyBase_Annotation_IDs:GA20672-RA,REFSEQ:XM_001358028
2	FlyBase	mRNA	5729351	5730066	.	-	.	ID=FBtr0284155;Name=Dpse\GA16252-RA;Parent=FBgn0076268;Alias=GA16252-RA;Dbxref=FlyBase_Annotation_IDs:GA16252-RA,REFSEQ:XM_001358029
2	FlyBase	mRNA	5731287	5733107	.	+	.	ID=FBtr0284997;Name=Dpse\GA19872-RA;Parent=FBgn0079868;Alias=GA19872-RA;Dbxref=FlyBase_Annotation_IDs:GA19872-RA,REFSEQ:XM_001358030
2	FlyBase	mRNA	5734008	5735846	.	+	.	ID=FBtr0284998;Name=Dpse\GA27042-RA;Parent=FBgn0248413;Alias=GA27042-RA;Dbxref=FlyBase_Annotation_IDs:GA27042-RA,REFSEQ:XM_002137097
2	FlyBase	mRNA	5738141	5740348	.	+	.	ID=FBtr0284999;Name=Dpse\GA19884-RA;Parent=FBgn0079880;Alias=GA19884-RA;Dbxref=REFSEQ:XM_001358031,FlyBase_Annotation_IDs:GA19884-RA
2	FlyBase	mRNA	5740941	5742256	.	-	.	ID=FBtr0284153;Name=Dpse\GA19423-RA;Parent=FBgn0079420;Alias=GA19423-RA;Dbxref=FlyBase_Annotation_IDs:GA19423-RA,REFSEQ:XM_001358032
2	FlyBase	mRNA	5742783	5747958	.	-	.	ID=FBtr0284152;Name=Dpse\GA12951-RA;Parent=FBgn0072989;Alias=GA12951-RA;Dbxref=REFSEQ:XM_001358033,FlyBase_Annotation_IDs:GA12951-RA
2	FlyBase	mRNA	5756705	5760397	.	-	.	ID=FBtr0284151;Name=Dpse\GA19455-RA;Parent=FBgn0079451;Alias=GA19455-RA;Dbxref=FlyBase_Annotation_IDs:GA19455-RA,REFSEQ:XM_001358034
2	FlyBase	mRNA	5764410	5769225	.	-	.	ID=FBtr0284150;Name=Dpse\GA19462-RA;Parent=FBgn0079458;Alias=GA19462-RA;Dbxref=REFSEQ:XM_001358035,FlyBase_Annotation_IDs:GA19462-RA
2	FlyBase	mRNA	5774914	5776530	.	+	.	ID=FBtr0285000;Name=Dpse\GA19835-RA;Parent=FBgn0079831;Alias=GA19835-RA;Dbxref=FlyBase_Annotation_IDs:GA19835-RA,REFSEQ:XM_001358036
2	FlyBase	mRNA	5776731	5777980	.	-	.	ID=FBtr0284149;Name=Dpse\GA11091-RA;Parent=FBgn0071146;Alias=GA11091-RA;Dbxref=FlyBase_Annotation_IDs:GA11091-RA,REFSEQ:XM_001358037
2	FlyBase	mRNA	5778475	5779641	.	-	.	ID=FBtr0284148;Name=Dpse\GA14975-RA;Parent=FBgn0075000;Alias=GA14975-RA;Dbxref=FlyBase_Annotation_IDs:GA14975-RA,REFSEQ:XM_001358038
2	FlyBase	mRNA	5781424	5783512	.	+	.	ID=FBtr0285001;Name=Dpse\GA27043-RA;Parent=FBgn0248414;Alias=GA27043-RA;Dbxref=FlyBase_Annotation_IDs:GA27043-RA,REFSEQ:XM_002137098
2	FlyBase	mRNA	5785955	5789554	.	+	.	ID=FBtr0285002;Name=Dpse\GA18895-RA;Parent=FBgn0078895;Alias=GA18895-RA;Dbxref=FlyBase_Annotation_IDs:GA18895-RA,REFSEQ:XM_001358039
2	FlyBase	mRNA	5793021	5796707	.	-	.	ID=FBtr0284147;Name=Dpse\GA17984-RA;Parent=FBgn0077993;Alias=GA17984-RA;Dbxref=FlyBase_Annotation_IDs:GA17984-RA,REFSEQ:XM_001358040
2	FlyBase	mRNA	5800045	5808273	.	+	.	ID=FBtr0285004;Name=Dpse\GA18916-RA;Parent=FBgn0078916;Alias=GA18916-RA;Dbxref=REFSEQ:XM_001358041,FlyBase_Annotation_IDs:GA18916-RA
2	FlyBase	mRNA	5808241	5812045	.	-	.	ID=FBtr0284146;Name=Dpse\GA16088-RA;Parent=FBgn0076104;Alias=GA16088-RA;Dbxref=REFSEQ:XM_001358042,FlyBase_Annotation_IDs:GA16088-RA
2	FlyBase	mRNA	5812152	5815630	.	-	.	ID=FBtr0284145;Name=Dpse\GA14772-RA;Parent=FBgn0074799;Alias=GA14772-RA;Dbxref=FlyBase_Annotation_IDs:GA14772-RA,REFSEQ:XM_001358043
2	FlyBase	mRNA	5816720	5820031	.	-	.	ID=FBtr0284144;Name=Dpse\GA26744-RA;Parent=FBgn0248117;Alias=GA26744-RA;Dbxref=FlyBase_Annotation_IDs:GA26744-RA,REFSEQ:XM_002137099
2	FlyBase	mRNA	5833044	5835198	.	+	.	ID=FBtr0285005;Name=Dpse\GA18926-RA;Parent=FBgn0078925;Alias=GA18926-RA;Dbxref=FlyBase_Annotation_IDs:GA18926-RA,REFSEQ:XM_001358044
2	FlyBase	mRNA	5840142	5841088	.	-	.	ID=FBtr0284142;Name=Dpse\GA17836-RA;Parent=FBgn0077845;Alias=GA17836-RA;Dbxref=FlyBase_Annotation_IDs:GA17836-RA,REFSEQ:XM_001358045
2	FlyBase	mRNA	5852573	5863692	.	-	.	ID=FBtr0304773;Name=Dpse\GA30095-RA;Parent=FBgn0262047;Dbxref=REFSEQ:XM_003736293,FlyBase_Annotation_IDs:GA30095-RA
2	FlyBase	mRNA	5855315	5863692	.	-	.	ID=FBtr0304774;Name=Dpse\GA30095-RB;Parent=FBgn0262047;Dbxref=REFSEQ:XM_003736294,FlyBase_Annotation_IDs:GA30095-RB
2	FlyBase	mRNA	5896951	5897742	.	+	.	ID=FBtr0303811;Name=Dpse\GA30055-RA;Parent=FBgn0261660;Dbxref=REFSEQ:XM_003736295,FlyBase_Annotation_IDs:GA30055-RA
2	FlyBase	mRNA	5899221	5900063	.	+	.	ID=FBtr0303812;Name=Dpse\GA30056-RA;Parent=FBgn0261661;Dbxref=REFSEQ:XM_003736296,FlyBase_Annotation_IDs:GA30056-RA
2	FlyBase	mRNA	5900136	5901081	.	+	.	ID=FBtr0303813;Name=Dpse\GA30057-RA;Parent=FBgn0261662;Dbxref=REFSEQ:XM_003736297,FlyBase_Annotation_IDs:GA30057-RA
2	FlyBase	mRNA	5902944	5904762	.	+	.	ID=FBtr0285008;Name=Dpse\GA10356-RA;Parent=FBgn0070414;Alias=GA10356-RA;Dbxref=REFSEQ:XM_001358048,FlyBase_Annotation_IDs:GA10356-RA
2	FlyBase	pre_miRNA	5903317	5903401	.	+	.	ID=FBtr0330933;Name=Dpse\mir-995-RM;Parent=FBgn0264165;Alias=GA30356-RM;Dbxref=REFSEQ:XR_145028,FlyBase_Annotation_IDs:GA30356-RM,MIR:MI0011618
2	FlyBase	miRNA	5903330	5903352	.	+	.	ID=FBtr0330934;Name=Dpse\mir-995-RA;Derives_from=FBtr0330933;Alias=GA30356-RA;Dbxref=REFSEQ:XR_145029,FlyBase_Annotation_IDs:GA30356-RA,MIR:MIMAT0012271
2	FlyBase	miRNA	5903371	5903391	.	+	.	ID=FBtr0330935;Name=Dpse\mir-995-RB;Derives_from=FBtr0330933;Alias=GA30356-RB;Dbxref=REFSEQ:XR_145030,FlyBase_Annotation_IDs:GA30356-RB,MIR:MIMAT0012272
2	FlyBase	mRNA	5904796	5905842	.	-	.	ID=FBtr0284138;Name=Dpse\GA14427-RA;Parent=FBgn0074455;Alias=GA14427-RA;Dbxref=FlyBase_Annotation_IDs:GA14427-RA,REFSEQ:XM_001358049
2	FlyBase	mRNA	5904796	5905731	.	-	.	ID=FBtr0304779;Name=Dpse\GA14427-RB;Parent=FBgn0074455;Dbxref=REFSEQ:XM_003736298,FlyBase_Annotation_IDs:GA14427-RB
2	FlyBase	mRNA	5909591	5910525	.	-	.	ID=FBtr0284137;Name=Dpse\GA16086-RA;Parent=FBgn0076102;Alias=GA16086-RA;Dbxref=FlyBase_Annotation_IDs:GA16086-RA,REFSEQ:XM_001358050
2	FlyBase	mRNA	5910859	5911832	.	-	.	ID=FBtr0284136;Name=Dpse\GA16087-RA;Parent=FBgn0076103;Alias=GA16087-RA;Dbxref=FlyBase_Annotation_IDs:GA16087-RA,REFSEQ:XM_001358051
2	FlyBase	mRNA	5913078	5920688	.	+	.	ID=FBtr0304781;Name=Dpse\GA30096-RA;Parent=FBgn0262048;Dbxref=REFSEQ:XM_003736299,FlyBase_Annotation_IDs:GA30096-RA
2	FlyBase	mRNA	5913078	5918776	.	+	.	ID=FBtr0304782;Name=Dpse\GA30096-RB;Parent=FBgn0262048;Dbxref=REFSEQ:XM_001358052,FlyBase_Annotation_IDs:GA30096-RB
2	FlyBase	mRNA	5924141	5927851	.	-	.	ID=FBtr0284135;Name=Dpse\GA16083-RA;Parent=FBgn0076099;Alias=GA16083-RA;Dbxref=FlyBase_Annotation_IDs:GA16083-RA,REFSEQ:XM_001358054
2	FlyBase	mRNA	5937537	5939329	.	-	.	ID=FBtr0284134;Name=Dpse\GA16242-RA;Parent=FBgn0076258;Alias=GA16242-RA;Dbxref=FlyBase_Annotation_IDs:GA16242-RA,REFSEQ:XM_001358055
2	FlyBase	mRNA	5957133	5968288	.	+	.	ID=FBtr0304775;Name=Dpse\GA27045-RB;Parent=FBgn0248416;Dbxref=REFSEQ:XM_003736300,FlyBase_Annotation_IDs:GA27045-RB
2	FlyBase	mRNA	5958619	5972003	.	+	.	ID=FBtr0285011;Name=Dpse\GA27045-RA;Parent=FBgn0248416;Alias=GA27045-RA;Dbxref=REFSEQ:XM_002137104,FlyBase_Annotation_IDs:GA27045-RA
2	FlyBase	mRNA	5977885	5983130	.	-	.	ID=FBtr0284133;Name=Dpse\GA26739-RA;Parent=FBgn0248112;Alias=GA26739-RA;Dbxref=FlyBase_Annotation_IDs:GA26739-RA,REFSEQ:XM_002137105
2	FlyBase	mRNA	5984205	5984935	.	-	.	ID=FBtr0304778;Name=Dpse\GA14428-RB;Parent=FBgn0074456;Dbxref=REFSEQ:XM_003736301,FlyBase_Annotation_IDs:GA14428-RB
2	FlyBase	mRNA	5984205	5984917	.	-	.	ID=FBtr0284131;Name=Dpse\GA14428-RA;Parent=FBgn0074456;Alias=GA14428-RA;Dbxref=FlyBase_Annotation_IDs:GA14428-RA,REFSEQ:XM_001358056
2	FlyBase	mRNA	5986319	5988478	.	-	.	ID=FBtr0304783;Name=Dpse\GA30097-RA;Parent=FBgn0262049;Dbxref=REFSEQ:XM_003736302,FlyBase_Annotation_IDs:GA30097-RA
2	FlyBase	mRNA	5987240	5988478	.	-	.	ID=FBtr0304784;Name=Dpse\GA30097-RB;Parent=FBgn0262049;Dbxref=REFSEQ:XM_002137107,FlyBase_Annotation_IDs:GA30097-RB
2	FlyBase	mRNA	5989727	5992099	.	+	.	ID=FBtr0285012;Name=Dpse\GA27046-RA;Parent=FBgn0248417;Alias=GA27046-RA;Dbxref=REFSEQ:XM_002137108,FlyBase_Annotation_IDs:GA27046-RA
2	FlyBase	mRNA	5994889	5996536	.	+	.	ID=FBtr0285013;Name=Dpse\GA27047-RA;Parent=FBgn0248418;Alias=GA27047-RA;Dbxref=FlyBase_Annotation_IDs:GA27047-RA,REFSEQ:XM_002137109
2	FlyBase	mRNA	5997102	5997923	.	+	.	ID=FBtr0285015;Name=Dpse\GA27049-RA;Parent=FBgn0248420;Alias=GA27049-RA;Dbxref=FlyBase_Annotation_IDs:GA27049-RA,REFSEQ:XM_002137110
2	FlyBase	mRNA	5998551	6001916	.	+	.	ID=FBtr0285016;Name=Dpse\GA27050-RA;Parent=FBgn0248421;Alias=GA27050-RA;Dbxref=FlyBase_Annotation_IDs:GA27050-RA,REFSEQ:XM_002137111
2	FlyBase	mRNA	5999008	6000222	.	-	.	ID=FBtr0284128;Name=Dpse\Gr94a-RA;Parent=FBgn0076162;Alias=Gr94a-RA;Dbxref=FlyBase_Annotation_IDs:GA16146-RA,REFSEQ:XM_001358059
2	FlyBase	mRNA	6004305	6007976	.	+	.	ID=FBtr0285017;Name=Dpse\GA14334-RA;Parent=FBgn0074362;Alias=GA14334-RA;Dbxref=REFSEQ:XM_001358060,FlyBase_Annotation_IDs:GA14334-RA
2	FlyBase	mRNA	6008029	6008751	.	-	.	ID=FBtr0284127;Name=Dpse\GA12560-RA;Parent=FBgn0072606;Alias=GA12560-RA;Dbxref=FlyBase_Annotation_IDs:GA12560-RA,REFSEQ:XM_001358062
2	FlyBase	mRNA	6010244	6010537	.	-	.	ID=FBtr0284126;Name=Dpse\GA12561-RA;Parent=FBgn0072607;Alias=GA12561-RA;Dbxref=FlyBase_Annotation_IDs:GA12561-RA,REFSEQ:XM_001358063
2	FlyBase	mRNA	6017380	6018600	.	+	.	ID=FBtr0285018;Name=Dpse\GA12556-RA;Parent=FBgn0072602;Alias=GA12556-RA;Dbxref=FlyBase_Annotation_IDs:GA12556-RA,REFSEQ:XM_001358061
2	FlyBase	mRNA	6026014	6031738	.	+	.	ID=FBtr0285019;Name=Dpse\GA18349-RA;Parent=FBgn0078354;Alias=GA18349-RA;Dbxref=REFSEQ:XM_001358064,FlyBase_Annotation_IDs:GA18349-RA
2	FlyBase	mRNA	6038497	6040772	.	-	.	ID=FBtr0284125;Name=Dpse\GA19782-RA;Parent=FBgn0079778;Alias=GA19782-RA;Dbxref=FlyBase_Annotation_IDs:GA19782-RA,REFSEQ:XM_001358065
2	FlyBase	mRNA	6046389	6055544	.	+	.	ID=FBtr0304785;Name=Dpse\GA30099-RA;Parent=FBgn0262051;Dbxref=REFSEQ:XM_003736303,FlyBase_Annotation_IDs:GA30099-RA
2	FlyBase	mRNA	6066838	6077506	.	+	.	ID=FBtr0285022;Name=Dpse\GA15967-RA;Parent=FBgn0075983;Alias=GA15967-RA;Dbxref=FlyBase_Annotation_IDs:GA15967-RA,REFSEQ:XM_001358068
2	FlyBase	mRNA	6067788	6069006	.	-	.	ID=FBtr0284124;Name=Dpse\Or94b-RA;Parent=FBgn0079770;Alias=Or94b-RA;Dbxref=FlyBase_Annotation_IDs:GA19774-RA,REFSEQ:XM_001358069
2	FlyBase	mRNA	6070047	6071326	.	-	.	ID=FBtr0284123;Name=Dpse\Or94a-RA;Parent=FBgn0074436;Alias=Or94a-RA;Dbxref=FlyBase_Annotation_IDs:GA14408-RA,REFSEQ:XM_001358070
2	FlyBase	mRNA	6105815	6113118	.	-	.	ID=FBtr0284122;Name=Dpse\GA26736-RA;Parent=FBgn0248109;Alias=GA26736-RA;Dbxref=FlyBase_Annotation_IDs:GA26736-RA,REFSEQ:XM_002137112
2	FlyBase	mRNA	6138182	6139420	.	+	.	ID=FBtr0285023;Name=Dpse\GA18370-RA;Parent=FBgn0078373;Alias=GA18370-RA;Dbxref=FlyBase_Annotation_IDs:GA18370-RA,REFSEQ:XM_001358071
2	FlyBase	mRNA	6176961	6178235	.	+	.	ID=FBtr0285024;Name=Dpse\GA12562-RA;Parent=FBgn0072608;Alias=GA12562-RA;Dbxref=FlyBase_Annotation_IDs:GA12562-RA,REFSEQ:XM_001358072
2	FlyBase	mRNA	6191650	6192842	.	-	.	ID=FBtr0284119;Name=Dpse\GA20045-RA;Parent=FBgn0080041;Alias=GA20045-RA;Dbxref=FlyBase_Annotation_IDs:GA20045-RA,REFSEQ:XM_001358073
2	FlyBase	mRNA	6209906	6210312	.	+	.	ID=FBtr0285026;Name=Dpse\GA27051-RA;Parent=FBgn0248422;Alias=GA27051-RA;Dbxref=FlyBase_Annotation_IDs:GA27051-RA,REFSEQ:XM_002137113
2	FlyBase	mRNA	6213815	6221913	.	-	.	ID=FBtr0284118;Name=Dpse\GA26733-RA;Parent=FBgn0248106;Alias=GA26733-RA;Dbxref=FlyBase_Annotation_IDs:GA26733-RA,REFSEQ:XM_002137114
2	FlyBase	mRNA	6233211	6234509	.	-	.	ID=FBtr0284117;Name=Dpse\GA20039-RA;Parent=FBgn0080035;Alias=GA20039-RA;Dbxref=FlyBase_Annotation_IDs:GA20039-RA,REFSEQ:XM_001358074
2	FlyBase	mRNA	6238958	6241486	.	+	.	ID=FBtr0285027;Name=Dpse\GA12563-RA;Parent=FBgn0072609;Alias=GA12563-RA;Dbxref=FlyBase_Annotation_IDs:GA12563-RA,REFSEQ:XM_001358075
2	FlyBase	mRNA	6242942	6244990	.	+	.	ID=FBtr0285028;Name=Dpse\GA18384-RA;Parent=FBgn0078386;Alias=GA18384-RA;Dbxref=FlyBase_Annotation_IDs:GA18384-RA,REFSEQ:XM_001358076
2	FlyBase	mRNA	6245236	6247311	.	+	.	ID=FBtr0285029;Name=Dpse\GA18386-RA;Parent=FBgn0078388;Alias=GA18386-RA;Dbxref=FlyBase_Annotation_IDs:GA18386-RA,REFSEQ:XM_001358077
2	FlyBase	mRNA	6248699	6250996	.	+	.	ID=FBtr0285030;Name=Dpse\GA18387-RA;Parent=FBgn0078389;Alias=GA18387-RA;Dbxref=FlyBase_Annotation_IDs:GA18387-RA,REFSEQ:XM_001358078
2	FlyBase	mRNA	6258602	6259899	.	+	.	ID=FBtr0285031;Name=Dpse\GA16050-RA;Parent=FBgn0076066;Alias=GA16050-RA;Dbxref=FlyBase_Annotation_IDs:GA16050-RA,REFSEQ:XM_001358079
2	FlyBase	mRNA	6260002	6261320	.	+	.	ID=FBtr0285032;Name=Dpse\GA27052-RA;Parent=FBgn0248423;Alias=GA27052-RA;Dbxref=FlyBase_Annotation_IDs:GA27052-RA,REFSEQ:XM_002137115
2	FlyBase	mRNA	6261369	6262388	.	+	.	ID=FBtr0285033;Name=Dpse\GA14342-RA;Parent=FBgn0074370;Alias=GA14342-RA;Dbxref=FlyBase_Annotation_IDs:GA14342-RA,REFSEQ:XM_001358080
2	FlyBase	mRNA	6262456	6263145	.	-	.	ID=FBtr0284116;Name=Dpse\HP1C-RA;Parent=FBgn0080007;Alias=Dpse\GA20011-RA,GA20011-RA;Dbxref=FlyBase_Annotation_IDs:GA20011-RA,REFSEQ:XM_001358081
2	FlyBase	mRNA	6266127	6268574	.	+	.	ID=FBtr0285034;Name=Dpse\GA18420-RA;Parent=FBgn0078422;Alias=GA18420-RA;Dbxref=FlyBase_Annotation_IDs:GA18420-RA,REFSEQ:XM_001358082
2	FlyBase	mRNA	6268799	6270691	.	-	.	ID=FBtr0284115;Name=Dpse\GA20006-RA;Parent=FBgn0080002;Alias=GA20006-RA;Dbxref=FlyBase_Annotation_IDs:GA20006-RA,REFSEQ:XM_001358083
2	FlyBase	mRNA	6272526	6279717	.	+	.	ID=FBtr0285035;Name=Dpse\GA18437-RA;Parent=FBgn0078439;Alias=GA18437-RA;Dbxref=REFSEQ:XM_001358084,FlyBase_Annotation_IDs:GA18437-RA
2	FlyBase	mRNA	6280397	6281522	.	+	.	ID=FBtr0285037;Name=Dpse\GA18443-RA;Parent=FBgn0078445;Alias=GA18443-RA;Dbxref=FlyBase_Annotation_IDs:GA18443-RA,REFSEQ:XM_001358085
2	FlyBase	mRNA	6283779	6284640	.	-	.	ID=FBtr0284114;Name=Dpse\GA20003-RA;Parent=FBgn0079999;Alias=GA20003-RA;Dbxref=FlyBase_Annotation_IDs:GA20003-RA,REFSEQ:XM_001358086
2	FlyBase	mRNA	6284999	6286056	.	-	.	ID=FBtr0303372;Name=Dpse\GA25573-RC;Parent=FBgn0246950;Dbxref=REFSEQ:XM_003736304,FlyBase_Annotation_IDs:GA25573-RC
2	FlyBase	mRNA	6286877	6288028	.	+	.	ID=FBtr0285038;Name=Dpse\GA18450-RA;Parent=FBgn0078452;Alias=GA18450-RA;Dbxref=FlyBase_Annotation_IDs:GA18450-RA,REFSEQ:XM_001358087
2	FlyBase	mRNA	6290343	6293413	.	+	.	ID=FBtr0285039;Name=Dpse\GA18513-RA;Parent=FBgn0078515;Alias=GA18513-RA;Dbxref=FlyBase_Annotation_IDs:GA18513-RA,REFSEQ:XM_001358088
2	FlyBase	mRNA	6295231	6303918	.	+	.	ID=FBtr0285040;Name=Dpse\GA27054-RA;Parent=FBgn0248425;Alias=GA27054-RA;Dbxref=FlyBase_Annotation_IDs:GA27054-RA,REFSEQ:XM_002137117
2	FlyBase	mRNA	6305416	6308230	.	+	.	ID=FBtr0285041;Name=Dpse\GA12564-RA;Parent=FBgn0072610;Alias=GA12564-RA;Dbxref=FlyBase_Annotation_IDs:GA12564-RA,REFSEQ:XM_001358089
2	FlyBase	mRNA	6308371	6309523	.	-	.	ID=FBtr0284113;Name=Dpse\GA19995-RA;Parent=FBgn0079991;Alias=GA19995-RA;Dbxref=FlyBase_Annotation_IDs:GA19995-RA,REFSEQ:XM_001358090
2	FlyBase	mRNA	6311060	6311923	.	+	.	ID=FBtr0285042;Name=Dpse\GA18518-RA;Parent=FBgn0078520;Alias=GA18518-RA;Dbxref=FlyBase_Annotation_IDs:GA18518-RA,REFSEQ:XM_001358091
2	FlyBase	mRNA	6313140	6314808	.	-	.	ID=FBtr0284112;Name=Dpse\GA11819-RA;Parent=FBgn0071868;Alias=GA11819-RA;Dbxref=FlyBase_Annotation_IDs:GA11819-RA,REFSEQ:XM_001358092
2	FlyBase	mRNA	6315353	6322205	.	-	.	ID=FBtr0284111;Name=Dpse\GA18736-RA;Parent=FBgn0078736;Alias=GA18736-RA;Dbxref=FlyBase_Annotation_IDs:GA18736-RA,REFSEQ:XM_001358093
2	FlyBase	mRNA	6323572	6323996	.	+	.	ID=FBtr0285043;Name=Dpse\GA13311-RA;Parent=FBgn0073348;Alias=GA13311-RA;Dbxref=FlyBase_Annotation_IDs:GA13311-RA,REFSEQ:XM_001358094
2	FlyBase	mRNA	6324413	6325640	.	-	.	ID=FBtr0284109;Name=Dpse\GA26731-RA;Parent=FBgn0265233;Alias=GA26731-RA;Dbxref=FlyBase_Annotation_IDs:GA26731-RA,REFSEQ:XM_002137118
2	FlyBase	mRNA	6326090	6326925	.	-	.	ID=FBtr0284108;Name=Dpse\GA13310-RA;Parent=FBgn0073347;Alias=GA13310-RA;Dbxref=FlyBase_Annotation_IDs:GA13310-RA,REFSEQ:XM_001358096
2	FlyBase	mRNA	6333458	6364735	.	+	.	ID=FBtr0285044;Name=Dpse\GA13308-RA;Parent=FBgn0073345;Alias=GA13308-RA;Dbxref=FlyBase_Annotation_IDs:GA13308-RA,REFSEQ:XM_001358097
2	FlyBase	mRNA	6357846	6364735	.	+	.	ID=FBtr0304786;Name=Dpse\GA13308-RB;Parent=FBgn0073345;Dbxref=REFSEQ:XM_003736305,FlyBase_Annotation_IDs:GA13308-RB
2	FlyBase	mRNA	6366605	6367812	.	-	.	ID=FBtr0284107;Name=Dpse\GA26730-RA;Parent=FBgn0248103;Alias=GA26730-RA;Dbxref=REFSEQ:XM_002137119,FlyBase_Annotation_IDs:GA26730-RA
2	FlyBase	mRNA	6370313	6373628	.	-	.	ID=FBtr0284106;Name=Dpse\GA26729-RA;Parent=FBgn0248102;Alias=GA26729-RA;Dbxref=FlyBase_Annotation_IDs:GA26729-RA,REFSEQ:XM_002137120
2	FlyBase	mRNA	6374419	6376221	.	-	.	ID=FBtr0284105;Name=Dpse\GA20671-RA;Parent=FBgn0080665;Alias=GA20671-RA;Dbxref=FlyBase_Annotation_IDs:GA20671-RA,REFSEQ:XM_001358098
2	FlyBase	mRNA	6379515	6381439	.	-	.	ID=FBtr0284104;Name=Dpse\GA20678-RA;Parent=FBgn0080672;Alias=GA20678-RA;Dbxref=FlyBase_Annotation_IDs:GA20678-RA,REFSEQ:XM_001358099
2	FlyBase	mRNA	6383188	6386445	.	-	.	ID=FBtr0284103;Name=Dpse\GA26728-RA;Parent=FBgn0248101;Alias=GA26728-RA;Dbxref=FlyBase_Annotation_IDs:GA26728-RA,REFSEQ:XM_001358095
2	FlyBase	mRNA	6421750	6422159	.	-	.	ID=FBtr0284101;Name=Dpse\GA26726-RA;Parent=FBgn0248099;Alias=GA26726-RA;Dbxref=FlyBase_Annotation_IDs:GA26726-RA,REFSEQ:XM_002137121
2	FlyBase	mRNA	6423688	6424092	.	-	.	ID=FBtr0284100;Name=Dpse\GA26725-RA;Parent=FBgn0248098;Alias=GA26725-RA;Dbxref=FlyBase_Annotation_IDs:GA26725-RA,REFSEQ:XM_002137122
2	FlyBase	mRNA	6424261	6427655	.	-	.	ID=FBtr0284097;Name=Dpse\GA26723-RA;Parent=FBgn0248096;Alias=GA26723-RA;Dbxref=FlyBase_Annotation_IDs:GA26723-RA,REFSEQ:XM_002137123
2	FlyBase	mRNA	6428903	6432998	.	+	.	ID=FBtr0285045;Name=Dpse\GA19177-RA;Parent=FBgn0079174;Alias=GA19177-RA;Dbxref=FlyBase_Annotation_IDs:GA19177-RA,REFSEQ:XM_001358100
2	FlyBase	mRNA	6434052	6437140	.	+	.	ID=FBtr0285046;Name=Dpse\GA16194-RA;Parent=FBgn0076210;Alias=GA16194-RA;Dbxref=FlyBase_Annotation_IDs:GA16194-RA,REFSEQ:XM_001358101
2	FlyBase	mRNA	6438858	6441908	.	+	.	ID=FBtr0285048;Name=Dpse\GA16109-RA;Parent=FBgn0076125;Alias=GA16109-RA;Dbxref=FlyBase_Annotation_IDs:GA16109-RA,REFSEQ:XM_001358102
2	FlyBase	mRNA	6443759	6446846	.	+	.	ID=FBtr0285049;Name=Dpse\GA16085-RA;Parent=FBgn0076101;Alias=GA16085-RA;Dbxref=FlyBase_Annotation_IDs:GA16085-RA,REFSEQ:XM_001358103
2	FlyBase	mRNA	6449453	6452535	.	+	.	ID=FBtr0285050;Name=Dpse\GA27056-RA;Parent=FBgn0248427;Alias=GA27056-RA;Dbxref=FlyBase_Annotation_IDs:GA27056-RA,REFSEQ:XM_002137124
2	FlyBase	mRNA	6452803	6453452	.	+	.	ID=FBtr0285051;Name=Dpse\GA12271-RA;Parent=FBgn0072317;Alias=GA12271-RA;Dbxref=FlyBase_Annotation_IDs:GA12271-RA,REFSEQ:XM_001358106
2	FlyBase	mRNA	6454032	6458788	.	-	.	ID=FBtr0284096;Name=Dpse\GA19799-RA;Parent=FBgn0079795;Alias=GA19799-RA;Dbxref=FlyBase_Annotation_IDs:GA19799-RA,REFSEQ:XM_001358107
2	FlyBase	mRNA	6459591	6460720	.	+	.	ID=FBtr0285052;Name=Dpse\GA19870-RA;Parent=FBgn0079866;Alias=GA19870-RA;Dbxref=FlyBase_Annotation_IDs:GA19870-RA,REFSEQ:XM_001358108
2	FlyBase	mRNA	6460752	6461247	.	-	.	ID=FBtr0284095;Name=Dpse\GA12270-RA;Parent=FBgn0072316;Alias=GA12270-RA;Dbxref=FlyBase_Annotation_IDs:GA12270-RA,REFSEQ:XM_001358109
2	FlyBase	mRNA	6463307	6464618	.	-	.	ID=FBtr0284094;Name=Dpse\GA26722-RA;Parent=FBgn0248095;Alias=GA26722-RA;Dbxref=FlyBase_Annotation_IDs:GA26722-RA,REFSEQ:XM_002137125
2	FlyBase	mRNA	6466011	6467155	.	-	.	ID=FBtr0284093;Name=Dpse\GA19798-RA;Parent=FBgn0079794;Alias=GA19798-RA;Dbxref=FlyBase_Annotation_IDs:GA19798-RA,REFSEQ:XM_001358110
2	FlyBase	mRNA	6474735	6506029	.	-	.	ID=FBtr0284092;Name=Dpse\GA19796-RA;Parent=FBgn0079792;Alias=GA19796-RA;Dbxref=FlyBase_Annotation_IDs:GA19796-RA,REFSEQ:XM_001358111
2	FlyBase	mRNA	6518246	6519607	.	+	.	ID=FBtr0285053;Name=Dpse\Gr93a-RA;Parent=FBgn0072315;Alias=Gr93a-RA;Dbxref=FlyBase_Annotation_IDs:GA12269-RA,REFSEQ:XM_001358112
2	FlyBase	mRNA	6527993	6529228	.	-	.	ID=FBtr0284091;Name=Dpse\Gr93b-RA;Parent=FBgn0076205;Alias=Gr93b-RA;Dbxref=FlyBase_Annotation_IDs:GA16189-RA,REFSEQ:XM_001358113
2	FlyBase	mRNA	6530042	6531294	.	-	.	ID=FBtr0284090;Name=Dpse\Gr93c-RA;Parent=FBgn0076080;Alias=Gr93c-RA;Dbxref=FlyBase_Annotation_IDs:GA16064-RA,REFSEQ:XM_001358114
2	FlyBase	mRNA	6531442	6532715	.	-	.	ID=FBtr0303370;Name=Dpse\Gr93N-RB;Parent=FBgn0076204;Dbxref=REFSEQ:XM_002137126,FlyBase_Annotation_IDs:GA16188-RB
2	FlyBase	mRNA	6537619	6541849	.	-	.	ID=FBtr0284088;Name=Dpse\GA19695-RA;Parent=FBgn0079691;Alias=GA19695-RA;Dbxref=FlyBase_Annotation_IDs:GA19695-RA,REFSEQ:XM_001358115
2	FlyBase	mRNA	6552018	6552907	.	+	.	ID=FBtr0285054;Name=Dpse\GA19743-RA;Parent=FBgn0079739;Alias=GA19743-RA;Dbxref=FlyBase_Annotation_IDs:GA19743-RA,REFSEQ:XM_001358116
2	FlyBase	mRNA	6552987	6554491	.	-	.	ID=FBtr0284086;Name=Dpse\GA19691-RA;Parent=FBgn0079687;Alias=GA19691-RA;Dbxref=FlyBase_Annotation_IDs:GA19691-RA,REFSEQ:XM_001358117
2	FlyBase	mRNA	6554737	6555087	.	+	.	ID=FBtr0285055;Name=Dpse\GA12268-RA;Parent=FBgn0072314;Alias=GA12268-RA;Dbxref=FlyBase_Annotation_IDs:GA12268-RA,REFSEQ:XM_001358118
2	FlyBase	mRNA	6557639	6559856	.	+	.	ID=FBtr0285056;Name=Dpse\GA16249-RA;Parent=FBgn0076265;Alias=GA16249-RA;Dbxref=FlyBase_Annotation_IDs:GA16249-RA,REFSEQ:XM_001358119
2	FlyBase	mRNA	6560359	6560991	.	+	.	ID=FBtr0285057;Name=Dpse\GA16068-RA;Parent=FBgn0076084;Alias=GA16068-RA;Dbxref=FlyBase_Annotation_IDs:GA16068-RA,REFSEQ:XM_001358120
2	FlyBase	mRNA	6561575	6563146	.	+	.	ID=FBtr0285059;Name=Dpse\GA19756-RA;Parent=FBgn0079752;Alias=GA19756-RA;Dbxref=FlyBase_Annotation_IDs:GA19756-RA,REFSEQ:XM_001358121
2	FlyBase	mRNA	6563278	6563624	.	-	.	ID=FBtr0284085;Name=Dpse\GA26721-RA;Parent=FBgn0248094;Alias=GA26721-RA;Dbxref=FlyBase_Annotation_IDs:GA26721-RA,REFSEQ:XM_002137127
2	FlyBase	mRNA	6563731	6566003	.	+	.	ID=FBtr0285060;Name=Dpse\GA17274-RA;Parent=FBgn0077287;Alias=GA17274-RA;Dbxref=FlyBase_Annotation_IDs:GA17274-RA,REFSEQ:XM_001358122
2	FlyBase	mRNA	6566391	6569274	.	+	.	ID=FBtr0285061;Name=Dpse\GA16268-RA;Parent=FBgn0076284;Alias=GA16268-RA;Dbxref=FlyBase_Annotation_IDs:GA16268-RA,REFSEQ:XM_001358123
2	FlyBase	mRNA	6569364	6569732	.	-	.	ID=FBtr0284084;Name=Dpse\GA14682-RA;Parent=FBgn0074709;Alias=GA14682-RA;Dbxref=FlyBase_Annotation_IDs:GA14682-RA,REFSEQ:XM_001358124
2	FlyBase	mRNA	6570107	6570830	.	-	.	ID=FBtr0284083;Name=Dpse\GA14680-RA;Parent=FBgn0074707;Alias=GA14680-RA;Dbxref=FlyBase_Annotation_IDs:GA14680-RA,REFSEQ:XM_001358126
2	FlyBase	mRNA	6570979	6572039	.	-	.	ID=FBtr0284082;Name=Dpse\GA19685-RA;Parent=FBgn0079681;Alias=GA19685-RA;Dbxref=FlyBase_Annotation_IDs:GA19685-RA,REFSEQ:XM_001358125
2	FlyBase	mRNA	6572208	6573622	.	+	.	ID=FBtr0285062;Name=Dpse\GA19773-RA;Parent=FBgn0079769;Alias=GA19773-RA;Dbxref=FlyBase_Annotation_IDs:GA19773-RA,REFSEQ:XM_001358127
2	FlyBase	mRNA	6574507	6575304	.	-	.	ID=FBtr0281197;Name=Dpse\GA25572-RA;Parent=FBgn0246949;Alias=GA25572-RA;Dbxref=FlyBase_Annotation_IDs:GA25572-RA,REFSEQ:XM_002137128
2	FlyBase	mRNA	6593319	6593564	.	+	.	ID=FBtr0285063;Name=Dpse\GA27057-RA;Parent=FBgn0248428;Alias=GA27057-RA;Dbxref=FlyBase_Annotation_IDs:GA27057-RA,REFSEQ:XM_002137129
2	FlyBase	mRNA	6600690	6602479	.	+	.	ID=FBtr0285064;Name=Dpse\GA27058-RA;Parent=FBgn0248429;Alias=GA27058-RA;Dbxref=REFSEQ:XM_002137130,FlyBase_Annotation_IDs:GA27058-RA
2	FlyBase	mRNA	6602687	6603484	.	+	.	ID=FBtr0285065;Name=Dpse\GA27059-RA;Parent=FBgn0248430;Alias=GA27059-RA;Dbxref=FlyBase_Annotation_IDs:GA27059-RA,REFSEQ:XM_002137131
2	FlyBase	mRNA	6650089	6700432	.	+	.	ID=FBtr0303552;Name=Dpse\GA27060-RB;Parent=FBgn0248431;Dbxref=REFSEQ:XM_003736306,FlyBase_Annotation_IDs:GA27060-RB
2	FlyBase	mRNA	6668171	6700432	.	+	.	ID=FBtr0285066;Name=Dpse\GA27060-RA;Parent=FBgn0248431;Alias=GA27060-RA;Dbxref=FlyBase_Annotation_IDs:GA27060-RA,REFSEQ:XM_002137133
2	FlyBase	mRNA	6681844	6682446	.	-	.	ID=FBtr0284080;Name=Dpse\GA26719-RA;Parent=FBgn0248092;Alias=GA26719-RA;Dbxref=FlyBase_Annotation_IDs:GA26719-RA,REFSEQ:XM_002137134
2	FlyBase	mRNA	6721335	6722583	.	+	.	ID=FBtr0285067;Name=Dpse\GA19518-RA;Parent=FBgn0079514;Alias=GA19518-RA;Dbxref=FlyBase_Annotation_IDs:GA19518-RA,REFSEQ:XM_001358128
2	FlyBase	mRNA	6722787	6723793	.	-	.	ID=FBtr0284079;Name=Dpse\GA26718-RA;Parent=FBgn0248091;Alias=GA26718-RA;Dbxref=FlyBase_Annotation_IDs:GA26718-RA,REFSEQ:XM_002137135
2	FlyBase	mRNA	6724427	6725949	.	-	.	ID=FBtr0284078;Name=Dpse\GA19594-RA;Parent=FBgn0079590;Alias=GA19594-RA;Dbxref=FlyBase_Annotation_IDs:GA19594-RA,REFSEQ:XM_001358129
2	FlyBase	mRNA	6726641	6729776	.	-	.	ID=FBtr0284077;Name=Dpse\GA26717-RA;Parent=FBgn0248090;Alias=GA26717-RA;Dbxref=REFSEQ:XM_002137136,FlyBase_Annotation_IDs:GA26717-RA
2	FlyBase	mRNA	6730134	6730724	.	+	.	ID=FBtr0285068;Name=Dpse\GA12267-RA;Parent=FBgn0072313;Alias=GA12267-RA;Dbxref=FlyBase_Annotation_IDs:GA12267-RA,REFSEQ:XM_001358130
2	FlyBase	mRNA	6730795	6731808	.	-	.	ID=FBtr0303537;Name=Dpse\GA19309-RB;Parent=FBgn0079306;Dbxref=REFSEQ:XM_001358131,FlyBase_Annotation_IDs:GA19309-RB
2	FlyBase	mRNA	6732109	6735607	.	+	.	ID=FBtr0285070;Name=Dpse\GA20620-RA;Parent=FBgn0080614;Alias=GA20620-RA;Dbxref=REFSEQ:XM_001358132,FlyBase_Annotation_IDs:GA20620-RA
2	FlyBase	mRNA	6735634	6736698	.	-	.	ID=FBtr0284074;Name=Dpse\GA11371-RA;Parent=FBgn0071425;Alias=GA11371-RA;Dbxref=FlyBase_Annotation_IDs:GA11371-RA,REFSEQ:XM_001358133
2	FlyBase	mRNA	6739031	6769751	.	-	.	ID=FBtr0305728;Name=Dpse\kay-RA;Parent=FBgn0265601;Alias=Dpse\GA30111-RA;Dbxref=REFSEQ:XM_003736307,FlyBase_Annotation_IDs:GA30111-RA
2	FlyBase	mRNA	6739031	6761429	.	-	.	ID=FBtr0305730;Name=Dpse\kay-RB;Parent=FBgn0265601;Alias=Dpse\GA30111-RB;Dbxref=REFSEQ:XM_003736309,FlyBase_Annotation_IDs:GA30111-RB
2	FlyBase	mRNA	6739031	6750010	.	-	.	ID=FBtr0305729;Name=Dpse\kay-RC;Parent=FBgn0265601;Alias=FBtr0284073,GA13774-RA,Dpse\GA30111-RC;Dbxref=REFSEQ:XM_003736308,FlyBase_Annotation_IDs:GA30111-RC
2	FlyBase	mRNA	6739031	6741934	.	-	.	ID=FBtr0305731;Name=Dpse\kay-RD;Parent=FBgn0265601;Alias=Dpse\GA30111-RD;Dbxref=REFSEQ:XM_001358134,FlyBase_Annotation_IDs:GA30111-RD
2	FlyBase	mRNA	6753486	6754508	.	+	.	ID=FBtr0285071;Name=Dpse\GA20482-RA;Parent=FBgn0080477;Alias=GA20482-RA;Dbxref=FlyBase_Annotation_IDs:GA20482-RA,REFSEQ:XM_001358135
2	FlyBase	mRNA	6781247	6784700	.	-	.	ID=FBtr0284070;Name=Dpse\GA15165-RA;Parent=FBgn0075190;Alias=GA15165-RA;Dbxref=REFSEQ:XM_001358136,FlyBase_Annotation_IDs:GA15165-RA
2	FlyBase	mRNA	6785558	6786675	.	+	.	ID=FBtr0285072;Name=Dpse\GA20479-RA;Parent=FBgn0080474;Alias=GA20479-RA;Dbxref=REFSEQ:XM_001358137,FlyBase_Annotation_IDs:GA20479-RA
2	FlyBase	mRNA	6786837	6788803	.	-	.	ID=FBtr0284069;Name=Dpse\GA15164-RA;Parent=FBgn0075189;Alias=GA15164-RA;Dbxref=FlyBase_Annotation_IDs:GA15164-RA,REFSEQ:XM_001358138
2	FlyBase	mRNA	6789967	6792021	.	-	.	ID=FBtr0284068;Name=Dpse\GA26713-RA;Parent=FBgn0248086;Alias=GA26713-RA;Dbxref=FlyBase_Annotation_IDs:GA26713-RA,REFSEQ:XM_002137139
2	FlyBase	mRNA	6792719	6793432	.	+	.	ID=FBtr0285073;Name=Dpse\GA19295-RA;Parent=FBgn0079292;Alias=GA19295-RA;Dbxref=FlyBase_Annotation_IDs:GA19295-RA,REFSEQ:XM_001358139
2	FlyBase	mRNA	6800957	6806264	.	+	.	ID=FBtr0285074;Name=Dpse\GA27061-RA;Parent=FBgn0248432;Alias=GA27061-RA;Dbxref=REFSEQ:XM_002137140,FlyBase_Annotation_IDs:GA27061-RA
2	FlyBase	mRNA	6808647	6857116	.	-	.	ID=FBtr0284067;Name=Dpse\GA19308-RA;Parent=FBgn0079305;Alias=GA19308-RA;Dbxref=FlyBase_Annotation_IDs:GA19308-RA,REFSEQ:XM_001358140
2	FlyBase	mRNA	6866025	6866606	.	-	.	ID=FBtr0284066;Name=Dpse\GA26712-RA;Parent=FBgn0248085;Alias=GA26712-RA;Dbxref=FlyBase_Annotation_IDs:GA26712-RA,REFSEQ:XM_002137142
2	FlyBase	mRNA	6867378	6867959	.	-	.	ID=FBtr0284064;Name=Dpse\GA26710-RA;Parent=FBgn0248083;Alias=GA26710-RA;Dbxref=FlyBase_Annotation_IDs:GA26710-RA,REFSEQ:XM_002137143
2	FlyBase	mRNA	6896269	6903090	.	+	.	ID=FBtr0285076;Name=Dpse\GA19313-RA;Parent=FBgn0079310;Alias=GA19313-RA;Dbxref=FlyBase_Annotation_IDs:GA19313-RA,REFSEQ:XM_001358141
2	FlyBase	mRNA	6904740	6906527	.	+	.	ID=FBtr0285077;Name=Dpse\GA27063-RA;Parent=FBgn0248434;Alias=GA27063-RA;Dbxref=FlyBase_Annotation_IDs:GA27063-RA,REFSEQ:XM_002137144
2	FlyBase	mRNA	6907225	6909012	.	+	.	ID=FBtr0285078;Name=Dpse\GA11217-RA;Parent=FBgn0071271;Alias=GA11217-RA;Dbxref=FlyBase_Annotation_IDs:GA11217-RA,REFSEQ:XM_001358142
2	FlyBase	mRNA	6910062	6911855	.	+	.	ID=FBtr0285079;Name=Dpse\GA27064-RA;Parent=FBgn0248435;Alias=GA27064-RA;Dbxref=REFSEQ:XM_002137145,FlyBase_Annotation_IDs:GA27064-RA
2	FlyBase	mRNA	6913513	6915373	.	+	.	ID=FBtr0285081;Name=Dpse\GA27066-RA;Parent=FBgn0248437;Alias=GA27066-RA;Dbxref=REFSEQ:XM_002137146,FlyBase_Annotation_IDs:GA27066-RA
2	FlyBase	mRNA	6918360	6922668	.	-	.	ID=FBtr0284063;Name=Dpse\GA19016-RA;Parent=FBgn0079014;Alias=GA19016-RA;Dbxref=FlyBase_Annotation_IDs:GA19016-RA,REFSEQ:XM_001358143
2	FlyBase	mRNA	6924202	6928332	.	-	.	ID=FBtr0303544;Name=Dpse\GA19166-RB;Parent=FBgn0079163;Dbxref=REFSEQ:XM_001358144,FlyBase_Annotation_IDs:GA19166-RB
2	FlyBase	mRNA	6929926	6932183	.	-	.	ID=FBtr0303543;Name=Dpse\GA11194-RB;Parent=FBgn0071249;Dbxref=REFSEQ:XM_001358145,FlyBase_Annotation_IDs:GA11194-RB
2	FlyBase	mRNA	6932543	6934284	.	+	.	ID=FBtr0303803;Name=Dpse\GA19020-RB;Parent=FBgn0079018;Dbxref=REFSEQ:XM_003736310,FlyBase_Annotation_IDs:GA19020-RB
2	FlyBase	mRNA	6935308	6937258	.	-	.	ID=FBtr0284060;Name=Dpse\GA18969-RA;Parent=FBgn0078968;Alias=GA18969-RA;Dbxref=FlyBase_Annotation_IDs:GA18969-RA,REFSEQ:XM_001358147
2	FlyBase	mRNA	6936328	6937223	.	-	.	ID=FBtr0303542;Name=Dpse\GA30066-RA;Parent=FBgn0261887;Dbxref=REFSEQ:XM_003736311,FlyBase_Annotation_IDs:GA30066-RA
2	FlyBase	mRNA	6939621	6941936	.	-	.	ID=FBtr0303541;Name=Dpse\GA25571-RB;Parent=FBgn0246948;Dbxref=REFSEQ:XM_002137148,FlyBase_Annotation_IDs:GA25571-RB
2	FlyBase	mRNA	6941825	6948660	.	-	.	ID=FBtr0284059;Name=Dpse\GA17202-RA;Parent=FBgn0077216;Alias=GA17202-RA;Dbxref=FlyBase_Annotation_IDs:GA17202-RA,REFSEQ:XM_001358148
2	FlyBase	mRNA	6945882	6948660	.	-	.	ID=FBtr0303540;Name=Dpse\GA17202-RB;Parent=FBgn0077216;Dbxref=REFSEQ:XM_003736312,FlyBase_Annotation_IDs:GA17202-RB
2	FlyBase	mRNA	6955385	6957956	.	+	.	ID=FBtr0303804;Name=Dpse\GA13177-RB;Parent=FBgn0073214;Dbxref=REFSEQ:XM_002137147,FlyBase_Annotation_IDs:GA13177-RB
2	FlyBase	mRNA	6958755	6960266	.	+	.	ID=FBtr0285083;Name=Dpse\GA27068-RA;Parent=FBgn0248439;Alias=GA27068-RA;Dbxref=FlyBase_Annotation_IDs:GA27068-RA,REFSEQ:XM_002137149
2	FlyBase	mRNA	6960465	6961956	.	+	.	ID=FBtr0285084;Name=Dpse\GA27069-RA;Parent=FBgn0248440;Alias=GA27069-RA;Dbxref=FlyBase_Annotation_IDs:GA27069-RA,REFSEQ:XM_002137150
2	FlyBase	mRNA	6979891	6982677	.	-	.	ID=FBtr0321296;Name=Dpse\GA30258-RA;Parent=FBgn0263685;Dbxref=REFSEQ:XM_003736313,FlyBase_Annotation_IDs:GA30258-RA
2	FlyBase	mRNA	6998202	6998594	.	+	.	ID=FBtr0303538;Name=Dpse\GA30062-RA;Parent=FBgn0261667;Dbxref=REFSEQ:XM_003736314,FlyBase_Annotation_IDs:GA30062-RA
2	FlyBase	mRNA	7001172	7001564	.	+	.	ID=FBtr0303539;Name=Dpse\GA30063-RA;Parent=FBgn0261668;Dbxref=REFSEQ:XM_003736315,FlyBase_Annotation_IDs:GA30063-RA
2	FlyBase	mRNA	7031559	7135797	.	+	.	ID=FBtr0305732;Name=Dpse\GA14330-RB;Parent=FBgn0074358;Dbxref=REFSEQ:XM_003736316,FlyBase_Annotation_IDs:GA14330-RB
2	FlyBase	mRNA	7031559	7135797	.	+	.	ID=FBtr0305733;Name=Dpse\GA14330-RC;Parent=FBgn0074358;Dbxref=REFSEQ:XM_003736317,FlyBase_Annotation_IDs:GA14330-RC
2	FlyBase	mRNA	7031559	7135797	.	+	.	ID=FBtr0305737;Name=Dpse\GA14330-RG;Parent=FBgn0074358;Dbxref=REFSEQ:XM_003736321,FlyBase_Annotation_IDs:GA14330-RG
2	FlyBase	mRNA	7031559	7062635	.	+	.	ID=FBtr0305736;Name=Dpse\GA14330-RF;Parent=FBgn0074358;Dbxref=REFSEQ:XM_003736320,FlyBase_Annotation_IDs:GA14330-RF
2	FlyBase	mRNA	7031559	7060477	.	+	.	ID=FBtr0305735;Name=Dpse\GA14330-RE;Parent=FBgn0074358;Dbxref=REFSEQ:XM_003736319,FlyBase_Annotation_IDs:GA14330-RE
2	FlyBase	mRNA	7039678	7135797	.	+	.	ID=FBtr0285085;Name=Dpse\GA14330-RA;Parent=FBgn0074358;Alias=GA14330-RA;Dbxref=FlyBase_Annotation_IDs:GA14330-RA,REFSEQ:XM_001358150
2	FlyBase	mRNA	7039678	7135797	.	+	.	ID=FBtr0305734;Name=Dpse\GA14330-RD;Parent=FBgn0074358;Dbxref=REFSEQ:XM_003736318,FlyBase_Annotation_IDs:GA14330-RD
2	FlyBase	mRNA	7084627	7135797	.	+	.	ID=FBtr0305738;Name=Dpse\GA14330-RH;Parent=FBgn0074358;Dbxref=REFSEQ:XM_003736322,FlyBase_Annotation_IDs:GA14330-RH
2	FlyBase	mRNA	7160521	7161192	.	-	.	ID=FBtr0284058;Name=Dpse\GA26709-RA;Parent=FBgn0248082;Alias=GA26709-RA;Dbxref=FlyBase_Annotation_IDs:GA26709-RA,REFSEQ:XM_002137151
2	FlyBase	mRNA	7210821	7212706	.	-	.	ID=FBtr0284057;Name=Dpse\GA13172-RA;Parent=FBgn0073209;Alias=GA13172-RA;Dbxref=FlyBase_Annotation_IDs:GA13172-RA,REFSEQ:XM_001358152
2	FlyBase	mRNA	7215479	7219500	.	+	.	ID=FBtr0305100;Name=Dpse\GA30110-RA;Parent=FBgn0262490;Dbxref=REFSEQ:XM_003736323,FlyBase_Annotation_IDs:GA30110-RA
2	FlyBase	mRNA	7231515	7233284	.	+	.	ID=FBtr0285086;Name=Dpse\GA19527-RA;Parent=FBgn0079523;Alias=GA19527-RA;Dbxref=FlyBase_Annotation_IDs:GA19527-RA,REFSEQ:XM_001358153
2	FlyBase	mRNA	7233330	7234164	.	-	.	ID=FBtr0284056;Name=Dpse\GA17911-RA;Parent=FBgn0077920;Alias=GA17911-RA;Dbxref=FlyBase_Annotation_IDs:GA17911-RA,REFSEQ:XM_001358154
2	FlyBase	mRNA	7234645	7238629	.	+	.	ID=FBtr0305101;Name=Dpse\GA19525-RB;Parent=FBgn0079521;Dbxref=REFSEQ:XM_001358155,FlyBase_Annotation_IDs:GA19525-RB
2	FlyBase	pre_miRNA	7238958	7239025	.	-	.	ID=FBtr0294388;Name=Dpse\mir-318-RM;Parent=FBgn0082434;Alias=GA29407-RM;Dbxref=MIR:MI0001359,FlyBase_Annotation_IDs:GA29407-RM,REFSEQ:XR_053370
2	FlyBase	miRNA	7238962	7238983	.	-	.	ID=FBtr0294389;Name=Dpse\miR-318-RA;Derives_from=FBtr0294388;Alias=GA29407-RA,Dpse\GA_RFAM_MIR_48001213;Dbxref=MIR:MIMAT0001264,FlyBase_Annotation_IDs:GA29407-RA,REFSEQ:XR_053371
2	FlyBase	pre_miRNA	7239104	7239210	.	-	.	ID=FBtr0331111;Name=Dpse\mir-994-RM;Parent=FBgn0264233;Alias=GA30424-RM;Dbxref=REFSEQ:XR_145031,FlyBase_Annotation_IDs:GA30424-RM,MIR:MI0011602
2	FlyBase	miRNA	7239125	7239144	.	-	.	ID=FBtr0331113;Name=Dpse\mir-994-RB;Derives_from=FBtr0331111;Alias=GA30424-RB;Dbxref=REFSEQ:XR_145032,FlyBase_Annotation_IDs:GA30424-RB,MIR:MIMAT0012240
2	FlyBase	miRNA	7239170	7239189	.	-	.	ID=FBtr0331112;Name=Dpse\mir-994-RA;Derives_from=FBtr0331111;Alias=GA30424-RA;Dbxref=REFSEQ:XR_145033,FlyBase_Annotation_IDs:GA30424-RA,MIR:MIMAT0012239
2	FlyBase	mRNA	7240506	7243616	.	+	.	ID=FBtr0285088;Name=Dpse\GA19513-RA;Parent=FBgn0079509;Alias=GA19513-RA;Dbxref=FlyBase_Annotation_IDs:GA19513-RA,REFSEQ:XM_001358156
2	FlyBase	mRNA	7244329	7246104	.	-	.	ID=FBtr0305106;Name=Dpse\GA16045-RB;Parent=FBgn0076061;Dbxref=REFSEQ:XM_001358157,FlyBase_Annotation_IDs:GA16045-RB
2	FlyBase	mRNA	7246551	7248599	.	-	.	ID=FBtr0305105;Name=Dpse\GA26708-RB;Parent=FBgn0248081;Dbxref=REFSEQ:XM_002137152,FlyBase_Annotation_IDs:GA26708-RB
2	FlyBase	mRNA	7250127	7259348	.	-	.	ID=FBtr0284052;Name=Dpse\GA14324-RA;Parent=FBgn0074352;Alias=GA14324-RA;Dbxref=FlyBase_Annotation_IDs:GA14324-RA,REFSEQ:XM_001358158
2	FlyBase	mRNA	7266910	7267470	.	-	.	ID=FBtr0284051;Name=Dpse\GA26707-RA;Parent=FBgn0248080;Alias=GA26707-RA;Dbxref=FlyBase_Annotation_IDs:GA26707-RA,REFSEQ:XM_002137153
2	FlyBase	mRNA	7273680	7283756	.	+	.	ID=FBtr0285089;Name=Dpse\GA19507-RA;Parent=FBgn0079503;Alias=GA19507-RA;Dbxref=FlyBase_Annotation_IDs:GA19507-RA,REFSEQ:XM_001358159
2	FlyBase	mRNA	7273680	7283756	.	+	.	ID=FBtr0305102;Name=Dpse\GA19507-RB;Parent=FBgn0079503;Dbxref=REFSEQ:XM_003736324,FlyBase_Annotation_IDs:GA19507-RB
2	FlyBase	mRNA	7273680	7283756	.	+	.	ID=FBtr0305103;Name=Dpse\GA19507-RC;Parent=FBgn0079503;Dbxref=REFSEQ:XM_003736325,FlyBase_Annotation_IDs:GA19507-RC
2	FlyBase	mRNA	7285821	7286136	.	-	.	ID=FBtr0284050;Name=Dpse\GA26706-RA;Parent=FBgn0248079;Alias=GA26706-RA;Dbxref=FlyBase_Annotation_IDs:GA26706-RA,REFSEQ:XM_002137154
2	FlyBase	mRNA	7288433	7299156	.	-	.	ID=FBtr0284049;Name=Dpse\GA17887-RA;Parent=FBgn0077896;Alias=GA17887-RA;Dbxref=FlyBase_Annotation_IDs:GA17887-RA,REFSEQ:XM_001358160
2	FlyBase	mRNA	7301043	7302358	.	-	.	ID=FBtr0305763;Name=Dpse\GA26705-RB;Parent=FBgn0248078;Dbxref=REFSEQ:XM_002137155,FlyBase_Annotation_IDs:GA26705-RB
2	FlyBase	mRNA	7304276	7309139	.	-	.	ID=FBtr0284047;Name=Dpse\GA11831-RA;Parent=FBgn0071880;Alias=GA11831-RA;Dbxref=FlyBase_Annotation_IDs:GA11831-RA,REFSEQ:XM_001358161
2	FlyBase	mRNA	7304276	7309127	.	-	.	ID=FBtr0305104;Name=Dpse\GA11831-RB;Parent=FBgn0071880;Dbxref=REFSEQ:XM_003736326,FlyBase_Annotation_IDs:GA11831-RB
2	FlyBase	mRNA	7309830	7310876	.	-	.	ID=FBtr0305743;Name=Dpse\GA11830-RB;Parent=FBgn0071879;Dbxref=REFSEQ:XM_001358162,FlyBase_Annotation_IDs:GA11830-RB
2	FlyBase	mRNA	7312353	7331333	.	+	.	ID=FBtr0285090;Name=Dpse\Bruce-RA;Parent=FBgn0243570;Alias=Bruce-RA;Dbxref=FlyBase_Annotation_IDs:GA19502-RA,REFSEQ:XM_001358163
2	FlyBase	mRNA	7333494	7336163	.	+	.	ID=FBtr0305739;Name=Dpse\GA19493-RB;Parent=FBgn0079489;Dbxref=REFSEQ:XM_001358164,FlyBase_Annotation_IDs:GA19493-RB
2	FlyBase	mRNA	7337042	7341756	.	-	.	ID=FBtr0284045;Name=Dpse\GA11248-RA;Parent=FBgn0071302;Alias=GA11248-RA;Dbxref=FlyBase_Annotation_IDs:GA11248-RA,REFSEQ:XM_001358165
2	FlyBase	mRNA	7345608	7354240	.	-	.	ID=FBtr0305741;Name=Dpse\GA26704-RB;Parent=FBgn0248077;Dbxref=REFSEQ:XM_002137156,FlyBase_Annotation_IDs:GA26704-RB
2	FlyBase	mRNA	7345608	7354240	.	-	.	ID=FBtr0305742;Name=Dpse\GA26704-RC;Parent=FBgn0248077;Dbxref=REFSEQ:XM_003736327,FlyBase_Annotation_IDs:GA26704-RC
2	FlyBase	mRNA	7398776	7401439	.	-	.	ID=FBtr0284042;Name=Dpse\GA17841-RA;Parent=FBgn0077850;Alias=GA17841-RA;Dbxref=REFSEQ:XM_001358166,FlyBase_Annotation_IDs:GA17841-RA
2	FlyBase	mRNA	7404404	7404789	.	-	.	ID=FBtr0284041;Name=Dpse\GA26703-RA;Parent=FBgn0248076;Alias=GA26703-RA;Dbxref=FlyBase_Annotation_IDs:GA26703-RA,REFSEQ:XM_002137157
2	FlyBase	mRNA	7406485	7410018	.	-	.	ID=FBtr0284040;Name=Dpse\GA26702-RA;Parent=FBgn0248075;Alias=GA26702-RA;Dbxref=REFSEQ:XM_002137158,FlyBase_Annotation_IDs:GA26702-RA
2	FlyBase	mRNA	7411533	7413169	.	-	.	ID=FBtr0284039;Name=Dpse\GA26701-RA;Parent=FBgn0248074;Alias=GA26701-RA;Dbxref=FlyBase_Annotation_IDs:GA26701-RA,REFSEQ:XM_002137159
2	FlyBase	mRNA	7417374	7420862	.	-	.	ID=FBtr0284037;Name=Dpse\GA26699-RA;Parent=FBgn0248072;Alias=GA26699-RA;Dbxref=REFSEQ:XM_002137161,FlyBase_Annotation_IDs:GA26699-RA
2	FlyBase	mRNA	7422322	7443728	.	-	.	ID=FBtr0303810;Name=Dpse\GA30072-RD;Parent=FBgn0262019;Dbxref=REFSEQ:XM_003736330,FlyBase_Annotation_IDs:GA30072-RD
2	FlyBase	mRNA	7422322	7440250	.	-	.	ID=FBtr0303809;Name=Dpse\GA30072-RC;Parent=FBgn0262019;Dbxref=REFSEQ:XM_003736329,FlyBase_Annotation_IDs:GA30072-RC
2	FlyBase	mRNA	7422322	7432878	.	-	.	ID=FBtr0303808;Name=Dpse\GA30072-RB;Parent=FBgn0262019;Dbxref=REFSEQ:XM_003736328,FlyBase_Annotation_IDs:GA30072-RB
2	FlyBase	mRNA	7445361	7445768	.	-	.	ID=FBtr0303807;Name=Dpse\GA30073-RB;Parent=FBgn0261894;Dbxref=REFSEQ:XM_003736331,FlyBase_Annotation_IDs:GA30073-RB
2	FlyBase	mRNA	7446044	7446736	.	+	.	ID=FBtr0285094;Name=Dpse\GA27071-RA;Parent=FBgn0248442;Alias=GA27071-RA;Dbxref=FlyBase_Annotation_IDs:GA27071-RA,REFSEQ:XM_002137162
2	FlyBase	mRNA	7446779	7447851	.	-	.	ID=FBtr0284034;Name=Dpse\GA11623-RA;Parent=FBgn0071673;Alias=GA11623-RA;Dbxref=REFSEQ:XM_001358169,FlyBase_Annotation_IDs:GA11623-RA
2	FlyBase	mRNA	7450513	7469654	.	-	.	ID=FBtr0303981;Name=Dpse\GA26698-RC;Parent=FBgn0248071;Dbxref=REFSEQ:XM_002137163,FlyBase_Annotation_IDs:GA26698-RC
2	FlyBase	mRNA	7452961	7469516	.	-	.	ID=FBtr0303548;Name=Dpse\GA26698-RB;Parent=FBgn0248071;Dbxref=REFSEQ:XM_003736332,FlyBase_Annotation_IDs:GA26698-RB
2	FlyBase	mRNA	7466189	7467034	.	+	.	ID=FBtr0285095;Name=Dpse\GA19485-RA;Parent=FBgn0079481;Alias=GA19485-RA;Dbxref=FlyBase_Annotation_IDs:GA19485-RA,REFSEQ:XM_001358170
2	FlyBase	mRNA	7476975	7490693	.	+	.	ID=FBtr0285096;Name=Dpse\GA11827-RA;Parent=FBgn0071876;Alias=GA11827-RA;Dbxref=FlyBase_Annotation_IDs:GA11827-RA,REFSEQ:XM_001358171
2	FlyBase	mRNA	7485167	7490693	.	+	.	ID=FBtr0303546;Name=Dpse\GA11827-RB;Parent=FBgn0071876;Dbxref=REFSEQ:XM_003736333,FlyBase_Annotation_IDs:GA11827-RB
2	FlyBase	mRNA	7496372	7501048	.	+	.	ID=FBtr0285097;Name=Dpse\GA19476-RA;Parent=FBgn0079472;Alias=GA19476-RA;Dbxref=FlyBase_Annotation_IDs:GA19476-RA,REFSEQ:XM_001358172
2	FlyBase	mRNA	7496372	7501048	.	+	.	ID=FBtr0303547;Name=Dpse\GA19476-RB;Parent=FBgn0079472;Dbxref=REFSEQ:XM_003736334,FlyBase_Annotation_IDs:GA19476-RB
2	FlyBase	mRNA	7503814	7505688	.	+	.	ID=FBtr0285098;Name=Dpse\GA27072-RA;Parent=FBgn0248443;Alias=GA27072-RA;Dbxref=FlyBase_Annotation_IDs:GA27072-RA,REFSEQ:XM_002137164
2	FlyBase	mRNA	7506419	7518235	.	-	.	ID=FBtr0284031;Name=Dpse\GA17800-RA;Parent=FBgn0077809;Alias=GA17800-RA;Dbxref=FlyBase_Annotation_IDs:GA17800-RA,REFSEQ:XM_001358173
2	FlyBase	mRNA	7512992	7513294	.	+	.	ID=FBtr0321288;Name=Dpse\GA30259-RA;Parent=FBgn0263686;Dbxref=REFSEQ:XM_003736335,FlyBase_Annotation_IDs:GA30259-RA
2	FlyBase	mRNA	7520422	7522034	.	+	.	ID=FBtr0285099;Name=Dpse\GA27073-RA;Parent=FBgn0248444;Alias=GA27073-RA;Dbxref=FlyBase_Annotation_IDs:GA27073-RA,REFSEQ:XM_002137165
2	FlyBase	mRNA	7522912	7523394	.	-	.	ID=FBtr0284030;Name=Dpse\GA18791-RA;Parent=FBgn0078791;Alias=GA18791-RA;Dbxref=FlyBase_Annotation_IDs:GA18791-RA,REFSEQ:XM_001358174
2	FlyBase	mRNA	7523701	7524594	.	-	.	ID=FBtr0284029;Name=Dpse\GA18786-RA;Parent=FBgn0078786;Alias=GA18786-RA;Dbxref=FlyBase_Annotation_IDs:GA18786-RA,REFSEQ:XM_001358175
2	FlyBase	mRNA	7524772	7525352	.	-	.	ID=FBtr0284028;Name=Dpse\GA11519-RA;Parent=FBgn0071570;Alias=GA11519-RA;Dbxref=FlyBase_Annotation_IDs:GA11519-RA,REFSEQ:XM_001358176
2	FlyBase	mRNA	7526260	7528728	.	+	.	ID=FBtr0285100;Name=Dpse\GA11266-RA;Parent=FBgn0071320;Alias=GA11266-RA;Dbxref=FlyBase_Annotation_IDs:GA11266-RA,REFSEQ:XM_001358177
2	FlyBase	mRNA	7530708	7538537	.	-	.	ID=FBtr0303557;Name=Dpse\GA30064-RA;Parent=FBgn0261669;Dbxref=REFSEQ:XM_003736336,FlyBase_Annotation_IDs:GA30064-RA
2	FlyBase	mRNA	7542499	7552474	.	-	.	ID=FBtr0284026;Name=Dpse\GA19463-RA;Parent=FBgn0079459;Alias=GA19463-RA;Dbxref=FlyBase_Annotation_IDs:GA19463-RA,REFSEQ:XM_001358178
2	FlyBase	mRNA	7542499	7544046	.	-	.	ID=FBtr0305745;Name=Dpse\GA19463-RB;Parent=FBgn0079459;Dbxref=REFSEQ:XM_003736337,FlyBase_Annotation_IDs:GA19463-RB
2	FlyBase	mRNA	7556250	7559340	.	-	.	ID=FBtr0284025;Name=Dpse\GA19467-RA;Parent=FBgn0079463;Alias=GA19467-RA;Dbxref=REFSEQ:XM_001358179,FlyBase_Annotation_IDs:GA19467-RA
2	FlyBase	mRNA	7560181	7563996	.	-	.	ID=FBtr0284024;Name=Dpse\GA26696-RA;Parent=FBgn0248069;Alias=GA26696-RA;Dbxref=FlyBase_Annotation_IDs:GA26696-RA,REFSEQ:XM_002137166
2	FlyBase	mRNA	7567092	7595921	.	-	.	ID=FBtr0284023;Name=Dpse\GA26695-RA;Parent=FBgn0248068;Alias=GA26695-RA;Dbxref=FlyBase_Annotation_IDs:GA26695-RA,REFSEQ:XM_002137167
2	FlyBase	mRNA	7609400	7617860	.	-	.	ID=FBtr0284020;Name=Dpse\GA26693-RA;Parent=FBgn0248066;Alias=GA26693-RA;Dbxref=REFSEQ:XM_002137169,FlyBase_Annotation_IDs:GA26693-RA
2	FlyBase	mRNA	7630738	7695429	.	+	.	ID=FBtr0285102;Name=Dpse\GA17521-RA;Parent=FBgn0077532;Alias=GA17521-RA;Dbxref=REFSEQ:XM_001358185,FlyBase_Annotation_IDs:GA17521-RA
2	FlyBase	mRNA	7635839	7636811	.	-	.	ID=FBtr0284018;Name=Dpse\GA26692-RA;Parent=FBgn0248065;Alias=GA26692-RA;Dbxref=FlyBase_Annotation_IDs:GA26692-RA,REFSEQ:XM_002137171
2	FlyBase	mRNA	7692267	7695429	.	+	.	ID=FBtr0305747;Name=Dpse\GA17521-RB;Parent=FBgn0077532;Dbxref=REFSEQ:XM_003736338,FlyBase_Annotation_IDs:GA17521-RB
2	FlyBase	mRNA	7698674	7699093	.	+	.	ID=FBtr0285104;Name=Dpse\GA27076-RA;Parent=FBgn0248447;Alias=GA27076-RA;Dbxref=FlyBase_Annotation_IDs:GA27076-RA,REFSEQ:XM_002137172
2	FlyBase	mRNA	7701284	7703326	.	+	.	ID=FBtr0285105;Name=Dpse\GA13297-RA;Parent=FBgn0073334;Alias=GA13297-RA;Dbxref=FlyBase_Annotation_IDs:GA13297-RA,REFSEQ:XM_001358186
2	FlyBase	mRNA	7705522	7707356	.	+	.	ID=FBtr0285106;Name=Dpse\GA13298-RA;Parent=FBgn0073335;Alias=GA13298-RA;Dbxref=FlyBase_Annotation_IDs:GA13298-RA,REFSEQ:XM_001358187
2	FlyBase	mRNA	7708508	7711541	.	+	.	ID=FBtr0285107;Name=Dpse\GA13299-RA;Parent=FBgn0073336;Alias=GA13299-RA;Dbxref=FlyBase_Annotation_IDs:GA13299-RA,REFSEQ:XM_001358188
2	FlyBase	mRNA	7714975	7736128	.	-	.	ID=FBtr0305750;Name=Dpse\GA26691-RD;Parent=FBgn0248064;Dbxref=REFSEQ:XM_003736339,FlyBase_Annotation_IDs:GA26691-RD
2	FlyBase	mRNA	7714975	7728471	.	-	.	ID=FBtr0305749;Name=Dpse\GA26691-RC;Parent=FBgn0248064;Dbxref=REFSEQ:XM_002137173,FlyBase_Annotation_IDs:GA26691-RC
2	FlyBase	mRNA	7714975	7717544	.	-	.	ID=FBtr0305751;Name=Dpse\GA26691-RE;Parent=FBgn0248064;Dbxref=REFSEQ:XM_003736340,FlyBase_Annotation_IDs:GA26691-RE
2	FlyBase	mRNA	7765410	7765943	.	-	.	ID=FBtr0284016;Name=Dpse\GA14451-RA;Parent=FBgn0074479;Alias=GA14451-RA;Dbxref=FlyBase_Annotation_IDs:GA14451-RA,REFSEQ:XM_001358191
2	FlyBase	mRNA	7793806	7795251	.	+	.	ID=FBtr0285108;Name=Dpse\GA17572-RA;Parent=FBgn0077583;Alias=GA17572-RA;Dbxref=FlyBase_Annotation_IDs:GA17572-RA,REFSEQ:XM_001358192
2	FlyBase	mRNA	7795626	7798958	.	-	.	ID=FBtr0284015;Name=Dpse\GA20243-RA;Parent=FBgn0080238;Alias=GA20243-RA;Dbxref=REFSEQ:XM_001358193,FlyBase_Annotation_IDs:GA20243-RA
2	FlyBase	mRNA	7799438	7800454	.	+	.	ID=FBtr0285109;Name=Dpse\GA27077-RA;Parent=FBgn0248448;Alias=GA27077-RA;Dbxref=FlyBase_Annotation_IDs:GA27077-RA,REFSEQ:XM_002137174
2	FlyBase	mRNA	7800717	7801819	.	+	.	ID=FBtr0285110;Name=Dpse\GA27078-RA;Parent=FBgn0248449;Alias=GA27078-RA;Dbxref=FlyBase_Annotation_IDs:GA27078-RA,REFSEQ:XM_002137175
2	FlyBase	mRNA	7801970	7802845	.	-	.	ID=FBtr0284014;Name=Dpse\GA20234-RA;Parent=FBgn0080229;Alias=GA20234-RA;Dbxref=FlyBase_Annotation_IDs:GA20234-RA,REFSEQ:XM_001358194
2	FlyBase	mRNA	7803059	7805160	.	+	.	ID=FBtr0285111;Name=Dpse\GA17647-RA;Parent=FBgn0077658;Alias=GA17647-RA;Dbxref=REFSEQ:XM_001358195,FlyBase_Annotation_IDs:GA17647-RA
2	FlyBase	mRNA	7805205	7806817	.	-	.	ID=FBtr0284013;Name=Dpse\GA20222-RA;Parent=FBgn0080217;Alias=GA20222-RA;Dbxref=REFSEQ:XM_001358196,FlyBase_Annotation_IDs:GA20222-RA
2	FlyBase	mRNA	7807082	7814347	.	+	.	ID=FBtr0305752;Name=Dpse\GA27079-RB;Parent=FBgn0248450;Dbxref=REFSEQ:XM_003736341,FlyBase_Annotation_IDs:GA27079-RB
2	FlyBase	mRNA	7807082	7812923	.	+	.	ID=FBtr0285112;Name=Dpse\GA27079-RA;Parent=FBgn0248450;Alias=GA27079-RA;Dbxref=REFSEQ:XM_002137176,FlyBase_Annotation_IDs:GA27079-RA
2	FlyBase	mRNA	7815410	7816600	.	-	.	ID=FBtr0284012;Name=Dpse\GA26690-RA;Parent=FBgn0248063;Alias=GA26690-RA;Dbxref=FlyBase_Annotation_IDs:GA26690-RA,REFSEQ:XM_002137177
2	FlyBase	mRNA	7819335	7819631	.	-	.	ID=FBtr0284009;Name=Dpse\GA26687-RA;Parent=FBgn0248060;Alias=GA26687-RA;Dbxref=FlyBase_Annotation_IDs:GA26687-RA,REFSEQ:XM_002137179
2	FlyBase	mRNA	7820677	7821012	.	+	.	ID=FBtr0285113;Name=Dpse\GA27080-RA;Parent=FBgn0248451;Alias=GA27080-RA;Dbxref=FlyBase_Annotation_IDs:GA27080-RA,REFSEQ:XM_002137180
2	FlyBase	mRNA	7821351	7822766	.	-	.	ID=FBtr0284008;Name=Dpse\GA26686-RA;Parent=FBgn0248059;Alias=GA26686-RA;Dbxref=REFSEQ:XM_002137181,FlyBase_Annotation_IDs:GA26686-RA
2	FlyBase	mRNA	7830458	7830900	.	-	.	ID=FBtr0284007;Name=Dpse\GA19132-RA;Parent=FBgn0079129;Alias=GA19132-RA;Dbxref=FlyBase_Annotation_IDs:GA19132-RA,REFSEQ:XM_001358197
2	FlyBase	mRNA	7831772	7832179	.	+	.	ID=FBtr0285115;Name=Dpse\GA27082-RA;Parent=FBgn0248453;Alias=GA27082-RA;Dbxref=FlyBase_Annotation_IDs:GA27082-RA,REFSEQ:XM_002137182
2	FlyBase	mRNA	7836222	7838837	.	-	.	ID=FBtr0305753;Name=Dpse\GA12264-RB;Parent=FBgn0072310;Dbxref=REFSEQ:XM_001358198,FlyBase_Annotation_IDs:GA12264-RB
2	FlyBase	mRNA	7841064	7841775	.	+	.	ID=FBtr0285116;Name=Dpse\GA17398-RA;Parent=FBgn0077411;Alias=GA17398-RA;Dbxref=FlyBase_Annotation_IDs:GA17398-RA,REFSEQ:XM_001358199
2	FlyBase	mRNA	7841843	7842696	.	-	.	ID=FBtr0284005;Name=Dpse\GA21095-RA;Parent=FBgn0081083;Alias=GA21095-RA;Dbxref=FlyBase_Annotation_IDs:GA21095-RA,REFSEQ:XM_001358200
2	FlyBase	mRNA	7844243	7846501	.	+	.	ID=FBtr0285117;Name=Dpse\GA12850-RA;Parent=FBgn0072895;Alias=GA12850-RA;Dbxref=FlyBase_Annotation_IDs:GA12850-RA,REFSEQ:XM_001358201
2	FlyBase	mRNA	7852386	7854831	.	+	.	ID=FBtr0285118;Name=Dpse\GA18893-RA;Parent=FBgn0078893;Alias=GA18893-RA;Dbxref=FlyBase_Annotation_IDs:GA18893-RA,REFSEQ:XM_001358202
2	FlyBase	mRNA	7858957	7863939	.	-	.	ID=FBtr0284004;Name=Dpse\GA19633-RA;Parent=FBgn0079629;Alias=GA19633-RA;Dbxref=FlyBase_Annotation_IDs:GA19633-RA,REFSEQ:XM_001358203
2	FlyBase	mRNA	7909044	7910275	.	-	.	ID=FBtr0284003;Name=Dpse\GA26685-RA;Parent=FBgn0248058;Alias=GA26685-RA;Dbxref=FlyBase_Annotation_IDs:GA26685-RA,REFSEQ:XM_002137183
2	FlyBase	mRNA	7915159	7919160	.	-	.	ID=FBtr0284002;Name=Dpse\GA15038-RA;Parent=FBgn0075063;Alias=GA15038-RA;Dbxref=FlyBase_Annotation_IDs:GA15038-RA,REFSEQ:XM_001358204
2	FlyBase	mRNA	7920950	7922986	.	+	.	ID=FBtr0285119;Name=Dpse\GA12297-RA;Parent=FBgn0072343;Alias=GA12297-RA;Dbxref=FlyBase_Annotation_IDs:GA12297-RA,REFSEQ:XM_001358205
2	FlyBase	mRNA	7926064	7928574	.	+	.	ID=FBtr0285120;Name=Dpse\GA12736-RA;Parent=FBgn0072782;Alias=GA12736-RA;Dbxref=FlyBase_Annotation_IDs:GA12736-RA,REFSEQ:XM_001358206
2	FlyBase	mRNA	7935409	7940616	.	+	.	ID=FBtr0285121;Name=Dpse\GA27083-RA;Parent=FBgn0248454;Alias=GA27083-RA;Dbxref=FlyBase_Annotation_IDs:GA27083-RA,REFSEQ:XM_002137184
2	FlyBase	mRNA	7961506	7962098	.	+	.	ID=FBtr0285122;Name=Dpse\GA27084-RA;Parent=FBgn0248455;Alias=GA27084-RA;Dbxref=FlyBase_Annotation_IDs:GA27084-RA,REFSEQ:XM_002137185
2	FlyBase	mRNA	7963043	7963948	.	+	.	ID=FBtr0285123;Name=Dpse\GA11672-RA;Parent=FBgn0071722;Alias=GA11672-RA;Dbxref=FlyBase_Annotation_IDs:GA11672-RA,REFSEQ:XM_001358207
2	FlyBase	mRNA	7972773	7973567	.	-	.	ID=FBtr0284001;Name=Dpse\GA14917-RA;Parent=FBgn0074943;Alias=GA14917-RA;Dbxref=FlyBase_Annotation_IDs:GA14917-RA,REFSEQ:XM_001358208
2	FlyBase	mRNA	7975235	7976266	.	-	.	ID=FBtr0284000;Name=Dpse\GA26684-RA;Parent=FBgn0248057;Alias=GA26684-RA;Dbxref=FlyBase_Annotation_IDs:GA26684-RA,REFSEQ:XM_002137186
2	FlyBase	mRNA	8022063	8022470	.	-	.	ID=FBtr0283999;Name=Dpse\GA26683-RA;Parent=FBgn0248056;Alias=GA26683-RA;Dbxref=FlyBase_Annotation_IDs:GA26683-RA,REFSEQ:XM_002137187
2	FlyBase	mRNA	8022341	8111386	.	-	.	ID=FBtr0305765;Name=Dpse\GA30124-RA;Parent=FBgn0262504;Dbxref=REFSEQ:XM_003736342,FlyBase_Annotation_IDs:GA30124-RA
2	FlyBase	mRNA	8031231	8031383	.	+	.	ID=FBtr0285124;Name=Dpse\GA27085-RA;Parent=FBgn0248456;Alias=GA27085-RA;Dbxref=FlyBase_Annotation_IDs:GA27085-RA,REFSEQ:XM_002137189
2	FlyBase	mRNA	8178459	8211725	.	-	.	ID=FBtr0283996;Name=Dpse\GA26680-RA;Parent=FBgn0248053;Alias=GA26680-RA;Dbxref=FlyBase_Annotation_IDs:GA26680-RA,REFSEQ:XM_002137191
2	FlyBase	mRNA	8276101	8276877	.	+	.	ID=FBtr0285126;Name=Dpse\GA18452-RA;Parent=FBgn0078454;Alias=GA18452-RA;Dbxref=FlyBase_Annotation_IDs:GA18452-RA,REFSEQ:XM_001358209
2	FlyBase	mRNA	8278961	8301837	.	+	.	ID=FBtr0285127;Name=Dpse\GA27086-RA;Parent=FBgn0248457;Alias=GA27086-RA;Dbxref=REFSEQ:XM_002137193,FlyBase_Annotation_IDs:GA27086-RA
2	FlyBase	mRNA	8278961	8301837	.	+	.	ID=FBtr0305754;Name=Dpse\GA27086-RB;Parent=FBgn0248457;Dbxref=REFSEQ:XM_003736343,FlyBase_Annotation_IDs:GA27086-RB
2	FlyBase	mRNA	8303879	8307166	.	-	.	ID=FBtr0283994;Name=Dpse\GA18477-RA;Parent=FBgn0078479;Alias=GA18477-RA;Dbxref=REFSEQ:XM_001358210,FlyBase_Annotation_IDs:GA18477-RA
2	FlyBase	mRNA	8307699	8308679	.	+	.	ID=FBtr0285128;Name=Dpse\GA16031-RA;Parent=FBgn0076047;Alias=GA16031-RA;Dbxref=FlyBase_Annotation_IDs:GA16031-RA,REFSEQ:XM_001358211
2	FlyBase	mRNA	8308854	8309877	.	+	.	ID=FBtr0285129;Name=Dpse\GA27087-RA;Parent=FBgn0248458;Alias=GA27087-RA;Dbxref=FlyBase_Annotation_IDs:GA27087-RA,REFSEQ:XM_002137194
2	FlyBase	mRNA	8309969	8310668	.	+	.	ID=FBtr0285130;Name=Dpse\GA18501-RA;Parent=FBgn0078503;Alias=GA18501-RA;Dbxref=FlyBase_Annotation_IDs:GA18501-RA,REFSEQ:XM_001358212
2	FlyBase	mRNA	8310807	8313022	.	-	.	ID=FBtr0283993;Name=Dpse\GA18951-RA;Parent=FBgn0078950;Alias=GA18951-RA;Dbxref=FlyBase_Annotation_IDs:GA18951-RA,REFSEQ:XM_001358213
2	FlyBase	mRNA	8313589	8315717	.	+	.	ID=FBtr0285131;Name=Dpse\GA18549-RA;Parent=FBgn0078551;Alias=GA18549-RA;Dbxref=FlyBase_Annotation_IDs:GA18549-RA,REFSEQ:XM_001358214
2	FlyBase	mRNA	8313589	8315222	.	+	.	ID=FBtr0305766;Name=Dpse\GA18549-RB;Parent=FBgn0078551;Dbxref=REFSEQ:XM_003736344,FlyBase_Annotation_IDs:GA18549-RB
2	FlyBase	mRNA	8315729	8318912	.	-	.	ID=FBtr0283992;Name=Dpse\GA18946-RA;Parent=FBgn0078945;Alias=GA18946-RA;Dbxref=REFSEQ:XM_001358215,FlyBase_Annotation_IDs:GA18946-RA
2	FlyBase	mRNA	8320791	8324759	.	+	.	ID=FBtr0285132;Name=Dpse\GA18557-RA;Parent=FBgn0078559;Alias=GA18557-RA;Dbxref=REFSEQ:XM_001358216,FlyBase_Annotation_IDs:GA18557-RA
2	FlyBase	mRNA	8326109	8329956	.	-	.	ID=FBtr0283991;Name=Dpse\GA26678-RA;Parent=FBgn0248051;Alias=GA26678-RA;Dbxref=FlyBase_Annotation_IDs:GA26678-RA,REFSEQ:XM_002137195
2	FlyBase	mRNA	8326577	8329956	.	-	.	ID=FBtr0305780;Name=Dpse\GA26678-RB;Parent=FBgn0248051;Dbxref=REFSEQ:XM_003736345,FlyBase_Annotation_IDs:GA26678-RB
2	FlyBase	mRNA	8330655	8335811	.	+	.	ID=FBtr0285133;Name=Dpse\GA18567-RA;Parent=FBgn0078568;Alias=GA18567-RA;Dbxref=REFSEQ:XM_001358217,FlyBase_Annotation_IDs:GA18567-RA
2	FlyBase	mRNA	8335815	8342567	.	-	.	ID=FBtr0305777;Name=Dpse\GA18937-RB;Parent=FBgn0078936;Dbxref=REFSEQ:XM_001358218,FlyBase_Annotation_IDs:GA18937-RB
2	FlyBase	mRNA	8335815	8338961	.	-	.	ID=FBtr0305778;Name=Dpse\GA18937-RC;Parent=FBgn0078936;Dbxref=REFSEQ:XM_003736346,FlyBase_Annotation_IDs:GA18937-RC
2	FlyBase	mRNA	8335815	8338793	.	-	.	ID=FBtr0305779;Name=Dpse\GA18937-RD;Parent=FBgn0078936;Dbxref=REFSEQ:XM_003736347,FlyBase_Annotation_IDs:GA18937-RD
2	FlyBase	mRNA	8339969	8340667	.	+	.	ID=FBtr0285134;Name=Dpse\GA15968-RA;Parent=FBgn0075984;Alias=GA15968-RA;Dbxref=FlyBase_Annotation_IDs:GA15968-RA,REFSEQ:XM_001358219
2	FlyBase	mRNA	8342879	8344870	.	-	.	ID=FBtr0283987;Name=Dpse\GA18932-RA;Parent=FBgn0078931;Alias=GA18932-RA;Dbxref=REFSEQ:XM_001358220,FlyBase_Annotation_IDs:GA18932-RA
2	FlyBase	snoRNA	8343727	8343856	.	-	.	ID=FBtr0294845;Name=Dpse\snoRNA:GA29790-RA;Parent=FBgn0254847;Alias=GA29790-RA;Dbxref=FlyBase_Annotation_IDs:GA29790-RA,REFSEQ:XR_053372
2	FlyBase	mRNA	8345412	8346470	.	+	.	ID=FBtr0285135;Name=Dpse\GA18571-RA;Parent=FBgn0078572;Alias=GA18571-RA;Dbxref=REFSEQ:XM_001358221,FlyBase_Annotation_IDs:GA18571-RA
2	FlyBase	mRNA	8346873	8349737	.	-	.	ID=FBtr0305774;Name=Dpse\GA30112-RA;Parent=FBgn0262492;Dbxref=REFSEQ:XM_003736348,FlyBase_Annotation_IDs:GA30112-RA
2	FlyBase	mRNA	8346873	8349134	.	-	.	ID=FBtr0305775;Name=Dpse\GA30112-RB;Parent=FBgn0262492;Dbxref=REFSEQ:XM_002137196,FlyBase_Annotation_IDs:GA30112-RB
2	FlyBase	mRNA	8346873	8348881	.	-	.	ID=FBtr0305776;Name=Dpse\GA30112-RC;Parent=FBgn0262492;Dbxref=REFSEQ:XM_003736349,FlyBase_Annotation_IDs:GA30112-RC
2	FlyBase	mRNA	8350433	8351765	.	-	.	ID=FBtr0283984;Name=Dpse\GA14725-RA;Parent=FBgn0074752;Alias=GA14725-RA;Dbxref=FlyBase_Annotation_IDs:GA14725-RA,REFSEQ:XM_001358223
2	FlyBase	mRNA	8351865	8352464	.	+	.	ID=FBtr0285137;Name=Dpse\GA11058-RA;Parent=FBgn0071113;Alias=GA11058-RA;Dbxref=FlyBase_Annotation_IDs:GA11058-RA,REFSEQ:XM_001358224
2	FlyBase	mRNA	8352841	8356953	.	-	.	ID=FBtr0305772;Name=Dpse\GA14643-RC;Parent=FBgn0074670;Dbxref=REFSEQ:XM_001358225,FlyBase_Annotation_IDs:GA14643-RC
2	FlyBase	mRNA	8352841	8356953	.	-	.	ID=FBtr0305773;Name=Dpse\GA14643-RB;Parent=FBgn0074670;Dbxref=REFSEQ:XM_003736350,FlyBase_Annotation_IDs:GA14643-RB
2	FlyBase	mRNA	8358872	8372261	.	+	.	ID=FBtr0305767;Name=Dpse\GA11050-RB;Parent=FBgn0071105;Dbxref=REFSEQ:XM_003736351,FlyBase_Annotation_IDs:GA11050-RB
2	FlyBase	mRNA	8358872	8372261	.	+	.	ID=FBtr0305768;Name=Dpse\GA11050-RC;Parent=FBgn0071105;Dbxref=REFSEQ:XM_003736352,FlyBase_Annotation_IDs:GA11050-RC
2	FlyBase	mRNA	8358872	8372261	.	+	.	ID=FBtr0305769;Name=Dpse\GA11050-RD;Parent=FBgn0071105;Dbxref=REFSEQ:XM_003736353,FlyBase_Annotation_IDs:GA11050-RD
2	FlyBase	mRNA	8360254	8372261	.	+	.	ID=FBtr0285138;Name=Dpse\GA11050-RA;Parent=FBgn0071105;Alias=GA11050-RA;Dbxref=REFSEQ:XM_001358226,FlyBase_Annotation_IDs:GA11050-RA
2	FlyBase	mRNA	8375881	8377050	.	+	.	ID=FBtr0305770;Name=Dpse\GA11048-RB;Parent=FBgn0071103;Dbxref=REFSEQ:XM_001358227,FlyBase_Annotation_IDs:GA11048-RB
2	FlyBase	mRNA	8377038	8378522	.	-	.	ID=FBtr0283982;Name=Dpse\GA26674-RA;Parent=FBgn0248047;Alias=GA26674-RA;Dbxref=FlyBase_Annotation_IDs:GA26674-RA,REFSEQ:XM_002137198
2	FlyBase	mRNA	8378967	8380510	.	-	.	ID=FBtr0283981;Name=Dpse\GA26673-RA;Parent=FBgn0248046;Alias=GA26673-RA;Dbxref=FlyBase_Annotation_IDs:GA26673-RA,REFSEQ:XM_002137199
2	FlyBase	mRNA	8381075	8382107	.	+	.	ID=FBtr0285140;Name=Dpse\GA27089-RA;Parent=FBgn0248460;Alias=GA27089-RA;Dbxref=FlyBase_Annotation_IDs:GA27089-RA,REFSEQ:XM_002137200
2	FlyBase	mRNA	8382183	8389338	.	-	.	ID=FBtr0283980;Name=Dpse\GA13892-RA;Parent=FBgn0073924;Alias=GA13892-RA;Dbxref=FlyBase_Annotation_IDs:GA13892-RA,REFSEQ:XM_001358228
2	FlyBase	mRNA	8390829	8393533	.	+	.	ID=FBtr0285141;Name=Dpse\GA11046-RA;Parent=FBgn0071102;Alias=GA11046-RA;Dbxref=FlyBase_Annotation_IDs:GA11046-RA,REFSEQ:XM_001358229
2	FlyBase	mRNA	8395617	8398790	.	-	.	ID=FBtr0283979;Name=Dpse\GA13624-RA;Parent=FBgn0073660;Alias=GA13624-RA;Dbxref=FlyBase_Annotation_IDs:GA13624-RA,REFSEQ:XM_001358230
2	FlyBase	mRNA	8395617	8398509	.	-	.	ID=FBtr0305771;Name=Dpse\GA13624-RB;Parent=FBgn0073660;Dbxref=REFSEQ:XM_003736354,FlyBase_Annotation_IDs:GA13624-RB
2	FlyBase	mRNA	8399020	8400359	.	-	.	ID=FBtr0283978;Name=Dpse\Gr97a-RA;Parent=FBgn0077279;Alias=Gr97a-RA;Dbxref=FlyBase_Annotation_IDs:GA17266-RA,REFSEQ:XM_001358231
2	FlyBase	mRNA	8402039	8410898	.	+	.	ID=FBtr0285142;Name=Dpse\GA18947-RA;Parent=FBgn0078946;Alias=GA18947-RA;Dbxref=FlyBase_Annotation_IDs:GA18947-RA,REFSEQ:XM_001358232
2	FlyBase	mRNA	8412910	8421473	.	+	.	ID=FBtr0285143;Name=Dpse\GA27090-RA;Parent=FBgn0248461;Alias=GA27090-RA;Dbxref=FlyBase_Annotation_IDs:GA27090-RA,REFSEQ:XM_002137201
2	FlyBase	mRNA	8417756	8421473	.	+	.	ID=FBtr0305783;Name=Dpse\GA27090-RB;Parent=FBgn0248461;Dbxref=REFSEQ:XM_003736355,FlyBase_Annotation_IDs:GA27090-RB
2	FlyBase	mRNA	8421947	8425045	.	-	.	ID=FBtr0283976;Name=Dpse\GA15986-RA;Parent=FBgn0076002;Alias=GA15986-RA;Dbxref=REFSEQ:XM_001358233,FlyBase_Annotation_IDs:GA15986-RA
2	FlyBase	mRNA	8425783	8426521	.	-	.	ID=FBtr0283975;Name=Dpse\GA26671-RA;Parent=FBgn0248044;Alias=GA26671-RA;Dbxref=FlyBase_Annotation_IDs:GA26671-RA,REFSEQ:XM_002137202
2	FlyBase	mRNA	8431931	8433121	.	+	.	ID=FBtr0285144;Name=Dpse\GA27091-RA;Parent=FBgn0248462;Alias=GA27091-RA;Dbxref=FlyBase_Annotation_IDs:GA27091-RA,REFSEQ:XM_002137203
2	FlyBase	mRNA	8434103	8434396	.	+	.	ID=FBtr0305784;Name=Dpse\GA30113-RA;Parent=FBgn0262493;Dbxref=REFSEQ:XM_003736356,FlyBase_Annotation_IDs:GA30113-RA
2	FlyBase	mRNA	8439754	8441300	.	+	.	ID=FBtr0303545;Name=Dpse\GA27092-RB;Parent=FBgn0248463;Dbxref=REFSEQ:XM_002137204,FlyBase_Annotation_IDs:GA27092-RB
2	FlyBase	mRNA	8441897	8444412	.	-	.	ID=FBtr0283974;Name=Dpse\GA19496-RA;Parent=FBgn0079492;Alias=GA19496-RA;Dbxref=FlyBase_Annotation_IDs:GA19496-RA,REFSEQ:XM_001358235
2	FlyBase	mRNA	8444690	8445783	.	-	.	ID=FBtr0283973;Name=Dpse\GA19495-RA;Parent=FBgn0079491;Alias=GA19495-RA;Dbxref=REFSEQ:XM_001358236,FlyBase_Annotation_IDs:GA19495-RA
2	FlyBase	mRNA	8446606	8447687	.	-	.	ID=FBtr0283972;Name=Dpse\GA26670-RA;Parent=FBgn0248043;Alias=GA26670-RA;Dbxref=FlyBase_Annotation_IDs:GA26670-RA,REFSEQ:XM_002137205
2	FlyBase	mRNA	8448520	8449598	.	-	.	ID=FBtr0283971;Name=Dpse\GA26669-RA;Parent=FBgn0248042;Alias=GA26669-RA;Dbxref=FlyBase_Annotation_IDs:GA26669-RA,REFSEQ:XM_002137206
2	FlyBase	mRNA	8450317	8451395	.	-	.	ID=FBtr0283970;Name=Dpse\GA26668-RA;Parent=FBgn0248041;Alias=GA26668-RA;Dbxref=FlyBase_Annotation_IDs:GA26668-RA,REFSEQ:XM_002137207
2	FlyBase	mRNA	8452605	8453694	.	-	.	ID=FBtr0283969;Name=Dpse\GA19482-RA;Parent=FBgn0079478;Alias=GA19482-RA;Dbxref=FlyBase_Annotation_IDs:GA19482-RA,REFSEQ:XM_001358237
2	FlyBase	mRNA	8456322	8457411	.	-	.	ID=FBtr0283968;Name=Dpse\GA26667-RA;Parent=FBgn0248040;Alias=GA26667-RA;Dbxref=FlyBase_Annotation_IDs:GA26667-RA,REFSEQ:XM_002137208
2	FlyBase	mRNA	8460075	8461164	.	-	.	ID=FBtr0283967;Name=Dpse\GA26666-RA;Parent=FBgn0248039;Alias=GA26666-RA;Dbxref=FlyBase_Annotation_IDs:GA26666-RA,REFSEQ:XM_002137209
2	FlyBase	mRNA	8461846	8494370	.	+	.	ID=FBtr0305785;Name=Dpse\GA30114-RA;Parent=FBgn0262494;Dbxref=REFSEQ:XM_003736357,FlyBase_Annotation_IDs:GA30114-RA
2	FlyBase	mRNA	8484482	8485425	.	+	.	ID=FBtr0285148;Name=Dpse\GA19149-RA;Parent=FBgn0079146;Alias=GA19149-RA;Dbxref=FlyBase_Annotation_IDs:GA19149-RA,REFSEQ:XM_001358234
2	FlyBase	mRNA	8494922	8499676	.	-	.	ID=FBtr0303553;Name=Dpse\GA19477-RA;Parent=FBgn0079473;Dbxref=REFSEQ:XM_001358239,FlyBase_Annotation_IDs:GA19477-RA
2	FlyBase	mRNA	8494922	8499676	.	-	.	ID=FBtr0303554;Name=Dpse\GA19477-RB;Parent=FBgn0079473;Dbxref=REFSEQ:XM_003736358,FlyBase_Annotation_IDs:GA19477-RB
2	FlyBase	mRNA	8495672	8499676	.	-	.	ID=FBtr0303555;Name=Dpse\GA19477-RC;Parent=FBgn0079473;Dbxref=REFSEQ:XM_003736359,FlyBase_Annotation_IDs:GA19477-RC
2	FlyBase	mRNA	8495672	8499676	.	-	.	ID=FBtr0303556;Name=Dpse\GA19477-RD;Parent=FBgn0079473;Dbxref=REFSEQ:XM_002137213,FlyBase_Annotation_IDs:GA19477-RD
2	FlyBase	mRNA	8498611	8499276	.	+	.	ID=FBtr0303532;Name=Dpse\GA30070-RA;Parent=FBgn0261891;Dbxref=REFSEQ:XM_003736360,FlyBase_Annotation_IDs:GA30070-RA
2	FlyBase	mRNA	8502222	8505499	.	-	.	ID=FBtr0303534;Name=Dpse\GA19380-RB;Parent=FBgn0079377;Dbxref=REFSEQ:XM_003736361,FlyBase_Annotation_IDs:GA19380-RB
2	FlyBase	mRNA	8502222	8505499	.	-	.	ID=FBtr0303535;Name=Dpse\GA19380-RC;Parent=FBgn0079377;Dbxref=REFSEQ:XM_003736362,FlyBase_Annotation_IDs:GA19380-RC
2	FlyBase	mRNA	8502222	8505499	.	-	.	ID=FBtr0303536;Name=Dpse\GA19380-RD;Parent=FBgn0079377;Dbxref=REFSEQ:XM_003736363,FlyBase_Annotation_IDs:GA19380-RD
2	FlyBase	mRNA	8502222	8505499	.	-	.	ID=FBtr0305786;Name=Dpse\GA19380-RG;Parent=FBgn0079377;Dbxref=REFSEQ:XM_003736364,FlyBase_Annotation_IDs:GA19380-RG
2	FlyBase	mRNA	8502222	8505499	.	-	.	ID=FBtr0305787;Name=Dpse\GA19380-RI;Parent=FBgn0079377;Dbxref=REFSEQ:XM_003736365,FlyBase_Annotation_IDs:GA19380-RI
2	FlyBase	mRNA	8502222	8505499	.	-	.	ID=FBtr0305788;Name=Dpse\GA19380-RE;Parent=FBgn0079377;Dbxref=REFSEQ:XM_003736366,FlyBase_Annotation_IDs:GA19380-RE
2	FlyBase	mRNA	8502222	8505499	.	-	.	ID=FBtr0305789;Name=Dpse\GA19380-RL;Parent=FBgn0079377;Dbxref=REFSEQ:XM_003736367,FlyBase_Annotation_IDs:GA19380-RL
2	FlyBase	mRNA	8502222	8505499	.	-	.	ID=FBtr0305790;Name=Dpse\GA19380-RJ;Parent=FBgn0079377;Dbxref=REFSEQ:XM_003736368,FlyBase_Annotation_IDs:GA19380-RJ
2	FlyBase	mRNA	8502222	8505499	.	-	.	ID=FBtr0305791;Name=Dpse\GA19380-RK;Parent=FBgn0079377;Dbxref=REFSEQ:XM_001358240,FlyBase_Annotation_IDs:GA19380-RK
2	FlyBase	mRNA	8502222	8505499	.	-	.	ID=FBtr0305792;Name=Dpse\GA19380-RH;Parent=FBgn0079377;Dbxref=REFSEQ:XM_003736369,FlyBase_Annotation_IDs:GA19380-RH
2	FlyBase	mRNA	8502222	8505499	.	-	.	ID=FBtr0305793;Name=Dpse\GA19380-RF;Parent=FBgn0079377;Dbxref=REFSEQ:XM_003736370,FlyBase_Annotation_IDs:GA19380-RF
2	FlyBase	mRNA	8502222	8505499	.	-	.	ID=FBtr0305794;Name=Dpse\GA19380-RM;Parent=FBgn0079377;Dbxref=REFSEQ:XM_003736371,FlyBase_Annotation_IDs:GA19380-RM
2	FlyBase	mRNA	8512471	8516182	.	+	.	ID=FBtr0303533;Name=Dpse\GA27097-RB;Parent=FBgn0248468;Dbxref=REFSEQ:XM_002137214,FlyBase_Annotation_IDs:GA27097-RB
2	FlyBase	mRNA	8525865	8526939	.	-	.	ID=FBtr0283962;Name=Dpse\GA26662-RA;Parent=FBgn0248035;Alias=GA26662-RA;Dbxref=FlyBase_Annotation_IDs:GA26662-RA,REFSEQ:XM_002137215
2	FlyBase	mRNA	8528876	8529829	.	+	.	ID=FBtr0285152;Name=Dpse\GA27098-RA;Parent=FBgn0248469;Alias=GA27098-RA;Dbxref=FlyBase_Annotation_IDs:GA27098-RA,REFSEQ:XM_002137216
2	FlyBase	mRNA	8530240	8531292	.	+	.	ID=FBtr0285153;Name=Dpse\GA12864-RA;Parent=FBgn0072909;Alias=GA12864-RA;Dbxref=FlyBase_Annotation_IDs:GA12864-RA,REFSEQ:XM_001358241
2	FlyBase	mRNA	8531560	8540184	.	-	.	ID=FBtr0305781;Name=Dpse\GA30115-RA;Parent=FBgn0262495;Alias=FBtr0283959,GA26659-RA;Dbxref=REFSEQ:XM_003736372,FlyBase_Annotation_IDs:GA30115-RA
2	FlyBase	mRNA	8535965	8536570	.	-	.	ID=FBtr0283960;Name=Dpse\GA26660-RA;Parent=FBgn0248033;Alias=GA26660-RA;Dbxref=FlyBase_Annotation_IDs:GA26660-RA,REFSEQ:XM_002137218
2	FlyBase	mRNA	8541840	8543004	.	+	.	ID=FBtr0285154;Name=Dpse\GA27099-RA;Parent=FBgn0248470;Alias=GA27099-RA;Dbxref=FlyBase_Annotation_IDs:GA27099-RA,REFSEQ:XM_002137220
2	FlyBase	mRNA	8543161	8546016	.	-	.	ID=FBtr0283958;Name=Dpse\GA19339-RA;Parent=FBgn0079336;Alias=GA19339-RA;Dbxref=FlyBase_Annotation_IDs:GA19339-RA,REFSEQ:XM_001358243
2	FlyBase	mRNA	8548902	8551252	.	-	.	ID=FBtr0283957;Name=Dpse\GA19336-RA;Parent=FBgn0079333;Alias=GA19336-RA;Dbxref=FlyBase_Annotation_IDs:GA19336-RA,REFSEQ:XM_001358244
2	FlyBase	mRNA	8551950	8553443	.	-	.	ID=FBtr0303737;Name=Dpse\GA19333-RB;Parent=FBgn0079330;Dbxref=REFSEQ:XM_001358245,FlyBase_Annotation_IDs:GA19333-RB
2	FlyBase	mRNA	8553915	8555370	.	+	.	ID=FBtr0285155;Name=Dpse\GA27100-RA;Parent=FBgn0248471;Alias=GA27100-RA;Dbxref=FlyBase_Annotation_IDs:GA27100-RA,REFSEQ:XM_002137221
2	FlyBase	mRNA	8555738	8558688	.	+	.	ID=FBtr0285156;Name=Dpse\GA19199-RA;Parent=FBgn0079196;Alias=GA19199-RA;Dbxref=FlyBase_Annotation_IDs:GA19199-RA,REFSEQ:XM_001358246
2	FlyBase	mRNA	8558738	8561591	.	-	.	ID=FBtr0283954;Name=Dpse\GA19330-RA;Parent=FBgn0079327;Alias=GA19330-RA;Dbxref=FlyBase_Annotation_IDs:GA19330-RA,REFSEQ:XM_001358247
2	FlyBase	mRNA	8563472	8585213	.	-	.	ID=FBtr0303736;Name=Dpse\GA19323-RB;Parent=FBgn0079320;Dbxref=REFSEQ:XM_001358248,FlyBase_Annotation_IDs:GA19323-RB
2	FlyBase	mRNA	8586482	8587024	.	-	.	ID=FBtr0305782;Name=Dpse\GA30127-RB;Parent=FBgn0262507;Dbxref=REFSEQ:XM_003736373,FlyBase_Annotation_IDs:GA30127-RB
2	FlyBase	mRNA	8588024	8595349	.	+	.	ID=FBtr0303732;Name=Dpse\GA19206-RB;Parent=FBgn0079203;Dbxref=REFSEQ:XM_003736374,FlyBase_Annotation_IDs:GA19206-RB
2	FlyBase	mRNA	8588024	8593899	.	+	.	ID=FBtr0285157;Name=Dpse\GA19206-RA;Parent=FBgn0079203;Alias=GA19206-RA;Dbxref=REFSEQ:XM_001358249,FlyBase_Annotation_IDs:GA19206-RA
2	FlyBase	mRNA	8588024	8593834	.	+	.	ID=FBtr0303733;Name=Dpse\GA19206-RC;Parent=FBgn0079203;Dbxref=REFSEQ:XM_003736375,FlyBase_Annotation_IDs:GA19206-RC
2	FlyBase	mRNA	8596013	8597449	.	+	.	ID=FBtr0285159;Name=Dpse\GA19211-RA;Parent=FBgn0079208;Alias=GA19211-RA;Dbxref=FlyBase_Annotation_IDs:GA19211-RA,REFSEQ:XM_001358250
2	FlyBase	mRNA	8596190	8597449	.	+	.	ID=FBtr0303734;Name=Dpse\GA19211-RB;Parent=FBgn0079208;Dbxref=REFSEQ:XM_003736376,FlyBase_Annotation_IDs:GA19211-RB
2	FlyBase	mRNA	8599184	8600548	.	+	.	ID=FBtr0285160;Name=Dpse\GA27102-RA;Parent=FBgn0248473;Alias=GA27102-RA;Dbxref=FlyBase_Annotation_IDs:GA27102-RA,REFSEQ:XM_002137222
2	FlyBase	mRNA	8602009	8603541	.	+	.	ID=FBtr0303735;Name=Dpse\GA15980-RB;Parent=FBgn0075996;Dbxref=REFSEQ:XM_001358251,FlyBase_Annotation_IDs:GA15980-RB
2	FlyBase	mRNA	8603632	8603949	.	-	.	ID=FBtr0283952;Name=Dpse\GA26657-RA;Parent=FBgn0248030;Alias=GA26657-RA;Dbxref=FlyBase_Annotation_IDs:GA26657-RA,REFSEQ:XM_002137223
2	FlyBase	mRNA	8604360	8605377	.	+	.	ID=FBtr0285162;Name=Dpse\GA15983-RA;Parent=FBgn0075999;Alias=GA15983-RA;Dbxref=FlyBase_Annotation_IDs:GA15983-RA,REFSEQ:XM_001358252
2	FlyBase	mRNA	8625165	8642682	.	-	.	ID=FBtr0283950;Name=Dpse\GA26655-RA;Parent=FBgn0248028;Alias=GA26655-RA;Dbxref=FlyBase_Annotation_IDs:GA26655-RA,REFSEQ:XM_002137225
2	FlyBase	mRNA	8672781	8673550	.	-	.	ID=FBtr0321297;Name=Dpse\GA30263-RB;Parent=FBgn0263805;Dbxref=REFSEQ:XM_003736377,FlyBase_Annotation_IDs:GA30263-RB
2	FlyBase	mRNA	8682371	8688338	.	+	.	ID=FBtr0285164;Name=Dpse\GA11252-RA;Parent=FBgn0071306;Alias=GA11252-RA;Dbxref=REFSEQ:XM_001358254,FlyBase_Annotation_IDs:GA11252-RA
2	FlyBase	mRNA	8682371	8687313	.	+	.	ID=FBtr0303719;Name=Dpse\GA11252-RB;Parent=FBgn0071306;Dbxref=REFSEQ:XM_003736378,FlyBase_Annotation_IDs:GA11252-RB
2	FlyBase	mRNA	8683547	8684241	.	-	.	ID=FBtr0283948;Name=Dpse\GA26653-RA;Parent=FBgn0248026;Alias=GA26653-RA;Dbxref=FlyBase_Annotation_IDs:GA26653-RA,REFSEQ:XM_002137228
2	FlyBase	mRNA	8684377	8684925	.	-	.	ID=FBtr0283947;Name=Dpse\GA26652-RA;Parent=FBgn0248025;Alias=GA26652-RA;Dbxref=FlyBase_Annotation_IDs:GA26652-RA,REFSEQ:XM_002137229
2	FlyBase	mRNA	8689275	8690887	.	+	.	ID=FBtr0285165;Name=Dpse\GA11253-RA;Parent=FBgn0071307;Alias=GA11253-RA;Dbxref=FlyBase_Annotation_IDs:GA11253-RA,REFSEQ:XM_001358255
2	FlyBase	mRNA	8691506	8691784	.	-	.	ID=FBtr0283946;Name=Dpse\GA26651-RA;Parent=FBgn0248024;Alias=GA26651-RA;Dbxref=FlyBase_Annotation_IDs:GA26651-RA,REFSEQ:XM_002137230
2	FlyBase	mRNA	8691848	8695493	.	-	.	ID=FBtr0283945;Name=Dpse\GA26650-RA;Parent=FBgn0248023;Alias=GA26650-RA;Dbxref=FlyBase_Annotation_IDs:GA26650-RA,REFSEQ:XM_002137231
2	FlyBase	mRNA	8696657	8702328	.	+	.	ID=FBtr0303720;Name=Dpse\GA11255-RB;Parent=FBgn0071309;Dbxref=REFSEQ:XM_001358257,FlyBase_Annotation_IDs:GA11255-RB
2	FlyBase	mRNA	8702375	8704501	.	-	.	ID=FBtr0283943;Name=Dpse\GA11256-RA;Parent=FBgn0071310;Alias=GA11256-RA;Dbxref=FlyBase_Annotation_IDs:GA11256-RA,REFSEQ:XM_001358258
2	FlyBase	mRNA	8704968	8711681	.	+	.	ID=FBtr0303722;Name=Dpse\GA14320-RD;Parent=FBgn0074348;Dbxref=REFSEQ:XM_003736380,FlyBase_Annotation_IDs:GA14320-RD
2	FlyBase	mRNA	8704968	8711681	.	+	.	ID=FBtr0303723;Name=Dpse\GA14320-RE;Parent=FBgn0074348;Dbxref=REFSEQ:XM_003736381,FlyBase_Annotation_IDs:GA14320-RE
2	FlyBase	mRNA	8704968	8711681	.	+	.	ID=FBtr0303724;Name=Dpse\GA14320-RF;Parent=FBgn0074348;Dbxref=REFSEQ:XM_003736382,FlyBase_Annotation_IDs:GA14320-RF
2	FlyBase	mRNA	8704968	8711681	.	+	.	ID=FBtr0303726;Name=Dpse\GA14320-RH;Parent=FBgn0074348;Dbxref=REFSEQ:XM_001358259,FlyBase_Annotation_IDs:GA14320-RH
2	FlyBase	mRNA	8704968	8706177	.	+	.	ID=FBtr0303725;Name=Dpse\GA14320-RG;Parent=FBgn0074348;Dbxref=REFSEQ:XM_003736383,FlyBase_Annotation_IDs:GA14320-RG
2	FlyBase	mRNA	8705506	8711681	.	+	.	ID=FBtr0303721;Name=Dpse\GA14320-RC;Parent=FBgn0074348;Dbxref=REFSEQ:XM_003736379,FlyBase_Annotation_IDs:GA14320-RC
2	FlyBase	mRNA	8711889	8712428	.	-	.	ID=FBtr0283942;Name=Dpse\GA13043-RA;Parent=FBgn0073081;Alias=GA13043-RA;Dbxref=FlyBase_Annotation_IDs:GA13043-RA,REFSEQ:XM_001358260
2	FlyBase	mRNA	8712836	8719331	.	+	.	ID=FBtr0285168;Name=Dpse\GA27104-RA;Parent=FBgn0248475;Alias=GA27104-RA;Dbxref=REFSEQ:XM_002137232,FlyBase_Annotation_IDs:GA27104-RA
2	FlyBase	mRNA	8719817	8720815	.	-	.	ID=FBtr0283941;Name=Dpse\GA13042-RA;Parent=FBgn0073080;Alias=GA13042-RA;Dbxref=FlyBase_Annotation_IDs:GA13042-RA,REFSEQ:XM_001358261
2	FlyBase	mRNA	8721750	8722693	.	-	.	ID=FBtr0283940;Name=Dpse\GA11257-RA;Parent=FBgn0071311;Alias=GA11257-RA;Dbxref=FlyBase_Annotation_IDs:GA11257-RA,REFSEQ:XM_001358262
2	FlyBase	mRNA	8722890	8724040	.	+	.	ID=FBtr0285170;Name=Dpse\GA14392-RA;Parent=FBgn0074420;Alias=GA14392-RA;Dbxref=REFSEQ:XM_001358263,FlyBase_Annotation_IDs:GA14392-RA
2	FlyBase	mRNA	8724090	8725872	.	-	.	ID=FBtr0283939;Name=Dpse\GA16246-RA;Parent=FBgn0076262;Alias=GA16246-RA;Dbxref=FlyBase_Annotation_IDs:GA16246-RA,REFSEQ:XM_001358264
2	FlyBase	mRNA	8726438	8727308	.	-	.	ID=FBtr0283938;Name=Dpse\GA11260-RA;Parent=FBgn0071314;Alias=GA11260-RA;Dbxref=FlyBase_Annotation_IDs:GA11260-RA,REFSEQ:XM_001358265
2	FlyBase	mRNA	8729584	8730027	.	-	.	ID=FBtr0305760;Name=Dpse\GA30131-RA;Parent=FBgn0262660;Dbxref=REFSEQ:XM_003736384,FlyBase_Annotation_IDs:GA30131-RA
2	FlyBase	mRNA	8731597	8745300	.	-	.	ID=FBtr0283937;Name=Dpse\GA18321-RA;Parent=FBgn0078326;Alias=GA18321-RA;Dbxref=FlyBase_Annotation_IDs:GA18321-RA,REFSEQ:XM_001358266
2	FlyBase	mRNA	8759248	8763317	.	-	.	ID=FBtr0283934;Name=Dpse\GA18308-RA;Parent=FBgn0078313;Alias=GA18308-RA;Dbxref=FlyBase_Annotation_IDs:GA18308-RA,REFSEQ:XM_001358267
2	FlyBase	mRNA	8759248	8763317	.	-	.	ID=FBtr0305759;Name=Dpse\GA18308-RB;Parent=FBgn0078313;Dbxref=REFSEQ:XM_003736385,FlyBase_Annotation_IDs:GA18308-RB
2	FlyBase	mRNA	8764642	8768105	.	+	.	ID=FBtr0285171;Name=Dpse\GA17410-RA;Parent=FBgn0077423;Alias=GA17410-RA;Dbxref=FlyBase_Annotation_IDs:GA17410-RA,REFSEQ:XM_001358268
2	FlyBase	mRNA	8768274	8769246	.	-	.	ID=FBtr0283932;Name=Dpse\GA17397-RA;Parent=FBgn0077410;Alias=GA17397-RA;Dbxref=FlyBase_Annotation_IDs:GA17397-RA,REFSEQ:XM_001358269
2	FlyBase	mRNA	8769689	8772188	.	+	.	ID=FBtr0285172;Name=Dpse\GA17412-RA;Parent=FBgn0077425;Alias=GA17412-RA;Dbxref=REFSEQ:XM_001358270,FlyBase_Annotation_IDs:GA17412-RA
2	FlyBase	mRNA	8772266	8772574	.	-	.	ID=FBtr0283931;Name=Dpse\GA17395-RA;Parent=FBgn0077408;Alias=GA17395-RA;Dbxref=FlyBase_Annotation_IDs:GA17395-RA,REFSEQ:XM_001358271
2	FlyBase	mRNA	8774868	8801377	.	-	.	ID=FBtr0283930;Name=Dpse\GA17389-RA;Parent=FBgn0077402;Alias=GA17389-RA;Dbxref=FlyBase_Annotation_IDs:GA17389-RA,REFSEQ:XM_001358272
2	FlyBase	mRNA	8774868	8801377	.	-	.	ID=FBtr0305758;Name=Dpse\GA17389-RB;Parent=FBgn0077402;Dbxref=REFSEQ:XM_003736386,FlyBase_Annotation_IDs:GA17389-RB
2	FlyBase	mRNA	8803162	8823158	.	-	.	ID=FBtr0283929;Name=Dpse\GA26646-RA;Parent=FBgn0248019;Alias=GA26646-RA;Dbxref=FlyBase_Annotation_IDs:GA26646-RA,REFSEQ:XM_002137234
2	FlyBase	mRNA	8823399	8824364	.	-	.	ID=FBtr0283928;Name=Dpse\GA17383-RA;Parent=FBgn0077396;Alias=GA17383-RA;Dbxref=FlyBase_Annotation_IDs:GA17383-RA,REFSEQ:XM_001358273
2	FlyBase	mRNA	8835347	8858644	.	+	.	ID=FBtr0305761;Name=Dpse\GA30117-RA;Parent=FBgn0262497;Dbxref=REFSEQ:XM_001358275,FlyBase_Annotation_IDs:GA30117-RA
2	FlyBase	mRNA	8835347	8835829	.	+	.	ID=FBtr0285173;Name=Dpse\GA12867-RA;Parent=FBgn0072912;Alias=GA12867-RA;Dbxref=FlyBase_Annotation_IDs:GA12867-RA,REFSEQ:XM_001358274
2	FlyBase	mRNA	8863711	8905916	.	-	.	ID=FBtr0305762;Name=Dpse\GA15977-RB;Parent=FBgn0075993;Dbxref=REFSEQ:XM_001358277,FlyBase_Annotation_IDs:GA15977-RB
2	FlyBase	mRNA	8955239	8958086	.	+	.	ID=FBtr0285177;Name=Dpse\GA27107-RA;Parent=FBgn0248478;Alias=GA27107-RA;Dbxref=FlyBase_Annotation_IDs:GA27107-RA,REFSEQ:XM_002137236
2	FlyBase	mRNA	8962939	8964096	.	+	.	ID=FBtr0285178;Name=Dpse\GA27108-RA;Parent=FBgn0248479;Alias=GA27108-RA;Dbxref=FlyBase_Annotation_IDs:GA27108-RA,REFSEQ:XM_002137237
2	FlyBase	mRNA	8978225	8979520	.	+	.	ID=FBtr0285179;Name=Dpse\Gr98a-RA;Parent=FBgn0072715;Alias=Gr98a-RA;Dbxref=FlyBase_Annotation_IDs:GA12669-RA,REFSEQ:XM_001358278
2	FlyBase	mRNA	8991064	8991425	.	-	.	ID=FBtr0283926;Name=Dpse\GA26645-RA;Parent=FBgn0248018;Alias=GA26645-RA;Dbxref=FlyBase_Annotation_IDs:GA26645-RA,REFSEQ:XM_002137238
2	FlyBase	mRNA	8991660	8992325	.	-	.	ID=FBtr0283925;Name=Dpse\GA26644-RA;Parent=FBgn0248017;Alias=GA26644-RA;Dbxref=FlyBase_Annotation_IDs:GA26644-RA,REFSEQ:XM_002137239
2	FlyBase	mRNA	9005575	9006696	.	-	.	ID=FBtr0283924;Name=Dpse\GA12668-RA;Parent=FBgn0072714;Alias=GA12668-RA;Dbxref=FlyBase_Annotation_IDs:GA12668-RA,REFSEQ:XM_001358279
2	FlyBase	mRNA	9010154	9013539	.	+	.	ID=FBtr0285181;Name=Dpse\GA11883-RA;Parent=FBgn0071932;Alias=GA11883-RA;Dbxref=FlyBase_Annotation_IDs:GA11883-RA,REFSEQ:XM_001358280
2	FlyBase	mRNA	9022369	9023770	.	+	.	ID=FBtr0285182;Name=Dpse\Gr98b-RA;Parent=FBgn0075989;Alias=Gr98b-RA;Dbxref=FlyBase_Annotation_IDs:GA15973-RA,REFSEQ:XM_001358281
2	FlyBase	mRNA	9024932	9034662	.	-	.	ID=FBtr0283923;Name=Dpse\GA19039-RA;Parent=FBgn0079037;Alias=GA19039-RA;Dbxref=FlyBase_Annotation_IDs:GA19039-RA,REFSEQ:XM_001358282
2	FlyBase	mRNA	9036180	9037589	.	-	.	ID=FBtr0283921;Name=Dpse\GA19029-RA;Parent=FBgn0079027;Alias=GA19029-RA;Dbxref=FlyBase_Annotation_IDs:GA19029-RA,REFSEQ:XM_001358283
2	FlyBase	mRNA	9042337	9044354	.	-	.	ID=FBtr0283920;Name=Dpse\GA26642-RA;Parent=FBgn0248015;Alias=GA26642-RA;Dbxref=FlyBase_Annotation_IDs:GA26642-RA,REFSEQ:XM_002137240
2	FlyBase	mRNA	9061669	9064362	.	+	.	ID=FBtr0285183;Name=Dpse\GA19157-RA;Parent=FBgn0079154;Alias=GA19157-RA;Dbxref=FlyBase_Annotation_IDs:GA19157-RA,REFSEQ:XM_001358284
2	FlyBase	mRNA	9064519	9065510	.	-	.	ID=FBtr0283919;Name=Dpse\GA19170-RA;Parent=FBgn0079167;Alias=GA19170-RA;Dbxref=FlyBase_Annotation_IDs:GA19170-RA,REFSEQ:XM_001358285
2	FlyBase	mRNA	9066472	9067096	.	+	.	ID=FBtr0285184;Name=Dpse\GA27110-RA;Parent=FBgn0248481;Alias=GA27110-RA;Dbxref=FlyBase_Annotation_IDs:GA27110-RA,REFSEQ:XM_002137241
2	FlyBase	mRNA	9069167	9070140	.	+	.	ID=FBtr0285185;Name=Dpse\GA19156-RA;Parent=FBgn0079153;Alias=GA19156-RA;Dbxref=FlyBase_Annotation_IDs:GA19156-RA,REFSEQ:XM_001358286
2	FlyBase	mRNA	9076819	9078621	.	-	.	ID=FBtr0283918;Name=Dpse\GA26641-RA;Parent=FBgn0248014;Alias=GA26641-RA;Dbxref=FlyBase_Annotation_IDs:GA26641-RA,REFSEQ:XM_002137242
2	FlyBase	mRNA	9095641	9116555	.	+	.	ID=FBtr0285186;Name=Dpse\GA16078-RA;Parent=FBgn0076094;Alias=GA16078-RA;Dbxref=FlyBase_Annotation_IDs:GA16078-RA,REFSEQ:XM_001358287
2	FlyBase	mRNA	9140038	9140328	.	+	.	ID=FBtr0285187;Name=Dpse\GA12913-RA;Parent=FBgn0072951;Alias=GA12913-RA;Dbxref=FlyBase_Annotation_IDs:GA12913-RA,REFSEQ:XM_001358288
2	FlyBase	mRNA	9148900	9149333	.	+	.	ID=FBtr0285188;Name=Dpse\GA18853-RA;Parent=FBgn0078853;Alias=GA18853-RA;Dbxref=FlyBase_Annotation_IDs:GA18853-RA,REFSEQ:XM_001358289
2	FlyBase	mRNA	9150526	9160796	.	-	.	ID=FBtr0283917;Name=Dpse\GA19195-RA;Parent=FBgn0079192;Alias=GA19195-RA;Dbxref=FlyBase_Annotation_IDs:GA19195-RA,REFSEQ:XM_001358290
2	FlyBase	mRNA	9155308	9156546	.	+	.	ID=FBtr0285189;Name=Dpse\GA12914-RA;Parent=FBgn0072952;Alias=GA12914-RA;Dbxref=FlyBase_Annotation_IDs:GA12914-RA,REFSEQ:XM_001358291
2	FlyBase	mRNA	9176554	9177003	.	-	.	ID=FBtr0283916;Name=Dpse\GA26640-RA;Parent=FBgn0248013;Alias=GA26640-RA;Dbxref=FlyBase_Annotation_IDs:GA26640-RA,REFSEQ:XM_002137243
2	FlyBase	mRNA	9176595	9176837	.	+	.	ID=FBtr0285190;Name=Dpse\GA27111-RA;Parent=FBgn0248482;Alias=GA27111-RA;Dbxref=FlyBase_Annotation_IDs:GA27111-RA,REFSEQ:XM_002137244
2	FlyBase	mRNA	9177983	9178357	.	-	.	ID=FBtr0283915;Name=Dpse\GA26639-RA;Parent=FBgn0248012;Alias=GA26639-RA;Dbxref=FlyBase_Annotation_IDs:GA26639-RA,REFSEQ:XM_002137245
2	FlyBase	mRNA	9179044	9180882	.	+	.	ID=FBtr0285192;Name=Dpse\GA27113-RA;Parent=FBgn0248484;Alias=GA27113-RA;Dbxref=FlyBase_Annotation_IDs:GA27113-RA,REFSEQ:XM_002137246
2	FlyBase	mRNA	9181271	9181932	.	-	.	ID=FBtr0303741;Name=Dpse\GA19189-RB;Parent=FBgn0079186;Dbxref=REFSEQ:XM_001358292,FlyBase_Annotation_IDs:GA19189-RB
2	FlyBase	mRNA	9182381	9182879	.	-	.	ID=FBtr0283913;Name=Dpse\GA26638-RA;Parent=FBgn0248011;Alias=GA26638-RA;Dbxref=FlyBase_Annotation_IDs:GA26638-RA,REFSEQ:XM_002137247
2	FlyBase	mRNA	9183940	9184408	.	-	.	ID=FBtr0303806;Name=Dpse\GA30069-RA;Parent=FBgn0261890;Dbxref=REFSEQ:XM_003736387,FlyBase_Annotation_IDs:GA30069-RA
2	FlyBase	mRNA	9184807	9185273	.	-	.	ID=FBtr0303805;Name=Dpse\GA30068-RA;Parent=FBgn0261889;Dbxref=REFSEQ:XM_002137248,FlyBase_Annotation_IDs:GA30068-RA
2	FlyBase	mRNA	9185858	9187039	.	-	.	ID=FBtr0283910;Name=Dpse\GA19187-RA;Parent=FBgn0079184;Alias=GA19187-RA;Dbxref=FlyBase_Annotation_IDs:GA19187-RA,REFSEQ:XM_001358293
2	FlyBase	mRNA	9187726	9188883	.	-	.	ID=FBtr0283909;Name=Dpse\GA19184-RA;Parent=FBgn0079181;Alias=GA19184-RA;Dbxref=FlyBase_Annotation_IDs:GA19184-RA,REFSEQ:XM_001358294
2	FlyBase	mRNA	9189169	9190563	.	-	.	ID=FBtr0283908;Name=Dpse\GA14439-RA;Parent=FBgn0074467;Alias=GA14439-RA;Dbxref=FlyBase_Annotation_IDs:GA14439-RA,REFSEQ:XM_001358295
2	FlyBase	mRNA	9193544	9194123	.	+	.	ID=FBtr0285193;Name=Dpse\GA27114-RA;Parent=FBgn0248485;Alias=GA27114-RA;Dbxref=FlyBase_Annotation_IDs:GA27114-RA,REFSEQ:XM_002137249
2	FlyBase	mRNA	9194442	9195002	.	+	.	ID=FBtr0285194;Name=Dpse\GA27115-RA;Parent=FBgn0248486;Alias=GA27115-RA;Dbxref=FlyBase_Annotation_IDs:GA27115-RA,REFSEQ:XM_002137250
2	FlyBase	mRNA	9195252	9195978	.	+	.	ID=FBtr0303740;Name=Dpse\GA30067-RA;Parent=FBgn0261888;Dbxref=REFSEQ:XM_003736388,FlyBase_Annotation_IDs:GA30067-RA
2	FlyBase	mRNA	9196554	9197584	.	+	.	ID=FBtr0285195;Name=Dpse\GA27116-RA;Parent=FBgn0248487;Alias=GA27116-RA;Dbxref=FlyBase_Annotation_IDs:GA27116-RA,REFSEQ:XM_002137251
2	FlyBase	mRNA	9198657	9199607	.	+	.	ID=FBtr0285196;Name=Dpse\GA27117-RA;Parent=FBgn0248488;Alias=GA27117-RA;Dbxref=FlyBase_Annotation_IDs:GA27117-RA,REFSEQ:XM_002137252
2	FlyBase	mRNA	9201147	9201845	.	-	.	ID=FBtr0283907;Name=Dpse\GA26636-RA;Parent=FBgn0248009;Alias=GA26636-RA;Dbxref=FlyBase_Annotation_IDs:GA26636-RA,REFSEQ:XM_002137253
2	FlyBase	mRNA	9205950	9208415	.	+	.	ID=FBtr0285197;Name=Dpse\GA27118-RA;Parent=FBgn0248489;Alias=GA27118-RA;Dbxref=REFSEQ:XM_002137254,FlyBase_Annotation_IDs:GA27118-RA
2	FlyBase	mRNA	9211153	9211918	.	+	.	ID=FBtr0285198;Name=Dpse\GA18865-RA;Parent=FBgn0078865;Alias=GA18865-RA;Dbxref=FlyBase_Annotation_IDs:GA18865-RA,REFSEQ:XM_001358296
2	FlyBase	mRNA	9212261	9213244	.	-	.	ID=FBtr0283906;Name=Dpse\GA19179-RA;Parent=FBgn0079176;Alias=GA19179-RA;Dbxref=FlyBase_Annotation_IDs:GA19179-RA,REFSEQ:XM_001358297
2	FlyBase	mRNA	9213832	9231077	.	+	.	ID=FBtr0285199;Name=Dpse\GA16127-RA;Parent=FBgn0076143;Alias=GA16127-RA;Dbxref=FlyBase_Annotation_IDs:GA16127-RA,REFSEQ:XM_001358298
2	FlyBase	mRNA	9216606	9219295	.	-	.	ID=FBtr0283905;Name=Dpse\GA18801-RA;Parent=FBgn0078801;Alias=GA18801-RA;Dbxref=FlyBase_Annotation_IDs:GA18801-RA,REFSEQ:XM_001358299
2	FlyBase	mRNA	9220229	9220567	.	-	.	ID=FBtr0283904;Name=Dpse\GA12916-RA;Parent=FBgn0072954;Alias=GA12916-RA;Dbxref=FlyBase_Annotation_IDs:GA12916-RA,REFSEQ:XM_001358300
2	FlyBase	mRNA	9261019	9286841	.	+	.	ID=FBtr0285200;Name=Dpse\GA27119-RA;Parent=FBgn0248490;Alias=GA27119-RA;Dbxref=FlyBase_Annotation_IDs:GA27119-RA,REFSEQ:XM_002137255
2	FlyBase	mRNA	9281677	9284007	.	-	.	ID=FBtr0283903;Name=Dpse\GA26635-RA;Parent=FBgn0248008;Alias=GA26635-RA;Dbxref=FlyBase_Annotation_IDs:GA26635-RA,REFSEQ:XM_002137256
2	FlyBase	mRNA	9302852	9321241	.	-	.	ID=FBtr0283902;Name=Dpse\GA26634-RA;Parent=FBgn0248007;Alias=GA26634-RA;Dbxref=FlyBase_Annotation_IDs:GA26634-RA,REFSEQ:XM_002137257
2	FlyBase	mRNA	9354787	9369094	.	+	.	ID=FBtr0285201;Name=Dpse\GA17980-RA;Parent=FBgn0077989;Alias=GA17980-RA;Dbxref=FlyBase_Annotation_IDs:GA17980-RA,REFSEQ:XM_001358301
2	FlyBase	mRNA	9370041	9371081	.	-	.	ID=FBtr0283901;Name=Dpse\GA26633-RA;Parent=FBgn0248006;Alias=GA26633-RA;Dbxref=FlyBase_Annotation_IDs:GA26633-RA,REFSEQ:XM_002137258
2	FlyBase	mRNA	9397927	9444594	.	+	.	ID=FBtr0285204;Name=Dpse\GA27121-RA;Parent=FBgn0248492;Alias=GA27121-RA;Dbxref=FlyBase_Annotation_IDs:GA27121-RA,REFSEQ:XM_002137259
2	FlyBase	mRNA	9445821	9452335	.	+	.	ID=FBtr0306122;Name=Dpse\GA20719-RB;Parent=FBgn0080710;Dbxref=REFSEQ:XM_001358305,FlyBase_Annotation_IDs:GA20719-RB
2	FlyBase	mRNA	9445821	9452335	.	+	.	ID=FBtr0306123;Name=Dpse\GA20719-RC;Parent=FBgn0080710;Dbxref=REFSEQ:XM_003736389,FlyBase_Annotation_IDs:GA20719-RC
2	FlyBase	mRNA	9463122	9526533	.	+	.	ID=FBtr0339915;Name=Dpse\GA30133-RC;Parent=FBgn0262662;Dbxref=FlyBase_Annotation_IDs:GA30133-RC,REFSEQ:XM_002137261
2	FlyBase	mRNA	9463122	9498846	.	+	.	ID=FBtr0306132;Name=Dpse\GA30133-RB;Parent=FBgn0262662;Dbxref=REFSEQ:XM_002137260,FlyBase_Annotation_IDs:GA30133-RB
2	FlyBase	mRNA	9527817	9529587	.	+	.	ID=FBtr0285208;Name=Dpse\GA18181-RA;Parent=FBgn0078188;Alias=GA18181-RA;Dbxref=FlyBase_Annotation_IDs:GA18181-RA,REFSEQ:XM_001358306
2	FlyBase	mRNA	9530388	9532040	.	+	.	ID=FBtr0285209;Name=Dpse\GA14316-RA;Parent=FBgn0074344;Alias=GA14316-RA;Dbxref=FlyBase_Annotation_IDs:GA14316-RA,REFSEQ:XM_001358307
2	FlyBase	mRNA	9532733	9533870	.	-	.	ID=FBtr0283898;Name=Dpse\GA19845-RA;Parent=FBgn0079841;Alias=GA19845-RA;Dbxref=FlyBase_Annotation_IDs:GA19845-RA,REFSEQ:XM_001358308
2	FlyBase	mRNA	9535498	9537954	.	-	.	ID=FBtr0283897;Name=Dpse\GA19841-RA;Parent=FBgn0079837;Alias=GA19841-RA;Dbxref=FlyBase_Annotation_IDs:GA19841-RA,REFSEQ:XM_001358309
2	FlyBase	mRNA	9541722	9561385	.	+	.	ID=FBtr0285210;Name=Dpse\GA10609-RA;Parent=FBgn0070666;Alias=GA10609-RA;Dbxref=FlyBase_Annotation_IDs:GA10609-RA,REFSEQ:XM_001358310
2	FlyBase	mRNA	9553135	9553758	.	-	.	ID=FBtr0283896;Name=Dpse\GA26631-RA;Parent=FBgn0248004;Alias=GA26631-RA;Dbxref=FlyBase_Annotation_IDs:GA26631-RA,REFSEQ:XM_002137262
2	FlyBase	mRNA	9556977	9561385	.	+	.	ID=FBtr0306124;Name=Dpse\GA10609-RB;Parent=FBgn0070666;Dbxref=REFSEQ:XM_003736390,FlyBase_Annotation_IDs:GA10609-RB
2	FlyBase	mRNA	9567443	9569176	.	-	.	ID=FBtr0283895;Name=Dpse\GA12553-RA;Parent=FBgn0072599;Alias=GA12553-RA;Dbxref=FlyBase_Annotation_IDs:GA12553-RA,REFSEQ:XM_001358311
2	FlyBase	mRNA	9569857	9572361	.	+	.	ID=FBtr0285211;Name=Dpse\GA18190-RA;Parent=FBgn0078197;Alias=GA18190-RA;Dbxref=FlyBase_Annotation_IDs:GA18190-RA,REFSEQ:XM_001358312
2	FlyBase	mRNA	9573257	9576723	.	-	.	ID=FBtr0283894;Name=Dpse\GA19837-RA;Parent=FBgn0079833;Alias=GA19837-RA;Dbxref=REFSEQ:XM_001358313,FlyBase_Annotation_IDs:GA19837-RA
2	FlyBase	mRNA	9573257	9575835	.	-	.	ID=FBtr0306127;Name=Dpse\GA19837-RB;Parent=FBgn0079833;Dbxref=REFSEQ:XM_003736391,FlyBase_Annotation_IDs:GA19837-RB
2	FlyBase	mRNA	9577258	9579027	.	+	.	ID=FBtr0285212;Name=Dpse\GA18191-RA;Parent=FBgn0078198;Alias=GA18191-RA;Dbxref=REFSEQ:XM_001358314,FlyBase_Annotation_IDs:GA18191-RA
2	FlyBase	mRNA	9584093	9602806	.	+	.	ID=FBtr0306126;Name=Dpse\GA30123-RB;Parent=FBgn0262503;Dbxref=REFSEQ:XM_003736392,FlyBase_Annotation_IDs:GA30123-RB
2	FlyBase	mRNA	9594693	9602806	.	+	.	ID=FBtr0306125;Name=Dpse\GA30123-RA;Parent=FBgn0262503;Alias=FBtr0285215,GA18206-RA;Dbxref=REFSEQ:XM_001358316,FlyBase_Annotation_IDs:GA30123-RA
2	FlyBase	mRNA	9613645	9614004	.	+	.	ID=FBtr0285216;Name=Dpse\GA12552-RA;Parent=FBgn0072598;Alias=GA12552-RA;Dbxref=FlyBase_Annotation_IDs:GA12552-RA,REFSEQ:XM_001358317
2	FlyBase	mRNA	9618373	9657232	.	+	.	ID=FBtr0285217;Name=Dpse\GA14711-RA;Parent=FBgn0074738;Alias=GA14711-RA;Dbxref=FlyBase_Annotation_IDs:GA14711-RA,REFSEQ:XM_001358318
2	FlyBase	mRNA	9637685	9639868	.	+	.	ID=FBtr0302745;Name=Dpse\GA18264-RB;Parent=FBgn0078270;Dbxref=FlyBase_Annotation_IDs:GA18264-RB,REFSEQ:XM_003736395
2	FlyBase	mRNA	9645278	9657232	.	+	.	ID=FBtr0303061;Name=Dpse\GA14711-RC;Parent=FBgn0074738;Dbxref=REFSEQ:XM_003736394,FlyBase_Annotation_IDs:GA14711-RC
2	FlyBase	mRNA	9655565	9657232	.	+	.	ID=FBtr0303060;Name=Dpse\GA14711-RB;Parent=FBgn0074738;Dbxref=REFSEQ:XM_003736393,FlyBase_Annotation_IDs:GA14711-RB
2	FlyBase	mRNA	9660808	9670726	.	-	.	ID=FBtr0303064;Name=Dpse\GA19830-RD;Parent=FBgn0079826;Dbxref=REFSEQ:XM_003736397,FlyBase_Annotation_IDs:GA19830-RD
2	FlyBase	mRNA	9660808	9666680	.	-	.	ID=FBtr0283893;Name=Dpse\GA19830-RA;Parent=FBgn0079826;Alias=GA19830-RA;Dbxref=FlyBase_Annotation_IDs:GA19830-RA,REFSEQ:XM_001358320
2	FlyBase	mRNA	9660808	9663247	.	-	.	ID=FBtr0303063;Name=Dpse\GA19830-RB;Parent=FBgn0079826;Dbxref=REFSEQ:XM_003736396,FlyBase_Annotation_IDs:GA19830-RB
2	FlyBase	mRNA	9675239	9675634	.	-	.	ID=FBtr0303062;Name=Dpse\GA12559-RB;Parent=FBgn0072605;Dbxref=REFSEQ:XM_001358321,FlyBase_Annotation_IDs:GA12559-RB
2	FlyBase	mRNA	9685290	9685958	.	+	.	ID=FBtr0285218;Name=Dpse\GA12554-RA;Parent=FBgn0072600;Alias=GA12554-RA;Dbxref=FlyBase_Annotation_IDs:GA12554-RA,REFSEQ:XM_001358322
2	FlyBase	mRNA	9688729	9689775	.	+	.	ID=FBtr0285219;Name=Dpse\GA18311-RA;Parent=FBgn0078316;Alias=GA18311-RA;Dbxref=FlyBase_Annotation_IDs:GA18311-RA,REFSEQ:XM_001358323
2	FlyBase	mRNA	9693833	9696330	.	+	.	ID=FBtr0285220;Name=Dpse\GA17405-RA;Parent=FBgn0077418;Alias=GA17405-RA;Dbxref=FlyBase_Annotation_IDs:GA17405-RA,REFSEQ:XM_001358324
2	FlyBase	mRNA	9696809	9698277	.	-	.	ID=FBtr0306216;Name=Dpse\GA19245-RB;Parent=FBgn0079242;Dbxref=REFSEQ:XM_001358325,FlyBase_Annotation_IDs:GA19245-RB
2	FlyBase	mRNA	9699196	9699681	.	-	.	ID=FBtr0283888;Name=Dpse\GA19242-RA;Parent=FBgn0079239;Alias=GA19242-RA;Dbxref=FlyBase_Annotation_IDs:GA19242-RA,REFSEQ:XM_001358326
2	FlyBase	mRNA	9701834	9708468	.	+	.	ID=FBtr0285221;Name=Dpse\GA19256-RA;Parent=FBgn0079253;Alias=GA19256-RA;Dbxref=FlyBase_Annotation_IDs:GA19256-RA,REFSEQ:XM_001358327
2	FlyBase	mRNA	9708661	9709888	.	-	.	ID=FBtr0283887;Name=Dpse\GA12865-RA;Parent=FBgn0072910;Alias=GA12865-RA;Dbxref=FlyBase_Annotation_IDs:GA12865-RA,REFSEQ:XM_001358328
2	FlyBase	mRNA	9710168	9711118	.	+	.	ID=FBtr0285222;Name=Dpse\GA12866-RA;Parent=FBgn0072911;Alias=GA12866-RA;Dbxref=FlyBase_Annotation_IDs:GA12866-RA,REFSEQ:XM_001358329
2	FlyBase	mRNA	9715025	9720894	.	+	.	ID=FBtr0285223;Name=Dpse\GA19264-RA;Parent=FBgn0079261;Alias=GA19264-RA;Dbxref=FlyBase_Annotation_IDs:GA19264-RA,REFSEQ:XM_001358330
2	FlyBase	mRNA	9715025	9720894	.	+	.	ID=FBtr0306128;Name=Dpse\GA19264-RB;Parent=FBgn0079261;Dbxref=REFSEQ:XM_003736398,FlyBase_Annotation_IDs:GA19264-RB
2	FlyBase	mRNA	9722391	9725085	.	-	.	ID=FBtr0283885;Name=Dpse\GA19238-RA;Parent=FBgn0079235;Alias=GA19238-RA;Dbxref=REFSEQ:XM_001358331,FlyBase_Annotation_IDs:GA19238-RA
2	FlyBase	mRNA	9722391	9725085	.	-	.	ID=FBtr0303730;Name=Dpse\GA19238-RB;Parent=FBgn0079235;Dbxref=REFSEQ:XM_003736400,FlyBase_Annotation_IDs:GA19238-RB
2	FlyBase	mRNA	9722391	9724129	.	-	.	ID=FBtr0306129;Name=Dpse\GA19238-RC;Parent=FBgn0079235;Dbxref=REFSEQ:XM_003736399,FlyBase_Annotation_IDs:GA19238-RC
2	FlyBase	mRNA	9725318	9727396	.	+	.	ID=FBtr0285224;Name=Dpse\GA19272-RA;Parent=FBgn0079269;Alias=GA19272-RA;Dbxref=REFSEQ:XM_001358332,FlyBase_Annotation_IDs:GA19272-RA
2	FlyBase	mRNA	9727406	9729723	.	+	.	ID=FBtr0285226;Name=Dpse\GA19278-RA;Parent=FBgn0079275;Alias=GA19278-RA;Dbxref=FlyBase_Annotation_IDs:GA19278-RA,REFSEQ:XM_001358333
2	FlyBase	mRNA	9731136	9732079	.	+	.	ID=FBtr0285227;Name=Dpse\GA19276-RA;Parent=FBgn0079273;Alias=GA19276-RA;Dbxref=FlyBase_Annotation_IDs:GA19276-RA,REFSEQ:XM_001358334
2	FlyBase	mRNA	9732887	9735647	.	+	.	ID=FBtr0285228;Name=Dpse\GA15070-RA;Parent=FBgn0075095;Alias=GA15070-RA;Dbxref=REFSEQ:XM_001358335,FlyBase_Annotation_IDs:GA15070-RA
2	FlyBase	mRNA	9735681	9737510	.	-	.	ID=FBtr0283884;Name=Dpse\GA19232-RA;Parent=FBgn0079229;Alias=GA19232-RA;Dbxref=FlyBase_Annotation_IDs:GA19232-RA,REFSEQ:XM_001358336
2	FlyBase	mRNA	9737697	9749292	.	+	.	ID=FBtr0303744;Name=Dpse\GA30046-RC;Parent=FBgn0261651;Dbxref=REFSEQ:XM_003736402,FlyBase_Annotation_IDs:GA30046-RC
2	FlyBase	mRNA	9737697	9747417	.	+	.	ID=FBtr0303742;Name=Dpse\GA30046-RA;Parent=FBgn0261651;Dbxref=REFSEQ:XM_003736401,FlyBase_Annotation_IDs:GA30046-RA
2	FlyBase	mRNA	9741064	9747417	.	+	.	ID=FBtr0303743;Name=Dpse\GA30046-RB;Parent=FBgn0261651;Dbxref=REFSEQ:XM_002137265,FlyBase_Annotation_IDs:GA30046-RB
2	FlyBase	mRNA	9742738	9745209	.	-	.	ID=FBtr0283883;Name=Dpse\GA15982-RA;Parent=FBgn0075998;Alias=GA15982-RA;Dbxref=FlyBase_Annotation_IDs:GA15982-RA,REFSEQ:XM_001358338
2	FlyBase	mRNA	9750554	9753013	.	+	.	ID=FBtr0285232;Name=Dpse\GA11250-RA;Parent=FBgn0071304;Alias=GA11250-RA;Dbxref=FlyBase_Annotation_IDs:GA11250-RA,REFSEQ:XM_001358339
2	FlyBase	mRNA	9756627	9796946	.	-	.	ID=FBtr0303729;Name=Dpse\GA11249-RB;Parent=FBgn0071303;Dbxref=REFSEQ:XM_003736403,FlyBase_Annotation_IDs:GA11249-RB
2	FlyBase	mRNA	9812075	9823228	.	+	.	ID=FBtr0306218;Name=Dpse\GA19366-RC;Parent=FBgn0079363;Dbxref=REFSEQ:XM_001358341,FlyBase_Annotation_IDs:GA19366-RC
2	FlyBase	mRNA	9820288	9823228	.	+	.	ID=FBtr0306217;Name=Dpse\GA19366-RB;Parent=FBgn0079363;Dbxref=REFSEQ:XM_003736404,FlyBase_Annotation_IDs:GA19366-RB
2	FlyBase	pre_miRNA	9828963	9829065	.	+	.	ID=FBtr0294390;Name=Dpse\mir-2c-RM;Parent=FBgn0082446;Alias=GA29408-RM;Dbxref=MIR:MI0001294,FlyBase_Annotation_IDs:GA29408-RM,REFSEQ:XR_053373
2	FlyBase	miRNA	9829026	9829048	.	+	.	ID=FBtr0294391;Name=Dpse\miR-2c-RA;Derives_from=FBtr0294390;Alias=GA29408-RA,Dpse\GA_RFAM_MIR_48001215;Dbxref=MIR:MIMAT0001202,FlyBase_Annotation_IDs:GA29408-RA,REFSEQ:XR_053374
2	FlyBase	pre_miRNA	9829212	9829285	.	+	.	ID=FBtr0294392;Name=Dpse\mir-13a-RM;Parent=FBgn0082477;Alias=GA29409-RM;Dbxref=MIR:MI0001310,FlyBase_Annotation_IDs:GA29409-RM,REFSEQ:XR_053375
2	FlyBase	miRNA	9829258	9829279	.	+	.	ID=FBtr0294393;Name=Dpse\miR-13a-RA;Derives_from=FBtr0294392;Alias=GA29409-RA,Dpse\GA_RFAM_MIR_48001217;Dbxref=MIR:MIMAT0001217,FlyBase_Annotation_IDs:GA29409-RA,REFSEQ:XR_053376
2	FlyBase	pre_miRNA	9829364	9829432	.	+	.	ID=FBtr0294394;Name=Dpse\mir-13b-1-RM;Parent=FBgn0082476;Alias=GA29410-RM;Dbxref=MIR:MI0001311,FlyBase_Annotation_IDs:GA29410-RM,REFSEQ:XR_053377
2	FlyBase	miRNA	9829407	9829428	.	+	.	ID=FBtr0294395;Name=Dpse\miR-13b-1-RA;Derives_from=FBtr0294394;Alias=Dpse\miR-13b-RA,GA29410-RA,Dpse\GA_RFAM_MIR_48001219;Dbxref=MIR:MIMAT0001218,FlyBase_Annotation_IDs:GA29410-RA,REFSEQ:XR_053378
2	FlyBase	mRNA	9830836	9837485	.	-	.	ID=FBtr0283879;Name=Dpse\GA18704-RA;Parent=FBgn0078704;Alias=GA18704-RA;Dbxref=REFSEQ:XM_001358342,FlyBase_Annotation_IDs:GA18704-RA
2	FlyBase	mRNA	9830836	9834705	.	-	.	ID=FBtr0306227;Name=Dpse\GA18704-RB;Parent=FBgn0078704;Dbxref=REFSEQ:XM_003736405,FlyBase_Annotation_IDs:GA18704-RB
2	FlyBase	mRNA	9839919	9844106	.	+	.	ID=FBtr0303738;Name=Dpse\GA19373-RB;Parent=FBgn0079370;Dbxref=REFSEQ:XM_003736406,FlyBase_Annotation_IDs:GA19373-RB
2	FlyBase	mRNA	9841860	9844106	.	+	.	ID=FBtr0285234;Name=Dpse\GA19373-RA;Parent=FBgn0079370;Alias=GA19373-RA;Dbxref=FlyBase_Annotation_IDs:GA19373-RA,REFSEQ:XM_001358343
2	FlyBase	mRNA	9847184	9876563	.	-	.	ID=FBtr0308491;Name=Dpse\GA30126-RJ;Parent=FBgn0262506;Dbxref=REFSEQ:XM_003736407,FlyBase_Annotation_IDs:GA30126-RJ
2	FlyBase	mRNA	9847184	9870938	.	-	.	ID=FBtr0306219;Name=Dpse\GA30126-RB;Parent=FBgn0262506;Dbxref=REFSEQ:XM_003736408,FlyBase_Annotation_IDs:GA30126-RB
2	FlyBase	mRNA	9847184	9870938	.	-	.	ID=FBtr0306222;Name=Dpse\GA30126-RF;Parent=FBgn0262506;Dbxref=REFSEQ:XM_003736411,FlyBase_Annotation_IDs:GA30126-RF
2	FlyBase	mRNA	9847184	9868686	.	-	.	ID=FBtr0306220;Name=Dpse\GA30126-RD;Parent=FBgn0262506;Dbxref=REFSEQ:XM_003736409,FlyBase_Annotation_IDs:GA30126-RD
2	FlyBase	mRNA	9847184	9868686	.	-	.	ID=FBtr0306223;Name=Dpse\GA30126-RG;Parent=FBgn0262506;Dbxref=REFSEQ:XM_003736412,FlyBase_Annotation_IDs:GA30126-RG
2	FlyBase	mRNA	9847184	9868686	.	-	.	ID=FBtr0306226;Name=Dpse\GA30126-RI;Parent=FBgn0262506;Dbxref=REFSEQ:XM_003736413,FlyBase_Annotation_IDs:GA30126-RI
2	FlyBase	mRNA	9854525	9868686	.	-	.	ID=FBtr0306224;Name=Dpse\GA30126-RH;Parent=FBgn0262506;Dbxref=REFSEQ:XM_002137270,FlyBase_Annotation_IDs:GA30126-RH
2	FlyBase	mRNA	9861187	9868686	.	-	.	ID=FBtr0306221;Name=Dpse\GA30126-RE;Parent=FBgn0262506;Dbxref=REFSEQ:XM_003736410,FlyBase_Annotation_IDs:GA30126-RE
2	FlyBase	mRNA	9869375	9870142	.	+	.	ID=FBtr0285235;Name=Dpse\GA19377-RA;Parent=FBgn0079374;Alias=GA19377-RA;Dbxref=FlyBase_Annotation_IDs:GA19377-RA,REFSEQ:XM_001358344
2	FlyBase	mRNA	9878120	9879507	.	-	.	ID=FBtr0283873;Name=Dpse\GA18639-RA;Parent=FBgn0078639;Alias=GA18639-RA;Dbxref=FlyBase_Annotation_IDs:GA18639-RA,REFSEQ:XM_001358346
2	FlyBase	mRNA	9879867	9880646	.	+	.	ID=FBtr0285237;Name=Dpse\GA27128-RA;Parent=FBgn0248499;Alias=GA27128-RA;Dbxref=FlyBase_Annotation_IDs:GA27128-RA,REFSEQ:XM_002137271
2	FlyBase	mRNA	9882375	9884409	.	+	.	ID=FBtr0303055;Name=Dpse\GA27129-RB;Parent=FBgn0248500;Dbxref=REFSEQ:XM_002137272,FlyBase_Annotation_IDs:GA27129-RB
2	FlyBase	mRNA	9884806	9885152	.	+	.	ID=FBtr0285239;Name=Dpse\GA27130-RA;Parent=FBgn0248501;Alias=GA27130-RA;Dbxref=FlyBase_Annotation_IDs:GA27130-RA,REFSEQ:XM_002137273
2	FlyBase	mRNA	9886521	9889660	.	+	.	ID=FBtr0285240;Name=Dpse\GA22042-RA;Parent=FBgn0082026;Alias=GA22042-RA;Dbxref=FlyBase_Annotation_IDs:GA22042-RA,REFSEQ:XM_001358348
2	FlyBase	mRNA	9895063	9896865	.	+	.	ID=FBtr0285241;Name=Dpse\GA12941-RA;Parent=FBgn0072979;Alias=GA12941-RA;Dbxref=FlyBase_Annotation_IDs:GA12941-RA,REFSEQ:XM_001358349
2	FlyBase	mRNA	9898759	9901632	.	+	.	ID=FBtr0285242;Name=Dpse\GA22044-RA;Parent=FBgn0082028;Alias=GA22044-RA;Dbxref=FlyBase_Annotation_IDs:GA22044-RA,REFSEQ:XM_001358350
2	FlyBase	mRNA	9902470	9905323	.	-	.	ID=FBtr0283872;Name=Dpse\GA21376-RA;Parent=FBgn0081364;Alias=GA21376-RA;Dbxref=REFSEQ:XM_001358351,FlyBase_Annotation_IDs:GA21376-RA
2	FlyBase	mRNA	9905992	9906328	.	+	.	ID=FBtr0285243;Name=Dpse\GA27131-RA;Parent=FBgn0248502;Alias=GA27131-RA;Dbxref=FlyBase_Annotation_IDs:GA27131-RA,REFSEQ:XM_002137274
2	FlyBase	mRNA	9908038	9910365	.	+	.	ID=FBtr0285244;Name=Dpse\GA22053-RA;Parent=FBgn0082037;Alias=GA22053-RA;Dbxref=FlyBase_Annotation_IDs:GA22053-RA,REFSEQ:XM_001358352
2	FlyBase	mRNA	9908038	9910365	.	+	.	ID=FBtr0303739;Name=Dpse\GA22053-RB;Parent=FBgn0082037;Dbxref=REFSEQ:XM_003736414,FlyBase_Annotation_IDs:GA22053-RB
2	FlyBase	mRNA	9911204	9911568	.	-	.	ID=FBtr0283871;Name=Dpse\GA26621-RA;Parent=FBgn0247994;Alias=GA26621-RA;Dbxref=FlyBase_Annotation_IDs:GA26621-RA,REFSEQ:XM_002137275
2	FlyBase	mRNA	9912820	9914862	.	+	.	ID=FBtr0285245;Name=Dpse\GA21347-RA;Parent=FBgn0081335;Alias=GA21347-RA;Dbxref=FlyBase_Annotation_IDs:GA21347-RA,REFSEQ:XM_001358353
2	FlyBase	mRNA	9914911	9915631	.	-	.	ID=FBtr0283870;Name=Dpse\GA12944-RA;Parent=FBgn0072982;Alias=GA12944-RA;Dbxref=FlyBase_Annotation_IDs:GA12944-RA,REFSEQ:XM_001358354
2	FlyBase	mRNA	9916164	9917077	.	-	.	ID=FBtr0283869;Name=Dpse\GA21325-RA;Parent=FBgn0081313;Alias=GA21325-RA;Dbxref=FlyBase_Annotation_IDs:GA21325-RA,REFSEQ:XM_001358355
2	FlyBase	tRNA	9921562	9921635	.	+	.	ID=FBtr0294537;Name=Dpse\tRNA:GA29482-RA;Parent=FBgn0254539;Alias=GA29482-RA;Dbxref=FlyBase_Annotation_IDs:GA29482-RA
2	FlyBase	mRNA	9921979	9922734	.	+	.	ID=FBtr0285246;Name=Dpse\GA22063-RA;Parent=FBgn0082047;Alias=GA22063-RA;Dbxref=FlyBase_Annotation_IDs:GA22063-RA,REFSEQ:XM_001358356
2	FlyBase	mRNA	9937666	9942026	.	-	.	ID=FBtr0283868;Name=Dpse\GA21320-RA;Parent=FBgn0081308;Alias=GA21320-RA;Dbxref=FlyBase_Annotation_IDs:GA21320-RA,REFSEQ:XM_001358357
2	FlyBase	mRNA	9949697	9952620	.	+	.	ID=FBtr0285248;Name=Dpse\GA21328-RA;Parent=FBgn0081316;Alias=GA21328-RA;Dbxref=FlyBase_Annotation_IDs:GA21328-RA,REFSEQ:XM_001358358
2	FlyBase	mRNA	9950364	9952620	.	+	.	ID=FBtr0306130;Name=Dpse\GA21328-RB;Parent=FBgn0081316;Dbxref=REFSEQ:XM_003736415,FlyBase_Annotation_IDs:GA21328-RB
2	FlyBase	mRNA	9967157	9968329	.	-	.	ID=FBtr0283867;Name=Dpse\GA26620-RA;Parent=FBgn0247993;Alias=GA26620-RA;Dbxref=FlyBase_Annotation_IDs:GA26620-RA,REFSEQ:XM_002137276
2	FlyBase	mRNA	9969654	9979102	.	-	.	ID=FBtr0303718;Name=Dpse\GA16930-RD;Parent=FBgn0076944;Dbxref=REFSEQ:XM_003736417,FlyBase_Annotation_IDs:GA16930-RD
2	FlyBase	mRNA	9969654	9973816	.	-	.	ID=FBtr0303716;Name=Dpse\GA16930-RB;Parent=FBgn0076944;Dbxref=REFSEQ:XM_003736416,FlyBase_Annotation_IDs:GA16930-RB
2	FlyBase	mRNA	9969654	9972815	.	-	.	ID=FBtr0303717;Name=Dpse\GA16930-RC;Parent=FBgn0076944;Dbxref=REFSEQ:XM_001358360,FlyBase_Annotation_IDs:GA16930-RC
2	FlyBase	mRNA	9979657	9983235	.	-	.	ID=FBtr0283864;Name=Dpse\GA21311-RA;Parent=FBgn0081299;Alias=GA21311-RA;Dbxref=FlyBase_Annotation_IDs:GA21311-RA,REFSEQ:XM_001358359
2	FlyBase	mRNA	9983788	9987142	.	-	.	ID=FBtr0283863;Name=Dpse\GA21310-RA;Parent=FBgn0081298;Alias=GA21310-RA;Dbxref=FlyBase_Annotation_IDs:GA21310-RA,REFSEQ:XM_001358361
2	FlyBase	mRNA	9988983	9989909	.	+	.	ID=FBtr0285249;Name=Dpse\GA21093-RA;Parent=FBgn0081081;Alias=GA21093-RA;Dbxref=FlyBase_Annotation_IDs:GA21093-RA,REFSEQ:XM_001358362
2	FlyBase	mRNA	9991071	9992162	.	-	.	ID=FBtr0283862;Name=Dpse\GA21234-RA;Parent=FBgn0081222;Alias=GA21234-RA;Dbxref=FlyBase_Annotation_IDs:GA21234-RA,REFSEQ:XM_001358363
2	FlyBase	mRNA	9994319	9994790	.	+	.	ID=FBtr0285250;Name=Dpse\GA14005-RA;Parent=FBgn0074037;Alias=GA14005-RA;Dbxref=FlyBase_Annotation_IDs:GA14005-RA,REFSEQ:XM_001358364
2	FlyBase	mRNA	9996443	9997457	.	+	.	ID=FBtr0285251;Name=Dpse\GA14006-RA;Parent=FBgn0074038;Alias=GA14006-RA;Dbxref=FlyBase_Annotation_IDs:GA14006-RA,REFSEQ:XM_001358365
2	FlyBase	mRNA	9998518	9999966	.	-	.	ID=FBtr0283861;Name=Dpse\GA21221-RA;Parent=FBgn0081209;Alias=GA21221-RA;Dbxref=FlyBase_Annotation_IDs:GA21221-RA,REFSEQ:XM_001358366
2	FlyBase	mRNA	10013275	10015250	.	+	.	ID=FBtr0307002;Name=Dpse\GA30146-RA;Parent=FBgn0262675;Dbxref=REFSEQ:XM_001358367,FlyBase_Annotation_IDs:GA30146-RA
2	FlyBase	mRNA	10013351	10017237	.	+	.	ID=FBtr0307003;Name=Dpse\GA30146-RB;Parent=FBgn0262675;Dbxref=REFSEQ:XM_002137277,FlyBase_Annotation_IDs:GA30146-RB
2	FlyBase	mRNA	10025657	10033484	.	+	.	ID=FBtr0307004;Name=Dpse\GA12430-RB;Parent=FBgn0072476;Dbxref=REFSEQ:XM_001358368,FlyBase_Annotation_IDs:GA12430-RB
2	FlyBase	mRNA	10028652	10030191	.	-	.	ID=FBtr0283860;Name=Dpse\GA10594-RA;Parent=FBgn0070651;Alias=GA10594-RA;Dbxref=FlyBase_Annotation_IDs:GA10594-RA,REFSEQ:XM_001358369
2	FlyBase	mRNA	10034199	10037095	.	-	.	ID=FBtr0283859;Name=Dpse\GA10739-RA;Parent=FBgn0070795;Alias=GA10739-RA;Dbxref=REFSEQ:XM_001358370,FlyBase_Annotation_IDs:GA10739-RA
2	FlyBase	mRNA	10046219	10049668	.	+	.	ID=FBtr0285255;Name=Dpse\GA16025-RA;Parent=FBgn0076041;Alias=GA16025-RA;Dbxref=FlyBase_Annotation_IDs:GA16025-RA,REFSEQ:XM_001358371
2	FlyBase	mRNA	10049989	10052000	.	-	.	ID=FBtr0283858;Name=Dpse\GA10751-RA;Parent=FBgn0070807;Alias=GA10751-RA;Dbxref=FlyBase_Annotation_IDs:GA10751-RA,REFSEQ:XM_001358372
2	FlyBase	mRNA	10052342	10053706	.	-	.	ID=FBtr0283857;Name=Dpse\GA16221-RA;Parent=FBgn0076237;Alias=GA16221-RA;Dbxref=FlyBase_Annotation_IDs:GA16221-RA,REFSEQ:XM_001358373
2	FlyBase	mRNA	10054617	10056269	.	-	.	ID=FBtr0283856;Name=Dpse\GA26618-RA;Parent=FBgn0247991;Alias=GA26618-RA;Dbxref=FlyBase_Annotation_IDs:GA26618-RA,REFSEQ:XM_002137278
2	FlyBase	mRNA	10056286	10057095	.	-	.	ID=FBtr0283854;Name=Dpse\GA26617-RA;Parent=FBgn0247990;Alias=GA26617-RA;Dbxref=FlyBase_Annotation_IDs:GA26617-RA,REFSEQ:XM_002137279
2	FlyBase	mRNA	10057682	10059419	.	+	.	ID=FBtr0285256;Name=Dpse\GA15457-RA;Parent=FBgn0075474;Alias=GA15457-RA;Dbxref=REFSEQ:XM_001358374,FlyBase_Annotation_IDs:GA15457-RA
2	FlyBase	mRNA	10060098	10063203	.	-	.	ID=FBtr0283853;Name=Dpse\GA15434-RA;Parent=FBgn0075451;Alias=GA15434-RA;Dbxref=FlyBase_Annotation_IDs:GA15434-RA,REFSEQ:XM_001358375
2	FlyBase	mRNA	10060264	10063203	.	-	.	ID=FBtr0307011;Name=Dpse\GA15434-RB;Parent=FBgn0075451;Dbxref=REFSEQ:XM_003736418,FlyBase_Annotation_IDs:GA15434-RB
2	FlyBase	mRNA	10064236	10065078	.	-	.	ID=FBtr0283852;Name=Dpse\GA13004-RA;Parent=FBgn0073042;Alias=GA13004-RA;Dbxref=REFSEQ:XM_001358376,FlyBase_Annotation_IDs:GA13004-RA
2	FlyBase	mRNA	10068687	10072298	.	+	.	ID=FBtr0307005;Name=Dpse\GA21721-RB;Parent=FBgn0081706;Dbxref=REFSEQ:XM_001358377,FlyBase_Annotation_IDs:GA21721-RB
2	FlyBase	mRNA	10075247	10076346	.	+	.	ID=FBtr0285259;Name=Dpse\GA12937-RA;Parent=FBgn0072975;Alias=GA12937-RA;Dbxref=FlyBase_Annotation_IDs:GA12937-RA,REFSEQ:XM_001358378
2	FlyBase	mRNA	10076959	10080585	.	-	.	ID=FBtr0283851;Name=Dpse\GA26616-RA;Parent=FBgn0247989;Alias=GA26616-RA;Dbxref=FlyBase_Annotation_IDs:GA26616-RA,REFSEQ:XM_002137280
2	FlyBase	mRNA	10076959	10079853	.	-	.	ID=FBtr0307010;Name=Dpse\GA26616-RD;Parent=FBgn0247989;Dbxref=REFSEQ:XM_003736420,FlyBase_Annotation_IDs:GA26616-RD
2	FlyBase	mRNA	10077867	10079853	.	-	.	ID=FBtr0307009;Name=Dpse\GA26616-RC;Parent=FBgn0247989;Dbxref=REFSEQ:XM_003736419,FlyBase_Annotation_IDs:GA26616-RC
2	FlyBase	mRNA	10081979	10084317	.	+	.	ID=FBtr0285260;Name=Dpse\GA21719-RA;Parent=FBgn0081704;Alias=GA21719-RA;Dbxref=FlyBase_Annotation_IDs:GA21719-RA,REFSEQ:XM_001358379
2	FlyBase	mRNA	10084371	10086196	.	-	.	ID=FBtr0283850;Name=Dpse\GA21919-RA;Parent=FBgn0081904;Alias=GA21919-RA;Dbxref=FlyBase_Annotation_IDs:GA21919-RA,REFSEQ:XM_001358380
2	FlyBase	mRNA	10088247	10090106	.	+	.	ID=FBtr0307006;Name=Dpse\GA27135-RB;Parent=FBgn0248506;Dbxref=REFSEQ:XM_002137281,FlyBase_Annotation_IDs:GA27135-RB
2	FlyBase	mRNA	10090257	10090950	.	-	.	ID=FBtr0283849;Name=Dpse\GA16272-RA;Parent=FBgn0076288;Alias=GA16272-RA;Dbxref=FlyBase_Annotation_IDs:GA16272-RA,REFSEQ:XM_001358382
2	FlyBase	mRNA	10091259	10091849	.	-	.	ID=FBtr0307007;Name=Dpse\GA16170-RB;Parent=FBgn0076186;Dbxref=REFSEQ:XM_001358381,FlyBase_Annotation_IDs:GA16170-RB
2	FlyBase	mRNA	10091377	10091849	.	-	.	ID=FBtr0307008;Name=Dpse\GA16170-RC;Parent=FBgn0076186;Dbxref=REFSEQ:XM_003736421,FlyBase_Annotation_IDs:GA16170-RC
2	FlyBase	mRNA	10098770	10099273	.	-	.	ID=FBtr0283847;Name=Dpse\GA21906-RA;Parent=FBgn0081891;Alias=GA21906-RA;Dbxref=FlyBase_Annotation_IDs:GA21906-RA,REFSEQ:XM_001358383
2	FlyBase	mRNA	10125202	10142222	.	+	.	ID=FBtr0306951;Name=Dpse\GA30134-RC;Parent=FBgn0262663;Dbxref=REFSEQ:XM_003736424,FlyBase_Annotation_IDs:GA30134-RC
2	FlyBase	mRNA	10125202	10140561	.	+	.	ID=FBtr0306949;Name=Dpse\GA30134-RA;Parent=FBgn0262663;Dbxref=REFSEQ:XM_003736422,FlyBase_Annotation_IDs:GA30134-RA
2	FlyBase	mRNA	10125202	10140561	.	+	.	ID=FBtr0306950;Name=Dpse\GA30134-RB;Parent=FBgn0262663;Dbxref=REFSEQ:XM_003736423,FlyBase_Annotation_IDs:GA30134-RB
2	FlyBase	mRNA	10125202	10140561	.	+	.	ID=FBtr0306952;Name=Dpse\GA30134-RD;Parent=FBgn0262663;Dbxref=REFSEQ:XM_003736425,FlyBase_Annotation_IDs:GA30134-RD
2	FlyBase	mRNA	10125967	10127724	.	+	.	ID=FBtr0281202;Name=Dpse\GA25577-RA;Parent=FBgn0246954;Alias=GA25577-RA;Dbxref=FlyBase_Annotation_IDs:GA25577-RA,REFSEQ:XM_002137282
2	FlyBase	mRNA	10145197	10146009	.	+	.	ID=FBtr0285265;Name=Dpse\GA21691-RA;Parent=FBgn0081676;Alias=GA21691-RA;Dbxref=FlyBase_Annotation_IDs:GA21691-RA,REFSEQ:XM_001358386
2	FlyBase	mRNA	10146692	10149090	.	+	.	ID=FBtr0285266;Name=Dpse\GA21687-RA;Parent=FBgn0081672;Alias=GA21687-RA;Dbxref=FlyBase_Annotation_IDs:GA21687-RA,REFSEQ:XM_001358387
2	FlyBase	mRNA	10146968	10149090	.	+	.	ID=FBtr0306953;Name=Dpse\GA21687-RB;Parent=FBgn0081672;Dbxref=REFSEQ:XM_003736426,FlyBase_Annotation_IDs:GA21687-RB
2	FlyBase	mRNA	10151049	10156556	.	+	.	ID=FBtr0285267;Name=Dpse\GA21679-RA;Parent=FBgn0081664;Alias=GA21679-RA;Dbxref=FlyBase_Annotation_IDs:GA21679-RA,REFSEQ:XM_001358388
2	FlyBase	mRNA	10151049	10156556	.	+	.	ID=FBtr0306954;Name=Dpse\GA21679-RB;Parent=FBgn0081664;Dbxref=REFSEQ:XM_003736427,FlyBase_Annotation_IDs:GA21679-RB
2	FlyBase	mRNA	10159186	10161606	.	+	.	ID=FBtr0285268;Name=Dpse\GA27137-RA;Parent=FBgn0248508;Alias=GA27137-RA;Dbxref=FlyBase_Annotation_IDs:GA27137-RA,REFSEQ:XM_002137284
2	FlyBase	mRNA	10163983	10185131	.	+	.	ID=FBtr0285270;Name=Dpse\GA17283-RA;Parent=FBgn0077296;Alias=GA17283-RA;Dbxref=REFSEQ:XM_001358389,FlyBase_Annotation_IDs:GA17283-RA
2	FlyBase	mRNA	10163983	10185131	.	+	.	ID=FBtr0306955;Name=Dpse\GA17283-RB;Parent=FBgn0077296;Dbxref=REFSEQ:XM_003736428,FlyBase_Annotation_IDs:GA17283-RB
2	FlyBase	mRNA	10163983	10185131	.	+	.	ID=FBtr0306956;Name=Dpse\GA17283-RC;Parent=FBgn0077296;Dbxref=REFSEQ:XM_003736429,FlyBase_Annotation_IDs:GA17283-RC
2	FlyBase	mRNA	10163983	10185131	.	+	.	ID=FBtr0306957;Name=Dpse\GA17283-RD;Parent=FBgn0077296;Dbxref=REFSEQ:XM_003736430,FlyBase_Annotation_IDs:GA17283-RD
2	FlyBase	mRNA	10185453	10186211	.	+	.	ID=FBtr0285271;Name=Dpse\GA27138-RA;Parent=FBgn0248509;Alias=GA27138-RA;Dbxref=FlyBase_Annotation_IDs:GA27138-RA,REFSEQ:XM_002137285
2	FlyBase	mRNA	10186466	10220463	.	-	.	ID=FBtr0306958;Name=Dpse\GA14931-RB;Parent=FBgn0074957;Dbxref=REFSEQ:XM_003736431,FlyBase_Annotation_IDs:GA14931-RB
2	FlyBase	mRNA	10186466	10220463	.	-	.	ID=FBtr0306959;Name=Dpse\GA14931-RC;Parent=FBgn0074957;Dbxref=REFSEQ:XM_001358390,FlyBase_Annotation_IDs:GA14931-RC
2	FlyBase	mRNA	10186466	10209254	.	-	.	ID=FBtr0306960;Name=Dpse\GA14931-RD;Parent=FBgn0074957;Dbxref=REFSEQ:XM_003736432,FlyBase_Annotation_IDs:GA14931-RD
2	FlyBase	mRNA	10236894	10248387	.	-	.	ID=FBtr0283845;Name=Dpse\GA12735-RA;Parent=FBgn0072781;Alias=GA12735-RA;Dbxref=FlyBase_Annotation_IDs:GA12735-RA,REFSEQ:XM_001358391
2	FlyBase	mRNA	10361422	10362753	.	-	.	ID=FBtr0283843;Name=Dpse\Or98b-RA;Parent=FBgn0075069;Alias=Or98b-RA;Dbxref=FlyBase_Annotation_IDs:GA15044-RA,REFSEQ:XM_001358392
2	FlyBase	mRNA	10373243	10374514	.	+	.	ID=FBtr0285272;Name=Dpse\GA27139-RA;Parent=FBgn0248510;Alias=GA27139-RA;Dbxref=FlyBase_Annotation_IDs:GA27139-RA,REFSEQ:XM_002137286
2	FlyBase	mRNA	10377692	10435493	.	+	.	ID=FBtr0285273;Name=Dpse\GA18897-RA;Parent=FBgn0078897;Alias=GA18897-RA;Dbxref=FlyBase_Annotation_IDs:GA18897-RA,REFSEQ:XM_001358393
2	FlyBase	mRNA	10424951	10427530	.	+	.	ID=FBtr0302065;Name=Dpse\GA15993-RB;Parent=FBgn0076009;Dbxref=REFSEQ:XM_003736433,FlyBase_Annotation_IDs:GA15993-RB
2	FlyBase	mRNA	10438244	10444643	.	+	.	ID=FBtr0285274;Name=Dpse\GA18901-RA;Parent=FBgn0078901;Alias=GA18901-RA;Dbxref=FlyBase_Annotation_IDs:GA18901-RA,REFSEQ:XM_001358395
2	FlyBase	mRNA	10461793	10462764	.	+	.	ID=FBtr0305710;Name=Dpse\GA27140-RB;Parent=FBgn0248511;Dbxref=REFSEQ:XM_002137287,FlyBase_Annotation_IDs:GA27140-RB
2	FlyBase	mRNA	10463500	10464177	.	-	.	ID=FBtr0283842;Name=Dpse\GA12853-RA;Parent=FBgn0072898;Alias=GA12853-RA;Dbxref=FlyBase_Annotation_IDs:GA12853-RA,REFSEQ:XM_001358401
2	FlyBase	mRNA	10465336	10466462	.	-	.	ID=FBtr0283841;Name=Dpse\GA26615-RA;Parent=FBgn0247988;Alias=GA26615-RA;Dbxref=REFSEQ:XM_002137288,FlyBase_Annotation_IDs:GA26615-RA
2	FlyBase	mRNA	10467738	10468732	.	-	.	ID=FBtr0305713;Name=Dpse\GA26614-RB;Parent=FBgn0247987;Dbxref=REFSEQ:XM_002137289,FlyBase_Annotation_IDs:GA26614-RB
2	FlyBase	mRNA	10469191	10469883	.	-	.	ID=FBtr0283839;Name=Dpse\GA19605-RA;Parent=FBgn0079601;Alias=GA19605-RA;Dbxref=FlyBase_Annotation_IDs:GA19605-RA,REFSEQ:XM_001358402
2	FlyBase	mRNA	10471237	10472070	.	-	.	ID=FBtr0283838;Name=Dpse\GA26613-RA;Parent=FBgn0247986;Alias=GA26613-RA;Dbxref=FlyBase_Annotation_IDs:GA26613-RA,REFSEQ:XM_002137290
2	FlyBase	mRNA	10473468	10474397	.	+	.	ID=FBtr0285276;Name=Dpse\GA18905-RA;Parent=FBgn0078905;Alias=GA18905-RA;Dbxref=FlyBase_Annotation_IDs:GA18905-RA,REFSEQ:XM_001358400
2	FlyBase	mRNA	10473468	10474397	.	+	.	ID=FBtr0305711;Name=Dpse\GA18905-RB;Parent=FBgn0078905;Dbxref=REFSEQ:XM_003736434,FlyBase_Annotation_IDs:GA18905-RB
2	FlyBase	mRNA	10475475	10476425	.	+	.	ID=FBtr0285277;Name=Dpse\GA18910-RA;Parent=FBgn0078910;Alias=GA18910-RA;Dbxref=FlyBase_Annotation_IDs:GA18910-RA,REFSEQ:XM_001358397
2	FlyBase	mRNA	10477575	10478437	.	+	.	ID=FBtr0285278;Name=Dpse\GA27141-RA;Parent=FBgn0248512;Alias=GA27141-RA;Dbxref=FlyBase_Annotation_IDs:GA27141-RA,REFSEQ:XM_002137291
2	FlyBase	mRNA	10478782	10480043	.	+	.	ID=FBtr0305712;Name=Dpse\GA27142-RC;Parent=FBgn0248513;Dbxref=REFSEQ:XM_002137292,FlyBase_Annotation_IDs:GA27142-RC
2	FlyBase	mRNA	10481056	10481831	.	+	.	ID=FBtr0285281;Name=Dpse\GA12854-RA;Parent=FBgn0072899;Alias=GA12854-RA;Dbxref=FlyBase_Annotation_IDs:GA12854-RA,REFSEQ:XM_001358398
2	FlyBase	mRNA	10484456	10485284	.	+	.	ID=FBtr0285282;Name=Dpse\GA12855-RA;Parent=FBgn0072900;Alias=GA12855-RA;Dbxref=FlyBase_Annotation_IDs:GA12855-RA,REFSEQ:XM_001358396
2	FlyBase	mRNA	10494243	10512859	.	-	.	ID=FBtr0306263;Name=Dpse\GA30132-RC;Parent=FBgn0262661;Dbxref=REFSEQ:XM_002137293,FlyBase_Annotation_IDs:GA30132-RC
2	FlyBase	mRNA	10501737	10502703	.	+	.	ID=FBtr0285283;Name=Dpse\GA18913-RA;Parent=FBgn0078913;Alias=GA18913-RA;Dbxref=FlyBase_Annotation_IDs:GA18913-RA,REFSEQ:XM_001358399
2	FlyBase	mRNA	10539921	10540726	.	-	.	ID=FBtr0283835;Name=Dpse\GA12860-RA;Parent=FBgn0072905;Alias=GA12860-RA;Dbxref=FlyBase_Annotation_IDs:GA12860-RA,REFSEQ:XM_001358405
2	FlyBase	mRNA	10547096	10562679	.	-	.	ID=FBtr0283834;Name=Dpse\GA26611-RA;Parent=FBgn0247984;Alias=GA26611-RA;Dbxref=FlyBase_Annotation_IDs:GA26611-RA,REFSEQ:XM_001358407
2	FlyBase	mRNA	10564482	10565714	.	-	.	ID=FBtr0283832;Name=Dpse\GA26609-RA;Parent=FBgn0247982;Alias=GA26609-RA;Dbxref=FlyBase_Annotation_IDs:GA26609-RA,REFSEQ:XM_001358408
2	FlyBase	mRNA	10566771	10568481	.	+	.	ID=FBtr0285284;Name=Dpse\GA18917-RA;Parent=FBgn0078917;Alias=GA18917-RA;Dbxref=FlyBase_Annotation_IDs:GA18917-RA,REFSEQ:XM_001358409
2	FlyBase	mRNA	10569937	10574226	.	-	.	ID=FBtr0283831;Name=Dpse\GA26608-RA;Parent=FBgn0247981;Alias=GA26608-RA;Dbxref=FlyBase_Annotation_IDs:GA26608-RA,REFSEQ:XM_002137294
2	FlyBase	mRNA	10577706	10579240	.	+	.	ID=FBtr0285285;Name=Dpse\GA20541-RA;Parent=FBgn0080535;Alias=GA20541-RA;Dbxref=FlyBase_Annotation_IDs:GA20541-RA,REFSEQ:XM_001358410
2	FlyBase	mRNA	10580136	10589402	.	+	.	ID=FBtr0285286;Name=Dpse\GA20540-RA;Parent=FBgn0080534;Alias=GA20540-RA;Dbxref=FlyBase_Annotation_IDs:GA20540-RA,REFSEQ:XM_001358411
2	FlyBase	mRNA	10583388	10589402	.	+	.	ID=FBtr0306261;Name=Dpse\GA20540-RB;Parent=FBgn0080534;Dbxref=REFSEQ:XM_003736435,FlyBase_Annotation_IDs:GA20540-RB
2	FlyBase	mRNA	10589697	10589973	.	-	.	ID=FBtr0283830;Name=Dpse\GA12891-RA;Parent=FBgn0072930;Alias=GA12891-RA;Dbxref=FlyBase_Annotation_IDs:GA12891-RA,REFSEQ:XM_001358412
2	FlyBase	mRNA	10591766	10614894	.	-	.	ID=FBtr0306262;Name=Dpse\GA11570-RB;Parent=FBgn0071621;Dbxref=REFSEQ:XM_001358413,FlyBase_Annotation_IDs:GA11570-RB
2	FlyBase	mRNA	10594326	10595099	.	+	.	ID=FBtr0285287;Name=Dpse\GA20538-RA;Parent=FBgn0080532;Alias=GA20538-RA;Dbxref=FlyBase_Annotation_IDs:GA20538-RA,REFSEQ:XM_001358414
2	FlyBase	mRNA	10596123	10596909	.	+	.	ID=FBtr0285288;Name=Dpse\GA20537-RA;Parent=FBgn0080531;Alias=GA20537-RA;Dbxref=FlyBase_Annotation_IDs:GA20537-RA,REFSEQ:XM_001358415
2	FlyBase	mRNA	10606520	10608265	.	-	.	ID=FBtr0302070;Name=Dpse\GA17179-RB;Parent=FBgn0077193;Dbxref=REFSEQ:XM_003736436,FlyBase_Annotation_IDs:GA17179-RB
2	FlyBase	mRNA	10627303	10627661	.	+	.	ID=FBtr0285289;Name=Dpse\GA27144-RA;Parent=FBgn0248515;Alias=GA27144-RA;Dbxref=FlyBase_Annotation_IDs:GA27144-RA,REFSEQ:XM_002137295
2	FlyBase	mRNA	10630009	10632739	.	+	.	ID=FBtr0285290;Name=Dpse\GA27145-RA;Parent=FBgn0248516;Alias=GA27145-RA;Dbxref=FlyBase_Annotation_IDs:GA27145-RA,REFSEQ:XM_002137296
2	FlyBase	mRNA	10636191	10638365	.	-	.	ID=FBtr0283828;Name=Dpse\GA20532-RA;Parent=FBgn0080526;Alias=GA20532-RA;Dbxref=FlyBase_Annotation_IDs:GA20532-RA,REFSEQ:XM_001358417
2	FlyBase	mRNA	10640436	10642691	.	-	.	ID=FBtr0283827;Name=Dpse\GA20531-RA;Parent=FBgn0080525;Alias=GA20531-RA;Dbxref=FlyBase_Annotation_IDs:GA20531-RA,REFSEQ:XM_001358418
2	FlyBase	mRNA	10643212	10650190	.	+	.	ID=FBtr0306264;Name=Dpse\GA19301-RB;Parent=FBgn0079298;Dbxref=REFSEQ:XM_001358419,FlyBase_Annotation_IDs:GA19301-RB
2	FlyBase	mRNA	10650265	10650726	.	-	.	ID=FBtr0283826;Name=Dpse\GA11529-RA;Parent=FBgn0071580;Alias=GA11529-RA;Dbxref=FlyBase_Annotation_IDs:GA11529-RA,REFSEQ:XM_001358420
2	FlyBase	mRNA	10655191	10661390	.	-	.	ID=FBtr0306271;Name=Dpse\GA19392-RB;Parent=FBgn0079389;Dbxref=REFSEQ:XM_001358421,FlyBase_Annotation_IDs:GA19392-RB
2	FlyBase	mRNA	10662390	10663441	.	-	.	ID=FBtr0306270;Name=Dpse\GA12950-RF;Parent=FBgn0072988;Dbxref=REFSEQ:XM_003736439,FlyBase_Annotation_IDs:GA12950-RF
2	FlyBase	mRNA	10662718	10664252	.	-	.	ID=FBtr0306269;Name=Dpse\GA12950-RE;Parent=FBgn0072988;Dbxref=REFSEQ:XM_001358422,FlyBase_Annotation_IDs:GA12950-RE
2	FlyBase	mRNA	10662718	10663441	.	-	.	ID=FBtr0306268;Name=Dpse\GA12950-RH;Parent=FBgn0072988;Dbxref=REFSEQ:XM_003736438,FlyBase_Annotation_IDs:GA12950-RH
2	FlyBase	mRNA	10662997	10663441	.	-	.	ID=FBtr0306267;Name=Dpse\GA12950-RC;Parent=FBgn0072988;Dbxref=REFSEQ:XM_003736437,FlyBase_Annotation_IDs:GA12950-RC
2	FlyBase	mRNA	10664735	10667134	.	-	.	ID=FBtr0283823;Name=Dpse\GA19410-RA;Parent=FBgn0079407;Alias=GA19410-RA;Dbxref=REFSEQ:XM_001358423,FlyBase_Annotation_IDs:GA19410-RA
2	FlyBase	mRNA	10666322	10666720	.	+	.	ID=FBtr0306265;Name=Dpse\GA27147-RB;Parent=FBgn0248518;Dbxref=REFSEQ:XM_003736440,FlyBase_Annotation_IDs:GA27147-RB
2	FlyBase	mRNA	10666349	10666720	.	+	.	ID=FBtr0285293;Name=Dpse\GA27147-RA;Parent=FBgn0248518;Alias=GA27147-RA;Dbxref=FlyBase_Annotation_IDs:GA27147-RA,REFSEQ:XM_002137297
2	FlyBase	mRNA	10667431	10669049	.	+	.	ID=FBtr0285294;Name=Dpse\GA19325-RA;Parent=FBgn0079322;Alias=GA19325-RA;Dbxref=REFSEQ:XM_001358424,FlyBase_Annotation_IDs:GA19325-RA
2	FlyBase	mRNA	10670926	10677338	.	+	.	ID=FBtr0285295;Name=Dpse\GA11533-RA;Parent=FBgn0071584;Alias=GA11533-RA;Dbxref=REFSEQ:XM_001358425,FlyBase_Annotation_IDs:GA11533-RA
2	FlyBase	mRNA	10679360	10702092	.	-	.	ID=FBtr0306266;Name=Dpse\GA19692-RB;Parent=FBgn0079688;Dbxref=REFSEQ:XM_001358426,FlyBase_Annotation_IDs:GA19692-RB
2	FlyBase	mRNA	10710531	10714633	.	-	.	ID=FBtr0283820;Name=Dpse\GA19675-RA;Parent=FBgn0079671;Alias=GA19675-RA;Dbxref=FlyBase_Annotation_IDs:GA19675-RA,REFSEQ:XM_001358427
2	FlyBase	mRNA	10733711	10734799	.	+	.	ID=FBtr0285296;Name=Dpse\DesatF-beta-RA;Parent=FBgn0248519;Alias=GA27148-RA,Dpse\GA27148-RA;Dbxref=FlyBase_Annotation_IDs:GA27148-RA,REFSEQ:XM_002137298
2	FlyBase	mRNA	10755112	10759603	.	+	.	ID=FBtr0306272;Name=Dpse\GA27149-RB;Parent=FBgn0248520;Dbxref=REFSEQ:XM_002137299,FlyBase_Annotation_IDs:GA27149-RB
2	FlyBase	mRNA	10772001	10783587	.	+	.	ID=FBtr0285298;Name=Dpse\GA27150-RA;Parent=FBgn0248521;Alias=GA27150-RA;Dbxref=FlyBase_Annotation_IDs:GA27150-RA,REFSEQ:XM_002137300
2	FlyBase	mRNA	10795059	10829384	.	+	.	ID=FBtr0285299;Name=Dpse\GA27151-RA;Parent=FBgn0248522;Alias=GA27151-RA;Dbxref=FlyBase_Annotation_IDs:GA27151-RA,REFSEQ:XM_002137301
2	FlyBase	mRNA	10830768	10832481	.	-	.	ID=FBtr0283819;Name=Dpse\GA17490-RA;Parent=FBgn0077501;Alias=GA17490-RA;Dbxref=REFSEQ:XM_001358431,FlyBase_Annotation_IDs:GA17490-RA
2	FlyBase	mRNA	10834135	10835616	.	-	.	ID=FBtr0306273;Name=Dpse\GA17488-RB;Parent=FBgn0077499;Dbxref=REFSEQ:XM_001358432,FlyBase_Annotation_IDs:GA17488-RB
2	FlyBase	mRNA	10836058	10846131	.	+	.	ID=FBtr0285300;Name=Dpse\GA20616-RA;Parent=FBgn0080610;Alias=GA20616-RA;Dbxref=REFSEQ:XM_001358433,FlyBase_Annotation_IDs:GA20616-RA
2	FlyBase	mRNA	10849114	10855859	.	-	.	ID=FBtr0283817;Name=Dpse\GA17420-RA;Parent=FBgn0077433;Alias=GA17420-RA;Dbxref=FlyBase_Annotation_IDs:GA17420-RA,REFSEQ:XM_001358434
2	FlyBase	mRNA	10860618	10863268	.	+	.	ID=FBtr0285301;Name=Dpse\GA20660-RA;Parent=FBgn0080654;Alias=GA20660-RA;Dbxref=FlyBase_Annotation_IDs:GA20660-RA,REFSEQ:XM_001358435
2	FlyBase	mRNA	10863574	10864133	.	-	.	ID=FBtr0273538;Name=Dpse\GA17414-RA;Parent=FBgn0077427;Alias=GA17414-RA;Dbxref=REFSEQ:XM_001358436,FlyBase_Annotation_IDs:GA17414-RA
2	FlyBase	mRNA	10865496	10869199	.	+	.	ID=FBtr0285303;Name=Dpse\GA20674-RA;Parent=FBgn0080668;Alias=GA20674-RA;Dbxref=FlyBase_Annotation_IDs:GA20674-RA,REFSEQ:XM_001358437
2	FlyBase	mRNA	10872480	10874463	.	-	.	ID=FBtr0283816;Name=Dpse\GA13295-RA;Parent=FBgn0073332;Alias=GA13295-RA;Dbxref=FlyBase_Annotation_IDs:GA13295-RA,REFSEQ:XM_001358438
2	FlyBase	mRNA	10882748	10885809	.	-	.	ID=FBtr0283815;Name=Dpse\GA11197-RA;Parent=FBgn0071252;Alias=GA11197-RA;Dbxref=FlyBase_Annotation_IDs:GA11197-RA,REFSEQ:XM_001358439
2	FlyBase	mRNA	10886266	10886682	.	+	.	ID=FBtr0285304;Name=Dpse\GA11196-RA;Parent=FBgn0071251;Alias=GA11196-RA;Dbxref=FlyBase_Annotation_IDs:GA11196-RA,REFSEQ:XM_001358440
2	FlyBase	mRNA	10886771	10887861	.	-	.	ID=FBtr0283814;Name=Dpse\GA11195-RA;Parent=FBgn0071250;Alias=GA11195-RA;Dbxref=FlyBase_Annotation_IDs:GA11195-RA,REFSEQ:XM_001358441
2	FlyBase	mRNA	10888910	10890203	.	-	.	ID=FBtr0283813;Name=Dpse\GA26607-RA;Parent=FBgn0247980;Alias=GA26607-RA;Dbxref=FlyBase_Annotation_IDs:GA26607-RA,REFSEQ:XM_002137302
2	FlyBase	mRNA	10893036	10903913	.	-	.	ID=FBtr0283810;Name=Dpse\GA26604-RA;Parent=FBgn0247977;Alias=GA26604-RA;Dbxref=FlyBase_Annotation_IDs:GA26604-RA,REFSEQ:XM_002137303
2	FlyBase	mRNA	10966688	10968507	.	-	.	ID=FBtr0283809;Name=Dpse\GA12432-RA;Parent=FBgn0072478;Alias=GA12432-RA;Dbxref=FlyBase_Annotation_IDs:GA12432-RA,REFSEQ:XM_001358443
2	FlyBase	mRNA	10968863	10970922	.	-	.	ID=FBtr0306277;Name=Dpse\GA30135-RA;Parent=FBgn0262664;Dbxref=REFSEQ:XM_003736441,FlyBase_Annotation_IDs:GA30135-RA
2	FlyBase	mRNA	10969712	10970922	.	-	.	ID=FBtr0306278;Name=Dpse\GA30135-RB;Parent=FBgn0262664;Dbxref=REFSEQ:XM_002137305,FlyBase_Annotation_IDs:GA30135-RB
2	FlyBase	mRNA	10971722	10976905	.	+	.	ID=FBtr0308487;Name=Dpse\GA19465-RC;Parent=FBgn0079461;Dbxref=REFSEQ:XM_001358444,FlyBase_Annotation_IDs:GA19465-RC
2	FlyBase	mRNA	10972614	10976905	.	+	.	ID=FBtr0308488;Name=Dpse\GA19465-RD;Parent=FBgn0079461;Dbxref=REFSEQ:XM_003736442,FlyBase_Annotation_IDs:GA19465-RD
2	FlyBase	mRNA	10979091	10981978	.	+	.	ID=FBtr0285306;Name=Dpse\GA19801-RA;Parent=FBgn0079797;Alias=GA19801-RA;Dbxref=REFSEQ:XM_001358445,FlyBase_Annotation_IDs:GA19801-RA
2	FlyBase	mRNA	10982801	10985061	.	-	.	ID=FBtr0283807;Name=Dpse\GA11189-RA;Parent=FBgn0071244;Alias=GA11189-RA;Dbxref=FlyBase_Annotation_IDs:GA11189-RA,REFSEQ:XM_001358446
2	FlyBase	mRNA	10985858	10987060	.	-	.	ID=FBtr0283806;Name=Dpse\GA14518-RA;Parent=FBgn0074546;Alias=GA14518-RA;Dbxref=FlyBase_Annotation_IDs:GA14518-RA,REFSEQ:XM_001358447
2	FlyBase	mRNA	10988048	10990149	.	-	.	ID=FBtr0306276;Name=Dpse\GA26602-RB;Parent=FBgn0247975;Dbxref=REFSEQ:XM_002137306,FlyBase_Annotation_IDs:GA26602-RB
2	FlyBase	mRNA	10991047	10994429	.	-	.	ID=FBtr0283804;Name=Dpse\GA10812-RA;Parent=FBgn0070868;Alias=GA10812-RA;Dbxref=FlyBase_Annotation_IDs:GA10812-RA,REFSEQ:XM_001358448
2	FlyBase	mRNA	10995450	10997901	.	+	.	ID=FBtr0285307;Name=Dpse\GA21087-RA;Parent=FBgn0081075;Alias=GA21087-RA;Dbxref=REFSEQ:XM_001358449,FlyBase_Annotation_IDs:GA21087-RA
2	FlyBase	mRNA	10999580	11003410	.	-	.	ID=FBtr0283803;Name=Dpse\GA26601-RA;Parent=FBgn0247974;Alias=GA26601-RA;Dbxref=FlyBase_Annotation_IDs:GA26601-RA,REFSEQ:XM_002137307
2	FlyBase	mRNA	11004642	11005858	.	+	.	ID=FBtr0306275;Name=Dpse\GA14007-RB;Parent=FBgn0074039;Dbxref=REFSEQ:XM_001358450,FlyBase_Annotation_IDs:GA14007-RB
2	FlyBase	mRNA	11006175	11006646	.	-	.	ID=FBtr0283802;Name=Dpse\GA11142-RA;Parent=FBgn0071197;Alias=GA11142-RA;Dbxref=FlyBase_Annotation_IDs:GA11142-RA,REFSEQ:XM_001358451
2	FlyBase	mRNA	11027064	11045353	.	+	.	ID=FBtr0285309;Name=Dpse\GA14718-RA;Parent=FBgn0074745;Alias=GA14718-RA;Dbxref=FlyBase_Annotation_IDs:GA14718-RA,REFSEQ:XM_001358452
2	FlyBase	mRNA	11054606	11055223	.	+	.	ID=FBtr0285310;Name=Dpse\GA27152-RA;Parent=FBgn0248523;Alias=GA27152-RA;Dbxref=FlyBase_Annotation_IDs:GA27152-RA,REFSEQ:XM_002137308
2	FlyBase	mRNA	11061180	11066458	.	+	.	ID=FBtr0285311;Name=Dpse\GA21107-RA;Parent=FBgn0081095;Alias=GA21107-RA;Dbxref=FlyBase_Annotation_IDs:GA21107-RA,REFSEQ:XM_001358453
2	FlyBase	mRNA	11088136	11088796	.	-	.	ID=FBtr0283800;Name=Dpse\GA12946-RA;Parent=FBgn0072984;Alias=GA12946-RA;Dbxref=FlyBase_Annotation_IDs:GA12946-RA,REFSEQ:XM_001358454
2	FlyBase	mRNA	11094467	11095227	.	-	.	ID=FBtr0283799;Name=Dpse\GA20845-RA;Parent=FBgn0080835;Alias=GA20845-RA;Dbxref=FlyBase_Annotation_IDs:GA20845-RA,REFSEQ:XM_001358455
2	FlyBase	mRNA	11110011	11178891	.	-	.	ID=FBtr0283798;Name=Dpse\GA20636-RA;Parent=FBgn0080630;Alias=GA20636-RA;Dbxref=FlyBase_Annotation_IDs:GA20636-RA,REFSEQ:XM_001358456
2	FlyBase	mRNA	11133854	11140158	.	+	.	ID=FBtr0306355;Name=Dpse\GA30136-RA;Parent=FBgn0262665;Dbxref=REFSEQ:XM_001358458,FlyBase_Annotation_IDs:GA30136-RA
2	FlyBase	mRNA	11181243	11181677	.	-	.	ID=FBtr0283797;Name=Dpse\GA26600-RA;Parent=FBgn0247973;Alias=GA26600-RA;Dbxref=FlyBase_Annotation_IDs:GA26600-RA,REFSEQ:XM_002137310
2	FlyBase	mRNA	11191788	11196711	.	-	.	ID=FBtr0283796;Name=Dpse\GA26599-RA;Parent=FBgn0247972;Alias=GA26599-RA;Dbxref=FlyBase_Annotation_IDs:GA26599-RA,REFSEQ:XM_002137311
2	FlyBase	mRNA	11213628	11214008	.	+	.	ID=FBtr0285317;Name=Dpse\GA27154-RA;Parent=FBgn0248525;Alias=GA27154-RA;Dbxref=FlyBase_Annotation_IDs:GA27154-RA,REFSEQ:XM_002137312
2	FlyBase	mRNA	11214994	11218868	.	-	.	ID=FBtr0283795;Name=Dpse\GA20574-RA;Parent=FBgn0080568;Alias=GA20574-RA;Dbxref=FlyBase_Annotation_IDs:GA20574-RA,REFSEQ:XM_001358459
2	FlyBase	mRNA	11220669	11223698	.	+	.	ID=FBtr0303622;Name=Dpse\GA27155-RB;Parent=FBgn0248526;Dbxref=REFSEQ:XM_002137313,FlyBase_Annotation_IDs:GA27155-RB
2	FlyBase	mRNA	11223846	11224860	.	-	.	ID=FBtr0283794;Name=Dpse\GA26598-RA;Parent=FBgn0247971;Alias=GA26598-RA;Dbxref=FlyBase_Annotation_IDs:GA26598-RA,REFSEQ:XM_002137314
2	FlyBase	mRNA	11225956	11227547	.	+	.	ID=FBtr0285319;Name=Dpse\GA27156-RA;Parent=FBgn0248527;Alias=GA27156-RA;Dbxref=REFSEQ:XM_002137315,FlyBase_Annotation_IDs:GA27156-RA
2	FlyBase	mRNA	11227535	11230748	.	-	.	ID=FBtr0283793;Name=Dpse\GA26597-RA;Parent=FBgn0247970;Alias=GA26597-RA;Dbxref=REFSEQ:XM_002137316,FlyBase_Annotation_IDs:GA26597-RA
2	FlyBase	mRNA	11227535	11230748	.	-	.	ID=FBtr0303643;Name=Dpse\GA26597-RB;Parent=FBgn0247970;Dbxref=REFSEQ:XM_003736443,FlyBase_Annotation_IDs:GA26597-RB
2	FlyBase	mRNA	11231237	11240692	.	+	.	ID=FBtr0285320;Name=Dpse\GA27157-RA;Parent=FBgn0248528;Alias=GA27157-RA;Dbxref=REFSEQ:XM_002137317,FlyBase_Annotation_IDs:GA27157-RA
2	FlyBase	mRNA	11231237	11240692	.	+	.	ID=FBtr0303623;Name=Dpse\GA27157-RB;Parent=FBgn0248528;Dbxref=REFSEQ:XM_003736444,FlyBase_Annotation_IDs:GA27157-RB
2	FlyBase	mRNA	11242701	11244023	.	-	.	ID=FBtr0283792;Name=Dpse\GA26596-RA;Parent=FBgn0247969;Alias=GA26596-RA;Dbxref=FlyBase_Annotation_IDs:GA26596-RA,REFSEQ:XM_002137318
2	FlyBase	mRNA	11245458	11247236	.	+	.	ID=FBtr0302762;Name=Dpse\GA30021-RB;Parent=FBgn0261037;Dbxref=FlyBase_Annotation_IDs:GA30021-RB,REFSEQ:XM_002137320
2	FlyBase	mRNA	11247496	11248955	.	-	.	ID=FBtr0303642;Name=Dpse\GA16053-RC;Parent=FBgn0076069;Dbxref=REFSEQ:XM_001358461,FlyBase_Annotation_IDs:GA16053-RC
2	FlyBase	mRNA	11249185	11250478	.	-	.	ID=FBtr0303641;Name=Dpse\GA30022-RA;Parent=FBgn0261038;Dbxref=REFSEQ:XM_003736445,FlyBase_Annotation_IDs:GA30022-RA
2	FlyBase	mRNA	11250605	11252802	.	-	.	ID=FBtr0283789;Name=Dpse\GA20564-RA;Parent=FBgn0080558;Alias=GA20564-RA;Dbxref=FlyBase_Annotation_IDs:GA20564-RA,REFSEQ:XM_001358462
2	FlyBase	mRNA	11253688	11256542	.	-	.	ID=FBtr0303639;Name=Dpse\GA11133-RB;Parent=FBgn0071188;Dbxref=REFSEQ:XM_003736446,FlyBase_Annotation_IDs:GA11133-RB
2	FlyBase	mRNA	11254146	11256542	.	-	.	ID=FBtr0303640;Name=Dpse\GA11133-RC;Parent=FBgn0071188;Dbxref=REFSEQ:XM_001358463,FlyBase_Annotation_IDs:GA11133-RC
2	FlyBase	mRNA	11256807	11258266	.	+	.	ID=FBtr0285322;Name=Dpse\GA20752-RA;Parent=FBgn0080743;Alias=GA20752-RA;Dbxref=FlyBase_Annotation_IDs:GA20752-RA,REFSEQ:XM_001358465
2	FlyBase	mRNA	11258408	11259914	.	-	.	ID=FBtr0303638;Name=Dpse\GA11130-RB;Parent=FBgn0071185;Dbxref=REFSEQ:XM_001358464,FlyBase_Annotation_IDs:GA11130-RB
2	FlyBase	mRNA	11261531	11266780	.	-	.	ID=FBtr0283786;Name=Dpse\ry-RA;Parent=FBgn0012736;Alias=ry-RA;Dbxref=FlyBase_Annotation_IDs:GA20500-RA,REFSEQ:XM_001358466
2	FlyBase	mRNA	11267748	11268206	.	-	.	ID=FBtr0283785;Name=Dpse\l(3)87Df-RA;Parent=FBgn0243531;Alias=l(3)87Df-RA;Dbxref=FlyBase_Annotation_IDs:GA26595-RA,REFSEQ:XM_002137321
2	FlyBase	mRNA	11273315	11276771	.	+	.	ID=FBtr0303982;Name=Dpse\GA27159-RE;Parent=FBgn0248530;Dbxref=REFSEQ:XM_003736448,FlyBase_Annotation_IDs:GA27159-RE
2	FlyBase	mRNA	11273315	11275071	.	+	.	ID=FBtr0303625;Name=Dpse\GA27159-RC;Parent=FBgn0248530;Dbxref=REFSEQ:XM_003736447,FlyBase_Annotation_IDs:GA27159-RC
2	FlyBase	mRNA	11273315	11275071	.	+	.	ID=FBtr0303626;Name=Dpse\GA27159-RD;Parent=FBgn0248530;Dbxref=REFSEQ:XM_002137323,FlyBase_Annotation_IDs:GA27159-RD
2	FlyBase	mRNA	11317574	11321144	.	+	.	ID=FBtr0303627;Name=Dpse\GA27162-RB;Parent=FBgn0248533;Dbxref=REFSEQ:XM_003736449,FlyBase_Annotation_IDs:GA27162-RB
2	FlyBase	mRNA	11317574	11319453	.	+	.	ID=FBtr0303628;Name=Dpse\GA27162-RC;Parent=FBgn0248533;Dbxref=REFSEQ:XM_003736450,FlyBase_Annotation_IDs:GA27162-RC
2	FlyBase	mRNA	11317574	11319453	.	+	.	ID=FBtr0303629;Name=Dpse\GA27162-RD;Parent=FBgn0248533;Dbxref=REFSEQ:XM_002137325,FlyBase_Annotation_IDs:GA27162-RD
2	FlyBase	mRNA	11322143	11337387	.	-	.	ID=FBtr0303634;Name=Dpse\GA20456-RB;Parent=FBgn0080451;Dbxref=REFSEQ:XM_003736451,FlyBase_Annotation_IDs:GA20456-RB
2	FlyBase	mRNA	11322143	11337387	.	-	.	ID=FBtr0303635;Name=Dpse\GA20456-RC;Parent=FBgn0080451;Dbxref=REFSEQ:XM_003736452,FlyBase_Annotation_IDs:GA20456-RC
2	FlyBase	mRNA	11322143	11337233	.	-	.	ID=FBtr0283783;Name=Dpse\GA20456-RA;Parent=FBgn0080451;Alias=GA20456-RA;Dbxref=REFSEQ:XM_001358469,FlyBase_Annotation_IDs:GA20456-RA
2	FlyBase	mRNA	11325539	11337387	.	-	.	ID=FBtr0303637;Name=Dpse\GA20456-RE;Parent=FBgn0080451;Dbxref=REFSEQ:XM_003736454,FlyBase_Annotation_IDs:GA20456-RE
2	FlyBase	mRNA	11327980	11337387	.	-	.	ID=FBtr0303636;Name=Dpse\GA20456-RD;Parent=FBgn0080451;Dbxref=REFSEQ:XM_003736453,FlyBase_Annotation_IDs:GA20456-RD
2	FlyBase	mRNA	11338075	11340851	.	+	.	ID=FBtr0285327;Name=Dpse\GA20778-RA;Parent=FBgn0080768;Alias=GA20778-RA;Dbxref=FlyBase_Annotation_IDs:GA20778-RA,REFSEQ:XM_001358470
2	FlyBase	mRNA	11338346	11339276	.	-	.	ID=FBtr0283782;Name=Dpse\GA11123-RA;Parent=FBgn0071178;Alias=GA11123-RA;Dbxref=FlyBase_Annotation_IDs:GA11123-RA,REFSEQ:XM_001358471
2	FlyBase	mRNA	11341305	11351068	.	-	.	ID=FBtr0306963;Name=Dpse\GA20408-RE;Parent=FBgn0080403;Dbxref=REFSEQ:XM_001358472,FlyBase_Annotation_IDs:GA20408-RE
2	FlyBase	mRNA	11342149	11351068	.	-	.	ID=FBtr0306962;Name=Dpse\GA20408-RD;Parent=FBgn0080403;Dbxref=REFSEQ:XM_003736455,FlyBase_Annotation_IDs:GA20408-RD
2	FlyBase	mRNA	11353612	11357207	.	+	.	ID=FBtr0285328;Name=Dpse\GA27163-RA;Parent=FBgn0248534;Alias=GA27163-RA;Dbxref=FlyBase_Annotation_IDs:GA27163-RA,REFSEQ:XM_002137326
2	FlyBase	mRNA	11357834	11363031	.	-	.	ID=FBtr0283780;Name=Dpse\GA26593-RA;Parent=FBgn0247967;Alias=GA26593-RA;Dbxref=REFSEQ:XM_002137327,FlyBase_Annotation_IDs:GA26593-RA
2	FlyBase	mRNA	11360561	11361532	.	+	.	ID=FBtr0285329;Name=Dpse\GA12947-RA;Parent=FBgn0072985;Alias=GA12947-RA;Dbxref=FlyBase_Annotation_IDs:GA12947-RA,REFSEQ:XM_001358473
2	FlyBase	mRNA	11368124	11368619	.	-	.	ID=FBtr0283778;Name=Dpse\GA11578-RA;Parent=FBgn0071629;Alias=GA11578-RA;Dbxref=FlyBase_Annotation_IDs:GA11578-RA,REFSEQ:XM_001358474
2	FlyBase	mRNA	11373000	11374788	.	-	.	ID=FBtr0303632;Name=Dpse\GA20093-RB;Parent=FBgn0080089;Dbxref=REFSEQ:XM_001358475,FlyBase_Annotation_IDs:GA20093-RB
2	FlyBase	mRNA	11384448	11388044	.	+	.	ID=FBtr0285330;Name=Dpse\GA27164-RA;Parent=FBgn0248535;Alias=GA27164-RA;Dbxref=FlyBase_Annotation_IDs:GA27164-RA,REFSEQ:XM_002137328
2	FlyBase	mRNA	11385586	11388044	.	+	.	ID=FBtr0306961;Name=Dpse\GA27164-RB;Parent=FBgn0248535;Dbxref=REFSEQ:XM_003736456,FlyBase_Annotation_IDs:GA27164-RB
2	FlyBase	mRNA	11389898	11390518	.	+	.	ID=FBtr0285331;Name=Dpse\GA12948-RA;Parent=FBgn0072986;Alias=GA12948-RA;Dbxref=FlyBase_Annotation_IDs:GA12948-RA,REFSEQ:XM_001358476
2	FlyBase	mRNA	11390694	11392733	.	-	.	ID=FBtr0283776;Name=Dpse\GA26591-RA;Parent=FBgn0247965;Alias=GA26591-RA;Dbxref=FlyBase_Annotation_IDs:GA26591-RA,REFSEQ:XM_002137329
2	FlyBase	mRNA	11393078	11393923	.	-	.	ID=FBtr0303631;Name=Dpse\GA20206-RB;Parent=FBgn0080201;Dbxref=REFSEQ:XM_001358477,FlyBase_Annotation_IDs:GA20206-RB
2	FlyBase	mRNA	11398934	11412606	.	+	.	ID=FBtr0285333;Name=Dpse\GA20276-RA;Parent=FBgn0080271;Alias=GA20276-RA;Dbxref=REFSEQ:XM_001358478,FlyBase_Annotation_IDs:GA20276-RA
2	FlyBase	mRNA	11413175	11415244	.	-	.	ID=FBtr0283774;Name=Dpse\GA26590-RA;Parent=FBgn0247964;Alias=GA26590-RA;Dbxref=FlyBase_Annotation_IDs:GA26590-RA,REFSEQ:XM_002137331
2	FlyBase	mRNA	11419169	11420616	.	+	.	ID=FBtr0285334;Name=Dpse\Or67a-RA;Parent=FBgn0083528;Alias=Or67a-RA;Dbxref=FlyBase_Annotation_IDs:GA27166-RA,REFSEQ:XM_002137332
2	FlyBase	mRNA	11433357	11444763	.	-	.	ID=FBtr0306965;Name=Dpse\GA16159-RB;Parent=FBgn0076175;Dbxref=REFSEQ:XM_001358479,FlyBase_Annotation_IDs:GA16159-RB
2	FlyBase	mRNA	11452545	11453474	.	+	.	ID=FBtr0285335;Name=Dpse\GA10632-RA;Parent=FBgn0070688;Alias=GA10632-RA;Dbxref=FlyBase_Annotation_IDs:GA10632-RA,REFSEQ:XM_001358480
2	FlyBase	mRNA	11507628	11511185	.	+	.	ID=FBtr0285337;Name=Dpse\GA27168-RA;Parent=FBgn0248538;Alias=GA27168-RA;Dbxref=FlyBase_Annotation_IDs:GA27168-RA,REFSEQ:XM_002137333
2	FlyBase	mRNA	11509174	11511185	.	+	.	ID=FBtr0306964;Name=Dpse\GA27168-RB;Parent=FBgn0248538;Dbxref=REFSEQ:XM_003736457,FlyBase_Annotation_IDs:GA27168-RB
2	FlyBase	tRNA	11517404	11517485	.	-	.	ID=FBtr0294538;Name=Dpse\tRNA:GA29483-RA;Parent=FBgn0254540;Alias=GA29483-RA;Dbxref=FlyBase_Annotation_IDs:GA29483-RA
2	FlyBase	mRNA	11521470	11526920	.	+	.	ID=FBtr0285338;Name=Dpse\GA10100-RA;Parent=FBgn0070159;Alias=GA10100-RA;Dbxref=FlyBase_Annotation_IDs:GA10100-RA,REFSEQ:XM_001358481
2	FlyBase	mRNA	11555971	11558336	.	+	.	ID=FBtr0306966;Name=Dpse\GA16196-RB;Parent=FBgn0076212;Dbxref=REFSEQ:XM_001358482,FlyBase_Annotation_IDs:GA16196-RB
2	FlyBase	mRNA	11565692	11573378	.	+	.	ID=FBtr0285342;Name=Dpse\GA27171-RA;Parent=FBgn0248541;Alias=GA27171-RA;Dbxref=FlyBase_Annotation_IDs:GA27171-RA,REFSEQ:XM_002137336
2	FlyBase	mRNA	11578168	11589660	.	-	.	ID=FBtr0283772;Name=Dpse\GA26589-RA;Parent=FBgn0247963;Alias=GA26589-RA;Dbxref=FlyBase_Annotation_IDs:GA26589-RA,REFSEQ:XM_002137337
2	FlyBase	mRNA	11595998	11628819	.	+	.	ID=FBtr0285343;Name=Dpse\GA12949-RA;Parent=FBgn0072987;Alias=GA12949-RA;Dbxref=FlyBase_Annotation_IDs:GA12949-RA,REFSEQ:XM_001358483
2	FlyBase	mRNA	11644348	11644896	.	-	.	ID=FBtr0306970;Name=Dpse\GA30137-RA;Parent=FBgn0262666;Dbxref=REFSEQ:XM_003736458,FlyBase_Annotation_IDs:GA30137-RA
2	FlyBase	mRNA	11655715	11665449	.	+	.	ID=FBtr0285344;Name=Dpse\GA10087-RA;Parent=FBgn0070146;Alias=GA10087-RA;Dbxref=REFSEQ:XM_001358484,FlyBase_Annotation_IDs:GA10087-RA
2	FlyBase	mRNA	11657825	11665449	.	+	.	ID=FBtr0306967;Name=Dpse\GA10087-RB;Parent=FBgn0070146;Dbxref=REFSEQ:XM_003736459,FlyBase_Annotation_IDs:GA10087-RB
2	FlyBase	mRNA	11667405	11669757	.	+	.	ID=FBtr0285345;Name=Dpse\GA20530-RA;Parent=FBgn0080524;Alias=GA20530-RA;Dbxref=REFSEQ:XM_001358485,FlyBase_Annotation_IDs:GA20530-RA
2	FlyBase	mRNA	11667405	11668060	.	+	.	ID=FBtr0306968;Name=Dpse\GA20530-RD;Parent=FBgn0080524;Dbxref=REFSEQ:XM_003736460,FlyBase_Annotation_IDs:GA20530-RD
2	FlyBase	mRNA	11670253	11675130	.	-	.	ID=FBtr0283770;Name=Dpse\GA20528-RA;Parent=FBgn0080522;Alias=GA20528-RA;Dbxref=REFSEQ:XM_001358486,FlyBase_Annotation_IDs:GA20528-RA
2	FlyBase	mRNA	11675592	11676296	.	-	.	ID=FBtr0283769;Name=Dpse\GA16107-RA;Parent=FBgn0076123;Alias=GA16107-RA;Dbxref=FlyBase_Annotation_IDs:GA16107-RA,REFSEQ:XM_001358487
2	FlyBase	mRNA	11676707	11676964	.	-	.	ID=FBtr0283766;Name=Dpse\GA26585-RA;Parent=FBgn0247959;Alias=GA26585-RA;Dbxref=FlyBase_Annotation_IDs:GA26585-RA,REFSEQ:XM_002137338
2	FlyBase	mRNA	11677548	11678633	.	-	.	ID=FBtr0283765;Name=Dpse\GA20527-RA;Parent=FBgn0080521;Alias=GA20527-RA;Dbxref=REFSEQ:XM_001358488,FlyBase_Annotation_IDs:GA20527-RA
2	FlyBase	mRNA	11678986	11681320	.	+	.	ID=FBtr0285346;Name=Dpse\GA20526-RA;Parent=FBgn0080520;Alias=GA20526-RA;Dbxref=REFSEQ:XM_001358489,FlyBase_Annotation_IDs:GA20526-RA
2	FlyBase	mRNA	11681376	11682784	.	-	.	ID=FBtr0283764;Name=Dpse\GA20525-RA;Parent=FBgn0080519;Alias=GA20525-RA;Dbxref=REFSEQ:XM_001358490,FlyBase_Annotation_IDs:GA20525-RA
2	FlyBase	mRNA	11686434	11692306	.	+	.	ID=FBtr0308486;Name=Dpse\GA16105-RB;Parent=FBgn0076121;Dbxref=REFSEQ:XM_001358491,FlyBase_Annotation_IDs:GA16105-RB
2	FlyBase	rRNA	11693802	11693920	.	+	.	ID=FBtr0294322;Name=Dpse\5SrRNA:GA29346-RA;Parent=FBgn0254475;Alias=GA29346-RA;Dbxref=FlyBase_Annotation_IDs:GA29346-RA,REFSEQ:XR_053379
2	FlyBase	rRNA	11694255	11694373	.	+	.	ID=FBtr0294323;Name=Dpse\5SrRNA:GA29347-RA;Parent=FBgn0254476;Alias=GA29347-RA;Dbxref=FlyBase_Annotation_IDs:GA29347-RA,REFSEQ:XR_053380
2	FlyBase	rRNA	11694711	11694829	.	+	.	ID=FBtr0294324;Name=Dpse\5SrRNA:GA29348-RA;Parent=FBgn0254477;Alias=GA29348-RA;Dbxref=FlyBase_Annotation_IDs:GA29348-RA,REFSEQ:XR_053381
2	FlyBase	rRNA	11695169	11695287	.	+	.	ID=FBtr0294325;Name=Dpse\5SrRNA:GA29349-RA;Parent=FBgn0254478;Alias=GA29349-RA;Dbxref=FlyBase_Annotation_IDs:GA29349-RA,REFSEQ:XR_053382
2	FlyBase	rRNA	11695626	11695744	.	+	.	ID=FBtr0294326;Name=Dpse\5SrRNA:GA29350-RA;Parent=FBgn0254479;Alias=GA29350-RA;Dbxref=FlyBase_Annotation_IDs:GA29350-RA,REFSEQ:XR_053383
2	FlyBase	rRNA	11696094	11696212	.	+	.	ID=FBtr0294327;Name=Dpse\5SrRNA:GA29351-RA;Parent=FBgn0254480;Alias=GA29351-RA;Dbxref=FlyBase_Annotation_IDs:GA29351-RA,REFSEQ:XR_053384
2	FlyBase	mRNA	11697180	11702653	.	-	.	ID=FBtr0306969;Name=Dpse\GA12892-RB;Parent=FBgn0072931;Dbxref=REFSEQ:XM_001358492,FlyBase_Annotation_IDs:GA12892-RB
2	FlyBase	mRNA	11706100	11722813	.	+	.	ID=FBtr0285349;Name=Dpse\GA12890-RB;Parent=FBgn0072929;Alias=GA12890-RA,Dpse\GA12890-RA,GA12890-RA;Dbxref=REFSEQ:XM_001358493,FlyBase_Annotation_IDs:GA12890-RB
2	FlyBase	tRNA	11725406	11725477	.	+	.	ID=FBtr0294539;Name=Dpse\tRNA:GA29484-RA;Parent=FBgn0254541;Alias=GA29484-RA;Dbxref=FlyBase_Annotation_IDs:GA29484-RA
2	FlyBase	mRNA	11755076	11755234	.	+	.	ID=FBtr0285350;Name=Dpse\GA27173-RA;Parent=FBgn0248543;Alias=GA27173-RA;Dbxref=FlyBase_Annotation_IDs:GA27173-RA,REFSEQ:XM_002137339
2	FlyBase	mRNA	11758545	11759453	.	-	.	ID=FBtr0283762;Name=Dpse\GA12894-RA;Parent=FBgn0072933;Alias=GA12894-RA;Dbxref=FlyBase_Annotation_IDs:GA12894-RA,REFSEQ:XM_001358494
2	FlyBase	mRNA	11760918	11766066	.	+	.	ID=FBtr0285351;Name=Dpse\GA12893-RA;Parent=FBgn0072932;Alias=GA12893-RA;Dbxref=FlyBase_Annotation_IDs:GA12893-RA,REFSEQ:XM_001358496
2	FlyBase	mRNA	11766232	11767857	.	-	.	ID=FBtr0283761;Name=Dpse\GA26584-RA;Parent=FBgn0247958;Alias=GA26584-RA;Dbxref=REFSEQ:XM_002137340,FlyBase_Annotation_IDs:GA26584-RA
2	FlyBase	mRNA	11768605	11769617	.	-	.	ID=FBtr0283760;Name=Dpse\GA26583-RA;Parent=FBgn0247957;Alias=GA26583-RA;Dbxref=FlyBase_Annotation_IDs:GA26583-RA,REFSEQ:XM_002137341
2	FlyBase	mRNA	11769897	11770391	.	-	.	ID=FBtr0283759;Name=Dpse\GA20524-RA;Parent=FBgn0080518;Alias=GA20524-RA;Dbxref=FlyBase_Annotation_IDs:GA20524-RA,REFSEQ:XM_001358497
2	FlyBase	mRNA	11771955	11773619	.	-	.	ID=FBtr0306972;Name=Dpse\GA20523-RB;Parent=FBgn0080517;Dbxref=REFSEQ:XM_001358495,FlyBase_Annotation_IDs:GA20523-RB
2	FlyBase	mRNA	11781085	11781774	.	-	.	ID=FBtr0283757;Name=Dpse\GA26582-RA;Parent=FBgn0247956;Alias=GA26582-RA;Dbxref=FlyBase_Annotation_IDs:GA26582-RA,REFSEQ:XM_002137342
2	FlyBase	mRNA	11800833	11801093	.	+	.	ID=FBtr0306971;Name=Dpse\GA30139-RA;Parent=FBgn0262668;Dbxref=REFSEQ:XM_003736461,FlyBase_Annotation_IDs:GA30139-RA
2	FlyBase	mRNA	11801731	11801925	.	+	.	ID=FBtr0285352;Name=Dpse\GA27174-RA;Parent=FBgn0248544;Alias=GA27174-RA;Dbxref=FlyBase_Annotation_IDs:GA27174-RA,REFSEQ:XM_002137343
2	FlyBase	mRNA	11805895	11806852	.	-	.	ID=FBtr0283755;Name=Dpse\GA20521-RA;Parent=FBgn0080515;Alias=GA20521-RA;Dbxref=FlyBase_Annotation_IDs:GA20521-RA,REFSEQ:XM_001358498
2	FlyBase	mRNA	11807641	11808504	.	+	.	ID=FBtr0285353;Name=Dpse\GA27175-RA;Parent=FBgn0248545;Alias=GA27175-RA;Dbxref=FlyBase_Annotation_IDs:GA27175-RA,REFSEQ:XM_002137344
2	FlyBase	mRNA	11809513	11810529	.	+	.	ID=FBtr0285354;Name=Dpse\GA27176-RA;Parent=FBgn0248546;Alias=GA27176-RA;Dbxref=FlyBase_Annotation_IDs:GA27176-RA,REFSEQ:XM_002137345
2	FlyBase	mRNA	11859344	11960151	.	+	.	ID=FBtr0306996;Name=Dpse\fru-RH;Parent=FBgn0262676;Alias=Dpse\GA30147-RH;Dbxref=REFSEQ:XM_003736468,FlyBase_Annotation_IDs:GA30147-RH
2	FlyBase	mRNA	11859344	11954342	.	+	.	ID=FBtr0306995;Name=Dpse\fru-RG;Parent=FBgn0262676;Alias=Dpse\GA30147-RG;Dbxref=REFSEQ:XM_003736467,FlyBase_Annotation_IDs:GA30147-RG
2	FlyBase	mRNA	11859344	11950711	.	+	.	ID=FBtr0306989;Name=Dpse\fru-RA;Parent=FBgn0262676;Alias=FBtr0285355,GA27177-RA,Dpse\GA30147-RA;Dbxref=REFSEQ:XM_001358499,FlyBase_Annotation_IDs:GA30147-RA
2	FlyBase	mRNA	11871631	11873016	.	+	.	ID=FBtr0306997;Name=Dpse\GA30141-RA;Parent=FBgn0262670;Dbxref=REFSEQ:XM_003736469,FlyBase_Annotation_IDs:GA30141-RA
2	FlyBase	mRNA	11940520	11960151	.	+	.	ID=FBtr0306994;Name=Dpse\fru-RF;Parent=FBgn0262676;Alias=Dpse\GA30147-RF;Dbxref=REFSEQ:XM_003736466,FlyBase_Annotation_IDs:GA30147-RF
2	FlyBase	mRNA	11940520	11954342	.	+	.	ID=FBtr0306990;Name=Dpse\fru-RB;Parent=FBgn0262676;Alias=Dpse\GA30147-RB;Dbxref=REFSEQ:XM_003736462,FlyBase_Annotation_IDs:GA30147-RB
2	FlyBase	mRNA	11940520	11950711	.	+	.	ID=FBtr0306992;Name=Dpse\fru-RD;Parent=FBgn0262676;Alias=Dpse\GA30147-RD;Dbxref=REFSEQ:XM_003736464,FlyBase_Annotation_IDs:GA30147-RD
2	FlyBase	mRNA	11940520	11946041	.	+	.	ID=FBtr0306993;Name=Dpse\fru-RE;Parent=FBgn0262676;Alias=Dpse\GA30147-RE;Dbxref=REFSEQ:XM_003736465,FlyBase_Annotation_IDs:GA30147-RE
2	FlyBase	mRNA	11940520	11945592	.	+	.	ID=FBtr0306991;Name=Dpse\fru-RC;Parent=FBgn0262676;Alias=Dpse\GA30147-RC;Dbxref=REFSEQ:XM_003736463,FlyBase_Annotation_IDs:GA30147-RC
2	FlyBase	mRNA	11963371	11966087	.	-	.	ID=FBtr0283753;Name=Dpse\GA20518-RA;Parent=FBgn0080512;Alias=GA20518-RA;Dbxref=FlyBase_Annotation_IDs:GA20518-RA,REFSEQ:XM_001358500
2	FlyBase	mRNA	11969896	11970736	.	+	.	ID=FBtr0285359;Name=Dpse\GA27180-RA;Parent=FBgn0248549;Alias=GA27180-RA;Dbxref=FlyBase_Annotation_IDs:GA27180-RA,REFSEQ:XM_002137349
2	FlyBase	mRNA	11972101	11972349	.	+	.	ID=FBtr0285360;Name=Dpse\GA27181-RA;Parent=FBgn0248550;Alias=GA27181-RA;Dbxref=FlyBase_Annotation_IDs:GA27181-RA,REFSEQ:XM_002137350
2	FlyBase	mRNA	11975605	11976780	.	+	.	ID=FBtr0285361;Name=Dpse\GA10607-RA;Parent=FBgn0070664;Alias=GA10607-RA;Dbxref=FlyBase_Annotation_IDs:GA10607-RA,REFSEQ:XM_001358501
2	FlyBase	mRNA	11976977	11979423	.	+	.	ID=FBtr0285362;Name=Dpse\GA16026-RA;Parent=FBgn0076042;Alias=GA16026-RA;Dbxref=FlyBase_Annotation_IDs:GA16026-RA,REFSEQ:XM_001358502
2	FlyBase	mRNA	11976977	11978925	.	+	.	ID=FBtr0307121;Name=Dpse\GA16026-RB;Parent=FBgn0076042;Dbxref=REFSEQ:XM_003736470,FlyBase_Annotation_IDs:GA16026-RB
2	FlyBase	mRNA	11981178	11981992	.	-	.	ID=FBtr0283752;Name=Dpse\GA20519-RA;Parent=FBgn0080513;Alias=GA20519-RA;Dbxref=FlyBase_Annotation_IDs:GA20519-RA,REFSEQ:XM_001358503
2	FlyBase	mRNA	11983045	11989269	.	-	.	ID=FBtr0307125;Name=Dpse\GA30142-RC;Parent=FBgn0262671;Dbxref=REFSEQ:XM_001358504,FlyBase_Annotation_IDs:GA30142-RC
2	FlyBase	mRNA	11986640	11988266	.	+	.	ID=FBtr0285363;Name=Dpse\GA11561-RA;Parent=FBgn0071612;Alias=GA11561-RA;Dbxref=FlyBase_Annotation_IDs:GA11561-RA,REFSEQ:XM_001358505
2	FlyBase	mRNA	11992227	11998182	.	+	.	ID=FBtr0285364;Name=Dpse\GA15015-RA;Parent=FBgn0075040;Alias=GA15015-RA;Dbxref=REFSEQ:XM_001358506,FlyBase_Annotation_IDs:GA15015-RA
2	FlyBase	mRNA	12000230	12003282	.	+	.	ID=FBtr0285365;Name=Dpse\GA12897-RA;Parent=FBgn0072935;Alias=GA12897-RA;Dbxref=FlyBase_Annotation_IDs:GA12897-RA,REFSEQ:XM_001358507
2	FlyBase	mRNA	12005949	12007867	.	+	.	ID=FBtr0285366;Name=Dpse\GA20517-RA;Parent=FBgn0080511;Alias=GA20517-RA;Dbxref=REFSEQ:XM_001358508,FlyBase_Annotation_IDs:GA20517-RA
2	FlyBase	mRNA	12007230	12007867	.	+	.	ID=FBtr0307122;Name=Dpse\GA20517-RB;Parent=FBgn0080511;Dbxref=REFSEQ:XM_003736471,FlyBase_Annotation_IDs:GA20517-RB
2	FlyBase	mRNA	12014972	12017223	.	+	.	ID=FBtr0285367;Name=Dpse\GA20515-RA;Parent=FBgn0080509;Alias=GA20515-RA;Dbxref=FlyBase_Annotation_IDs:GA20515-RA,REFSEQ:XM_001358510
2	FlyBase	mRNA	12014972	12017018	.	+	.	ID=FBtr0306986;Name=Dpse\GA20515-RB;Parent=FBgn0080509;Dbxref=REFSEQ:XM_003736472,FlyBase_Annotation_IDs:GA20515-RB
2	FlyBase	mRNA	12018472	12018885	.	+	.	ID=FBtr0285368;Name=Dpse\GA27182-RA;Parent=FBgn0248551;Alias=GA27182-RA;Dbxref=FlyBase_Annotation_IDs:GA27182-RA,REFSEQ:XM_002137352
2	FlyBase	mRNA	12019147	12020274	.	-	.	ID=FBtr0283749;Name=Dpse\GA20514-RA;Parent=FBgn0080508;Alias=GA20514-RA;Dbxref=FlyBase_Annotation_IDs:GA20514-RA,REFSEQ:XM_001358511
2	FlyBase	mRNA	12020996	12022447	.	+	.	ID=FBtr0285370;Name=Dpse\GA20513-RA;Parent=FBgn0080507;Alias=GA20513-RA;Dbxref=FlyBase_Annotation_IDs:GA20513-RA,REFSEQ:XM_001358512
2	FlyBase	mRNA	12022768	12025052	.	-	.	ID=FBtr0306988;Name=Dpse\GA20512-RB;Parent=FBgn0080506;Dbxref=REFSEQ:XM_001358513,FlyBase_Annotation_IDs:GA20512-RB
2	FlyBase	mRNA	12031387	12034017	.	+	.	ID=FBtr0285371;Name=Dpse\GA13962-RA;Parent=FBgn0073994;Alias=GA13962-RA;Dbxref=FlyBase_Annotation_IDs:GA13962-RA,REFSEQ:XM_001358514
2	FlyBase	mRNA	12063493	12075520	.	+	.	ID=FBtr0285372;Name=Dpse\GA16110-RA;Parent=FBgn0076126;Alias=GA16110-RA;Dbxref=REFSEQ:XM_001358515,FlyBase_Annotation_IDs:GA16110-RA
2	FlyBase	mRNA	12082423	12090392	.	+	.	ID=FBtr0285374;Name=Dpse\GA27185-RA;Parent=FBgn0248554;Alias=GA27185-RA;Dbxref=REFSEQ:XM_002137354,FlyBase_Annotation_IDs:GA27185-RA
2	FlyBase	mRNA	12090794	12091512	.	+	.	ID=FBtr0285375;Name=Dpse\GA27186-RA;Parent=FBgn0248555;Alias=GA27186-RA;Dbxref=FlyBase_Annotation_IDs:GA27186-RA,REFSEQ:XM_002137355
2	FlyBase	mRNA	12102147	12104036	.	+	.	ID=FBtr0285376;Name=Dpse\GA12263-RA;Parent=FBgn0072309;Alias=GA12263-RA;Dbxref=FlyBase_Annotation_IDs:GA12263-RA,REFSEQ:XM_001358516
2	FlyBase	mRNA	12113049	12114881	.	+	.	ID=FBtr0307126;Name=Dpse\GA16244-RB;Parent=FBgn0076260;Dbxref=REFSEQ:XM_001358517,FlyBase_Annotation_IDs:GA16244-RB
2	FlyBase	mRNA	12115669	12117489	.	-	.	ID=FBtr0283747;Name=Dpse\GA26579-RA;Parent=FBgn0247953;Alias=GA26579-RA;Dbxref=FlyBase_Annotation_IDs:GA26579-RA,REFSEQ:XM_002137356
2	FlyBase	mRNA	12124899	12134348	.	+	.	ID=FBtr0285378;Name=Dpse\GA27187-RA;Parent=FBgn0248556;Alias=GA27187-RA;Dbxref=FlyBase_Annotation_IDs:GA27187-RA,REFSEQ:XM_002137357
2	FlyBase	mRNA	12124899	12134348	.	+	.	ID=FBtr0307128;Name=Dpse\GA27187-RC;Parent=FBgn0248556;Dbxref=REFSEQ:XM_003736474,FlyBase_Annotation_IDs:GA27187-RC
2	FlyBase	mRNA	12131043	12134348	.	+	.	ID=FBtr0307127;Name=Dpse\GA27187-RB;Parent=FBgn0248556;Dbxref=REFSEQ:XM_003736473,FlyBase_Annotation_IDs:GA27187-RB
2	FlyBase	mRNA	12186253	12285560	.	+	.	ID=FBtr0306998;Name=Dpse\GA30145-RA;Parent=FBgn0262674;Dbxref=REFSEQ:XM_003736475,FlyBase_Annotation_IDs:GA30145-RA
2	FlyBase	mRNA	12186253	12285560	.	+	.	ID=FBtr0306999;Name=Dpse\GA30145-RB;Parent=FBgn0262674;Dbxref=REFSEQ:XM_002137360,FlyBase_Annotation_IDs:GA30145-RB
2	FlyBase	mRNA	12186253	12285560	.	+	.	ID=FBtr0307000;Name=Dpse\GA30145-RC;Parent=FBgn0262674;Dbxref=REFSEQ:XM_003736476,FlyBase_Annotation_IDs:GA30145-RC
2	FlyBase	mRNA	12236552	12240509	.	+	.	ID=FBtr0307001;Name=Dpse\GA27190-RB;Parent=FBgn0248559;Dbxref=REFSEQ:XM_003736477,FlyBase_Annotation_IDs:GA27190-RB
2	FlyBase	pre_miRNA	12284077	12284182	.	+	.	ID=FBtr0330879;Name=Dpse\mir-1010-RM;Parent=FBgn0264145;Alias=GA30336-RM;Dbxref=REFSEQ:XR_145034,FlyBase_Annotation_IDs:GA30336-RM,MIR:MI0011619
2	FlyBase	miRNA	12284099	12284119	.	+	.	ID=FBtr0330880;Name=Dpse\mir-1010-RA;Derives_from=FBtr0330879;Alias=GA30336-RA;Dbxref=REFSEQ:XR_145035,FlyBase_Annotation_IDs:GA30336-RA,MIR:MIMAT0012273
2	FlyBase	miRNA	12284149	12284172	.	+	.	ID=FBtr0330881;Name=Dpse\mir-1010-RB;Derives_from=FBtr0330879;Alias=GA30336-RB;Dbxref=REFSEQ:XR_145036,FlyBase_Annotation_IDs:GA30336-RB,MIR:MIMAT0012274
2	FlyBase	mRNA	12289919	12292924	.	+	.	ID=FBtr0285384;Name=Dpse\GA20090-RA;Parent=FBgn0080086;Alias=GA20090-RA;Dbxref=FlyBase_Annotation_IDs:GA20090-RA,REFSEQ:XM_001358518
2	FlyBase	mRNA	12296646	12298159	.	-	.	ID=FBtr0302750;Name=Dpse\GA30024-RA;Parent=FBgn0261040;Dbxref=FlyBase_Annotation_IDs:GA30024-RA,REFSEQ:XM_003736478
2	FlyBase	mRNA	12300715	12306460	.	-	.	ID=FBtr0302818;Name=Dpse\GA30029-RA;Parent=FBgn0261485;Dbxref=FlyBase_Annotation_IDs:GA30029-RA,REFSEQ:XM_003736479
2	FlyBase	mRNA	12317331	12318600	.	+	.	ID=FBtr0285385;Name=Dpse\GA20086-RA;Parent=FBgn0080082;Alias=GA20086-RA;Dbxref=REFSEQ:XM_001358521,FlyBase_Annotation_IDs:GA20086-RA
2	FlyBase	mRNA	12319282	12319989	.	+	.	ID=FBtr0285386;Name=Dpse\GA27193-RA;Parent=FBgn0248562;Alias=GA27193-RA;Dbxref=FlyBase_Annotation_IDs:GA27193-RA,REFSEQ:XM_002137363
2	FlyBase	mRNA	12320472	12320840	.	+	.	ID=FBtr0306356;Name=Dpse\GA12581-RB;Parent=FBgn0072627;Dbxref=REFSEQ:XM_001358522,FlyBase_Annotation_IDs:GA12581-RB
2	FlyBase	mRNA	12321321	12322789	.	-	.	ID=FBtr0283742;Name=Dpse\GA18846-RA;Parent=FBgn0078846;Alias=GA18846-RA;Dbxref=REFSEQ:XM_001358523,FlyBase_Annotation_IDs:GA18846-RA
2	FlyBase	mRNA	12324651	12325139	.	-	.	ID=FBtr0283741;Name=Dpse\GA18844-RA;Parent=FBgn0078844;Alias=GA18844-RA;Dbxref=FlyBase_Annotation_IDs:GA18844-RA,REFSEQ:XM_001358524
2	FlyBase	mRNA	12328904	12329900	.	-	.	ID=FBtr0283740;Name=Dpse\GA18842-RA;Parent=FBgn0078842;Alias=GA18842-RA;Dbxref=FlyBase_Annotation_IDs:GA18842-RA,REFSEQ:XM_001358525
2	FlyBase	mRNA	12338782	12342590	.	-	.	ID=FBtr0283739;Name=Dpse\GA20084-RA;Parent=FBgn0080080;Alias=GA20084-RA;Dbxref=FlyBase_Annotation_IDs:GA20084-RA,REFSEQ:XM_001358526
2	FlyBase	mRNA	12345102	12346271	.	-	.	ID=FBtr0306364;Name=Dpse\GA10686-RB;Parent=FBgn0070742;Dbxref=REFSEQ:XM_001358527,FlyBase_Annotation_IDs:GA10686-RB
2	FlyBase	mRNA	12347129	12347874	.	+	.	ID=FBtr0285388;Name=Dpse\GA15191-RA;Parent=FBgn0075216;Alias=GA15191-RA;Dbxref=FlyBase_Annotation_IDs:GA15191-RA,REFSEQ:XM_001358528
2	FlyBase	mRNA	12348118	12348372	.	-	.	ID=FBtr0283737;Name=Dpse\GA26576-RA;Parent=FBgn0247950;Alias=GA26576-RA;Dbxref=FlyBase_Annotation_IDs:GA26576-RA,REFSEQ:XM_002137364
2	FlyBase	mRNA	12348681	12349016	.	-	.	ID=FBtr0283736;Name=Dpse\GA26575-RA;Parent=FBgn0247949;Alias=GA26575-RA;Dbxref=FlyBase_Annotation_IDs:GA26575-RA,REFSEQ:XM_002137365
2	FlyBase	mRNA	12350694	12353195	.	+	.	ID=FBtr0285389;Name=Dpse\GA15194-RA;Parent=FBgn0075219;Alias=GA15194-RA;Dbxref=REFSEQ:XM_001358529,FlyBase_Annotation_IDs:GA15194-RA
2	FlyBase	mRNA	12353213	12356072	.	-	.	ID=FBtr0283735;Name=Dpse\GA26574-RA;Parent=FBgn0247948;Alias=GA26574-RA;Dbxref=FlyBase_Annotation_IDs:GA26574-RA,REFSEQ:XM_002137366
2	FlyBase	mRNA	12353213	12354736	.	-	.	ID=FBtr0306363;Name=Dpse\GA26574-RB;Parent=FBgn0247948;Dbxref=REFSEQ:XM_003736480,FlyBase_Annotation_IDs:GA26574-RB
2	FlyBase	mRNA	12357178	12357435	.	-	.	ID=FBtr0306362;Name=Dpse\GA30138-RA;Parent=FBgn0262667;Dbxref=REFSEQ:XM_003736481,FlyBase_Annotation_IDs:GA30138-RA
2	FlyBase	mRNA	12362278	12366270	.	-	.	ID=FBtr0283733;Name=Dpse\GA10701-RA;Parent=FBgn0070757;Alias=GA10701-RA;Dbxref=FlyBase_Annotation_IDs:GA10701-RA,REFSEQ:XM_001358530
2	FlyBase	mRNA	12371490	12374788	.	-	.	ID=FBtr0283732;Name=Dpse\GA10684-RA;Parent=FBgn0070740;Alias=GA10684-RA;Dbxref=FlyBase_Annotation_IDs:GA10684-RA,REFSEQ:XM_001358531
2	FlyBase	mRNA	12378960	12389326	.	-	.	ID=FBtr0306358;Name=Dpse\GA19705-RB;Parent=FBgn0079701;Dbxref=REFSEQ:XM_003736482,FlyBase_Annotation_IDs:GA19705-RB
2	FlyBase	mRNA	12378960	12389326	.	-	.	ID=FBtr0306359;Name=Dpse\GA19705-RC;Parent=FBgn0079701;Dbxref=REFSEQ:XM_003736483,FlyBase_Annotation_IDs:GA19705-RC
2	FlyBase	mRNA	12378960	12389326	.	-	.	ID=FBtr0306360;Name=Dpse\GA19705-RD;Parent=FBgn0079701;Dbxref=REFSEQ:XM_003736484,FlyBase_Annotation_IDs:GA19705-RD
2	FlyBase	mRNA	12378960	12389326	.	-	.	ID=FBtr0306361;Name=Dpse\GA19705-RE;Parent=FBgn0079701;Dbxref=REFSEQ:XM_001358532,FlyBase_Annotation_IDs:GA19705-RE
2	FlyBase	mRNA	12394148	12397266	.	-	.	ID=FBtr0283730;Name=Dpse\GA26572-RA;Parent=FBgn0247946;Alias=GA26572-RA;Dbxref=FlyBase_Annotation_IDs:GA26572-RA,REFSEQ:XM_002137367
2	FlyBase	mRNA	12400226	12403770	.	-	.	ID=FBtr0306357;Name=Dpse\GA26571-RB;Parent=FBgn0247945;Dbxref=REFSEQ:XM_002137368,FlyBase_Annotation_IDs:GA26571-RB
2	FlyBase	mRNA	12404858	12405343	.	+	.	ID=FBtr0285390;Name=Dpse\GA27194-RA;Parent=FBgn0248563;Alias=GA27194-RA;Dbxref=FlyBase_Annotation_IDs:GA27194-RA,REFSEQ:XM_002137369
2	FlyBase	mRNA	12408884	12439509	.	+	.	ID=FBtr0306365;Name=Dpse\GA11821-RB;Parent=FBgn0071870;Dbxref=REFSEQ:XM_001358533,FlyBase_Annotation_IDs:GA11821-RB
2	FlyBase	mRNA	12430754	12431515	.	-	.	ID=FBtr0283728;Name=Dpse\GA26570-RA;Parent=FBgn0247944;Alias=GA26570-RA;Dbxref=FlyBase_Annotation_IDs:GA26570-RA,REFSEQ:XM_002137370
2	FlyBase	mRNA	12431796	12432480	.	-	.	ID=FBtr0283727;Name=Dpse\GA26569-RA;Parent=FBgn0247943;Alias=GA26569-RA;Dbxref=FlyBase_Annotation_IDs:GA26569-RA,REFSEQ:XM_002137371
2	FlyBase	mRNA	12443661	12445105	.	-	.	ID=FBtr0283726;Name=Dpse\GA26568-RA;Parent=FBgn0247942;Alias=GA26568-RA;Dbxref=FlyBase_Annotation_IDs:GA26568-RA,REFSEQ:XM_002137372
2	FlyBase	mRNA	12445548	12446294	.	+	.	ID=FBtr0285392;Name=Dpse\GA27195-RA;Parent=FBgn0248564;Alias=GA27195-RA;Dbxref=FlyBase_Annotation_IDs:GA27195-RA,REFSEQ:XM_002137373
2	FlyBase	mRNA	12449660	12450501	.	+	.	ID=FBtr0285393;Name=Dpse\GA21802-RA;Parent=FBgn0081787;Alias=GA21802-RA;Dbxref=FlyBase_Annotation_IDs:GA21802-RA,REFSEQ:XM_001358535
2	FlyBase	mRNA	12451150	12452000	.	+	.	ID=FBtr0285394;Name=Dpse\GA14209-RA;Parent=FBgn0074238;Alias=GA14209-RA;Dbxref=FlyBase_Annotation_IDs:GA14209-RA,REFSEQ:XM_001358534
2	FlyBase	mRNA	12456236	12456829	.	-	.	ID=FBtr0283725;Name=Dpse\GA14584-RA;Parent=FBgn0074612;Alias=GA14584-RA;Dbxref=FlyBase_Annotation_IDs:GA14584-RA,REFSEQ:XM_001358536
2	FlyBase	mRNA	12460758	12464491	.	+	.	ID=FBtr0285395;Name=Dpse\GA21805-RA;Parent=FBgn0081790;Alias=GA21805-RA;Dbxref=FlyBase_Annotation_IDs:GA21805-RA,REFSEQ:XM_001358537
2	FlyBase	mRNA	12466099	12468034	.	-	.	ID=FBtr0283722;Name=Dpse\GA21138-RA;Parent=FBgn0081126;Alias=GA21138-RA;Dbxref=FlyBase_Annotation_IDs:GA21138-RA,REFSEQ:XM_001358538
2	FlyBase	mRNA	12468789	12471140	.	+	.	ID=FBtr0285396;Name=Dpse\GA21809-RA;Parent=FBgn0081794;Alias=GA21809-RA;Dbxref=FlyBase_Annotation_IDs:GA21809-RA,REFSEQ:XM_001358539
2	FlyBase	mRNA	12472764	12476248	.	-	.	ID=FBtr0283721;Name=Dpse\GA21131-RA;Parent=FBgn0081119;Alias=GA21131-RA;Dbxref=FlyBase_Annotation_IDs:GA21131-RA,REFSEQ:XM_001358540
2	FlyBase	mRNA	12476988	12478688	.	+	.	ID=FBtr0285397;Name=Dpse\GA11928-RA;Parent=FBgn0071977;Alias=GA11928-RA;Dbxref=FlyBase_Annotation_IDs:GA11928-RA,REFSEQ:XM_001358541
2	FlyBase	mRNA	12480424	12481788	.	-	.	ID=FBtr0283720;Name=Dpse\GA21127-RA;Parent=FBgn0081115;Alias=GA21127-RA;Dbxref=FlyBase_Annotation_IDs:GA21127-RA,REFSEQ:XM_001358542
2	FlyBase	mRNA	12482968	12483851	.	-	.	ID=FBtr0283719;Name=Dpse\GA21121-RA;Parent=FBgn0081109;Alias=GA21121-RA;Dbxref=FlyBase_Annotation_IDs:GA21121-RA,REFSEQ:XM_001358543
2	FlyBase	mRNA	12484828	12485133	.	-	.	ID=FBtr0283718;Name=Dpse\GA26565-RA;Parent=FBgn0247939;Alias=GA26565-RA;Dbxref=FlyBase_Annotation_IDs:GA26565-RA,REFSEQ:XM_002137375
2	FlyBase	mRNA	12485403	12485593	.	+	.	ID=FBtr0285398;Name=Dpse\MtnA-RA;Parent=FBgn0263429;Alias=GA21812-RA,Dpse\GA21812-RA;Dbxref=FlyBase_Annotation_IDs:GA21812-RA,REFSEQ:XM_001358544
2	FlyBase	mRNA	12486495	12488978	.	-	.	ID=FBtr0306368;Name=Dpse\GA11930-RB;Parent=FBgn0071979;Dbxref=REFSEQ:XM_001358545,FlyBase_Annotation_IDs:GA11930-RB
2	FlyBase	mRNA	12489785	12490800	.	-	.	ID=FBtr0283716;Name=Dpse\GA21118-RA;Parent=FBgn0081106;Alias=GA21118-RA;Dbxref=REFSEQ:XM_001358546,FlyBase_Annotation_IDs:GA21118-RA
2	FlyBase	snoRNA	12490366	12490503	.	-	.	ID=FBtr0294846;Name=Dpse\snoRNA:GA29791-RA;Parent=FBgn0254848;Alias=GA29791-RA;Dbxref=FlyBase_Annotation_IDs:GA29791-RA,REFSEQ:XR_053385
2	FlyBase	mRNA	12491191	12493899	.	-	.	ID=FBtr0283715;Name=Dpse\GA21108-RA;Parent=FBgn0081096;Alias=GA21108-RA;Dbxref=FlyBase_Annotation_IDs:GA21108-RA,REFSEQ:XM_001358547
2	FlyBase	mRNA	12495137	12497078	.	+	.	ID=FBtr0285399;Name=Dpse\GA11929-RA;Parent=FBgn0071978;Alias=GA11929-RA;Dbxref=FlyBase_Annotation_IDs:GA11929-RA,REFSEQ:XM_001358548
2	FlyBase	mRNA	12495477	12497078	.	+	.	ID=FBtr0306366;Name=Dpse\GA11929-RB;Parent=FBgn0071978;Dbxref=REFSEQ:XM_003736485,FlyBase_Annotation_IDs:GA11929-RB
2	FlyBase	mRNA	12497494	12498161	.	+	.	ID=FBtr0285400;Name=Dpse\GA21813-RA;Parent=FBgn0081798;Alias=GA21813-RA;Dbxref=FlyBase_Annotation_IDs:GA21813-RA,REFSEQ:XM_001358549
2	FlyBase	mRNA	12499501	12500837	.	-	.	ID=FBtr0306367;Name=Dpse\GA21106-RB;Parent=FBgn0081094;Dbxref=REFSEQ:XM_003736486,FlyBase_Annotation_IDs:GA21106-RB
2	FlyBase	mRNA	12499501	12500125	.	-	.	ID=FBtr0283714;Name=Dpse\GA21106-RA;Parent=FBgn0081094;Alias=GA21106-RA;Dbxref=FlyBase_Annotation_IDs:GA21106-RA,REFSEQ:XM_001358550
2	FlyBase	mRNA	12501801	12502759	.	+	.	ID=FBtr0285402;Name=Dpse\GA21815-RA;Parent=FBgn0081800;Alias=GA21815-RA;Dbxref=FlyBase_Annotation_IDs:GA21815-RA,REFSEQ:XM_001358551
2	FlyBase	mRNA	12502851	12504672	.	-	.	ID=FBtr0283713;Name=Dpse\GA21104-RA;Parent=FBgn0081092;Alias=GA21104-RA;Dbxref=FlyBase_Annotation_IDs:GA21104-RA,REFSEQ:XM_001358552
2	FlyBase	mRNA	12505951	12506586	.	+	.	ID=FBtr0285403;Name=Dpse\GA21816-RA;Parent=FBgn0081801;Alias=GA21816-RA;Dbxref=FlyBase_Annotation_IDs:GA21816-RA,REFSEQ:XM_001358553
2	FlyBase	mRNA	12507579	12508978	.	-	.	ID=FBtr0283711;Name=Dpse\GA21062-RA;Parent=FBgn0081050;Alias=GA21062-RA;Dbxref=REFSEQ:XM_001358554,FlyBase_Annotation_IDs:GA21062-RA
2	FlyBase	mRNA	12509301	12512019	.	-	.	ID=FBtr0283710;Name=Dpse\GA21058-RA;Parent=FBgn0081046;Alias=GA21058-RA;Dbxref=REFSEQ:XM_001358555,FlyBase_Annotation_IDs:GA21058-RA
2	FlyBase	mRNA	12512773	12514033	.	+	.	ID=FBtr0306369;Name=Dpse\GA21817-RB;Parent=FBgn0081802;Dbxref=REFSEQ:XM_001358556,FlyBase_Annotation_IDs:GA21817-RB
2	FlyBase	mRNA	12514262	12517794	.	+	.	ID=FBtr0285405;Name=Dpse\GA14211-RA;Parent=FBgn0074240;Alias=GA14211-RA;Dbxref=FlyBase_Annotation_IDs:GA14211-RA,REFSEQ:XM_001358557
2	FlyBase	mRNA	12518732	12520908	.	-	.	ID=FBtr0283709;Name=Dpse\GA26563-RA;Parent=FBgn0247937;Alias=GA26563-RA;Dbxref=FlyBase_Annotation_IDs:GA26563-RA,REFSEQ:XM_002137376
2	FlyBase	mRNA	12522052	12522938	.	+	.	ID=FBtr0285406;Name=Dpse\GA11931-RA;Parent=FBgn0071980;Alias=GA11931-RA;Dbxref=FlyBase_Annotation_IDs:GA11931-RA,REFSEQ:XM_001358558
2	FlyBase	mRNA	12523709	12526878	.	+	.	ID=FBtr0306373;Name=Dpse\GA30140-RA;Parent=FBgn0262669;Dbxref=REFSEQ:XM_001358559,FlyBase_Annotation_IDs:GA30140-RA
2	FlyBase	mRNA	12525113	12525652	.	-	.	ID=FBtr0283708;Name=Dpse\GA26562-RA;Parent=FBgn0247936;Alias=GA26562-RA;Dbxref=FlyBase_Annotation_IDs:GA26562-RA,REFSEQ:XM_002137377
2	FlyBase	mRNA	12527139	12528790	.	+	.	ID=FBtr0285409;Name=Dpse\GA18526-RA;Parent=FBgn0078528;Alias=GA18526-RA;Dbxref=REFSEQ:XM_001358561,FlyBase_Annotation_IDs:GA18526-RA
2	FlyBase	mRNA	12528898	12529709	.	+	.	ID=FBtr0285410;Name=Dpse\GA16276-RA;Parent=FBgn0076292;Alias=GA16276-RA;Dbxref=FlyBase_Annotation_IDs:GA16276-RA,REFSEQ:XM_001358562
2	FlyBase	mRNA	12529722	12531261	.	-	.	ID=FBtr0283707;Name=Dpse\GA26561-RA;Parent=FBgn0247935;Alias=GA26561-RA;Dbxref=REFSEQ:XM_002137378,FlyBase_Annotation_IDs:GA26561-RA
2	FlyBase	mRNA	12532389	12536797	.	+	.	ID=FBtr0285411;Name=Dpse\GA18534-RA;Parent=FBgn0078536;Alias=GA18534-RA;Dbxref=FlyBase_Annotation_IDs:GA18534-RA,REFSEQ:XM_001358563
2	FlyBase	mRNA	12537576	12541117	.	-	.	ID=FBtr0283706;Name=Dpse\GA19449-RA;Parent=FBgn0079445;Alias=GA19449-RA;Dbxref=FlyBase_Annotation_IDs:GA19449-RA,REFSEQ:XM_001358564
2	FlyBase	mRNA	12539698	12540954	.	+	.	ID=FBtr0285413;Name=Dpse\GA18540-RA;Parent=FBgn0078542;Alias=GA18540-RA;Dbxref=FlyBase_Annotation_IDs:GA18540-RA,REFSEQ:XM_001358565
2	FlyBase	mRNA	12543682	12544787	.	-	.	ID=FBtr0283705;Name=Dpse\GA11514-RA;Parent=FBgn0071565;Alias=GA11514-RA;Dbxref=REFSEQ:XM_001358566,FlyBase_Annotation_IDs:GA11514-RA
2	FlyBase	mRNA	12559847	12571823	.	+	.	ID=FBtr0285415;Name=Dpse\GA27199-RA;Parent=FBgn0248568;Alias=GA27199-RA;Dbxref=FlyBase_Annotation_IDs:GA27199-RA,REFSEQ:XM_002137380
2	FlyBase	mRNA	12580910	12587663	.	+	.	ID=FBtr0285416;Name=Dpse\GA19980-RA;Parent=FBgn0079976;Alias=GA19980-RA;Dbxref=FlyBase_Annotation_IDs:GA19980-RA,REFSEQ:XM_001358569
2	FlyBase	mRNA	12583328	12587663	.	+	.	ID=FBtr0306370;Name=Dpse\GA19980-RB;Parent=FBgn0079976;Dbxref=REFSEQ:XM_003736487,FlyBase_Annotation_IDs:GA19980-RB
2	FlyBase	mRNA	12591607	12592524	.	-	.	ID=FBtr0283704;Name=Dpse\GA18525-RA;Parent=FBgn0078527;Alias=GA18525-RA;Dbxref=FlyBase_Annotation_IDs:GA18525-RA,REFSEQ:XM_001358570
2	FlyBase	mRNA	12593560	12596312	.	-	.	ID=FBtr0283703;Name=Dpse\GA26560-RA;Parent=FBgn0247934;Alias=GA26560-RA;Dbxref=FlyBase_Annotation_IDs:GA26560-RA,REFSEQ:XM_002137381
2	FlyBase	mRNA	12599308	12602006	.	+	.	ID=FBtr0285418;Name=Dpse\GA19993-RA;Parent=FBgn0079989;Alias=GA19993-RA;Dbxref=FlyBase_Annotation_IDs:GA19993-RA,REFSEQ:XM_001358571
2	FlyBase	mRNA	12599922	12602006	.	+	.	ID=FBtr0306372;Name=Dpse\GA19993-RB;Parent=FBgn0079989;Dbxref=REFSEQ:XM_003736488,FlyBase_Annotation_IDs:GA19993-RB
2	FlyBase	mRNA	12602471	12602982	.	-	.	ID=FBtr0283702;Name=Dpse\GA19065-RA;Parent=FBgn0079063;Alias=GA19065-RA;Dbxref=FlyBase_Annotation_IDs:GA19065-RA,REFSEQ:XM_001358572
2	FlyBase	mRNA	12606280	12627884	.	-	.	ID=FBtr0283700;Name=Dpse\GA19055-RA;Parent=FBgn0079053;Alias=GA19055-RA;Dbxref=FlyBase_Annotation_IDs:GA19055-RA,REFSEQ:XM_001358573
2	FlyBase	mRNA	12613115	12614760	.	+	.	ID=FBtr0285419;Name=Dpse\GA10582-RA;Parent=FBgn0070639;Alias=GA10582-RA;Dbxref=FlyBase_Annotation_IDs:GA10582-RA,REFSEQ:XM_001358574
2	FlyBase	mRNA	12645276	12672065	.	-	.	ID=FBtr0283699;Name=Dpse\GA19046-RA;Parent=FBgn0079044;Alias=GA19046-RA;Dbxref=FlyBase_Annotation_IDs:GA19046-RA,REFSEQ:XM_001358575
2	FlyBase	mRNA	12645276	12672065	.	-	.	ID=FBtr0306375;Name=Dpse\GA19046-RB;Parent=FBgn0079044;Dbxref=REFSEQ:XM_003736489,FlyBase_Annotation_IDs:GA19046-RB
2	FlyBase	mRNA	12645276	12672065	.	-	.	ID=FBtr0306376;Name=Dpse\GA19046-RC;Parent=FBgn0079044;Dbxref=REFSEQ:XM_003736490,FlyBase_Annotation_IDs:GA19046-RC
2	FlyBase	mRNA	12645276	12655739	.	-	.	ID=FBtr0306377;Name=Dpse\GA19046-RD;Parent=FBgn0079044;Dbxref=REFSEQ:XM_003736491,FlyBase_Annotation_IDs:GA19046-RD
2	FlyBase	mRNA	12645276	12655739	.	-	.	ID=FBtr0306378;Name=Dpse\GA19046-RE;Parent=FBgn0079044;Dbxref=REFSEQ:XM_003736492,FlyBase_Annotation_IDs:GA19046-RE
2	FlyBase	mRNA	12645276	12655739	.	-	.	ID=FBtr0306379;Name=Dpse\GA19046-RF;Parent=FBgn0079044;Dbxref=REFSEQ:XM_003736493,FlyBase_Annotation_IDs:GA19046-RF
2	FlyBase	mRNA	12653074	12655739	.	-	.	ID=FBtr0306380;Name=Dpse\GA19046-RG;Parent=FBgn0079044;Dbxref=REFSEQ:XM_003736494,FlyBase_Annotation_IDs:GA19046-RG
2	FlyBase	mRNA	12688624	12709318	.	+	.	ID=FBtr0306374;Name=Dpse\GA16079-RB;Parent=FBgn0076095;Dbxref=REFSEQ:XM_003736495,FlyBase_Annotation_IDs:GA16079-RB
2	FlyBase	mRNA	12689498	12709318	.	+	.	ID=FBtr0285420;Name=Dpse\GA16079-RA;Parent=FBgn0076095;Alias=GA16079-RA;Dbxref=FlyBase_Annotation_IDs:GA16079-RA,REFSEQ:XM_001358576
2	FlyBase	mRNA	12690396	12693423	.	-	.	ID=FBtr0283698;Name=Dpse\GA19017-RA;Parent=FBgn0079015;Alias=GA19017-RA;Dbxref=FlyBase_Annotation_IDs:GA19017-RA,REFSEQ:XM_001358577
2	FlyBase	mRNA	12712716	12718494	.	-	.	ID=FBtr0283697;Name=Dpse\GA26558-RA;Parent=FBgn0247932;Alias=GA26558-RA;Dbxref=FlyBase_Annotation_IDs:GA26558-RA,REFSEQ:XM_002137383
2	FlyBase	mRNA	12713758	12718494	.	-	.	ID=FBtr0307560;Name=Dpse\GA26558-RB;Parent=FBgn0247932;Dbxref=REFSEQ:XM_003736496,FlyBase_Annotation_IDs:GA26558-RB
2	FlyBase	mRNA	12715594	12716104	.	+	.	ID=FBtr0285421;Name=Dpse\GA16287-RA;Parent=FBgn0076303;Alias=GA16287-RA;Dbxref=FlyBase_Annotation_IDs:GA16287-RA,REFSEQ:XM_001358578
2	FlyBase	mRNA	12721234	12721768	.	-	.	ID=FBtr0283696;Name=Dpse\GA26557-RA;Parent=FBgn0247931;Alias=GA26557-RA;Dbxref=FlyBase_Annotation_IDs:GA26557-RA,REFSEQ:XM_002137384
2	FlyBase	mRNA	12722834	12723247	.	-	.	ID=FBtr0283695;Name=Dpse\GA16081-RA;Parent=FBgn0076097;Alias=GA16081-RA;Dbxref=FlyBase_Annotation_IDs:GA16081-RA,REFSEQ:XM_001358579
2	FlyBase	mRNA	12725947	12726633	.	+	.	ID=FBtr0285422;Name=Dpse\GA10583-RA;Parent=FBgn0070640;Alias=GA10583-RA;Dbxref=FlyBase_Annotation_IDs:GA10583-RA,REFSEQ:XM_001358580
2	FlyBase	mRNA	12729757	12731700	.	+	.	ID=FBtr0301997;Name=Dpse\GA16288-RB;Parent=FBgn0076304;Dbxref=REFSEQ:XM_003736497,FlyBase_Annotation_IDs:GA16288-RB
2	FlyBase	tRNA	12732715	12732786	.	-	.	ID=FBtr0294540;Name=Dpse\tRNA:GA29485-RA;Parent=FBgn0254542;Alias=GA29485-RA;Dbxref=FlyBase_Annotation_IDs:GA29485-RA
2	FlyBase	tRNA	12733089	12733160	.	-	.	ID=FBtr0294541;Name=Dpse\tRNA:GA29486-RA;Parent=FBgn0254543;Alias=GA29486-RA;Dbxref=FlyBase_Annotation_IDs:GA29486-RA
2	FlyBase	mRNA	12755769	12761378	.	+	.	ID=FBtr0285425;Name=Dpse\GA17711-RA;Parent=FBgn0077721;Alias=GA17711-RA;Dbxref=FlyBase_Annotation_IDs:GA17711-RA,REFSEQ:XM_001358582
2	FlyBase	mRNA	12762641	12765786	.	+	.	ID=FBtr0307556;Name=Dpse\GA30143-RA;Parent=FBgn0262672;Dbxref=REFSEQ:XM_003736498,FlyBase_Annotation_IDs:GA30143-RA
2	FlyBase	mRNA	12763622	12765786	.	+	.	ID=FBtr0307557;Name=Dpse\GA30143-RB;Parent=FBgn0262672;Dbxref=REFSEQ:XM_001358583,FlyBase_Annotation_IDs:GA30143-RB
2	FlyBase	mRNA	12765817	12766682	.	-	.	ID=FBtr0283694;Name=Dpse\GA13897-RA;Parent=FBgn0073929;Alias=GA13897-RA;Dbxref=REFSEQ:XM_001358585,FlyBase_Annotation_IDs:GA13897-RA
2	FlyBase	mRNA	12769431	12769967	.	-	.	ID=FBtr0283693;Name=Dpse\GA13896-RA;Parent=FBgn0073928;Alias=GA13896-RA;Dbxref=FlyBase_Annotation_IDs:GA13896-RA,REFSEQ:XM_001358586
2	FlyBase	mRNA	12771380	12773113	.	-	.	ID=FBtr0283692;Name=Dpse\GA26556-RA;Parent=FBgn0247930;Alias=GA26556-RA;Dbxref=FlyBase_Annotation_IDs:GA26556-RA,REFSEQ:XM_002137385
2	FlyBase	mRNA	12778568	12780829	.	-	.	ID=FBtr0283691;Name=Dpse\GA13895-RA;Parent=FBgn0073927;Alias=GA13895-RA;Dbxref=FlyBase_Annotation_IDs:GA13895-RA,REFSEQ:XM_001358587
2	FlyBase	mRNA	12785218	12790677	.	-	.	ID=FBtr0283689;Name=Dpse\GA17276-RA;Parent=FBgn0077289;Alias=GA17276-RA;Dbxref=REFSEQ:XM_001358588,FlyBase_Annotation_IDs:GA17276-RA
2	FlyBase	mRNA	12793677	12794731	.	-	.	ID=FBtr0307559;Name=Dpse\GA16104-RB;Parent=FBgn0076120;Dbxref=REFSEQ:XM_001358589,FlyBase_Annotation_IDs:GA16104-RB
2	FlyBase	mRNA	12795300	12796429	.	+	.	ID=FBtr0285428;Name=Dpse\GA13894-RA;Parent=FBgn0073926;Alias=GA13894-RA;Dbxref=REFSEQ:XM_001358590,FlyBase_Annotation_IDs:GA13894-RA
2	FlyBase	snoRNA	12795725	12795863	.	+	.	ID=FBtr0294847;Name=Dpse\snoRNA:GA29792-RA;Parent=FBgn0254849;Alias=GA29792-RA;Dbxref=FlyBase_Annotation_IDs:GA29792-RA,REFSEQ:XR_053386
2	FlyBase	snoRNA	12796042	12796175	.	+	.	ID=FBtr0294848;Name=Dpse\snoRNA:GA29793-RA;Parent=FBgn0254850;Alias=GA29793-RA;Dbxref=FlyBase_Annotation_IDs:GA29793-RA,REFSEQ:XR_053387
2	FlyBase	mRNA	12796535	12797230	.	-	.	ID=FBtr0307558;Name=Dpse\GA14430-RB;Parent=FBgn0074458;Dbxref=REFSEQ:XM_001358591,FlyBase_Annotation_IDs:GA14430-RB
2	FlyBase	mRNA	12797675	12803101	.	-	.	ID=FBtr0283686;Name=Dpse\GA14431-RA;Parent=FBgn0074459;Alias=GA14431-RA;Dbxref=REFSEQ:XM_001358592,FlyBase_Annotation_IDs:GA14431-RA
2	FlyBase	mRNA	12824284	12828399	.	+	.	ID=FBtr0285429;Name=Dpse\GA10278-RA;Parent=FBgn0070336;Alias=GA10278-RA;Dbxref=REFSEQ:XM_001358593,FlyBase_Annotation_IDs:GA10278-RA
2	FlyBase	mRNA	12828306	12830185	.	-	.	ID=FBtr0283685;Name=Dpse\GA10170-RA;Parent=FBgn0070229;Alias=GA10170-RA;Dbxref=REFSEQ:XM_001358594,FlyBase_Annotation_IDs:GA10170-RA
2	FlyBase	mRNA	12831280	12832689	.	+	.	ID=FBtr0285430;Name=Dpse\GA10280-RA;Parent=FBgn0070338;Alias=GA10280-RA;Dbxref=FlyBase_Annotation_IDs:GA10280-RA,REFSEQ:XM_001358595
2	FlyBase	mRNA	12832987	12835754	.	-	.	ID=FBtr0283684;Name=Dpse\GA10167-RA;Parent=FBgn0070226;Alias=GA10167-RA;Dbxref=FlyBase_Annotation_IDs:GA10167-RA,REFSEQ:XM_001358596
2	FlyBase	mRNA	12836315	12837283	.	+	.	ID=FBtr0285431;Name=Dpse\GA10281-RA;Parent=FBgn0070339;Alias=GA10281-RA;Dbxref=FlyBase_Annotation_IDs:GA10281-RA,REFSEQ:XM_001358597
2	FlyBase	mRNA	12837443	12838412	.	-	.	ID=FBtr0283683;Name=Dpse\GA10165-RA;Parent=FBgn0070224;Alias=GA10165-RA;Dbxref=REFSEQ:XM_001358598,FlyBase_Annotation_IDs:GA10165-RA
2	FlyBase	mRNA	12838750	12840876	.	-	.	ID=FBtr0283682;Name=Dpse\GA26554-RA;Parent=FBgn0247928;Alias=GA26554-RA;Dbxref=FlyBase_Annotation_IDs:GA26554-RA,REFSEQ:XM_002137386
2	FlyBase	mRNA	12841929	12843780	.	+	.	ID=FBtr0285432;Name=Dpse\GA10284-RA;Parent=FBgn0070342;Alias=GA10284-RA;Dbxref=FlyBase_Annotation_IDs:GA10284-RA,REFSEQ:XM_001358599
2	FlyBase	mRNA	12841929	12843780	.	+	.	ID=FBtr0310350;Name=Dpse\GA10284-RB;Parent=FBgn0070342;Dbxref=REFSEQ:XM_003736499,FlyBase_Annotation_IDs:GA10284-RB
2	FlyBase	mRNA	12842015	12843780	.	+	.	ID=FBtr0310351;Name=Dpse\GA10284-RC;Parent=FBgn0070342;Dbxref=REFSEQ:XM_003736500,FlyBase_Annotation_IDs:GA10284-RC
2	FlyBase	mRNA	12843775	12844584	.	-	.	ID=FBtr0283681;Name=Dpse\GA10162-RA;Parent=FBgn0070221;Alias=GA10162-RA;Dbxref=REFSEQ:XM_001358600,FlyBase_Annotation_IDs:GA10162-RA
2	FlyBase	mRNA	12844680	12845929	.	+	.	ID=FBtr0285433;Name=Dpse\GA10285-RA;Parent=FBgn0070343;Alias=GA10285-RA;Dbxref=REFSEQ:XM_001358601,FlyBase_Annotation_IDs:GA10285-RA
2	FlyBase	mRNA	12845862	12849692	.	-	.	ID=FBtr0283680;Name=Dpse\GA10159-RA;Parent=FBgn0070218;Alias=GA10159-RA;Dbxref=REFSEQ:XM_001358602,FlyBase_Annotation_IDs:GA10159-RA
2	FlyBase	mRNA	12850109	12851271	.	-	.	ID=FBtr0283678;Name=Dpse\GA10156-RA;Parent=FBgn0070215;Alias=GA10156-RA;Dbxref=REFSEQ:XM_001358603,FlyBase_Annotation_IDs:GA10156-RA
2	FlyBase	mRNA	12851930	12858416	.	-	.	ID=FBtr0283677;Name=Dpse\GA10149-RA;Parent=FBgn0070208;Alias=GA10149-RA;Dbxref=FlyBase_Annotation_IDs:GA10149-RA,REFSEQ:XM_001358604
2	FlyBase	mRNA	12860906	12880975	.	+	.	ID=FBtr0285434;Name=Dpse\GA10288-RA;Parent=FBgn0070346;Alias=GA10288-RA;Dbxref=FlyBase_Annotation_IDs:GA10288-RA,REFSEQ:XM_001358605
2	FlyBase	mRNA	12860906	12880975	.	+	.	ID=FBtr0310352;Name=Dpse\GA10288-RB;Parent=FBgn0070346;Dbxref=REFSEQ:XM_003736501,FlyBase_Annotation_IDs:GA10288-RB
2	FlyBase	mRNA	12882905	12889679	.	-	.	ID=FBtr0283676;Name=Dpse\GA17291-RA;Parent=FBgn0077304;Alias=GA17291-RA;Dbxref=FlyBase_Annotation_IDs:GA17291-RA,REFSEQ:XM_001358606
2	FlyBase	mRNA	12892015	12899952	.	-	.	ID=FBtr0283675;Name=Dpse\GA26552-RA;Parent=FBgn0247926;Alias=GA26552-RA;Dbxref=REFSEQ:XM_002137387,FlyBase_Annotation_IDs:GA26552-RA
2	FlyBase	mRNA	12906794	12927494	.	+	.	ID=FBtr0310353;Name=Dpse\GA11661-RB;Parent=FBgn0071711;Dbxref=REFSEQ:XM_001358607,FlyBase_Annotation_IDs:GA11661-RB
2	FlyBase	snRNA	12910879	12911043	.	+	.	ID=FBtr0295029;Name=Dpse\snRNA:U1:2-RA;Parent=FBgn0255031;Alias=GA29974-RA;Dbxref=FlyBase_Annotation_IDs:GA29974-RA,REFSEQ:XR_053388
2	FlyBase	snRNA	12912973	12913137	.	+	.	ID=FBtr0295030;Name=Dpse\snRNA:U1:3-RA;Parent=FBgn0255032;Alias=GA29975-RA;Dbxref=FlyBase_Annotation_IDs:GA29975-RA,REFSEQ:XR_053389
2	FlyBase	snRNA	12914897	12915061	.	+	.	ID=FBtr0295031;Name=Dpse\snRNA:U1:4-RA;Parent=FBgn0255033;Alias=GA29976-RA;Dbxref=FlyBase_Annotation_IDs:GA29976-RA,REFSEQ:XR_053390
2	FlyBase	mRNA	12929982	12932416	.	+	.	ID=FBtr0285437;Name=Dpse\GA27203-RA;Parent=FBgn0248572;Alias=GA27203-RA;Dbxref=FlyBase_Annotation_IDs:GA27203-RA,REFSEQ:XM_002137388
2	FlyBase	snRNA	12932610	12932774	.	-	.	ID=FBtr0295032;Name=Dpse\snRNA:U1:5-RA;Parent=FBgn0255034;Alias=GA29977-RA;Dbxref=FlyBase_Annotation_IDs:GA29977-RA,REFSEQ:XR_053391
2	FlyBase	snRNA	12934297	12934461	.	-	.	ID=FBtr0295033;Name=Dpse\snRNA:U1:6-RA;Parent=FBgn0255035;Alias=GA29978-RA;Dbxref=FlyBase_Annotation_IDs:GA29978-RA,REFSEQ:XR_053392
2	FlyBase	snRNA	12935392	12935555	.	+	.	ID=FBtr0295034;Name=Dpse\snRNA:U1:7-RA;Parent=FBgn0255036;Alias=GA29979-RA;Dbxref=FlyBase_Annotation_IDs:GA29979-RA,REFSEQ:XR_053393
2	FlyBase	mRNA	12937826	12943116	.	-	.	ID=FBtr0283674;Name=Dpse\GA18740-RA;Parent=FBgn0086692;Alias=GA18740-RA;Dbxref=FlyBase_Annotation_IDs:GA18740-RA,REFSEQ:XM_001358608
2	FlyBase	mRNA	12948224	12948910	.	+	.	ID=FBtr0285438;Name=Dpse\GA27204-RA;Parent=FBgn0248573;Alias=GA27204-RA;Dbxref=FlyBase_Annotation_IDs:GA27204-RA,REFSEQ:XM_002137389
2	FlyBase	mRNA	12977147	12977576	.	-	.	ID=FBtr0283673;Name=Dpse\GA18701-RA;Parent=FBgn0078701;Alias=GA18701-RA;Dbxref=FlyBase_Annotation_IDs:GA18701-RA,REFSEQ:XM_001358609
2	FlyBase	mRNA	12981792	12991276	.	+	.	ID=FBtr0285439;Name=Dpse\GA11477-RA;Parent=FBgn0071528;Alias=GA11477-RA;Dbxref=REFSEQ:XM_001358610,FlyBase_Annotation_IDs:GA11477-RA
2	FlyBase	mRNA	12992242	12994317	.	+	.	ID=FBtr0285440;Name=Dpse\GA17011-RA;Parent=FBgn0077025;Alias=GA17011-RA;Dbxref=FlyBase_Annotation_IDs:GA17011-RA,REFSEQ:XM_001358611
2	FlyBase	mRNA	12994335	12998293	.	-	.	ID=FBtr0283672;Name=Dpse\GA21173-RA;Parent=FBgn0081161;Alias=GA21173-RA;Dbxref=REFSEQ:XM_001358612,FlyBase_Annotation_IDs:GA21173-RA
2	FlyBase	mRNA	12998554	12998943	.	+	.	ID=FBtr0285441;Name=Dpse\GA17176-RA;Parent=FBgn0077190;Alias=GA17176-RA;Dbxref=FlyBase_Annotation_IDs:GA17176-RA,REFSEQ:XM_001358613
2	FlyBase	mRNA	12999546	13002613	.	+	.	ID=FBtr0285442;Name=Dpse\GA16179-RA;Parent=FBgn0076195;Alias=GA16179-RA;Dbxref=REFSEQ:XM_001358614,FlyBase_Annotation_IDs:GA16179-RA
2	FlyBase	mRNA	13003154	13003697	.	+	.	ID=FBtr0285443;Name=Dpse\Crz-RA;Parent=FBgn0077255;Alias=GA17242-RA,Dpse\GA17242-RA;Dbxref=FlyBase_Annotation_IDs:GA17242-RA,REFSEQ:XM_001358615
2	FlyBase	mRNA	13005215	13006304	.	+	.	ID=FBtr0285444;Name=Dpse\GA21931-RA;Parent=FBgn0081916;Alias=GA21931-RA;Dbxref=FlyBase_Annotation_IDs:GA21931-RA,REFSEQ:XM_001358616
2	FlyBase	mRNA	13009904	13012513	.	+	.	ID=FBtr0310354;Name=Dpse\GA21933-RB;Parent=FBgn0081918;Dbxref=REFSEQ:XM_003736502,FlyBase_Annotation_IDs:GA21933-RB
2	FlyBase	mRNA	13009972	13012334	.	+	.	ID=FBtr0285445;Name=Dpse\GA21933-RA;Parent=FBgn0081918;Alias=GA21933-RA;Dbxref=FlyBase_Annotation_IDs:GA21933-RA,REFSEQ:XM_001358617
2	FlyBase	mRNA	13013119	13015469	.	-	.	ID=FBtr0283671;Name=Dpse\GA20473-RA;Parent=FBgn0080468;Alias=GA20473-RA;Dbxref=FlyBase_Annotation_IDs:GA20473-RA,REFSEQ:XM_001358618
2	FlyBase	mRNA	13016340	13017827	.	+	.	ID=FBtr0285447;Name=Dpse\GA27205-RA;Parent=FBgn0248574;Alias=GA27205-RA;Dbxref=FlyBase_Annotation_IDs:GA27205-RA,REFSEQ:XM_002137390
2	FlyBase	mRNA	13018462	13018862	.	-	.	ID=FBtr0283670;Name=Dpse\GA26551-RA;Parent=FBgn0247925;Alias=GA26551-RA;Dbxref=FlyBase_Annotation_IDs:GA26551-RA,REFSEQ:XM_002137391
2	FlyBase	mRNA	13030579	13032216	.	-	.	ID=FBtr0283669;Name=Dpse\GA14853-RA;Parent=FBgn0074880;Alias=GA14853-RA;Dbxref=FlyBase_Annotation_IDs:GA14853-RA,REFSEQ:XM_001358619
2	FlyBase	mRNA	13041245	13046236	.	+	.	ID=FBtr0310355;Name=Dpse\GA27206-RB;Parent=FBgn0248575;Dbxref=REFSEQ:XM_002137392,FlyBase_Annotation_IDs:GA27206-RB
2	FlyBase	mRNA	13072169	13104315	.	+	.	ID=FBtr0285449;Name=Dpse\GA21945-RA;Parent=FBgn0081930;Alias=GA21945-RA;Dbxref=FlyBase_Annotation_IDs:GA21945-RA,REFSEQ:XM_001358620
2	FlyBase	mRNA	13072169	13104315	.	+	.	ID=FBtr0310356;Name=Dpse\GA21945-RB;Parent=FBgn0081930;Dbxref=REFSEQ:XM_003736503,FlyBase_Annotation_IDs:GA21945-RB
2	FlyBase	tRNA	13113556	13113629	.	+	.	ID=FBtr0294542;Name=Dpse\tRNA:GA29487-RA;Parent=FBgn0254544;Alias=GA29487-RA;Dbxref=FlyBase_Annotation_IDs:GA29487-RA
2	FlyBase	mRNA	13126595	13128235	.	-	.	ID=FBtr0283667;Name=Dpse\GA20665-RA;Parent=FBgn0080659;Alias=GA20665-RA;Dbxref=FlyBase_Annotation_IDs:GA20665-RA,REFSEQ:XM_001358621
2	FlyBase	mRNA	13128800	13129776	.	+	.	ID=FBtr0285450;Name=Dpse\GA21951-RA;Parent=FBgn0081936;Alias=GA21951-RA;Dbxref=REFSEQ:XM_001358622,FlyBase_Annotation_IDs:GA21951-RA
2	FlyBase	mRNA	13130191	13132593	.	-	.	ID=FBtr0310361;Name=Dpse\GA20653-RB;Parent=FBgn0080647;Dbxref=REFSEQ:XM_001358623,FlyBase_Annotation_IDs:GA20653-RB
2	FlyBase	mRNA	13134534	13147725	.	-	.	ID=FBtr0283665;Name=Dpse\GA20632-RA;Parent=FBgn0080626;Alias=GA20632-RA;Dbxref=FlyBase_Annotation_IDs:GA20632-RA,REFSEQ:XM_001358624
2	FlyBase	mRNA	13150029	13153135	.	+	.	ID=FBtr0285451;Name=Dpse\GA12695-RA;Parent=FBgn0072741;Alias=GA12695-RA;Dbxref=FlyBase_Annotation_IDs:GA12695-RA,REFSEQ:XM_001358625
2	FlyBase	mRNA	13154516	13155291	.	+	.	ID=FBtr0285452;Name=Dpse\GA27207-RA;Parent=FBgn0248576;Alias=GA27207-RA;Dbxref=FlyBase_Annotation_IDs:GA27207-RA,REFSEQ:XM_002137393
2	FlyBase	mRNA	13156130	13158632	.	-	.	ID=FBtr0283664;Name=Dpse\GA10903-RA;Parent=FBgn0070959;Alias=GA10903-RA;Dbxref=FlyBase_Annotation_IDs:GA10903-RA,REFSEQ:XM_001358626
2	FlyBase	mRNA	13159170	13160295	.	-	.	ID=FBtr0283663;Name=Dpse\GA11230-RA;Parent=FBgn0071284;Alias=GA11230-RA;Dbxref=FlyBase_Annotation_IDs:GA11230-RA,REFSEQ:XM_001358627
2	FlyBase	mRNA	13160583	13161656	.	-	.	ID=FBtr0283662;Name=Dpse\GA11229-RA;Parent=FBgn0071283;Alias=GA11229-RA;Dbxref=FlyBase_Annotation_IDs:GA11229-RA,REFSEQ:XM_001358629
2	FlyBase	mRNA	13162143	13163211	.	-	.	ID=FBtr0283661;Name=Dpse\GA11228-RA;Parent=FBgn0071282;Alias=GA11228-RA;Dbxref=FlyBase_Annotation_IDs:GA11228-RA,REFSEQ:XM_001358628
2	FlyBase	mRNA	13163508	13164548	.	-	.	ID=FBtr0283660;Name=Dpse\GA11224-RA;Parent=FBgn0071278;Alias=GA11224-RA;Dbxref=FlyBase_Annotation_IDs:GA11224-RA,REFSEQ:XM_001358630
2	FlyBase	mRNA	13168581	13173468	.	-	.	ID=FBtr0302061;Name=Dpse\GA15149-RB;Parent=FBgn0075174;Dbxref=REFSEQ:XM_003736504,FlyBase_Annotation_IDs:GA15149-RB
2	FlyBase	mRNA	13168581	13170308	.	-	.	ID=FBtr0310360;Name=Dpse\GA15149-RC;Parent=FBgn0075174;Dbxref=REFSEQ:XM_003736505,FlyBase_Annotation_IDs:GA15149-RC
2	FlyBase	mRNA	13175685	13177618	.	+	.	ID=FBtr0273540;Name=Dpse\GA12820-RA;Parent=FBgn0072865;Alias=GA12820-RA;Dbxref=REFSEQ:XM_001358632,FlyBase_Annotation_IDs:GA12820-RA
2	FlyBase	mRNA	13177693	13182790	.	-	.	ID=FBtr0283658;Name=Dpse\GA26549-RA;Parent=FBgn0247923;Alias=GA26549-RA;Dbxref=FlyBase_Annotation_IDs:GA26549-RA,REFSEQ:XM_002137394
2	FlyBase	mRNA	13184176	13185144	.	+	.	ID=FBtr0285453;Name=Dpse\GA13048-RA;Parent=FBgn0073086;Alias=GA13048-RA;Dbxref=FlyBase_Annotation_IDs:GA13048-RA,REFSEQ:XM_001358633
2	FlyBase	mRNA	13185767	13187206	.	+	.	ID=FBtr0285454;Name=Dpse\GA27208-RA;Parent=FBgn0248577;Alias=GA27208-RA;Dbxref=FlyBase_Annotation_IDs:GA27208-RA,REFSEQ:XM_002137395
2	FlyBase	mRNA	13187642	13190520	.	-	.	ID=FBtr0283655;Name=Dpse\GA15148-RA;Parent=FBgn0075173;Alias=GA15148-RA;Dbxref=FlyBase_Annotation_IDs:GA15148-RA,REFSEQ:XM_001358634
2	FlyBase	mRNA	13191746	13192254	.	-	.	ID=FBtr0283654;Name=Dpse\GA13049-RA;Parent=FBgn0073087;Alias=GA13049-RA;Dbxref=FlyBase_Annotation_IDs:GA13049-RA,REFSEQ:XM_001358635
2	FlyBase	mRNA	13221294	13225926	.	+	.	ID=FBtr0285455;Name=Dpse\GA12977-RA;Parent=FBgn0073015;Alias=GA12977-RA;Dbxref=FlyBase_Annotation_IDs:GA12977-RA,REFSEQ:XM_001358636
2	FlyBase	mRNA	13297183	13299409	.	+	.	ID=FBtr0285457;Name=Dpse\GA13052-RA;Parent=FBgn0073090;Alias=GA13052-RA;Dbxref=FlyBase_Annotation_IDs:GA13052-RA,REFSEQ:XM_001358638
2	FlyBase	mRNA	13299810	13301876	.	-	.	ID=FBtr0307132;Name=Dpse\GA30144-RA;Parent=FBgn0262673;Dbxref=REFSEQ:XM_002137397,FlyBase_Annotation_IDs:GA30144-RA
2	FlyBase	mRNA	13302758	13304113	.	+	.	ID=FBtr0285458;Name=Dpse\GA27209-RA;Parent=FBgn0248578;Alias=GA27209-RA;Dbxref=FlyBase_Annotation_IDs:GA27209-RA,REFSEQ:XM_002137398
2	FlyBase	mRNA	13313488	13325833	.	+	.	ID=FBtr0285459;Name=Dpse\GA27210-RA;Parent=FBgn0248579;Alias=GA27210-RA;Dbxref=FlyBase_Annotation_IDs:GA27210-RA,REFSEQ:XM_002137399
2	FlyBase	mRNA	13315075	13325833	.	+	.	ID=FBtr0307129;Name=Dpse\GA27210-RB;Parent=FBgn0248579;Dbxref=REFSEQ:XM_003736506,FlyBase_Annotation_IDs:GA27210-RB
2	FlyBase	mRNA	13327342	13328082	.	-	.	ID=FBtr0283652;Name=Dpse\GA13285-RA;Parent=FBgn0073322;Alias=GA13285-RA;Dbxref=FlyBase_Annotation_IDs:GA13285-RA,REFSEQ:XM_001358639
2	FlyBase	mRNA	13328325	13329231	.	+	.	ID=FBtr0285460;Name=Dpse\GA13287-RA;Parent=FBgn0073324;Alias=GA13287-RA;Dbxref=FlyBase_Annotation_IDs:GA13287-RA,REFSEQ:XM_001358640
2	FlyBase	mRNA	13329616	13330458	.	+	.	ID=FBtr0285461;Name=Dpse\GA27211-RA;Parent=FBgn0248580;Alias=GA27211-RA;Dbxref=FlyBase_Annotation_IDs:GA27211-RA,REFSEQ:XM_002137400
2	FlyBase	mRNA	13331410	13338207	.	+	.	ID=FBtr0285462;Name=Dpse\GA16180-RA;Parent=FBgn0076196;Alias=GA16180-RA;Dbxref=REFSEQ:XM_001358641,FlyBase_Annotation_IDs:GA16180-RA
2	FlyBase	mRNA	13351612	13352454	.	+	.	ID=FBtr0285463;Name=Dpse\GA21921-RA;Parent=FBgn0081906;Alias=GA21921-RA;Dbxref=FlyBase_Annotation_IDs:GA21921-RA,REFSEQ:XM_001358642
2	FlyBase	mRNA	13354847	13356319	.	+	.	ID=FBtr0285464;Name=Dpse\GA21926-RA;Parent=FBgn0081911;Alias=GA21926-RA;Dbxref=FlyBase_Annotation_IDs:GA21926-RA,REFSEQ:XM_001358643
2	FlyBase	mRNA	13357025	13358770	.	+	.	ID=FBtr0285465;Name=Dpse\GA27212-RA;Parent=FBgn0248581;Alias=GA27212-RA;Dbxref=FlyBase_Annotation_IDs:GA27212-RA,REFSEQ:XM_002137401
2	FlyBase	mRNA	13359686	13360660	.	+	.	ID=FBtr0285466;Name=Dpse\GA27213-RA;Parent=FBgn0248582;Alias=GA27213-RA;Dbxref=FlyBase_Annotation_IDs:GA27213-RA,REFSEQ:XM_002137402
2	FlyBase	mRNA	13361114	13363014	.	+	.	ID=FBtr0285468;Name=Dpse\GA27214-RA;Parent=FBgn0248583;Alias=GA27214-RA;Dbxref=FlyBase_Annotation_IDs:GA27214-RA,REFSEQ:XM_002137403
2	FlyBase	mRNA	13363768	13365861	.	+	.	ID=FBtr0285469;Name=Dpse\GA21939-RA;Parent=FBgn0081924;Alias=GA21939-RA;Dbxref=FlyBase_Annotation_IDs:GA21939-RA,REFSEQ:XM_001358644
2	FlyBase	mRNA	13367280	13388704	.	+	.	ID=FBtr0285470;Name=Dpse\GA21941-RA;Parent=FBgn0081926;Alias=GA21941-RA;Dbxref=FlyBase_Annotation_IDs:GA21941-RA,REFSEQ:XM_001358645
2	FlyBase	mRNA	13367280	13388704	.	+	.	ID=FBtr0307130;Name=Dpse\GA21941-RB;Parent=FBgn0081926;Dbxref=REFSEQ:XM_003736507,FlyBase_Annotation_IDs:GA21941-RB
2	FlyBase	mRNA	13377051	13388704	.	+	.	ID=FBtr0307131;Name=Dpse\GA21941-RC;Parent=FBgn0081926;Dbxref=REFSEQ:XM_003736508,FlyBase_Annotation_IDs:GA21941-RC
2	FlyBase	mRNA	13394193	13396357	.	-	.	ID=FBtr0283651;Name=Dpse\GA26546-RA;Parent=FBgn0247920;Alias=GA26546-RA;Dbxref=FlyBase_Annotation_IDs:GA26546-RA,REFSEQ:XM_002137404
2	FlyBase	mRNA	13405535	13408048	.	+	.	ID=FBtr0285471;Name=Dpse\GA16184-RA;Parent=FBgn0076200;Alias=GA16184-RA;Dbxref=FlyBase_Annotation_IDs:GA16184-RA,REFSEQ:XM_001358646
2	FlyBase	mRNA	13408631	13411439	.	+	.	ID=FBtr0285472;Name=Dpse\GA27215-RA;Parent=FBgn0248584;Alias=GA27215-RA;Dbxref=FlyBase_Annotation_IDs:GA27215-RA,REFSEQ:XM_002137405
2	FlyBase	mRNA	13413671	13417022	.	+	.	ID=FBtr0285473;Name=Dpse\GA27216-RA;Parent=FBgn0248585;Alias=GA27216-RA;Dbxref=FlyBase_Annotation_IDs:GA27216-RA,REFSEQ:XM_002137406
2	FlyBase	mRNA	13427217	13427690	.	-	.	ID=FBtr0283650;Name=Dpse\GA26545-RA;Parent=FBgn0247919;Alias=GA26545-RA;Dbxref=FlyBase_Annotation_IDs:GA26545-RA,REFSEQ:XM_002137407
2	FlyBase	mRNA	13428612	13429394	.	+	.	ID=FBtr0285474;Name=Dpse\GA27217-RA;Parent=FBgn0248586;Alias=GA27217-RA;Dbxref=FlyBase_Annotation_IDs:GA27217-RA,REFSEQ:XM_002137408
2	FlyBase	mRNA	13438789	13439199	.	+	.	ID=FBtr0285475;Name=Dpse\GA12930-RA;Parent=FBgn0072968;Alias=GA12930-RA;Dbxref=FlyBase_Annotation_IDs:GA12930-RA,REFSEQ:XM_001358648
2	FlyBase	mRNA	13440452	13444232	.	-	.	ID=FBtr0283649;Name=Dpse\GA16485-RA;Parent=FBgn0076500;Alias=GA16485-RA;Dbxref=FlyBase_Annotation_IDs:GA16485-RA,REFSEQ:XM_001358649
2	FlyBase	mRNA	13444525	13445495	.	+	.	ID=FBtr0285476;Name=Dpse\GA22073-RA;Parent=FBgn0082057;Alias=GA22073-RA;Dbxref=FlyBase_Annotation_IDs:GA22073-RA,REFSEQ:XM_001358650
2	FlyBase	mRNA	13445714	13447099	.	-	.	ID=FBtr0283648;Name=Dpse\GA16421-RA;Parent=FBgn0076436;Alias=GA16421-RA;Dbxref=REFSEQ:XM_001358651,FlyBase_Annotation_IDs:GA16421-RA
2	FlyBase	mRNA	13447192	13449265	.	+	.	ID=FBtr0285477;Name=Dpse\GA22007-RA;Parent=FBgn0081992;Alias=GA22007-RA;Dbxref=REFSEQ:XM_001358652,FlyBase_Annotation_IDs:GA22007-RA
2	FlyBase	mRNA	13454757	13457532	.	+	.	ID=FBtr0307133;Name=Dpse\GA22117-RB;Parent=FBgn0082098;Dbxref=REFSEQ:XM_001358653,FlyBase_Annotation_IDs:GA22117-RB
2	FlyBase	mRNA	13457737	13459048	.	-	.	ID=FBtr0283647;Name=Dpse\Or88a-RA;Parent=FBgn0072970;Alias=Or88a-RA;Dbxref=FlyBase_Annotation_IDs:GA12932-RA,REFSEQ:XM_001358654
2	FlyBase	mRNA	13461303	13463415	.	+	.	ID=FBtr0285480;Name=Dpse\GA11611-RA;Parent=FBgn0071662;Alias=GA11611-RA;Dbxref=FlyBase_Annotation_IDs:GA11611-RA,REFSEQ:XM_001358655
2	FlyBase	mRNA	13466315	13468023	.	+	.	ID=FBtr0285481;Name=Dpse\GA27218-RA;Parent=FBgn0248587;Alias=GA27218-RA;Dbxref=FlyBase_Annotation_IDs:GA27218-RA,REFSEQ:XM_002137409
2	FlyBase	mRNA	13471167	13471475	.	+	.	ID=FBtr0285482;Name=Dpse\GA22124-RA;Parent=FBgn0082104;Alias=GA22124-RA;Dbxref=FlyBase_Annotation_IDs:GA22124-RA,REFSEQ:XM_001358656
2	FlyBase	mRNA	13472613	13476166	.	+	.	ID=FBtr0307134;Name=Dpse\GA27219-RB;Parent=FBgn0248588;Dbxref=REFSEQ:XM_002137410,FlyBase_Annotation_IDs:GA27219-RB
2	FlyBase	mRNA	13476408	13477808	.	-	.	ID=FBtr0283646;Name=Dpse\GA16304-RA;Parent=FBgn0076320;Alias=GA16304-RA;Dbxref=REFSEQ:XM_001358657,FlyBase_Annotation_IDs:GA16304-RA
2	FlyBase	mRNA	13480646	13481415	.	+	.	ID=FBtr0285484;Name=Dpse\GA27220-RA;Parent=FBgn0248589;Alias=GA27220-RA;Dbxref=FlyBase_Annotation_IDs:GA27220-RA,REFSEQ:XM_002137411
2	FlyBase	mRNA	13488511	13509572	.	-	.	ID=FBtr0283644;Name=Dpse\GA16248-RA;Parent=FBgn0076264;Alias=GA16248-RA;Dbxref=FlyBase_Annotation_IDs:GA16248-RA,REFSEQ:XM_001358658
2	FlyBase	tRNA	13533092	13533173	.	+	.	ID=FBtr0294543;Name=Dpse\tRNA:GA29488-RA;Parent=FBgn0254545;Alias=GA29488-RA;Dbxref=FlyBase_Annotation_IDs:GA29488-RA
2	FlyBase	mRNA	13543250	13543777	.	+	.	ID=FBtr0285485;Name=Dpse\GA22126-RA;Parent=FBgn0082106;Alias=GA22126-RA;Dbxref=FlyBase_Annotation_IDs:GA22126-RA,REFSEQ:XM_001358659
2	FlyBase	mRNA	13544673	13546420	.	-	.	ID=FBtr0283643;Name=Dpse\GA15899-RA;Parent=FBgn0075915;Alias=GA15899-RA;Dbxref=REFSEQ:XM_001358660,FlyBase_Annotation_IDs:GA15899-RA
2	FlyBase	mRNA	13547216	13617295	.	+	.	ID=FBtr0302754;Name=Dpse\GA22127-RB;Parent=FBgn0082107;Dbxref=FlyBase_Annotation_IDs:GA22127-RB,REFSEQ:XM_003736509
2	FlyBase	mRNA	13547829	13549614	.	-	.	ID=FBtr0283642;Name=Dpse\GA15887-RA;Parent=FBgn0075903;Alias=GA15887-RA;Dbxref=FlyBase_Annotation_IDs:GA15887-RA,REFSEQ:XM_001358661
2	FlyBase	mRNA	13604123	13617295	.	+	.	ID=FBtr0285486;Name=Dpse\GA22127-RA;Parent=FBgn0082107;Alias=GA22127-RA;Dbxref=REFSEQ:XM_001358662,FlyBase_Annotation_IDs:GA22127-RA
2	FlyBase	mRNA	13614034	13617295	.	+	.	ID=FBtr0302755;Name=Dpse\GA22127-RC;Parent=FBgn0082107;Dbxref=FlyBase_Annotation_IDs:GA22127-RC,REFSEQ:XM_003736510
2	FlyBase	mRNA	13619170	13621321	.	-	.	ID=FBtr0283640;Name=Dpse\GA15825-RA;Parent=FBgn0075842;Alias=GA15825-RA;Dbxref=REFSEQ:XM_001358663,FlyBase_Annotation_IDs:GA15825-RA
2	FlyBase	mRNA	13622079	13625565	.	+	.	ID=FBtr0285487;Name=Dpse\GA22128-RA;Parent=FBgn0082108;Alias=GA22128-RA;Dbxref=REFSEQ:XM_001358664,FlyBase_Annotation_IDs:GA22128-RA
2	FlyBase	mRNA	13625620	13626793	.	-	.	ID=FBtr0283639;Name=Dpse\GA15747-RA;Parent=FBgn0075764;Alias=GA15747-RA;Dbxref=FlyBase_Annotation_IDs:GA15747-RA,REFSEQ:XM_001358665
2	FlyBase	mRNA	13637214	13637702	.	+	.	ID=FBtr0303752;Name=Dpse\GA22129-RB;Parent=FBgn0082109;Dbxref=REFSEQ:XM_003736511,FlyBase_Annotation_IDs:GA22129-RB
2	FlyBase	mRNA	13638603	13638833	.	-	.	ID=FBtr0281191;Name=Dpse\GA16294-RA;Parent=FBgn0076310;Alias=GA16294-RA;Dbxref=FlyBase_Annotation_IDs:GA16294-RA,REFSEQ:XM_001358667
2	FlyBase	mRNA	13641737	13642843	.	+	.	ID=FBtr0285490;Name=Dpse\GA27221-RA;Parent=FBgn0248590;Alias=GA27221-RA;Dbxref=FlyBase_Annotation_IDs:GA27221-RA,REFSEQ:XM_002137413
2	FlyBase	mRNA	13644201	13645672	.	+	.	ID=FBtr0285491;Name=Dpse\GA27222-RA;Parent=FBgn0248591;Alias=GA27222-RA;Dbxref=FlyBase_Annotation_IDs:GA27222-RA,REFSEQ:XM_002137414
2	FlyBase	mRNA	13684781	13686359	.	-	.	ID=FBtr0283637;Name=Dpse\GA15560-RA;Parent=FBgn0075577;Alias=GA15560-RA;Dbxref=FlyBase_Annotation_IDs:GA15560-RA,REFSEQ:XM_001358670
2	FlyBase	mRNA	13714304	13721353	.	+	.	ID=FBtr0308558;Name=Dpse\GA30153-RA;Parent=FBgn0263055;Dbxref=FlyBase_Annotation_IDs:GA30153-RA,REFSEQ:XM_002137416
2	FlyBase	mRNA	13733780	13734597	.	+	.	ID=FBtr0285494;Name=Dpse\GA12933-RA;Parent=FBgn0072971;Alias=GA12933-RA;Dbxref=FlyBase_Annotation_IDs:GA12933-RA,REFSEQ:XM_001358671
[truncated: 16,013 more rows]
