# Supplementary material for: Single-cell RNA-seq of Drosophila miranda testis reveals the evolution and trajectory of germline sex chromosome regulation
Source: PLoS Biol. 2024 Apr 30;22(4):e3002605. doi: 10.1371/journal.pbio.3002605 (PMC11135767; doi:10.1371/journal.pbio.3002605)
Supplement: S1 Data — (ZIP) [file pbio.3002605.s017.zip › S1_Data/RB.pse2mir.RBH.noC.new.txt]

FBtr0284571	augustus_masked-MullerE-processed-gene-1.47-mRNA-1	NA	4
FBtr0284573	augustus_masked-MullerE-processed-gene-1.121-mRNA-1	FBtr0284573	1
FBtr0284574	maker-MullerE-augustus-gene-1.917-mRNA-1	NA	4
FBtr0284575	maker-MullerE-augustus-gene-1.916-mRNA-1	NA	4
FBtr0284570	maker-MullerE-augustus-gene-1.916-mRNA-1	FBtr0284570	1
FBtr0284576	maker-MullerE-snap-gene-6.761-mRNA-1	FBtr0284576	1
FBtr0284577	maker-MullerE-augustus-gene-1.903-mRNA-1	FBtr0284577	1
FBtr0284578	maker-MullerE-augustus-gene-1.902-mRNA-1	FBtr0284578	1
FBtr0304070	augustus_masked-MullerE-processed-gene-1.116-mRNA-1	FBtr0304070	1
FBtr0284569	augustus_masked-MullerE-processed-gene-1.45-mRNA-1	FBtr0284569	1
FBtr0284568	augustus_masked-MullerE-processed-gene-1.45-mRNA-1	NA	4
FBtr0284567	maker-MullerE-augustus-gene-1.539-mRNA-1	FBtr0284567	1
FBtr0284566	snap_masked-MullerE-processed-gene-1.228-mRNA-1	FBtr0284566	1
FBtr0284565	augustus_masked-MullerE-processed-gene-1.43-mRNA-1	FBtr0284565	1
FBtr0284580	NA	NA	0
FBtr0284564	augustus_masked-MullerE-processed-gene-1.42-mRNA-1	FBtr0284564	1
FBtr0304072	NA	NA	0
FBtr0284563	augustus_masked-MullerE-processed-gene-1.41-mRNA-1	FBtr0284563	1
FBtr0284562	maker-MullerE-augustus-gene-1.538-mRNA-1	FBtr0284562	1
FBtr0284582	maker-MullerE-augustus-gene-1.715-mRNA-1	FBtr0284582	1
FBtr0284584	maker-MullerE-augustus-gene-1.714-mRNA-1	FBtr0284584	1
FBtr0284585	maker-MullerE-snap-gene-1.1418-mRNA-1	NA	4
FBtr0303056	maker-MullerE-augustus-gene-1.432-mRNA-1	FBtr0303056	1
FBtr0284586	maker-MullerE-augustus-gene-1.711-mRNA-1,maker-MullerE-augustus-gene-1.712-mRNA-1	FBtr0284585,FBtr0284586	3
FBtr0303182	maker-MullerE-augustus-gene-1.430-mRNA-1	FBtr0303182	1
FBtr0284558	maker-MullerE-augustus-gene-1.429-mRNA-1	FBtr0284558	1
FBtr0284587	maker-MullerE-augustus-gene-1.707-mRNA-1	FBtr0284587	1
FBtr0284588	maker-MullerE-augustus-gene-1.706-mRNA-1	NA	4
FBtr0284557	maker-MullerE-augustus-gene-1.427-mRNA-1	FBtr0284557	2
FBtr0284556	maker-MullerE-augustus-gene-1.424-mRNA-1	FBtr0284556	1
FBtr0284589	maker-MullerE-augustus-gene-1.704-mRNA-1	FBtr0284589	1
FBtr0304104	NA	NA	0
FBtr0304075	NA	NA	0
FBtr0284591	augustus_masked-MullerE-processed-gene-1.102-mRNA-1	FBtr0284591	1
FBtr0284553	maker-MullerE-augustus-gene-1.414-mRNA-1	FBtr0284553	1
FBtr0284592	maker-MullerE-augustus-gene-1.696-mRNA-1	FBtr0284592	1
FBtr0284593	maker-MullerE-augustus-gene-1.695-mRNA-1	FBtr0284593	1
FBtr0284552	maker-MullerE-augustus-gene-1.411-mRNA-1	FBtr0284552	1
FBtr0304077	maker-MullerE-snap-gene-1.1377-mRNA-1	FBtr0304077	1
FBtr0284551	snap_masked-MullerE-processed-gene-1.202-mRNA-1	FBtr0284551	1
FBtr0304081	snap_masked-MullerE-processed-gene-1.199-mRNA-1	FBtr0304081	1
FBtr0304079	maker-MullerE-augustus-gene-1.683-mRNA-1	FBtr0304079	1
FBtr0284598	maker-MullerE-augustus-gene-1.681-mRNA-1	FBtr0284598	1
FBtr0284548	maker-MullerE-augustus-gene-1.407-mRNA-1	NA	4
FBtr0303066	maker-MullerE-augustus-gene-1.405-mRNA-1	FBtr0303066	1
FBtr0303065	maker-MullerE-augustus-gene-1.679-mRNA-1	FBtr0303065	1
FBtr0284600	maker-MullerE-snap-gene-1.1355-mRNA-1	FBtr0284600	1
FBtr0284601	maker-MullerE-snap-gene-1.1352-mRNA-1	FBtr0278865,FBtr0284601,FBtr0284602,FBtr0284603	3
FBtr0284602	maker-MullerE-snap-gene-1.1352-mRNA-1	FBtr0284602	1
FBtr0284603	maker-MullerE-snap-gene-1.1352-mRNA-1	FBtr0278865,FBtr0284601,FBtr0284602,FBtr0284603	3
FBtr0284546	maker-MullerE-snap-gene-1.1037-mRNA-1	FBtr0284546	1
FBtr0284604	maker-Contig_Y2-snap-gene-35.273-mRNA-1,maker-MullerE-augustus-gene-1.652-mRNA-1,maker-MullerE-snap-gene-1.1027-mRNA-1,maker-MullerE-snap-gene-1.1028-mRNA-1,maker-MullerE-snap-gene-1.1336-mRNA-1,maker-MullerE-snap-gene-1.1341-mRNA-1,maker-MullerE-snap-gene-3.939-mRNA-1	FBtr0277674,FBtr0278380,FBtr0279605,FBtr0280762,FBtr0282334,FBtr0284361,FBtr0284604,FBtr0284610,FBtr0303052,FBtr0303053,FBtr0303067,FBtr0303068,FBtr0303087,FBtr0303088,FBtr0303189,FBtr0310237,FBtr0310363,FBtr0335342,FBtr0335350,FBtr0335351	3
FBtr0284606	maker-MullerB-snap-gene-12.881-mRNA-1	NA	4
FBtr0303970	maker-MullerE-snap-gene-1.1348-mRNA-1	FBtr0303970	1
FBtr0284608	maker-MullerE-augustus-gene-1.654-mRNA-1	FBtr0284608	1
FBtr0284544	maker-MullerE-augustus-gene-1.401-mRNA-1	FBtr0284544	1
FBtr0284543	maker-MullerE-snap-gene-1.1031-mRNA-1	FBtr0284543	1
FBtr0310363	maker-MullerE-snap-gene-1.1341-mRNA-1	FBtr0310363	1
FBtr0284610	maker-Contig_Y2-snap-gene-35.273-mRNA-1,maker-MullerB-snap-gene-20.873-mRNA-1,maker-MullerE-augustus-gene-1.652-mRNA-1,maker-MullerE-snap-gene-1.1027-mRNA-1,maker-MullerE-snap-gene-1.1028-mRNA-1,maker-MullerE-snap-gene-1.1336-mRNA-1,maker-MullerE-snap-gene-1.1341-mRNA-1,maker-MullerE-snap-gene-3.939-mRNA-1	FBtr0277674,FBtr0278380,FBtr0279605,FBtr0280762,FBtr0282334,FBtr0284361,FBtr0284604,FBtr0284610,FBtr0303052,FBtr0303053,FBtr0303067,FBtr0303068,FBtr0303087,FBtr0303088,FBtr0303189,FBtr0310237,FBtr0310363,FBtr0335342,FBtr0335350,FBtr0335351	3
FBtr0303052	maker-Contig_Y2-snap-gene-35.273-mRNA-1,maker-MullerE-augustus-gene-1.652-mRNA-1,maker-MullerE-snap-gene-1.1028-mRNA-1,maker-MullerE-snap-gene-1.1336-mRNA-1,maker-MullerE-snap-gene-1.1341-mRNA-1,maker-MullerE-snap-gene-3.939-mRNA-1	FBtr0277674,FBtr0278380,FBtr0279605,FBtr0280762,FBtr0282334,FBtr0284361,FBtr0284604,FBtr0284610,FBtr0303052,FBtr0303053,FBtr0303067,FBtr0303068,FBtr0303087,FBtr0303088,FBtr0303189,FBtr0310237,FBtr0310363,FBtr0335342,FBtr0335350,FBtr0335351	3
FBtr0303088	maker-MullerE-snap-gene-1.1028-mRNA-1	FBtr0303088	1
FBtr0303189	maker-MullerB-snap-gene-20.873-mRNA-1,maker-MullerE-augustus-gene-1.652-mRNA-1,maker-MullerE-snap-gene-1.1027-mRNA-1,maker-MullerE-snap-gene-1.1028-mRNA-1,maker-MullerE-snap-gene-1.1336-mRNA-1,maker-MullerE-snap-gene-1.1341-mRNA-1,maker-MullerE-snap-gene-3.939-mRNA-1	FBtr0277674,FBtr0278380,FBtr0279605,FBtr0280762,FBtr0282334,FBtr0284361,FBtr0284604,FBtr0284610,FBtr0303052,FBtr0303053,FBtr0303067,FBtr0303068,FBtr0303087,FBtr0303088,FBtr0303189,FBtr0310237,FBtr0310363,FBtr0335342,FBtr0335350,FBtr0335351	3
FBtr0303087	maker-Contig_Y2-snap-gene-35.273-mRNA-1,maker-MullerB-augustus-gene-10.386-mRNA-1,maker-MullerE-snap-gene-1.1028-mRNA-1,maker-MullerE-snap-gene-1.1336-mRNA-1,maker-MullerE-snap-gene-1.1341-mRNA-1,maker-MullerE-snap-gene-3.939-mRNA-1	FBtr0277674,FBtr0278380,FBtr0279605,FBtr0280762,FBtr0282334,FBtr0284361,FBtr0284604,FBtr0284610,FBtr0303052,FBtr0303053,FBtr0303067,FBtr0303068,FBtr0303087,FBtr0303088,FBtr0303189,FBtr0310237,FBtr0310363,FBtr0335342,FBtr0335350,FBtr0335351	3
FBtr0303051	maker-MullerE-snap-gene-1.1028-mRNA-1	NA	4
FBtr0310237	maker-MullerE-snap-gene-1.1027-mRNA-1	FBtr0310237	1
FBtr0284537	augustus_masked-MullerE-processed-gene-1.16-mRNA-1	FBtr0284537	1
FBtr0284611	augustus_masked-MullerE-processed-gene-1.89-mRNA-1	FBtr0284611	1
FBtr0284612	NA	NA	0
FBtr0284614	augustus_masked-MullerE-processed-gene-1.87-mRNA-1	FBtr0284614	1
FBtr0284615	augustus_masked-MullerE-processed-gene-1.86-mRNA-1	FBtr0284615	1
FBtr0284536	NA	NA	0
FBtr0310236	maker-MullerE-snap-gene-1.1339-mRNA-1	FBtr0310236	1
FBtr0284619	augustus_masked-MullerE-processed-gene-1.83-mRNA-1	FBtr0284619	1
FBtr0284620	augustus_masked-MullerE-processed-gene-1.82-mRNA-1	FBtr0284620	1
FBtr0284535	augustus_masked-MullerE-processed-gene-1.13-mRNA-1	NA	4
FBtr0284534	augustus_masked-MullerE-processed-gene-1.13-mRNA-1	FBtr0284534	1
FBtr0303067	maker-MullerE-augustus-gene-1.652-mRNA-1	FBtr0303067	1
FBtr0303053	maker-Contig_Y2-snap-gene-35.273-mRNA-1,maker-MullerE-augustus-gene-1.652-mRNA-1,maker-MullerE-snap-gene-1.1027-mRNA-1,maker-MullerE-snap-gene-1.1028-mRNA-1,maker-MullerE-snap-gene-1.1336-mRNA-1,maker-MullerE-snap-gene-1.1341-mRNA-1,maker-MullerE-snap-gene-3.939-mRNA-1	FBtr0277674,FBtr0278380,FBtr0279605,FBtr0280762,FBtr0282334,FBtr0284361,FBtr0284604,FBtr0284610,FBtr0303052,FBtr0303053,FBtr0303067,FBtr0303068,FBtr0303087,FBtr0303088,FBtr0303189,FBtr0310237,FBtr0310363,FBtr0335342,FBtr0335350,FBtr0335351	3
FBtr0303068	maker-MullerE-snap-gene-1.1336-mRNA-1	FBtr0303068	1
FBtr0284533	maker-MullerE-augustus-gene-1.387-mRNA-1	FBtr0284533	1
FBtr0284623	maker-MullerE-augustus-gene-1.648-mRNA-1	FBtr0284623	1
FBtr0284624	maker-MullerE-augustus-gene-1.645-mRNA-1	FBtr0284624	1
FBtr0303838	maker-MullerE-snap-gene-1.1325-mRNA-1	NA	4
FBtr0303839	maker-MullerE-snap-gene-1.1325-mRNA-1	FBtr0303839	1
FBtr0284626	augustus_masked-MullerE-processed-gene-1.78-mRNA-1	FBtr0284626	1
FBtr0304763	NA	NA	0
FBtr0284628	maker-MullerE-augustus-gene-1.641-mRNA-1	FBtr0284628	1
FBtr0284532	maker-MullerE-augustus-gene-1.385-mRNA-1	FBtr0284532	1
FBtr0284531	maker-MullerE-augustus-gene-1.383-mRNA-1	FBtr0284531	1
FBtr0284530	maker-MullerE-augustus-gene-1.381-mRNA-1	FBtr0284530	1
FBtr0284529	maker-MullerE-augustus-gene-1.379-mRNA-1	FBtr0284529	1
FBtr0304766	maker-MullerE-augustus-gene-1.376-mRNA-1	NA	4
FBtr0304768	maker-MullerAD-augustus-gene-10.320-mRNA-1	FBtr0288027,FBtr0304768	3
FBtr0284526	maker-MullerE-augustus-gene-1.374-mRNA-1	FBtr0284526	1
FBtr0284631	maker-MullerE-snap-gene-1.1317-mRNA-1	FBtr0284631	1
FBtr0304765	maker-MullerE-augustus-gene-1.372-mRNA-1	FBtr0304765	1
FBtr0284633	augustus_masked-MullerE-processed-gene-1.73-mRNA-1	FBtr0284633	1
FBtr0284523	augustus_masked-MullerE-processed-gene-1.4-mRNA-1	FBtr0284523	1
FBtr0303978	maker-MullerE-augustus-gene-1.368-mRNA-1	FBtr0303978	1
FBtr0284634	maker-MullerE-snap-gene-1.1316-mRNA-1	FBtr0284634	1
FBtr0284635	maker-MullerE-snap-gene-1.1313-mRNA-1	FBtr0284635	1
FBtr0284636	maker-MullerE-augustus-gene-1.631-mRNA-1	FBtr0284636	1
FBtr0284521	maker-MullerE-snap-gene-1.1001-mRNA-1	FBtr0284521	1
FBtr0284520	augustus_masked-MullerE-processed-gene-1.0-mRNA-1	FBtr0284520	1
FBtr0284637	maker-MullerE-snap-gene-0.1399-mRNA-1	FBtr0284637	1
FBtr0284639	maker-MullerE-augustus-gene-0.803-mRNA-1	FBtr0284639	1
FBtr0284519	maker-MullerE-augustus-gene-0.565-mRNA-1	FBtr0284519	1
FBtr0284641	maker-MullerE-augustus-gene-0.557-mRNA-1,maker-MullerE-augustus-gene-0.800-mRNA-1	FBtr0284641,FBtr0310253	3
FBtr0284518	maker-MullerE-augustus-gene-0.555-mRNA-1,maker-MullerE-augustus-gene-0.564-mRNA-1,maker-MullerE-augustus-gene-0.774-mRNA-1,maker-MullerE-snap-gene-0.1364-mRNA-1	FBtr0284514,FBtr0284518,FBtr0284519,FBtr0284645	3
FBtr0284642	maker-MullerE-augustus-gene-0.798-mRNA-1	FBtr0284642	1
FBtr0284643	NA	NA	0
FBtr0284517	maker-MullerE-augustus-gene-0.794-mRNA-1,maker-MullerE-augustus-gene-0.803-mRNA-1	FBtr0284517,FBtr0284639	3
FBtr0284644	maker-MullerE-augustus-gene-0.792-mRNA-1	FBtr0284644	1
FBtr0310253	maker-MullerE-augustus-gene-0.557-mRNA-1	FBtr0310253	1
FBtr0284645	maker-MullerE-snap-gene-0.1364-mRNA-1	FBtr0284645	1
FBtr0284514	maker-MullerE-augustus-gene-0.555-mRNA-1	FBtr0284514	1
FBtr0284513	maker-MullerE-augustus-gene-0.539-mRNA-1	FBtr0284513	1
FBtr0284512	maker-MullerE-augustus-gene-0.547-mRNA-1	FBtr0284512	1
FBtr0284647	maker-MullerE-snap-gene-0.1360-mRNA-1	FBtr0284647	1
FBtr0284511	maker-MullerE-augustus-gene-0.549-mRNA-1	FBtr0284511	1
FBtr0284648	maker-MullerE-augustus-gene-0.770-mRNA-1	FBtr0284648	1
FBtr0284651	maker-MullerE-augustus-gene-0.768-mRNA-1	NA	4
FBtr0284652	maker-MullerE-augustus-gene-0.765-mRNA-1	FBtr0284652	1
FBtr0284510	maker-MullerE-augustus-gene-0.532-mRNA-1	FBtr0284510	1
FBtr0284509	maker-MullerE-augustus-gene-0.531-mRNA-1	FBtr0284509	1
FBtr0284508	augustus_masked-MullerE-processed-gene-0.54-mRNA-1	FBtr0284508	1
FBtr0284506	augustus_masked-MullerE-processed-gene-0.53-mRNA-1	FBtr0284506	1
FBtr0284505	augustus_masked-MullerAD-processed-gene-15.116-mRNA-1,augustus_masked-MullerAD-processed-gene-15.41-mRNA-1,augustus_masked-MullerAD-processed-gene-15.43-mRNA-1,augustus_masked-MullerAD-processed-gene-7.122-mRNA-1,augustus_masked-MullerE-processed-gene-0.51-mRNA-1,augustus_masked-MullerE-processed-gene-0.52-mRNA-1,augustus_masked-MullerE-processed-gene-0.53-mRNA-1,augustus_masked-MullerE-processed…	FBtr0275778,FBtr0275779,FBtr0275780,FBtr0275781,FBtr0276210,FBtr0276925,FBtr0276927,FBtr0277143,FBtr0279943,FBtr0282174,FBtr0284504,FBtr0284505,FBtr0284506,FBtr0284508,FBtr0287554,FBtr0287555,FBtr0289144,FBtr0289145	3
FBtr0284504	maker-MullerE-augustus-gene-0.520-mRNA-1	FBtr0284504	1
FBtr0284653	maker-MullerE-augustus-gene-0.763-mRNA-1	NA	4
FBtr0284503	maker-MullerE-snap-gene-0.1047-mRNA-1	FBtr0284503	1
FBtr0284502	maker-MullerE-augustus-gene-0.519-mRNA-1	FBtr0284502	1
FBtr0284655	maker-MullerE-augustus-gene-0.732-mRNA-1	FBtr0284655	1
FBtr0284656	maker-MullerE-augustus-gene-0.731-mRNA-1	FBtr0284656	3
FBtr0284501	maker-MullerE-augustus-gene-0.513-mRNA-1	FBtr0284501	1
FBtr0284657	maker-MullerE-augustus-gene-0.733-mRNA-1	FBtr0284657	1
FBtr0310252	maker-MullerE-augustus-gene-0.499-mRNA-1	FBtr0310252	1
FBtr0284658	maker-MullerE-augustus-gene-0.708-mRNA-1	FBtr0284658	1
FBtr0284499	maker-MullerE-augustus-gene-0.483-mRNA-1	FBtr0284499	2
FBtr0284498	maker-MullerE-augustus-gene-0.481-mRNA-1	FBtr0284498	2
FBtr0284659	maker-MullerE-snap-gene-0.1284-mRNA-1	NA	4
FBtr0284497	maker-MullerE-augustus-gene-0.480-mRNA-1	NA	4
FBtr0284661	maker-MullerE-snap-gene-0.1284-mRNA-1	NA	4
FBtr0284662	maker-MullerE-augustus-gene-0.706-mRNA-1	FBtr0284662	1
FBtr0284663	maker-MullerE-augustus-gene-0.705-mRNA-1	FBtr0284663	1
FBtr0284495	maker-MullerE-augustus-gene-0.478-mRNA-1	FBtr0284495	1
FBtr0284664	maker-MullerE-snap-gene-0.1277-mRNA-1	FBtr0284664	3
FBtr0284494	maker-MullerE-augustus-gene-0.477-mRNA-1	FBtr0284494	1
FBtr0284493	maker-MullerE-augustus-gene-0.475-mRNA-1	NA	4
FBtr0284492	maker-MullerE-snap-gene-0.978-mRNA-1	FBtr0284492	1
FBtr0284665	maker-MullerE-augustus-gene-0.702-mRNA-1	NA	4
FBtr0284491	maker-MullerE-augustus-gene-0.702-mRNA-1	NA	4
FBtr0301982	maker-MullerE-augustus-gene-0.466-mRNA-1	FBtr0301982	1
FBtr0303050	maker-MullerE-augustus-gene-0.463-mRNA-1	NA	4
FBtr0284666	maker-MullerE-augustus-gene-0.463-mRNA-1	NA	4
FBtr0284667	maker-MullerE-snap-gene-0.1269-mRNA-1	FBtr0284667	3
FBtr0284668	snap_masked-MullerE-processed-gene-0.292-mRNA-1	FBtr0284668	1
FBtr0284489	maker-MullerE-augustus-gene-0.461-mRNA-1	FBtr0284489	1
FBtr0284669	snap_masked-MullerE-processed-gene-0.291-mRNA-1	FBtr0284669	1
FBtr0284488	maker-MullerE-augustus-gene-0.459-mRNA-1	FBtr0284488	1
FBtr0284670	maker-MullerE-augustus-gene-0.692-mRNA-1	FBtr0284670	1
FBtr0284487	maker-MullerE-augustus-gene-0.456-mRNA-1	NA	4
FBtr0284672	maker-MullerE-augustus-gene-0.685-mRNA-1	FBtr0284672	2
FBtr0284673	maker-MullerE-augustus-gene-0.685-mRNA-1	FBtr0284672,FBtr0284673	3
FBtr0284674	maker-MullerE-augustus-gene-0.684-mRNA-1	FBtr0284674	3
FBtr0284675	NA	NA	0
FBtr0302000	maker-MullerE-snap-gene-0.1250-mRNA-1	NA	4
FBtr0284676	maker-MullerE-augustus-gene-0.678-mRNA-1	FBtr0284676	1
FBtr0284484	maker-MullerE-augustus-gene-0.453-mRNA-1	FBtr0284484	1
FBtr0284483	maker-MullerE-augustus-gene-0.451-mRNA-1	FBtr0284483	1
FBtr0284482	maker-MullerE-snap-gene-0.948-mRNA-1	FBtr0284482	1
FBtr0284677	maker-MullerE-augustus-gene-0.675-mRNA-1	FBtr0284677	1
FBtr0303171	maker-MullerE-augustus-gene-0.439-mRNA-1	FBtr0303171	1
FBtr0303191	maker-MullerE-augustus-gene-0.665-mRNA-1	FBtr0303191	1
FBtr0303169	maker-MullerE-snap-gene-0.1230-mRNA-1	FBtr0303169	1
FBtr0284480	maker-MullerE-augustus-gene-0.438-mRNA-1	FBtr0284480	1
FBtr0284479	maker-MullerE-augustus-gene-0.436-mRNA-1	FBtr0284479	1
FBtr0303181	maker-MullerE-snap-gene-0.938-mRNA-1	NA	4
FBtr0303184	NA	NA	0
FBtr0284681	maker-MullerE-snap-gene-0.1228-mRNA-1	NA	4
FBtr0284477	maker-MullerE-augustus-gene-0.429-mRNA-1	FBtr0284477	1
FBtr0303188	maker-MullerE-augustus-gene-0.408-mRNA-1	FBtr0303188	1
FBtr0303187	maker-MullerE-augustus-gene-0.382-mRNA-1	FBtr0303187	1
FBtr0284473	maker-MullerE-augustus-gene-0.371-mRNA-1	FBtr0284473	1
FBtr0284683	maker-MullerE-augustus-gene-0.654-mRNA-1	FBtr0284683	1
FBtr0284684	maker-MullerE-augustus-gene-0.653-mRNA-1	FBtr0284684	1
FBtr0284685	maker-MullerE-augustus-gene-0.650-mRNA-1	FBtr0284685	1
FBtr0284686	maker-MullerE-augustus-gene-0.648-mRNA-1	FBtr0284686	1
FBtr0284472	maker-MullerE-augustus-gene-0.364-mRNA-1	FBtr0284472	1
FBtr0284471	maker-MullerE-augustus-gene-0.361-mRNA-1	FBtr0284471	1
FBtr0302064	maker-MullerE-augustus-gene-0.361-mRNA-1	NA	4
FBtr0284687	NA	NA	0
FBtr0284470	maker-MullerE-augustus-gene-0.357-mRNA-1	FBtr0284470	1
FBtr0284688	maker-MullerE-augustus-gene-0.646-mRNA-1	FBtr0284688	1
FBtr0284689	maker-MullerE-augustus-gene-0.644-mRNA-1	FBtr0284689	1
FBtr0284690	maker-MullerE-augustus-gene-0.643-mRNA-1	FBtr0284690	1
FBtr0284691	maker-MullerE-augustus-gene-0.641-mRNA-1	FBtr0284691	1
FBtr0284469	maker-MullerE-augustus-gene-0.355-mRNA-1	FBtr0284469	1
FBtr0284468	maker-MullerE-augustus-gene-0.353-mRNA-1	FBtr0284468	1
FBtr0305098	maker-MullerE-augustus-gene-0.636-mRNA-1	FBtr0305098	1
FBtr0284694	augustus_masked-MullerE-processed-gene-0.83-mRNA-1	NA	4
FBtr0304534	augustus_masked-MullerE-processed-gene-0.83-mRNA-1	FBtr0304534	1
FBtr0304535	maker-MullerE-augustus-gene-0.352-mRNA-1	FBtr0304535	1
FBtr0284696	maker-MullerE-augustus-gene-0.631-mRNA-1	FBtr0284696	1
FBtr0284466	maker-MullerE-snap-gene-0.1189-mRNA-1	FBtr0284466	3
FBtr0304536	maker-MullerE-augustus-gene-0.348-mRNA-1	NA	4
FBtr0339914	NA	NA	0
FBtr0303176	maker-MullerE-augustus-gene-0.342-mRNA-1	FBtr0303176	1
FBtr0284461	maker-MullerE-augustus-gene-0.341-mRNA-1	FBtr0284461	1
FBtr0284460	snap_masked-MullerE-processed-gene-0.148-mRNA-1	NA	4
FBtr0284698	augustus_masked-MullerE-processed-gene-0.79-mRNA-1	NA	4
FBtr0284699	augustus_masked-MullerE-processed-gene-0.79-mRNA-1	NA	4
FBtr0284459	maker-MullerE-snap-gene-0.829-mRNA-1,maker-MullerE-snap-gene-0.830-mRNA-1	FBtr0284455,FBtr0284456,FBtr0284457,FBtr0284458,FBtr0284459	3
FBtr0284458	maker-MullerE-snap-gene-0.829-mRNA-1	FBtr0284458	1
FBtr0284457	maker-MullerE-snap-gene-0.829-mRNA-1,maker-MullerE-snap-gene-0.830-mRNA-1	FBtr0284455,FBtr0284456,FBtr0284457,FBtr0284458,FBtr0284459	3
FBtr0284456	maker-MullerE-snap-gene-0.830-mRNA-1	FBtr0284456	1
FBtr0284455	maker-MullerE-snap-gene-0.829-mRNA-1,maker-MullerE-snap-gene-0.830-mRNA-1	FBtr0284455,FBtr0284456,FBtr0284457,FBtr0284458,FBtr0284459	3
FBtr0284700	maker-MullerE-augustus-gene-0.616-mRNA-1	FBtr0284700	1
FBtr0284701	augustus_masked-MullerE-processed-gene-0.76-mRNA-1	FBtr0284701	1
FBtr0284702	maker-MullerE-augustus-gene-0.605-mRNA-1	FBtr0284702	1
FBtr0284703	maker-MullerE-augustus-gene-0.604-mRNA-1	FBtr0284703	1
FBtr0284454	maker-MullerE-augustus-gene-0.326-mRNA-1	FBtr0284454	1
FBtr0284453	maker-MullerE-snap-gene-0.824-mRNA-1	NA	4
FBtr0302738	maker-MullerE-augustus-gene-0.323-mRNA-1	FBtr0302738	1
FBtr0284705	maker-MullerE-augustus-gene-0.603-mRNA-1	FBtr0284705	1
FBtr0302739	maker-MullerE-augustus-gene-0.596-mRNA-1	NA	4
FBtr0302740	maker-MullerE-augustus-gene-0.595-mRNA-1	FBtr0302740	1
FBtr0284708	maker-MullerE-augustus-gene-0.594-mRNA-1	FBtr0284708	1
FBtr0284709	augustus_masked-MullerE-processed-gene-0.70-mRNA-1	FBtr0284709	1
FBtr0284450	maker-MullerE-augustus-gene-0.321-mRNA-1	NA	4
FBtr0284710	maker-MullerE-augustus-gene-0.586-mRNA-1	FBtr0284710	1
FBtr0303172	maker-MullerE-augustus-gene-0.582-mRNA-1	FBtr0303172	1
FBtr0284712	maker-MullerE-augustus-gene-0.581-mRNA-1	FBtr0284712	1
FBtr0303174	snap_masked-MullerE-processed-gene-0.230-mRNA-1	FBtr0303174	1
FBtr0284449	maker-MullerE-snap-gene-0.809-mRNA-1	FBtr0284449	1
FBtr0284714	augustus_masked-MullerE-processed-gene-2.96-mRNA-1	FBtr0284714	1
FBtr0284448	maker-MullerE-augustus-gene-2.393-mRNA-1	FBtr0284448	1
FBtr0284716	augustus_masked-MullerE-processed-gene-2.95-mRNA-1	FBtr0284716	1
FBtr0284717	augustus_masked-MullerE-processed-gene-2.94-mRNA-1	FBtr0284717	1
FBtr0284718	snap_masked-MullerE-processed-gene-2.265-mRNA-1	FBtr0284718	1
FBtr0284719	maker-MullerE-augustus-gene-2.510-mRNA-1	FBtr0284719	1
FBtr0284720	maker-MullerE-augustus-gene-2.509-mRNA-1	FBtr0284720	1
FBtr0284447	maker-MullerE-augustus-gene-2.387-mRNA-1	FBtr0284447	1
FBtr0284721	maker-MullerE-augustus-gene-2.384-mRNA-1	FBtr0284721	1
FBtr0284722	maker-MullerE-augustus-gene-2.384-mRNA-1	NA	4
FBtr0284446	maker-MullerE-augustus-gene-2.384-mRNA-1	NA	4
FBtr0284723	maker-MullerE-snap-gene-2.867-mRNA-1	FBtr0284723	1
FBtr0284445	maker-MullerE-augustus-gene-2.382-mRNA-1	FBtr0284445	1
FBtr0284724	maker-MullerE-augustus-gene-2.500-mRNA-1	FBtr0284724	1
FBtr0284725	maker-MullerE-augustus-gene-2.499-mRNA-1	FBtr0284725	1
FBtr0284444	maker-MullerE-augustus-gene-2.380-mRNA-1	FBtr0284444	1
FBtr0284727	maker-MullerE-augustus-gene-2.497-mRNA-1	FBtr0284727	1
FBtr0284728	maker-MullerE-augustus-gene-2.495-mRNA-1	FBtr0284728	2
FBtr0303964	maker-MullerE-augustus-gene-2.377-mRNA-1	FBtr0303964	1
FBtr0284440	augustus_masked-MullerE-processed-gene-2.40-mRNA-1	FBtr0284440	1
FBtr0284729	maker-MullerE-augustus-gene-2.492-mRNA-1	FBtr0284729	1
FBtr0284439	maker-MullerE-augustus-gene-2.375-mRNA-1	FBtr0284439	1
FBtr0284438	maker-MullerE-snap-gene-2.652-mRNA-1	FBtr0284438	1
FBtr0284437	maker-MullerE-augustus-gene-2.372-mRNA-1	FBtr0284437	1
FBtr0284730	maker-MullerE-augustus-gene-2.490-mRNA-1	FBtr0284730	1
FBtr0284436	maker-MullerE-augustus-gene-2.371-mRNA-1	FBtr0284436	1
FBtr0284435	maker-MullerE-augustus-gene-2.367-mRNA-1	FBtr0284435	1
FBtr0303963	augustus_masked-MullerE-processed-gene-2.33-mRNA-1	FBtr0303963	1
FBtr0284731	maker-MullerE-augustus-gene-2.355-mRNA-1	FBtr0284731	1
FBtr0303966	maker-MullerE-augustus-gene-2.355-mRNA-1	NA	4
FBtr0284432	augustus_masked-MullerE-processed-gene-2.30-mRNA-1	FBtr0284432	1
FBtr0284732	augustus_masked-MullerE-processed-gene-2.80-mRNA-1	FBtr0284732	1
FBtr0284431	maker-MullerE-augustus-gene-2.352-mRNA-1	FBtr0284431	1
FBtr0303965	maker-MullerE-augustus-gene-2.473-mRNA-1	FBtr0303965	1
FBtr0284734	maker-MullerE-snap-gene-2.792-mRNA-1	NA	4
FBtr0284428	maker-MullerE-augustus-gene-2.344-mRNA-1	FBtr0284428	1
FBtr0284735	maker-MullerE-augustus-gene-2.472-mRNA-1	FBtr0284735	1
FBtr0284427	maker-MullerE-augustus-gene-2.343-mRNA-1	FBtr0284427	1
FBtr0284426	maker-MullerE-augustus-gene-2.342-mRNA-1	FBtr0284426	1
FBtr0284736	maker-MullerE-snap-gene-2.779-mRNA-1	FBtr0284736	1
FBtr0284738	augustus_masked-MullerE-processed-gene-2.75-mRNA-1	FBtr0284738	1
FBtr0284739	augustus_masked-MullerE-processed-gene-2.75-mRNA-1,maker-Contig_Y1-snap-gene-24.698-mRNA-1	FBtr0278486,FBtr0284738,FBtr0284739	3
FBtr0304087	maker-MullerE-augustus-gene-2.340-mRNA-1	FBtr0304087	1
FBtr0284740	maker-MullerE-augustus-gene-2.453-mRNA-1	FBtr0284740	1
FBtr0304084	maker-MullerE-snap-gene-2.769-mRNA-1	FBtr0304084	1
FBtr0284423	maker-MullerE-augustus-gene-2.339-mRNA-1	FBtr0284423	1
FBtr0284422	snap_masked-MullerE-processed-gene-2.158-mRNA-1	FBtr0284422	1
FBtr0284742	maker-MullerE-augustus-gene-2.447-mRNA-1	FBtr0284742	1
FBtr0284421	augustus_masked-MullerE-processed-gene-2.21-mRNA-1	FBtr0284421	1
FBtr0284743	maker-MullerE-augustus-gene-2.446-mRNA-1	FBtr0284743	2
FBtr0284420	maker-MullerE-augustus-gene-2.337-mRNA-1	FBtr0284420	1
FBtr0284744	maker-MullerE-augustus-gene-2.444-mRNA-1	FBtr0284744	1
FBtr0284419	maker-MullerE-augustus-gene-2.328-mRNA-1	FBtr0284419	1
FBtr0284417	augustus_masked-MullerE-processed-gene-2.18-mRNA-1	FBtr0284417	1
FBtr0284745	NA	NA	0
FBtr0284416	maker-MullerE-augustus-gene-2.325-mRNA-1	FBtr0284416	1
FBtr0303968	maker-MullerE-snap-gene-2.592-mRNA-1	FBtr0303968	1
FBtr0304721	maker-MullerE-augustus-gene-26.287-mRNA-1,maker-MullerE-augustus-gene-26.530-mRNA-1,maker-MullerE-augustus-gene-26.531-mRNA-1,maker-MullerE-augustus-gene-7.411-mRNA-1,maker-MullerE-augustus-gene-7.413-mRNA-1,maker-MullerE-augustus-gene-7.414-mRNA-1,maker-MullerE-snap-gene-2.591-mRNA-1,maker-MullerE-snap-gene-2.592-mRNA-1,maker-MullerE-snap-gene-2.593-mRNA-1,maker-MullerE-snap-gene-2.594-mRNA-1,ma…	FBtr0273979,FBtr0273981,FBtr0277864,FBtr0279131,FBtr0279175,FBtr0279550,FBtr0282942,FBtr0283008,FBtr0283654,FBtr0284064,FBtr0284066,FBtr0284212,FBtr0286159,FBtr0303968,FBtr0303969,FBtr0304721,FBtr0305541,FBtr0309904,FBtr0309906	3
FBtr0303969	maker-MullerE-snap-gene-2.593-mRNA-1	FBtr0303969	1
FBtr0305114	maker-MullerE-augustus-gene-2.322-mRNA-1	FBtr0305114	1
FBtr0305112	NA	NA	0
FBtr0284411	NA	NA	0
FBtr0305115	NA	NA	0
FBtr0284410	snap_masked-MullerE-processed-gene-2.139-mRNA-1	FBtr0284410	1
FBtr0339913	maker-MullerE-augustus-gene-2.438-mRNA-1	FBtr0339913	1
FBtr0284408	maker-MullerE-augustus-gene-2.312-mRNA-1	NA	4
FBtr0284750	augustus_masked-MullerE-processed-gene-2.62-mRNA-1	FBtr0284750	1
FBtr0284406	maker-MullerE-augustus-gene-2.311-mRNA-1	FBtr0284406	1
FBtr0284405	maker-MullerE-augustus-gene-2.309-mRNA-1	FBtr0284405	1
FBtr0303974	maker-MullerE-snap-gene-2.551-mRNA-1	FBtr0303974	3
FBtr0284404	maker-MullerE-augustus-gene-2.300-mRNA-1	FBtr0284404	1
FBtr0284752	augustus_masked-MullerE-processed-gene-2.60-mRNA-1	FBtr0284752	1
FBtr0284753	maker-MullerE-snap-gene-2.725-mRNA-1	FBtr0284753	1
FBtr0284403	augustus_masked-MullerE-processed-gene-2.5-mRNA-1	NA	4
FBtr0284402	augustus_masked-MullerE-processed-gene-2.5-mRNA-1	NA	4
FBtr0284401	maker-MullerE-augustus-gene-2.288-mRNA-1	FBtr0284401	1
FBtr0284754	maker-MullerE-augustus-gene-2.421-mRNA-1	FBtr0284754	1
FBtr0284400	maker-MullerE-augustus-gene-2.285-mRNA-1	FBtr0284400	1
FBtr0284755	maker-MullerE-augustus-gene-2.419-mRNA-1	FBtr0284755	1
FBtr0284399	maker-MullerE-snap-gene-2.530-mRNA-1	NA	4
FBtr0303975	maker-MullerE-snap-gene-2.530-mRNA-1	FBtr0303975	1
FBtr0284756	maker-MullerE-augustus-gene-1.1000-mRNA-1	FBtr0284756	1
FBtr0284396	snap_masked-MullerE-processed-gene-1.258-mRNA-1	FBtr0284396	1
FBtr0284757	maker-MullerE-augustus-gene-1.998-mRNA-1	FBtr0284757	1
FBtr0284758	maker-MullerE-augustus-gene-1.995-mRNA-1	FBtr0284758	1
FBtr0284761	augustus_masked-MullerE-processed-gene-1.145-mRNA-1	FBtr0284761	1
FBtr0284395	maker-MullerE-augustus-gene-1.625-mRNA-1	FBtr0284395	1
FBtr0284394	maker-MullerE-augustus-gene-1.622-mRNA-1	FBtr0284394	1
FBtr0284762	maker-MullerE-augustus-gene-1.992-mRNA-1	FBtr0284762	1
FBtr0284393	maker-MullerE-augustus-gene-1.620-mRNA-1	FBtr0284393	1
FBtr0284763	maker-MullerE-augustus-gene-1.989-mRNA-1	FBtr0284763	1
FBtr0284764	NA	NA	0
FBtr0284392	augustus_masked-MullerE-processed-gene-1.63-mRNA-1	FBtr0284392	1
FBtr0284766	maker-MullerE-augustus-gene-1.978-mRNA-1	FBtr0284766	1
FBtr0284767	augustus_masked-MullerE-processed-gene-1.141-mRNA-1	NA	4
FBtr0284768	augustus_masked-MullerE-processed-gene-1.141-mRNA-1	NA	4
FBtr0284391	maker-MullerE-augustus-gene-1.619-mRNA-1	FBtr0284391	2
FBtr0284390	maker-MullerE-augustus-gene-1.618-mRNA-1	FBtr0284390	1
FBtr0284769	augustus_masked-MullerE-processed-gene-1.140-mRNA-1	FBtr0284769	1
FBtr0304789	maker-MullerE-augustus-gene-1.972-mRNA-1	FBtr0304789	1
FBtr0284389	maker-MullerE-augustus-gene-1.572-mRNA-1	FBtr0284389	1
FBtr0284772	maker-MullerE-augustus-gene-1.967-mRNA-1	FBtr0284772	1
FBtr0303168	augustus_masked-MullerE-processed-gene-1.137-mRNA-1	NA	4
FBtr0284388	maker-MullerE-augustus-gene-1.571-mRNA-1	FBtr0284388	1
FBtr0284774	maker-MullerE-augustus-gene-2.286-mRNA-1	FBtr0284774	1
FBtr0284387	maker-MullerE-augustus-gene-1.570-mRNA-1	FBtr0284387	1
FBtr0284775	snap_masked-MullerE-processed-gene-1.348-mRNA-1	FBtr0284775	1
FBtr0284385	augustus_masked-MullerE-processed-gene-1.58-mRNA-1	FBtr0284385	1
FBtr0284384	maker-MullerE-augustus-gene-1.569-mRNA-1	FBtr0284384	1
FBtr0284383	maker-MullerE-augustus-gene-1.568-mRNA-1	FBtr0284383	1
FBtr0284776	maker-MullerE-augustus-gene-1.961-mRNA-1	FBtr0284776	1
FBtr0284382	maker-MullerE-snap-gene-1.1212-mRNA-1	FBtr0284382	1
FBtr0284381	maker-MullerE-augustus-gene-1.562-mRNA-1	FBtr0284381	1
FBtr0284777	maker-MullerE-augustus-gene-1.938-mRNA-1	FBtr0284777	1
FBtr0284778	maker-MullerE-augustus-gene-1.937-mRNA-1	FBtr0284778	1
FBtr0284779	maker-MullerE-augustus-gene-1.936-mRNA-1	FBtr0284779	1
FBtr0284780	maker-MullerE-augustus-gene-1.943-mRNA-1	FBtr0284780	1
FBtr0284380	NA	NA	0
FBtr0284379	maker-MullerE-snap-gene-1.1209-mRNA-1	FBtr0284379	1
FBtr0284782	maker-MullerE-augustus-gene-1.933-mRNA-1	FBtr0284782	1
FBtr0284378	maker-MullerE-augustus-gene-1.559-mRNA-1	FBtr0284378	1
FBtr0284783	maker-MullerE-augustus-gene-1.928-mRNA-1	FBtr0284783	1
FBtr0284784	maker-MullerE-augustus-gene-1.927-mRNA-1	FBtr0284784	1
FBtr0284785	maker-MullerE-augustus-gene-1.925-mRNA-1	FBtr0284785	1
FBtr0284377	maker-MullerE-augustus-gene-1.556-mRNA-1	NA	4
FBtr0284786	maker-MullerE-augustus-gene-1.923-mRNA-1	FBtr0284786	1
FBtr0284376	maker-MullerE-augustus-gene-1.554-mRNA-1	NA	4
FBtr0284787	maker-MullerE-augustus-gene-1.922-mRNA-1	FBtr0284787	3
FBtr0304754	augustus_masked-MullerE-processed-gene-1.47-mRNA-1	FBtr0304754	1
FBtr0304755	maker-MullerE-snap-gene-2.683-mRNA-1	FBtr0304755	1
FBtr0281199	maker-MullerE-augustus-gene-2.398-mRNA-1	FBtr0281199	1
FBtr0304756	maker-MullerE-augustus-gene-2.411-mRNA-1	FBtr0281199,FBtr0304755,FBtr0304756	3
FBtr0304752	maker-MullerE-augustus-gene-2.402-mRNA-1	FBtr0304752	1
FBtr0308556	maker-MullerE-snap-gene-2.691-mRNA-1	FBtr0308556	1
FBtr0308557	NA	NA	0
FBtr0308555	maker-MullerE-snap-gene-2.683-mRNA-1	NA	4
FBtr0308554	NA	NA	0
FBtr0303382	maker-MullerE-augustus-gene-2.516-mRNA-1	FBtr0303382	1
FBtr0284370	maker-MullerE-augustus-gene-2.518-mRNA-1	NA	4
FBtr0284790	maker-MullerE-augustus-gene-2.414-mRNA-1	FBtr0284790	1
FBtr0303814	maker-MullerE-augustus-gene-2.415-mRNA-1	FBtr0303814	1
FBtr0303815	maker-MullerE-snap-gene-2.702-mRNA-1	FBtr0303815	1
FBtr0284369	maker-MullerE-augustus-gene-2.520-mRNA-1	FBtr0284369	1
FBtr0304757	snap_masked-MullerE-processed-gene-2.202-mRNA-1	FBtr0304757	1
FBtr0284796	augustus_masked-MullerE-processed-gene-2.52-mRNA-1	FBtr0284796	1
FBtr0284797	NA	NA	0
FBtr0284367	augustus_masked-MullerE-processed-gene-2.105-mRNA-1	FBtr0284367	1
FBtr0304761	maker-MullerAD-augustus-gene-42.38-mRNA-1	FBtr0283893,FBtr0304761	3
FBtr0284365	maker-MullerAD-snap-gene-42.44-mRNA-1,maker-MullerE-snap-gene-2.704-mRNA-1,snap_masked-MullerAD-processed-gene-42.15-mRNA-1	FBtr0284365	3
FBtr0304758	snap_masked-MullerE-processed-gene-3.125-mRNA-1	FBtr0304758	1
FBtr0284362	maker-MullerE-augustus-gene-3.487-mRNA-1	FBtr0284362	1
FBtr0284361	maker-MullerE-snap-gene-3.939-mRNA-1	FBtr0284361	1
FBtr0284360	augustus_masked-MullerE-processed-gene-3.58-mRNA-1	FBtr0284360	1
FBtr0284798	maker-MullerE-augustus-gene-3.303-mRNA-1	NA	4
FBtr0284359	maker-MullerA-augustus-gene-10.461-mRNA-1,maker-MullerE-augustus-gene-3.492-mRNA-1,maker-MullerE-augustus-gene-3.493-mRNA-1,maker-MullerE-augustus-gene-5.634-mRNA-1	FBtr0274409,FBtr0275033,FBtr0278956,FBtr0284356,FBtr0284357,FBtr0284358,FBtr0284359,FBtr0284984	3
FBtr0284358	maker-MullerE-augustus-gene-3.492-mRNA-1	FBtr0284358	1
FBtr0284357	maker-MullerE-augustus-gene-3.492-mRNA-1,maker-MullerE-augustus-gene-3.493-mRNA-1	FBtr0284356,FBtr0284357,FBtr0284358,FBtr0284359,FBtr0284984	3
FBtr0284356	maker-MullerE-augustus-gene-3.493-mRNA-1	FBtr0284356	1
FBtr0284355	maker-MullerE-augustus-gene-3.510-mRNA-1	FBtr0284355	1
FBtr0303453	maker-MullerE-snap-gene-3.965-mRNA-1	FBtr0303453	1
FBtr0284799	augustus_masked-MullerAD-processed-gene-25.13-mRNA-1,augustus_masked-MullerAD-processed-gene-25.14-mRNA-1,maker-MullerAD-snap-gene-25.550-mRNA-1,maker-MullerAD-snap-gene-25.553-mRNA-1,maker-MullerAD-snap-gene-25.555-mRNA-1,maker-MullerAD-snap-gene-25.557-mRNA-1,maker-MullerE-augustus-gene-3.307-mRNA-1	FBtr0279132,FBtr0282117,FBtr0284799	3
FBtr0284352	maker-MullerE-snap-gene-3.968-mRNA-1	FBtr0284352	1
FBtr0284800	maker-MullerE-augustus-gene-3.314-mRNA-1	FBtr0284800	1
FBtr0284801	maker-MullerE-augustus-gene-3.316-mRNA-1	FBtr0284801	1
FBtr0284802	maker-MullerE-augustus-gene-3.318-mRNA-1	FBtr0284802	1
FBtr0284804	maker-MullerE-augustus-gene-3.319-mRNA-1	FBtr0284804	1
FBtr0284805	maker-MullerE-snap-gene-3.695-mRNA-1	NA	4
FBtr0284351	maker-MullerE-augustus-gene-3.520-mRNA-1	FBtr0284351	1
FBtr0284350	maker-MullerE-augustus-gene-3.522-mRNA-1	FBtr0284350	1
FBtr0284806	augustus_masked-MullerE-processed-gene-3.9-mRNA-1	FBtr0284806	1
FBtr0305447	maker-MullerE-augustus-gene-3.523-mRNA-1	FBtr0305447	1
FBtr0284348	maker-MullerE-augustus-gene-3.530-mRNA-1	FBtr0284348	1
FBtr0284807	maker-MullerE-augustus-gene-3.327-mRNA-1	FBtr0284807	1
FBtr0284808	maker-MullerE-augustus-gene-3.328-mRNA-1	FBtr0284808	1
FBtr0284809	maker-MullerE-augustus-gene-3.329-mRNA-1	FBtr0284809	1
FBtr0284810	maker-MullerE-augustus-gene-3.330-mRNA-1	FBtr0284810	1
FBtr0284347	maker-MullerE-augustus-gene-3.537-mRNA-1	FBtr0284347	1
FBtr0284812	maker-MullerE-augustus-gene-3.345-mRNA-1	NA	4
FBtr0284346	maker-MullerE-augustus-gene-3.540-mRNA-1	FBtr0284346	1
FBtr0284813	maker-MullerE-augustus-gene-3.344-mRNA-1	FBtr0284813	1
FBtr0284345	maker-MullerE-augustus-gene-3.541-mRNA-1	FBtr0284345	1
FBtr0284344	NA	NA	0
FBtr0284816	maker-MullerE-augustus-gene-3.360-mRNA-1	FBtr0284816	1
FBtr0284817	maker-MullerE-augustus-gene-3.358-mRNA-1	FBtr0284817	1
FBtr0284818	maker-MullerE-augustus-gene-3.359-mRNA-1	FBtr0284818	1
FBtr0284343	maker-MullerE-augustus-gene-3.548-mRNA-1	FBtr0284343	1
FBtr0284819	maker-MullerE-augustus-gene-3.372-mRNA-1	FBtr0284819	1
FBtr0284341	maker-MullerE-augustus-gene-3.550-mRNA-1	FBtr0284341	1
FBtr0284340	maker-MullerE-augustus-gene-3.551-mRNA-1	FBtr0284340	1
FBtr0284820	maker-MullerE-augustus-gene-3.375-mRNA-1	FBtr0284820	1
FBtr0284821	maker-MullerE-augustus-gene-3.378-mRNA-1	FBtr0284821,FBtr0284822	3
FBtr0284822	maker-MullerE-augustus-gene-3.378-mRNA-1	FBtr0284822	1
FBtr0302824	maker-MullerE-snap-gene-3.1046-mRNA-1	NA	4
FBtr0284338	maker-MullerE-augustus-gene-3.575-mRNA-1	FBtr0284338	1
FBtr0284823	maker-MullerE-augustus-gene-3.387-mRNA-1	FBtr0284823	1
FBtr0284824	maker-MullerE-augustus-gene-3.406-mRNA-1	FBtr0284824	1
FBtr0284337	maker-MullerE-augustus-gene-3.577-mRNA-1	FBtr0284337	1
FBtr0284336	augustus_masked-MullerE-processed-gene-3.80-mRNA-1	FBtr0284336	1
FBtr0284826	maker-MullerE-augustus-gene-3.415-mRNA-1	FBtr0284826	1
FBtr0284335	maker-MullerE-snap-gene-27.540-mRNA-1,maker-MullerE-snap-gene-3.831-mRNA-1	FBtr0284335,FBtr0310216	3
FBtr0284827	augustus_masked-MullerE-processed-gene-3.28-mRNA-1	FBtr0284827	1
FBtr0284828	augustus_masked-MullerE-processed-gene-3.28-mRNA-1	NA	4
FBtr0284334	maker-MullerE-snap-gene-3.1081-mRNA-1	NA	4
FBtr0284829	augustus_masked-MullerE-processed-gene-3.29-mRNA-1	FBtr0284829	1
FBtr0284830	maker-MullerE-augustus-gene-3.421-mRNA-1	FBtr0284830	1
FBtr0284333	maker-MullerE-augustus-gene-3.600-mRNA-1	FBtr0284333	1
FBtr0284332	maker-MullerE-augustus-gene-3.602-mRNA-1	FBtr0284332	1
FBtr0284330	maker-MullerE-snap-gene-3.1113-mRNA-1	NA	4
FBtr0284329	maker-MullerE-augustus-gene-3.608-mRNA-1	FBtr0284329	1
FBtr0284831	augustus_masked-MullerE-processed-gene-3.32-mRNA-1	FBtr0284831	1
FBtr0284328	maker-MullerE-augustus-gene-3.610-mRNA-1	FBtr0284328	1
FBtr0284832	maker-MullerE-augustus-gene-3.424-mRNA-1	FBtr0284832	1
FBtr0284833	maker-MullerE-augustus-gene-3.429-mRNA-1	FBtr0284833	1
FBtr0284327	maker-MullerE-augustus-gene-3.612-mRNA-1	FBtr0284327	1
FBtr0284326	maker-MullerE-augustus-gene-3.614-mRNA-1	NA	4
FBtr0284834	maker-MullerE-augustus-gene-3.431-mRNA-1	FBtr0284834	1
FBtr0284325	augustus_masked-MullerE-processed-gene-3.89-mRNA-1	FBtr0284325	1
FBtr0284835	maker-MullerE-augustus-gene-3.434-mRNA-1	NA	4
FBtr0284837	maker-MullerE-augustus-gene-3.436-mRNA-1	NA	4
FBtr0284838	maker-MullerE-augustus-gene-3.437-mRNA-1	FBtr0284838	1
FBtr0284839	maker-MullerE-augustus-gene-3.445-mRNA-1	NA	4
FBtr0304790	maker-MullerE-augustus-gene-3.622-mRNA-1	FBtr0304790	1
FBtr0304545	maker-MullerA-augustus-gene-21.421-mRNA-1,maker-MullerA-augustus-gene-21.430-mRNA-1,maker-MullerA-augustus-gene-21.608-mRNA-1,maker-MullerB-augustus-gene-4.274-mRNA-1,maker-MullerB-augustus-gene-4.438-mRNA-1,maker-MullerE-augustus-gene-15.619-mRNA-1	FBtr0280476,FBtr0304545	3
FBtr0284840	maker-MullerE-augustus-gene-3.448-mRNA-1	NA	4
FBtr0284322	maker-MullerE-augustus-gene-3.628-mRNA-1	FBtr0284322	1
FBtr0284841	maker-MullerE-augustus-gene-3.452-mRNA-1	FBtr0284841	1
FBtr0304544	maker-MullerE-augustus-gene-3.629-mRNA-1	FBtr0304544	1
FBtr0284842	maker-MullerE-augustus-gene-3.455-mRNA-1	FBtr0284842	1
FBtr0284318	maker-MullerE-augustus-gene-3.636-mRNA-1	FBtr0284318	1
FBtr0284317	snap_masked-MullerE-processed-gene-3.268-mRNA-1	FBtr0284317	1
FBtr0284316	augustus_masked-MullerE-processed-gene-3.98-mRNA-1	FBtr0284316	1
FBtr0284843	augustus_masked-MullerE-processed-gene-3.43-mRNA-1	FBtr0284843	1
FBtr0284844	augustus_masked-MullerE-processed-gene-3.44-mRNA-1	FBtr0284844	1
FBtr0284845	NA	NA	0
FBtr0284846	maker-MullerE-augustus-gene-3.457-mRNA-1	FBtr0284846	1
FBtr0284848	maker-MullerE-snap-gene-3.903-mRNA-1	NA	4
FBtr0284313	maker-MullerE-augustus-gene-3.637-mRNA-1	FBtr0284313	1
FBtr0284312	maker-MullerE-augustus-gene-3.639-mRNA-1	FBtr0284312	1
FBtr0303355	maker-MullerE-snap-gene-3.1165-mRNA-1	FBtr0303355	1
FBtr0284849	maker-MullerE-augustus-gene-3.461-mRNA-1	FBtr0284849	1
FBtr0284850	NA	NA	0
FBtr0284851	maker-MullerE-augustus-gene-3.463-mRNA-1	FBtr0284851	1
FBtr0284852	maker-MullerE-augustus-gene-3.464-mRNA-1	FBtr0284852	1
FBtr0303353	maker-MullerE-augustus-gene-3.465-mRNA-1	FBtr0303353	1
FBtr0303354	maker-MullerE-augustus-gene-3.643-mRNA-1	FBtr0303354	1
FBtr0284309	NA	NA	0
FBtr0284854	maker-MullerE-augustus-gene-3.470-mRNA-1	FBtr0284854	1
FBtr0284307	maker-MullerE-augustus-gene-3.646-mRNA-1	NA	4
FBtr0284306	NA	NA	0
FBtr0284855	NA	NA	0
FBtr0284305	maker-MullerE-augustus-gene-3.652-mRNA-1	FBtr0284305	1
FBtr0284304	maker-MullerE-augustus-gene-3.656-mRNA-1	NA	4
FBtr0284303	augustus_masked-MullerE-processed-gene-3.108-mRNA-1	FBtr0284303	1
FBtr0284302	maker-MullerE-augustus-gene-3.658-mRNA-1	FBtr0284302	1
FBtr0284301	maker-MullerE-augustus-gene-3.660-mRNA-1	FBtr0284301	1
FBtr0284856	maker-MullerE-augustus-gene-3.472-mRNA-1	NA	4
FBtr0284300	maker-MullerE-augustus-gene-3.662-mRNA-1	FBtr0284300	1
FBtr0284298	maker-MullerE-augustus-gene-3.664-mRNA-1	FBtr0284298	1
FBtr0284296	augustus_masked-MullerE-processed-gene-3.113-mRNA-1	FBtr0284296	1
FBtr0284295	augustus_masked-MullerE-processed-gene-3.114-mRNA-1	FBtr0284295	1
FBtr0284294	maker-MullerE-augustus-gene-3.666-mRNA-1	NA	4
FBtr0284293	NA	NA	0
FBtr0303551	maker-MullerE-augustus-gene-3.668-mRNA-1	FBtr0303551	1
FBtr0284857	maker-MullerE-augustus-gene-3.474-mRNA-1	FBtr0284857	1
FBtr0273539	maker-MullerE-augustus-gene-3.672-mRNA-1	FBtr0273539	1
FBtr0284859	maker-MullerE-augustus-gene-3.475-mRNA-1	FBtr0284859	1
FBtr0284290	maker-MullerE-augustus-gene-3.674-mRNA-1	FBtr0284290	1
FBtr0284289	maker-MullerE-augustus-gene-3.676-mRNA-1	FBtr0284289	1
FBtr0284860	maker-MullerE-augustus-gene-3.480-mRNA-1	FBtr0284860	1
FBtr0284288	maker-MullerE-augustus-gene-3.679-mRNA-1	FBtr0284288	1
FBtr0303351	maker-MullerE-augustus-gene-4.480-mRNA-1	NA	4
FBtr0284861	maker-MullerE-augustus-gene-3.482-mRNA-1	NA	4
FBtr0284285	maker-MullerE-augustus-gene-3.482-mRNA-1	NA	4
FBtr0284284	maker-MullerE-snap-gene-4.888-mRNA-1	FBtr0284284	1
FBtr0303350	NA	NA	0
FBtr0284283	maker-MullerE-augustus-gene-4.489-mRNA-1	NA	4
FBtr0304771	maker-MullerE-augustus-gene-4.280-mRNA-1	FBtr0304771	1
FBtr0284282	maker-MullerE-augustus-gene-4.494-mRNA-1	FBtr0284282	2
FBtr0284863	maker-MullerE-augustus-gene-4.283-mRNA-1	FBtr0284863	1
FBtr0304772	maker-MullerE-augustus-gene-4.285-mRNA-1	FBtr0304772	1
FBtr0284281	maker-MullerE-augustus-gene-4.493-mRNA-1	FBtr0284281	1
FBtr0284865	maker-MullerE-snap-gene-4.639-mRNA-1	NA	4
FBtr0284280	maker-MullerE-augustus-gene-4.502-mRNA-1	FBtr0284280	1
FBtr0284866	maker-MullerE-augustus-gene-4.290-mRNA-1	FBtr0284866	1
FBtr0284279	augustus_masked-MullerE-processed-gene-4.65-mRNA-1	FBtr0284279	1
FBtr0284867	snap_masked-MullerE-processed-gene-4.119-mRNA-1	FBtr0284867	1
FBtr0284278	maker-MullerE-augustus-gene-4.506-mRNA-1	FBtr0284278	1
FBtr0284868	maker-MullerE-augustus-gene-4.293-mRNA-1	FBtr0284868	1
FBtr0284872	NA	NA	0
FBtr0284873	maker-MullerE-augustus-gene-4.295-mRNA-1	FBtr0284873	1
FBtr0305448	NA	NA	0
FBtr0284875	augustus_masked-MullerE-processed-gene-4.15-mRNA-1	FBtr0284875	1
FBtr0284876	maker-MullerE-snap-gene-4.655-mRNA-1	FBtr0284876	1
FBtr0284271	maker-MullerE-augustus-gene-4.509-mRNA-1	FBtr0284271	1
FBtr0310364	maker-MullerE-augustus-gene-4.300-mRNA-1	NA	4
FBtr0305454	maker-MullerE-augustus-gene-4.511-mRNA-1	FBtr0305454	1
FBtr0284878	augustus_masked-MullerE-processed-gene-4.19-mRNA-1	FBtr0284878	1
FBtr0284269	maker-MullerE-augustus-gene-4.512-mRNA-1	FBtr0284269	1
FBtr0284879	augustus_masked-MullerE-processed-gene-4.20-mRNA-1	FBtr0284879	1
FBtr0284268	maker-MullerE-augustus-gene-4.518-mRNA-1	FBtr0284268	1
FBtr0284880	maker-MullerE-augustus-gene-4.302-mRNA-1	FBtr0284880	1
FBtr0284881	snap_masked-MullerE-processed-gene-4.142-mRNA-1	FBtr0284881	1
FBtr0305449	maker-MullerE-augustus-gene-4.305-mRNA-1	FBtr0305449	1
FBtr0305450	augustus_masked-MullerE-processed-gene-4.24-mRNA-1	FBtr0305450	1
FBtr0284267	maker-MullerE-augustus-gene-4.550-mRNA-1	FBtr0284267	1
FBtr0284884	augustus_masked-MullerE-processed-gene-4.25-mRNA-1	FBtr0284884	1
FBtr0305452	maker-MullerE-augustus-gene-4.521-mRNA-1	FBtr0305452	1
FBtr0284885	maker-MullerE-augustus-gene-4.318-mRNA-1	FBtr0284885	1
FBtr0284264	maker-MullerE-augustus-gene-4.522-mRNA-1	FBtr0284264	1
FBtr0284886	maker-MullerE-augustus-gene-4.325-mRNA-1	FBtr0284886	2
FBtr0284263	maker-MullerE-augustus-gene-4.524-mRNA-1	FBtr0284263	3
FBtr0305464	maker-MullerE-snap-gene-4.721-mRNA-1	FBtr0305464	1
FBtr0284889	maker-MullerE-augustus-gene-4.328-mRNA-1	FBtr0284889	2
FBtr0303715	maker-MullerE-augustus-gene-4.329-mRNA-1	FBtr0303715	1
FBtr0303361	maker-MullerE-augustus-gene-4.330-mRNA-1	FBtr0303361	1
FBtr0303362	maker-MullerE-augustus-gene-4.331-mRNA-1	FBtr0303362	1
FBtr0303363	maker-MullerE-augustus-gene-4.328-mRNA-1,maker-MullerE-augustus-gene-4.330-mRNA-1,maker-MullerE-augustus-gene-4.331-mRNA-1	FBtr0284889,FBtr0303361,FBtr0303362,FBtr0303363,FBtr0303715	3
FBtr0284262	maker-MullerE-augustus-gene-4.560-mRNA-1	NA	4
FBtr0303451	maker-MullerE-augustus-gene-4.567-mRNA-1	FBtr0303451	1
FBtr0284260	maker-MullerE-augustus-gene-4.566-mRNA-1	FBtr0284260	1
FBtr0284890	maker-MullerE-augustus-gene-4.416-mRNA-1	FBtr0284890	1
FBtr0284259	maker-MullerE-augustus-gene-4.575-mRNA-1	FBtr0284259	1
FBtr0303347	maker-MullerE-augustus-gene-4.576-mRNA-1	FBtr0303347	1
FBtr0284891	maker-MullerE-augustus-gene-4.422-mRNA-1	FBtr0284891	1
FBtr0284892	maker-MullerE-augustus-gene-4.423-mRNA-1	FBtr0284892	1
FBtr0303345	snap_masked-MullerE-processed-gene-4.158-mRNA-1	FBtr0303345	1
FBtr0284257	augustus_masked-MullerE-processed-gene-4.83-mRNA-1	FBtr0284257	1
FBtr0284256	maker-MullerE-augustus-gene-4.595-mRNA-1	FBtr0284256	1
FBtr0284255	maker-MullerE-augustus-gene-4.596-mRNA-1	FBtr0284255	1
FBtr0284895	maker-MullerE-augustus-gene-4.428-mRNA-1	FBtr0284895	1
FBtr0284253	maker-MullerE-augustus-gene-4.597-mRNA-1	FBtr0284253	1
FBtr0284896	maker-MullerE-augustus-gene-4.430-mRNA-1	FBtr0284896	1
FBtr0305709	maker-MullerE-augustus-gene-4.432-mRNA-1	FBtr0305709	1
FBtr0284898	maker-MullerE-augustus-gene-4.434-mRNA-1	FBtr0284898	1
FBtr0284899	maker-MullerE-snap-gene-4.819-mRNA-1	FBtr0284899	1
FBtr0284252	maker-MullerE-snap-gene-4.1090-mRNA-1	FBtr0284252	1
FBtr0284901	augustus_masked-MullerE-processed-gene-4.42-mRNA-1	FBtr0284901	1
FBtr0284902	augustus_masked-MullerE-processed-gene-4.42-mRNA-1	NA	4
FBtr0284903	augustus_masked-MullerE-processed-gene-4.43-mRNA-1	FBtr0284903	1
FBtr0284905	maker-MullerE-augustus-gene-4.441-mRNA-1	FBtr0284905	1
FBtr0284251	maker-MullerE-snap-gene-4.1093-mRNA-1	FBtr0284251	1
FBtr0284250	maker-MullerE-snap-gene-4.1096-mRNA-1	FBtr0284250	1
FBtr0284906	maker-MullerE-snap-gene-4.834-mRNA-1	FBtr0284906	1
FBtr0284249	maker-MullerE-augustus-gene-4.599-mRNA-1	FBtr0284249	1
FBtr0284907	maker-MullerE-snap-gene-4.840-mRNA-1	FBtr0284907	1
FBtr0284248	maker-MullerE-augustus-gene-4.603-mRNA-1	FBtr0284248	1
FBtr0284247	maker-MullerE-augustus-gene-4.604-mRNA-1	FBtr0284247	1
FBtr0284908	maker-MullerE-snap-gene-4.842-mRNA-1	FBtr0284908	1
FBtr0284909	maker-MullerE-augustus-gene-4.452-mRNA-1	FBtr0284909	1
FBtr0284246	snap_masked-MullerE-processed-gene-4.184-mRNA-1	FBtr0284246	1
FBtr0305455	maker-MullerE-augustus-gene-4.457-mRNA-1	FBtr0305455	1
FBtr0284911	maker-MullerE-augustus-gene-4.460-mRNA-1	NA	4
FBtr0284245	maker-MullerE-augustus-gene-4.609-mRNA-1	FBtr0284245	1
FBtr0284913	maker-MullerE-augustus-gene-4.463-mRNA-1	FBtr0284913	1
FBtr0284914	maker-MullerE-augustus-gene-4.469-mRNA-1	NA	4
FBtr0284244	maker-MullerE-augustus-gene-4.611-mRNA-1	FBtr0284244	1
FBtr0302012	maker-MullerE-augustus-gene-4.611-mRNA-1	NA	4
FBtr0303369	maker-MullerE-snap-gene-4.1130-mRNA-1	FBtr0303369	1
FBtr0284916	maker-MullerE-augustus-gene-4.471-mRNA-1	FBtr0284916	1
FBtr0284241	NA	NA	0
FBtr0284917	maker-MullerE-snap-gene-4.878-mRNA-1	FBtr0284917	1
FBtr0284240	maker-MullerE-augustus-gene-4.616-mRNA-1	NA	4
FBtr0284918	maker-MullerE-augustus-gene-4.476-mRNA-1	FBtr0284918	1
FBtr0284919	maker-MullerE-augustus-gene-4.477-mRNA-1	FBtr0284919	2
FBtr0284239	maker-MullerE-augustus-gene-4.619-mRNA-1	NA	4
FBtr0284238	maker-MullerE-augustus-gene-4.624-mRNA-1	FBtr0284238	1
FBtr0284920	maker-MullerE-augustus-gene-5.384-mRNA-1	FBtr0284920	1
FBtr0284237	augustus_masked-MullerE-processed-gene-4.105-mRNA-1	FBtr0284237	1
FBtr0305723	maker-MullerE-snap-gene-5.900-mRNA-1	FBtr0305723	1
FBtr0284236	maker-MullerE-augustus-gene-4.627-mRNA-1	FBtr0284236	1
FBtr0284235	maker-MullerE-augustus-gene-5.662-mRNA-1	FBtr0284235	1
FBtr0284234	snap_masked-MullerE-processed-gene-5.274-mRNA-1	FBtr0284234	1
FBtr0284922	maker-MullerE-augustus-gene-5.396-mRNA-1	FBtr0284922	1
FBtr0284923	NA	NA	0
FBtr0284233	maker-MullerE-snap-gene-5.1252-mRNA-1	NA	4
FBtr0284231	maker-MullerE-snap-gene-5.1252-mRNA-1	NA	4
FBtr0284230	maker-MullerE-snap-gene-5.1255-mRNA-1	NA	4
FBtr0284924	augustus_masked-MullerE-processed-gene-5.6-mRNA-1	FBtr0284924	1
FBtr0284925	maker-MullerE-snap-gene-5.917-mRNA-1	FBtr0284925	1
FBtr0284229	maker-MullerE-snap-gene-5.1260-mRNA-1	FBtr0284229	1
FBtr0284927	NA	NA	0
FBtr0284228	augustus_masked-MullerE-processed-gene-5.96-mRNA-1	FBtr0284228	1
FBtr0284928	snap_masked-MullerE-processed-gene-5.192-mRNA-1	FBtr0284928	1
FBtr0284929	snap_masked-MullerE-processed-gene-5.192-mRNA-1	FBtr0284929	2
FBtr0284227	augustus_masked-MullerE-processed-gene-5.97-mRNA-1	FBtr0284227	1
FBtr0284226	maker-MullerE-augustus-gene-5.680-mRNA-1	FBtr0284226	1
FBtr0284930	maker-MullerE-augustus-gene-5.403-mRNA-1	FBtr0284930	1
FBtr0284931	maker-MullerE-snap-gene-5.926-mRNA-1	FBtr0284931	1
FBtr0284932	augustus_masked-MullerE-processed-gene-5.16-mRNA-1	FBtr0284932	1
FBtr0284933	augustus_masked-MullerE-processed-gene-5.17-mRNA-1	FBtr0284933	1
FBtr0281201	augustus_masked-MullerE-processed-gene-5.17-mRNA-1	NA	4
FBtr0284225	NA	NA	0
FBtr0284224	maker-MullerE-snap-gene-5.1278-mRNA-1	FBtr0284224	1
FBtr0284934	maker-MullerE-snap-gene-5.933-mRNA-1	NA	4
FBtr0284935	maker-MullerE-augustus-gene-5.414-mRNA-1	FBtr0284935	1
FBtr0284223	maker-MullerE-augustus-gene-5.686-mRNA-1	FBtr0284223	1
FBtr0284222	maker-MullerE-snap-gene-5.1283-mRNA-1	FBtr0284219,FBtr0284220,FBtr0284222,FBtr0284935,FBtr0287087	3
FBtr0284220	maker-MullerE-augustus-gene-5.690-mRNA-1	FBtr0284220	1
FBtr0284219	maker-MullerE-snap-gene-5.1282-mRNA-1	FBtr0284219	1
FBtr0284218	maker-MullerE-augustus-gene-5.692-mRNA-1	FBtr0284218	1
FBtr0284217	maker-MullerE-augustus-gene-5.693-mRNA-1	FBtr0284217	1
FBtr0284216	maker-MullerE-augustus-gene-5.694-mRNA-1	FBtr0284216	1
FBtr0284936	maker-MullerE-augustus-gene-5.415-mRNA-1	FBtr0284936	1
FBtr0284215	maker-MullerE-augustus-gene-5.696-mRNA-1	FBtr0284215	1
FBtr0284938	augustus_masked-MullerE-processed-gene-5.21-mRNA-1	FBtr0284938	1
FBtr0284214	maker-MullerE-augustus-gene-5.698-mRNA-1	FBtr0284214	1
FBtr0284939	maker-MullerE-augustus-gene-5.419-mRNA-1	FBtr0284939	2
FBtr0284213	maker-MullerE-augustus-gene-5.701-mRNA-1	NA	4
FBtr0284940	maker-MullerE-augustus-gene-5.702-mRNA-1	NA	4
FBtr0284212	maker-MullerE-augustus-gene-5.420-mRNA-1	FBtr0284212	3
FBtr0305541	maker-MullerE-snap-gene-5.1306-mRNA-1	FBtr0305541	1
FBtr0284941	augustus_masked-MullerE-processed-gene-5.24-mRNA-1	FBtr0284941	1
FBtr0305537	maker-MullerE-augustus-gene-5.428-mRNA-1	FBtr0305537	1
FBtr0284943	maker-MullerE-augustus-gene-5.434-mRNA-1	NA	4
FBtr0284211	maker-MullerE-augustus-gene-5.710-mRNA-1	FBtr0284211	1
FBtr0305461	maker-MullerE-augustus-gene-5.436-mRNA-1	NA	4
FBtr0284208	NA	NA	0
FBtr0305473	NA	NA	0
FBtr0284945	maker-MullerE-augustus-gene-5.438-mRNA-1	FBtr0284945	1
FBtr0284205	augustus_masked-MullerE-processed-gene-5.122-mRNA-1	FBtr0284205	1
FBtr0284204	maker-MullerE-augustus-gene-5.713-mRNA-1	FBtr0284204	1
FBtr0284203	maker-MullerE-augustus-gene-5.714-mRNA-1	FBtr0284203	1
FBtr0284202	maker-MullerE-augustus-gene-5.721-mRNA-1	FBtr0284202	1
FBtr0284201	augustus_masked-MullerE-processed-gene-5.133-mRNA-1,maker-MullerE-augustus-gene-5.713-mRNA-1,maker-MullerE-augustus-gene-5.714-mRNA-1,maker-MullerE-augustus-gene-5.721-mRNA-1	FBtr0280045,FBtr0284191,FBtr0284201,FBtr0284202,FBtr0284203,FBtr0284204	3
FBtr0284946	maker-MullerE-augustus-gene-5.440-mRNA-1	FBtr0284946	1
FBtr0305462	maker-MullerE-augustus-gene-5.441-mRNA-1	FBtr0305462	1
FBtr0284200	maker-MullerE-augustus-gene-5.731-mRNA-1	FBtr0284200	1
FBtr0284948	augustus_masked-MullerE-processed-gene-5.32-mRNA-1	FBtr0284948	1
FBtr0284199	maker-MullerE-augustus-gene-5.733-mRNA-1	FBtr0284199	1
FBtr0284949	maker-MullerE-augustus-gene-5.446-mRNA-1	NA	4
FBtr0284950	maker-MullerE-augustus-gene-5.448-mRNA-1	FBtr0284950	1
FBtr0305474	maker-MullerE-augustus-gene-5.735-mRNA-1	FBtr0305474	1
FBtr0284951	maker-MullerE-augustus-gene-5.450-mRNA-1	FBtr0284951	1
FBtr0284952	maker-MullerE-augustus-gene-5.451-mRNA-1	FBtr0284952	1
FBtr0284953	maker-MullerE-snap-gene-5.997-mRNA-1	FBtr0284953	1
FBtr0284195	maker-MullerE-augustus-gene-5.744-mRNA-1	FBtr0284195	1
FBtr0284194	maker-MullerE-augustus-gene-5.746-mRNA-1	FBtr0284194	1
FBtr0284193	maker-MullerE-augustus-gene-5.747-mRNA-1	FBtr0284193	1
FBtr0284954	augustus_masked-MullerE-processed-gene-5.38-mRNA-1	FBtr0284954	1
FBtr0284955	augustus_masked-MullerE-processed-gene-5.39-mRNA-1	FBtr0284955	1
FBtr0284956	snap_masked-MullerE-processed-gene-5.228-mRNA-1	FBtr0284956	1
FBtr0284957	snap_masked-MullerE-processed-gene-5.229-mRNA-1	FBtr0284957	1
FBtr0284192	maker-MullerE-augustus-gene-5.750-mRNA-1	FBtr0284192	1
FBtr0284959	augustus_masked-MullerE-processed-gene-5.41-mRNA-1	FBtr0284959	1
FBtr0284960	maker-MullerE-augustus-gene-5.461-mRNA-1	FBtr0284960	1
FBtr0284961	maker-MullerE-augustus-gene-5.462-mRNA-1	FBtr0284961	1
FBtr0284962	maker-MullerE-augustus-gene-5.463-mRNA-1	FBtr0284962	1
FBtr0284191	augustus_masked-MullerE-processed-gene-5.133-mRNA-1	FBtr0284191	1
FBtr0284190	maker-MullerE-augustus-gene-5.757-mRNA-1	FBtr0284190	1
FBtr0284189	maker-MullerE-snap-gene-5.1360-mRNA-1	FBtr0284189	1
FBtr0284963	augustus_masked-MullerE-processed-gene-5.45-mRNA-1	FBtr0284963	1
FBtr0284964	augustus_masked-MullerE-processed-gene-28.92-mRNA-1	FBtr0282817,FBtr0284964	3
FBtr0284188	augustus_masked-MullerE-processed-gene-5.135-mRNA-1	FBtr0284188	1
FBtr0284965	maker-MullerE-augustus-gene-5.469-mRNA-1	FBtr0284965	1
FBtr0284186	augustus_masked-MullerE-processed-gene-5.136-mRNA-1	FBtr0284186	1
FBtr0284966	maker-MullerE-augustus-gene-5.476-mRNA-1	NA	4
FBtr0284185	augustus_masked-Contig_Y2-processed-gene-7.42-mRNA-1,augustus_masked-MullerE-processed-gene-5.137-mRNA-1,maker-Contig_Y2-snap-gene-7.517-mRNA-1,maker-MullerA-snap-gene-18.632-mRNA-1,maker-MullerAD-augustus-gene-19.360-mRNA-1,snap_masked-Contig_Y2-processed-gene-7.90-mRNA-1	FBtr0273814,FBtr0275987,FBtr0276844,FBtr0277595,FBtr0277609,FBtr0277610,FBtr0280049,FBtr0280050,FBtr0283311,FBtr0283767,FBtr0284185,FBtr0286927,FBtr0333982	3
FBtr0284967	maker-MullerE-augustus-gene-5.478-mRNA-1	FBtr0284967	3
FBtr0284184	maker-MullerE-augustus-gene-5.761-mRNA-1	NA	4
FBtr0284968	augustus_masked-Contig_Y1-processed-gene-11.43-mRNA-1	FBtr0284968,FBtr0289246	3
FBtr0284183	maker-MullerE-augustus-gene-5.764-mRNA-1	FBtr0284183	1
FBtr0284970	maker-MullerE-augustus-gene-5.489-mRNA-1	FBtr0284970	1
FBtr0284971	maker-MullerE-augustus-gene-5.490-mRNA-1	FBtr0284971	1
FBtr0284972	augustus_masked-MullerE-processed-gene-5.52-mRNA-1	FBtr0284972	1
FBtr0284973	maker-MullerE-augustus-gene-5.500-mRNA-1	FBtr0284973	1
FBtr0284974	maker-MullerE-augustus-gene-5.502-mRNA-1	FBtr0284974	1
FBtr0284182	maker-MullerE-snap-gene-5.1371-mRNA-1	FBtr0284182	1
FBtr0284181	augustus_masked-MullerE-processed-gene-5.145-mRNA-1	FBtr0284181	2
FBtr0284975	maker-MullerE-augustus-gene-5.509-mRNA-1	FBtr0284975	1
FBtr0284180	maker-MullerE-augustus-gene-5.767-mRNA-1	NA	4
FBtr0284976	maker-MullerE-augustus-gene-5.510-mRNA-1	FBtr0284976	1
FBtr0284179	maker-MullerE-augustus-gene-5.787-mRNA-1	FBtr0284179	1
FBtr0284178	augustus_masked-MullerE-processed-gene-15.12-mRNA-1,augustus_masked-MullerE-processed-gene-15.69-mRNA-1,augustus_masked-MullerE-processed-gene-30.23-mRNA-1,augustus_masked-MullerE-processed-gene-5.149-mRNA-1,augustus_masked-MullerE-processed-gene-5.65-mRNA-1,maker-MullerAD-augustus-gene-19.445-mRNA-1,maker-MullerE-augustus-gene-14.433-mRNA-1,maker-MullerE-snap-gene-5.1156-mRNA-1	FBtr0276727,FBtr0277442,FBtr0282686,FBtr0283567,FBtr0283789,FBtr0284178,FBtr0284977,FBtr0285564,FBtr0286397,FBtr0289353	3
FBtr0284977	maker-MullerE-snap-gene-5.1156-mRNA-1	FBtr0284977	1
FBtr0305463	maker-MullerE-augustus-gene-5.791-mRNA-1	FBtr0305463	1
FBtr0284978	maker-MullerE-augustus-gene-5.608-mRNA-1	NA	4
FBtr0284979	maker-MullerE-snap-gene-5.1183-mRNA-1	NA	4
FBtr0284175	maker-MullerE-augustus-gene-5.793-mRNA-1	FBtr0284175	2
FBtr0284982	maker-MullerE-augustus-gene-5.614-mRNA-1	FBtr0284982	1
FBtr0284174	maker-MullerE-augustus-gene-5.794-mRNA-1	FBtr0284174	2
FBtr0284983	maker-MullerE-augustus-gene-5.615-mRNA-1	FBtr0284983	1
FBtr0284173	augustus_masked-MullerE-processed-gene-5.153-mRNA-1	FBtr0284173	1
FBtr0284984	maker-MullerE-augustus-gene-5.634-mRNA-1	FBtr0284984	1
FBtr0305469	maker-MullerE-augustus-gene-5.637-mRNA-1	NA	4
FBtr0284172	maker-MullerE-augustus-gene-5.801-mRNA-1	NA	4
FBtr0284171	maker-MullerE-augustus-gene-5.802-mRNA-1	FBtr0284171	2
FBtr0284987	maker-MullerE-snap-gene-5.1216-mRNA-1	NA	4
FBtr0284170	maker-MullerE-augustus-gene-5.803-mRNA-1	FBtr0284170	1
FBtr0284169	maker-MullerE-augustus-gene-5.813-mRNA-1	FBtr0284169	1
FBtr0305726	maker-MullerE-snap-gene-5.1453-mRNA-1	FBtr0305726	1
FBtr0284988	maker-MullerE-augustus-gene-5.645-mRNA-1	FBtr0284988	1
FBtr0305725	maker-MullerE-snap-gene-5.1462-mRNA-1	NA	4
FBtr0305249	augustus_masked-MullerE-processed-gene-5.169-mRNA-1	FBtr0305249	1
FBtr0284989	maker-MullerE-augustus-gene-5.649-mRNA-1	FBtr0284989	1
FBtr0284990	maker-MullerE-augustus-gene-5.648-mRNA-1	FBtr0284990	1
FBtr0284991	maker-MullerE-snap-gene-5.1239-mRNA-1	FBtr0284991	1
FBtr0284993	maker-MullerE-snap-gene-5.1240-mRNA-1	FBtr0284993	1
FBtr0284994	maker-MullerE-augustus-gene-5.656-mRNA-1	FBtr0284994	1
FBtr0284995	maker-MullerE-augustus-gene-5.658-mRNA-1	FBtr0284995	1
FBtr0284996	maker-MullerE-augustus-gene-5.660-mRNA-1	FBtr0284996	1
FBtr0284155	maker-MullerE-augustus-gene-6.473-mRNA-1	FBtr0284155	1
FBtr0284997	maker-MullerE-augustus-gene-6.306-mRNA-1	FBtr0284997	1
FBtr0284998	maker-MullerE-augustus-gene-6.308-mRNA-1	FBtr0284998	1
FBtr0284999	NA	NA	0
FBtr0284153	maker-MullerE-augustus-gene-6.474-mRNA-1	FBtr0284153	1
FBtr0284152	maker-MullerE-augustus-gene-6.477-mRNA-1	FBtr0284152	1
FBtr0284151	maker-MullerE-augustus-gene-6.479-mRNA-1	FBtr0284151	1
FBtr0284150	maker-MullerE-augustus-gene-6.481-mRNA-1	FBtr0284150	1
FBtr0285000	maker-MullerE-augustus-gene-6.311-mRNA-1	FBtr0285000	1
FBtr0284149	maker-MullerE-augustus-gene-6.483-mRNA-1	FBtr0284149	1
FBtr0284148	maker-MullerE-snap-gene-6.872-mRNA-1	FBtr0284148	1
FBtr0285001	maker-MullerE-augustus-gene-6.314-mRNA-1	FBtr0285001	1
FBtr0285002	maker-MullerE-snap-gene-6.694-mRNA-1	FBtr0285002	1
FBtr0284147	maker-MullerE-augustus-gene-6.495-mRNA-1	FBtr0284147	1
FBtr0285004	maker-MullerE-augustus-gene-6.319-mRNA-1	FBtr0285004	1
FBtr0284146	maker-MullerE-augustus-gene-6.497-mRNA-1	FBtr0284146	1
FBtr0284145	maker-MullerE-augustus-gene-6.498-mRNA-1	FBtr0284145	1
FBtr0284144	maker-MullerE-snap-gene-6.892-mRNA-1	FBtr0284144	1
FBtr0285005	maker-MullerE-augustus-gene-6.321-mRNA-1	FBtr0285005	1
FBtr0284142	maker-MullerE-augustus-gene-6.506-mRNA-1	FBtr0284142	1
FBtr0304773	maker-MullerE-augustus-gene-6.509-mRNA-1	FBtr0304773	1
FBtr0303811	maker-MullerE-snap-gene-6.700-mRNA-1	FBtr0303811	1
FBtr0303812	snap_masked-MullerE-processed-gene-6.143-mRNA-1	FBtr0303812	1
FBtr0303813	maker-MullerE-augustus-gene-6.323-mRNA-1	FBtr0303813	1
FBtr0285008	maker-MullerE-augustus-gene-6.331-mRNA-1	NA	4
FBtr0284138	maker-MullerE-augustus-gene-6.331-mRNA-1	NA	4
FBtr0284137	maker-MullerE-augustus-gene-6.520-mRNA-1	FBtr0284137	1
FBtr0284136	maker-MullerE-augustus-gene-6.521-mRNA-1	FBtr0284136	1
FBtr0304781	maker-MullerE-augustus-gene-6.328-mRNA-1	NA	4
FBtr0284135	maker-MullerE-augustus-gene-6.526-mRNA-1	FBtr0284135	1
FBtr0284134	maker-MullerE-augustus-gene-6.528-mRNA-1	FBtr0284134	1
FBtr0304775	maker-MullerE-snap-gene-6.719-mRNA-1	FBtr0304775	1
FBtr0284133	maker-MullerE-augustus-gene-6.530-mRNA-1	FBtr0284133	1
FBtr0304778	maker-MullerE-augustus-gene-6.533-mRNA-1	NA	4
FBtr0304784	maker-MullerE-augustus-gene-6.536-mRNA-1	NA	4
FBtr0285012	maker-MullerE-augustus-gene-6.340-mRNA-1	FBtr0285012	1
FBtr0285013	maker-MullerE-augustus-gene-6.341-mRNA-1	FBtr0285013	1
FBtr0285015	maker-MullerE-snap-gene-6.723-mRNA-1	NA	4
FBtr0285016	maker-MullerE-snap-gene-6.723-mRNA-1	FBtr0285016	1
FBtr0284128	augustus_masked-MullerE-processed-gene-6.85-mRNA-1	FBtr0284128	1
FBtr0285017	maker-MullerE-augustus-gene-6.344-mRNA-1	FBtr0285017	1
FBtr0284127	augustus_masked-MullerE-processed-gene-6.86-mRNA-1	FBtr0284127	1
FBtr0284126	augustus_masked-MullerE-processed-gene-6.87-mRNA-1	FBtr0284126	1
FBtr0285018	maker-MullerE-augustus-gene-6.370-mRNA-1	FBtr0285018	1
FBtr0285019	maker-MullerE-augustus-gene-6.372-mRNA-1	FBtr0285019	1
FBtr0284125	maker-MullerE-augustus-gene-6.540-mRNA-1	NA	4
FBtr0304785	maker-MullerE-augustus-gene-6.375-mRNA-1	FBtr0304785	1
FBtr0285022	maker-MullerE-snap-gene-6.756-mRNA-1	FBtr0285022	1
FBtr0284124	maker-MullerE-augustus-gene-6.542-mRNA-1	FBtr0284124	1
FBtr0284123	maker-MullerE-snap-gene-6.939-mRNA-1	FBtr0284123	1
FBtr0284122	maker-MullerE-augustus-gene-6.544-mRNA-1	FBtr0284122	1
FBtr0285023	snap_masked-MullerE-processed-gene-6.170-mRNA-1	FBtr0285023	1
FBtr0285024	snap_masked-MullerE-processed-gene-6.172-mRNA-1	FBtr0285024	1
FBtr0284119	maker-MullerE-augustus-gene-6.547-mRNA-1	NA	4
FBtr0285026	augustus_masked-MullerE-processed-gene-6.29-mRNA-1	NA	4
FBtr0284118	maker-MullerE-augustus-gene-6.549-mRNA-1	FBtr0284118	1
FBtr0284117	augustus_masked-MullerE-processed-gene-6.97-mRNA-1	FBtr0284117	1
FBtr0285027	maker-MullerE-snap-gene-6.767-mRNA-1	NA	4
FBtr0285028	snap_masked-MullerE-processed-gene-6.175-mRNA-1	FBtr0285028	1
FBtr0285029	augustus_masked-MullerE-processed-gene-6.32-mRNA-1	FBtr0285029	1
FBtr0285030	augustus_masked-MullerE-processed-gene-6.33-mRNA-1	FBtr0285030	1
FBtr0285031	maker-MullerE-augustus-gene-6.396-mRNA-1	FBtr0285031	1
FBtr0285032	maker-MullerE-augustus-gene-6.397-mRNA-1	FBtr0285032	1
FBtr0285033	maker-MullerE-snap-gene-6.774-mRNA-1	FBtr0285033	1
FBtr0284116	augustus_masked-MullerE-processed-gene-6.98-mRNA-1	FBtr0284116	1
FBtr0285034	maker-MullerE-augustus-gene-6.401-mRNA-1	FBtr0285034	1
FBtr0284115	maker-MullerE-augustus-gene-6.552-mRNA-1	NA	4
FBtr0285035	maker-MullerE-augustus-gene-6.404-mRNA-1	FBtr0285035	1
FBtr0285037	maker-MullerE-augustus-gene-6.406-mRNA-1	NA	4
FBtr0284114	maker-MullerE-augustus-gene-6.554-mRNA-1	NA	4
FBtr0303372	maker-MullerE-augustus-gene-6.554-mRNA-1	NA	4
FBtr0285038	augustus_masked-MullerE-processed-gene-6.39-mRNA-1	FBtr0285038	1
FBtr0285039	maker-MullerE-augustus-gene-6.408-mRNA-1	FBtr0285039	1
FBtr0285040	maker-MullerE-augustus-gene-6.410-mRNA-1	FBtr0285040	1
FBtr0285041	maker-MullerE-augustus-gene-6.412-mRNA-1	FBtr0285041	1
FBtr0284113	maker-MullerE-augustus-gene-6.559-mRNA-1	FBtr0284113	1
FBtr0285042	maker-MullerE-augustus-gene-6.413-mRNA-1	FBtr0285042	1
FBtr0284112	maker-MullerE-augustus-gene-6.561-mRNA-1	FBtr0284112	1
FBtr0284111	maker-MullerE-augustus-gene-6.562-mRNA-1	FBtr0284111	1
FBtr0285043	maker-MullerE-augustus-gene-6.415-mRNA-1	FBtr0285043	1
FBtr0284109	maker-MullerE-augustus-gene-6.565-mRNA-1	FBtr0284109	1
FBtr0284108	maker-MullerE-augustus-gene-6.566-mRNA-1	NA	4
FBtr0285044	maker-MullerE-snap-gene-6.799-mRNA-1	FBtr0285044	1
FBtr0284107	maker-MullerE-augustus-gene-6.573-mRNA-1	FBtr0284107	1
FBtr0284106	maker-MullerE-snap-gene-6.975-mRNA-1	FBtr0284106	1
FBtr0284105	maker-MullerE-augustus-gene-6.614-mRNA-1	FBtr0284105	1
FBtr0284104	maker-MullerE-snap-gene-6.995-mRNA-1	FBtr0284104	1
FBtr0284103	maker-MullerE-snap-gene-6.997-mRNA-1	FBtr0284103	1
FBtr0284101	maker-MullerE-augustus-gene-6.620-mRNA-1	FBtr0284101	1
FBtr0284100	maker-MullerE-augustus-gene-6.624-mRNA-1	NA	4
FBtr0284097	NA	NA	0
FBtr0285045	maker-MullerE-augustus-gene-6.418-mRNA-1	FBtr0285045	1
FBtr0285046	maker-MullerE-augustus-gene-6.419-mRNA-1	FBtr0285046	1
FBtr0285048	maker-MullerE-augustus-gene-6.424-mRNA-1	FBtr0285048	1
FBtr0285049	maker-MullerE-augustus-gene-6.427-mRNA-1	FBtr0285049	1
FBtr0285050	maker-MullerE-snap-gene-6.811-mRNA-1	FBtr0285050	1
FBtr0285051	maker-MullerE-augustus-gene-6.430-mRNA-1	FBtr0285051	1
FBtr0284096	augustus_masked-MullerE-processed-gene-6.117-mRNA-1	FBtr0284096	1
FBtr0285052	maker-MullerE-augustus-gene-6.433-mRNA-1	FBtr0285052	1
FBtr0284095	maker-MullerE-augustus-gene-6.636-mRNA-1	FBtr0284095	1
FBtr0284094	maker-MullerE-augustus-gene-6.643-mRNA-1	FBtr0284094	1
FBtr0284093	maker-MullerE-augustus-gene-6.646-mRNA-1	FBtr0284093	1
FBtr0284092	maker-MullerE-augustus-gene-6.648-mRNA-1	FBtr0284092	1
FBtr0285053	augustus_masked-MullerE-processed-gene-6.53-mRNA-1	FBtr0285053	1
FBtr0284091	maker-MullerE-augustus-gene-6.654-mRNA-1	FBtr0284091	1
FBtr0284090	augustus_masked-MullerE-processed-gene-6.123-mRNA-1	FBtr0284090	1
FBtr0303370	NA	NA	0
FBtr0284088	snap_masked-MullerE-processed-gene-6.299-mRNA-1	NA	4
FBtr0285054	augustus_masked-MullerE-processed-gene-6.54-mRNA-1	FBtr0285054	1
FBtr0284086	maker-MullerE-augustus-gene-6.664-mRNA-1	FBtr0284086	1
FBtr0285055	maker-MullerE-snap-gene-6.1059-mRNA-1	FBtr0285055	3
FBtr0285056	maker-MullerE-augustus-gene-6.455-mRNA-1	FBtr0285056	1
FBtr0285057	augustus_masked-MullerE-processed-gene-6.57-mRNA-1	FBtr0285057	1
FBtr0285059	maker-MullerE-augustus-gene-6.444-mRNA-1	FBtr0285059	1
FBtr0284085	maker-MullerE-augustus-gene-6.667-mRNA-1	NA	4
FBtr0285060	maker-MullerE-augustus-gene-6.445-mRNA-1	FBtr0285060	1
FBtr0285061	maker-MullerE-snap-gene-6.819-mRNA-1	FBtr0285061	1
FBtr0284084	augustus_masked-MullerE-processed-gene-6.128-mRNA-1	FBtr0284084	1
FBtr0284083	maker-MullerE-augustus-gene-6.668-mRNA-1	FBtr0284083	1
FBtr0284082	maker-MullerE-augustus-gene-6.669-mRNA-1	FBtr0284082	1
FBtr0285062	maker-MullerE-augustus-gene-6.471-mRNA-1	NA	4
FBtr0281197	maker-MullerE-snap-gene-6.1079-mRNA-1	NA	4
FBtr0285063	NA	NA	0
FBtr0285064	augustus_masked-MullerE-processed-gene-6.63-mRNA-1	FBtr0285064	1
FBtr0285065	NA	NA	0
FBtr0303552	maker-MullerE-augustus-gene-7.251-mRNA-1	FBtr0303552	1
FBtr0284080	augustus_masked-MullerE-processed-gene-7.42-mRNA-1	FBtr0284080	1
FBtr0285067	maker-MullerE-augustus-gene-7.252-mRNA-1	FBtr0285067	1
FBtr0284079	maker-MullerE-augustus-gene-7.372-mRNA-1	FBtr0284079	1
FBtr0284078	maker-MullerE-augustus-gene-7.373-mRNA-1	FBtr0284078	1
FBtr0284077	maker-MullerE-augustus-gene-7.378-mRNA-1	FBtr0284077	1
FBtr0285068	maker-MullerE-augustus-gene-7.253-mRNA-1	FBtr0285068	1
FBtr0303537	maker-MullerE-augustus-gene-7.375-mRNA-1	FBtr0303537	1
FBtr0285070	maker-MullerE-augustus-gene-7.260-mRNA-1	FBtr0285070	1
FBtr0284074	maker-MullerE-augustus-gene-7.393-mRNA-1	FBtr0284074	2
FBtr0305731	maker-MullerE-augustus-gene-7.396-mRNA-1	FBtr0305731	1
FBtr0285071	augustus_masked-MullerE-processed-gene-7.5-mRNA-1	FBtr0285071	1
FBtr0284070	maker-MullerE-augustus-gene-7.400-mRNA-1	FBtr0284070	1
FBtr0285072	maker-MullerE-snap-gene-7.552-mRNA-1	NA	4
FBtr0284069	maker-MullerE-augustus-gene-7.401-mRNA-1	FBtr0284069	1
FBtr0284068	maker-MullerE-augustus-gene-7.408-mRNA-1	FBtr0284068	1
FBtr0285073	maker-MullerE-augustus-gene-7.262-mRNA-1	FBtr0285073	1
FBtr0285074	snap_masked-MullerE-processed-gene-7.106-mRNA-1	FBtr0285074	1
FBtr0284067	maker-MullerE-augustus-gene-7.410-mRNA-1	FBtr0284067	1
FBtr0284066	maker-MullerE-snap-gene-7.734-mRNA-1	FBtr0284066	1
FBtr0284064	maker-MullerE-augustus-gene-12.331-mRNA-1,maker-MullerE-augustus-gene-26.287-mRNA-1,maker-MullerE-augustus-gene-26.530-mRNA-1,maker-MullerE-augustus-gene-26.531-mRNA-1,maker-MullerE-augustus-gene-7.411-mRNA-1,maker-MullerE-augustus-gene-7.413-mRNA-1,maker-MullerE-augustus-gene-7.414-mRNA-1,maker-MullerE-snap-gene-2.591-mRNA-1,maker-MullerE-snap-gene-2.592-mRNA-1,maker-MullerE-snap-gene-2.593-mRNA…	FBtr0273979,FBtr0273981,FBtr0277864,FBtr0279131,FBtr0279175,FBtr0279550,FBtr0280293,FBtr0282942,FBtr0283008,FBtr0283654,FBtr0284064,FBtr0284066,FBtr0284212,FBtr0286159,FBtr0303968,FBtr0303969,FBtr0304721,FBtr0305541,FBtr0309904,FBtr0309906	3
FBtr0285076	maker-MullerE-augustus-gene-7.265-mRNA-1	FBtr0285076	1
FBtr0285077	maker-MullerE-augustus-gene-7.267-mRNA-1	FBtr0285077	1
FBtr0285078	maker-MullerE-augustus-gene-7.271-mRNA-1	FBtr0285078	2
FBtr0285079	augustus_masked-Contig_Y1-processed-gene-22.53-mRNA-1,augustus_masked-Contig_Y3-processed-gene-3.50-mRNA-1,augustus_masked-Contig_Y3-processed-gene-7.5-mRNA-1,maker-Contig_Y1-augustus-gene-0.202-mRNA-1,maker-Contig_Y1-augustus-gene-0.303-mRNA-1,maker-Contig_Y1-augustus-gene-22.291-mRNA-1,maker-Contig_Y1-augustus-gene-22.374-mRNA-1,maker-Contig_Y1-snap-gene-0.421-mRNA-1,maker-Contig_Y1-snap-gene-0…	FBtr0273575,FBtr0285077,FBtr0285078,FBtr0285079,FBtr0285081	3
FBtr0285081	augustus_masked-Contig_Y1-processed-gene-22.53-mRNA-1,augustus_masked-Contig_Y3-processed-gene-3.50-mRNA-1,augustus_masked-Contig_Y3-processed-gene-7.5-mRNA-1,maker-Contig_Y1-augustus-gene-0.202-mRNA-1,maker-Contig_Y1-augustus-gene-0.303-mRNA-1,maker-Contig_Y1-augustus-gene-22.291-mRNA-1,maker-Contig_Y1-augustus-gene-22.374-mRNA-1,maker-Contig_Y1-snap-gene-0.421-mRNA-1,maker-Contig_Y1-snap-gene-0…	FBtr0273575,FBtr0285077,FBtr0285078,FBtr0285079,FBtr0285081	3
FBtr0284063	maker-MullerE-augustus-gene-7.423-mRNA-1	FBtr0284063	1
FBtr0303544	maker-MullerE-augustus-gene-7.424-mRNA-1	FBtr0303544	1
FBtr0303543	maker-MullerE-augustus-gene-7.431-mRNA-1	FBtr0303543	1
FBtr0303803	maker-MullerE-augustus-gene-7.285-mRNA-1	FBtr0303803	1
FBtr0284060	maker-MullerE-snap-gene-7.761-mRNA-1	NA	4
FBtr0303542	NA	NA	0
FBtr0303541	maker-MullerE-augustus-gene-7.437-mRNA-1	NA	4
FBtr0284059	maker-MullerE-augustus-gene-7.437-mRNA-1	NA	4
FBtr0303804	maker-MullerE-augustus-gene-7.287-mRNA-1	FBtr0303804	1
FBtr0285083	maker-MullerE-augustus-gene-3.358-mRNA-1,maker-MullerE-augustus-gene-3.359-mRNA-1,maker-MullerE-augustus-gene-3.360-mRNA-1,maker-MullerE-augustus-gene-7.289-mRNA-1,maker-MullerE-augustus-gene-7.292-mRNA-1	FBtr0284816,FBtr0284817,FBtr0284818,FBtr0285083,FBtr0285084,FBtr0289643,FBtr0289644	3
FBtr0285084	maker-MullerE-augustus-gene-3.360-mRNA-1,maker-MullerE-augustus-gene-7.289-mRNA-1,maker-MullerE-augustus-gene-7.292-mRNA-1	FBtr0284816,FBtr0284817,FBtr0284818,FBtr0285083,FBtr0285084,FBtr0289643,FBtr0289644	3
FBtr0321296	NA	NA	0
FBtr0303538	NA	NA	0
FBtr0303539	NA	NA	0
FBtr0305733	NA	NA	0
FBtr0284058	NA	NA	0
FBtr0284057	maker-MullerE-augustus-gene-7.441-mRNA-1	FBtr0284057	1
FBtr0305100	NA	NA	0
FBtr0285086	augustus_masked-MullerE-processed-gene-7.23-mRNA-1	FBtr0285086	1
FBtr0284056	maker-MullerE-snap-gene-7.780-mRNA-1	FBtr0284056	1
FBtr0305101	maker-MullerE-augustus-gene-7.298-mRNA-1	FBtr0305101	1
FBtr0285088	maker-MullerE-snap-gene-7.600-mRNA-1	FBtr0285088	1
FBtr0305106	maker-MullerE-augustus-gene-7.446-mRNA-1	FBtr0305106	1
FBtr0305105	snap_masked-MullerE-processed-gene-7.211-mRNA-1	FBtr0305105	2
FBtr0284052	maker-MullerE-snap-gene-7.813-mRNA-1	NA	4
FBtr0284051	augustus_masked-MullerE-processed-gene-7.66-mRNA-1	FBtr0284051	1
FBtr0285089	augustus_masked-MullerE-processed-gene-7.27-mRNA-1	FBtr0285089	1
FBtr0284050	maker-MullerE-augustus-gene-7.464-mRNA-1	FBtr0284050	2
FBtr0284049	maker-MullerE-augustus-gene-7.470-mRNA-1	FBtr0284049	1
FBtr0305763	maker-MullerE-augustus-gene-7.477-mRNA-1	NA	4
FBtr0284047	maker-MullerE-augustus-gene-7.479-mRNA-1	FBtr0284047	1
FBtr0305743	maker-MullerE-augustus-gene-7.480-mRNA-1	NA	4
FBtr0285090	maker-MullerE-augustus-gene-7.343-mRNA-1	FBtr0285090	1
FBtr0305739	maker-MullerE-augustus-gene-7.349-mRNA-1	FBtr0305739	1
FBtr0284045	maker-MullerE-snap-gene-7.839-mRNA-1	FBtr0284045	1
FBtr0305741	maker-MullerE-augustus-gene-7.490-mRNA-1	FBtr0305741	1
FBtr0284042	maker-MullerE-augustus-gene-7.497-mRNA-1	FBtr0284042	1
FBtr0284041	NA	NA	0
FBtr0284040	maker-MullerE-snap-gene-7.860-mRNA-1	FBtr0284040	1
FBtr0284039	augustus_masked-MullerE-processed-gene-7.82-mRNA-1	NA	4
FBtr0284037	maker-MullerE-snap-gene-7.860-mRNA-1	FBtr0284037,FBtr0284040	3
FBtr0303810	augustus_masked-MullerE-processed-gene-7.82-mRNA-1	FBtr0303810	1
FBtr0303807	maker-MullerE-augustus-gene-7.502-mRNA-1	FBtr0303807	1
FBtr0285094	maker-MullerE-augustus-gene-7.351-mRNA-1	NA	4
FBtr0284034	maker-MullerE-augustus-gene-7.503-mRNA-1	FBtr0284034	1
FBtr0303981	maker-MullerE-snap-gene-7.865-mRNA-1	FBtr0303981	1
FBtr0285095	maker-MullerE-augustus-gene-7.354-mRNA-1	FBtr0285095	1
FBtr0285096	maker-MullerE-augustus-gene-7.356-mRNA-1	NA	4
FBtr0285097	maker-MullerE-snap-gene-7.658-mRNA-1	FBtr0285097	1
FBtr0285098	maker-MullerE-augustus-gene-7.361-mRNA-1	FBtr0285098	1
FBtr0284031	maker-MullerE-augustus-gene-7.506-mRNA-1	FBtr0284031	1
FBtr0321288	NA	NA	0
FBtr0285099	maker-MullerA-augustus-gene-11.375-mRNA-1	FBtr0282786,FBtr0285099	3
FBtr0284030	maker-MullerE-augustus-gene-7.366-mRNA-1	NA	4
FBtr0284029	augustus_masked-MullerE-processed-gene-7.88-mRNA-1	FBtr0284029	2
FBtr0284028	maker-MullerE-augustus-gene-7.365-mRNA-1	NA	4
FBtr0285100	maker-MullerE-augustus-gene-7.365-mRNA-1	NA	4
FBtr0303557	maker-MullerE-augustus-gene-7.510-mRNA-1	FBtr0303557	1
FBtr0284026	maker-MullerE-augustus-gene-7.520-mRNA-1	FBtr0284026	1
FBtr0284025	maker-MullerE-augustus-gene-7.512-mRNA-1	FBtr0284025	1
FBtr0284024	maker-MullerAD-augustus-gene-2.338-mRNA-1	NA	4
FBtr0284023	augustus_masked-MullerE-processed-gene-8.1-mRNA-1	FBtr0284023	1
FBtr0284020	maker-MullerE-augustus-gene-8.376-mRNA-1	NA	4
FBtr0285102	maker-MullerE-snap-gene-8.504-mRNA-1	FBtr0285102	1
FBtr0284018	maker-MullerE-augustus-gene-8.378-mRNA-1	FBtr0284018	1
FBtr0285104	maker-MullerE-snap-gene-8.505-mRNA-1	NA	4
FBtr0285105	maker-MullerE-augustus-gene-8.269-mRNA-1	FBtr0285105	1
FBtr0285106	maker-MullerE-augustus-gene-8.270-mRNA-1	FBtr0285106	1
FBtr0285107	maker-MullerE-augustus-gene-8.277-mRNA-1	FBtr0285107	1
FBtr0305749	maker-MullerE-snap-gene-8.711-mRNA-1	FBtr0305749	1
FBtr0284016	NA	NA	0
FBtr0285108	maker-MullerE-augustus-gene-8.282-mRNA-1	FBtr0285108	1
FBtr0284015	maker-MullerE-augustus-gene-8.389-mRNA-1	FBtr0284015	1
FBtr0285109	maker-MullerE-augustus-gene-8.279-mRNA-1	FBtr0285109	1
FBtr0285110	maker-MullerE-augustus-gene-8.283-mRNA-1	FBtr0285110	1
FBtr0284014	maker-MullerE-augustus-gene-8.393-mRNA-1	FBtr0284014	1
FBtr0285111	maker-MullerE-augustus-gene-8.281-mRNA-1	FBtr0285111	1
FBtr0284013	maker-MullerE-augustus-gene-8.388-mRNA-1	FBtr0284013	1
FBtr0285112	maker-MullerE-augustus-gene-8.291-mRNA-1	FBtr0285112	1
FBtr0284012	maker-MullerE-augustus-gene-8.295-mRNA-1	NA	4
FBtr0284009	augustus_masked-MullerE-processed-gene-8.56-mRNA-1	NA	4
FBtr0285113	augustus_masked-MullerE-processed-gene-8.12-mRNA-1	FBtr0281086,FBtr0285113	3
FBtr0284008	maker-MullerE-augustus-gene-8.404-mRNA-1	FBtr0284008	1
FBtr0284007	maker-MullerE-augustus-gene-8.406-mRNA-1	FBtr0284007	1
FBtr0285115	maker-MullerE-augustus-gene-8.297-mRNA-1	NA	4
FBtr0305753	maker-MullerE-augustus-gene-8.409-mRNA-1	NA	4
FBtr0285116	maker-MullerE-augustus-gene-8.411-mRNA-1	NA	4
FBtr0284005	maker-MullerE-augustus-gene-8.411-mRNA-1	NA	4
FBtr0285117	maker-MullerE-augustus-gene-8.301-mRNA-1	FBtr0285117	1
FBtr0285118	maker-MullerE-augustus-gene-8.302-mRNA-1	NA	4
FBtr0284004	maker-MullerE-augustus-gene-8.413-mRNA-1	FBtr0284004	1
FBtr0284003	NA	NA	0
FBtr0284002	maker-MullerE-snap-gene-8.773-mRNA-1	FBtr0284002	1
FBtr0285119	augustus_masked-MullerE-processed-gene-8.19-mRNA-1	FBtr0285119	1
FBtr0285120	maker-MullerE-augustus-gene-8.307-mRNA-1	NA	4
FBtr0285121	maker-MullerE-augustus-gene-8.307-mRNA-1	NA	4
FBtr0285122	maker-MullerE-augustus-gene-8.314-mRNA-1	NA	4
FBtr0285123	augustus_masked-MullerE-processed-gene-8.22-mRNA-1	FBtr0285123	1
FBtr0284001	maker-MullerE-snap-gene-8.776-mRNA-1	FBtr0284001	1
FBtr0284000	maker-MullerE-snap-gene-8.776-mRNA-1	FBtr0284000,FBtr0284001,FBtr0287274,FBtr0287276	3
FBtr0283999	NA	NA	0
FBtr0305765	maker-MullerE-snap-gene-8.779-mRNA-1	FBtr0305765	1
FBtr0285124	NA	NA	0
FBtr0283996	snap_masked-MullerE-processed-gene-8.225-mRNA-1	FBtr0283996	1
FBtr0285126	augustus_masked-MullerE-processed-gene-8.26-mRNA-1	FBtr0285126	1
FBtr0285127	maker-MullerE-augustus-gene-8.318-mRNA-1	FBtr0285127	1
FBtr0283994	maker-MullerE-augustus-gene-8.425-mRNA-1	FBtr0283994	1
FBtr0285128	maker-MullerE-snap-gene-8.584-mRNA-1	FBtr0285128	1
FBtr0285129	maker-MullerE-augustus-gene-8.326-mRNA-1	FBtr0285129	1
FBtr0285130	maker-MullerE-augustus-gene-8.327-mRNA-1	FBtr0285130	1
FBtr0283993	maker-MullerE-augustus-gene-8.428-mRNA-1	NA	4
FBtr0285131	maker-MullerE-augustus-gene-8.322-mRNA-1	FBtr0285131	1
FBtr0283992	augustus_masked-MullerE-processed-gene-8.73-mRNA-1	FBtr0283992	1
FBtr0285132	maker-MullerE-augustus-gene-8.333-mRNA-1	FBtr0285132	1
FBtr0283991	maker-MullerE-augustus-gene-8.432-mRNA-1	FBtr0283991	1
FBtr0285133	maker-MullerE-augustus-gene-8.335-mRNA-1	FBtr0285133	1
FBtr0305777	maker-MullerE-snap-gene-8.796-mRNA-1	FBtr0305777	1
FBtr0285134	augustus_masked-MullerE-processed-gene-8.32-mRNA-1	FBtr0285134	1
FBtr0283987	maker-MullerE-augustus-gene-8.436-mRNA-1	FBtr0283987	1
FBtr0285135	maker-MullerE-augustus-gene-8.338-mRNA-1	FBtr0285135	1
FBtr0305774	maker-MullerE-augustus-gene-8.438-mRNA-1	FBtr0305774	1
FBtr0283984	maker-MullerE-augustus-gene-8.439-mRNA-1	FBtr0283984	1
FBtr0285137	augustus_masked-MullerE-processed-gene-8.34-mRNA-1	FBtr0285137	1
FBtr0305772	maker-MullerE-augustus-gene-8.440-mRNA-1	FBtr0305772	1
FBtr0285138	maker-MullerE-snap-gene-8.637-mRNA-1	NA	4
FBtr0305770	maker-MullerE-augustus-gene-8.343-mRNA-1	FBtr0305770	1
FBtr0283982	maker-MullerE-augustus-gene-8.456-mRNA-1	FBtr0283982	1
FBtr0283981	maker-MullerE-augustus-gene-8.459-mRNA-1	FBtr0283981	1
FBtr0285140	maker-MullerE-augustus-gene-8.344-mRNA-1	FBtr0285140	1
FBtr0283980	maker-MullerE-augustus-gene-8.464-mRNA-1	FBtr0283980	1
FBtr0285141	maker-MullerE-augustus-gene-8.347-mRNA-1	FBtr0285141	1
FBtr0283979	maker-MullerE-augustus-gene-8.466-mRNA-1	FBtr0283979	1
FBtr0283978	maker-MullerE-augustus-gene-8.467-mRNA-1	FBtr0283978	1
FBtr0285142	maker-MullerE-augustus-gene-8.350-mRNA-1	FBtr0285142	1
FBtr0285143	maker-MullerE-augustus-gene-8.357-mRNA-1	FBtr0285143	1
FBtr0283976	maker-MullerE-augustus-gene-8.470-mRNA-1	FBtr0283976	1
FBtr0283975	maker-MullerE-augustus-gene-8.472-mRNA-1	FBtr0283975	1
FBtr0285144	maker-MullerE-augustus-gene-8.360-mRNA-1	FBtr0274057,FBtr0285144	3
FBtr0305784	NA	NA	0
FBtr0303545	maker-MullerE-augustus-gene-8.361-mRNA-1	FBtr0303545	1
FBtr0283974	maker-MullerE-augustus-gene-8.474-mRNA-1	FBtr0283974	1
FBtr0283973	maker-MullerE-augustus-gene-8.475-mRNA-1	FBtr0283973	1
FBtr0283972	augustus_masked-MullerE-processed-gene-8.89-mRNA-1,maker-MullerE-augustus-gene-8.475-mRNA-1,maker-MullerE-augustus-gene-8.488-mRNA-1,maker-MullerE-augustus-gene-8.489-mRNA-1,maker-MullerE-augustus-gene-8.492-mRNA-1,maker-MullerE-snap-gene-8.681-mRNA-1	FBtr0283967,FBtr0283968,FBtr0283969,FBtr0283970,FBtr0283971,FBtr0283972,FBtr0283973,FBtr0283974	3
FBtr0283971	augustus_masked-MullerE-processed-gene-8.89-mRNA-1	FBtr0283971	1
FBtr0283970	augustus_masked-MullerE-processed-gene-8.89-mRNA-1,maker-MullerE-augustus-gene-8.475-mRNA-1,maker-MullerE-augustus-gene-8.488-mRNA-1,maker-MullerE-augustus-gene-8.489-mRNA-1,maker-MullerE-augustus-gene-8.492-mRNA-1,maker-MullerE-snap-gene-8.681-mRNA-1	FBtr0283967,FBtr0283968,FBtr0283969,FBtr0283970,FBtr0283971,FBtr0283972,FBtr0283973,FBtr0283974	3
FBtr0283969	maker-MullerE-augustus-gene-8.488-mRNA-1	FBtr0283969	1
FBtr0283968	augustus_masked-MullerE-processed-gene-8.89-mRNA-1,maker-MullerE-augustus-gene-8.475-mRNA-1,maker-MullerE-augustus-gene-8.488-mRNA-1,maker-MullerE-augustus-gene-8.489-mRNA-1,maker-MullerE-augustus-gene-8.492-mRNA-1,maker-MullerE-snap-gene-8.681-mRNA-1	FBtr0283967,FBtr0283968,FBtr0283969,FBtr0283970,FBtr0283971,FBtr0283972,FBtr0283973,FBtr0283974	3
FBtr0283967	maker-MullerE-augustus-gene-8.492-mRNA-1	FBtr0283967	1
FBtr0305785	maker-MullerE-augustus-gene-8.363-mRNA-1	FBtr0305785	1
FBtr0285148	maker-MullerE-augustus-gene-8.365-mRNA-1	FBtr0285148	1
FBtr0303554	maker-MullerE-augustus-gene-8.493-mRNA-1	FBtr0303554	1
FBtr0303532	maker-MullerE-snap-gene-8.694-mRNA-1	FBtr0303532	1
FBtr0305791	maker-MullerE-augustus-gene-8.496-mRNA-1	NA	4
FBtr0303533	maker-MullerE-augustus-gene-8.367-mRNA-1	NA	4
FBtr0283962	maker-MullerE-augustus-gene-9.435-mRNA-1	NA	4
FBtr0285152	maker-MullerE-augustus-gene-9.276-mRNA-1	FBtr0285152	1
FBtr0285153	maker-MullerE-augustus-gene-9.277-mRNA-1	FBtr0285153	1
FBtr0305781	maker-MullerE-snap-gene-9.758-mRNA-1	FBtr0305781	1
FBtr0283960	maker-MullerE-snap-gene-9.758-mRNA-1	NA	4
FBtr0285154	maker-MullerE-augustus-gene-9.277-mRNA-1	FBtr0275381,FBtr0285153,FBtr0285154	3
FBtr0283958	maker-MullerE-augustus-gene-9.440-mRNA-1	FBtr0283958	1
FBtr0283957	maker-MullerE-augustus-gene-9.443-mRNA-1	FBtr0283957	1
FBtr0303737	augustus_masked-MullerE-processed-gene-9.10-mRNA-1	FBtr0303737	1
FBtr0285155	maker-MullerE-augustus-gene-9.291-mRNA-1	FBtr0285155	1
FBtr0285156	maker-MullerE-augustus-gene-9.292-mRNA-1	FBtr0285156	1
FBtr0283954	maker-MullerE-augustus-gene-9.445-mRNA-1	FBtr0283954	1
FBtr0303736	maker-MullerE-augustus-gene-9.447-mRNA-1	FBtr0303736	1
FBtr0305782	maker-MullerE-augustus-gene-9.449-mRNA-1	FBtr0305782	1
FBtr0303732	maker-MullerE-augustus-gene-9.296-mRNA-1	FBtr0303732	1
FBtr0285159	maker-MullerE-augustus-gene-9.298-mRNA-1	FBtr0285159	1
FBtr0285160	maker-MullerE-augustus-gene-9.300-mRNA-1	FBtr0285160	1
FBtr0303735	maker-MullerE-augustus-gene-9.302-mRNA-1	FBtr0303735	1
FBtr0283952	maker-MullerE-augustus-gene-9.451-mRNA-1	NA	4
FBtr0285162	maker-MullerE-augustus-gene-9.303-mRNA-1	FBtr0285162	1
FBtr0283950	maker-MullerE-augustus-gene-9.453-mRNA-1	FBtr0283950	1
FBtr0321297	NA	NA	0
FBtr0285164	maker-MullerE-snap-gene-9.586-mRNA-1	FBtr0285164	1
FBtr0283948	snap_masked-MullerE-processed-gene-9.210-mRNA-1	FBtr0283948	1
FBtr0283947	snap_masked-MullerE-processed-gene-9.211-mRNA-1	FBtr0283947	1
FBtr0285165	maker-MullerE-augustus-gene-9.312-mRNA-1	NA	4
FBtr0283946	augustus_masked-MullerE-processed-gene-9.64-mRNA-1	FBtr0283946	3
FBtr0283945	maker-MullerE-snap-gene-9.786-mRNA-1	FBtr0283945	1
FBtr0303720	maker-MullerE-augustus-gene-9.466-mRNA-1	FBtr0303720	1
FBtr0283943	maker-MullerE-augustus-gene-9.466-mRNA-1	NA	4
FBtr0303722	maker-MullerE-augustus-gene-9.324-mRNA-1	FBtr0303722	1
FBtr0283942	maker-MullerE-snap-gene-9.597-mRNA-1	FBtr0283942	1
FBtr0285168	maker-MullerE-augustus-gene-9.318-mRNA-1	FBtr0285168	1
FBtr0283941	maker-MullerE-snap-gene-9.794-mRNA-1	FBtr0283941	1
FBtr0283940	maker-MullerE-augustus-gene-9.468-mRNA-1	FBtr0283940	1
FBtr0285170	maker-MullerE-augustus-gene-9.330-mRNA-1	FBtr0285170	1
FBtr0283939	maker-MullerE-snap-gene-9.793-mRNA-1	FBtr0283939	1
FBtr0283938	maker-MullerE-augustus-gene-9.470-mRNA-1	FBtr0283938	1
FBtr0305760	maker-MullerE-snap-gene-9.821-mRNA-1	FBtr0305760	1
FBtr0283937	maker-MullerE-augustus-gene-9.489-mRNA-1	FBtr0283937	1
FBtr0283934	maker-MullerE-augustus-gene-9.491-mRNA-1	NA	4
FBtr0285171	maker-MullerE-augustus-gene-9.332-mRNA-1	FBtr0285171	1
FBtr0283932	maker-MullerE-augustus-gene-9.495-mRNA-1	FBtr0283932	2
FBtr0285172	maker-MullerE-augustus-gene-9.333-mRNA-1	FBtr0285172	1
FBtr0283931	augustus_masked-MullerE-processed-gene-9.76-mRNA-1	FBtr0283931	1
FBtr0283930	maker-MullerE-augustus-gene-9.499-mRNA-1	FBtr0283930	1
FBtr0283929	maker-MullerE-augustus-gene-9.503-mRNA-1	FBtr0283929	1
FBtr0283928	maker-MullerE-augustus-gene-9.504-mRNA-1	FBtr0283928	1
FBtr0305761	maker-MullerE-augustus-gene-9.338-mRNA-1	FBtr0305761	1
FBtr0285173	maker-MullerE-augustus-gene-9.338-mRNA-1	NA	4
FBtr0305762	maker-MullerE-snap-gene-9.862-mRNA-1	NA	4
FBtr0285177	maker-MullerE-augustus-gene-9.340-mRNA-1	FBtr0285177	1
FBtr0285178	NA	NA	0
FBtr0285179	maker-MullerE-augustus-gene-9.342-mRNA-1	FBtr0285179	1
FBtr0283926	maker-MullerE-augustus-gene-9.512-mRNA-1	FBtr0283926	1
FBtr0283925	maker-MullerE-augustus-gene-9.514-mRNA-1	FBtr0283925	1
FBtr0283924	NA	NA	0
FBtr0285181	maker-MullerE-augustus-gene-9.343-mRNA-1	FBtr0285181	1
FBtr0285182	maker-MullerE-augustus-gene-9.345-mRNA-1	FBtr0285182	1
FBtr0283923	maker-MullerE-augustus-gene-9.516-mRNA-1	FBtr0283923	1
FBtr0283921	maker-MullerE-augustus-gene-9.518-mRNA-1	FBtr0283921	1
FBtr0283920	maker-MullerE-snap-gene-9.873-mRNA-1	NA	4
FBtr0285183	maker-MullerE-augustus-gene-9.349-mRNA-1	FBtr0285183	1
FBtr0283919	maker-MullerE-augustus-gene-9.522-mRNA-1	FBtr0283919	1
FBtr0285184	maker-MullerE-augustus-gene-9.351-mRNA-1	NA	4
FBtr0285185	maker-MullerE-augustus-gene-9.354-mRNA-1	NA	4
FBtr0283918	NA	NA	0
FBtr0285186	maker-MullerE-augustus-gene-9.359-mRNA-1	FBtr0285186	1
FBtr0285187	NA	NA	0
FBtr0285188	maker-MullerE-augustus-gene-9.364-mRNA-1	NA	4
FBtr0283917	maker-MullerE-snap-gene-9.881-mRNA-1	FBtr0283917	1
FBtr0285189	maker-MullerE-augustus-gene-9.366-mRNA-1	FBtr0285189	1
FBtr0283916	NA	NA	0
FBtr0285190	NA	NA	0
FBtr0283915	NA	NA	0
FBtr0285192	maker-MullerE-snap-gene-9.677-mRNA-1	NA	4
FBtr0303741	maker-MullerE-augustus-gene-9.526-mRNA-1	FBtr0303741	2
FBtr0283913	augustus_masked-MullerE-processed-gene-9.90-mRNA-1	FBtr0283913	3
FBtr0303806	maker-MullerE-augustus-gene-9.530-mRNA-1	FBtr0303806	1
FBtr0303805	maker-MullerE-augustus-gene-9.531-mRNA-1	FBtr0303805	1
FBtr0283910	augustus_masked-MullerE-processed-gene-9.91-mRNA-1	FBtr0283910	1
FBtr0283909	snap_masked-MullerE-processed-gene-9.247-mRNA-1	NA	4
FBtr0283908	snap_masked-MullerE-processed-gene-9.247-mRNA-1	FBtr0283908	1
FBtr0285193	maker-MullerE-augustus-gene-9.377-mRNA-1	FBtr0285193	1
FBtr0285194	maker-MullerE-augustus-gene-9.369-mRNA-1	FBtr0285194	1
FBtr0303740	maker-MullerE-snap-gene-9.679-mRNA-1	FBtr0303740	2
FBtr0285195	maker-MullerE-snap-gene-9.680-mRNA-1	FBtr0285195	1
FBtr0285196	augustus_masked-MullerE-processed-gene-9.43-mRNA-1	FBtr0285196	1
FBtr0283907	maker-Contig_Y1-augustus-gene-36.169-mRNA-1	NA	4
FBtr0285197	augustus_masked-MullerE-processed-gene-9.44-mRNA-1	FBtr0285197	1
FBtr0285198	maker-MullerE-augustus-gene-9.397-mRNA-1	FBtr0285198	1
FBtr0283906	NA	NA	0
FBtr0285199	maker-MullerE-snap-gene-9.732-mRNA-1	FBtr0285199	1
FBtr0283905	maker-MullerE-augustus-gene-9.541-mRNA-1	NA	4
FBtr0283904	maker-MullerE-augustus-gene-9.541-mRNA-1	NA	4
FBtr0285200	NA	NA	0
FBtr0283903	maker-MullerA-augustus-gene-15.448-mRNA-1	FBtr0275136,FBtr0283903	3
FBtr0283902	NA	NA	0
FBtr0285201	maker-MullerE-augustus-gene-9.415-mRNA-1	FBtr0285201	1
FBtr0283901	maker-MullerE-augustus-gene-9.544-mRNA-1	FBtr0283901	2
FBtr0285204	maker-MullerE-snap-gene-9.742-mRNA-1	FBtr0285204	1
FBtr0306122	maker-MullerE-augustus-gene-9.420-mRNA-1	FBtr0306122	1
FBtr0339915	NA	NA	0
FBtr0285208	maker-MullerE-augustus-gene-9.431-mRNA-1	FBtr0285208	1
FBtr0285209	NA	NA	0
FBtr0283898	NA	NA	0
FBtr0283897	maker-MullerE-augustus-gene-9.548-mRNA-1	FBtr0283897	1
FBtr0306124	maker-MullerE-snap-gene-10.804-mRNA-1	NA	4
FBtr0283896	maker-MullerAD-augustus-gene-8.414-mRNA-1,maker-MullerAD-augustus-gene-8.415-mRNA-1	FBtr0283896,FBtr0288405	3
FBtr0283895	maker-MullerE-snap-gene-10.804-mRNA-1	NA	4
FBtr0285211	maker-MullerE-snap-gene-10.806-mRNA-1	FBtr0285211	1
FBtr0283894	maker-MullerE-augustus-gene-10.576-mRNA-1	FBtr0283894	1
FBtr0285212	maker-MullerE-augustus-gene-10.326-mRNA-1	FBtr0285212	1
FBtr0306126	maker-MullerE-augustus-gene-10.329-mRNA-1	FBtr0306126	1
FBtr0285216	NA	NA	0
FBtr0285217	maker-MullerE-snap-gene-10.815-mRNA-1	FBtr0285217	1
FBtr0302745	NA	NA	0
FBtr0283893	maker-MullerE-augustus-gene-10.578-mRNA-1	NA	4
FBtr0303062	NA	NA	0
FBtr0285218	maker-MullerE-augustus-gene-10.335-mRNA-1	FBtr0285218	1
FBtr0285219	maker-MullerE-snap-gene-10.825-mRNA-1	FBtr0285219	1
FBtr0285220	maker-MullerE-augustus-gene-10.347-mRNA-1	FBtr0285220	1
FBtr0306216	NA	NA	0
FBtr0283888	maker-MullerE-augustus-gene-10.595-mRNA-1	FBtr0283888	1
FBtr0285221	maker-MullerE-augustus-gene-10.340-mRNA-1	FBtr0285221	1
FBtr0283887	maker-MullerE-snap-gene-10.1115-mRNA-1	FBtr0283887	1
FBtr0285222	maker-MullerE-augustus-gene-10.351-mRNA-1	FBtr0285222	1
FBtr0285223	maker-MullerE-augustus-gene-10.353-mRNA-1	FBtr0285223	1
FBtr0303730	maker-MullerE-augustus-gene-10.624-mRNA-1	FBtr0303730	1
FBtr0285224	maker-MullerE-augustus-gene-10.354-mRNA-1	FBtr0285224	1
FBtr0285226	maker-MullerE-augustus-gene-10.364-mRNA-1	FBtr0285226	1
FBtr0285227	maker-MullerE-augustus-gene-10.374-mRNA-1	FBtr0285227	1
FBtr0285228	maker-MullerE-augustus-gene-10.376-mRNA-1	FBtr0285228	1
FBtr0283884	augustus_masked-MullerE-processed-gene-10.79-mRNA-1	FBtr0283884	1
FBtr0303743	maker-MullerE-snap-gene-10.886-mRNA-1	FBtr0303743	1
FBtr0283883	maker-MullerE-augustus-gene-10.628-mRNA-1	FBtr0283883	1
FBtr0285232	maker-MullerE-augustus-gene-10.403-mRNA-1	FBtr0285232	1
FBtr0303729	NA	NA	0
FBtr0306218	NA	NA	0
FBtr0283879	maker-MullerE-augustus-gene-10.642-mRNA-1	FBtr0283879	1
FBtr0285234	maker-MullerE-augustus-gene-10.412-mRNA-1	FBtr0285234	1
FBtr0308491	augustus_masked-MullerE-processed-gene-10.85-mRNA-1	NA	4
FBtr0285235	NA	NA	0
FBtr0283873	maker-MullerE-augustus-gene-10.669-mRNA-1	NA	4
FBtr0285237	maker-MullerE-snap-gene-10.922-mRNA-1	NA	4
FBtr0303055	maker-MullerE-augustus-gene-10.419-mRNA-1	FBtr0277269,FBtr0303055	3
FBtr0285239	maker-MullerE-augustus-gene-10.417-mRNA-1	FBtr0285239	1
FBtr0285240	maker-MullerE-augustus-gene-10.426-mRNA-1	FBtr0285240	1
FBtr0285241	maker-MullerE-augustus-gene-10.432-mRNA-1	NA	4
FBtr0285242	maker-MullerE-augustus-gene-10.435-mRNA-1	FBtr0285242	1
FBtr0283872	maker-MullerE-augustus-gene-10.671-mRNA-1	FBtr0283872	1
FBtr0285243	maker-MullerE-augustus-gene-10.442-mRNA-1	NA	4
FBtr0285244	maker-MullerE-augustus-gene-10.445-mRNA-1	FBtr0285244	1
FBtr0283871	maker-MullerE-augustus-gene-10.673-mRNA-1	FBtr0283871	1
FBtr0285245	maker-MullerE-augustus-gene-10.448-mRNA-1	FBtr0285245	1
FBtr0283870	maker-MullerE-augustus-gene-10.674-mRNA-1	FBtr0283870	1
FBtr0283869	maker-MullerE-augustus-gene-16.407-mRNA-1	FBtr0283508,FBtr0283869	3
FBtr0285246	maker-MullerE-snap-gene-10.956-mRNA-1	FBtr0285246	1
FBtr0283868	maker-MullerE-snap-gene-10.1300-mRNA-1	FBtr0283868	1
FBtr0285248	maker-MullerE-augustus-gene-10.451-mRNA-1	FBtr0285248	1
FBtr0283867	maker-MullerE-augustus-gene-10.682-mRNA-1	FBtr0283867	1
FBtr0303716	maker-MullerE-snap-gene-10.1306-mRNA-1	FBtr0303716	1
FBtr0283864	maker-MullerE-augustus-gene-10.685-mRNA-1	FBtr0283864	1
FBtr0283863	maker-MullerE-augustus-gene-10.691-mRNA-1	FBtr0283863	1
FBtr0285249	maker-MullerE-snap-gene-10.1305-mRNA-1	FBtr0285249	1
FBtr0283862	maker-MullerE-augustus-gene-10.721-mRNA-1	FBtr0283862	1
FBtr0285250	maker-MullerE-augustus-gene-10.455-mRNA-1	FBtr0285250	1
FBtr0285251	maker-MullerE-augustus-gene-10.457-mRNA-1	FBtr0285251	1
FBtr0283861	maker-MullerE-augustus-gene-10.723-mRNA-1	FBtr0283861	1
FBtr0307002	maker-MullerE-augustus-gene-10.458-mRNA-1	NA	4
FBtr0307004	maker-MullerE-snap-gene-10.982-mRNA-1	FBtr0307004	1
FBtr0283860	maker-MullerE-augustus-gene-10.725-mRNA-1	FBtr0283860	1
FBtr0283859	maker-MullerE-snap-gene-10.1347-mRNA-1	FBtr0283859	1
FBtr0285255	maker-MullerE-augustus-gene-10.468-mRNA-1	FBtr0285255	1
FBtr0283858	maker-MullerE-augustus-gene-10.762-mRNA-1	FBtr0283858	1
FBtr0283857	maker-MullerE-snap-gene-10.1386-mRNA-1	FBtr0283857	1
FBtr0283856	NA	NA	0
FBtr0283854	maker-MullerE-augustus-gene-10.732-mRNA-1	NA	4
FBtr0285256	maker-MullerE-augustus-gene-10.478-mRNA-1	FBtr0285256	1
FBtr0307011	augustus_masked-MullerE-processed-gene-10.104-mRNA-1	FBtr0307011	1
FBtr0283852	maker-MullerE-augustus-gene-10.770-mRNA-1	FBtr0283852	1
FBtr0307005	maker-MullerE-snap-gene-10.1010-mRNA-1	FBtr0307005	1
FBtr0285259	maker-MullerE-augustus-gene-10.486-mRNA-1	FBtr0285259	1
FBtr0283851	NA	NA	0
FBtr0285260	maker-MullerE-snap-gene-10.1014-mRNA-1	FBtr0285260	1
FBtr0283850	maker-MullerE-augustus-gene-10.780-mRNA-1	FBtr0283850	1
FBtr0307006	maker-MullerE-augustus-gene-10.493-mRNA-1	NA	4
FBtr0283849	maker-MullerE-augustus-gene-10.782-mRNA-1	FBtr0283849	1
FBtr0307007	snap_masked-MullerE-processed-gene-10.290-mRNA-1	FBtr0307007	1
FBtr0283847	maker-MullerE-snap-gene-27.594-mRNA-1	FBtr0282871,FBtr0283847	3
FBtr0306949	maker-MullerE-snap-gene-10.1033-mRNA-1	FBtr0306949	1
FBtr0281202	maker-MullerE-snap-gene-10.1033-mRNA-1	NA	4
FBtr0285265	maker-MullerE-augustus-gene-10.497-mRNA-1	FBtr0285265	1
FBtr0285266	maker-MullerE-augustus-gene-10.516-mRNA-1	FBtr0285266	1
FBtr0306954	maker-MullerE-augustus-gene-10.519-mRNA-1	FBtr0306954	1
FBtr0285268	maker-MullerE-augustus-gene-10.523-mRNA-1	FBtr0285268,FBtr0289931	3
FBtr0285270	augustus_masked-MullerE-processed-gene-10.55-mRNA-1	FBtr0285270	1
FBtr0285271	maker-MullerE-snap-gene-10.1057-mRNA-1	FBtr0273573,FBtr0285271	3
FBtr0306959	maker-MullerE-snap-gene-10.1458-mRNA-1	FBtr0306959	1
FBtr0283845	augustus_masked-MullerE-processed-gene-10.113-mRNA-1	NA	4
FBtr0283843	maker-MullerE-augustus-gene-10.798-mRNA-1	FBtr0283843	1
FBtr0285272	maker-MullerE-augustus-gene-10.533-mRNA-1	FBtr0285272	1
FBtr0285273	maker-MullerE-augustus-gene-10.537-mRNA-1	NA	4
FBtr0302065	maker-MullerE-augustus-gene-10.537-mRNA-1	NA	4
FBtr0285274	maker-MullerE-augustus-gene-10.537-mRNA-1	NA	4
FBtr0305710	augustus_masked-MullerE-processed-gene-10.61-mRNA-1	FBtr0305710	1
FBtr0283842	augustus_masked-MullerE-processed-gene-10.115-mRNA-1	FBtr0283842	1
FBtr0283841	augustus_masked-MullerE-processed-gene-10.61-mRNA-1	FBtr0283841	2
FBtr0305713	augustus_masked-MullerE-processed-gene-10.115-mRNA-1,augustus_masked-MullerE-processed-gene-10.119-mRNA-1,augustus_masked-MullerE-processed-gene-10.61-mRNA-1,augustus_masked-MullerE-processed-gene-10.62-mRNA-1,augustus_masked-MullerE-processed-gene-10.63-mRNA-1,maker-MullerE-augustus-gene-10.562-mRNA-1,maker-MullerE-snap-gene-10.1463-mRNA-1,maker-MullerE-snap-gene-10.1464-mRNA-1	FBtr0282889,FBtr0283835,FBtr0283838,FBtr0283839,FBtr0283841,FBtr0283842,FBtr0284225,FBtr0285277,FBtr0285278,FBtr0285282,FBtr0285283,FBtr0305710,FBtr0305711,FBtr0305713	3
FBtr0283839	maker-MullerE-snap-gene-10.1463-mRNA-1	FBtr0283839	1
FBtr0283838	augustus_masked-MullerE-processed-gene-10.119-mRNA-1	FBtr0283838	1
FBtr0305711	augustus_masked-MullerE-processed-gene-10.62-mRNA-1	FBtr0305711	1
FBtr0285277	augustus_masked-MullerE-processed-gene-10.63-mRNA-1	FBtr0285277	1
FBtr0285278	maker-MullerE-augustus-gene-10.562-mRNA-1	FBtr0285278	1
FBtr0305712	maker-MullerE-augustus-gene-10.563-mRNA-1	FBtr0305712	1
FBtr0285281	augustus_masked-MullerE-processed-gene-10.66-mRNA-1	FBtr0285281	1
FBtr0285282	augustus_masked-MullerE-processed-gene-10.67-mRNA-1	FBtr0285282	1
FBtr0306263	augustus_masked-MullerE-processed-gene-10.121-mRNA-1	FBtr0306263	1
FBtr0285283	maker-MullerE-augustus-gene-10.570-mRNA-1	FBtr0285283	1
FBtr0283835	augustus_masked-MullerE-processed-gene-10.67-mRNA-1	FBtr0283835,FBtr0285282,FBtr0305710	3
FBtr0283834	maker-MullerE-augustus-gene-11.472-mRNA-1	FBtr0283834	1
FBtr0283832	maker-MullerE-augustus-gene-11.473-mRNA-1	FBtr0283832	1
FBtr0285284	maker-MullerE-augustus-gene-11.316-mRNA-1	FBtr0285284	1
FBtr0283831	maker-MullerE-augustus-gene-11.475-mRNA-1	FBtr0283831	1
FBtr0285285	maker-MullerE-augustus-gene-11.325-mRNA-1	FBtr0285285	1
FBtr0285286	maker-MullerE-augustus-gene-11.324-mRNA-1	FBtr0285286	1
FBtr0283830	maker-MullerE-augustus-gene-11.324-mRNA-1	NA	4
FBtr0306262	maker-MullerE-augustus-gene-11.478-mRNA-1	FBtr0306262	1
FBtr0285287	maker-MullerE-augustus-gene-11.329-mRNA-1	FBtr0285287	1
FBtr0285288	maker-MullerE-augustus-gene-11.331-mRNA-1	FBtr0285288	1
FBtr0302070	maker-MullerE-snap-gene-11.881-mRNA-1	FBtr0302070	1
FBtr0285289	maker-MullerE-augustus-gene-11.333-mRNA-1	FBtr0285289	1
FBtr0285290	NA	NA	0
FBtr0283828	maker-MullerE-augustus-gene-11.484-mRNA-1	NA	4
FBtr0283827	maker-MullerE-augustus-gene-11.485-mRNA-1	FBtr0283827	1
FBtr0306264	maker-MullerE-snap-gene-11.676-mRNA-1	FBtr0306264	1
FBtr0283826	maker-MullerE-augustus-gene-11.490-mRNA-1	NA	4
FBtr0306271	maker-MullerE-snap-gene-11.894-mRNA-1	FBtr0306271	1
FBtr0306269	maker-MullerE-snap-gene-11.898-mRNA-1	NA	4
FBtr0283823	maker-MullerE-augustus-gene-11.494-mRNA-1	FBtr0283823	1
FBtr0306265	maker-MullerE-snap-gene-11.681-mRNA-1	NA	4
FBtr0285294	maker-MullerE-snap-gene-11.683-mRNA-1	NA	4
FBtr0285295	maker-MullerE-snap-gene-11.683-mRNA-1	FBtr0285295	1
FBtr0306266	NA	NA	0
FBtr0283820	maker-MullerE-augustus-gene-11.508-mRNA-1	FBtr0283820	1
FBtr0285296	maker-MullerE-augustus-gene-5.490-mRNA-1	FBtr0275705,FBtr0275944,FBtr0283861,FBtr0284971,FBtr0284973,FBtr0285296	3
FBtr0306272	maker-MullerE-augustus-gene-11.340-mRNA-1	FBtr0306272	1
FBtr0285298	maker-MullerE-snap-gene-11.690-mRNA-1	FBtr0285298	1
FBtr0285299	maker-MullerE-augustus-gene-14.647-mRNA-1	FBtr0285299	1
FBtr0283819	maker-MullerE-augustus-gene-14.530-mRNA-1	FBtr0283819	1
FBtr0306273	maker-MullerE-augustus-gene-14.528-mRNA-1	FBtr0306273	1
FBtr0285300	maker-MullerE-snap-gene-14.1149-mRNA-1	FBtr0285300	1
FBtr0283817	maker-MullerE-augustus-gene-14.518-mRNA-1	FBtr0283817	1
FBtr0285301	maker-MullerE-augustus-gene-14.640-mRNA-1	FBtr0285301	1
FBtr0273538	maker-MullerE-augustus-gene-14.517-mRNA-1	FBtr0273538	1
FBtr0285303	augustus_masked-MullerE-processed-gene-14.126-mRNA-1	FBtr0285303	1
FBtr0283816	maker-MullerE-augustus-gene-14.516-mRNA-1	FBtr0283816	1
FBtr0283815	augustus_masked-MullerE-processed-gene-14.50-mRNA-1	FBtr0283815	1
FBtr0285304	maker-MullerE-augustus-gene-14.636-mRNA-1	NA	4
FBtr0283814	maker-MullerE-augustus-gene-14.497-mRNA-1	FBtr0283814	1
FBtr0283813	maker-MullerE-augustus-gene-14.495-mRNA-1	FBtr0283813	1
FBtr0283810	maker-MullerE-augustus-gene-14.493-mRNA-1	FBtr0283810	1
FBtr0283809	maker-MullerE-augustus-gene-14.474-mRNA-1	FBtr0283809	1
FBtr0306277	maker-MullerE-augustus-gene-14.472-mRNA-1	FBtr0306277	1
FBtr0308487	maker-MullerE-augustus-gene-14.632-mRNA-1	FBtr0308487	1
FBtr0285306	maker-MullerE-augustus-gene-14.630-mRNA-1	FBtr0285306	1
FBtr0283807	maker-MullerE-augustus-gene-14.471-mRNA-1	FBtr0283807	1
FBtr0283806	maker-MullerE-snap-gene-14.868-mRNA-1	FBtr0283806	1
FBtr0306276	maker-MullerE-augustus-gene-14.468-mRNA-1	FBtr0306276	1
FBtr0283804	maker-MullerE-augustus-gene-14.466-mRNA-1	FBtr0283804	1
FBtr0285307	maker-MullerE-augustus-gene-14.628-mRNA-1	FBtr0285307	1
FBtr0283803	maker-MullerE-augustus-gene-14.464-mRNA-1	FBtr0283803	1
FBtr0306275	maker-MullerE-augustus-gene-14.626-mRNA-1	FBtr0306275	1
FBtr0283802	maker-MullerE-augustus-gene-14.626-mRNA-1	NA	4
FBtr0285309	maker-MullerE-augustus-gene-14.624-mRNA-1	NA	4
FBtr0285310	NA	NA	0
FBtr0285311	maker-MullerE-augustus-gene-14.622-mRNA-1	FBtr0285311	1
FBtr0283800	maker-MullerE-snap-gene-14.859-mRNA-1	NA	4
FBtr0283799	maker-MullerE-augustus-gene-14.458-mRNA-1	NA	4
FBtr0283798	maker-MullerE-augustus-gene-14.457-mRNA-1	FBtr0283798	1
FBtr0306355	maker-MullerE-snap-gene-14.1122-mRNA-1	NA	4
FBtr0283797	maker-MullerE-augustus-gene-14.454-mRNA-1	FBtr0283797	1
FBtr0283796	maker-MullerE-snap-gene-14.850-mRNA-1	FBtr0283796	1
FBtr0285317	maker-MullerE-snap-gene-14.845-mRNA-1	FBtr0276869,FBtr0285317	3
FBtr0283795	maker-MullerE-augustus-gene-14.450-mRNA-1	FBtr0283795	1
FBtr0303622	maker-MullerE-augustus-gene-14.618-mRNA-1	FBtr0303622	1
FBtr0283794	maker-MullerE-augustus-gene-14.447-mRNA-1	FBtr0283794	1
FBtr0285319	maker-MullerE-snap-gene-14.1100-mRNA-1	FBtr0285319	3
FBtr0303643	maker-MullerE-augustus-gene-14.443-mRNA-1	NA	4
FBtr0285320	maker-MullerE-augustus-gene-14.610-mRNA-1	FBtr0285320	1
FBtr0283792	NA	NA	0
FBtr0302762	maker-MullerE-augustus-gene-14.605-mRNA-1	FBtr0302762	1
FBtr0303642	maker-MullerE-augustus-gene-14.429-mRNA-1	FBtr0303642	1
FBtr0303641	maker-MullerE-augustus-gene-14.434-mRNA-1	FBtr0303641	1
FBtr0283789	maker-MullerE-augustus-gene-14.433-mRNA-1	FBtr0283789	1
FBtr0303639	maker-MullerE-augustus-gene-14.419-mRNA-1	FBtr0303639	1
FBtr0285322	maker-MullerE-augustus-gene-14.603-mRNA-1	FBtr0285322	1
FBtr0303638	maker-MullerE-augustus-gene-14.418-mRNA-1	FBtr0303638	1
FBtr0283786	maker-MullerE-snap-gene-14.800-mRNA-1	FBtr0283786	1
FBtr0283785	maker-MullerE-augustus-gene-14.412-mRNA-1	NA	4
FBtr0303626	NA	NA	0
FBtr0303629	NA	NA	0
FBtr0283783	NA	NA	0
FBtr0285327	snap_masked-MullerE-processed-gene-14.272-mRNA-1	FBtr0285327	1
FBtr0283782	maker-MullerE-augustus-gene-14.391-mRNA-1	FBtr0283782	1
FBtr0306963	maker-MullerE-augustus-gene-14.390-mRNA-1	FBtr0306963	1
FBtr0285328	maker-MullerE-snap-gene-14.1036-mRNA-1	FBtr0285328	1
FBtr0283780	maker-MullerE-augustus-gene-14.387-mRNA-1	FBtr0283780	1
FBtr0285329	augustus_masked-MullerE-processed-gene-14.100-mRNA-1	FBtr0285329	1
FBtr0283778	maker-MullerE-augustus-gene-14.358-mRNA-1	NA	4
FBtr0303632	maker-MullerE-snap-gene-14.731-mRNA-1	FBtr0303632	1
FBtr0285330	maker-MullerE-augustus-gene-14.586-mRNA-1	FBtr0285330	1
FBtr0285331	maker-MullerE-augustus-gene-14.583-mRNA-1	FBtr0285331	1
FBtr0283776	maker-MullerE-augustus-gene-14.349-mRNA-1	FBtr0283776	1
FBtr0303631	maker-MullerE-augustus-gene-14.348-mRNA-1	FBtr0303631	1
FBtr0285333	maker-MullerE-augustus-gene-14.581-mRNA-1	FBtr0285333	1
FBtr0283774	NA	NA	0
FBtr0285334	maker-MullerE-snap-gene-14.1015-mRNA-1	FBtr0285334	1
FBtr0306965	maker-MullerE-snap-gene-14.720-mRNA-1	FBtr0306965	1
FBtr0285335	NA	NA	0
FBtr0285337	maker-MullerE-augustus-gene-13.397-mRNA-1	FBtr0285337	1
FBtr0285338	maker-MullerE-snap-gene-14.720-mRNA-1	FBtr0285338,FBtr0306965	3
FBtr0306966	maker-MullerE-augustus-gene-13.397-mRNA-1	FBtr0285337,FBtr0306966	3
FBtr0285342	NA	NA	0
FBtr0283772	NA	NA	0
FBtr0285343	augustus_masked-MullerE-processed-gene-13.81-mRNA-1	FBtr0285343	1
FBtr0306970	maker-MullerE-augustus-gene-13.281-mRNA-1	FBtr0306970	1
FBtr0306967	maker-MullerE-augustus-gene-13.387-mRNA-1	FBtr0306967	1
FBtr0285345	maker-MullerE-augustus-gene-13.385-mRNA-1	FBtr0285345	1
FBtr0283770	maker-MullerE-snap-gene-13.473-mRNA-1	FBtr0283770	1
FBtr0283769	maker-MullerE-augustus-gene-13.268-mRNA-1	FBtr0283769	1
FBtr0283766	maker-MullerE-snap-gene-13.487-mRNA-1	NA	4
FBtr0283765	maker-MullerE-snap-gene-13.487-mRNA-1	FBtr0283765	1
FBtr0285346	maker-MullerE-augustus-gene-13.382-mRNA-1	FBtr0285346	1
FBtr0283764	maker-MullerE-augustus-gene-13.265-mRNA-1	FBtr0283764	1
FBtr0308486	maker-MullerE-augustus-gene-13.379-mRNA-1	FBtr0308486	1
FBtr0306969	maker-MullerE-snap-gene-13.467-mRNA-1	FBtr0306969	1
FBtr0285349	snap_masked-MullerE-processed-gene-13.200-mRNA-1	FBtr0285349	1
FBtr0285350	NA	NA	0
FBtr0283762	NA	NA	0
FBtr0285351	maker-MullerE-augustus-gene-13.375-mRNA-1	FBtr0285351	1
FBtr0283761	maker-MullerE-augustus-gene-13.375-mRNA-1	NA	4
FBtr0283760	maker-MullerE-augustus-gene-13.256-mRNA-1	FBtr0283760	1
FBtr0283759	maker-MullerE-augustus-gene-13.255-mRNA-1	FBtr0283759	1
FBtr0306972	augustus_masked-MullerE-processed-gene-13.27-mRNA-1	FBtr0306972	1
FBtr0283757	maker-MullerE-snap-gene-13.457-mRNA-1	FBtr0283757	1
FBtr0306971	maker-MullerE-snap-gene-13.610-mRNA-1	NA	4
FBtr0285352	maker-MullerE-snap-gene-13.610-mRNA-1	NA	4
FBtr0283755	maker-MullerE-augustus-gene-13.252-mRNA-1	FBtr0283755	1
FBtr0285353	maker-MullerE-augustus-gene-13.373-mRNA-1	FBtr0285353	1
FBtr0285354	NA	NA	0
FBtr0306989	NA	NA	0
FBtr0306997	maker-Contig_Y1-snap-gene-3.347-mRNA-1	NA	4
FBtr0283753	maker-MullerE-snap-gene-13.451-mRNA-1	FBtr0283753	1
FBtr0285359	maker-MullerE-snap-gene-13.593-mRNA-1	FBtr0285359	1
FBtr0285360	maker-MullerE-snap-gene-13.592-mRNA-1	FBtr0285360	1
FBtr0285361	augustus_masked-MullerE-processed-gene-13.66-mRNA-1	FBtr0285361	1
FBtr0285362	maker-MullerE-augustus-gene-13.359-mRNA-1	FBtr0285362	1
FBtr0283752	maker-MullerE-snap-gene-13.448-mRNA-1	NA	4
FBtr0307125	maker-MullerE-augustus-gene-13.245-mRNA-1	FBtr0307125	1
FBtr0285363	maker-MullerE-augustus-gene-13.357-mRNA-1	FBtr0285363	1
FBtr0285364	maker-MullerE-augustus-gene-13.341-mRNA-1	FBtr0285364	1
FBtr0285365	maker-MullerE-augustus-gene-13.339-mRNA-1	FBtr0285365	1
FBtr0285366	maker-MullerE-snap-gene-13.566-mRNA-1	NA	4
FBtr0285367	maker-MullerE-augustus-gene-13.334-mRNA-1	FBtr0285367	1
FBtr0285368	maker-MullerE-augustus-gene-13.333-mRNA-1	FBtr0285368	1
FBtr0283749	maker-MullerE-augustus-gene-13.241-mRNA-1	FBtr0283749	1
FBtr0285370	maker-MullerE-augustus-gene-13.329-mRNA-1	FBtr0285370	1
FBtr0306988	maker-MullerE-snap-gene-13.432-mRNA-1	FBtr0306988	1
FBtr0285371	NA	NA	0
FBtr0285372	maker-MullerE-augustus-gene-13.327-mRNA-1	FBtr0285372	1
FBtr0285374	maker-MullerE-snap-gene-13.545-mRNA-1	FBtr0285374	1
FBtr0285375	maker-MullerE-augustus-gene-13.317-mRNA-1	FBtr0285375	1
FBtr0285376	maker-MullerE-snap-gene-13.539-mRNA-1	FBtr0285376	1
FBtr0307126	snap_masked-MullerE-processed-gene-13.113-mRNA-1	FBtr0283747,FBtr0307126	3
FBtr0283747	snap_masked-MullerE-processed-gene-13.113-mRNA-1	FBtr0283747	1
FBtr0285378	maker-MullerE-augustus-gene-13.310-mRNA-1	FBtr0285378	1
FBtr0307000	maker-MullerE-snap-gene-13.530-mRNA-1	FBtr0307000	1
FBtr0307001	maker-MullerE-augustus-gene-13.308-mRNA-1	FBtr0307001	1
FBtr0285384	maker-MullerE-augustus-gene-13.304-mRNA-1	FBtr0285384	1
FBtr0302750	NA	NA	0
FBtr0302818	maker-MullerE-snap-gene-13.427-mRNA-1	NA	4
FBtr0285385	maker-MullerE-snap-gene-13.514-mRNA-1	FBtr0285385	1
FBtr0285386	maker-MullerE-augustus-gene-13.294-mRNA-1	FBtr0285386	1
FBtr0306356	maker-MullerE-augustus-gene-13.293-mRNA-1	FBtr0306356	1
FBtr0283742	NA	NA	0
FBtr0283741	augustus_masked-MullerE-processed-gene-13.8-mRNA-1	FBtr0283741	1
FBtr0283740	augustus_masked-MullerE-processed-gene-13.7-mRNA-1	FBtr0283740	1
FBtr0283739	maker-MullerE-augustus-gene-13.228-mRNA-1	FBtr0283739	1
FBtr0306364	maker-MullerE-augustus-gene-13.226-mRNA-1	FBtr0306364	1
FBtr0285388	maker-MullerE-augustus-gene-13.291-mRNA-1	FBtr0285388	1
FBtr0283737	NA	NA	0
FBtr0283736	maker-MullerAD-snap-gene-34.84-mRNA-1	FBtr0283736	1
FBtr0285389	maker-MullerE-augustus-gene-13.289-mRNA-1	FBtr0285389	1
FBtr0306363	maker-MullerE-augustus-gene-13.224-mRNA-1	FBtr0306363	1
FBtr0306362	NA	NA	0
FBtr0283733	maker-MullerE-augustus-gene-13.218-mRNA-1	NA	4
FBtr0283732	maker-MullerE-augustus-gene-12.581-mRNA-1	FBtr0283732	1
FBtr0306361	maker-MullerE-augustus-gene-12.584-mRNA-1	FBtr0306361	1
FBtr0283730	maker-MullerE-augustus-gene-12.566-mRNA-1	NA	4
FBtr0306357	maker-MullerE-augustus-gene-12.564-mRNA-1	FBtr0306357	1
FBtr0285390	augustus_masked-MullerAD-processed-gene-6.33-mRNA-1	FBtr0276382,FBtr0285390,FBtr0288634	3
FBtr0306365	augustus_masked-MullerE-processed-gene-12.134-mRNA-1	FBtr0306365	1
FBtr0283728	maker-MullerE-augustus-gene-12.558-mRNA-1	FBtr0283728	1
FBtr0283727	maker-MullerE-augustus-gene-12.557-mRNA-1	FBtr0283727	1
FBtr0283726	maker-MullerE-augustus-gene-12.554-mRNA-1	FBtr0283726	1
FBtr0285392	NA	NA	0
FBtr0285393	maker-MullerE-snap-gene-12.1221-mRNA-1	FBtr0285393	1
FBtr0285394	maker-MullerE-augustus-gene-12.737-mRNA-1	FBtr0285394	1
FBtr0283725	NA	NA	0
FBtr0285395	augustus_masked-MullerE-processed-gene-12.129-mRNA-1	NA	4
FBtr0283722	maker-MullerE-augustus-gene-12.550-mRNA-1	NA	4
FBtr0285396	maker-MullerE-augustus-gene-12.696-mRNA-1	FBtr0285396	1
FBtr0283721	maker-MullerE-augustus-gene-12.543-mRNA-1	FBtr0283721	1
FBtr0285397	snap_masked-MullerE-processed-gene-12.318-mRNA-1	FBtr0285397	3
FBtr0283720	maker-MullerE-snap-gene-12.1013-mRNA-1	FBtr0283720	1
FBtr0283719	maker-MullerE-augustus-gene-12.540-mRNA-1	NA	4
FBtr0283718	maker-MullerE-augustus-gene-12.540-mRNA-1	NA	4
FBtr0285398	maker-MullerE-augustus-gene-12.540-mRNA-1	NA	4
FBtr0306368	maker-MullerE-augustus-gene-12.539-mRNA-1	FBtr0306368	1
FBtr0283716	NA	NA	0
FBtr0283715	maker-MullerE-snap-gene-12.998-mRNA-1	FBtr0283715	1
FBtr0285399	maker-MullerE-snap-gene-12.1183-mRNA-1	FBtr0285399	1
FBtr0285400	maker-MullerE-augustus-gene-12.685-mRNA-1	FBtr0285400	1
FBtr0283714	snap_masked-MullerE-processed-gene-12.223-mRNA-1	NA	4
FBtr0285402	maker-Contig_Y1-augustus-gene-14.252-mRNA-1,maker-Contig_Y1-snap-gene-14.451-mRNA-1,snap_masked-Contig_Y1-processed-gene-14.105-mRNA-1	FBtr0285402	3
FBtr0283713	maker-MullerE-augustus-gene-12.682-mRNA-1	FBtr0283713	1
FBtr0285403	NA	NA	0
FBtr0283711	maker-MullerE-augustus-gene-12.517-mRNA-1	FBtr0283711	1
FBtr0283710	maker-MullerE-augustus-gene-12.516-mRNA-1	NA	4
FBtr0306369	maker-MullerE-augustus-gene-12.681-mRNA-1	FBtr0306369	2
FBtr0285405	maker-MullerE-augustus-gene-12.680-mRNA-1	FBtr0285405	1
FBtr0283709	maker-MullerE-augustus-gene-12.514-mRNA-1	FBtr0283709	1
FBtr0285406	maker-MullerE-augustus-gene-12.679-mRNA-1	FBtr0285406	1
FBtr0306373	maker-MullerE-augustus-gene-12.678-mRNA-1	FBtr0306373	1
FBtr0283708	augustus_masked-MullerE-processed-gene-12.55-mRNA-1	FBtr0283708	1
FBtr0285409	maker-MullerE-augustus-gene-12.676-mRNA-1	FBtr0285409	1
FBtr0285410	maker-MullerE-augustus-gene-12.675-mRNA-1	FBtr0285410	1
FBtr0283707	maker-MullerE-augustus-gene-12.512-mRNA-1	FBtr0283707	1
FBtr0285411	maker-MullerE-augustus-gene-12.674-mRNA-1	FBtr0285411	1
FBtr0283706	maker-MullerE-snap-gene-12.955-mRNA-1	FBtr0283706	1
FBtr0285413	NA	NA	0
FBtr0283705	augustus_masked-MullerE-processed-gene-12.51-mRNA-1	FBtr0283705	1
FBtr0285415	NA	NA	0
FBtr0285416	augustus_masked-MullerE-processed-gene-12.110-mRNA-1	FBtr0285416	1
FBtr0283704	NA	NA	0
FBtr0283703	maker-MullerE-augustus-gene-12.503-mRNA-1	FBtr0283703	1
FBtr0285418	maker-MullerE-augustus-gene-12.671-mRNA-1	FBtr0285418	1
FBtr0283702	maker-MullerE-augustus-gene-12.501-mRNA-1	NA	4
FBtr0283700	NA	NA	0
FBtr0285419	maker-MullerE-augustus-gene-12.670-mRNA-1	FBtr0285419	1
FBtr0306375	maker-MullerE-snap-gene-12.944-mRNA-1	FBtr0306375	1
FBtr0306374	NA	NA	0
FBtr0283698	maker-MullerE-augustus-gene-12.492-mRNA-1	FBtr0283698	1
FBtr0283697	maker-MullerE-snap-gene-12.938-mRNA-1	FBtr0283697	1
FBtr0285421	maker-MullerE-snap-gene-12.1162-mRNA-1	FBtr0285421	1
FBtr0283696	maker-MullerE-augustus-gene-12.488-mRNA-1	FBtr0283696	1
FBtr0283695	NA	NA	0
FBtr0285422	NA	NA	0
FBtr0301997	maker-MullerE-snap-gene-12.1161-mRNA-1	FBtr0301997	1
FBtr0285425	augustus_masked-MullerE-processed-gene-12.104-mRNA-1	FBtr0285425	1
FBtr0307556	maker-MullerE-snap-gene-12.1159-mRNA-1	FBtr0307556	1
FBtr0283694	augustus_masked-MullerE-processed-gene-12.42-mRNA-1	FBtr0283694	1
FBtr0283693	NA	NA	0
FBtr0283692	maker-MullerE-snap-gene-12.928-mRNA-1	FBtr0283691,FBtr0283692	3
FBtr0283691	maker-MullerE-snap-gene-12.928-mRNA-1	FBtr0283691	1
FBtr0283689	maker-MullerE-augustus-gene-12.473-mRNA-1	FBtr0283689	1
FBtr0307559	maker-MullerE-augustus-gene-12.473-mRNA-1	NA	4
FBtr0285428	maker-MullerE-augustus-gene-12.664-mRNA-1	NA	4
FBtr0307558	maker-MullerE-augustus-gene-12.467-mRNA-1	FBtr0307558	1
FBtr0283686	maker-MullerE-augustus-gene-12.466-mRNA-1	FBtr0283686	1
FBtr0285429	maker-MullerE-augustus-gene-12.663-mRNA-1	FBtr0285429	1
FBtr0283685	maker-MullerE-augustus-gene-12.464-mRNA-1	FBtr0283685	1
FBtr0285430	maker-MullerE-augustus-gene-12.662-mRNA-1	FBtr0285430	1
FBtr0283684	maker-MullerE-augustus-gene-12.435-mRNA-1	FBtr0283684	1
FBtr0285431	maker-MullerE-augustus-gene-12.661-mRNA-1	FBtr0285431	1
FBtr0283683	maker-MullerE-augustus-gene-12.446-mRNA-1	FBtr0283683	1
FBtr0283682	maker-MullerE-augustus-gene-12.445-mRNA-1	FBtr0283682	1
FBtr0310350	maker-MullerE-augustus-gene-12.660-mRNA-1	FBtr0310350	1
FBtr0283681	maker-MullerE-snap-gene-12.859-mRNA-1	FBtr0283681	1
FBtr0285433	maker-MullerE-augustus-gene-12.659-mRNA-1	FBtr0285433	1
FBtr0283680	maker-MullerE-augustus-gene-12.432-mRNA-1	FBtr0283680	1
FBtr0283678	maker-MullerE-augustus-gene-12.405-mRNA-1	FBtr0283678	1
FBtr0283677	maker-MullerE-snap-gene-12.834-mRNA-1	FBtr0283677	1
FBtr0310352	maker-MullerE-augustus-gene-12.658-mRNA-1	FBtr0310352	1
FBtr0283676	maker-MullerE-snap-gene-12.829-mRNA-1	FBtr0283676	1
FBtr0283675	maker-MullerE-snap-gene-12.828-mRNA-1	FBtr0283675	1
FBtr0310353	maker-MullerE-snap-gene-12.1149-mRNA-1	FBtr0310353	1
FBtr0285437	maker-MullerE-augustus-gene-12.656-mRNA-1	FBtr0285437	1
FBtr0283674	maker-MullerE-augustus-gene-12.390-mRNA-1	NA	4
FBtr0285438	NA	NA	0
FBtr0283673	maker-MullerE-augustus-gene-12.388-mRNA-1	FBtr0283673	1
FBtr0285439	maker-MullerE-augustus-gene-12.653-mRNA-1	FBtr0285439	1
FBtr0285440	maker-MullerE-augustus-gene-12.652-mRNA-1	FBtr0285440	1
FBtr0283672	maker-MullerE-augustus-gene-12.385-mRNA-1	FBtr0283672	1
FBtr0285441	maker-MullerE-augustus-gene-12.648-mRNA-1	FBtr0285441	3
FBtr0285442	maker-MullerE-augustus-gene-12.644-mRNA-1	FBtr0285442	1
FBtr0285443	maker-MullerE-augustus-gene-12.643-mRNA-1	FBtr0285443	1
FBtr0285444	maker-MullerE-augustus-gene-12.641-mRNA-1	NA	4
FBtr0310354	maker-MullerE-augustus-gene-12.633-mRNA-1	FBtr0310354	1
FBtr0283671	maker-MullerE-augustus-gene-12.379-mRNA-1	FBtr0283671	1
FBtr0285447	maker-MullerE-augustus-gene-12.630-mRNA-1	FBtr0285447	1
FBtr0283670	maker-MullerE-snap-gene-12.803-mRNA-1	FBtr0283670	1
FBtr0283669	augustus_masked-MullerE-processed-gene-12.22-mRNA-1	FBtr0283669	1
FBtr0310355	maker-MullerE-augustus-gene-12.628-mRNA-1	FBtr0310355	1
FBtr0285449	maker-MullerE-snap-gene-12.1104-mRNA-1	FBtr0285449	1
FBtr0283667	maker-MullerE-augustus-gene-12.370-mRNA-1	NA	4
FBtr0285450	maker-MullerE-snap-gene-12.1101-mRNA-1	FBtr0285450	2
FBtr0310361	maker-MullerE-augustus-gene-12.367-mRNA-1	FBtr0310361	1
FBtr0283665	maker-MullerE-augustus-gene-12.365-mRNA-1	FBtr0283665	1
FBtr0285451	maker-MullerE-augustus-gene-12.620-mRNA-1	FBtr0285451	1
FBtr0285452	augustus_masked-MullerE-processed-gene-12.78-mRNA-1	FBtr0285452	1
FBtr0283664	maker-MullerE-augustus-gene-12.344-mRNA-1	FBtr0283664	1
FBtr0283663	maker-MullerE-augustus-gene-12.343-mRNA-1	FBtr0283663	1
FBtr0283662	maker-MullerE-augustus-gene-12.347-mRNA-1	FBtr0283662	1
FBtr0283661	maker-MullerE-augustus-gene-12.346-mRNA-1	FBtr0283661	1
FBtr0283660	maker-MullerE-augustus-gene-12.340-mRNA-1	FBtr0283660	1
FBtr0302061	maker-MullerE-snap-gene-12.755-mRNA-1	FBtr0302061	1
FBtr0273540	maker-MullerE-augustus-gene-12.616-mRNA-1	FBtr0273540	1
FBtr0283658	maker-MullerE-augustus-gene-12.334-mRNA-1	FBtr0283658	1
FBtr0285453	augustus_masked-MullerE-processed-gene-12.76-mRNA-1	FBtr0285453	1
FBtr0285454	maker-MullerE-augustus-gene-12.614-mRNA-1	NA	4
FBtr0283655	maker-MullerE-augustus-gene-12.614-mRNA-1	FBtr0283655	1
FBtr0283654	maker-MullerE-augustus-gene-12.331-mRNA-1	FBtr0283654	1
FBtr0285455	maker-MullerE-augustus-gene-12.613-mRNA-1	FBtr0285455	1
FBtr0285457	maker-MullerE-snap-gene-12.1085-mRNA-1	FBtr0285457	1
FBtr0307132	maker-MullerE-augustus-gene-12.329-mRNA-1	FBtr0307132	1
FBtr0285458	augustus_masked-MullerE-processed-gene-12.71-mRNA-1	FBtr0285458	1
FBtr0285459	maker-MullerE-augustus-gene-12.606-mRNA-1	FBtr0285459	1
FBtr0283652	maker-MullerE-snap-gene-12.1070-mRNA-1	FBtr0283652	1
FBtr0285460	maker-MullerE-augustus-gene-12.600-mRNA-1	FBtr0285460	1
FBtr0285461	augustus_masked-MullerE-processed-gene-12.2-mRNA-1	FBtr0285461	1
FBtr0285462	maker-MullerE-augustus-gene-12.598-mRNA-1	NA	4
FBtr0285463	NA	NA	0
FBtr0285464	maker-MullerE-augustus-gene-11.652-mRNA-1	FBtr0285464	1
FBtr0285465	maker-MullerE-augustus-gene-11.651-mRNA-1	FBtr0285465	1
FBtr0285466	augustus_masked-MullerE-processed-gene-11.129-mRNA-1	FBtr0285466	1
FBtr0285468	maker-MullerE-augustus-gene-11.646-mRNA-1	FBtr0285468	1
FBtr0285469	maker-MullerE-augustus-gene-11.645-mRNA-1	FBtr0285469	1
FBtr0285470	maker-MullerE-augustus-gene-11.644-mRNA-1	FBtr0285470	1
FBtr0283651	NA	NA	0
FBtr0285471	maker-MullerE-augustus-gene-11.631-mRNA-1	FBtr0285471	1
FBtr0285472	maker-MullerE-augustus-gene-11.630-mRNA-1	FBtr0285472	1
FBtr0285473	maker-MullerE-augustus-gene-11.629-mRNA-1	FBtr0285473	1
FBtr0283650	maker-MullerE-snap-gene-11.862-mRNA-1	FBtr0283650	1
FBtr0285474	maker-Contig_Y1-augustus-gene-40.115-mRNA-1,maker-Contig_Y1-snap-gene-40.390-mRNA-1	FBtr0277637,FBtr0277638,FBtr0285474	3
FBtr0285475	maker-MullerE-augustus-gene-11.627-mRNA-1	NA	4
FBtr0283649	maker-MullerE-augustus-gene-11.465-mRNA-1	FBtr0283649	1
FBtr0285476	maker-MullerE-augustus-gene-11.617-mRNA-1	FBtr0285476	1
FBtr0283648	maker-MullerE-augustus-gene-11.464-mRNA-1	FBtr0283648	1
FBtr0285477	maker-MullerE-augustus-gene-11.616-mRNA-1	FBtr0285477	1
FBtr0307133	maker-MullerE-snap-gene-11.1054-mRNA-1	FBtr0307133	1
FBtr0283647	maker-MullerE-augustus-gene-11.463-mRNA-1	FBtr0283647	1
FBtr0285480	maker-MullerE-augustus-gene-11.613-mRNA-1	FBtr0285480	1
FBtr0285481	maker-MullerE-augustus-gene-11.612-mRNA-1	FBtr0285481	1
FBtr0285482	maker-MullerAD-augustus-gene-20.448-mRNA-1	FBtr0276645,FBtr0285482	3
FBtr0307134	snap_masked-MullerE-processed-gene-11.300-mRNA-1	FBtr0307134	1
FBtr0283646	maker-MullerE-augustus-gene-11.461-mRNA-1	NA	4
FBtr0285484	maker-MullerE-augustus-gene-11.609-mRNA-1	FBtr0285484	1
FBtr0283644	maker-MullerE-snap-gene-11.848-mRNA-1	FBtr0283644	1
FBtr0285485	maker-MullerE-augustus-gene-11.605-mRNA-1	FBtr0285485	1
FBtr0283643	maker-MullerE-augustus-gene-11.453-mRNA-1	FBtr0283643	1
FBtr0285486	NA	NA	0
FBtr0283642	maker-MullerE-augustus-gene-11.451-mRNA-1	FBtr0283642	1
FBtr0283640	maker-MullerE-augustus-gene-11.441-mRNA-1	FBtr0283640	1
FBtr0285487	maker-MullerE-augustus-gene-11.593-mRNA-1	FBtr0285487	1
FBtr0283639	maker-MullerE-snap-gene-11.808-mRNA-1	FBtr0283639	1
FBtr0303752	NA	NA	0
FBtr0281191	NA	NA	0
FBtr0285490	maker-MullerE-augustus-gene-11.591-mRNA-1	FBtr0285490	1
FBtr0285491	maker-MullerE-augustus-gene-11.588-mRNA-1	FBtr0285491	1
FBtr0283637	maker-MullerE-augustus-gene-11.438-mRNA-1	FBtr0283637	1
FBtr0308558	maker-MullerE-augustus-gene-11.586-mRNA-1	FBtr0308558	1
FBtr0285494	maker-MullerE-augustus-gene-11.584-mRNA-1	FBtr0285494	1
FBtr0283636	maker-MullerE-augustus-gene-11.436-mRNA-1	FBtr0283636	2
FBtr0285496	maker-MullerE-augustus-gene-11.564-mRNA-1	FBtr0285496	1
FBtr0285497	augustus_masked-MullerE-processed-gene-11.97-mRNA-1	FBtr0285497	1
FBtr0285498	maker-MullerE-augustus-gene-11.557-mRNA-1	FBtr0285498	1
FBtr0285499	maker-MullerE-augustus-gene-11.556-mRNA-1	FBtr0285499	1
FBtr0283635	maker-MullerE-snap-gene-11.798-mRNA-1	FBtr0283635	1
FBtr0307758	maker-MullerE-augustus-gene-11.431-mRNA-1	FBtr0307758	1
FBtr0285501	NA	NA	0
FBtr0283632	maker-MullerE-augustus-gene-11.427-mRNA-1	FBtr0283632	1
FBtr0283631	maker-MullerE-augustus-gene-11.426-mRNA-1	FBtr0283631	1
FBtr0283630	maker-MullerE-augustus-gene-11.424-mRNA-1	FBtr0283630	1
FBtr0285502	maker-MullerE-augustus-gene-11.419-mRNA-1	NA	4
FBtr0283629	maker-MullerE-augustus-gene-11.419-mRNA-1	NA	4
FBtr0283628	maker-MullerE-augustus-gene-11.419-mRNA-1	NA	4
FBtr0310511	maker-MullerE-snap-gene-11.782-mRNA-1	NA	4
FBtr0285503	maker-MullerE-augustus-gene-11.554-mRNA-1	FBtr0285503	1
FBtr0307737	maker-MullerE-snap-gene-11.975-mRNA-1	FBtr0307737	1
FBtr0285505	maker-MullerE-augustus-gene-11.550-mRNA-1	NA	4
FBtr0283627	maker-MullerE-augustus-gene-11.416-mRNA-1	FBtr0283627	1
FBtr0283626	maker-MullerE-augustus-gene-11.396-mRNA-1	FBtr0283626	1
FBtr0285506	maker-MullerE-augustus-gene-11.547-mRNA-1	FBtr0285506	1
FBtr0307744	maker-MullerE-snap-gene-11.750-mRNA-1	FBtr0307744	1
FBtr0285507	maker-MullerE-augustus-gene-11.545-mRNA-1	FBtr0285507	1
FBtr0283622	maker-MullerE-augustus-gene-11.394-mRNA-1	FBtr0283622	1
FBtr0307743	maker-MullerE-augustus-gene-11.392-mRNA-1	FBtr0307743	1
FBtr0285508	NA	NA	0
FBtr0283620	augustus_masked-MullerE-processed-gene-11.27-mRNA-1	NA	4
FBtr0285509	maker-MullerE-snap-gene-11.953-mRNA-1	FBtr0285509	2
FBtr0307741	maker-MullerE-augustus-gene-11.375-mRNA-1	FBtr0307741	1
FBtr0283617	maker-MullerE-augustus-gene-11.373-mRNA-1	FBtr0283617	1
FBtr0283616	maker-MullerE-augustus-gene-11.372-mRNA-1	FBtr0283616	1
FBtr0283615	maker-MullerE-snap-gene-11.725-mRNA-1	FBtr0283614,FBtr0283615	3
FBtr0283614	maker-MullerE-snap-gene-11.725-mRNA-1	FBtr0283614	1
FBtr0307738	maker-MullerE-augustus-gene-11.534-mRNA-1	FBtr0307738	1
FBtr0285512	maker-MullerE-augustus-gene-11.367-mRNA-1	FBtr0283613,FBtr0285512	3
FBtr0283613	maker-MullerE-augustus-gene-11.367-mRNA-1	FBtr0283613	1
FBtr0285513	maker-MullerE-augustus-gene-11.524-mRNA-1	FBtr0285513	1
FBtr0285514	maker-MullerE-augustus-gene-11.523-mRNA-1	FBtr0285514	1
FBtr0307750	maker-MullerE-augustus-gene-11.366-mRNA-1	FBtr0307750	1
FBtr0307747	maker-MullerE-augustus-gene-11.516-mRNA-1	FBtr0307747	1
FBtr0283609	maker-MullerE-augustus-gene-11.516-mRNA-1	NA	4
FBtr0283608	snap_masked-MullerE-processed-gene-11.163-mRNA-1	NA	4
FBtr0285516	maker-MullerE-augustus-gene-11.515-mRNA-1	FBtr0285516	1
FBtr0285517	augustus_masked-MullerE-processed-gene-11.79-mRNA-1	FBtr0285517	1
FBtr0310362	maker-MullerE-snap-gene-11.713-mRNA-1	FBtr0310362	1
FBtr0285519	maker-MullerE-augustus-gene-11.512-mRNA-1	FBtr0285519	1
FBtr0285520	maker-MullerE-augustus-gene-11.510-mRNA-1	FBtr0285520	1
FBtr0307607	augustus_masked-MullerE-processed-gene-11.16-mRNA-1	NA	4
FBtr0283605	NA	NA	0
FBtr0283604	snap_masked-MullerE-processed-gene-14.315-mRNA-1	FBtr0283604	1
FBtr0283603	maker-MullerE-augustus-gene-14.652-mRNA-1	FBtr0283603	1
FBtr0285521	maker-MullerE-augustus-gene-14.532-mRNA-1	FBtr0285521	1
FBtr0283602	maker-MullerE-augustus-gene-14.657-mRNA-1	FBtr0283602	2
FBtr0285523	maker-MullerE-snap-gene-14.951-mRNA-1	FBtr0285523	1
FBtr0283600	maker-MullerE-augustus-gene-14.659-mRNA-1	FBtr0283600	1
FBtr0285524	NA	NA	0
FBtr0307604	maker-MullerE-augustus-gene-14.665-mRNA-1	FBtr0307604	1
FBtr0283598	maker-MullerE-augustus-gene-14.662-mRNA-1	FBtr0283598	1
FBtr0307600	maker-MullerE-augustus-gene-14.545-mRNA-1	FBtr0307600	1
FBtr0283597	maker-MullerE-augustus-gene-14.671-mRNA-1	FBtr0283597	1
FBtr0285526	maker-MullerE-augustus-gene-14.544-mRNA-1	FBtr0285526	1
FBtr0283596	augustus_masked-MullerE-processed-gene-14.137-mRNA-1	FBtr0283596	1
FBtr0307602	maker-MullerE-augustus-gene-14.672-mRNA-1	FBtr0307602	1
FBtr0285527	augustus_masked-MullerE-processed-gene-14.61-mRNA-1	FBtr0285527	1
FBtr0285528	augustus_masked-MullerE-processed-gene-14.62-mRNA-1	FBtr0285528	1
FBtr0285529	maker-MullerE-augustus-gene-14.551-mRNA-1	FBtr0285529	1
FBtr0285530	maker-MullerE-augustus-gene-14.553-mRNA-1	FBtr0285530	1
FBtr0283594	maker-MullerE-augustus-gene-14.683-mRNA-1	FBtr0283594	1
FBtr0285531	augustus_masked-MullerE-processed-gene-14.65-mRNA-1	NA	4
FBtr0285532	NA	NA	0
FBtr0283593	NA	NA	0
FBtr0285535	augustus_masked-MullerE-processed-gene-14.66-mRNA-1	FBtr0285535,FBtr0285536	3
FBtr0285536	augustus_masked-MullerE-processed-gene-14.66-mRNA-1	FBtr0285536	1
FBtr0307989	maker-MullerE-augustus-gene-14.685-mRNA-1	FBtr0307989	1
FBtr0321310	maker-MullerE-augustus-gene-14.685-mRNA-1	NA	4
FBtr0283589	maker-MullerE-augustus-gene-14.688-mRNA-1	FBtr0283589	1
FBtr0285537	NA	NA	0
FBtr0285538	maker-MullerB-augustus-gene-18.570-mRNA-1	NA	4
FBtr0285539	maker-MullerE-augustus-gene-14.557-mRNA-1	FBtr0285539	1
FBtr0285540	maker-MullerE-snap-gene-14.1227-mRNA-1	FBtr0285540	1
FBtr0285541	maker-MullerE-augustus-gene-14.690-mRNA-1	NA	4
FBtr0283588	maker-MullerE-augustus-gene-14.691-mRNA-1	FBtr0283587,FBtr0283588	3
FBtr0283587	maker-MullerE-augustus-gene-14.691-mRNA-1	FBtr0283587	1
FBtr0283586	maker-MullerE-augustus-gene-14.692-mRNA-1	FBtr0283586	1
FBtr0285542	NA	NA	0
FBtr0307992	maker-MullerE-snap-gene-14.989-mRNA-1	FBtr0307992	1
FBtr0285546	maker-MullerE-augustus-gene-14.561-mRNA-1	NA	4
FBtr0283585	NA	NA	0
FBtr0285547	maker-MullerE-augustus-gene-14.563-mRNA-1	FBtr0285547	1
FBtr0285548	maker-MullerE-augustus-gene-14.564-mRNA-1	FBtr0285548	1
FBtr0283584	maker-MullerE-augustus-gene-14.701-mRNA-1	FBtr0283584	1
FBtr0307995	NA	NA	0
FBtr0283583	maker-MullerE-augustus-gene-14.702-mRNA-1	FBtr0283583	1
FBtr0285549	maker-MullerE-augustus-gene-14.567-mRNA-1	NA	4
FBtr0283582	maker-MullerE-augustus-gene-14.703-mRNA-1	FBtr0283582	1
FBtr0285550	maker-MullerE-augustus-gene-14.569-mRNA-1	NA	4
FBtr0283581	maker-MullerE-snap-gene-14.1249-mRNA-1	FBtr0283581	2
FBtr0285551	maker-MullerE-augustus-gene-14.570-mRNA-1	NA	4
FBtr0307996	maker-MullerE-snap-gene-14.1250-mRNA-1	FBtr0307996	1
FBtr0283578	maker-MullerE-augustus-gene-14.714-mRNA-1	FBtr0283578	1
FBtr0283577	maker-MullerE-augustus-gene-14.715-mRNA-1	FBtr0283577	1
FBtr0285552	snap_masked-MullerE-processed-gene-14.248-mRNA-1	NA	4
FBtr0285553	maker-MullerE-augustus-gene-15.289-mRNA-1	FBtr0285553	1
FBtr0283575	maker-MullerE-augustus-gene-15.498-mRNA-1	FBtr0283575	1
FBtr0285554	NA	NA	0
FBtr0283574	maker-MullerE-augustus-gene-15.501-mRNA-1	FBtr0283574	1
FBtr0308001	maker-Contig_Y1-augustus-gene-20.152-mRNA-1	FBtr0308001	1
FBtr0308000	NA	NA	0
FBtr0307999	maker-MullerE-augustus-gene-15.309-mRNA-1	NA	4
FBtr0307998	maker-MullerE-augustus-gene-15.301-mRNA-1	FBtr0289751,FBtr0289753,FBtr0307998	3
FBtr0283573	maker-MullerE-snap-gene-15.934-mRNA-1	FBtr0283573	1
FBtr0285559	maker-MullerE-augustus-gene-15.335-mRNA-1	FBtr0285559	1
FBtr0283571	maker-MullerE-augustus-gene-15.506-mRNA-1	FBtr0283571	1
FBtr0285560	maker-MullerE-augustus-gene-15.336-mRNA-1	FBtr0285560	1
FBtr0283570	maker-MullerE-augustus-gene-15.515-mRNA-1	FBtr0283570	1
FBtr0285561	maker-MullerE-augustus-gene-15.337-mRNA-1	FBtr0285561	1
FBtr0283569	maker-MullerE-augustus-gene-15.518-mRNA-1	FBtr0283569	1
FBtr0285562	augustus_masked-MullerE-processed-gene-15.10-mRNA-1	FBtr0285562	1
FBtr0285563	augustus_masked-MullerE-processed-gene-15.11-mRNA-1	FBtr0285563	1
FBtr0283567	augustus_masked-MullerE-processed-gene-15.12-mRNA-1	FBtr0283567	1
FBtr0285564	augustus_masked-MullerE-processed-gene-15.12-mRNA-1,augustus_masked-MullerE-processed-gene-15.69-mRNA-1,augustus_masked-MullerE-processed-gene-30.23-mRNA-1,augustus_masked-MullerE-processed-gene-5.149-mRNA-1,augustus_masked-MullerE-processed-gene-5.65-mRNA-1,maker-MullerAD-augustus-gene-19.445-mRNA-1,maker-MullerE-augustus-gene-14.433-mRNA-1	FBtr0276727,FBtr0277442,FBtr0282686,FBtr0283567,FBtr0283789,FBtr0284178,FBtr0284977,FBtr0285564,FBtr0286397,FBtr0289353	3
FBtr0285565	augustus_masked-MullerE-processed-gene-15.13-mRNA-1	NA	4
FBtr0308006	NA	NA	0
FBtr0283565	NA	NA	0
FBtr0285566	maker-MullerE-snap-gene-15.728-mRNA-1	FBtr0285566	1
FBtr0285568	maker-MullerE-augustus-gene-15.521-mRNA-1	NA	4
FBtr0283563	maker-MullerE-augustus-gene-15.521-mRNA-1	FBtr0283563	1
FBtr0283562	maker-MullerE-snap-gene-15.739-mRNA-1	FBtr0283562	3
FBtr0285569	maker-MullerE-augustus-gene-15.360-mRNA-1	FBtr0285569	1
FBtr0283561	maker-MullerE-augustus-gene-15.523-mRNA-1	FBtr0283561	1
FBtr0285570	maker-MullerE-augustus-gene-15.364-mRNA-1	FBtr0285570	1
FBtr0285571	maker-MullerE-augustus-gene-15.366-mRNA-1	FBtr0285571	1
FBtr0285572	maker-MullerE-augustus-gene-15.367-mRNA-1	FBtr0285572	1
FBtr0285574	maker-MullerE-augustus-gene-15.372-mRNA-1	FBtr0285574	1
FBtr0283560	snap_masked-MullerE-processed-gene-15.219-mRNA-1	FBtr0283560	1
FBtr0283559	maker-MullerE-snap-gene-15.991-mRNA-1	FBtr0282240,FBtr0283558,FBtr0283559,FBtr0288872	3
FBtr0283558	maker-MullerE-snap-gene-15.991-mRNA-1	FBtr0283558	1
FBtr0285575	maker-MullerE-augustus-gene-15.374-mRNA-1	NA	4
FBtr0283554	maker-MullerE-snap-gene-15.986-mRNA-1	FBtr0283554	1
FBtr0285576	maker-MullerE-augustus-gene-15.376-mRNA-1	FBtr0285576	1
FBtr0283553	maker-MullerE-augustus-gene-15.540-mRNA-1	NA	4
FBtr0285577	maker-MullerE-augustus-gene-15.377-mRNA-1	FBtr0285577	1
FBtr0283552	maker-MullerE-augustus-gene-15.542-mRNA-1	FBtr0283552	1
FBtr0285579	maker-MullerE-augustus-gene-15.384-mRNA-1	NA	4
FBtr0285580	maker-MullerE-augustus-gene-15.388-mRNA-1	FBtr0285580	1
FBtr0283551	maker-MullerE-augustus-gene-15.544-mRNA-1	FBtr0283551	1
FBtr0283550	maker-MullerE-snap-gene-15.1007-mRNA-1	FBtr0283550	1
FBtr0302074	maker-MullerE-snap-gene-15.788-mRNA-1	FBtr0302074	3
FBtr0307137	maker-MullerE-augustus-gene-15.398-mRNA-1	NA	4
FBtr0302067	NA	NA	0
FBtr0285582	maker-MullerE-augustus-gene-15.401-mRNA-1	NA	4
FBtr0302746	NA	NA	0
FBtr0285583	NA	NA	0
FBtr0283545	augustus_masked-MullerE-processed-gene-15.29-mRNA-1	FBtr0283545	1
FBtr0307135	maker-MullerE-augustus-gene-15.405-mRNA-1	FBtr0307135	1
FBtr0283544	maker-MullerE-augustus-gene-15.562-mRNA-1	FBtr0283544	1
FBtr0285585	NA	NA	0
FBtr0285586	maker-MullerE-augustus-gene-15.415-mRNA-1	FBtr0285586	1
FBtr0283543	maker-MullerE-augustus-gene-15.565-mRNA-1	FBtr0283543	1
FBtr0285587	maker-MullerE-augustus-gene-15.417-mRNA-1	FBtr0285587	1
FBtr0285588	augustus_masked-MullerE-processed-gene-15.34-mRNA-1	FBtr0285588	1
FBtr0307146	maker-MullerE-augustus-gene-15.567-mRNA-1	FBtr0307146	1
FBtr0285590	maker-MullerE-augustus-gene-15.568-mRNA-1	FBtr0285590	1
FBtr0283541	maker-MullerE-augustus-gene-15.568-mRNA-1	NA	4
FBtr0283540	augustus_masked-MullerE-processed-gene-15.94-mRNA-1,augustus_masked-MullerE-processed-gene-15.95-mRNA-1	FBtr0283539,FBtr0283540	3
FBtr0283539	augustus_masked-MullerE-processed-gene-15.94-mRNA-1	FBtr0283539	1
FBtr0283537	maker-MullerE-augustus-gene-15.576-mRNA-1	FBtr0283537	1
FBtr0283536	maker-MullerE-augustus-gene-15.578-mRNA-1	FBtr0283536	1
FBtr0307145	maker-MullerE-augustus-gene-15.579-mRNA-1	FBtr0307145	1
FBtr0285592	NA	NA	0
FBtr0285593	maker-MullerE-augustus-gene-15.422-mRNA-1	FBtr0285593	1
FBtr0283533	maker-MullerE-augustus-gene-15.584-mRNA-1	FBtr0283533	1
FBtr0285594	maker-MullerE-augustus-gene-15.424-mRNA-1	FBtr0285594	1
FBtr0307144	NA	NA	0
FBtr0283531	maker-MullerE-augustus-gene-15.586-mRNA-1	FBtr0283531	1
FBtr0285595	maker-MullerE-augustus-gene-15.427-mRNA-1	FBtr0285595	1
FBtr0283530	NA	NA	0
FBtr0285596	maker-MullerE-augustus-gene-15.429-mRNA-1	FBtr0285596	1
FBtr0285597	snap_masked-MullerE-processed-gene-15.172-mRNA-1	NA	4
FBtr0285598	maker-MullerE-augustus-gene-15.435-mRNA-1	FBtr0285598	1
FBtr0285599	maker-MullerE-snap-gene-15.852-mRNA-1	FBtr0285599	1
FBtr0285601	maker-MullerE-augustus-gene-15.437-mRNA-1	FBtr0285601	1
FBtr0283529	augustus_masked-MullerE-processed-gene-15.104-mRNA-1	FBtr0283529	1
FBtr0283528	maker-MullerE-augustus-gene-15.591-mRNA-1	FBtr0283528	1
FBtr0285602	maker-MullerE-augustus-gene-15.448-mRNA-1	NA	4
FBtr0285603	maker-MullerE-augustus-gene-15.450-mRNA-1	FBtr0285603	1
FBtr0285604	maker-MullerE-augustus-gene-15.451-mRNA-1	FBtr0285604	1
FBtr0283527	maker-MullerE-augustus-gene-15.592-mRNA-1	NA	4
FBtr0283526	maker-MullerE-augustus-gene-15.594-mRNA-1	FBtr0283526	1
FBtr0283525	maker-MullerE-augustus-gene-15.595-mRNA-1	NA	4
FBtr0285605	NA	NA	0
FBtr0283523	NA	NA	0
FBtr0307147	maker-MullerE-snap-gene-15.874-mRNA-1	NA	4
FBtr0285606	maker-MullerE-snap-gene-15.874-mRNA-1	NA	4
FBtr0283522	maker-MullerE-snap-gene-15.874-mRNA-1	NA	4
FBtr0307150	NA	NA	0
FBtr0283520	maker-MullerE-augustus-gene-15.603-mRNA-1	FBtr0283520	2
FBtr0283521	maker-MullerE-augustus-gene-15.602-mRNA-1	FBtr0283521	2
FBtr0285610	maker-MullerE-augustus-gene-15.479-mRNA-1	FBtr0285610	1
FBtr0283519	maker-MullerE-snap-gene-15.879-mRNA-1	FBtr0283519	1
FBtr0307156	maker-MullerE-snap-gene-15.904-mRNA-1	FBtr0307156	1
FBtr0283518	maker-MullerE-augustus-gene-15.607-mRNA-1	FBtr0283518	1
FBtr0285613	maker-MullerE-snap-gene-15.906-mRNA-1	FBtr0285613	1
FBtr0283517	NA	NA	0
FBtr0285614	maker-MullerE-snap-gene-15.909-mRNA-1	NA	4
FBtr0285615	maker-MullerE-snap-gene-15.912-mRNA-1	FBtr0285615	1
FBtr0285616	maker-MullerE-augustus-gene-15.491-mRNA-1	FBtr0285616	1
FBtr0285617	maker-MullerE-augustus-gene-15.494-mRNA-1	FBtr0285617	1
FBtr0285618	maker-MullerE-snap-gene-16.681-mRNA-1	FBtr0285618	3
FBtr0285619	augustus_masked-MullerE-processed-gene-16.1-mRNA-1,snap_masked-MullerE-processed-gene-16.112-mRNA-1	FBtr0285619,FBtr0285620	3
FBtr0285620	augustus_masked-MullerE-processed-gene-16.1-mRNA-1	FBtr0285620	1
FBtr0283516	maker-MullerE-augustus-gene-16.395-mRNA-1	NA	4
FBtr0285621	maker-MullerE-augustus-gene-16.274-mRNA-1	FBtr0285621	1
FBtr0307251	NA	NA	0
FBtr0285623	maker-MullerE-augustus-gene-16.279-mRNA-1	FBtr0285623	1
FBtr0285624	augustus_masked-MullerE-processed-gene-16.5-mRNA-1	FBtr0285624	1
FBtr0307252	maker-MullerE-snap-gene-16.576-mRNA-1	FBtr0307252	1
FBtr0283512	maker-MullerE-snap-gene-16.687-mRNA-1	NA	4
FBtr0285627	maker-MullerE-augustus-gene-16.283-mRNA-1	FBtr0285627	1
FBtr0307255	maker-MullerE-augustus-gene-16.313-mRNA-1	FBtr0307255	1
FBtr0285629	augustus_masked-MullerE-processed-gene-16.10-mRNA-1	NA	4
FBtr0285630	maker-MullerE-snap-gene-16.593-mRNA-1	FBtr0285630	1
FBtr0307267	maker-MullerE-augustus-gene-16.399-mRNA-1	FBtr0307267	1
FBtr0283510	maker-MullerE-augustus-gene-16.400-mRNA-1	FBtr0283510	1
FBtr0285631	augustus_masked-MullerA-processed-gene-16.4-mRNA-1,maker-MullerE-snap-gene-16.689-mRNA-1	FBtr0274783,FBtr0285631	3
FBtr0285632	maker-MullerE-augustus-gene-16.314-mRNA-1	FBtr0285632	1
FBtr0283508	maker-MullerE-augustus-gene-16.407-mRNA-1	FBtr0283508	1
FBtr0283507	maker-MullerE-augustus-gene-16.408-mRNA-1	FBtr0283507	1
FBtr0283506	snap_masked-MullerE-processed-gene-16.189-mRNA-1	NA	4
FBtr0283505	maker-MullerE-augustus-gene-16.411-mRNA-1	FBtr0283505	1
FBtr0285634	snap_masked-MullerE-processed-gene-16.189-mRNA-1	NA	4
FBtr0307258	snap_masked-MullerE-processed-gene-16.189-mRNA-1	FBtr0307258	1
FBtr0285636	maker-MullerE-augustus-gene-16.319-mRNA-1	FBtr0285636	1
FBtr0307257	NA	NA	0
FBtr0283503	augustus_masked-MullerE-processed-gene-16.64-mRNA-1	FBtr0283503	1
FBtr0283501	maker-MullerE-snap-gene-16.711-mRNA-1	FBtr0283501	1
FBtr0285638	augustus_masked-MullerE-processed-gene-16.19-mRNA-1	FBtr0285638	1
FBtr0285639	maker-MullerE-snap-gene-16.605-mRNA-1	FBtr0285639	1
FBtr0285640	maker-MullerE-augustus-gene-16.328-mRNA-1	FBtr0285640	1
FBtr0310514	NA	NA	0
FBtr0310513	NA	NA	0
FBtr0310512	NA	NA	0
FBtr0283500	maker-MullerE-augustus-gene-16.420-mRNA-1	FBtr0283500	1
FBtr0283498	augustus_masked-MullerE-processed-gene-16.68-mRNA-1	FBtr0283498	1
FBtr0307260	augustus_masked-MullerE-processed-gene-16.25-mRNA-1	NA	4
FBtr0283497	maker-MullerE-augustus-gene-16.425-mRNA-1	FBtr0283497	2
FBtr0283496	maker-MullerE-snap-gene-16.721-mRNA-1	FBtr0283496	1
FBtr0283495	maker-MullerE-augustus-gene-16.427-mRNA-1	FBtr0283495	2
FBtr0283494	maker-MullerE-augustus-gene-16.431-mRNA-1	FBtr0283494	1
FBtr0283493	maker-MullerE-augustus-gene-16.433-mRNA-1	FBtr0283493	1
FBtr0283492	maker-MullerE-augustus-gene-16.435-mRNA-1	FBtr0283492	1
FBtr0307261	maker-MullerE-augustus-gene-16.436-mRNA-1	NA	4
FBtr0301996	maker-MullerE-snap-gene-16.612-mRNA-1	FBtr0301996	1
FBtr0283489	maker-MullerE-augustus-gene-16.441-mRNA-1	FBtr0283489	1
FBtr0283488	NA	NA	0
FBtr0283487	maker-MullerE-augustus-gene-16.444-mRNA-1	FBtr0283487	1
FBtr0283486	maker-MullerE-augustus-gene-16.445-mRNA-1	FBtr0283486	1
FBtr0283485	maker-MullerE-augustus-gene-16.447-mRNA-1	FBtr0283485	1
FBtr0283484	maker-MullerE-augustus-gene-16.448-mRNA-1	NA	4
FBtr0285642	maker-MullerE-augustus-gene-16.341-mRNA-1	FBtr0285642	1
FBtr0283483	maker-MullerE-augustus-gene-16.450-mRNA-1	FBtr0283483	1
FBtr0285643	NA	NA	0
FBtr0307262	NA	NA	0
FBtr0283481	maker-MullerE-augustus-gene-16.453-mRNA-1	NA	4
FBtr0283479	maker-MullerE-augustus-gene-16.455-mRNA-1	FBtr0283479	1
FBtr0283478	NA	NA	0
FBtr0283477	maker-MullerE-augustus-gene-16.456-mRNA-1	FBtr0283477	1
FBtr0283476	maker-MullerE-augustus-gene-16.458-mRNA-1	FBtr0283476	1
FBtr0285646	maker-MullerE-augustus-gene-16.343-mRNA-1	FBtr0285646	1
FBtr0283475	maker-MullerE-augustus-gene-16.459-mRNA-1	FBtr0283475	1
FBtr0283474	maker-MullerE-augustus-gene-16.461-mRNA-1	FBtr0283474	1
FBtr0283473	maker-MullerE-augustus-gene-16.464-mRNA-1	FBtr0283473	1
FBtr0283472	snap_masked-MullerE-processed-gene-16.232-mRNA-1	FBtr0283472	1
FBtr0307266	maker-MullerE-augustus-gene-16.467-mRNA-1	FBtr0307266	1
FBtr0307265	maker-MullerE-augustus-gene-16.472-mRNA-1	FBtr0307265	1
FBtr0283468	maker-MullerE-augustus-gene-16.474-mRNA-1	FBtr0283468	1
FBtr0285647	maker-MullerE-augustus-gene-16.346-mRNA-1	FBtr0285647	1
FBtr0283467	maker-MullerE-snap-gene-16.772-mRNA-1	FBtr0283467	1
FBtr0285648	maker-MullerE-snap-gene-16.620-mRNA-1	FBtr0285648	1
FBtr0285649	maker-MullerE-snap-gene-16.621-mRNA-1	FBtr0285649	1
FBtr0283466	maker-MullerE-augustus-gene-16.479-mRNA-1	NA	4
FBtr0285650	maker-MullerE-augustus-gene-16.351-mRNA-1	FBtr0285650	1
FBtr0285651	maker-MullerE-snap-gene-16.631-mRNA-1	FBtr0285651	1
FBtr0307269	snap_masked-MullerE-processed-gene-16.152-mRNA-1	FBtr0307269	1
FBtr0285653	maker-MullerE-augustus-gene-16.355-mRNA-1	FBtr0285653	1
FBtr0283465	maker-MullerE-snap-gene-16.633-mRNA-1	FBtr0283465	1
FBtr0285654	maker-MullerE-snap-gene-16.634-mRNA-1	FBtr0285654	1
FBtr0283463	maker-MullerAD-augustus-gene-24.462-mRNA-1	NA	4
FBtr0285655	maker-MullerE-augustus-gene-16.358-mRNA-1	FBtr0285655	1
FBtr0283462	maker-MullerAD-augustus-gene-6.507-mRNA-1	NA	4
FBtr0285657	maker-MullerE-augustus-gene-16.360-mRNA-1	FBtr0285657	1
FBtr0285658	NA	NA	0
FBtr0285659	maker-MullerE-augustus-gene-16.362-mRNA-1	FBtr0285659	1
FBtr0285660	maker-MullerE-augustus-gene-16.367-mRNA-1	FBtr0285660	1
FBtr0283461	maker-MullerE-snap-gene-16.777-mRNA-1	NA	4
FBtr0285661	maker-MullerE-augustus-gene-16.366-mRNA-1	FBtr0285661	1
FBtr0283460	NA	NA	0
FBtr0283459	maker-MullerE-augustus-gene-16.483-mRNA-1,maker-MullerE-augustus-gene-5.813-mRNA-1,maker-MullerE-snap-gene-16.781-mRNA-1	FBtr0274851,FBtr0283457,FBtr0283459,FBtr0284169	3
FBtr0283457	maker-MullerE-snap-gene-16.781-mRNA-1	FBtr0283457	1
FBtr0283456	maker-MullerE-augustus-gene-16.484-mRNA-1	FBtr0283456	1
FBtr0302851	maker-MullerE-augustus-gene-16.506-mRNA-1	FBtr0302851	1
FBtr0283454	maker-MullerE-augustus-gene-16.508-mRNA-1	FBtr0283454	1
FBtr0303754	maker-MullerE-augustus-gene-16.509-mRNA-1	FBtr0303754	1
FBtr0303054	maker-MullerE-augustus-gene-16.510-mRNA-1	FBtr0303054	1
FBtr0283452	maker-MullerE-snap-gene-16.801-mRNA-1	FBtr0283452	1
FBtr0285663	maker-MullerE-augustus-gene-16.382-mRNA-1	FBtr0285663	1
FBtr0285664	maker-MullerE-augustus-gene-16.384-mRNA-1	FBtr0285664	1
FBtr0283451	maker-MullerE-augustus-gene-16.536-mRNA-1	NA	4
FBtr0307396	maker-MullerE-snap-gene-16.667-mRNA-1	NA	4
FBtr0283450	maker-MullerE-augustus-gene-16.539-mRNA-1	FBtr0283450	1
FBtr0283449	maker-MullerE-augustus-gene-16.542-mRNA-1	FBtr0283449	1
FBtr0285668	maker-MullerE-augustus-gene-16.390-mRNA-1	NA	4
FBtr0283448	maker-MullerE-snap-gene-16.844-mRNA-1	FBtr0283448	1
FBtr0285669	maker-MullerE-snap-gene-16.844-mRNA-1	NA	4
FBtr0285670	maker-MullerE-augustus-gene-16.392-mRNA-1	FBtr0285670	1
FBtr0283446	NA	NA	0
FBtr0283445	augustus_masked-MullerE-processed-gene-17.0-mRNA-1	FBtr0283445	1
FBtr0283444	NA	NA	0
FBtr0283443	maker-MullerE-augustus-gene-17.349-mRNA-1	NA	4
FBtr0281186	maker-MullerE-augustus-gene-17.349-mRNA-1	NA	4
FBtr0281185	maker-MullerE-augustus-gene-17.349-mRNA-1	NA	4
FBtr0307401	maker-MullerE-augustus-gene-17.276-mRNA-1	FBtr0307401	1
FBtr0283442	maker-MullerE-augustus-gene-17.352-mRNA-1	FBtr0283442	1
FBtr0285674	maker-MullerE-augustus-gene-17.277-mRNA-1	FBtr0285674	1
FBtr0283441	maker-MullerE-augustus-gene-17.354-mRNA-1	FBtr0283441	1
FBtr0285676	maker-MullerE-augustus-gene-17.279-mRNA-1	NA	4
FBtr0283440	maker-MullerE-snap-gene-17.672-mRNA-1	NA	4
FBtr0283439	maker-MullerE-augustus-gene-17.359-mRNA-1	FBtr0283439	1
FBtr0283438	NA	NA	0
FBtr0285677	maker-MullerE-augustus-gene-17.281-mRNA-1	FBtr0285677	1
FBtr0283437	maker-MullerE-augustus-gene-17.361-mRNA-1	FBtr0283437	1
FBtr0283434	maker-MullerE-augustus-gene-17.362-mRNA-1	FBtr0283434	2
FBtr0285679	maker-MullerE-augustus-gene-17.283-mRNA-1	NA	4
FBtr0285680	maker-Contig_Y1-augustus-gene-26.141-mRNA-1	FBtr0278002,FBtr0279063,FBtr0285680	3
FBtr0283433	maker-MullerE-augustus-gene-17.370-mRNA-1	NA	4
FBtr0285681	maker-MullerE-augustus-gene-17.285-mRNA-1	NA	4
FBtr0283432	maker-MullerE-augustus-gene-17.372-mRNA-1	FBtr0283432	1
FBtr0307402	maker-MullerE-augustus-gene-17.287-mRNA-1	FBtr0307402	1
FBtr0283431	augustus_masked-MullerE-processed-gene-17.53-mRNA-1	FBtr0283431	1
FBtr0285683	maker-MullerE-augustus-gene-17.288-mRNA-1	NA	4
FBtr0283430	maker-MullerE-augustus-gene-17.374-mRNA-1	FBtr0283430	1
FBtr0283429	maker-MullerE-snap-gene-17.702-mRNA-1	FBtr0283429	1
FBtr0283428	maker-MullerE-augustus-gene-17.379-mRNA-1	FBtr0283428	1
FBtr0285684	maker-MullerE-augustus-gene-17.293-mRNA-1	FBtr0285684	1
FBtr0283427	maker-MullerE-augustus-gene-17.382-mRNA-1	FBtr0283427	1
FBtr0285685	augustus_masked-MullerE-processed-gene-17.12-mRNA-1	FBtr0285685	1
FBtr0285686	augustus_masked-MullerE-processed-gene-17.13-mRNA-1	FBtr0285686	1
FBtr0283426	augustus_masked-MullerE-processed-gene-17.57-mRNA-1	FBtr0283426	1
FBtr0307404	augustus_masked-MullerE-processed-gene-17.14-mRNA-1	FBtr0307404	1
FBtr0285688	NA	NA	0
FBtr0283425	maker-MullerE-augustus-gene-17.385-mRNA-1	FBtr0283425	1
FBtr0307409	maker-MullerE-augustus-gene-17.390-mRNA-1	FBtr0307409	1
FBtr0285690	NA	NA	0
FBtr0285691	maker-MullerE-augustus-gene-17.298-mRNA-1	NA	4
FBtr0307408	maker-MullerE-augustus-gene-17.298-mRNA-1	NA	4
FBtr0283421	maker-MullerE-augustus-gene-17.450-mRNA-1	FBtr0283421	2
FBtr0283420	augustus_masked-MullerE-processed-gene-17.74-mRNA-1	FBtr0283420	1
FBtr0283419	maker-MullerE-augustus-gene-17.456-mRNA-1	FBtr0283419	1
FBtr0285692	maker-MullerE-augustus-gene-17.300-mRNA-1	FBtr0285692	1
FBtr0283418	maker-MullerE-augustus-gene-17.473-mRNA-1	FBtr0283418	1
FBtr0307406	maker-MullerE-augustus-gene-17.304-mRNA-1	FBtr0307406	1
FBtr0285695	maker-MullerE-snap-gene-17.600-mRNA-1	FBtr0285695	2
FBtr0285696	maker-MullerE-snap-gene-17.600-mRNA-1	FBtr0285696	1
FBtr0285697	maker-MullerE-augustus-gene-17.312-mRNA-1	NA	4
FBtr0283417	maker-MullerE-augustus-gene-17.480-mRNA-1	NA	4
FBtr0307413	maker-MullerE-augustus-gene-17.482-mRNA-1	FBtr0307413	1
FBtr0283415	augustus_masked-MullerE-processed-gene-17.80-mRNA-1	FBtr0283415	1
FBtr0283414	maker-MullerE-augustus-gene-17.487-mRNA-1	FBtr0283414	1
FBtr0307412	maker-MullerE-augustus-gene-17.488-mRNA-1	FBtr0307412	1
FBtr0283411	maker-MullerE-augustus-gene-17.491-mRNA-1	FBtr0283411	1
FBtr0307411	snap_masked-MullerE-processed-gene-17.146-mRNA-1	FBtr0307411	1
FBtr0285699	augustus_masked-Contig_Y17-processed-gene-0.0-mRNA-1,augustus_masked-Contig_Y2-processed-gene-8.15-mRNA-1,augustus_masked-Contig_Y3-processed-gene-2.70-mRNA-1,augustus_masked-Contig_Y9-processed-gene-0.3-mRNA-1,augustus_masked-Contig_Y9-processed-gene-0.32-mRNA-1,augustus_masked-MullerB-processed-gene-30.0-mRNA-1,augustus_masked-MullerB-processed-gene-30.1-mRNA-1,maker-Contig_Y1-snap-gene-37.442-…	FBtr0274540,FBtr0277324,FBtr0278091,FBtr0282453,FBtr0283402,FBtr0284107,FBtr0285699,FBtr0288566,FBtr0337164	3
FBtr0283410	maker-MullerE-augustus-gene-17.493-mRNA-1	FBtr0283410	1
FBtr0285701	maker-MullerE-augustus-gene-17.315-mRNA-1	FBtr0285701	1
FBtr0285702	maker-MullerE-augustus-gene-17.318-mRNA-1	FBtr0285702	1
FBtr0321294	NA	NA	0
FBtr0283407	maker-MullerE-augustus-gene-17.498-mRNA-1	NA	4
FBtr0285703	NA	NA	0
FBtr0283406	NA	NA	0
FBtr0283405	NA	NA	0
FBtr0283404	NA	NA	0
FBtr0283403	maker-MullerE-snap-gene-17.824-mRNA-1	FBtr0283403	1
FBtr0285704	NA	NA	0
FBtr0285705	maker-MullerE-augustus-gene-17.320-mRNA-1	FBtr0285705	1
FBtr0307424	maker-MullerE-augustus-gene-17.504-mRNA-1	FBtr0307424	1
FBtr0285706	maker-MullerE-augustus-gene-17.323-mRNA-1	NA	4
[truncated: 13,864 more rows]
