# Supplementary material for: Single-cell RNA-seq of Drosophila miranda testis reveals the evolution and trajectory of germline sex chromosome regulation
Source: PLoS Biol. 2024 Apr 30;22(4):e3002605. doi: 10.1371/journal.pbio.3002605 (PMC11135767; doi:10.1371/journal.pbio.3002605)
Supplement: S1 Data — (ZIP) [file pbio.3002605.s017.zip › S1_Data/testes.withrep.fC10000.alevin/alevin/alevin.log]

[2021-10-18 23:21:50.156] [alevinLog] [info] Found 21662 transcripts(+105 decoys, +0 short and +0 duplicate names in the index)
[2021-10-18 23:21:50.248] [alevinLog] [info] Filled with 21662 txp to gene entries 
[2021-10-18 23:21:50.251] [alevinLog] [info] Found all transcripts to gene mappings
[2021-10-18 23:21:50.263] [alevinLog] [info] Processing barcodes files (if Present) 

 
[2021-10-18 23:37:07.031] [alevinLog] [info] Done barcode density calculation.
[2021-10-18 23:37:07.031] [alevinLog] [info] # Barcodes Used: [32m481857725[0m / [31m481857725[0m.
[2021-10-18 23:37:09.087] [alevinLog] [info] Throwing 0 barcodes with < 10 reads
[2021-10-18 23:37:09.789] [alevinLog] [info] Total [32m11001[0m(has [32m1000[0m low confidence) barcodes
[2021-10-18 23:37:10.717] [alevinLog] [info] Done True Barcode Sampling
[2021-10-18 23:37:12.090] [alevinLog] [info] Total 35.4331% reads will be thrown away because of noisy Cellular barcodes.
[2021-10-18 23:37:12.848] [alevinLog] [info] Done populating Z matrix
[2021-10-18 23:37:12.878] [alevinLog] [info] Total 101375 CB got sequence corrected
[2021-10-18 23:37:12.885] [alevinLog] [info] Done indexing Barcodes
[2021-10-18 23:37:12.885] [alevinLog] [info] Total Unique barcodes found: 7672749
[2021-10-18 23:37:12.885] [alevinLog] [info] Used Barcodes except Whitelist: 100613
[2021-10-18 23:37:13.111] [alevinLog] [info] Done with Barcode Processing; Moving to Quantify

[2021-10-18 23:37:13.111] [alevinLog] [info] parsing read library format
[2021-10-18 23:46:42.775] [alevinLog] [info] Starting optimizer


[2021-10-18 23:46:43.051] [alevinLog] [warning] mrna file not provided; using is 1 less feature for whitelisting
[2021-10-18 23:46:43.051] [alevinLog] [warning] rrna file not provided; using is 1 less feature for whitelisting
[2021-10-18 23:48:17.289] [alevinLog] [info] Total 133350050.00 UMI after deduplicating.
[2021-10-18 23:48:17.289] [alevinLog] [info] Total 1681672 BiDirected Edges.
[2021-10-18 23:48:17.289] [alevinLog] [info] Total 183756 UniDirected Edges.
[2021-10-18 23:48:17.352] [alevinLog] [info] Clearing EqMap; Might take some time.
[2021-10-18 23:48:44.613] [alevinLog] [info] Starting white listing of 11000 cells
[2021-10-18 23:48:44.619] [alevinLog] [info] Starting to make feature Matrix
[2021-10-18 23:48:44.705] [alevinLog] [info] Done making feature Matrix
[2021-10-18 23:48:45.431] [alevinLog] [info] Finished white listing
[2021-10-18 23:48:46.178] [alevinLog] [info] Finished optimizer
