# Supplementary material for: Single-cell RNA-seq of Drosophila miranda testis reveals the evolution and trajectory of germline sex chromosome regulation
Source: PLoS Biol. 2024 Apr 30;22(4):e3002605. doi: 10.1371/journal.pbio.3002605 (PMC11135767; doi:10.1371/journal.pbio.3002605)
Supplement: S1 Data — (ZIP) [file pbio.3002605.s017.zip › S1_Data/testes.withrep.fC10000.alevin/alevin/featureDump.txt]

CB	CorrectedReads	MappedReads	DeduplicatedReads	MappingRate	DedupRate	MeanByMax	NumGenesExpressed	NumGenesOverMean
TATCTTGTCGCTATTT	216101	113621	90032	0.525777	0.207611	0.0217875	7459	1892
TGGAACTAGCTACAAA	223594	120562	94520	0.539201	0.216005	0.0228428	8265	2240
GTTGCGGTCCGATAAC	231887	127258	100065	0.548793	0.213684	0.0208279	8143	2099
ACGTAACTCATGCCCT	268203	141027	110389	0.525822	0.217249	0.0218766	8035	2104
AATGGCTCAGTATACC	224628	122482	96094	0.545266	0.215444	0.0223985	8066	2195
TGGTGATTCGACGCGT	201588	120053	94593	0.595536	0.212073	0.0220904	8110	2224
AACAAGAAGGCTTCCG	211733	116900	91450	0.55211	0.217707	0.0260464	8320	2341
TGACCCTTCTGAATCG	233853	124470	98089	0.532257	0.211947	0.0226844	7978	2046
GAGTTACGTTTGGGTT	251172	135555	106865	0.53969	0.211648	0.0222759	7826	2033
GTATTGGCAATGGCCC	245578	135033	105661	0.549858	0.217517	0.021104	8056	2087
TATTGGGTCGAGAAGC	217310	118410	93387	0.54489	0.211325	0.0244137	7759	1972
CTATCCGCAGATTAAG	280964	150629	118689	0.536115	0.212044	0.0209338	8051	2043
TCTCAGCCAGTCCCGA	286632	154000	120831	0.537274	0.215383	0.0209576	8178	2063
GATGTTGAGAGGTATT	256712	135058	106513	0.526107	0.211354	0.022956	8070	2042
TAGGAGGGTATGATCC	256206	137169	107785	0.535386	0.214217	0.019519	7934	2033
TTCACCGCAATAGAGT	189937	107962	84804	0.56841	0.214501	0.0249971	7880	2167
GTGGAAGGTAGGCAGT	180099	97410	76562	0.540869	0.214023	0.0230447	7254	1892
ACTTAGGAGTCATCGT	188262	99495	78304	0.528492	0.212986	0.021937	7375	1899
GTCATGATCCAAGCTA	194858	102624	81488	0.52666	0.205956	0.019202	7511	1947
CCTTTGGTCAACTGGT	191471	108066	85182	0.564399	0.211759	0.0243844	7815	2142
CTTACCGGTAACGCGA	182274	106221	83470	0.582755	0.214186	0.0247586	7971	2200
ACACTGAGTCGAGTGA	172256	92700	72418	0.538153	0.218792	0.0221959	7317	1961
CTTCTAATCTCGGTCT	175613	93545	74373	0.532677	0.204949	0.0234949	7519	2014
CACGTTCTCCGTGACG	189981	103884	81576	0.546813	0.21474	0.0196108	7645	2021
TACGGGCAGCTCCATA	173629	93583	73475	0.538983	0.214868	0.02385	7283	1849
CATACCCCACTTGTCC	175117	92955	72924	0.530817	0.215491	0.0209225	7307	1923
AAACGAAAGCTAATCC	172071	89897	70511	0.522441	0.215647	0.0229696	7206	1921
TACGCTCCACGTGAGA	171036	91688	71418	0.536074	0.221076	0.0222815	7044	1782
AGATAGAGTCAACGCC	169376	90345	70622	0.533399	0.218308	0.0211584	7178	1881
CTTCTCTAGTCTTGGT	165025	88617	70464	0.536991	0.204848	0.0236718	7498	1958
TGATGGTCAAATACGA	164887	87700	68816	0.531879	0.215325	0.0248536	7325	1900
ATGGATCCAGAACTTC	164428	87648	68599	0.533048	0.217335	0.0233752	7152	1864
GATAGCTAGCATGGGT	163815	89075	70237	0.543754	0.211485	0.021709	7238	1927
AGTACCACAAGACTGG	163188	86354	67366	0.529169	0.219886	0.0243068	7143	1882
CGCATGGCACTCTAGA	162220	89114	69884	0.54934	0.215791	0.0220684	7257	1948
CACTGAAGTGTCACAT	162444	85856	67576	0.528527	0.212915	0.0211055	7096	1861
ATTATCCCAAATCCCA	160943	85211	66869	0.529448	0.215254	0.0230001	7040	1859
GAAATGATCGTGCACG	161017	88996	69811	0.552712	0.215571	0.0230908	7392	1974
TAAGCACAGCTAGATA	161316	84260	66239	0.522329	0.213874	0.0210361	7076	1818
GTGGAGAGTAACCAGG	162724	86517	67868	0.531679	0.215553	0.0233241	7174	1878
AAGTACCCATCGATCA	169566	92232	71691	0.54393	0.22271	0.00198379	7573	1689
GTAACACTCTACGCGG	160781	86511	67671	0.538067	0.217776	0.0228066	7237	1876
CGGACACCACCGTACG	159765	85526	67164	0.535324	0.214695	0.0204277	7206	1896
GGGACTCCAATCGAAA	159179	84567	66139	0.53127	0.21791	0.0204417	7003	1838
GTTACAGAGAACTTCC	160206	83433	65596	0.520786	0.213788	0.0250699	7261	1865
CATCCACGTGGCTCTG	158653	87140	68449	0.549249	0.214494	0.0201043	6689	1702
ATGATCGAGAAACTAC	158150	83865	65872	0.530288	0.214547	0.0225714	7118	1840
TATCTGTAGCCTCACG	158773	84752	66753	0.533794	0.212373	0.0224418	7116	1822
TACGGTAAGCGACTAG	158327	85901	67198	0.542554	0.217727	0.0216154	6700	1686
TACTTGTTCTACCCAC	158725	89624	70654	0.56465	0.211662	0.0241458	7764	2054
GCAACATGTAGTTCCA	157893	84962	66586	0.538099	0.216285	0.0226333	7271	1893
ACACTGATCGAACCTA	156913	83173	65156	0.530058	0.216621	0.0244006	7027	1795
ACTTTGTTCCTTATGT	156445	81629	64919	0.521774	0.204707	0.0202064	6143	1530
AGGGCTCCAGCACAAG	157827	86930	67876	0.550793	0.219188	0.02261	7292	1908
CTACTATCAGGAATCG	156749	83333	65738	0.531633	0.211141	0.0227757	7124	1876
CAGATCAGTAGACAAT	156296	82715	64876	0.52922	0.215668	0.0228814	7109	1797
ACGTTCCAGATAGTCA	155071	81914	64396	0.528235	0.213858	0.0229884	7109	1821
CATACAGTCAGCAATC	155592	82752	64918	0.531853	0.215511	0.0233921	6977	1809
GAGGCAAGTGGAATGC	154561	83723	65757	0.541683	0.214589	0.0225988	7283	1847
GTAACACGTGATGTAA	154195	82507	64783	0.535082	0.214818	0.0220622	6936	1793
CTAGACATCGCTGTTC	154407	82013	64471	0.531148	0.213893	0.024992	7087	1827
TTGGATGCAACCCTAA	155767	82402	64553	0.529008	0.216609	0.0225573	7089	1841
AGGACGACACCAGCTG	154781	84313	65805	0.544724	0.219515	0.0226726	7241	1877
CCACAAAGTCGCCACA	153876	82245	64067	0.534489	0.221023	0.022266	7064	1817
GAGGGTATCAAACGAA	153893	82575	64878	0.536574	0.214314	0.0222591	7179	1792
CAGCCAGGTGATCATC	154330	83722	65642	0.542487	0.215953	0.0242232	7087	1826
TTCATTGTCCGAAATC	153678	79326	62529	0.516183	0.211746	0.0226939	7020	1905
GGTAACTTCCACTAGA	153688	83962	66005	0.546315	0.213871	0.0232349	7295	1875
TATTGGGCACGCACCA	153711	83106	65262	0.540664	0.214714	0.0213752	7235	1797
GCCATTCCACCCTTAC	153622	82111	64287	0.5345	0.217072	0.0230692	7276	1946
ACGTACAGTGGAAGTC	152258	81542	63999	0.535551	0.215141	0.0232437	6953	1799
TATCGCCAGGCTAAAT	153008	80948	63873	0.529044	0.210938	0.0233155	7069	1817
TGCTGAAAGATGAATC	152894	80237	62952	0.524788	0.215424	0.0222592	6945	1774
GATCGTATCATGAGAA	152394	80440	63666	0.527842	0.208528	0.0221214	7054	1778
ACCAAACAGGAAGAAC	151949	81798	64081	0.538325	0.216595	0.0217624	7383	1962
TCCATGCAGATGGCAC	151859	80894	63332	0.532692	0.217099	0.0231695	6949	1749
GTAGAGGAGGGCATGT	152719	84296	66470	0.551968	0.211469	0.0237678	7379	1890
ATCGGATGTGGAACCA	152024	80463	62692	0.529278	0.220859	0.0233792	6965	1791
TCAATCTCATCCGTGG	152006	81590	64114	0.536755	0.214193	0.0235436	6947	1803
GCTGGGTGTCCACGCA	152148	82385	64922	0.541479	0.211968	0.0243021	6990	1808
CCGGACAGTGTATACC	151756	80303	63033	0.529159	0.21506	0.0214325	7019	1902
AAAGGATTCTCTGACC	151859	79514	62436	0.523604	0.21478	0.0214487	7117	1912
TCTGCCAGTACTGCGC	151800	82611	64635	0.544209	0.217598	0.0219167	7257	1955
GGGTAGAAGGCTGAAC	151180	80927	63707	0.535302	0.212784	0.0231901	7026	1795
TGACTCCAGTAGCCAG	150429	80009	62911	0.531872	0.213701	0.0233286	7078	1933
TCCCAGTAGGCGAACT	151088	81490	63669	0.539355	0.218689	0.0246991	6967	1786
TCATTCACAAGAAATC	151031	80420	63320	0.532473	0.212634	0.0214816	7262	1957
ATCGGCGAGGCTCAAG	151206	82359	64364	0.544681	0.218495	0.0214891	7169	1945
TAGGTACCACTGGATT	150985	84353	66424	0.558685	0.212547	0.0212077	7493	2050
TCACTATCAAGGTCTT	150673	78821	62165	0.523126	0.211314	0.0218525	7094	1929
TTTCACAGTCAGGCAA	150848	80373	63145	0.532808	0.214351	0.0225097	7032	1898
AAGCAGTGGTATCAAC	180990	103321	9244	0.570866	0.910531	0.237297	8800	901
AATGGCTTCGGAATTC	149379	79093	62063	0.529479	0.215316	0.0246726	7096	1885
AATGACCTCGGCTGAC	150353	81450	63865	0.541725	0.215899	0.0233227	7172	1977
TTGATGGTCGAGCCAC	149925	80481	63324	0.536808	0.213181	0.0224123	7044	1899
TTCCACGTCAACCTTT	149234	79096	62168	0.530013	0.214018	0.0236618	6965	1918
CATTTCACAACCCTCT	149002	78343	61696	0.525785	0.212489	0.0225962	6939	1894
ACTTCCGGTAGCGTAG	149648	79275	62488	0.529743	0.211757	0.0236548	6909	1765
TGTTGAGTCACGAGGA	149010	79372	62382	0.532662	0.214055	0.0223934	7221	1939
GAACTGTCACGTCTCT	148985	81380	63752	0.546229	0.216613	0.0221363	7358	2011
GAAGAATTCCGCACGA	148653	81284	63589	0.546804	0.217694	0.0229944	7203	1971
GATCGTACAATACAGA	148547	78631	61886	0.529334	0.212957	0.0237585	7021	1889
AAGTACCGTGCCTACG	148555	81419	63114	0.548073	0.224825	0.0214542	7193	1995
CTCCTTTTCCGAGTGC	148058	82116	65148	0.55462	0.206635	0.0281977	7600	2097
GAATCACAGCGACAGT	147836	80064	62590	0.541573	0.21825	0.0246142	7098	1957
TCCCAGTGTACAATAG	147938	77714	61105	0.525315	0.21372	0.0237201	7030	1888
TTCAATCTCTACAGGT	146863	77316	61039	0.52645	0.210526	0.020902	7003	1845
AGGGTCCGTTTGGCTA	146685	90500	71005	0.616968	0.215414	0.0199318	7315	2036
GGTAACTAGTGGTTGG	147164	78198	61605	0.531366	0.212192	0.0223727	6988	1888
TGTCCCACAACTCCAA	146674	78701	61493	0.536571	0.21865	0.0223625	7161	1902
GATTCTTAGCATATGA	147826	77020	61317	0.521018	0.203882	0.0216592	7162	1896
TGTCCACAGAGATCGC	147264	80169	62942	0.54439	0.214884	0.024005	6882	1758
AGTTCGAAGCACCAGA	146510	78410	61360	0.535185	0.217447	0.0220319	6933	1877
CACAGATAGTGACACG	146810	79003	61593	0.538131	0.220371	0.023062	7046	1884
CGTCAAATCTCCCATG	146195	78393	61684	0.536222	0.213144	0.0247861	6919	1841
TGTTACTAGGTGGCTA	146187	77435	60992	0.529698	0.212346	0.0225503	7122	1895
GAGAAATTCAGAGTTC	146067	70136	54860	0.480163	0.217805	0.00658536	4600	911
GGGCGTTGTATTCTCT	145850	80777	63680	0.553836	0.211657	0.0240809	7244	1960
CATGGATAGGATTCAA	145475	76289	59977	0.524413	0.213819	0.0231055	7073	1882
TCACTCGCAGTTGGTT	145923	78363	61586	0.537016	0.214093	0.0260527	6912	1857
CTCCACAGTTTCGCTC	145563	79098	62207	0.543394	0.213545	0.0224882	7053	1920
CCACGAGCATAGAAAC	144462	77489	60704	0.536397	0.216611	0.0193148	6507	1653
GAACACTCAAGTATAG	145443	76988	60553	0.529335	0.213475	0.0242497	7087	1905
TTCTTGACACGGTGAA	145403	78369	61589	0.538978	0.214115	0.0226725	6830	1728
TGAGGGACACTCATAG	144332	77152	60521	0.534545	0.215561	0.0214114	6746	1793
ATCGTGACAAGCTACT	144216	78242	62315	0.542533	0.203561	0.0242676	7213	1930
CTGTAGACAAATGATG	145397	77025	60814	0.529756	0.210464	0.0234824	7248	1900
ACTGTGAAGGTGAGAA	144736	76139	59838	0.526054	0.214095	0.0232987	6933	1835
GTAAGTCGTCACAATC	144142	77531	60867	0.537879	0.214933	0.0222357	6728	1702
TCGAAGTCAAATAAGC	144127	77409	60790	0.537089	0.214691	0.0234009	6765	1833
ATCGGATAGATGGCGT	143536	76735	60306	0.534605	0.2141	0.0236014	7020	1884
CTGGCAGGTCCTATAG	144036	77246	60808	0.536296	0.212801	0.021139	6849	1866
TAAGTCGTCGGATACT	143028	84096	66219	0.587969	0.212578	0.0245476	7774	2171
CATCGGGGTTAAACCC	143479	76577	59826	0.533716	0.218747	0.0215457	6707	1804
ACAAAGAGTACCTTCC	144012	78968	61741	0.548343	0.218152	0.0280786	7281	1985
TCCTGCATCGTAACAC	144003	78091	61521	0.542287	0.212188	0.0235973	6737	1735
GATAGCTTCTATCCAT	143208	75231	59449	0.525327	0.209781	0.021744	6974	1827
GACTCTCTCCTCGCAT	143070	77216	60959	0.539708	0.210539	0.023628	6947	1885
CAGCACGGTGTCATGT	143743	79076	62023	0.550121	0.215653	0.0225348	7296	1958
CGCCATTGTCCAGTTA	142825	76358	60171	0.534626	0.211988	0.0229218	6963	1864
GTGTCCTAGACTCTAC	142648	77148	60890	0.540828	0.210738	0.0237104	6678	1731
ATTCATCGTCCTTGTC	142709	77512	61159	0.543147	0.210974	0.0229592	6956	1873
CTTCGGTTCCTACAAG	142552	75641	59617	0.53062	0.211843	0.0221816	6874	1837
TGCCGAGCATGAGATA	142765	79386	62435	0.556061	0.213526	0.0230594	7144	1930
GCTACCTAGGAGACCT	142444	76079	59824	0.534098	0.213659	0.0208624	6977	1811
GGGACTCGTCAAAGAT	142350	76155	59601	0.534984	0.217372	0.0249916	6853	1817
GGTTGTATCACGACTA	142441	81827	64235	0.574462	0.21499	0.0261059	7396	2093
TTACCATGTTACACTG	142262	73054	57578	0.513517	0.211843	0.023732	6796	1787
ATTACTCAGTCCCTAA	142326	75055	59099	0.527346	0.212591	0.022298	7098	1844
GCAGTTAAGACCTGGA	141814	76305	59902	0.538064	0.214966	0.0204921	7010	1865
TCACGCTAGGCACAAC	142142	77477	60660	0.545068	0.217058	0.0241315	6936	1865
TGACGCGCATGAAGGC	141616	78838	61615	0.556703	0.218461	0.0257181	7173	1918
ATTTACCTCACAGAGG	141032	74489	58597	0.528171	0.213347	0.022793	7005	1831
GTTGCGGTCGGCATTA	141171	75785	59575	0.536831	0.213895	0.0207762	6873	1826
GATGTTGAGGGCCTCT	140913	75596	59467	0.536473	0.213358	0.0225484	6953	1853
CTGTATTTCTGGCCTT	140801	74695	59219	0.5305	0.207189	0.0234234	6954	1852
TGTAACGTCCGCACTT	140702	77371	60861	0.549893	0.213387	0.0234201	7103	1895
GAGCTGCCAGTCCCGA	141128	77389	60643	0.54836	0.216387	0.0246978	7027	1843
ATTCAGGCAAATGAGT	140997	76971	60499	0.545905	0.214003	0.0210078	7254	1941
GTGTTCCGTACATACC	140575	75145	59217	0.534555	0.211964	0.0227854	6792	1836
ACGCACGTCCCTAGGG	140502	86761	68004	0.617507	0.216192	0.0183565	7469	1965
CGGACACTCTTAGCAG	140218	75276	58642	0.53685	0.220973	0.0232042	7031	1861
TGGTGATCACAGTACT	140244	73934	58297	0.527181	0.211499	0.0225055	6906	1820
TATCGCCGTTGCATGT	140152	76306	60166	0.544452	0.211517	0.0231986	6955	1867
AAAGAACAGGTTAAAC	140303	75107	58791	0.53532	0.217237	0.0244296	7177	1888
GTAGTACGTACCTGTA	140109	75435	59186	0.538402	0.215404	0.0221331	6971	1902
ACTATGGCACTAGGTT	138908	74523	58403	0.536492	0.216309	0.0220037	6216	1602
ACATGCAGTCCTGTTC	138894	73626	57699	0.530088	0.216323	0.0221972	6857	1781
AGGACTTCATGGCCAC	140152	76995	60390	0.549368	0.215663	0.0253708	7002	1906
TCCGATCCAACTGCTA	139115	78328	61185	0.563045	0.218862	0.0242961	7134	1910
ATGTCCCTCTATCGGA	139604	74273	58390	0.532026	0.213846	0.0265707	6933	1831
GAAACCTCAGCGTGCT	139908	77195	60194	0.551755	0.220234	0.0214027	6953	1879
GATGCTAAGGAATCGC	138788	75415	59391	0.543383	0.212478	0.0229782	7013	1888
AACAACCGTCTGTGCG	140101	75396	59100	0.538155	0.216139	0.0241953	6964	1871
ACACTGAAGTGGCAGT	138762	73387	57534	0.52887	0.216019	0.022411	6992	1810
CTTTCAAGTAAGGAGA	137783	71654	56631	0.52005	0.20966	0.0228112	6858	1769
ATGAAAGAGGACTATA	138553	74843	58914	0.540176	0.212832	0.0242751	7177	1889
CATTCCGCATGGAAGC	137416	42021	32862	0.305794	0.217962	0.00581594	3898	497
GTGTAACGTCAGGAGT	138162	74036	58348	0.535864	0.211897	0.0217024	6870	1813
TTAGTCTGTAGCGTAG	138565	73789	58045	0.532523	0.213365	0.0221448	6880	1803
CTACATTCAAGCTCTA	138082	74011	58341	0.535993	0.211725	0.0251922	7058	1850
GATGACTCAATTTCGG	137671	74491	58524	0.54108	0.214348	0.0245714	7180	1904
AATCGTGGTATACAGA	137758	73497	57955	0.533523	0.211464	0.0237152	7005	1827
CTGCCATTCTTGTTAC	137363	73080	57641	0.532021	0.211262	0.0246736	6871	1810
TACGGTACAATGAGCG	137470	73991	58069	0.538234	0.215188	0.022196	6865	1824
CAGATCAGTTTCGCTC	137495	75034	58794	0.545722	0.216435	0.0229554	7033	1851
TTCCACGAGGTGAGAA	137465	75854	59574	0.551806	0.214623	0.023968	7111	1873
ACTCCCAAGCTCATAC	137041	73562	57908	0.536788	0.2128	0.0229276	6882	1770
CCCGGAATCCAGGACC	137449	74723	58461	0.543642	0.21763	0.0265749	7110	1910
ATGGGAGCAGTTAGGG	136924	74676	58383	0.545383	0.218183	0.0243673	6637	1785
CCTCTAGCATAATGCC	136560	72746	57886	0.532704	0.204272	0.0245605	6903	1826
AACGGGATCTGGGCAC	136904	74200	58115	0.541986	0.216779	0.0229988	6996	1838
CTAGACATCATTTGCT	136848	73334	57860	0.535879	0.211007	0.021971	7170	1817
TTCATGTCACCTCGTT	136288	71596	56469	0.525329	0.211283	0.0232326	6785	1775
CGTTAGAGTTAGGACG	136507	73325	57898	0.537152	0.210392	0.0259347	6765	1798
GATTCTTCATGGATCT	135641	77215	61226	0.56926	0.207071	0.0247718	7509	2053
CGAAGTTTCCGCAACG	135850	73854	57727	0.543644	0.218363	0.0221727	7165	1854
TTCGATTAGGCACAAC	136188	72640	57409	0.53338	0.209678	0.0221616	6835	1815
TCATTCAAGTCGCCAC	134644	81759	64339	0.607223	0.213065	0.0148	7294	1922
TCTCACGGTAGCGAGT	134586	73311	57580	0.544715	0.214579	0.0239475	6786	1782
GCCAGCATCAATGTCG	135021	73313	57562	0.542975	0.214846	0.0226716	6937	1816
GTGCACGCACAGCATT	135283	73165	57835	0.540829	0.209526	0.021793	6998	1811
CACGTGGGTTTGGAAA	134733	72754	57341	0.539986	0.211851	0.0221141	6849	1809
GGTAATCTCAAGCCAT	134577	79319	62527	0.589395	0.211702	0.0244118	7460	2127
TCTAACTGTGGACTGA	134439	69877	54853	0.519767	0.215006	0.0218941	6922	1879
CATGCCTTCAGATTGC	133971	72884	57385	0.544028	0.212653	0.0218153	6783	1784
AACGTCATCACCTGTC	134245	81214	63531	0.604969	0.217733	0.0229779	7373	2035
CTGTCGTCAGATACCT	133575	71746	56820	0.537121	0.208039	0.0264467	6817	1829
AACCATGTCACCGCTT	133444	74128	57754	0.555499	0.220888	0.0240439	7230	2004
ATTATCCTCGATACAC	133447	70681	55744	0.529656	0.21133	0.0221508	6986	1926
AGTTAGCCAACTGATC	133290	71019	55676	0.532816	0.216041	0.0229524	6925	1791
AGTACTGAGTAAGACT	133424	71005	55685	0.532176	0.215759	0.0238431	6931	1769
AGTTCGACACGAAGAC	133297	71625	55994	0.537334	0.218234	0.0244263	6931	1791
GAATAGATCATAGACC	133426	70878	55800	0.531216	0.212732	0.0244345	6876	1776
TCTTAGTGTACCTAAC	133176	70472	55524	0.529164	0.212113	0.022087	6825	1772
AAAGAACGTTCCCAAA	133068	72508	56826	0.544894	0.21628	0.0257943	7302	2025
TCAGCCTTCGAACGGA	132830	71326	55967	0.536972	0.215335	0.0226187	6931	1814
CTGCCATTCCATGCAA	132587	70749	55800	0.533604	0.211296	0.0265396	6932	1789
TTCCAATCAAAGGCGT	132102	71335	56321	0.539999	0.210472	0.0232491	6637	1752
TCCAGAAAGAGATCGC	133077	72146	56474	0.542137	0.217226	0.0231145	6982	1829
TGGTAGTAGAGAGCAA	131917	71026	55723	0.538414	0.215456	0.0240958	6818	1784
GGGATGACATGTCAGT	131862	73176	57508	0.554944	0.214114	0.0238859	7099	1874
GTCTCACCACTTGTCC	131789	70067	55674	0.53166	0.205418	0.023287	6986	1886
TGTTCTACATTGAAAG	131865	71753	56605	0.54414	0.211113	0.0228748	7109	1987
ATTTCTGAGGGCCAAT	131308	70255	55603	0.53504	0.208555	0.0204901	6492	1699
CCCATTGCATTAAGCC	131713	71906	56761	0.545929	0.210622	0.0246207	7050	1841
GGTGATTCAGCGAACA	131529	69973	54860	0.531997	0.215983	0.0237133	6833	1783
TTACCATTCGCTTGAA	131025	69920	55126	0.533639	0.211585	0.0228319	6938	1951
GGGCCATGTCTAGGTT	131019	70465	55616	0.537823	0.210729	0.0246655	6815	1780
GTGCTGGAGCCTGAGA	130999	72943	57364	0.556821	0.213578	0.0243406	7095	1829
ATTCTACGTCCCGGTA	130925	70439	55534	0.53801	0.211602	0.0221464	7028	1948
GTGCTGGGTTCAAGTC	130776	71323	56247	0.545383	0.211376	0.0226613	7068	1969
TTCTTCCGTCTCGGGT	130670	70053	55091	0.536106	0.213581	0.0224912	6746	1737
CAAGAGGGTAGCGCTC	130429	81481	63888	0.624715	0.215915	0.0207373	7232	2057
GATCATGCAGGACATG	130095	70474	55233	0.541712	0.216264	0.0221148	6437	1699
TAGGTTGGTCCGAAAG	130327	72013	56648	0.552556	0.213364	0.0240549	6958	1792
GATTTCTGTCCCGCAA	130048	71964	56432	0.553365	0.21583	0.0226809	7191	1998
GTTACCCGTTTGGCTA	130338	71556	56301	0.549003	0.21319	0.0235441	7198	1957
GCAACCGTCAAAGGTA	130314	71048	55719	0.545206	0.215756	0.0250629	7025	1986
CGATGGCTCAGTGCGC	130107	69056	54296	0.530763	0.21374	0.0168981	6910	1854
TCACTCGGTCCGTTTC	129537	80206	62943	0.619174	0.215233	0.0179166	7199	2023
CAATGACGTGCATTAC	129967	71152	55710	0.547462	0.217028	0.023578	7052	1991
CGCAGGTGTCCCTGTT	129762	70911	55598	0.54647	0.215947	0.0235872	6799	1790
GTGCTGGTCACCTTGC	129835	70556	55371	0.543428	0.215219	0.0228867	7033	1927
AGCATCAAGCTACGTT	129826	70109	55030	0.540023	0.215079	0.023559	6942	1909
TGATGGTAGATGGTCG	129290	69847	54925	0.540235	0.213638	0.024752	6715	1718
AAGGTAAAGGCAGGGA	128345	72338	56466	0.563621	0.219414	0.0228571	7091	2006
GTTACGAAGTAGAGTT	129123	67546	53362	0.523114	0.20999	0.0220014	6787	1888
ATTTCTGCACGCGTCA	127836	68279	53960	0.534114	0.209713	0.0247854	6807	1869
AAGCCATCAAATTAGG	127828	69555	54446	0.54413	0.217224	0.0224573	6705	1726
ATCCATTTCTCTTGCG	127702	69270	54649	0.542435	0.211073	0.0244734	7000	1962
ACGTACATCTCCGATC	127573	69474	54738	0.544582	0.212108	0.0243693	7064	1938
CCATCACGTGGGTTGA	127484	69952	54686	0.548712	0.218235	0.0236574	6368	1673
ACATGCAGTTGGTACT	127445	67615	53119	0.530543	0.21439	0.023615	6520	1715
GCCTGTTCATGACTGT	127074	68877	54256	0.542023	0.212277	0.0244476	6760	1719
CGTAATGCATCGCCTT	127187	68775	54266	0.540739	0.210963	0.0242678	6695	1718
CCTTTGGTCCCTTTGG	127538	69423	54949	0.544332	0.20849	0.0225598	7056	1952
GATGCTAGTCCACTCT	126859	70951	55893	0.55929	0.212231	0.0232636	7130	1985
GGGATCCCAGTGAGCA	127255	72364	56863	0.568653	0.214209	0.0243267	7043	1826
CTTCTAATCCCGAAAT	126979	67461	53368	0.531277	0.208906	0.0205765	7145	1910
GATCACAAGGCGTCCT	126968	70481	55460	0.555108	0.213121	0.0268013	6875	1777
TATCTTGTCTAGACAC	126839	67697	53579	0.533724	0.208547	0.0258362	7035	1933
GATGCTAGTGATTGGG	126841	68353	53918	0.538887	0.211183	0.0219037	6849	1934
GAGTCTACATTGAAGA	126831	67241	53022	0.530162	0.211463	0.0236507	6835	1897
AATCGTGAGTCAGGGT	126669	68276	54065	0.539011	0.20814	0.0238728	6326	1685
GAGAGGTGTCCAGGTC	126646	68857	54092	0.543697	0.21443	0.0256707	6804	1902
GTTAGACAGCTCGACC	126004	72769	57387	0.577513	0.211381	0.0285408	7475	2140
TAATCTCTCGAGAGAC	126356	69540	54858	0.55035	0.21113	0.0232303	7093	1976
TCACTATCAACGTATC	125191	66833	52686	0.533848	0.211677	0.0211492	6355	1675
ATGGGTTTCGGTCTAA	126281	67480	53397	0.534364	0.208699	0.0214779	6817	1851
GCACGGTTCAAGGTGG	126120	70913	55520	0.562266	0.217069	0.0230489	7049	1973
GTGAGTTCAAGAGATT	125469	67202	52984	0.535606	0.211571	0.0211194	7067	1886
TTGCCTGCAGTCAGAG	125181	68404	53989	0.546441	0.210733	0.0243957	6831	1865
TGGATCACAATACCTG	126227	69806	54673	0.55302	0.216787	0.0243264	7092	1996
CATGGTAAGTAGGTTA	124935	66524	53032	0.532469	0.202814	0.0223291	6816	1862
CTGTGAAAGAGGGCGA	125029	68061	53816	0.544362	0.209298	0.0248566	6770	1851
ATTCACTGTGTCGCTG	125130	68265	53825	0.545553	0.211529	0.0227777	6982	1932
GGGCTACGTTACCTTT	124818	68953	54138	0.552428	0.214856	0.0250377	7120	1950
CCTGTTGTCATTCATC	124730	67499	53499	0.541161	0.20741	0.0234279	7001	1900
TGAGGAGAGGTTAGTA	124650	69299	54721	0.555949	0.210364	0.0260525	7272	1954
TAGCACACACACGGAA	124580	66417	51565	0.533127	0.223617	0.024421	6477	1798
CTCCGATTCTTTGATC	124408	66055	52173	0.530955	0.210158	0.0212797	6835	1887
TTGGTTTCAAGAAATC	124585	66082	52209	0.530417	0.209936	0.0241378	6732	1845
ACATGCAAGGGATCGT	124532	71241	55908	0.57207	0.215227	0.0267331	7146	1993
TTAGGGTAGTTGGAGC	124427	68619	54133	0.55148	0.211108	0.0248236	6905	1937
CTACAGAAGGTCCCTG	124347	69432	54271	0.558373	0.218358	0.0230553	6957	1934
ATCGTAGAGAGGCGGA	124268	66949	52624	0.538747	0.213969	0.0231882	6693	1844
GAGTGTTCATCGAACT	124075	68265	53419	0.550191	0.217476	0.0224581	7065	1941
ATTATCCGTTATCCAG	123855	62305	49041	0.503048	0.212888	0.015127	6957	1729
TGCTGAACATGGACAG	124150	68766	53896	0.553894	0.216241	0.0226898	6928	1870
GACCAATAGAACTTCC	123990	68924	54065	0.555884	0.215585	0.0239779	7224	1986
TTTACTGAGACCAACG	123971	69816	54911	0.563164	0.21349	0.024338	7030	1943
AGCTTCCGTTTCGTAG	123697	68630	53787	0.554823	0.216276	0.0240616	7044	1921
TCAATTCAGGTAAACT	123167	64351	50705	0.522469	0.212056	0.0240707	6784	1811
TTACGCCAGTAGATCA	123451	68338	53530	0.553564	0.216688	0.024868	6999	1963
ACCCTTGAGTATGGCG	123624	66066	52106	0.534411	0.211304	0.0190698	6730	1779
AGAACCTCAGGAGGAG	123124	64998	50903	0.527907	0.216853	0.0251235	6643	1773
ACTCTCGGTGATTCTG	123579	66878	52949	0.541176	0.208275	0.0235028	6887	1912
TTTGACTGTCGAGTGA	122537	65126	51238	0.53148	0.213248	0.0222196	6575	1758
GTGTAACTCTTGAGCA	123236	69799	55020	0.566385	0.211737	0.0268634	7087	2000
CTATCTAAGGGATGTC	122946	64497	50877	0.524596	0.211173	0.0233702	6672	1799
TGTGGCGGTAGCGTTT	122969	67429	52765	0.548341	0.217473	0.0240666	6867	1900
GGCTTTCCACTGTCGG	123096	67965	53533	0.55213	0.212345	0.0235088	7086	1935
CCTTTGGAGGGTGAGG	122248	67259	53120	0.550185	0.210217	0.0242776	6822	1914
GTGTTAGCAATAGGGC	122333	67859	53412	0.554707	0.212897	0.0232012	6785	1897
AGGATCTTCGAACACT	122160	65994	51856	0.540226	0.214232	0.0213989	6904	1798
CTGTCGTTCTGGGAGA	121892	64922	51401	0.532619	0.208265	0.0260862	6622	1776
CACTGTCAGAAATGGG	122099	66664	52384	0.545983	0.214209	0.0224302	7097	1915
CACTGGGCATGTGCTA	121764	65044	51093	0.534181	0.214486	0.0197261	6697	1804
TTCGCTGCAATGGCAG	121886	68349	53277	0.560762	0.220515	0.0244376	7022	1894
TTTGTTGTCTAGTGAC	121168	63079	49901	0.520591	0.208913	0.0210747	6505	1721
AAGACAAGTTTCACTT	121398	64276	50393	0.529465	0.21599	0.0209552	6182	1569
GGCAGTCGTCAACACT	121663	67359	52776	0.553652	0.216497	0.0270383	7095	1920
TGCGGCATCACGGACC	121772	69343	54162	0.569449	0.218926	0.0274848	6988	1937
TTGGTTTAGAGCAACC	120909	65483	51766	0.541589	0.209474	0.0247157	6722	1841
AGTACTGGTACAGAGC	121252	67628	53211	0.557748	0.213181	0.0256415	6981	1877
AGGGTGATCAGGCGAA	120130	66812	52633	0.556164	0.212222	0.0255714	6793	1873
CAAGCTAAGCATTGTC	120669	67331	52839	0.557981	0.215235	0.0221495	7011	1907
AGCGATTTCCAGGACC	120363	67023	52397	0.556841	0.218224	0.0250189	6925	1908
GAGGGTAGTGAATAAC	119766	64618	50828	0.539535	0.213408	0.0227285	6843	1806
GTGGAGAGTTGCATTG	120778	74129	58495	0.613762	0.210903	0.0227456	7207	1964
AGTGATCAGAGAGCAA	119863	64115	51089	0.534902	0.203166	0.0241992	6886	1854
AAGTGAACACGGTAGA	119340	62774	49181	0.52601	0.216539	0.021973	6395	1746
AGACACTCAGTGAGCA	119700	61537	47955	0.514094	0.220713	0.013945	4292	848
TTTACGTTCTTCTGGC	119715	63255	49947	0.52838	0.210387	0.025616	6697	1764
GCCAGCATCTTAGCCC	119396	65297	50765	0.546894	0.222552	0.0244778	6401	1725
TTGGGTAAGTGTAGTA	119034	64397	51175	0.540997	0.20532	0.0273453	7301	1887
GGGTTTAGTATCGCTA	118983	67805	53341	0.569871	0.213318	0.0275519	7251	2041
GACCGTGGTTAAGTCC	118905	67443	53173	0.567201	0.211586	0.0262561	7081	1924
GTTCATTTCTCGGGAC	118727	64215	50721	0.540863	0.210138	0.0247842	6623	1797
CATTTCAAGACCAACG	118499	64261	50475	0.542291	0.214531	0.0226182	6251	1596
GGAATCTGTTGGGTTT	118747	64969	51241	0.547121	0.211301	0.0227054	6922	1867
ACATTTCCAGATACTC	118496	63887	50536	0.539149	0.208978	0.0229087	6953	1839
GACTCAAAGGTAGTAT	118562	65159	51079	0.549577	0.216087	0.0229152	6958	1846
TGACAGTTCTCGTGGG	118589	70727	55597	0.596404	0.213921	0.0255087	7217	2062
GGGACCTGTCCTGTTC	118228	70819	55621	0.599004	0.214603	0.0197691	7543	2064
AACTTCTCATCGGATT	117566	59942	47471	0.509858	0.208051	0.0236598	6600	1741
GACATCAGTGGTCTTA	118060	62943	49394	0.533144	0.215258	0.0246519	6272	1696
TGTGAGTGTACCGGAA	118263	65955	51793	0.557698	0.214722	0.0253234	6895	1863
CACTGGGAGTAAACTG	117507	53261	41344	0.453258	0.223747	0.00496595	3850	567
TCGGGCAGTCCTTAAG	117590	64393	50674	0.547606	0.213051	0.025445	6783	1820
CAATACGTCAACGCTA	117980	66462	51978	0.563333	0.217929	0.0279368	7261	1927
CTGGACGGTCCTACAA	117063	65883	51653	0.5628	0.215989	0.028001	7014	1950
GGGCTCACACTCTGCT	117328	66567	52191	0.567358	0.215963	0.0236282	7063	1871
TGCAGATTCACGGGAA	116810	65649	51382	0.562015	0.217322	0.0240275	7132	1911
TCTCACGTCTGGGATT	116960	64827	51332	0.554266	0.208169	0.024379	7018	1907
CCGGGTACAATGGCAG	116388	65011	51081	0.558571	0.214271	0.0252433	7176	1884
TACGTCCTCCAGTGCG	116749	63803	50553	0.546497	0.20767	0.0244999	6775	1831
GGATCTAAGTAAGAGG	116097	63439	50074	0.546431	0.210675	0.0217377	6892	1852
GACGTTAAGTTAACGA	116664	63322	49618	0.542772	0.216418	0.0189758	7048	1816
TCCTTTCAGATGCTGG	116112	63578	50088	0.547558	0.21218	0.023145	6846	1790
AGACACTCAAAGACTA	115595	63858	50159	0.552429	0.214523	0.0240318	6855	1847
TCTGGCTAGCTCTGTA	116289	64738	50978	0.556699	0.212549	0.0236499	6859	1839
TGCCGAGTCCATACAG	115025	62758	49067	0.545603	0.218155	0.0198467	6259	1708
AAACGCTCACTCCACT	115171	65302	51069	0.567	0.217957	0.022363	7136	1932
AGAACCTCACTCAGAT	115596	64998	51106	0.562286	0.21373	0.0239387	7036	1909
CGTAGTAAGGCACAAC	114787	61879	48589	0.539077	0.214774	0.0239747	6326	1703
TCACTATTCATTCATC	114531	60278	47573	0.526303	0.210773	0.0240622	6121	1634
GCCCGAAGTGGACTGA	114966	64951	51156	0.564958	0.212391	0.0262071	7089	1907
TACCCACCAGCCGTCA	114809	62399	48755	0.543503	0.218657	0.0197436	6747	1730
AATAGAGAGTTCAACC	114509	62986	49557	0.550053	0.213206	0.0264297	6874	1847
CAGGTATAGGTAAAGG	114459	61507	48487	0.537371	0.211683	0.0266332	6870	1787
GTTATGGTCCCATAGA	114385	66348	52208	0.580041	0.213119	0.0167949	7280	1966
AGGGAGTGTGCCTATA	113624	37058	28972	0.326146	0.218198	0.00404325	4080	534
CACACAACACTTGTGA	114850	65692	51033	0.571981	0.223147	0.0262004	7104	1954
AGATCCAAGGTCTTTG	114404	63930	50265	0.558809	0.213749	0.0245645	6913	1904
TGCATCCTCTAGTGTG	113944	61063	48023	0.535904	0.21355	0.0248037	6411	1731
GCTTCACCAAGAGTTA	113903	60794	47804	0.533735	0.213672	0.0199799	6836	1884
GACAGCCTCACTTTGT	113319	60967	47709	0.538012	0.217462	0.0220017	6359	1668
AGTAGCTAGGACAGTC	114087	64793	50787	0.567926	0.216165	0.0273432	6948	1908
GTGAGGAAGTTGCATC	113883	64262	50658	0.564281	0.211696	0.0238998	6872	1846
CATAAGCTCCCGAATA	113261	62795	49295	0.554427	0.214985	0.0231323	6871	1845
AGAAGCGTCACAATGC	112901	54997	43668	0.487126	0.205993	0.00664565	3956	735
CGTAGTAAGCCTGACC	113134	61517	48435	0.543753	0.212657	0.0197343	6780	1735
AAAGAACTCGACGACC	112535	60330	46868	0.5361	0.223139	0.0256806	6392	1682
CCGTTCACAGGAATAT	113158	61590	48844	0.544283	0.206949	0.0226644	6796	1805
GCATCGGAGTACAGCG	112477	62217	49462	0.553153	0.205008	0.0270893	6658	1806
CATTTCAAGGCGTTGA	112477	66398	52108	0.590325	0.215217	0.024325	6964	1963
GAGGGTAAGCGCTGCT	112704	63243	49922	0.561142	0.210632	0.0227706	6642	1786
AAGGTAAGTGGTACAG	113135	63493	49684	0.561214	0.217489	0.0253012	6986	1844
CCCGGAATCAGCATTG	111738	61141	47837	0.547182	0.217595	0.0273503	6269	1683
GTGAGTTAGCGAACTG	111647	63887	50246	0.572223	0.213518	0.0250172	6891	1858
AACAGGGTCTACCTTA	112108	62715	49328	0.559416	0.213458	0.0232492	6982	1862
CGCCATTTCAGGAAAT	111619	58741	46175	0.526263	0.213922	0.026344	6444	1669
TGAGACTCATGCAGGA	110860	39417	30894	0.355557	0.216227	0.0053475	4015	553
GTAGATCCAGGTTTAC	111068	59113	46404	0.532224	0.214995	0.023307	6298	1693
AGGAAATAGGTGCCTC	111363	61753	48489	0.55452	0.214791	0.0277823	6842	1823
CTGTGAAAGTAGGCCA	110900	59845	48187	0.53963	0.194803	0.0234067	6772	1753
GATCGTAAGGTATAGT	110690	58812	46502	0.531322	0.209311	0.0243517	6200	1619
GTTATGGGTCCGTTTC	111555	62365	49281	0.559052	0.209797	0.0234095	6854	1843
CTAACCCCAACACAAA	110854	61645	48077	0.556092	0.220099	0.0251698	6928	2015
CCGTAGGGTAAGCTCT	110737	60646	47884	0.547658	0.210434	0.0244598	6708	1762
ACCGTTCAGAATTTGG	110630	58849	46247	0.531944	0.214141	0.0204187	6701	1823
TACATTCTCGTCACCT	110375	56758	44770	0.514229	0.211213	0.0207248	6566	1821
TCGACCTAGTCAGCCC	110419	62387	49329	0.565002	0.209306	0.0249623	7240	2064
TCCGTGTCACAGTCCG	110415	60118	47677	0.544473	0.206943	0.0240955	6733	1744
AACCTGAAGAGGGTAA	110288	62094	48715	0.563017	0.215464	0.0277424	6931	1824
CGAGAAGGTTAAGCAA	110295	62981	49210	0.571023	0.218653	0.0231185	6969	1864
TTGACCCAGTCTGCGC	110025	60278	47034	0.547857	0.219715	0.0235989	6388	1706
CCGATGGTCTAAGCCA	110074	58258	45700	0.529262	0.215558	0.023969	6337	1645
CATTCATGTTTCGTTT	109960	58249	46035	0.529729	0.209686	0.0253285	6289	1650
CGTCCATCAATAGTCC	109928	60119	47257	0.546894	0.213942	0.0235734	6304	1697
GTGGGAATCTTGATTC	109890	58920	46379	0.536173	0.212848	0.0230916	6199	1632
TGATCTTTCAATCTTC	109916	56909	44946	0.51775	0.210213	0.0248001	6404	1621
ACTGTGACATAGTCAC	109576	64796	50721	0.591334	0.21722	0.0222119	7059	1942
TGTCAGAGTTGCATGT	109225	58998	46288	0.540151	0.215431	0.0235383	5493	1425
ACGTCCTGTGTCGCTG	109805	60701	48498	0.552807	0.201035	0.0218788	7082	2066
AGTCTCCAGGACTAAT	109579	60751	47919	0.554404	0.211223	0.0284251	6909	2014
AATGGAATCAAAGACA	109653	61110	47976	0.557303	0.214924	0.0259254	6905	2000
TGCACGGTCTATTCGT	109878	63206	49543	0.575238	0.216166	0.0246059	7025	1885
AGTACCATCTCCATAT	108871	61119	48159	0.561389	0.212045	0.0196581	7379	2055
CACCAAACACAATTCG	109699	61404	47943	0.55975	0.21922	0.024988	6771	1819
AGCTCAACAGAGAATT	108012	57161	44704	0.52921	0.217928	0.0235878	6055	1629
TCCATGCGTCTTTATC	108200	58548	46093	0.541109	0.212731	0.0229641	6372	1639
GCGGAAACAGCAGACA	108807	62567	48991	0.575027	0.216983	0.0258157	6926	1822
TGTAAGCGTTTCTATC	109307	61612	48653	0.56366	0.210332	0.0248773	6897	1797
ACACTGACATTCTTCA	108757	60884	47801	0.559817	0.214884	0.0274223	6921	1983
CTTCGGTCATACCAGT	108474	61298	48411	0.565094	0.210235	0.025762	6948	2026
CGTAGTAGTCATGCAT	107672	59739	47257	0.554824	0.208942	0.0267962	6828	1954
ATGGGAGCAGTTGAAA	107626	61090	47998	0.567614	0.214307	0.0270007	6786	1830
CGGAACCCACCTGTCT	107060	58709	45444	0.548375	0.225945	0.0250351	6281	1631
AATAGAGGTGGTAACG	107614	59847	47098	0.556127	0.213027	0.0253916	7043	1978
CAGCAATTCCATCAGA	107298	61176	48002	0.57015	0.215346	0.023682	7038	1971
TATCAGGTCGGTCTGG	107621	60473	47739	0.561907	0.210573	0.0266255	6834	1958
CATGCTCTCTGCTTTA	107022	60444	47722	0.564781	0.210476	0.02436	6918	2000
AGAGAGCCAGGTCAGA	107345	60234	47157	0.561125	0.217103	0.0283826	6852	1945
GGAATGGCAAGTGATA	107098	61014	47890	0.569703	0.215098	0.0222732	6961	1980
TCCTCTTAGAGGCGGA	106955	56749	44753	0.530588	0.211387	0.016123	6562	1742
TCAGCAACAACCAGAG	106816	58702	45688	0.549562	0.221696	0.0246192	6145	1643
GCCAACGAGTAGCTCT	106693	58186	45547	0.545359	0.217217	0.0257854	6591	1851
ACCACAACAAGGAGTC	106995	56157	43628	0.524856	0.223107	0.019161	6088	1557
GAGGCCTTCCTCACCA	106643	58652	46082	0.549985	0.214315	0.0229191	6130	1614
ATGGTTGAGACCATAA	106607	62616	49122	0.587354	0.215504	0.0231144	6945	1874
GCTTCACAGCCATTGT	106411	56926	44904	0.534963	0.211186	0.0263435	6221	1600
CTGCCATTCCGTACGG	106558	59514	46728	0.558513	0.21484	0.0251923	6662	1715
TTTAGTCAGCTAGAAT	106301	56567	44523	0.53214	0.212916	0.0225967	6196	1634
AGTACCACAACCAACT	106116	55512	43207	0.523126	0.221664	0.0211319	5996	1565
AAGTGAATCTCCGAAA	105988	55672	43673	0.525267	0.21553	0.023949	6140	1614
TAAGCGTCACTGCGTG	105456	57714	45669	0.54728	0.208702	0.0240358	6149	1630
GGAATGGGTCTACGTA	105738	61072	47940	0.577579	0.215025	0.0332097	6990	2042
AAGGAATTCTACGGGC	105766	59378	46546	0.561409	0.216107	0.0233084	6870	1954
GAGAGGTTCGCTGACG	106299	61385	48128	0.577475	0.215965	0.0271745	6981	2013
TGCTGAAGTCGAGTGA	105653	60520	47203	0.572819	0.220043	0.0250052	6733	1776
CATTCTATCTCGGTCT	105469	59351	47008	0.562734	0.207966	0.0213562	7010	1908
AGTCATGAGTTCAACC	105631	59666	47051	0.564853	0.211427	0.0226603	6858	1959
GTTTACTAGGTCACAG	105542	58210	46069	0.551534	0.208572	0.0280611	6746	1923
CCCTCAAAGAGCTTTC	105203	55991	44147	0.532219	0.211534	0.0224892	6312	1752
ATACCGAAGCTTTCCC	105151	56081	44120	0.533338	0.213281	0.0240187	6123	1593
CAGATTGGTCTTCCGT	105453	59772	46838	0.566812	0.216389	0.0266366	6812	1962
GAGAAATAGGGCCCTT	105245	58402	45955	0.554915	0.213126	0.0283697	6757	1902
GAAGCCCCATGCCGAC	105140	61243	47949	0.58249	0.21707	0.0270152	6972	2006
CATTCTAGTCCACATA	104310	54886	43232	0.526182	0.212331	0.0212766	6252	1740
AGTTCGAAGTCACTCA	105010	57859	45641	0.550986	0.211169	0.0273967	6864	1913
GTCACTCTCATGAGAA	104451	56970	45151	0.545423	0.20746	0.0255763	6816	1876
GTAGGTTGTGTTATCG	104594	59453	46794	0.568417	0.212924	0.028773	6711	1935
GAGATGGTCCATATGG	105040	57837	45365	0.550619	0.215641	0.0259172	6737	1888
CAACCAACATCATCCC	103882	53863	42077	0.518502	0.218814	0.0258061	6245	1751
ATTCTACAGAGGGTGG	103738	55323	43698	0.533295	0.21013	0.0268364	6436	1769
TCACTATGTTGTCTAG	104231	56735	44713	0.54432	0.211897	0.0235506	6825	1890
CAATCGAGTATGCTAC	104829	59818	46897	0.570625	0.216005	0.0261816	6955	1992
AAAGGGCAGCTAGAGC	104282	59741	46921	0.572879	0.214593	0.0275808	6927	1991
AATGAAGGTTACCCAA	103690	57696	45137	0.556428	0.217675	0.0295785	6905	1910
GAGTCTAAGTGAGTTA	103569	54086	42609	0.522222	0.212199	0.0261366	6083	1568
TTGTGGAAGGCCTTCG	103692	59392	46699	0.572773	0.213716	0.0255056	6842	1938
GTCAGCGCACAAACGG	103557	55805	44374	0.538882	0.204838	0.0222304	6475	1799
CCGTGAGCATACCATG	103538	56829	45526	0.548871	0.198895	0.0261526	6569	1845
GGGTGTCCAGCCGTCA	103009	56668	44219	0.550127	0.219683	0.0233219	6176	1598
AGTACTGAGGATGGCT	102526	55351	43413	0.539873	0.215678	0.026133	6130	1574
TCCTCTTTCAGTCACA	103089	57149	45216	0.554366	0.208805	0.0255241	6761	1869
AATGGCTCAGGTGTGA	102610	55561	43542	0.541477	0.216321	0.0241475	6261	1746
TAAGCCACAAGACCGA	103531	59960	46876	0.57915	0.218212	0.0255199	6778	1964
TACATTCCAGCACAGA	102030	53990	42249	0.529158	0.217466	0.0220003	6020	1527
CTGAGCGGTCACGCTG	102365	54668	42396	0.53405	0.224482	0.0207734	6299	1706
GGTGTTAAGGCTCTCG	102568	57714	45605	0.56269	0.20981	0.0267308	6767	1936
TTTACTGGTAGATGTA	102985	55630	44067	0.540176	0.207855	0.0255971	6673	1852
TGCTTCGAGGCTTAAA	102008	55797	43754	0.546987	0.215836	0.0254495	6518	1815
TACGGTAAGTTCAACC	102296	55763	43887	0.545114	0.212973	0.0289914	6976	1864
ATTATCCCACAGCTGC	101961	58008	45638	0.568923	0.213246	0.0239407	6892	1954
AGTGCCGTCTTTGCTA	102005	58458	46320	0.57309	0.207636	0.0254547	6769	1986
CACAGATGTATGTCCA	101658	53577	41972	0.527032	0.216604	0.0233801	6438	1733
AGCCAGCGTTGACTGT	101647	57850	45288	0.569126	0.217148	0.0258515	6797	1925
TCCACCAAGCATGTTC	101909	54837	43094	0.538098	0.214144	0.0232711	6576	1796
GTCAAGTCATCAACCA	101054	61748	48822	0.61104	0.209335	0.0210706	6871	1873
AGGAGGTAGGCATCGA	101604	58881	46019	0.579515	0.218441	0.0256904	6837	1927
GCATGATGTTCAACGT	100506	63235	49626	0.629166	0.215213	0.0169683	6587	1699
ATTCATCGTATCACGT	101385	57383	45295	0.565991	0.210655	0.0294116	6906	1940
AAGCGAGAGGCACCAA	100444	54364	42247	0.541237	0.222886	0.0165255	5797	1435
CGGGTGTTCCATCTGC	101305	56822	45316	0.5609	0.202492	0.0236746	6748	1901
TGAGACTTCCGGCAAC	100512	58165	45424	0.578687	0.219049	0.0220605	6881	1907
TCGTAGATCAATCGGT	101070	55084	44030	0.545008	0.200675	0.0225222	6566	1842
CTCCACAAGCCTGAGA	100617	54658	42877	0.543228	0.21554	0.0242523	6602	1824
TGAATGCAGAACAAGG	100396	54272	42341	0.540579	0.219837	0.0224195	5811	1517
GGCTTTCCATCCAATG	100496	56802	44695	0.565217	0.213144	0.0258633	6803	1887
GCAGGCTCAAACTAGA	99510	52442	40934	0.527002	0.219442	0.0130879	4123	885
GTTCTATAGTTGCGAG	99891	55375	43981	0.554354	0.205761	0.0261737	6686	1858
AGGTTGTTCAGTGTTG	98838	52260	41052	0.528744	0.214466	0.0262978	5981	1645
TCACGGGGTTCCACAA	98410	56492	44105	0.574047	0.21927	0.0277099	6802	1890
CAGCGTGTCTGACCCT	97977	57495	45441	0.586821	0.209653	0.0274717	6807	1947
CGTAAGTCAGGGCTTC	98695	55580	44179	0.563149	0.205128	0.0259267	6684	1848
CCACGAGAGTCAATCC	97226	51328	40036	0.527925	0.219997	0.0269754	6236	1664
CTCCCTCAGACATAAC	97609	51060	40283	0.523108	0.211065	0.0231511	6000	1630
CTCAACCAGAGCCCAA	97724	52219	40957	0.534352	0.215669	0.0267226	5987	1669
ACATCCCCACTTCTCG	97985	51893	40633	0.529601	0.216985	0.0213283	6048	1642
TAAGTCGCAACAACAA	97317	55508	43460	0.570383	0.21705	0.0274561	6716	1898
TTCGCTGTCTAGCCAA	97717	56302	44203	0.576174	0.214895	0.0291771	6831	1930
TCGTCCAAGTTGGACG	98002	55262	44015	0.563886	0.203521	0.0284125	6693	1858
CATCGCTTCGAGAAGC	97835	56222	44245	0.574661	0.21303	0.0274311	6698	1897
ACTGCAAGTACGTACT	97171	52105	41037	0.53622	0.212417	0.0204163	6526	1679
GACTCTCCACGCAAAG	97121	52111	40735	0.536557	0.218303	0.0224978	5956	1612
GCCAGCATCTAGTGTG	97168	56249	44450	0.578884	0.209764	0.0250067	6819	1896
CAAGGGAAGACGAAGA	97022	54985	42991	0.566727	0.218132	0.0311382	6736	1903
TTTGACTTCGAGTCTA	96244	51702	40579	0.537197	0.215137	0.0248279	5965	1636
CTTCTAACAGCGTGAA	96880	56336	44468	0.581503	0.210665	0.0241838	6861	1918
GTAGAAAAGGCAATGC	96869	53094	41616	0.548101	0.216183	0.0203519	6575	1734
GAAGTAATCCTATGGA	96079	57012	44815	0.593387	0.213937	0.0230442	6706	1890
GGGTATTTCTGAGCAT	96224	54062	42670	0.561835	0.210721	0.0303045	6716	1861
GGGACCTAGAGGTGCT	95893	52087	40935	0.543178	0.214103	0.0198969	5895	1582
TCGCACTCATGTCAGT	96298	54684	43367	0.567862	0.206953	0.0264999	6837	1875
ATGTCTTTCCAACTAG	96628	52470	41365	0.54301	0.211645	0.0265672	6542	1717
GAGACTTGTTACCCAA	96002	53998	42438	0.562467	0.214082	0.027312	6612	1796
CCCTCTCTCTTGATTC	97000	54217	43118	0.558938	0.204714	0.0236606	6790	1817
GCAGCCACAAGTGGAC	96125	55923	43787	0.581774	0.217013	0.0283021	6760	1898
TAGCACAAGCGTTAGG	96044	55884	43694	0.581858	0.21813	0.0272548	6736	1879
CTGGTCTGTAAGACCG	96083	55336	43422	0.575919	0.215303	0.0260696	6820	1895
GAGAAATTCTAAACGC	95822	51117	40059	0.533458	0.216327	0.0248587	6081	1623
AGGACTTCAGAGATTA	95763	51362	40446	0.536345	0.212531	0.0218903	6552	1691
CGAAGGAAGACGGATC	95705	52921	41861	0.55296	0.208991	0.0207416	6574	1719
TCTATACGTATGTCTG	95557	49364	39214	0.516592	0.205615	0.0194885	6533	1628
CACAGGCCAAGACGAC	95396	56750	44226	0.594889	0.220687	0.0260574	6819	1901
TCTTCCTGTTGGATCT	95597	54628	43176	0.571441	0.209636	0.0246855	6886	1873
TGCTTGCAGTACTGGG	95618	55092	43395	0.576168	0.212318	0.0258481	6683	1846
AATGGAAAGTCATGAA	95609	54035	42613	0.565166	0.211382	0.0310778	6736	1865
GTCCTCACAACCGCCA	95352	53211	42093	0.558048	0.208942	0.0248546	6464	1735
TCATATCAGTAGCTCT	95461	53092	41854	0.556164	0.21167	0.0290754	6671	1818
AAGAACAGTCGCATTA	95654	55527	43524	0.580498	0.216165	0.0271732	6904	1925
AGGCCACTCCTGGGAC	94612	52234	40890	0.552086	0.217177	0.023367	5833	1492
CACCAAACAGAGTTGG	95206	55281	43122	0.580646	0.219949	0.0299912	6796	1907
ACACAGTTCTTAGTTC	94791	49604	38910	0.523299	0.215587	0.0201794	6406	1653
ACCGTTCGTTAGAAAC	94509	54777	43050	0.579596	0.214086	0.0276586	6738	1870
GTTGCGGTCAACCGAT	94763	55361	43304	0.584205	0.217789	0.0280083	6635	1892
CAACGGCTCCACGTAA	95257	55018	43021	0.577574	0.218056	0.0304314	6788	1866
CACTGTCAGTAAACAC	94461	49636	39026	0.525466	0.213756	0.025215	6020	1619
GTGGAGAAGGCACCAA	94304	50380	39370	0.53423	0.218539	0.0231295	6036	1669
AACCACAAGTCTCTGA	94119	34016	26736	0.361415	0.214017	0.0113777	4023	627
CAAAGAAGTGGCCACT	94322	50201	39138	0.53223	0.220374	0.0233497	5965	1577
GCATTAGTCTTTGATC	93878	49565	39086	0.527972	0.211419	0.0216279	6024	1614
TGGCGTGCAGAAACCG	94316	54679	43029	0.579743	0.213062	0.0254711	6641	1825
GCGATCGAGACATACA	94442	53317	42348	0.564548	0.205732	0.0255503	6707	1777
AAAGGTATCTGGCCAG	94301	54813	42841	0.581256	0.218415	0.0316013	6841	1888
GCGGATCCACGGCCAT	93755	55281	43516	0.589633	0.212822	0.030814	6757	1870
ACCATTTCAAGCTCTA	93593	49799	38879	0.53208	0.219282	0.0274266	5716	1531
AGCCACGCAGCGAACA	93637	51101	39836	0.545735	0.220446	0.0195802	6418	1656
CTAAGTGCAGCCATTA	93397	49610	38921	0.531173	0.215461	0.0225205	5939	1585
AGACTCATCAAGTGGG	93684	54727	42877	0.584166	0.216529	0.0298339	6756	1866
TGGGCTGCAAGGGTCA	93531	54514	42737	0.582844	0.216036	0.026838	6765	1855
CCTGCATGTGGTTTAC	93323	50559	39917	0.541764	0.210487	0.0243111	5741	1600
AGCCACGCATCGGCCA	93028	50346	39387	0.541192	0.217674	0.0251193	6125	1643
TGAGCATTCCTTCAGC	92904	50215	39532	0.540504	0.212745	0.024338	6176	1620
GTCACTCAGGCTGAAC	93269	53857	42634	0.577437	0.208385	0.0296891	6772	1867
CTTGATTAGCTAGTTC	93221	51428	40762	0.551678	0.207397	0.026722	6655	1782
TAAGCGTTCTGGCCAG	92235	54114	42658	0.586697	0.211701	0.026786	6705	1838
ATAGGCTCACGACGAA	92429	52785	41401	0.571087	0.215667	0.0238533	6650	1788
AGGTCTAAGAGCGACT	92216	50012	39596	0.542335	0.20827	0.0251201	6008	1627
TTGTGGAAGATAACGT	92430	52862	41684	0.571914	0.211456	0.0262	6655	1810
CATCGCTGTGCAACAG	92572	54826	42931	0.592253	0.216959	0.0294412	6814	1903
TCTACCGGTCTTTCAT	92802	52884	41789	0.569858	0.209799	0.0281782	6608	1839
CACTTCGCACATATCG	92043	50429	39409	0.547885	0.218525	0.0240223	5880	1577
GCTGGGTCACGACGTC	92370	53807	42484	0.582516	0.210437	0.0304941	6789	1837
CCACGAGAGAATCGAT	92190	53283	41755	0.577969	0.216354	0.0219376	6474	1734
GTAGCTACACACGTGC	91795	49173	38581	0.535683	0.215403	0.0234162	6050	1617
CCACGTTAGCAGCACA	91726	49185	38655	0.536217	0.21409	0.0241022	6023	1629
CGTTGGGGTCCTGAAT	92036	52228	41420	0.567474	0.206939	0.0251464	6724	1762
TAGGGTTAGTAATCCC	91716	47840	37703	0.52161	0.211894	0.0241813	6089	1576
TGCACGGTCCAACCAA	91648	49170	38463	0.536509	0.217755	0.0225657	5939	1577
CGTAGTAAGTTAGTGA	91334	47794	37623	0.523288	0.212809	0.0237054	5530	1516
TGTGAGTTCTTCCCAG	91341	52111	40983	0.570511	0.213544	0.0270345	6798	1736
TGTAAGCAGAACTGAT	91580	47300	37138	0.516488	0.214841	0.0211842	6469	1756
GGGTTATAGGCAGCTA	90860	48723	38405	0.536243	0.211769	0.0231254	6039	1604
CTTTCAACAACCGACC	90759	48657	38144	0.536112	0.216063	0.0242586	6071	1612
CCCAACTGTTAGTTCG	90458	47995	37729	0.530578	0.213897	0.0272624	5991	1603
TCGGGTGTCAACACCA	90601	48014	37777	0.52995	0.213209	0.0229228	5844	1535
ACAGAAAAGGAGGTTC	91213	52024	40792	0.570357	0.2159	0.0288985	6569	1811
GAGAGGTTCCCTTTGG	91461	53617	42016	0.586228	0.216368	0.0281584	6908	1819
AACCATGCAGGCATTT	91009	48111	37544	0.52864	0.219638	0.0205593	6007	1540
GCTGCAGTCAGTGATC	90107	49357	38812	0.54776	0.213648	0.0259965	5815	1611
CGCATAAAGCATGCAG	90111	52675	41365	0.584557	0.214713	0.03203	6589	1825
ACACTGAAGAGGTATT	90502	50787	40188	0.56117	0.208695	0.0274521	6638	1789
TACTGCCCAGTAACCT	89605	47499	37115	0.530093	0.218615	0.0259771	5121	1212
ATGAGTCGTTACCTTT	90434	52297	41313	0.578289	0.210031	0.0260857	6707	1825
CAAGGGAAGCTTAGTC	89954	46927	36646	0.521678	0.219085	0.023051	5932	1528
AGTCATGAGGGTCTTT	89945	50471	39760	0.561132	0.212221	0.0286894	6631	1964
TGCGGCAAGCACTCGC	90074	53737	41805	0.596587	0.222044	0.0307147	6811	1811
GAGAGGTTCTCTGACC	89864	51829	40802	0.576749	0.212757	0.0319133	6659	1817
TACTGCCCAGCTCATA	89503	47589	37359	0.531703	0.214966	0.0188518	5711	1507
CAGGTATCAATTTCGG	89846	52393	41304	0.583142	0.21165	0.027481	6680	1801
TTCCGGTAGATCCAAA	89186	51465	40389	0.577052	0.215214	0.0287222	6571	1769
CTTAGGAAGGTGCTAG	89540	50798	40119	0.567322	0.210225	0.0275212	6640	1766
AAACGAACACTAGTAC	89176	46564	36420	0.522158	0.217851	0.0251411	6423	1764
TCATACTGTTCATCGA	89445	51274	40422	0.573246	0.211647	0.0286712	6619	1780
AGTTAGCCAGGACTTT	89514	50713	39813	0.566537	0.214935	0.028126	6597	1761
CGCATAAGTCGATTAC	89115	52799	41456	0.592482	0.214834	0.0296633	6655	1833
CTTGATTTCCCGAGAC	88416	46858	36864	0.529972	0.213283	0.0247674	5918	1574
TACTTCACATTCCTAT	88535	44896	35404	0.507099	0.211422	0.0185168	5865	1471
AGGTTGTAGCCTGTCG	88860	53437	41883	0.601362	0.216217	0.0309126	6612	1849
AAGGTAAGTTTACCTT	88755	51021	40092	0.574852	0.214206	0.0294183	6684	2006
GGCTTGGAGCACAAAT	88610	47433	37146	0.535301	0.216874	0.0230293	5952	1569
TTCTAGTCAGCCGTCA	88302	46049	36315	0.521494	0.211384	0.0216906	5916	1546
TCCTCTTCACTACGGC	88222	54664	43125	0.619619	0.21109	0.0202734	6704	1891
TGGTGATCACGCCACA	88954	52044	40803	0.585066	0.21599	0.0324542	6759	1795
GCAGTGGTATCAACGC	90763	52109	7305	0.574122	0.859813	0.19706	7414	6559
GCTACAATCTCGCTTG	87955	55278	43457	0.62848	0.213846	0.0155875	6251	1639
AGACAAACATCCTGTC	87484	46729	36370	0.534143	0.221682	0.0256622	5980	1543
AGGATCTGTCAGTCTA	88015	46113	36323	0.523922	0.212305	0.0217783	6376	1788
TGTAACGGTAGAATAC	88194	50064	39393	0.567658	0.213147	0.0285053	6634	1953
AGCGATTAGGAAGTGA	88293	49618	39216	0.56197	0.209642	0.0294625	6672	1907
CAATCGAAGAAGTCCG	87413	47537	37292	0.543821	0.215516	0.0248954	5806	1556
TCATTCAGTGTTGACT	87425	46860	36831	0.536002	0.21402	0.0233555	5612	1508
GTACAACTCAGCTTCC	87416	47355	37063	0.54172	0.217337	0.0249745	5984	1571
AAGCGAGAGCATTTCG	87454	51319	40213	0.586811	0.216411	0.0302692	6599	1760
TGGAGGAAGTGTACAA	87352	45934	36128	0.525849	0.21348	0.0253561	6089	1771
TTAGGGTCACCCAATA	87284	46451	36468	0.532182	0.214915	0.0263227	5946	1545
GCGAGAAAGTCATGAA	87256	46172	36180	0.529156	0.216408	0.0218784	5885	1531
AACAACCCAAGAGCTG	87042	45146	35209	0.518669	0.220108	0.0204636	5933	1684
CTTAGGACACTTGACA	86823	49699	38970	0.572417	0.21588	0.0234323	6706	2000
TAACTTCAGTGGATAT	87172	49257	38800	0.565055	0.212295	0.0203082	6657	1922
TCATATCTCCACAGGC	87397	50189	39501	0.574265	0.212955	0.0351265	6599	1984
CAGATCAGTTCGGTTA	87322	49031	38679	0.561497	0.211132	0.0241141	6595	1886
TGGGAAGTCGCTGATA	86780	46187	36332	0.532231	0.213372	0.0266498	6070	1734
GAACGTTTCATAAGGA	86539	45714	35966	0.528247	0.213239	0.0242176	5824	1505
GGTGATTCATTGACAC	86501	50160	39539	0.579878	0.211742	0.0126927	6642	1949
TACTTCACACCAAATC	86471	44914	35232	0.519411	0.215568	0.0251011	5789	1525
CCAATGATCCCATAAG	86487	44592	34946	0.515592	0.216317	0.0269294	6031	1714
GTTTACTGTTGCTCAA	86405	46392	36649	0.536913	0.210015	0.0250032	5800	1497
TCATTCATCGTGCAGC	86394	47357	37454	0.548151	0.209114	0.0259067	5737	1553
CAGCACGCACAACATC	85890	53179	41630	0.619152	0.217172	0.0163666	6359	1602
GGTGATTTCACCCTGT	86474	50213	39469	0.580672	0.213968	0.029545	6673	1973
TGACAGTCATCGTCCT	86035	46402	36203	0.539339	0.219797	0.0271574	5796	1508
TTGTTTGAGGTGGTTG	86108	49242	38951	0.571863	0.208988	0.0220975	6516	1910
TATCAGGAGATGACAT	86062	49402	38901	0.574028	0.212562	0.0255493	6678	1939
ACGATCATCGAACCAT	85761	45638	35852	0.532153	0.214427	0.0225245	5451	1475
GCGGAAACAGCTACAT	86029	49907	39042	0.580118	0.217705	0.026589	6526	1945
AATCGACAGTTAACGA	85829	45162	35498	0.526186	0.213985	0.0262787	5998	1666
TCGCTCAAGTAACGTA	85700	51114	40758	0.596429	0.202606	0.0246644	6610	1757
GAAATGAGTCTCGACG	85877	50759	39828	0.591066	0.215351	0.0237362	6380	1689
GCAGTTACAATGGCAG	85753	45962	36152	0.535981	0.213437	0.0170848	6341	1662
GTAGAAATCTCTGACC	85716	45475	35807	0.530531	0.2126	0.0204725	5889	1515
AGTTCCCGTTACGCCG	85721	51391	40428	0.599515	0.213325	0.0281114	6689	1751
GGGTTATCATGGCGCT	85423	45780	36198	0.535921	0.209305	0.0217428	6076	1768
GGTAATCCAATTGCGT	85393	42357	33325	0.496024	0.213235	0.0204987	6158	1680
CCACTTGAGTCTTCGA	85349	44723	35297	0.524001	0.210764	0.0209731	5864	1511
AACCACACAGTCCGTG	85476	45892	35879	0.536899	0.218186	0.0209888	5915	1540
ACCAACAGTTTCGGCG	85543	46287	36122	0.541096	0.219608	0.0263084	5769	1559
TGACTCCGTGCAATAA	85436	50903	39900	0.595803	0.216156	0.0252717	6690	2016
ACACGCGTCCTCTCGA	85305	46726	37272	0.547752	0.202328	0.0300497	5992	1569
CCGGTGAAGGATCATA	85384	45900	36519	0.537571	0.204379	0.0240651	5992	1565
GCTACCTTCCCGAGTG	85253	46199	36303	0.541905	0.214204	0.0226024	5883	1530
GGAGGATTCCTTATGT	85142	44515	35212	0.522832	0.208986	0.0254326	5819	1516
GTCACTCAGAGACAAG	85325	49166	38975	0.57622	0.207277	0.028795	6694	1967
ACATGCATCCGATCTC	85106	45301	35597	0.532289	0.214212	0.0209044	5954	1683
ATACTTCAGACAACAT	85083	43890	34575	0.515849	0.212235	0.0270048	5934	1668
GATCACACAGTAACGG	84792	45015	35377	0.530887	0.214106	0.0291003	6109	1700
CACTTCGGTATCCCTC	84713	45650	35834	0.538878	0.215027	0.0263621	5942	1523
ACGGAAGTCATGCCCT	85225	46216	36306	0.542282	0.214428	0.024978	5870	1545
AACAAGACAACCGCCA	84730	45028	34963	0.531429	0.223528	0.020948	5677	1455
GGGTTATAGTCCCGGT	84101	46660	36773	0.554809	0.211895	0.0267636	6562	1779
ACTATGGGTCAACCTA	84527	48821	38338	0.577579	0.214723	0.0319697	6553	1967
ATGAGGGCAACAGAGC	83921	49291	38532	0.58735	0.218275	0.0334591	6607	1959
CATTTCAGTAGTCGGA	83836	48506	38157	0.578582	0.213355	0.0306048	6639	1909
CTCTGGTCATGCCATA	83867	47750	38161	0.569354	0.200817	0.025138	6420	1901
CATCGGGTCAAGTAAG	84546	50223	39463	0.594032	0.214244	0.0276691	6603	2006
TGCTTGCAGCTGACCC	83808	49269	38754	0.587879	0.21342	0.0314875	6689	1964
CCGGACAAGTGGATTA	83765	49371	38868	0.589399	0.212736	0.0259088	6638	1936
TGCATGATCATGCAGT	83591	44278	34774	0.529698	0.214644	0.0301907	5788	1484
GATAGAAAGCTAGAAT	83705	47592	37296	0.568568	0.216339	0.0308971	6388	1883
CTTAGGACATAGAAAC	83338	43075	33944	0.516871	0.211979	0.0241855	5752	1676
AGGCCACCATGTACGT	83239	45250	35276	0.543615	0.22042	0.0250511	5843	1523
TTAGTCTTCTGGTGGC	83360	44817	35405	0.537632	0.21001	0.0263401	5974	1683
TTCTTCCAGACAACTA	83446	47618	37479	0.570644	0.212924	0.0301154	6542	1920
TCTCCGATCCTGATAG	83205	47880	37751	0.575446	0.21155	0.0295816	6576	1920
GCTTTCGTCTCGACCT	83001	44348	35069	0.534307	0.209232	0.028537	6024	1734
TACAACGAGACATGCG	83498	49253	38575	0.58987	0.216799	0.0303378	6580	1934
ACACCAAGTCAGATTC	82880	43926	34497	0.529995	0.214656	0.0265118	5707	1471
GAGTTTGCAACTGGTT	83010	44120	34563	0.531502	0.216614	0.0252278	5804	1682
TGACTCCCAGTGGTGA	82888	44618	34902	0.538293	0.21776	0.0248343	5825	1675
CTGCATCTCATTGCTT	83167	48745	38901	0.58611	0.201949	0.0339618	6621	1969
TAAGCGTTCGCTACAA	83116	48254	38049	0.580562	0.211485	0.0293886	6572	1941
CCGAACGCAGGACTAG	82804	45474	35551	0.549176	0.218213	0.024739	5680	1503
TCTTTGAGTGCGACAA	82864	47653	37647	0.575075	0.209976	0.0236819	6436	1821
AATGGAACAGCTACTA	82853	44233	34734	0.533873	0.214749	0.0239237	5733	1440
GACCGTGGTAACGATA	82777	48811	38164	0.589669	0.218127	0.0300758	6609	1904
CTCAAGACAATCCTTT	82766	43128	33777	0.521084	0.21682	0.0297166	5825	1647
TTGGGTAAGTAACAGT	82727	44162	34806	0.533828	0.211856	0.0252476	5604	1422
TCTCCGAAGTGTTCAC	82775	47713	37539	0.576418	0.213233	0.0296398	6414	1868
GAGACTTCACAAGCAG	82550	44875	35096	0.54361	0.217916	0.0262566	5859	1668
GGGTGAACAGCGTGAA	82699	45060	35359	0.544868	0.215291	0.0234587	5753	1458
CTCCCAACAAGTCGTT	82648	44119	34695	0.533818	0.213604	0.0244321	5868	1662
AAAGAACTCTTAAGGC	82264	43192	33919	0.525041	0.214693	0.0221477	5936	1660
CGCCAGACACAAGCCC	82358	44248	34707	0.537264	0.215626	0.0250332	5801	1687
CTACATTCATGCCATA	82514	47993	37851	0.581635	0.211322	0.0251035	7013	1978
CCCAACTGTGTTTACG	82587	48165	37668	0.583203	0.217938	0.0284461	6588	1882
TCACTATAGCTCTGTA	82066	43027	33881	0.524298	0.212564	0.0228762	5814	1640
TCAAGACTCATTTGCT	82057	43110	33934	0.525367	0.212851	0.023895	5791	1656
CAACAGTAGCGTGTTT	82489	44023	34587	0.533683	0.214343	0.0270298	5790	1675
TACACCCTCGATCCAA	82089	43879	34405	0.53453	0.215912	0.0238694	6073	1649
TCAAGACCAACCACGC	81749	43180	33716	0.528202	0.219176	0.022377	5932	1644
CCCTTAGTCTACTGCC	82253	47750	37685	0.580526	0.210785	0.0285157	6578	1940
AAGGAATTCCATGCAA	81590	43861	34321	0.537578	0.217505	0.0271492	5569	1430
ATACCGATCATTCGTT	82031	47160	37286	0.574905	0.209372	0.0316594	6471	1882
TTAGGGTCAGACGCTC	81599	44188	34726	0.541526	0.214131	0.0280009	5778	1492
CCCAACTCAAGACCGA	81527	44663	34895	0.547831	0.218705	0.0242399	6152	1708
ACACCAACATAGCTGT	81432	43016	33606	0.528244	0.218756	0.020447	5648	1582
ATGCGATCAAAGGATT	81468	41894	33098	0.514239	0.209958	0.0187019	5746	1591
TTGGTTTTCGCCAGAC	81611	48138	37858	0.589847	0.213553	0.0270733	6596	1922
CATTGCCAGGTAATCA	81402	43141	33889	0.529975	0.21446	0.0254926	5865	1672
CATCCACGTCATCGGC	81216	44034	34601	0.542184	0.214221	0.0264332	5236	1396
CGCATAACAAGTGGGT	81441	43126	33910	0.529537	0.213699	0.0240241	5646	1414
TTGTTCAAGATCGCCC	81259	43066	34211	0.529984	0.205615	0.0214594	6068	1660
TCCACGTTCACCGACG	80979	43266	33828	0.534287	0.218139	0.0204354	5912	1642
TTCTGTACACCTAAAC	80761	43515	34186	0.538812	0.214386	0.0264116	5702	1639
AAGATAGAGTATCTGC	81089	47577	37406	0.586726	0.21378	0.0278752	6578	1921
GGGCTCAGTTCGTAAC	80710	43345	33965	0.537046	0.216403	0.0254498	5833	1629
CCAAGCGTCAGGACAG	80905	47418	37842	0.586095	0.201949	0.0290229	6423	1874
TGGTAGTTCGAATCCA	81107	47351	37116	0.583809	0.216152	0.0321284	6574	1915
TGTCAGACAGAGATGC	80684	43197	33870	0.535385	0.215918	0.0240092	5758	1603
AAAGTCCGTCACATTG	80583	42968	34074	0.533214	0.206991	0.0271935	5828	1661
ATGGTTGCAAGGTTGG	80659	44006	34422	0.545581	0.217788	0.0252198	5640	1474
TTAGGCAGTTGTGTAC	80693	48265	37949	0.598131	0.213737	0.0271119	6660	1966
ATGAAAGAGTTCCGTA	80597	42297	33383	0.524796	0.210748	0.0191778	5941	1563
TACCCACTCCTCACGT	80465	43366	34104	0.538942	0.213577	0.0243774	5596	1434
TTCGCTGTCTGTCCCA	80304	46062	36487	0.573595	0.207872	0.0274345	6584	1931
CCGATGGGTCGAACAG	80559	46825	36786	0.581251	0.214394	0.0301793	6598	1877
AAAGTCCCATCGGCCA	80570	43667	34070	0.541976	0.219777	0.025151	5990	1628
CCGTTCAGTCCACAGC	80127	43448	33981	0.542239	0.217893	0.0233481	5845	1636
TTTACTGAGTGACACG	80151	47120	37003	0.58789	0.214707	0.0231904	6460	1809
GATAGAACATGAGGGT	80150	42604	33528	0.531553	0.213032	0.0240689	5806	1631
GTCATGAGTGAGATTA	80442	45385	35987	0.564195	0.207073	0.029854	6429	1815
TTCCTTCCACGCTATA	79855	43076	33929	0.539428	0.212346	0.0243435	5620	1436
AGTACCACATCCTATT	79744	41153	32347	0.516064	0.213982	0.0252928	5075	1303
CAACCTCCAAGAGTTA	79782	41769	32613	0.523539	0.219206	0.0253411	5765	1613
GAATCACGTATCTTCT	79847	41577	32736	0.520708	0.212642	0.0193513	5457	1543
AACTTCTGTAGCGTTT	80164	45905	36076	0.572639	0.214116	0.0295251	6460	1872
GTCTCACAGAAGTCTA	79953	46166	36745	0.577414	0.204068	0.0225836	6331	1789
TAATCTCAGTCCCAGC	79642	41896	32937	0.526054	0.213839	0.0252836	5591	1563
GTGTTCCGTGCACATT	79607	42629	33697	0.535493	0.209529	0.0236321	5820	1665
ATTCTACTCGCGGACT	79579	42700	33611	0.536574	0.212857	0.0235596	5823	1653
ACCCAAAAGTTCCGTA	79664	41155	32362	0.516607	0.213656	0.0223958	5874	1562
GTCAGCGAGTTCACTG	79343	42456	33439	0.535094	0.212385	0.0282349	5710	1608
GCACTAAAGCTGCGAA	79269	43330	33921	0.54662	0.217147	0.0267129	5183	1378
ACCATTTCAATTGTGC	79277	44890	35287	0.566242	0.213923	0.0288424	6506	1814
GTACAGTTCAAAGCCT	79549	45064	35446	0.566494	0.21343	0.0321076	6456	1794
TTGTTCACAGCCCACA	79157	42746	33672	0.540015	0.212277	0.0268921	5851	1652
AGATCCAGTCATGACT	79251	46494	36416	0.586668	0.216759	0.0291945	6463	1876
CTCAGTCAGACGGAAA	79257	44692	35275	0.563887	0.210709	0.0317419	6530	1798
GTTATGGTCCAGCTCT	79499	47801	37561	0.601278	0.214221	0.0259519	6549	1878
ACGTCCTAGCGCTGCT	79203	47417	37463	0.598677	0.209925	0.0250271	6397	1872
GCTACCTTCGAACACT	79059	43127	33777	0.545504	0.216802	0.0261962	5782	1615
TCATTGTAGCCTCTTC	78857	39716	31350	0.503646	0.210646	0.0234541	6217	1579
AATGGAATCGGAGTGA	78938	41193	32431	0.52184	0.212706	0.0239157	5746	1606
AGTGTTGGTATGCGGA	78985	42112	33267	0.533165	0.210035	0.0252075	5763	1577
TTCATTGGTCAGTCGC	78843	41106	32208	0.521365	0.216465	0.010435	4192	839
CCGGTAGGTCGCCTAG	78966	46346	36349	0.586911	0.215704	0.0306904	6472	1864
TGGAACTAGTAACCTC	78679	42567	33359	0.541021	0.216318	0.0248216	5508	1376
GCCCAGAAGGTAGCCA	78818	42901	33442	0.544305	0.220484	0.0254222	5795	1617
TCGGATAAGGGCGAGA	78218	42096	33096	0.538188	0.213797	0.025449	5729	1599
TCATTTGCAGTCGTTA	78495	42099	33317	0.536327	0.208604	0.0250757	5802	1575
GATTTCTAGGTTGACG	78193	41232	32672	0.527311	0.207606	0.0272044	5830	1620
TCACAAGAGGGATCAC	78146	46136	36187	0.590382	0.215645	0.0236497	6539	1871
AGAACCTAGGTAGACC	78341	45292	35622	0.578139	0.213503	0.0298266	6522	1843
TGTTCTACAAACACCT	78085	41302	32593	0.528936	0.210861	0.0287049	5649	1593
ACGGTCGAGATGGTCG	78272	46779	36678	0.597647	0.21593	0.0328492	6417	1857
AGTTCCCGTTCGGCTG	78037	42512	33352	0.544767	0.215469	0.025977	5681	1638
TACTGCCCAGTCAACT	77981	41275	32319	0.529296	0.216984	0.0266343	5862	1558
TGCGGGTAGAATAGTC	78133	41415	32603	0.530058	0.212773	0.0248214	5743	1601
AATCGTGTCAGTCACA	78180	45009	35781	0.57571	0.205026	0.0291786	6321	1824
AGAGAGCTCGGTCGGT	77919	42554	33363	0.546131	0.215984	0.0229252	5798	1601
GACACGCAGCAATTCC	77731	42194	33082	0.542821	0.215955	0.025964	5613	1588
AGGATCTTCATTGCTT	77891	40573	32057	0.520895	0.209893	0.0213816	5926	1565
GACACGCAGTGCACCC	77819	47258	36994	0.607281	0.217191	0.0255691	6545	1868
TCCGAAAAGGTCACCC	77669	46744	36389	0.601836	0.221526	0.0254644	6437	1879
TTCCTAAGTGAAGCGT	77702	40459	31952	0.520694	0.210262	0.0229566	5635	1529
AACGAAATCTATCGTT	77621	41150	32238	0.53014	0.216574	0.026412	5599	1588
AGGTTACGTCCAGCGT	77655	41468	32647	0.534003	0.212718	0.0173463	5791	1592
ATTCCTAAGGACAGTC	77426	40317	31854	0.520717	0.209911	0.0249124	5812	1604
TATTGCTAGATACGAT	77488	39469	31148	0.509356	0.210824	0.0211478	5939	1520
GAAACCTCAAGTCCCG	77434	42233	32733	0.545406	0.224943	0.0284588	5694	1570
TGTTCCGTCGAGAATA	77551	45671	36024	0.588916	0.211228	0.0274363	6468	1859
TTCAATCTCATTCCTA	77365	40031	31598	0.51743	0.210662	0.0254803	5753	1586
TGTTGAGTCTGTCCCA	77301	40718	32199	0.526746	0.20922	0.0250762	5784	1572
GTTCCGTCAGAAATTG	77207	45087	35487	0.583976	0.212922	0.0282579	6558	1810
CAAGACTAGCTCGGCT	77374	42988	33817	0.555587	0.213339	0.02567	6043	1665
TACGCTCAGCAATTCC	77204	41090	32401	0.532226	0.211463	0.0290244	5837	1621
GTAATGCGTTCGGTCG	77184	41214	32372	0.533971	0.214539	0.0190716	5813	1556
ATGGAGGTCAGCAATC	77206	41803	32748	0.541448	0.216611	0.0271245	5414	1377
TCAGCCTAGTCCGCCA	77114	41352	32310	0.536245	0.218659	0.0247301	5781	1599
TATTTCGCACAATGAA	76996	44517	34994	0.578173	0.213918	0.0234038	6501	1800
CATGCGGAGTGAGGCT	77041	45677	35753	0.592892	0.217265	0.0132576	6514	1414
CTGAGGCGTTACTCAG	77043	43841	34508	0.569046	0.212883	0.0235195	6088	1645
CTTACCGCAGTGAGCA	76977	41465	32722	0.538667	0.210853	0.0278648	5128	1364
ACTATTCTCCTGCCAT	77014	40554	31938	0.52658	0.212457	0.0250069	5753	1570
TCTTAGTCACCCTCTA	76933	40028	31654	0.520297	0.209204	0.0244607	5726	1551
GGTTAACCACGCTATA	76946	39586	31154	0.514465	0.213005	0.0222674	5979	1554
CGAGGAACATCTGGGC	76729	43374	33910	0.565288	0.218195	0.0284089	6090	1644
GGTGGCTTCCAACTAG	76953	41656	32572	0.541317	0.218072	0.0236688	5856	1583
CTGTACCCAATGCAAA	76769	45561	35811	0.593482	0.213999	0.0301986	6410	1821
CCACAAAGTTAGGACG	76600	46282	36105	0.604204	0.219891	0.0293731	6336	1832
GCATCTCAGATGGTCG	76526	40387	31714	0.527755	0.214747	0.0235138	5715	1558
CAACAGTAGTAGAGTT	76565	39957	31508	0.52187	0.211452	0.0204436	5446	1520
AGGAATAAGTAAGCAT	76522	44350	34892	0.579572	0.213258	0.0282749	6340	1789
GATCACAGTTGGACCC	76504	41170	32226	0.538142	0.217246	0.0180321	5765	1586
GCTTGGGTCAGGAAGC	76410	44961	35494	0.588418	0.21056	0.0193939	6720	1744
CTGCAGGGTACGTGTT	76582	45776	36166	0.597738	0.209935	0.0279706	6401	1854
ATCACAGGTCTACGAT	76421	44561	34827	0.583099	0.218442	0.0296704	6476	1827
AAAGAACTCCCTATTA	76387	44136	34983	0.577795	0.207382	0.0199395	6311	1751
CGCATAACAGTCAACT	76270	40406	31649	0.529776	0.216725	0.02393	5652	1540
AGACCCGGTTCAATCG	76410	46234	36155	0.605078	0.218	0.0292987	6433	1847
GAGTTTGAGTCGGCAA	76307	41414	32387	0.542729	0.21797	0.0276421	5606	1579
TGGAGAGCACACGCCA	76361	45879	36066	0.600817	0.213889	0.0371324	6390	1840
GAGTCTAGTCACAATC	76242	44951	35288	0.589583	0.214967	0.0286682	6411	1796
AGCTTCCGTATACGGG	76126	41003	32079	0.53862	0.217643	0.0176761	5725	1520
AGCGCTGCAAACCACT	75989	41398	32435	0.544789	0.216508	0.0255531	5932	1629
TCTTTGAGTAACACGG	76111	44003	34845	0.578142	0.208122	0.0306286	6464	1805
GCGGATCAGGTAACTA	75904	44613	34942	0.587756	0.216775	0.0307429	6381	1799
TCTCTGGTCCAACACA	75855	40607	32013	0.535324	0.211638	0.024369	5614	1557
CTTCTCTGTATGGGAC	75930	44422	35149	0.585039	0.208748	0.0276339	6424	1820
TTGATGGGTCTACATG	75894	40633	31896	0.535391	0.215022	0.0217767	5906	1565
CCCAACTGTGTACGCC	75708	40946	31897	0.540841	0.220998	0.0197123	5949	1613
TCAATCTTCCACGAAT	75657	39549	31050	0.522741	0.214898	0.0217315	6106	1552
GCTTTCGTCCTAGCGG	75867	41355	32599	0.545099	0.211728	0.0274164	5772	1603
TGTCCCAGTCGATTTG	75434	39888	31223	0.52878	0.217233	0.02583	5445	1546
AGGGAGTAGATCCGAG	75628	40839	31883	0.539998	0.2193	0.0256517	5617	1563
ATCCATTAGAATTGTG	75489	43011	34004	0.569765	0.209412	0.0284438	6292	1736
GTCAGCGAGGTTTGAA	75461	44780	35469	0.593419	0.207928	0.0329751	6360	1858
ACAAAGATCTCTCAAT	75429	43469	34210	0.57629	0.213002	0.0273426	6319	1755
AGAAATGGTGCGTTTA	75816	44312	34998	0.584468	0.210191	0.0271475	6365	1794
GGAATCTAGTCCTACA	75232	39767	31428	0.528592	0.209696	0.025654	5698	1520
TACACCCCAACTCGTA	75280	40211	31392	0.534152	0.219318	0.0222625	6026	1544
GCGTGCACAACACAGG	75333	40335	31922	0.535423	0.208578	0.021777	5726	1541
GACCTTCTCATACAGC	75115	35515	28132	0.472808	0.207884	0.0270349	5535	1447
TCTCAGCTCAGAGTTC	75220	44152	34710	0.586972	0.213852	0.0261415	6520	1801
CAACAACGTGGTTTGT	75053	40269	31434	0.536541	0.2194	0.0259153	5564	1512
CGATGCGAGACGGTCA	75035	45010	35316	0.599853	0.215374	0.0147515	6453	1671
AGAAGTAGTGACTGTT	75196	43603	34197	0.579858	0.215719	0.027639	6345	1786
CTAACTTTCGTCCTCA	74971	39726	31211	0.529885	0.214343	0.0223894	5621	1533
AGATCCAGTTCGGCCA	75033	40108	31299	0.534538	0.219632	0.0230891	5843	1516
TGCTTGCTCAAACGTC	75002	40093	31556	0.534559	0.21293	0.0234408	5753	1572
CCCTGATAGGGCAACT	75100	40723	31982	0.54225	0.214645	0.0268178	5670	1551
AGAGCAGTCACATTGG	74810	40528	31856	0.541746	0.213976	0.022964	5315	1543
AGATAGATCAAATAGG	74908	38934	30549	0.519758	0.215364	0.0280453	5703	1530
ACAGAAAAGGAAGAAC	74678	39269	30605	0.525844	0.220632	0.027059	5464	1455
TACACCCTCACTTGTT	74941	38757	30485	0.517167	0.213432	0.0196833	6003	1547
GATGACTGTCGAGTTT	74515	39763	31181	0.533624	0.215829	0.0291328	5663	1550
TTGATGGAGTTCCGGC	74489	40001	31409	0.537005	0.214795	0.0233612	5697	1524
AACCTGATCATTGTTC	74451	39314	31285	0.528052	0.204228	0.0263757	5786	1592
GGAGGTAAGTGAGTTA	74338	40090	31600	0.539293	0.211774	0.0234664	5474	1532
ATAGAGACACATACGT	74614	39103	30787	0.524071	0.212669	0.0217181	6058	1549
CGCAGGTGTTGATCGT	74486	44602	35261	0.598797	0.20943	0.0258421	6406	1828
CATGGATTCTCGGGAC	74569	43468	34254	0.582923	0.211972	0.0296517	6281	1783
TACGGGCCAGAAGTTA	74082	39007	30586	0.526538	0.215884	0.0176013	5754	1479
TGCAGATAGGGTCAAC	74121	39587	31012	0.534086	0.216612	0.026821	5659	1553
GCTACCTGTAGTCTGT	74073	39238	30943	0.529721	0.211402	0.0247495	5389	1527
GGGATGACATGACGGA	74204	39645	31094	0.53427	0.215689	0.0193336	5683	1535
TAAGTCGCAGGCTATT	74198	42978	33624	0.579234	0.217646	0.027419	6387	1742
CAACCTCCAACCCTAA	74331	39351	30811	0.529402	0.217021	0.0166986	5766	1480
TGAGGGAAGGCTTAGG	74037	39723	31395	0.536529	0.209652	0.0229547	5775	1525
AATGACCGTCCTCCAT	73966	38731	30532	0.523632	0.211691	0.0254203	5111	1426
ATTCCATAGACAACAT	73863	37935	29999	0.513586	0.2092	0.0261458	5575	1519
CCTTGTGGTGTGTCGC	74130	40246	31957	0.542911	0.205958	0.0252805	5907	1605
CGTGCTTCATGGCCCA	73815	40887	32765	0.553912	0.198645	0.0277922	5509	1586
ACGTTCCCACTCCACT	73846	39944	31262	0.540909	0.217354	0.0239582	5178	1307
GAAACCTCATCCAACA	73785	39277	30782	0.532317	0.216284	0.0240792	5674	1469
AATCGACAGTCGCCCA	73637	39059	30619	0.530426	0.216083	0.0189809	5866	1517
TTCATTGGTGCATGTT	74008	42839	33761	0.578843	0.21191	0.0288121	6422	1740
AGAACAACATCTTAGG	73421	37993	29889	0.517468	0.213302	0.0244351	5611	1491
AGAGAGCGTTACCCAA	73362	40000	32066	0.545241	0.19835	0.0290977	6370	1561
TTGACCCAGTATGCAA	73512	44054	34537	0.599276	0.21603	0.0252883	6479	1809
AGAGAATGTCATCACA	73313	39106	30625	0.533412	0.216872	0.0238149	5426	1479
ATTCATCCAGGAGGAG	73478	42032	33089	0.572035	0.212766	0.0318697	6409	1741
GGACGTCTCTGAGATC	73224	39263	31110	0.536204	0.207651	0.0280523	5601	1522
AGGGCTCAGCCGCTTG	73319	40105	31340	0.546993	0.218551	0.0259013	5990	1559
GAGTTGTTCTACACAG	73238	45086	35339	0.615609	0.216187	0.018587	6153	1710
ACTTCGCAGAGGTGCT	73162	46532	36454	0.636013	0.216582	0.0181836	6226	1726
CAGCCAGCAGTCTCTC	73169	36416	28395	0.497697	0.22026	0.010367	3553	722
GCTACAAGTTGATCGT	73303	38957	30524	0.531452	0.216469	0.0194187	5779	1474
TGGATCAAGCACTCTA	73124	44015	34606	0.601923	0.213768	0.0166887	6322	1691
CACTGTCGTGGCTTGC	73159	43986	34816	0.601238	0.208475	0.0285981	6363	1814
AACAAAGGTTAGTCGT	73092	38626	30160	0.528457	0.219179	0.0250822	4888	1247
CAGTGCGAGTTTAGGA	73087	39484	31111	0.540233	0.212061	0.0243664	5600	1519
CTATAGGAGCTACTGT	73019	42671	33752	0.584382	0.209018	0.0266794	6294	1762
TCAAGACAGTAGGTTA	72860	37696	29678	0.517376	0.212702	0.0168737	5692	1467
AGACCATGTTCCACAA	73032	43121	33662	0.59044	0.219359	0.0307691	6359	1785
TACTTACGTGCCTACG	72905	40072	31443	0.549647	0.215337	0.0258129	5487	1501
TCATACTGTATCCTTT	73075	42014	33175	0.574944	0.210382	0.0297536	6229	1737
AGACCATGTGCTGCAC	72692	39167	30688	0.538808	0.216483	0.0240337	5675	1472
CTCAGGGAGGAACTAT	72793	39428	31018	0.541645	0.2133	0.0266022	5446	1490
TGTAACGTCGGACTGC	72780	39884	31397	0.548008	0.212792	0.0213186	5891	1562
CGTAGTATCGTTACCC	72502	38213	30124	0.527061	0.211682	0.0282349	5645	1495
TGACCCTAGGCCACTC	72418	43869	34258	0.605775	0.219084	0.0263954	6522	1804
CATTCATTCGGTTCAA	72464	42766	33789	0.590169	0.20991	0.023785	6097	1691
GTAGGTTTCCTATGGA	72819	41799	32819	0.574012	0.214838	0.024402	6466	1721
CTTGAGAAGCGTTAGG	72274	38979	30764	0.539323	0.210755	0.0236071	5593	1527
AGTGTTGTCAACTACG	72606	40437	31848	0.556937	0.212404	0.0256905	6261	1664
CCGATCTCACTCCCTA	72184	42048	33232	0.582511	0.209665	0.0301907	6552	1753
TATTCCACATGCCATA	72146	38155	30118	0.528858	0.210641	0.0234799	5884	1550
CGAAGGATCGGCTATA	72256	42750	33862	0.591646	0.207906	0.0312824	6257	1738
TAAGCCATCTCGCTCA	72088	39349	30880	0.545847	0.215228	0.0271049	5903	1548
GAGGGATGTGGATCGA	72003	38945	30640	0.54088	0.213249	0.0274581	5470	1514
TCAATCTGTATCTTCT	71940	37978	30049	0.527912	0.208779	0.0240196	5929	1476
CTTTCAAGTTGGGCCT	71781	38668	30605	0.538694	0.208519	0.0264154	5514	1503
GTGGTTATCTGGGCGT	71864	38541	30495	0.536305	0.208765	0.0235724	5699	1486
TCATTACTCCCATAGA	71732	36819	29131	0.513286	0.208805	0.0195051	5834	1656
CGTAAGTCAGCTGTCG	71804	42857	33918	0.596861	0.208577	0.0297965	6324	1776
TGAGCATAGCTGTACT	71704	37022	29217	0.516317	0.210821	0.0191039	5728	1471
CCGATCTAGCCGATCC	71577	38783	30547	0.541836	0.212361	0.0237718	5587	1475
TGACTCCAGAGAATCT	71685	36834	28908	0.513831	0.215182	0.0208547	5681	1414
TTGCGTCCATCCAATG	71575	41093	32604	0.574125	0.20658	0.0293256	6317	1639
TCTTCCTTCTCATTTG	71570	41048	32863	0.573536	0.199401	0.0317039	6367	1677
CACTTCGTCACTCGAA	71557	38373	30148	0.536258	0.214343	0.0258087	4827	1264
TTCACGCCACGTATAC	71486	38430	30032	0.537588	0.218527	0.0241963	5420	1466
CACGTTCCATCTAACG	71575	42539	33347	0.594328	0.216084	0.0294707	6267	1754
AACAAGACATTGACAC	71436	37400	29188	0.523546	0.219572	0.0224517	5677	1472
AGACACTAGGACTATA	71284	41419	32566	0.581042	0.213742	0.0273579	6318	1671
CACCGTTAGAAGTCTA	71524	38444	30246	0.537498	0.213245	0.022925	5943	1530
GCAGCCATCACGACTA	71307	37861	29604	0.530958	0.218087	0.0203649	5384	1474
AGTTCGACATGCACTA	71210	38474	30107	0.540289	0.217472	0.0256123	5417	1437
GGGAGATTCAGGACGA	71144	38654	30271	0.543321	0.216873	0.0275769	4691	1242
CATCGCTGTAAGATCA	71252	37038	29174	0.519817	0.212322	0.0196038	5836	1661
AGTCTCCAGTATGTAG	71270	37694	29747	0.52889	0.210829	0.027758	5524	1480
AGGGCTCTCGTTCTAT	71225	38647	30556	0.542604	0.209356	0.021486	6026	1529
AGAACCTGTATCCTCC	71093	38215	29835	0.537535	0.219286	0.0289964	5712	1467
GTGTTCCCATTCCTCG	71109	37681	29651	0.529905	0.213105	0.0285823	5638	1504
GAAGTAAAGAATCTAG	71029	37676	29570	0.530431	0.21515	0.0270633	5253	1459
GATAGAACAGTATACC	71027	37657	29681	0.530179	0.211807	0.0253036	5533	1486
AGTGACTCAACGGCTC	70964	38324	29998	0.540048	0.217253	0.0233723	6278	1756
AAGCGAGAGCCGATTT	70957	38981	30460	0.549361	0.218594	0.0249666	5351	1471
CCACAAAGTAGAGCTG	70928	37868	29665	0.533894	0.216621	0.0200046	5908	1467
CGTAGTAGTGCCCGTA	70864	37540	29604	0.529747	0.211401	0.0262925	5574	1460
GGAGAACAGCCGTTGC	70722	38791	30346	0.5485	0.217705	0.0227949	5180	1399
GCGGATCCAATGCTCA	70732	37948	29654	0.536504	0.218562	0.023782	5493	1479
TGCTCGTAGATTAGTG	70703	37307	29443	0.527658	0.210792	0.0283834	5471	1461
CAGCCAGAGCCTGACC	70834	37985	29693	0.536254	0.218297	0.0212184	6058	1752
CGAGGCTAGAGTGGCT	70522	44901	35461	0.636695	0.21024	0.0148751	6020	1758
TACCGAACACCGTGGT	70970	41991	32914	0.591673	0.216165	0.0302769	6301	1704
AGTAGTCTCAAGCTTG	70867	37613	29575	0.530755	0.213703	0.0255666	5872	1479
CACCAAATCGGCCCAA	70872	38432	30160	0.542273	0.215237	0.0188622	5857	1489
GAACACTCAGGTGAGT	70494	38052	29837	0.539791	0.215889	0.0254518	5478	1507
AAAGGGCGTGTTTCTT	70501	37425	29560	0.530844	0.210154	0.0184809	5632	1459
GTCTCACTCGATACAC	70599	40550	32134	0.574371	0.207546	0.0353434	6358	1663
CAAAGAATCCTTCTTC	70400	37296	29306	0.529773	0.214232	0.0276771	5458	1431
TACCCACCAAACGAGC	70417	38067	29811	0.540594	0.216881	0.030296	5802	1510
AGACACTTCGACCCAG	70219	43116	33776	0.614022	0.216625	0.0165458	5866	1546
TTGAGTGGTACGAAAT	70395	37067	29102	0.526557	0.214881	0.0235962	5226	1413
ATGCATGAGCATATGA	70354	42124	32994	0.598743	0.216741	0.0168378	6201	1573
TGAGGTTCATAGCACT	70366	37304	29295	0.530142	0.214695	0.0217254	5572	1442
TGCGGGTAGGTGAGCT	70066	39356	30983	0.561699	0.21275	0.0276864	5921	1579
GGTGTCGTCTTGGCTC	70033	37872	29971	0.540774	0.208624	0.0243771	5692	1521
TCACACCAGCTAGAAT	70160	37385	29471	0.532853	0.211689	0.0227124	5925	1732
AGGTAGGGTCACTAGT	70328	37905	29809	0.538975	0.213587	0.026714	5904	1513
TGTCCACCAACCAATC	70058	37327	29196	0.532801	0.217832	0.0244756	5564	1499
GACCTTCGTGCCGTTG	70010	37775	29808	0.539566	0.210907	0.0274913	5532	1504
ACTTTCAGTTTACTTC	69973	36543	28884	0.522244	0.209589	0.0274205	5633	1448
CGTAAGTCAGCTAACT	70025	37833	29766	0.540278	0.213227	0.0272325	5814	1486
CAGTTCCTCGCAACAT	70013	37377	29472	0.533858	0.211494	0.0254608	5592	1460
ATCGATGAGACCAAAT	69987	38176	29887	0.545473	0.217126	0.0249243	5878	1507
CAGCGTGGTGGATCGA	69857	41120	32439	0.588631	0.211114	0.0355371	6213	1710
TTAGTCTAGAGCACTG	69839	41819	33001	0.598792	0.210861	0.0244449	6368	1745
ACGCACGCACCAAAGG	69820	42635	33248	0.610642	0.220171	0.0273978	6387	1727
TCATGCCCATGACTCA	69642	37235	29393	0.534663	0.210608	0.0265363	5012	1421
CGCATAAAGGTGTGAC	69606	36812	29029	0.528862	0.211426	0.0249245	5647	1435
TCCATGCTCAGACTGT	69644	41082	32255	0.589886	0.214863	0.0307358	6284	1702
GCCATTCGTGGTGATG	69633	37621	29846	0.540275	0.206666	0.023986	5605	1476
GAGTCTACACACAGAG	69615	38161	29948	0.548172	0.21522	0.0211251	6007	1754
GTCACGGCAGGTTCCG	69603	41690	32816	0.598968	0.212857	0.0319214	6313	1756
GACACGCGTCCATACA	69601	41649	32970	0.598397	0.208384	0.0300432	6307	1749
TCATGAGGTAACATAG	69598	40897	32320	0.587617	0.209722	0.015724	5856	1433
CCTCATGGTTCGAACT	69412	38034	29855	0.547946	0.215044	0.0175999	5472	1447
AACCATGAGATGGGCT	69400	36996	28995	0.533084	0.216267	0.0282046	5527	1470
CTTCTAAGTGGGCTCT	69366	36794	29012	0.530433	0.211502	0.0209068	5664	1439
CGTAATGCATAGACTC	69428	40986	32341	0.590338	0.210926	0.0285874	6259	1693
ATCCATTGTAGTGCGA	69336	37300	29289	0.53796	0.214772	0.0238171	5167	1426
CGAGGCTCAATGGCCC	69281	37358	29270	0.539224	0.2165	0.016814	5652	1468
GTGGGAAAGACTGTTC	69148	36524	29182	0.5282	0.201019	0.0284987	5535	1472
CCGGACAGTACGATGG	69113	37126	28843	0.537178	0.223105	0.0265188	5640	1464
TCCCATGTCCACACCT	69308	42270	33290	0.609886	0.212444	0.0274996	6145	1766
GTCGAATGTGGGACAT	69272	40408	32250	0.583324	0.201891	0.0279518	6145	1681
AGCCAGCAGAAGCTCG	69258	41801	32854	0.603555	0.214038	0.0296122	6233	1706
GGATCTAAGCTGACAG	68895	36350	28540	0.527614	0.214856	0.027127	4458	1130
CAATGACGTAAGCGGT	68996	36499	28536	0.529002	0.21817	0.0232796	5728	1678
GAAATGACAAATGGTA	68671	35959	28189	0.523642	0.216079	0.020773	5428	1421
GCGAGAATCTTCGTAT	68598	36507	28654	0.532188	0.215109	0.0276525	5369	1434
TATTTCGCAAGAATGT	68746	40218	31678	0.585023	0.212343	0.0299634	6293	1639
ACAAGCTCAAATCCCA	68583	36659	28702	0.53452	0.217054	0.0228992	6026	1699
GCCAACGAGCGTACAG	68870	41434	32948	0.601626	0.204808	0.0228357	6246	1675
TGTTCTAAGGCCTAAG	68418	36777	29021	0.537534	0.210893	0.0256509	5362	1466
CTAGGTAAGGACAGCT	68567	35959	28526	0.524436	0.206708	0.0211872	5705	1430
TCCTCTTTCGGCTGGT	68539	36967	29216	0.539357	0.209673	0.0277592	5675	1468
TCATGTTAGTCACTGT	68198	35262	27958	0.517053	0.207135	0.023651	5656	1614
GACCCAGCATAGGCGA	68318	40629	31719	0.594704	0.219301	0.0117951	5846	1326
AATGGCTAGTGAGTTA	68149	36411	28440	0.534285	0.218917	0.0257867	5277	1417
TGTTTGTTCGAACGCC	68408	41457	32666	0.606026	0.212051	0.0273202	6293	1743
TGATGCAGTTACCTTT	68405	36060	28379	0.527154	0.213006	0.0200955	5604	1386
GAGGGATGTATAGGGC	67934	36021	28412	0.530235	0.211238	0.0265133	5253	1406
GTTCATTGTTGTGGAG	68105	35786	28310	0.525453	0.208909	0.0286268	5124	1369
GTGCTGGCAAGGTTGG	67918	36774	28873	0.541447	0.214853	0.0229026	5434	1472
CTAACTTGTATCATGC	68010	36013	28265	0.529525	0.215145	0.0269938	5507	1433
GTGAGTTTCAGCGCAC	67881	36844	28877	0.542773	0.216236	0.02581	5379	1428
TTACCGCGTTATGACC	67762	37182	29155	0.548715	0.215884	0.0280949	5603	1471
AAACCCATCGTCGATA	67860	29977	23408	0.441748	0.219135	0.00583465	2808	369
TCGGGACCAGAGGCTA	67846	36066	28649	0.531586	0.205651	0.0204352	5653	1417
CGACGCTCTTCCGATC	67764	31352	26831	0.462665	0.144201	0.022385	5735	1529
ACAGGGAGTAGTCACT	67570	40614	31692	0.601066	0.219678	0.0304017	6132	1665
TCCTCGATCGAAGAAT	67875	37812	29944	0.557083	0.208082	0.023636	5920	1517
CTGTGAACACCGTCGA	67566	36583	29181	0.541441	0.202334	0.0307467	5486	1426
ATAGAGATCCTGGGTG	67574	35153	27725	0.520215	0.211305	0.0194391	5751	1636
GTGGAAGAGTGCCTCG	67536	37098	29505	0.549307	0.204674	0.0260359	5608	1474
CAACAGTGTCATCGCG	67481	37082	29002	0.549518	0.217895	0.0180179	5790	1443
TATCTTGGTTCGGCTG	67557	40489	32041	0.599331	0.208649	0.0295745	6246	1674
TGATGGTGTCGTACTA	67472	35809	28157	0.530724	0.213689	0.0200172	5861	1624
TACGTCCGTGATAGTA	67462	35473	27850	0.525822	0.214896	0.0252703	5483	1407
AGCGATTTCGCATAGT	67472	37032	28790	0.54885	0.222564	0.0243564	5738	1427
CAGGCCAGTGAAGCTG	67435	37081	28972	0.549878	0.218683	0.026299	5271	1420
GAATCGTGTTTACTGG	67439	40542	32071	0.601165	0.208944	0.0273076	6247	1668
GGAATCTCATCGATCA	67292	40573	32030	0.602939	0.210559	0.0273515	6229	1712
TCATCCGCAAATCAAG	67259	36309	28465	0.539839	0.216035	0.0236499	5100	1357
CGGGTGTAGTAAGACT	67416	35756	28450	0.530379	0.204329	0.0280973	5503	1440
CATTGTTGTATTTCTC	67208	38333	30472	0.570364	0.205071	0.027555	6155	1886
CAAGCTACATGAGATA	67181	36016	28310	0.536104	0.21396	0.0217177	6063	1648
GATGAGGTCTGAACGT	67413	35815	28266	0.531277	0.210778	0.0235412	5745	1674
CCCTCAAAGTAATCCC	67144	34902	27418	0.519808	0.214429	0.0185889	5587	1602
TGAGGAGTCCCTCGTA	67018	35221	27599	0.525545	0.216405	0.0214335	5853	1611
TTGGATGGTATCGTGT	67167	35201	27764	0.524082	0.211272	0.0249447	5952	1692
CCACGTTTCAGACCGC	67132	36987	28966	0.550959	0.21686	0.0235852	5271	1435
CAATACGAGGTAGCAC	66979	40163	31596	0.599636	0.213306	0.0259956	6247	1711
CAGATCACACTGTCCT	67015	35989	28218	0.537029	0.215927	0.0227729	5986	1660
TGACCCTCAACGGCTC	67106	37586	29389	0.560099	0.218087	0.0249417	5839	1460
TCATACTAGTCAGCGA	66967	35840	28186	0.535189	0.21356	0.0256325	5364	1396
GTTGCTCTCATTTGGG	66864	35348	28068	0.528655	0.205952	0.0228754	5527	1427
GGGCCATAGACAACAT	66775	39295	30725	0.588469	0.218094	0.0264615	6298	1879
GTCCACTAGTTGGCGA	66739	36528	28905	0.547326	0.208689	0.0274821	5976	1696
GCATCGGCATCGAGCC	66696	35853	28240	0.537558	0.212339	0.0253671	5484	1416
GAACTGTTCTGGACTA	66870	36387	28855	0.544145	0.206997	0.0262402	5918	1715
AACGAAATCATCGACA	66732	35333	27453	0.529476	0.223021	0.0176619	5305	1359
TGTGATGTCCGCAGTG	66470	35973	28201	0.541192	0.216051	0.0221251	5038	1349
TGGGAGAGTAGGGAGG	66537	41483	32631	0.623458	0.213389	0.0227477	5855	1583
GATGTTGTCATGTCAG	67276	36534	28676	0.543047	0.215087	0.00154192	4100	510
AACGGGATCCTTGAAG	66470	41459	32358	0.623725	0.219518	0.0214194	6141	1668
TTGTTTGAGTGAACAT	66549	38838	30694	0.5836	0.209692	0.0280697	6209	1868
TTGCATTTCTTCGGTC	66582	39865	31483	0.598735	0.21026	0.0238609	6223	1640
TGGAGAGGTAGGTGCA	66470	35972	28306	0.541176	0.21311	0.0280154	5429	1425
CCGATGGTCGATCCAA	66364	36055	28324	0.543292	0.214422	0.0233946	5087	1384
TTCGGTCAGTAAACGT	66283	40095	31591	0.604906	0.212096	0.0213024	6128	1600
TACCCACTCTGCATGA	66285	36065	28323	0.54409	0.214668	0.0273295	5542	1416
GGAGATGAGCACACAG	66211	35620	27860	0.537977	0.217855	0.0256843	5190	1357
TACAGGTCAACCCTAA	66194	33645	26305	0.508279	0.21816	0.0177221	5687	1558
GAGTGAGAGAGTCGAC	66194	39197	30785	0.592153	0.214608	0.0240335	6231	1909
AGAGAGCTCATCAGTG	66109	39128	30874	0.591871	0.210949	0.0277718	6142	1633
CGTTCTGTCGCCTAGG	66025	39957	31551	0.60518	0.210376	0.0279559	6270	1683
TATCAGGGTAGGACCA	66006	34544	27057	0.523346	0.216738	0.0130373	4346	961
CTCCTCCAGACCAAGC	65996	36048	28270	0.546215	0.215768	0.0257743	5223	1381
AGCGTATTCCCGAAAT	65927	39426	31108	0.598025	0.210978	0.0249088	6137	1629
TGTTCTATCTGGTCAA	65675	33563	26538	0.511047	0.209308	0.0223899	5437	1539
TCAAGACGTACGTAGG	65900	36110	28207	0.547951	0.218859	0.0222668	5732	1657
GTGGGAACAGCCTATA	65726	35831	28119	0.545157	0.215233	0.0244057	5098	1377
ATCCTATGTATGCTAC	65614	33899	26854	0.516643	0.207823	0.0212088	5411	1543
CTGATCCTCTTAAGGC	65664	34254	26920	0.521656	0.214106	0.0189778	5541	1571
TACCGAAGTGACCTGC	65576	35640	27812	0.543492	0.219641	0.0267354	5390	1415
TGACAGTTCGACGAGA	65575	35012	27426	0.533923	0.216669	0.0285482	5165	1369
TGTAACGCAACACGTT	65734	37048	28927	0.563605	0.219202	0.026161	5913	1744
TGAATGCCACTAGGCC	65575	40281	31512	0.614274	0.217696	0.0242772	6181	1651
GTCGTAAGTAGCGTTT	65444	35749	29301	0.546253	0.180369	0.0284115	5766	1482
GGATGTTTCACAATGC	65277	34418	27073	0.527261	0.213406	0.0275463	5280	1400
CCATAAGGTAGTCGGA	65322	37310	29270	0.571171	0.215492	0.0241363	6251	1801
GGTAGAGCACCATAAC	65139	34991	27868	0.537174	0.203567	0.0270444	5388	1416
TTGAGTGCAGTTAGAA	65228	34348	26920	0.526584	0.216257	0.0245457	4707	1273
ATTGTTCTCCTGGGTG	65403	38766	30558	0.592725	0.211732	0.0272527	6061	1610
TCAAGACTCACTGTCC	65111	34977	27382	0.53719	0.217143	0.0185599	5763	1609
TCTTCCTAGACTTGTC	64950	33617	26506	0.517583	0.21153	0.0206268	5245	1326
CATGGATTCTAGCAAC	65066	38665	30405	0.594243	0.21363	0.0316034	6013	1607
ACAGAAAAGTAGCAAT	65056	35714	28040	0.548973	0.214874	0.0264453	5794	1716
CAACCTCTCATTGTGG	64940	34862	27515	0.536834	0.210745	0.0243998	5245	1356
CTCCAACGTCGTATTG	65367	34839	27562	0.532975	0.208875	0.028345	5602	1655
TGCTTGCCACCTGATA	65251	35391	27779	0.542382	0.215083	0.0229791	5840	1626
CATTCTAAGGCTCTCG	64992	36731	28950	0.565162	0.211837	0.0267513	6061	1751
GTGTCCTCAAAGGGTC	64968	35106	27634	0.540358	0.212841	0.0236783	5505	1445
TCGAAGTTCGATACAC	64933	33722	26526	0.519335	0.213392	0.0163727	5606	1544
AGGGAGTCATTGCCGG	64777	34585	27080	0.533909	0.217002	0.0189517	5785	1574
CTACCCAGTGCCTTCT	64927	38441	30204	0.592065	0.214276	0.0273215	6176	1841
CATACAGAGTCACGCC	64891	35726	27920	0.550554	0.218496	0.0264781	5917	1655
ACTCCCAGTTTGAAAG	64723	33785	26651	0.521994	0.211159	0.0259668	5518	1577
GTATTGGCAAGGCTTT	64660	40242	31782	0.622363	0.210228	0.0168314	5846	1558
CCACCATAGGTCATTC	64668	34089	26853	0.527139	0.212268	0.0185183	5431	1555
CGGAGAATCGTAACTG	64639	34605	26806	0.535358	0.225372	0.0233077	4894	1291
TGACAGTTCTTCCCAG	64842	35397	27720	0.545896	0.216883	0.0260043	5702	1621
TTGGGATTCTGTTGGA	64567	33681	26733	0.521644	0.206288	0.0177261	5565	1559
TCGGGCATCGGTCGGT	64521	35523	27943	0.550565	0.213383	0.0293311	5809	1659
ATACCTTGTAGAGGAA	64543	33689	26514	0.521962	0.212978	0.0251787	5723	1598
CAAGACTAGCCATTCA	64695	34580	27235	0.534508	0.212406	0.0260313	5393	1365
GCAGCCACAGCATACT	64511	36273	28527	0.562276	0.213547	0.026189	5825	1658
CTCAGGGCAGTCGAGA	64508	35023	27557	0.542925	0.213174	0.0226135	5887	1606
TGTCCCAGTGGCATCC	64532	35073	27538	0.543498	0.214838	0.0248147	5691	1631
CTGCATCCAATTCGTG	64271	34484	27058	0.536541	0.215346	0.0261524	4578	1262
TTCGCTGGTACAGCGA	64292	39040	30047	0.60723	0.230353	0.0266317	6057	1876
TTCCGGTGTTGAAGTA	64333	38453	30324	0.597718	0.211401	0.0250818	6226	1934
CACAGGCCATCCAACA	64210	34834	27291	0.542501	0.216541	0.0287593	4941	1317
GAGTTACGTCTGGTTA	64131	34871	27337	0.543746	0.216053	0.0201277	5281	1371
TTCTTGAAGTGCTACT	64485	37643	29690	0.583748	0.211274	0.0295322	6093	1866
TCCTGCAAGGTTGCCC	64061	35769	28075	0.558358	0.215102	0.021658	5144	1397
TCAGTGACACACCTGG	64107	34232	26799	0.533982	0.217136	0.0265682	4627	1277
GGCTTTCAGCGGACAT	64201	38994	30761	0.607374	0.211135	0.026344	6211	1920
TGGTACAGTCAGACTT	64271	34701	27199	0.539917	0.21619	0.0242727	5806	1610
AGAAGTACAGCACACC	64017	38341	29960	0.598919	0.218591	0.0102548	5651	1265
ATTTCTGAGCTCGAAG	64179	38466	30509	0.599355	0.206858	0.0252741	6235	1871
CATGGTATCATGCCGG	64015	33948	26817	0.530313	0.210057	0.0250738	5513	1602
CAGATACGTTACGCCG	63889	35122	27363	0.549735	0.220916	0.026006	4761	1293
GTAGGTTTCACCCATC	63998	35995	28455	0.562439	0.209474	0.0267865	5869	1692
TGTGATGTCCTGCTAC	63957	34548	27221	0.540175	0.212082	0.0137521	6324	1653
ATGGGTTGTAACAGGC	63982	38239	30104	0.597652	0.212741	0.0201146	5939	1545
AGTAGCTAGCGTGAGT	63732	34570	27104	0.542428	0.215968	0.0261505	5131	1351
TGGGCTGCAAGAGTGC	63728	35167	27640	0.55183	0.214036	0.0252015	5031	1371
ATGCGATGTAGCGATG	63505	39763	30834	0.62614	0.224555	0.017794	5894	1504
TCTACCGCATAGAGGC	63881	34035	26676	0.532788	0.216219	0.023709	5570	1575
CGAGGAACAATACCCA	63547	34034	26687	0.535572	0.215872	0.0235732	5217	1354
AACAACCTCCATGATG	63184	33752	26343	0.534186	0.219513	0.0188058	5286	1544
AACCAACGTCGGTAAG	63426	37936	29752	0.598114	0.215732	0.0190162	5904	1497
CGGGCATTCGTCCTTG	63023	34629	26965	0.549466	0.221317	0.0247418	5265	1373
GCAGCTGGTTGTGCCG	63395	34687	27219	0.547157	0.215297	0.0266869	5730	1609
GATTCGAAGCGTACAG	63682	35731	28093	0.561085	0.213764	0.0285318	5944	1688
ATGCATGAGCTGGAGT	63083	34528	27078	0.547342	0.215767	0.0210334	5799	1568
CCGAACGCAGCATACT	62968	33907	26434	0.53848	0.220397	0.0260744	4874	1308
ACAGCCGTCTGTCTCG	62973	34140	26740	0.542137	0.216755	0.0209443	5254	1363
CCACGAGTCCATCTAT	62852	33536	26391	0.533571	0.213055	0.026102	5266	1361
GTGGAGAGTATCACGT	62702	33094	25953	0.527798	0.215779	0.0166925	4655	1227
AACACACAGAGTCCGA	62702	31078	24309	0.495646	0.217807	0.0154815	4143	943
ATAGAGAAGTTACGAA	62618	32476	25543	0.518637	0.213481	0.0291726	4919	1296
GAACGTTAGGGTACAC	63036	37774	29761	0.599245	0.21213	0.0183399	5988	1740
GCAGGCTCACCAATTG	62955	28810	22436	0.457628	0.221243	0.0059432	2728	410
TTCACGCGTTTACTTC	62768	34338	27123	0.547062	0.210117	0.0246983	4754	1304
CTACATTCAGGCACTC	62635	33571	26500	0.535978	0.210628	0.0210107	5733	1574
ATCGCCTGTACCGGCT	62828	36038	28247	0.573598	0.216188	0.0263951	5880	1778
CACCGTTTCGGAATGG	62608	35045	27579	0.559753	0.21304	0.0295519	6060	1717
TTCTGTATCCGTCAAA	62573	32136	25371	0.513576	0.210512	0.0216019	5514	1491
ACAGAAAGTCACAATC	62431	32945	25769	0.527703	0.217818	0.0232848	5764	1564
TCGCTTGCACGCAGTC	62444	33519	26578	0.536785	0.207077	0.0205408	5506	1557
CGATCGGAGGAACGCT	62560	33935	27012	0.542439	0.204008	0.0277732	5464	1627
CAGGTATTCCTATTGT	62305	32683	25784	0.524565	0.211088	0.0245464	5002	1262
TTCAATCTCGTCGGGT	62350	33702	26649	0.540529	0.209275	0.025153	5547	1575
TTACCGCGTGAGATAT	62433	37383	29477	0.59877	0.211487	0.0257967	6078	1812
TCGTAGATCATCTGTT	62055	32854	26192	0.529434	0.202776	0.018101	5281	1486
GAAGCGAAGCGCAATG	62217	34179	26653	0.549351	0.220194	0.024084	4985	1293
AGGGCTCTCGTCGGGT	62421	34226	26980	0.548309	0.21171	0.0273217	5619	1622
TCCACGTAGTTCAACC	62060	33354	26184	0.537448	0.214967	0.026572	4927	1302
TTGGGCGTCAAACCTG	62338	37912	29799	0.608168	0.213996	0.0335089	6091	1839
AGGATAAGTTCCCACT	62150	34986	27516	0.562928	0.213514	0.0288962	5878	1675
TGGAACTCAAATGCTC	62089	35738	28033	0.575593	0.215597	0.0254342	5894	1653
TGCTCGTGTATAGGAT	62047	32665	26422	0.526456	0.191122	0.0272601	5717	1568
GAACACTAGTGCAGCA	61976	33154	26021	0.534949	0.215147	0.0262388	4700	1263
TTTAGTCGTATGTGTC	61972	32385	25600	0.522575	0.209511	0.0201239	5507	1504
TATTCCACATACAGAA	61885	31965	25277	0.516523	0.209229	0.0236492	5371	1504
ACCTGTCCAGTGGTGA	61888	33577	26474	0.542545	0.211544	0.0246695	5086	1319
TGATCAGTCCGATCGG	61769	36329	28490	0.588143	0.215778	0.0261509	6334	1830
TTCCACGAGCCGATCC	61696	33528	26155	0.543439	0.219906	0.0262006	5254	1508
TCAGCAAAGCTGACTT	61817	32895	25547	0.532135	0.223377	0.0246982	4811	1284
ATCCTATGTAGCTTAC	61940	33168	26222	0.535486	0.209419	0.0224231	5818	1594
CACGACGCTCTTCCGA	61616	29448	25452	0.477928	0.135697	0.0253212	5647	1540
CCGATGGGTACTCCGG	61926	34233	26729	0.552805	0.219204	0.0221504	5692	1633
TGCAGTAGTACACGTT	61519	32675	25587	0.531137	0.216924	0.0237401	5013	1296
CATGCTCAGGTATAGT	61696	34408	27073	0.557702	0.213177	0.0269829	5902	1625
GGGAGATCAGACATCT	61518	32894	25864	0.534705	0.213717	0.0247533	4952	1288
TCCTCGACACTCATAG	61625	32036	25368	0.519854	0.208141	0.0230676	5115	1500
CACTAAGCACATCATG	61493	33273	25966	0.541086	0.219607	0.0237346	4736	1247
ACTCCCAGTCTCTCCA	61514	36010	28464	0.585395	0.209553	0.0260148	6045	1775
TTTAGTCAGCTCGCAC	61467	35738	28103	0.581418	0.213638	0.0150048	5382	1104
CCTCTCCAGTTAGTGA	61448	37296	29573	0.606952	0.207073	0.0200531	5829	1485
TGTCAGAGTTGGCCGT	61430	38131	29952	0.620723	0.214497	0.026758	6125	1843
GTCCCATGTTGTCTAG	61453	33386	26447	0.543277	0.207842	0.024795	5387	1559
GTGGTTATCCATCGTC	61462	33776	26570	0.549543	0.213347	0.0241693	5696	1589
GTCCTCACATTGCCGG	61289	32599	25678	0.53189	0.212307	0.0270003	3962	1004
TTTCAGTTCCTGTTGC	61325	32316	25511	0.526963	0.210577	0.0210271	5643	1533
TGACAGTGTAACGATA	61166	32489	25261	0.531161	0.222475	0.0263542	4653	1269
TCGACCTGTGTTAGCT	61454	36836	29132	0.599408	0.209143	0.0283418	6011	1843
GATAGCTTCATGCAGT	61421	32223	25231	0.524625	0.216988	0.0200109	5482	1517
CTGAGGCTCCATGAGT	61095	32541	25555	0.53263	0.214683	0.0247666	4777	1271
ATACTTCAGAAACTAC	61037	31767	25075	0.520455	0.210659	0.0267397	4988	1277
TACGGTATCTGTAACG	61045	36543	28772	0.598624	0.212654	0.027244	6024	1831
CTTACCGGTCCTGGTG	60831	32784	25714	0.538936	0.215654	0.0271629	5173	1509
GCACGTGCATGCAGGA	61112	34821	27277	0.56979	0.216651	0.0253835	5831	1669
ATACCTTTCCTCAGGG	60943	36171	28563	0.593522	0.210334	0.0261025	5995	1797
GGCTTTCAGGTGCTTT	60900	33047	26074	0.542644	0.211003	0.025813	5261	1571
TTACCATCAAACTCTG	60973	32577	25638	0.534286	0.213003	0.022224	5655	1547
ACTTTCAGTTGCATCA	60834	33309	26328	0.547539	0.209583	0.0300645	5917	1634
CCTGCATTCACCTACC	60779	32744	25727	0.538739	0.214299	0.0285581	4896	1273
GTTCCGTGTGGCTGCT	60705	36218	28640	0.596623	0.209233	0.0260767	6276	1838
CACTGGGTCACCCTGT	60763	32324	25453	0.531968	0.212567	0.0215797	5486	1485
TTCACCGGTCCCACGA	60709	33276	26084	0.548123	0.216132	0.0266897	4806	1274
CCTCAACCATCCGAGC	60765	33208	25883	0.546499	0.220579	0.027164	4937	1296
AAACGCTGTTGGCCTG	60682	33052	25852	0.544676	0.217839	0.0272287	4945	1271
GTAATGCAGTCTGCGC	60694	33354	26093	0.549544	0.217695	0.0282777	5070	1295
GTGAGTTGTTGTCTAG	60700	34407	27178	0.566837	0.210103	0.031673	5779	1673
GAACTGTAGTGGATAT	60633	31951	25053	0.526957	0.215893	0.0255416	4929	1269
TAAGCGTGTGACTGAG	60636	33073	26019	0.545435	0.213286	0.027903	4960	1316
CACGAATTCTGGACTA	60550	31293	24751	0.516813	0.209056	0.027761	4872	1204
TGACTCCTCTCGAGTA	60527	34797	27429	0.5749	0.211742	0.0217374	5869	1699
TTGCCTGCAATTTCCT	60532	32379	25591	0.534907	0.209642	0.0204929	5225	1495
AATCACGCATCGTGCG	60619	36745	28944	0.606163	0.212301	0.0280904	5956	1803
ATGGTTGGTTCTCCAC	60334	31918	25110	0.529022	0.213297	0.0242067	4893	1253
GATTCTTCATGCGGTC	60345	32942	25950	0.545894	0.212252	0.0275141	4812	1289
CGTCCATGTCCTCCTA	60539	37222	29377	0.614843	0.210762	0.0268265	6222	1834
AGCTCAATCTTCCTAA	60304	34298	26815	0.568752	0.218176	0.0297359	5972	1694
TACCGAAGTTGCAACT	60293	31621	24650	0.524456	0.220455	0.0235634	5128	1443
GCCATGGTCGAGCACC	60413	32678	25710	0.54091	0.213232	0.0260002	4777	1249
GCACGTGCAGGTCCCA	60153	33019	25855	0.548917	0.216966	0.0272162	5337	1538
GCTACCTTCATTGCGA	60178	32666	25617	0.542823	0.21579	0.0298147	4747	1242
GCTACCTCAGAGGCTA	60272	32991	25737	0.547369	0.219878	0.0227169	5581	1516
TAATCTCTCGGTGCAC	60063	32398	25440	0.5394	0.214766	0.0246552	4777	1271
AAGCCATCATAGGAGC	59955	32306	25402	0.538837	0.213706	0.0271111	4880	1256
CAGTTCCCAGTCGCTG	59834	32463	25653	0.542551	0.209777	0.0278912	4741	1239
CTTCTAACAATCAAGA	59871	32187	25397	0.537606	0.210955	0.0282249	4944	1313
TCTTCCTAGTGTACAA	60133	32091	25443	0.533667	0.207161	0.0267079	5571	1549
ATGACCACATAACCCA	59601	31700	24699	0.53187	0.220852	0.0256317	4524	1192
TCAAGCAGTCAAACGG	59585	37394	29328	0.627574	0.215703	0.0185537	5686	1394
CTCTCAGAGCAATAGT	59432	31392	25074	0.5282	0.201261	0.027094	5476	1501
CTGCATCCAAATAGCA	59785	32590	25528	0.54512	0.216692	0.0273373	5694	1545
GACTATGAGTTCCGTA	59381	31290	24546	0.526936	0.215532	0.0291498	5296	1504
CTCCGATTCGGAATGG	59483	32697	25887	0.549686	0.208276	0.027354	5510	1544
ATTACTCCAGGTAGTG	59659	33542	26458	0.562229	0.211198	0.0283332	5762	1610
TCAAGACGTAACGCGA	59361	32285	25327	0.543876	0.215518	0.0244406	4689	1219
ATCGGCGGTGATAGTA	59376	31723	24849	0.534273	0.216688	0.0201953	5493	1485
TTTACTGGTACGCTTA	59335	30761	24382	0.518429	0.207373	0.026109	5398	1464
TACAACGTCGTCGCTT	59323	31869	25129	0.537212	0.211491	0.02117	5445	1466
GGACGTCTCAACCCGG	59169	36105	28413	0.610201	0.213045	0.0229137	6200	1780
TTAGGCATCTTCGATT	59281	31349	24748	0.52882	0.210565	0.0275155	4709	1207
CCCATTGAGCCTCTCT	59194	35574	28043	0.600973	0.2117	0.02783	6107	1774
ACGTACATCTAGCATG	59247	30269	23856	0.510895	0.211867	0.0204732	5445	1441
AGACACTCACCTTCGT	59241	34783	27250	0.587144	0.216571	0.0213844	6156	1768
TTTACTGGTTCCAGGC	59154	31258	24596	0.528417	0.213129	0.0256234	4848	1236
TGCAGTAAGGCCGCTT	58997	25852	20213	0.438192	0.218126	0.00653455	3009	378
AATAGAGCACTCGATA	58871	35216	27805	0.598189	0.210444	0.0292344	5835	1708
GTAATCGCAGAATCGG	59065	31754	24969	0.537611	0.213674	0.0213356	5765	1552
CGTTAGAAGGCTCCCA	58910	35080	27485	0.595485	0.216505	0.0212889	5738	1652
TTTCCTCGTCTCGCGA	59150	31519	24919	0.532866	0.209398	0.0244477	5393	1519
AGTCAACAGCAATAAC	59015	32465	25539	0.550114	0.213337	0.0258454	5847	1610
ACACCAACAAAGCAAT	58634	30908	24046	0.527134	0.222014	0.0246518	4454	1201
CCACAAATCACTGGTA	58774	30570	23844	0.520128	0.22002	0.0282914	4816	1431
ATATCCTTCAAGAGTA	58654	30185	23886	0.514628	0.20868	0.0261743	4656	1177
GTTCTATAGCACACAG	58538	30521	24193	0.521388	0.207333	0.0222769	5598	1493
GTGCTGGCAGCCGTCA	58498	32435	25444	0.554463	0.215539	0.0282037	4903	1285
TCCTAATTCTCCTACG	58431	34000	26725	0.581883	0.213971	0.0271317	6043	1711
TGCACGGTCCATAGAC	58792	32873	25715	0.559141	0.217747	0.0261803	5812	1592
TGGTTAGCAGATTCGT	58656	35471	28018	0.604729	0.210115	0.0254322	5955	1753
CCTCCTCCATGCAGGA	58558	29115	22991	0.497199	0.210338	0.0218844	5618	1455
GGTGGCTAGAGCATCG	58339	30640	24363	0.525206	0.204863	0.0272871	5303	1494
TTCAGGATCGGTTCAA	58262	34485	27368	0.591895	0.20638	0.0305417	6014	1716
GTGCAGCTCGATAACC	58198	36350	28473	0.624592	0.216699	0.025949	5996	1748
TACGGTACATAACAGA	58427	32795	25858	0.561299	0.211526	0.0277728	5712	1605
AGGATAACAGCGACAA	58079	35125	27467	0.60478	0.218021	0.0281809	5797	1664
AGATCCACAGCGGTCT	58094	31711	24916	0.545857	0.214279	0.0210034	5676	1503
AACCAACGTTCCTAAG	57978	30096	23354	0.519093	0.224016	0.0249271	4708	1369
ATAGACCAGACCGTTT	58273	30978	24398	0.531601	0.212409	0.0230921	5650	1482
CTCCAACGTGTCCCTT	58077	30814	24217	0.530571	0.214091	0.0203625	5506	1478
AGTAGCTTCTTGCAGA	58115	32739	25669	0.563349	0.21595	0.0228162	5682	1531
CAACAGTGTCGTGCCA	58041	32794	25753	0.565014	0.214704	0.0273903	5664	1531
TTGCGTCTCAGTGCGC	57961	31347	24772	0.540829	0.209749	0.0208081	5461	1490
AGGAAATGTGTTGCCG	57881	31423	24505	0.54289	0.220157	0.0267182	4931	1429
AGGCCACAGACCAGAC	57919	32188	25063	0.555742	0.221356	0.0220801	5704	1529
ACTTTCAGTCAAGCGA	57680	33603	26599	0.582576	0.208434	0.0281896	5972	1712
ATGGATCTCGTCAACA	57768	30239	23788	0.523456	0.213334	0.0305442	5298	1467
TTTACGTAGCCTCATA	57477	29253	23143	0.508951	0.208867	0.0246361	5248	1427
TTGCCTGCACCCTCTA	57655	31470	24824	0.545833	0.211185	0.024832	5909	1551
TCAGTGATCAGTCCGG	57589	32494	25517	0.56424	0.214717	0.0255761	5767	1578
CTAACTTAGCTTTGTG	57255	30582	24150	0.534137	0.21032	0.0271566	4996	1466
GTGTGGCCAAGATGTA	57197	30933	24386	0.540815	0.211651	0.0291674	4805	1214
CTGCTCATCCGGGACT	57177	31440	24836	0.549871	0.210051	0.0275422	4982	1439
TCGTGGGAGCTCTATG	57288	31215	25596	0.544879	0.18001	0.0305557	5461	1569
TTCTAGTCAGGGCTTC	57251	30789	24269	0.53779	0.211764	0.0236197	5554	1480
ACACGACGCTCTTCCG	57077	27658	22693	0.484573	0.179514	0.0317929	5508	1438
TAATCTCCATGGCCCA	57110	30572	24134	0.535318	0.210585	0.02119	5583	1474
GCGATCGAGATGAAGG	57128	30458	24281	0.533154	0.202804	0.0266788	5348	1494
GACAGCCAGAATAACC	56768	29693	23103	0.523059	0.221938	0.0273063	4453	1144
GGTTGTAGTGAGTTGG	56874	30470	24046	0.535746	0.21083	0.0204014	5586	1444
GTTTGGACAGAGGACT	56817	30554	24043	0.537762	0.213098	0.0246216	5580	1488
CTTTCAACATCACGGC	56603	30976	24408	0.54725	0.212035	0.0268685	4884	1400
TAGACCATCGCCTTTG	56759	29210	22860	0.514632	0.217391	0.0234755	5380	1432
AGGATCTCAGAGTCAG	57195	31477	24717	0.550345	0.21476	0.00186473	3952	493
TACGCTCGTGCTATTG	56869	32623	25933	0.573652	0.20507	0.0286727	5690	1615
CCTCTAGGTCAGACGA	56741	30383	24021	0.535468	0.209393	0.0219413	5702	1472
CCTCACAGTGAGTTGG	56627	30824	24170	0.544334	0.215871	0.0271854	4780	1206
CAGTTAGCACAGCCTG	56824	32777	25686	0.576816	0.216341	0.0207589	5650	1519
GATCACAGTGTGTACT	56718	30812	24217	0.543249	0.21404	0.0284233	5292	1483
CATGCCTAGATGCGAC	56629	30329	23912	0.535574	0.21158	0.0253553	5338	1439
CAGTTCCCATTCAGGT	56592	30006	23815	0.530216	0.206325	0.0176255	5278	1423
TAATTCCTCTAACACG	56512	30179	23848	0.534028	0.209782	0.0297719	4768	1178
ACGTCCTAGCGTATAA	56490	28909	22873	0.511754	0.208793	0.0221411	4896	1378
GTTTGGACACGACGCT	56386	34537	27071	0.61251	0.216174	0.0178669	5783	1569
TACGGGCTCTGCGTCT	55982	34508	27086	0.616412	0.215081	0.0263392	5957	1746
TTGATGGTCTCCTACG	55901	31077	24386	0.555929	0.215304	0.0237985	5889	1415
GGTGGCTAGTACGAGC	56014	34774	27448	0.620809	0.210675	0.0275711	5788	1739
ATGGAGGTCTGTAAGC	56290	33936	26686	0.602878	0.213637	0.0275556	5733	1664
CCCTCTCGTCTCACAA	56454	32220	25295	0.57073	0.214929	0.0269952	5820	1582
TGCCGAGAGAGATGCC	56031	31417	24790	0.560707	0.210937	0.0164379	5504	1301
CAAGCTATCTGGTGGC	55747	30592	23937	0.548765	0.217541	0.0274255	4618	1210
CTATCCGGTCGTATTG	56046	31684	24907	0.565321	0.213893	0.0287275	5704	1535
GTTACCCGTGATATAG	55746	33763	26784	0.605658	0.206706	0.0267105	5730	1630
AGGGAGTTCCTCTAAT	55901	28897	22751	0.516932	0.212686	0.0259398	5414	1415
TCCGGGAGTTGCTTGA	55858	30622	23967	0.548212	0.217327	0.024098	5619	1458
TTTCACAGTTTGATCG	56072	30348	23825	0.541233	0.21494	0.0265353	5365	1437
AACGGGATCCGTCAAA	55724	29618	23074	0.531512	0.220947	0.0285304	4648	1322
CCACGTTCACTGGAAG	55707	34374	26914	0.61705	0.217024	0.0229379	5780	1639
ACTATGGGTTCACGAT	55765	31952	25099	0.572976	0.214478	0.0291483	5665	1602
AGATGCTCATATCTCT	55675	32702	25852	0.587373	0.209467	0.0253172	5835	1657
CTACATTCAGCTACAT	55610	28602	22422	0.514332	0.216069	0.0230875	5032	1365
AACCAACGTTGCTGAT	55495	30352	23741	0.546932	0.217811	0.0195723	3765	906
CCAAGCGGTTGCGTAT	55470	30570	23854	0.551109	0.219693	0.0256174	4953	1417
TATCTTGCATAAGCAA	55444	33181	26086	0.59846	0.213827	0.0180404	5738	1595
TGCGACGTCTTGGATG	55501	29329	23149	0.528441	0.210713	0.0195581	5380	1426
TTTATGCCAAATCAAG	55346	29323	23007	0.529812	0.215394	0.0274447	4556	1166
TGGGATTCAGCAGTCC	55354	29999	23352	0.541948	0.221574	0.0267519	4770	1377
GTGTTAGCACCCAAGC	55213	30206	23657	0.547081	0.216811	0.0270333	4782	1392
AGTAGTCGTCCTACAA	55426	28481	22299	0.513856	0.217057	0.0320134	4871	1337
ACATCGACACAGTCAT	55314	29315	23063	0.529974	0.21327	0.0261847	4685	1333
TTGGATGTCCACGTCT	55418	30231	23824	0.545509	0.211935	0.0265646	5536	1497
CCAAGCGCAACATCGT	55497	31021	24302	0.558967	0.216595	0.0270338	5718	1483
TATACCTGTTGCGTAT	55067	31821	25137	0.57786	0.21005	0.0292415	5779	1617
TGGAGAGTCGATCCAA	55058	29258	22986	0.531403	0.214369	0.019386	5439	1446
GTCATCCCATAATCCG	55195	31103	24595	0.563511	0.20924	0.026624	5810	1512
GATCATGAGTGTAGAT	55189	28840	22850	0.522568	0.207698	0.0289462	5028	1393
ATAGGCTGTTAGGCTT	55055	32442	25460	0.589265	0.215215	0.0184663	5892	1522
GACGCTGCACCATAAC	55050	27195	21318	0.494005	0.216106	0.00967452	3520	688
AGGCATTGTGATACCT	55023	29235	23041	0.531323	0.211869	0.0253858	4752	1358
CTGCTCATCAGAGCAG	54987	32766	26087	0.595886	0.203839	0.0215767	5703	1597
GGGCTACGTTAAGTCC	54826	30202	23869	0.55087	0.209688	0.0254572	5548	1435
AGACACTTCTATCGGA	54706	28225	22186	0.51594	0.213959	0.0276639	3979	1041
ATCAGGTCAGCGTGCT	55052	30641	24041	0.556583	0.215398	0.0274019	5591	1508
GTCTGTCGTATTGCCA	54921	30599	24408	0.557146	0.202327	0.0278438	5923	1566
CGCAGGTCATACCAGT	54654	32903	25954	0.602024	0.211197	0.01227	5809	1561
ATCCGTCTCCCGAACG	54770	29661	23275	0.541556	0.2153	0.0218461	5549	1447
GTGTGATGTGGGCTTC	54620	30095	23722	0.550989	0.211763	0.0279429	4879	1419
CACTGAAAGATTGCGG	54570	29568	23153	0.541836	0.216958	0.0247087	4420	1138
TCCGTGTTCCTGGCTT	54846	30083	24134	0.548499	0.197753	0.0242839	5489	1462
GGGTCACGTGTAACGG	54878	32124	25126	0.585371	0.217843	0.0283985	5764	1551
CGGCAGTCAGTGTACT	54561	29428	23538	0.53936	0.20015	0.0287668	4959	1416
TACGGTAAGAGAGCGG	54524	29529	23283	0.541578	0.211521	0.026916	4943	1410
GGATCTAAGGTTAAAC	54631	30534	23994	0.558913	0.214187	0.0278503	5668	1457
CTCCTTTGTGGATGAC	54426	28816	22715	0.529453	0.211723	0.0283583	4500	1115
TCTAACTGTCTACAAC	54369	31099	24433	0.571999	0.214348	0.0219829	5912	1528
GGTGTCGTCCTGGGAC	54512	29272	22883	0.536983	0.218263	0.0182335	5020	1353
TGTGAGTCAACCCGCA	54313	31989	25166	0.588975	0.213292	0.0132673	5748	1424
CTCTCAGTCTGGGAGA	54341	29268	22972	0.538599	0.215115	0.0290914	4645	1325
GGTTGTACATGCCATA	54425	32827	25905	0.60316	0.210863	0.0284251	5768	1655
AATCGTGAGCTATCCA	54291	29169	22973	0.537271	0.212417	0.0256814	4733	1345
AGTGATCGTATTTCTC	54294	27504	21824	0.506575	0.206515	0.0245421	5024	1352
GAACGTTTCCGGCTTT	54290	33018	25901	0.608178	0.215549	0.018195	5539	1566
CTACATTGTCGAGATG	54167	28964	22885	0.534717	0.209881	0.0270999	4771	1340
TAGGAGGGTAACAAGT	54090	29029	22804	0.53668	0.214441	0.0208067	4786	1350
TGCATGAAGAGCCGAT	54236	30161	23840	0.556107	0.209575	0.0244668	5665	1469
ACTCTCGAGCGCCTCA	54204	32497	26308	0.599531	0.190448	0.0333099	5894	1673
TCAGCAATCCAGGACC	53902	28419	22359	0.527235	0.213238	0.0274372	4969	1352
TCAGCCTAGTCGCGAA	53941	28635	22443	0.530858	0.216239	0.022431	5322	1358
ATCGATGTCGTCAAAC	54157	31121	24448	0.574644	0.214421	0.0246172	5675	1522
CTTCAATTCGCACGAC	53793	29494	23111	0.548287	0.216417	0.0292302	5101	1428
CCGAACGGTCGATGCC	53811	32275	25274	0.599784	0.216917	0.0252862	5647	1559
ATGACCAAGCGTGTTT	53888	32714	25542	0.607074	0.219233	0.0261072	5755	1615
CGCCATTAGCACCGTC	53824	29628	23250	0.550461	0.215269	0.0279752	4804	1376
ACAACCATCCTACGGG	53750	33358	26072	0.620614	0.218418	0.0179892	5844	1574
GTCGTAATCACAATGC	54041	31643	25609	0.585537	0.19069	0.0371111	5848	1672
CAGGTATAGACTTCGT	53814	30129	23877	0.559873	0.207508	0.0285269	5580	1458
CACGAATAGAGTCAAT	53762	31660	24830	0.588892	0.21573	0.0302608	5738	1585
GCTGAATCATGGAGAC	53734	28829	22533	0.536513	0.218391	0.0257401	4918	1357
AACAGGGCAGCATACT	53747	29425	23045	0.547472	0.216822	0.0259682	5512	1406
TGGATCAAGGTTTACC	53653	28274	22159	0.526979	0.216276	0.0286576	5021	1377
ACAACCATCACACGAT	53597	29631	23053	0.552848	0.221997	0.0219365	5971	1849
CTGCATCAGCTCATAC	53587	28988	22728	0.540952	0.215951	0.0278499	4484	1132
GATCGTATCAAACTGC	53687	28526	22494	0.531339	0.211456	0.0299543	5144	1396
TTTACTGAGCGTGTTT	53673	28121	22276	0.523932	0.207852	0.0189517	5178	1353
TTCAGGAGTTGCGTAT	53530	28495	22442	0.532318	0.212423	0.02554	5050	1392
TCATTCACACACCGAC	53338	32000	25089	0.599948	0.215969	0.0281455	5751	1582
GCATCCTCTCCTATTA	53196	23084	18345	0.433942	0.205294	0.0251053	5257	1378
AAAGGTAGTGCGGATA	53489	29902	23466	0.559031	0.215236	0.0217642	5645	1457
ATTCCATGTAGACTGG	53284	31065	24481	0.583008	0.211943	0.0102214	5218	1034
GTGGAAGGTCCCTGAG	52938	31758	24844	0.599909	0.217709	0.0132494	5327	1248
TGTTGAGGTTTAGAGA	52972	31572	24892	0.596013	0.21158	0.0155781	5587	1388
CTCATGCGTCGTCGGT	53456	30901	25144	0.578064	0.186305	0.0318269	5809	1576
ATTATCCCAGTTAAAG	52867	31062	24656	0.58755	0.206233	0.0237047	5715	1524
ACGGGTCAGGCATCTT	52894	32641	25556	0.617102	0.217058	0.0119599	5396	1307
AGTCATGGTGATGAAT	53389	30614	24063	0.573414	0.213987	0.0258047	5686	1502
CCTCAGTCACCATTCC	52809	28431	22203	0.538374	0.219057	0.0227309	3929	1051
TAACTTCCATAGCTGT	52672	27814	22027	0.52806	0.208061	0.0294717	4791	1310
AAGCCATAGTATGGAT	52751	28173	22131	0.534075	0.214461	0.0215296	4942	1397
TACAGGTAGAGTGACC	52765	27667	21798	0.524344	0.21213	0.0209457	4709	1281
AGGACGATCATCTCTA	52719	27728	21780	0.525958	0.214512	0.0276645	4890	1324
GTCAAACCACTTCATT	52791	27740	21919	0.525468	0.209841	0.0268168	4491	1275
TACCCACTCTACACAG	52592	21573	16971	0.410195	0.213322	0.00741354	2600	321
CATAGACCACTTGAGT	52607	28036	22040	0.532933	0.213868	0.0300795	4414	1261
AGGGCCTAGCGTTCAT	52654	32929	26039	0.625385	0.209238	0.0230054	5926	1629
ATCGTGATCACCCTTG	52671	31928	25371	0.606178	0.205368	0.0248955	5925	1630
GCAGGCTAGTTCTCTT	52659	31972	25277	0.607152	0.209402	0.0241742	5652	1611
AGTGTTGTCAACGAGG	52567	28293	22082	0.538227	0.219524	0.0301904	4812	1343
GATGAGGTCAAACCCA	52560	27507	21633	0.523345	0.213546	0.021165	4914	1304
CGTTGGGGTTTCCATT	52545	31436	24927	0.598268	0.207056	0.0147931	5712	1455
CTGCAGGTCACCTTGC	52510	28438	22344	0.541573	0.214291	0.0262295	4655	1300
GCATTAGTCATCTATC	52503	27778	21897	0.529075	0.211714	0.0261886	4569	1280
TAACGACAGGCGACAT	52474	32069	25187	0.611141	0.2146	0.0191822	5471	1546
CAACGATTCTACGCGG	52411	32444	25453	0.61903	0.215479	0.0214501	5651	1593
AGGGTTTAGAGCAGAA	52407	27362	21501	0.522106	0.214202	0.0248723	4344	1217
GCCCAGATCGTAGCTA	52456	30217	23880	0.576045	0.209716	0.0209904	5632	1481
CCTAAGATCGTAGAGG	52277	29663	23482	0.56742	0.208374	0.0269421	5889	1840
CTGTGAAAGTATGAAC	52386	27784	22011	0.530371	0.207781	0.0251209	4636	1343
TATACCTGTGTAGGAC	52267	28149	22081	0.538562	0.215567	0.0280642	4548	1280
ACTCCCACAGAGGGTT	52374	27845	21965	0.531657	0.211169	0.0181966	4988	1298
CATGCCTAGTGGATTA	52248	28377	22282	0.543121	0.214787	0.0340675	4881	1344
CCTATCGGTTAGCTAC	52125	29197	22978	0.560134	0.213001	0.0179522	5311	1339
CACCGTTTCAGCGGAA	52218	28117	21989	0.538454	0.217946	0.025755	4615	1330
CATAGACCAGTCGAGA	52116	31305	24532	0.600679	0.216355	0.0239416	5630	1544
GGGAGTAAGGCTTAAA	52067	27351	21391	0.525304	0.217908	0.0264086	4500	1255
AATGGAAGTCGTACTA	52179	28744	22570	0.550873	0.214793	0.0288105	5556	1396
GCCAACGGTGTCATGT	52053	27807	21879	0.534206	0.213184	0.0302777	4662	1320
GCTACAAAGACTTAAG	52102	29095	22788	0.558424	0.216773	0.027184	5479	1424
AGTCAACTCCGTATGA	52087	28426	22301	0.545741	0.215472	0.0253239	5436	1366
CTTGAGAGTGAGACGT	52042	27756	21921	0.533338	0.210225	0.0268703	4856	1327
CAACAGTGTCGACTTA	51985	28973	22599	0.557334	0.219998	0.0274983	5629	1447
ACGGTCGAGATACAGT	52004	27561	21559	0.529978	0.217771	0.0274872	4641	1249
CTACAGATCTCCTGAC	51963	28199	22164	0.542675	0.214015	0.0266426	5546	1686
GTGGTATCAACGCAGA	52552	30346	6028	0.577447	0.801358	0.315486	6369	5446
CGGTCAGAGGAATCGC	51835	27848	21931	0.537243	0.212475	0.0237909	4541	1294
CGCATGGGTCGCGTTG	51746	27465	21571	0.530766	0.2146	0.0244078	4603	1269
ATTATCCCACTCATAG	51795	29401	23218	0.567642	0.210299	0.0169014	5517	1481
TAGACCATCCCATGGG	51604	27776	21667	0.538253	0.219938	0.026357	4567	1267
GTCTACCGTCCGTACG	51721	27337	21580	0.528547	0.210594	0.0205412	4979	1294
AACCACAGTACCTAAC	51706	30258	23832	0.585193	0.212374	0.0233911	5629	1511
GAAGCCCAGACTCAAA	51584	27523	21433	0.533557	0.221269	0.0263352	5055	1351
TTCGGTCAGGTTCATC	51564	31617	24902	0.61316	0.212386	0.0164253	5513	1352
CCCTCAAGTATCCCAA	51576	27909	22010	0.541124	0.211366	0.0263822	5525	1694
TGCAGTAGTGCGTCGT	51531	28645	23071	0.555879	0.194589	0.0340827	4824	1418
CGCCAGAGTTGCGGCT	51518	30553	23991	0.593055	0.214774	0.0269742	5665	1502
TACGGTAAGAGGTTAT	51373	31158	24562	0.606505	0.211695	0.0168176	5470	1530
ATTCAGGTCTCGTCAC	52583	33340	25351	0.634045	0.239622	0.00251944	3433	309
GGCACGTTCGGTCATA	51513	27931	21987	0.542213	0.21281	0.0217952	5044	1362
TATGTTCTCCCTCATG	51352	29973	23717	0.583677	0.208721	0.0250048	5819	1456
CATTCATGTTAAGCAA	51200	26999	21252	0.527324	0.21286	0.0317422	4887	1297
AATTTCCAGCCTAGGA	51498	28884	22684	0.560876	0.214652	0.0252294	5516	1466
CCGAACGCACCGCTAG	51205	27640	21411	0.539791	0.225362	0.0279009	4737	1294
GAGATGGTCACGATCA	51362	28609	22447	0.557007	0.215387	0.0251473	5510	1380
GGGCTACGTAACGGTG	51268	29712	23276	0.579543	0.216613	0.0287988	5461	1456
CAAGGGAGTAATGCTC	50765	26899	21152	0.529873	0.213651	0.0276228	4452	1234
AACCATGAGTGTACCT	50854	30517	24088	0.60009	0.210669	0.0152042	5482	1348
TGGTTAGAGAAAGTCT	51016	28227	22159	0.553297	0.214971	0.0261379	5541	1691
GGGTCACTCTCCTACG	50971	28267	22213	0.55457	0.214172	0.0296844	5543	1375
CCTCAGTAGTGCTCAT	51190	29211	23056	0.570639	0.210708	0.0292293	5540	1424
TCAGGGCAGCCAACCC	50737	27421	21363	0.540454	0.220926	0.0312972	5019	1337
CACGGGTAGCCTCCAG	50696	31400	24550	0.619378	0.218153	0.023786	5640	1538
TACGCTCCACTCCTTG	50850	27901	22001	0.548692	0.211462	0.0246986	5334	1322
CAGATACTCCGACGGT	50656	30914	24210	0.610273	0.21686	0.025212	5682	1539
CATACTTTCAGCGCAC	50791	29638	23376	0.583529	0.211283	0.0276799	5556	1480
GATCATGTCGGACCAC	50647	27379	21435	0.540585	0.217101	0.0269594	4492	1253
GTTGTGAAGCTCGCAC	50576	27416	21716	0.542075	0.207908	0.0316154	4770	1311
TGGTACATCGTTCAGA	50427	26588	20871	0.527257	0.215022	0.0330033	4616	1268
ATCGTGATCATTGCTT	50552	28442	22629	0.562629	0.204381	0.0303797	5477	1416
AGTACTGAGACGACTG	50384	26720	20872	0.530327	0.218862	0.024023	4366	1201
AGGATAACAATTCTTC	50444	27196	21275	0.539133	0.217716	0.0303794	5387	1625
CTCTCAGGTCGTGCCA	50469	30662	24322	0.607541	0.206771	0.0281657	5644	1563
CATACTTTCAGTGCGC	50342	30957	24460	0.614934	0.209872	0.0232517	5479	1598
CACGTTCAGTGCTACT	50402	28958	22759	0.574541	0.214069	0.0268844	5533	1435
GTCATGAGTTCGTAAC	50306	30445	24282	0.605196	0.202431	0.0211063	5612	1466
CTCAAGAAGGGATCAC	50192	26501	20750	0.527993	0.217011	0.0200585	3889	914
GCAGTTAAGGCCTAAG	50271	27227	21343	0.541605	0.216109	0.0279341	4521	1277
ATCAGGTAGTCTGCAT	50313	26453	20725	0.525769	0.216535	0.018733	4939	1279
TGATCAGGTTCCCACT	50265	31267	24526	0.622043	0.215595	0.0247129	5607	1534
GATCATGAGACTTGTC	50156	30183	23628	0.601782	0.217175	0.0274662	5744	1527
TATCTGTCAGACAATA	50241	27392	21691	0.545212	0.208126	0.0225729	5429	1665
TAATTCCTCGCACGAC	50288	28278	22219	0.562321	0.214266	0.024038	5452	1380
TGGTTAGGTTTCCAAG	50070	26498	20725	0.529219	0.217865	0.0290722	4690	1279
ATGGTTGCATCCGCGA	50165	26725	20920	0.532742	0.217212	0.0296486	4969	1321
TGCGGGTGTGTTCGTA	50131	26403	20761	0.52668	0.213688	0.0246878	4833	1285
GTTACCCTCCGTAGGC	50055	31256	24569	0.624433	0.213943	0.0238275	5514	1546
TCTTAGTAGTAGGATT	50155	26141	20754	0.521204	0.206075	0.0200464	4930	1316
TGCGATATCTGCCCTA	50173	28880	22659	0.575608	0.215409	0.0280091	5541	1397
GACTCAAAGTTATGGA	50015	26106	20557	0.521963	0.212557	0.029277	4501	1199
TCAGCAATCACTACTT	50134	28328	22144	0.565046	0.2183	0.0253321	5533	1328
TTGCGTCTCAGCCTTC	50051	27159	21422	0.542627	0.211238	0.0307595	4803	1299
TGCTTGCAGAACAAGG	50023	30629	24010	0.612298	0.216102	0.0266162	5603	1521
GTCATGAGTCTCGGAC	49991	26720	21179	0.534496	0.207373	0.0267709	5104	1284
GACTGATAGCGACTGA	49973	28946	22719	0.579233	0.215125	0.0274633	5515	1412
GCTCAAATCTACCCAC	49820	26395	20715	0.529807	0.215192	0.0286792	4660	1263
TCTACCGCAAGCACCC	49663	26133	20489	0.526207	0.215972	0.0287377	4785	1312
GTATTTCCAATTGCGT	49540	29891	23579	0.603371	0.211167	0.0266981	5659	1520
TCAGGGCAGTGGTTCT	49659	30479	24082	0.613766	0.209882	0.0159211	5326	1273
CCGGTGACATCGGAGA	49636	26988	21360	0.543718	0.208537	0.0279496	4549	1277
TGATGCAGTGTCTTCC	49427	26512	20872	0.536387	0.212734	0.0243735	4555	1226
TACCGAAGTATCGTTG	49631	26534	20722	0.534626	0.21904	0.0254793	4326	1201
TCGTCCAGTGACACGA	49953	28688	22793	0.5743	0.205487	0.0182397	5629	1163
TTAATCCGTCCTTAAG	49678	25475	20185	0.512802	0.207655	0.0226226	5311	1549
TCTATACCATTAAGCC	49567	27454	21852	0.553877	0.20405	0.02214	5453	1328
AATGCCATCGATACGT	49514	27470	21639	0.554793	0.212268	0.0246301	5491	1672
CTCAGGGGTAGAGACC	49729	28002	21975	0.563092	0.215235	0.0277161	5468	1359
GGCTGTGGTGAGACGT	49498	28917	22714	0.584205	0.21451	0.0253514	5565	1437
TCTCCGAAGGTATTGA	49334	25408	19962	0.51502	0.214342	0.024938	4497	1216
CTGTGAATCCGATCTC	49297	26182	20867	0.531107	0.203002	0.0314722	4770	1318
CATCCACTCTCGGTCT	49212	26454	20809	0.537552	0.213389	0.0273744	4498	1247
GTATTGGAGGTGGTTG	49311	28258	22358	0.573057	0.20879	0.0279753	5474	1418
CCTAACCTCATTCATC	49259	26382	20746	0.535577	0.213631	0.0261198	5059	1284
TATACCTTCGCTGATA	49374	26964	21425	0.546117	0.205422	0.0267839	5555	1643
GTAGATCCATGACGAG	49017	26729	21007	0.545301	0.214075	0.0241927	5427	1583
ACTATCTGTATCAAGA	49040	28339	22368	0.577875	0.210699	0.023153	5785	1755
GGCTGTGCAAGGTTGG	49053	27122	21210	0.552912	0.217978	0.0238735	5352	1633
CTTGATTAGAAGCTGC	49244	28090	22257	0.570425	0.207654	0.030948	5575	1699
CTCATTATCGCTAATG	49192	27708	21873	0.563262	0.210589	0.0272657	5384	1380
GATTCGAGTTCCAGGC	49017	26812	21045	0.546994	0.21509	0.026368	4808	1279
GTGGAGACAAGGCCTC	49150	28750	22568	0.584944	0.215026	0.0250711	5626	1454
AGGAGGTTCGCAGATT	49021	25631	20159	0.522858	0.213491	0.02105	5094	1508
AGTTCCCTCTCGACCT	49010	26675	20977	0.544277	0.213608	0.0254416	5354	1568
CAGTTAGAGGCACCAA	48995	29549	23197	0.603102	0.214965	0.0265155	5537	1488
GAAGGGTCAATTGGTC	48946	28282	22225	0.57782	0.214164	0.0282531	5579	1702
ACTTATCGTAGCTTAC	48982	26763	21245	0.546384	0.20618	0.0269378	5554	1651
ACGATCAGTATTTCTC	48856	28408	22541	0.581464	0.206526	0.026885	5627	1454
AGAGAATTCTACGGGC	48925	28046	22035	0.573245	0.214326	0.0129706	5445	1215
TCAATCTCACCTGATA	48913	26727	21083	0.546419	0.211172	0.0241878	5482	1638
TTGATGGCAGAGCTAG	48940	26323	20882	0.537863	0.206701	0.0208222	5065	1296
GCATGATTCTATCCAT	48856	29189	23068	0.59745	0.209702	0.0278216	5491	1429
CCTCTCCCAATTCTCT	48882	26304	20727	0.538112	0.212021	0.0301556	4787	1272
AGAGCAGTCATGCGGC	48827	29869	23588	0.611731	0.210285	0.0254588	5548	1504
GTAATCGAGTGAGTTA	48836	25560	20132	0.523384	0.212363	0.0178088	4915	1261
AGAAGTAAGACCTTTG	48875	27581	21511	0.564317	0.220079	0.0299975	5498	1681
ACACAGTTCGCCACTT	48813	25860	20253	0.529777	0.216821	0.029683	5022	1265
GGTTCTCCAAGTTCGT	48786	30351	23921	0.622125	0.211855	0.0184242	5343	1424
TAACCAGTCACTGGTA	48771	25311	19956	0.518976	0.211568	0.0252676	4135	1186
GTCCCATCAAGCACAG	48711	29782	23511	0.611402	0.210563	0.0246664	5640	1511
AAGGAATTCCCATTCG	48600	25654	20143	0.52786	0.21482	0.0320876	4185	1128
TCGACCTCACCAAAGG	48688	25812	20270	0.530151	0.214706	0.0271117	4224	1197
GTTGTGAAGTTAACGA	48627	29960	23564	0.616119	0.213485	0.0163149	5664	1448
GCCAGGTTCTAGGCAT	48636	26377	20701	0.542335	0.215187	0.0301763	4831	1324
ATACTTCAGGCACTAG	48535	28947	22681	0.596415	0.216465	0.025921	5538	1369
GCCAACGAGCTGTACT	49064	32136	24420	0.654981	0.240105	0.0025643	3586	384
TTGCGTCGTTCAAAGA	48714	26617	21942	0.546393	0.17564	0.0292927	5172	1379
GAGTCTACAAACTCGT	48555	25800	20261	0.531356	0.21469	0.0257475	4684	1262
TTCCTCTTCTACTTCA	48733	26945	21415	0.552911	0.205233	0.0291813	5436	1652
CATACAGTCCTAACAG	48513	25409	19965	0.523757	0.214255	0.0277616	4968	1229
TAAGCCACAATACCTG	48462	29289	22849	0.60437	0.219878	0.0247644	5492	1459
CACACAACATGGATCT	48456	29133	22918	0.601226	0.213332	0.0144697	5262	1182
GACTCTCGTCATCGGC	48475	27544	21696	0.56821	0.212315	0.0280089	5455	1664
GTGATGTGTATCAAGA	48398	25150	19741	0.51965	0.21507	0.0192077	4411	1154
GTGAGTTGTTCGGACC	48554	28529	22411	0.587573	0.214448	0.0295705	5532	1415
TACTTGTAGAGAGGGC	48420	28481	22597	0.588207	0.206594	0.0282736	5589	1416
ACCAAACCAATCAAGA	48414	24803	19273	0.51231	0.222957	0.0185152	4887	1465
CTGATCCAGAGGTCAC	48122	24033	18942	0.499418	0.211834	0.0182578	4781	1452
AAGCCATCAAGCGCTC	48292	26670	20734	0.552265	0.222572	0.0315706	4625	1247
GTTTACTGTGCCCACA	48085	25745	20185	0.535406	0.215964	0.0267606	4360	1174
CTGTATTAGTCAGCGA	47992	24811	19600	0.516982	0.210028	0.0267553	4522	1209
GGAGAACTCAAGAGTA	48166	25410	19854	0.527551	0.218654	0.0280378	3987	1139
CACCGTTCAGTTGAAA	48082	25640	20201	0.533256	0.212129	0.0276952	4394	1221
CATCGGGGTAAGTCAA	48072	26308	20521	0.547262	0.219971	0.03371	4719	1243
GAGACCCTCACTGTCC	48217	29024	22694	0.601945	0.218095	0.0249527	5512	1442
GACTATGCAGACAAAT	48032	25137	19695	0.523339	0.216494	0.022764	4780	1226
CACACAAAGTACTGGG	47992	26170	20492	0.545299	0.216966	0.0262706	4699	1243
ACATCGAGTACTAGCT	47956	24777	19539	0.516661	0.211406	0.0258774	3974	1090
CTTACCGAGCTGTGCC	47943	23048	18178	0.480738	0.211298	0.0132196	4133	987
CCTGTTGAGATTAGAC	47886	20703	16403	0.432339	0.207699	0.0237921	4835	1319
AGACAAAAGCCACAAG	47928	29377	22869	0.61294	0.221534	0.0250527	5499	1428
AAGATAGAGTCATCGT	47960	25256	19873	0.526606	0.213137	0.028845	4503	1243
CCCATTGGTGTAAACA	47745	25045	19584	0.524558	0.218048	0.0206009	4660	1231
ACGCACGTCATGGTAC	47682	25201	19755	0.528522	0.216103	0.0324387	4445	1213
CGGAGAAAGAGAAGGT	47591	28864	22271	0.606501	0.228416	0.0117603	5050	1127
GACTCAACAATCCAGT	47869	25396	19972	0.530531	0.213577	0.0241444	4545	1227
CAGGTATTCTATTCGT	47853	22584	17827	0.471945	0.210636	0.0169814	4338	1014
TTGGGTATCCATGATG	47701	27116	21340	0.568458	0.213011	0.0333359	5425	1704
TCGAACATCCTTCTGG	47764	28190	22132	0.590193	0.214899	0.022473	5564	1721
CTTCTAATCATGACAC	47685	25364	20082	0.531907	0.208248	0.0274319	4547	1200
AGGAATACAACCCGCA	47638	25740	20029	0.540325	0.221873	0.0248289	4690	1236
CTACGGGAGGCGATAC	47408	30082	23480	0.634534	0.219467	0.0162099	5345	1321
CTGGTCTTCTCTGCCA	47677	27498	21698	0.576756	0.210924	0.0294199	5423	1335
TCATCATCACGAGAAC	47566	26025	20524	0.547135	0.211374	0.0292419	5399	1636
TAGCACACATCCAACA	47389	25963	20319	0.54787	0.217386	0.0255217	4498	1231
AAGATAGAGCACTTTG	47330	24660	19343	0.521023	0.215612	0.0325764	4867	1533
GTGATGTCAGTCAGTT	47367	28543	22474	0.602593	0.212627	0.0254001	5530	1426
CCTCTAGCAGAGGTAC	47310	25127	19838	0.531114	0.210491	0.0146146	3263	699
TTTACTGGTCGTCAGC	47530	26961	21326	0.567242	0.209006	0.0305093	5378	1667
GACTCAATCATAGGCT	47449	25277	19801	0.532719	0.21664	0.0303234	4837	1238
GGTGGCTTCAGCCCAG	47353	26130	20513	0.551813	0.214964	0.0260757	4856	1279
TTTACGTCAGTAACAA	47290	24636	19433	0.520956	0.211195	0.028451	4323	1196
CATGCCTGTTCTCGTC	47323	27165	21345	0.574034	0.214246	0.0306241	5576	1750
AGCATCATCTATTGTC	47287	24621	19445	0.520672	0.210227	0.0268195	4708	1198
TAAGCGTTCTACTGCC	47201	25762	20308	0.545794	0.211707	0.0257288	4643	1208
CATCCACAGCCTGCCA	47220	24341	19009	0.515481	0.219054	0.028224	4743	1181
GCACGGTTCGCCTCTA	47252	25201	19863	0.533332	0.211817	0.0321719	4713	1246
TGCGGCACATATCTCT	47218	27132	21225	0.574611	0.217713	0.0305486	5386	1639
TTACGCCGTGACTATC	47205	24978	19663	0.529139	0.212787	0.0181463	4881	1222
GCCAGCAAGCTTTCCC	47154	25649	20069	0.543941	0.217552	0.0238263	4553	1224
TGCCGAGTCTGACCCT	47087	29839	23467	0.633699	0.213546	0.0164892	5271	1464
TGTCCTGTCTAAGAAG	47101	24390	19103	0.517823	0.216769	0.02144	3564	858
ATGGTTGGTACCCGCA	47050	29121	22795	0.618937	0.217232	0.015811	5320	1226
CTCCGATGTCGATTCA	47138	25069	19788	0.531821	0.210659	0.0306853	4851	1234
TGACTCCCAGGACATG	46981	25454	19916	0.541793	0.217569	0.0278205	4837	1246
AACAGGGCATTGACTG	47038	24981	19436	0.531081	0.221969	0.0172629	4791	1195
TCTCCGACAAGTGACG	47250	26858	21172	0.568423	0.211706	0.0258191	5396	1655
GGTGATTTCATGCCGG	46912	24990	19632	0.5327	0.214406	0.0288485	4280	1151
TCAGCAACAAACACCT	46910	25492	19915	0.543424	0.218775	0.0312864	4786	1234
TGTGCGGTCTTCCACG	46899	25251	19800	0.538412	0.215873	0.0241606	4406	1181
GTGCTTCGTCAACCAT	46813	28590	22513	0.610728	0.212557	0.0163498	5296	1261
TTTATGCCAGCAGTGA	46842	25473	20049	0.543807	0.212931	0.0200554	4544	1218
TGCATGACACGCTGAC	46829	29785	23251	0.636037	0.219372	0.0223446	5309	1398
GGGTAGAGTGAAAGTT	46910	27076	21416	0.57719	0.209041	0.0274189	5462	1635
GCAGTTATCCCGTTCA	46894	25682	20133	0.547661	0.216066	0.0207878	5207	1184
TCACATTGTCGCACAC	46794	25307	19747	0.540817	0.219702	0.0321052	4768	1230
ACCCTTGGTGTGGACA	46809	24804	19529	0.529898	0.212667	0.0265929	4035	1112
CACATGACAGGGAATC	46791	24578	19251	0.525272	0.216739	0.0273268	4728	1233
TCAGTCCCATGGACAG	46790	28076	21878	0.600043	0.220758	0.0315663	5681	1754
AAGCCATGTTTGAAAG	46713	27608	21717	0.591013	0.21338	0.0161595	5333	1250
TGGATCACAACGACTT	46705	25085	19585	0.537095	0.219255	0.0262188	4611	1225
CTTCCTTGTGAGCGAT	46713	28264	22242	0.605056	0.213063	0.0256661	5502	1450
GCATGATTCATGGTAC	46657	25960	20508	0.556401	0.210015	0.0287604	5402	1610
ATCCGTCAGTCGGCAA	46696	28818	22542	0.617141	0.217781	0.0229261	5493	1441
GTACAACTCCTTACCG	46604	23886	18882	0.512531	0.209495	0.0227044	5071	1454
TGTGGCGTCCTTCTGG	46562	24413	19391	0.524312	0.20571	0.0264149	4798	1207
GAACTGTTCGGAATTC	46589	24519	19363	0.526283	0.210286	0.0267724	4854	1455
CTTCTCTGTCTGCCTT	46590	23899	18964	0.512964	0.206494	0.0284245	5295	1495
ATCTTCAAGGACAGTC	46665	27377	21559	0.586671	0.212514	0.0334629	5414	1684
GATCCCTGTAAGCTCT	46601	27041	21321	0.580267	0.211531	0.0222099	5363	1609
AGAACCTCACGGCGTT	46733	26918	21071	0.575996	0.217215	0.0250893	5249	1293
GCTTGGGCACTGCGAC	46554	25190	19790	0.541092	0.214371	0.0290722	4864	1238
TATTGGGAGATGGCAC	46596	25882	20373	0.555455	0.212851	0.0319094	5504	1652
ATGGAGGCAGCCGTCA	46528	25807	20128	0.554655	0.220057	0.0296202	4719	1268
TGGCGTGAGAGCTTTC	46496	25641	20128	0.551467	0.215007	0.0233729	4811	1255
GTAGGTTCACCCAATA	46513	24436	19253	0.525359	0.212105	0.0228773	4809	1212
GCCATGGTCGTCAGAT	46416	25055	19744	0.539792	0.211974	0.0280628	4343	1216
GCAGTTAAGAGTACCG	46439	24703	19411	0.531945	0.214225	0.0255081	5095	1528
TGTAACGTCAGTCCGG	46438	25377	19918	0.546471	0.215116	0.0248989	4938	1274
TGAGGTTGTTGTCATG	46413	28213	22208	0.607868	0.212845	0.0255141	5610	1767
CCGGACAGTGCAATGG	46307	29101	22797	0.628436	0.216625	0.0177673	5324	1422
CGGAATTCAAGCGGAT	46327	25289	19606	0.54588	0.224722	0.0301664	4744	1251
GGTGAAGGTCATTGCA	46313	26431	20792	0.570704	0.213348	0.0255347	5357	1602
CGAGTGCAGCTTAGTC	46247	25420	19982	0.549657	0.213926	0.0303937	4503	1205
TATATCCAGATACTGA	46202	24081	18957	0.521211	0.212782	0.0302217	4752	1484
GGAGAACGTCACAGTT	46271	23996	18893	0.518597	0.21266	0.035342	4773	1429
AGTAGTCGTTGTGGAG	46066	24872	19583	0.539921	0.212649	0.0299923	4503	1182
GGTGTTAAGGGCATGT	45971	27840	21985	0.605599	0.210309	0.0210192	5505	1710
TTAGGGTTCCAACTGA	46095	24575	19298	0.533138	0.21473	0.0314365	4872	1492
CAACAGTTCCAGCAAT	45929	24262	18878	0.52825	0.221911	0.0251884	4187	1120
ATGGGAGGTACATACC	46031	24291	19020	0.52771	0.216994	0.0252316	4487	1175
GCATGATAGCCTAGGA	46123	22658	17780	0.491252	0.215288	0.0253954	4862	1376
TAGGGTTAGACTCGAG	46029	27246	21482	0.591931	0.211554	0.0236269	5412	1694
AGGACGAGTATCCCTC	46080	26074	20460	0.565842	0.21531	0.0276662	5371	1628
CATGCCTCACAATGCT	45894	25030	19678	0.545387	0.213823	0.0281991	4846	1228
TCCACCAAGCAATAAC	45854	24420	19199	0.53256	0.2138	0.0306791	4200	1132
ACCGTTCAGCCTGAAG	45867	24740	19455	0.539386	0.213622	0.0247041	4280	1186
GGAGCAACAAGCCTGC	45830	28978	22699	0.632293	0.216682	0.0237881	5484	1400
TCCTTCTTCTGAGCAT	45785	24489	19352	0.534869	0.209768	0.0289541	4516	1162
TAGTGCACAGCTGTAT	45749	24958	19663	0.545542	0.212156	0.0327157	4519	1202
CTCCACACAAGAATAC	45755	24340	19129	0.531964	0.214092	0.0289715	4656	1168
ACGTACATCATAGACC	45716	24093	18948	0.527015	0.213548	0.0285181	4780	1472
CATCCCATCAATGCAC	45783	24390	19127	0.53273	0.215785	0.0271805	4921	1480
TTCCACGAGAGCATCG	45627	24998	19824	0.547877	0.206977	0.0301533	4297	1194
AGAGCCCAGGCGAACT	45628	24643	19217	0.540085	0.220184	0.0271332	4599	1202
AGTCATGTCATAGAGA	45832	24922	19630	0.543769	0.212343	0.0285513	5456	1605
GTCCACTCAAGTGGTG	45602	26506	20925	0.581246	0.210556	0.0242931	5317	1613
AGGGTTTAGCCGGATA	45685	25958	20361	0.568195	0.215618	0.0295404	5302	1575
TTCCTAACATCGTGCG	45666	24700	19561	0.540884	0.208057	0.0244526	5161	1477
CTCCCTCCACCAAATC	45549	27336	21489	0.600145	0.213894	0.0223774	5335	1331
CTGCGAGAGGGCCCTT	45552	24749	19478	0.543313	0.212978	0.0285797	4849	1226
TCTGTCGTCGAGCACC	45473	24484	19670	0.538429	0.196618	0.0339856	4883	1246
TTAGTCTAGTCAGAGC	45464	25629	20168	0.563721	0.213079	0.0284733	5366	1567
CAAAGAACATGTGCTA	45428	23846	18639	0.524919	0.218359	0.0254339	4728	1419
CATACCCCATCCAACA	45456	23824	18622	0.524111	0.218351	0.0246798	4573	1160
AGGGTGAAGATGTTAG	45455	24526	19346	0.539567	0.211204	0.0324464	4517	1222
TCGTGCTCAGCTGAGA	45446	24827	20539	0.546297	0.172715	0.0317226	5008	1299
ACGATGTCAGCCCAGT	45444	23839	18554	0.52458	0.221696	0.025679	4983	1448
TTACCATGTGGCAACA	45419	26226	20504	0.577424	0.21818	0.0294192	5280	1561
AGGTTACTCTGTTGGA	45349	23821	18744	0.525282	0.213131	0.0324479	4279	1167
TGGTGATAGTTTAGGA	45335	26520	20974	0.584978	0.209125	0.0170685	5366	1546
CATACAGAGGGCGAGA	45389	26481	20791	0.583423	0.214871	0.0260963	5347	1658
CTGTATTTCACTCCGT	45369	27494	21719	0.606009	0.210046	0.0285411	5458	1707
GACAGCCAGTGAGTTA	45256	25608	20008	0.565848	0.218682	0.00986958	5221	1490
GTCTGTCCACCGGAAA	45265	23696	18850	0.523495	0.204507	0.025897	4307	1161
GTTACGACAGGCTTGC	45149	24499	19243	0.542626	0.214539	0.0300001	4334	1172
GCCAACGAGTAGCATA	45124	24525	19245	0.543502	0.215291	0.0304768	4648	1203
AACAAGATCTCATTAC	45168	23264	18185	0.515055	0.21832	0.0278835	4867	1450
AGTCTCCTCGCTTTAT	45182	24202	19178	0.535656	0.207586	0.0280722	4616	1196
CTTCGGTTCATTACCT	45066	24715	19679	0.548418	0.203763	0.0215816	5560	1569
ATTCGTTTCCTGGTCT	45189	24055	18985	0.53232	0.210767	0.0271416	4824	1459
CACAACATCGAGCACC	45085	24110	18842	0.534768	0.218499	0.0275947	4377	1156
ACAGAAACAGCTACCG	44945	24887	19444	0.553721	0.218709	0.0200081	5253	1454
GACCTTCTCGTGCGAC	45057	24026	18825	0.533236	0.216474	0.0248163	4958	1411
GTGCTTCAGTCATGGG	45057	23935	18858	0.531216	0.212116	0.0188599	3872	1071
CTTCTAACACAAAGTA	44996	23469	18678	0.52158	0.204142	0.0198749	4540	1171
GATAGAACACGTATAC	44934	23882	18817	0.531491	0.212084	0.0231699	4252	1120
AGGGTGATCTTCTTCC	44927	23851	18873	0.530883	0.208712	0.0229989	4371	1124
CACGTGGAGCAGCACA	44935	24284	19123	0.540425	0.212527	0.0277859	4469	1161
ATCGTAGCACATCATG	44900	23801	18607	0.530089	0.218226	0.0303929	4638	1161
CGTAGTAGTTAGAGTA	44866	26530	21044	0.591316	0.206785	0.0297837	5520	1671
TCCATGCCACGCAGTC	45081	26024	20417	0.577272	0.215455	0.0274641	5387	1581
CTGTCGTAGGATACAT	44868	23875	18866	0.532116	0.209801	0.023216	4277	1137
AGAAATGGTACCAATC	44854	23421	18280	0.522161	0.219504	0.0288619	4524	1158
GCTCAAAAGTTGTCAC	44836	27264	21404	0.608083	0.214935	0.0273435	5474	1709
TCCTTCTCATCCGATA	44821	25722	20297	0.573883	0.210909	0.0213588	5493	1563
GAGCCTGTCACACCGG	44847	23625	18577	0.526791	0.213672	0.0384979	5611	1462
CATGCCTCACCTGAAT	44748	23789	18704	0.531622	0.213754	0.0300868	4258	1150
ATGGATCCATTCTCTA	44750	21905	17306	0.489497	0.209952	0.0274797	4665	1350
GGCACGTTCGATGCTA	44739	24367	19056	0.544648	0.217959	0.030059	4731	1195
TATCTTGCATAGACTC	44799	26288	20834	0.586799	0.207471	0.0277663	5289	1608
AGACACTCATCTGCGG	44732	24189	18908	0.540754	0.218322	0.0283808	4725	1207
TCCTAATGTTCGGTAT	44819	24085	19009	0.537384	0.210754	0.0310838	5139	1496
GGAGAACGTATTAAGG	44661	26666	20902	0.597076	0.216155	0.0245108	5264	1606
GAGTCATAGACATGCG	44669	26395	20763	0.590902	0.213374	0.0274628	5362	1650
CAACCAAAGACTAGAT	44624	23788	18711	0.533076	0.213427	0.0291554	4728	1421
GAGATGGCAAGAATAC	44711	23213	18158	0.519179	0.217766	0.0320849	4564	1379
TTCCGGTTCTCTATGT	44674	24110	19135	0.539688	0.206346	0.0293606	5025	1467
AAGGTAACAACCAATC	44687	26000	20332	0.581825	0.218	0.0288934	5413	1579
TCTTAGTCAGAGTGAC	44652	27327	21459	0.611999	0.214733	0.0269874	5301	1365
TGAGGAGCACAGCATT	44652	23882	18859	0.534847	0.210326	0.0214701	5356	1514
GGCTTTCTCTCTTGCG	44651	23750	18687	0.531903	0.213179	0.0200629	4611	1143
AGACCCGAGCTAAATG	44643	23698	18673	0.530834	0.212043	0.0278189	4727	1480
TACACCCCAGCTTCCT	44615	27316	21304	0.61226	0.220091	0.0210357	5387	1627
CGATGCGGTCCGAAAG	44605	24130	18934	0.540971	0.215334	0.0314362	4771	1473
CTCCTTTTCGGAAACG	44580	23503	18531	0.52721	0.211547	0.0312774	4778	1437
CCCTTAGGTTGTAAAG	44511	26606	21048	0.59774	0.2089	0.0241336	5357	1666
TCCGGGAAGATGACAT	44527	23883	18698	0.536371	0.2171	0.0300975	4568	1169
TCACATTCACAAACGG	44527	23929	18769	0.537404	0.215638	0.0294725	4913	1458
GTCAGCGCAGCCGTTG	44552	26199	20674	0.588054	0.210886	0.0289463	5330	1610
CAGTTAGCATGTTTGG	44507	23465	18525	0.52722	0.210526	0.0219801	4507	1168
GCTTGGGTCGGTCTGG	44379	24096	18971	0.54296	0.212691	0.0327678	4488	1188
AAGTGAAAGGCAATGC	44455	23948	18738	0.538702	0.217555	0.0314033	4812	1437
ATCCATTAGGTATCTC	44472	23273	18466	0.523318	0.206548	0.0285922	4680	1440
TGCCGAGGTGCCTGAC	44477	23870	18693	0.536682	0.216883	0.0344096	4723	1427
ACCTACCTCGAAGAAT	44383	25178	19801	0.567289	0.213559	0.0192291	5397	1546
TGTTGAGTCATAGACC	44363	23327	18308	0.525821	0.215158	0.0204405	4739	1364
ATACCTTCATACATCG	44377	23931	18888	0.539266	0.210731	0.026702	4812	1497
TTCACCGAGCCTGACC	44505	26074	20430	0.585867	0.216461	0.0267943	5332	1583
CGTTGGGAGCATTTCG	44438	25824	20474	0.581124	0.207172	0.0313248	5271	1611
AACAACCAGTCACTAC	44341	23285	18263	0.525135	0.215675	0.0244824	4079	1089
CCTATCGCAACTTGGT	44355	23426	18388	0.528148	0.21506	0.0280031	4793	1424
TTCTTCCGTACGAGTG	44361	26191	20617	0.590406	0.212821	0.0294116	5351	1603
CGGTCAGAGCATGGGT	44313	24987	20039	0.563875	0.198023	0.0261972	5312	1574
CAAGACTAGTAAATGC	44212	25986	20475	0.587759	0.212076	0.0288852	5411	1603
CACAACAGTGGTTCTA	44299	23241	18190	0.524639	0.217331	0.0300032	4628	1393
AGTTCCCGTGGGAGAG	44311	26894	21193	0.606937	0.21198	0.0250061	5364	1745
ACACTGATCATGACAC	44194	23500	18273	0.531746	0.222426	0.027255	4382	1126
ACAGAAAGTCCACTTC	44118	22896	17864	0.518972	0.219776	0.0253946	4628	1365
GGGATCCTCCTCACGT	44063	23859	18695	0.541475	0.216438	0.0262476	4265	1133
ATACTTCCACTGTTCC	44090	23681	18695	0.537106	0.210549	0.0250738	4660	1186
CGAGGCTAGTACAGAT	44024	24018	18761	0.545566	0.218878	0.0279222	4363	1141
CGAGGCTGTATCCTCC	44040	23618	18464	0.536285	0.218223	0.0237791	4220	1128
GAAGCCCAGCGCCTAC	43932	23567	18525	0.536443	0.213943	0.0359328	4761	1457
TGCACGGCATAGTCAC	44088	23871	18630	0.54144	0.219555	0.027343	4635	1184
AAGCGTTCAGCTCATA	43891	23425	18287	0.533709	0.219338	0.0223737	4644	1401
AATGAAGCACAATCTG	44215	26902	20668	0.608436	0.23173	0.00299227	3706	436
CCTCACAGTGTATTGC	43887	26972	21213	0.614578	0.213518	0.0232701	5300	1316
GGGACCTCATCATTGG	43888	24830	20255	0.565758	0.184253	0.030595	5339	1576
TAATTCCCAATAACCC	43881	23120	18151	0.52688	0.214922	0.0260019	4685	1385
CCCTTAGGTCCTTAAG	43876	22885	17965	0.521584	0.214988	0.0301892	4104	1081
TAGACCAAGCGCACAA	43883	26483	20611	0.603491	0.221727	0.0246783	5286	1599
GGTTAACTCGAGAAGC	43787	23346	18420	0.533172	0.211	0.0287606	4889	1444
ACAGGGATCTCATTGT	43803	23087	18171	0.527064	0.212934	0.0238068	4598	1420
CCGATCTGTCCACTCT	43761	23513	18510	0.537305	0.212776	0.0321376	4760	1397
ACACGCGAGTATCTGC	43868	25762	20199	0.587262	0.215938	0.0281229	5360	1581
CCAATTTTCAGCCTTC	43778	23657	18553	0.540386	0.21575	0.0282538	4592	1159
ACCGTTCCAAGTCGTT	43704	23601	18626	0.540019	0.210796	0.0293344	4205	1131
ATGGGTTTCAGCTCTC	43687	23079	18369	0.528281	0.204082	0.0300103	4534	1188
TGAGGAGAGGTGGTTG	43679	23267	18364	0.532682	0.210728	0.0317195	4353	1117
GTAAGTCTCGGACAAG	43667	23801	18649	0.545057	0.216461	0.0281387	4448	1173
AAAGGTAGTAGGTAGC	43674	23231	18104	0.531918	0.220696	0.0284797	4640	1400
GTCTGTCAGTGGACGT	43651	25971	20671	0.594969	0.204074	0.0163135	5324	1527
TGTTCTAGTAACATCC	43631	22909	17963	0.525062	0.215898	0.0285489	4431	1126
TGCGGGTTCGTTACCC	43768	23883	18766	0.545673	0.214253	0.0266634	4661	1198
TCTATCATCTGTGCGG	43675	23369	18320	0.535066	0.216055	0.0296412	4718	1417
GGTCACGAGTCCCGGT	43621	24025	18886	0.550767	0.213902	0.0347657	4748	1455
GTAGATCGTGAGAACC	43563	23714	18745	0.544361	0.209539	0.0268516	4336	1160
AACAACCGTATTTCTC	43607	25646	20149	0.588117	0.214341	0.0264156	5297	1510
GGGACTCGTTTCGCTC	43594	26537	20771	0.608731	0.217282	0.0265445	5472	1620
ACAGCCGTCGCAGAGA	43474	23978	18770	0.551548	0.217199	0.0272823	4884	1445
TTCCGTGAGGTGGGTT	43424	27507	21722	0.633452	0.21031	0.0239985	5420	1325
TAGCACATCAAGGCTT	43410	23290	18158	0.536512	0.220352	0.0328194	4535	1151
GTGTCCTTCAACCTTT	43332	23192	18290	0.535216	0.211366	0.0304801	4222	1140
TACTTACAGGGCAATC	43312	25663	20257	0.592515	0.210653	0.0275868	5245	1608
GTAGATCCAAACCGGA	43322	23390	18221	0.53991	0.220992	0.0271017	4202	1112
TTTGTTGCAGTTCCAA	43369	23221	18298	0.535429	0.212006	0.029741	4214	1100
AATCACGCAGATCCAT	43325	22981	17964	0.530433	0.218311	0.0295791	4247	1096
TGATGGTTCGTTCCTG	43473	25172	19796	0.579026	0.213571	0.0289675	5381	1544
CCCGAAGAGTCGTCTA	43463	24506	19775	0.563836	0.193055	0.0292313	5125	1535
CTATCCGCACTTTAGG	43308	22817	17969	0.526854	0.212473	0.0305801	4258	1122
ACGGTTACAGACGCTC	43384	23479	18337	0.54119	0.219004	0.0337163	4609	1405
TTTAGTCGTACCGTGC	43294	25955	20414	0.599506	0.213485	0.0272458	5469	1600
CATGCAAAGAAATTCG	43261	22566	17669	0.521625	0.217008	0.0296447	4415	1111
TTCGATTGTGACATCT	43285	22632	17767	0.52286	0.214961	0.022519	4359	1123
ATAGACCTCTCCAAGA	43273	24372	19153	0.563215	0.214139	0.0234741	5264	1494
TTCCTAATCCCTCTCC	43186	22771	17944	0.527277	0.21198	0.0286686	4377	1095
TGGATGTGTAGCTGAG	43134	23020	18111	0.533686	0.213249	0.0269985	4826	1431
CTTCTAAGTTGTGTAC	43119	25445	20283	0.590111	0.202869	0.0211802	5233	1594
CACCGTTTCAAAGCCT	43205	23038	18060	0.533225	0.216078	0.029265	4640	1427
TTCTAGTCAGCTACTA	43085	21388	16746	0.496414	0.217038	0.034579	4526	1275
TACTGCCTCCATGCAA	43085	23241	18111	0.539422	0.220731	0.0311027	4582	1409
CCTACGTAGCGAATGC	43095	23733	18548	0.550714	0.218472	0.0143886	4928	1383
GGGCTCATCAAGTGGG	43068	22971	18005	0.533366	0.216186	0.027262	4651	1380
CCACGTTCAACCCTCT	43016	27106	21207	0.630138	0.217627	0.0178757	5320	1646
GAGGCCTGTACTGAGG	43016	26437	20723	0.614585	0.216136	0.0223784	5322	1626
GCTGAATTCACGGTCG	42967	23288	18294	0.541997	0.214445	0.029435	3984	1095
TAAGCACTCTGCGGAC	42963	26150	20426	0.608663	0.218891	0.0230602	5304	1565
GCCCAGAGTCGCATGC	42973	23382	18278	0.544109	0.218288	0.0255512	4159	1132
ATATCCTCATCGTTCC	42951	22283	17628	0.5188	0.208904	0.0187855	3256	773
TCCTCTTAGGTACATA	43019	23577	18770	0.54806	0.203885	0.0210166	5223	1466
TCCACCAAGTCCCTAA	42963	23040	17922	0.536275	0.222135	0.0298866	4223	1126
ACGGAAGTCCCGAAAT	42985	23229	18110	0.540398	0.220371	0.0250687	4432	1147
TGTCCCATCCCAATAG	42874	24896	19572	0.580678	0.21385	0.0215817	5668	1540
AAAGAACTCCGATTAG	42867	25775	20080	0.601278	0.220951	0.0198074	5120	1500
CTGAGGCCAGGCCTGT	42878	22903	17814	0.534143	0.222198	0.0274245	4707	1423
GTGAGCCAGGTCGACA	42847	24984	19601	0.583098	0.215458	0.0232391	5549	1594
ACGTAACGTAATGCTC	42868	22412	17507	0.522814	0.218856	0.0335857	4667	1393
TGAATCGCAAATGAGT	42819	22929	18006	0.535487	0.214706	0.0275523	4668	1434
GTCAGCGAGTATGACA	42816	23378	18405	0.546011	0.212721	0.0310436	4743	1420
TGATCAGGTCGTGTTA	42815	23175	18403	0.541282	0.205912	0.0301602	4297	1138
GCATCTCGTAATTGGA	42794	22311	17594	0.521358	0.21142	0.0161624	3163	699
CCGATCTAGTGAGTTA	42768	25399	20161	0.593879	0.206229	0.0249538	5459	1619
GAAGAATAGCACTTTG	42815	25818	20362	0.603013	0.211325	0.0194379	5372	1542
AGCCAATTCTACACAG	42717	26671	20873	0.624365	0.21739	0.0225855	5251	1570
ACCAACATCGAACACT	42753	22597	17661	0.528548	0.218436	0.0286599	4498	1341
GATAGCTAGGGCTTCC	42715	22786	17914	0.533443	0.213816	0.0274524	4183	1127
GCACATACAGAACTCT	42707	22607	17696	0.529351	0.217234	0.031492	4390	1087
CGGAATTGTCATAAAG	42707	22853	17885	0.535111	0.217389	0.0287466	4682	1398
TTCATGTGTTTGATCG	42652	23633	18828	0.554089	0.203317	0.025382	5343	1521
CGCCATTCATCGTCCT	42733	24813	19515	0.580652	0.213517	0.0286534	5239	1530
CACGTTCGTACTGGGA	42801	24553	19343	0.573655	0.212194	0.0295393	5197	1527
CTTTCGGAGGTTAGTA	42636	21968	17348	0.515245	0.210306	0.0200286	4812	1342
GATCCCTCAGAGCTAG	42623	23306	18352	0.546794	0.212563	0.00732537	4737	1319
GATGATCTCCGGACGT	42637	24797	19619	0.581584	0.208816	0.0269993	5304	1544
AGGTTACTCGGATACT	42550	25317	19879	0.594994	0.214796	0.0219965	5285	1488
ATGGTTGTCCTAGCTC	42636	22921	18020	0.537597	0.213821	0.0297887	4352	1126
GAGGGATAGCAATTAG	42612	25603	20105	0.60084	0.21474	0.0141388	5115	1348
TATATCCGTATCTCTT	42604	20970	16637	0.492207	0.206629	0.0209456	3355	863
CTGGCAGAGCTATCTG	42632	23014	18240	0.539829	0.207439	0.0268597	4298	1132
TGCGACGGTCCCTCAT	42613	22792	17891	0.53486	0.215032	0.0305083	4511	1399
TGGAACTAGACATCCT	42475	22177	17338	0.522119	0.218199	0.0325375	4768	1384
GGTTGTACACGTACAT	42467	22422	17619	0.527986	0.214209	0.0284104	4080	1050
TGCATGATCAGAACCT	42509	22502	17682	0.529347	0.214203	0.0312535	4160	1091
AACGAAATCCAGCACG	42457	22949	17785	0.540523	0.225021	0.0244273	4790	1424
CGTAATGTCGGAAGGT	42430	22823	18105	0.537898	0.206721	0.0299696	4442	1123
GTGGCGTAGTTACTCG	42429	23766	18709	0.560136	0.212783	0.0329758	4891	1470
CAGATCAAGTTGAATG	42427	22485	17568	0.529969	0.218679	0.0282021	4514	1376
CTGCCATTCCGCTGTT	42404	26849	21083	0.633171	0.214757	0.0252355	5390	1628
CATAGACTCTTCTAAC	42377	22525	17740	0.531538	0.212431	0.0226868	4393	1122
GGAATCTGTGGCTACC	42394	22524	17728	0.531302	0.212928	0.0273479	4380	1100
ATTCCATAGACGACGT	42353	24810	19633	0.585791	0.208666	0.0223341	5635	1585
GTAGCTAGTAATACCC	42299	25712	20183	0.607863	0.215036	0.0253004	5283	1536
CATACAGCATAGATGA	42362	23675	18694	0.558874	0.210391	0.0265718	5173	1481
GGGTCTGCAAGTGGAC	42236	24740	19459	0.585756	0.21346	0.0162544	5205	1405
CACAGGCTCTCGCGTT	42275	23328	18221	0.551815	0.218921	0.0278482	4451	1143
GGGTTATGTGCGTGCT	42276	22815	17897	0.539668	0.21556	0.0322061	4242	1111
TGCGACGCATGGGATG	42339	23231	18137	0.54869	0.219276	0.023824	4452	1110
ACATCCCGTAACCCTA	42311	22485	17692	0.531422	0.213164	0.0288125	4515	1389
GACTGATAGGCATCTT	42228	22301	17564	0.528109	0.212412	0.0295124	4578	1360
AGGCATTTCTTTCTAG	42214	23910	18851	0.5664	0.211585	0.0267451	5260	1548
TCGGATATCTCGCAGG	42005	22616	17671	0.538412	0.218651	0.0291164	4274	1075
CTAGGTACACAGTACT	42183	23399	18465	0.554702	0.210864	0.0306825	5188	1457
TTTCATGTCATTTCGT	42043	22589	17902	0.537283	0.20749	0.0290774	4132	1070
GGGATGAAGGTCATTC	41998	22050	17380	0.525025	0.211791	0.0204407	4621	1334
CACTGAAAGGATACGC	42015	22412	17407	0.533429	0.223318	0.0278696	4526	1325
GTGACGCTCTCCACTG	41945	23062	18020	0.549815	0.218628	0.0314736	4544	1385
ATCACGAGTACTAACC	41970	23993	18854	0.57167	0.214187	0.025778	5300	1478
TACGCTCCAAGCGCAA	41910	22472	17541	0.536197	0.219429	0.0309862	4741	1318
ACGATGTGTTTATGCG	41870	25719	20225	0.614258	0.213616	0.0211714	5136	1540
CCTCCTCAGCTCGAAG	41908	25151	19850	0.600148	0.210767	0.02311	5335	1568
CTTCGGTGTATACGGG	41861	22448	17679	0.536251	0.212447	0.0268183	4253	1089
TACCGGGGTACGATCT	41918	22228	17487	0.530273	0.21329	0.0303759	4785	1367
TGACTCCGTGACAGCA	41863	22808	17811	0.544825	0.21909	0.0355084	4400	1113
TCTCCGAGTTCTCCTG	41911	23475	18678	0.560115	0.204345	0.0247306	5173	1447
TCATTTGGTCAGGAGT	41850	22136	17517	0.528937	0.208665	0.0269078	4200	1088
GTATTTCTCCTCAGGG	41850	25234	19864	0.602963	0.212808	0.0232689	5369	1587
GCTGGGTTCGGCCCAA	41849	22482	17578	0.537217	0.21813	0.0303402	3632	984
GTTAGACGTAAGGCTG	41830	25977	20395	0.621014	0.214882	0.0216858	5196	1565
GGCTGTGGTGATTCAC	41741	24414	19139	0.584893	0.216065	0.0233813	5116	1431
CATCAAGTCCTTCTGG	41744	22057	17346	0.528387	0.213583	0.0300058	4662	1396
GTCTACCTCGGTGTAT	41758	22008	17510	0.527037	0.20438	0.0264677	4470	1365
CTGCCATGTATCGGTT	41804	21974	17494	0.525643	0.203877	0.0264599	4656	1304
AAGTGAATCCACATAG	41730	21412	16763	0.513108	0.217121	0.0273009	4324	1288
GATGGAGAGATCCAAA	41718	22055	17177	0.528669	0.221174	0.0298276	4396	1367
CATCGTCGTAGCGCTC	41723	23056	18565	0.552597	0.194787	0.027617	5171	1460
GGTTGGTGAAGTCCCC	41427	386	18	0.00931759	0.953368	0.818182	22	15
GCACATAGTCCATAGT	41653	21595	16935	0.51845	0.215791	0.0332289	5046	1353
AAAGGATTCCGTAGGC	41712	21972	17181	0.526755	0.21805	0.0293161	4668	1363
GAACACTTCTCCGATC	41577	22700	17761	0.545975	0.217577	0.030104	4436	1144
GACATCAAGCACTAAA	41664	21972	17200	0.527362	0.217186	0.022428	4237	1086
TTGATGGAGTGAGCCA	41723	24718	19306	0.592431	0.21895	0.0301306	5252	1527
CTCCACAAGGCAGGGA	41709	22836	17726	0.547508	0.223769	0.0352891	4651	1401
ACTATTCGTGGCAACA	41567	22224	17369	0.534655	0.218458	0.0277637	4600	1342
TTCTTGATCTAAGGAA	41474	21764	17200	0.524763	0.209704	0.0266256	4141	1054
GAAGGACTCGGTAGAG	41431	22594	17779	0.54534	0.21311	0.0313	4747	1416
TACCGAACAGGACAGT	41542	23995	18858	0.577608	0.214086	0.0262365	5171	1500
AAACGAACATCACAGT	41531	21942	17117	0.528328	0.219898	0.0250718	4321	1307
AAGCGAGTCCGACGGT	41460	22675	17564	0.546913	0.225402	0.0308479	4555	1336
TGTGTGACACTGTTCC	41421	21989	17303	0.530866	0.213107	0.0323059	3997	1053
TACCGGGGTATACCCA	41529	22261	17450	0.536035	0.216118	0.0258904	4585	1350
AAGACTCAGCATGTTC	41412	22100	17309	0.533662	0.216787	0.0260532	4489	1333
CTAGACACAACTCATG	41395	22237	17477	0.53719	0.214058	0.0300962	4208	1068
CGGGTGTCAGTATTCG	41403	25382	20249	0.613047	0.20223	0.0286396	5316	1573
TTCTTGAGTGTCTTCC	41344	22205	17591	0.537079	0.207791	0.029896	4823	1412
GTAGAGGGTGACTCTA	41350	24871	19522	0.601475	0.21507	0.0224934	5197	1561
TGTTGGACATCCTGTC	41290	25210	19821	0.610559	0.213764	0.0170663	5139	1539
GTGCGTGCATCAGCTA	41298	22412	17643	0.54269	0.212788	0.0314562	4487	1349
TATTTCGGTGCAGATG	41281	21509	16890	0.521039	0.214747	0.0280263	4244	1283
CTCAGGGGTCACCCTT	41287	21871	17098	0.529731	0.218234	0.0334102	4625	1376
GCAACATGTGTTAGCT	41276	21924	17178	0.531156	0.216475	0.0325257	4603	1365
TTCTTCCCACTTTATC	41219	21915	17205	0.531672	0.214921	0.0301925	4616	1342
GATGTTGAGGAAAGTG	41256	21659	16971	0.52499	0.216446	0.0298854	4115	1045
TTACTGTGTCGTATGT	41250	22537	17768	0.546352	0.211608	0.0306769	4404	1115
TAACTTCGTTCCGGTG	41130	21982	17216	0.534452	0.216814	0.0322071	4530	1310
GCGGAAAGTCTACGTA	41200	22229	17432	0.539539	0.215799	0.031633	4239	1107
CGGGTGTCACACGTGC	41155	22217	17567	0.539837	0.209299	0.0298737	4667	1390
CGGGTGTAGGCATCAG	41120	22281	17734	0.541853	0.204075	0.0196189	4431	1104
GGCTGTGCACGACTAT	41070	22341	17482	0.543974	0.217493	0.0278014	4582	1340
GAATCACGTTCCACGG	41096	22405	17454	0.545187	0.220977	0.0268546	4248	1092
TCCTCTTAGGGTACAC	41058	21350	16970	0.519996	0.205152	0.029128	4003	1045
CAAGAGGCAGCAGTTT	41267	22265	17469	0.539535	0.215405	0.0240958	4215	1073
GGGTTTAAGGGCAGTT	41025	22163	17392	0.540232	0.215269	0.0207316	3712	1006
AGTGATCGTGTTGACT	41036	22207	17455	0.541159	0.213987	0.0271855	4490	1320
ATACACGACGCTCTTC	41049	19189	11002	0.467466	0.426651	0.140303	4901	1534
AGGGCCTCAGGACGAT	41023	22598	17653	0.550862	0.218825	0.0294476	4344	1090
TTATTGCGTAAGATCA	40967	21508	17099	0.525008	0.204993	0.0312105	4601	1348
AGACACTAGCCGTAAG	41014	22201	17380	0.541303	0.217152	0.0323287	4443	1308
GCCGATGGTTGGCCGT	41011	22586	17635	0.55073	0.219207	0.0307424	4658	1384
TCCTCCCAGAGGACTC	41018	22092	17443	0.538593	0.210438	0.0260028	4691	1385
TAGACTGTCCTACCGT	40930	22211	17512	0.542658	0.211562	0.0287544	4649	1347
AGGAATAAGACCAGCA	40967	24945	19397	0.608905	0.222409	0.014979	4850	1229
CTGAATGTCAGACAAA	40865	21647	16991	0.52972	0.215088	0.0324058	4640	1340
CTTAGGAAGAAGAGCA	40854	23122	18289	0.565967	0.209022	0.0225288	5138	1394
GAATCGTTCGGATACT	40856	21445	16838	0.524892	0.214829	0.0330857	4669	1335
CGCCAGAAGGTTAGTA	40759	21829	17179	0.535563	0.213019	0.0276302	4201	1050
TAGGAGGAGACCATGG	40846	21778	17225	0.533173	0.209064	0.0294208	4610	1345
ATCCGTCTCTTTGCAT	40820	21835	17267	0.534909	0.209205	0.0271844	4537	1338
GGTGAAGGTCTAGGTT	40816	21934	17131	0.537387	0.218975	0.0316914	4688	1344
GGAGAACTCTAGCAAC	40718	22036	17154	0.541186	0.221547	0.029978	4335	1320
AGCCAATCACTGCACG	40827	21583	16785	0.528645	0.222305	0.0307749	4228	1260
CCCTAACAGCAATTCC	40647	21554	16857	0.530273	0.217918	0.0285246	4477	1295
TATACCTCAACACAAA	40653	21400	16754	0.526406	0.217103	0.0275609	4405	1293
CCACAAACATGGAAGC	40645	22143	17158	0.54479	0.225128	0.0203529	4368	1265
GTGCGTGTCAGGGTAG	40621	25092	19968	0.61771	0.204209	0.0260963	5277	1608
ATTGGGTGTATACAGA	40653	20698	16273	0.509138	0.213789	0.0283029	4323	1259
TCATTGTCAGGCGAAT	40631	21870	17142	0.538259	0.216187	0.0312479	4460	1316
GATCGTATCGGTTCAA	40572	21829	17123	0.538031	0.215585	0.0284986	4731	1352
TCCTCGACATTACGGT	40562	22000	17276	0.54238	0.214727	0.0327793	4392	1323
ACCCAAATCACCCATC	40564	21672	16879	0.534267	0.221161	0.0298866	4447	1309
GACTTCCTCCCTGTTG	40614	21740	17172	0.535283	0.21012	0.0316428	4599	1356
AAGGTAAAGTAGAATC	40596	21518	16891	0.530052	0.215029	0.0284904	4511	1332
GAAGGGTCACTGATTG	40582	21936	17250	0.540535	0.213621	0.0363705	4517	1322
TAGAGTCAGTCAGAGC	40579	21057	16648	0.518914	0.209384	0.024919	4049	990
TCCTTCTGTAGAGGAA	40550	24489	19408	0.603921	0.207481	0.0300268	5298	1540
TGGTTAGCAAAGGGCT	40499	21873	17175	0.540087	0.214785	0.0353912	4688	1323
AACAAAGGTTCATCTT	40496	21289	16709	0.525706	0.215135	0.030458	4156	1055
TGATGGTCAATAACCC	40517	21169	16530	0.522472	0.219141	0.0279459	4515	1278
TGAACGTTCTGGTGGC	40492	22385	17565	0.552825	0.215323	0.0269855	4398	1318
CCGGGTACACTCGATA	40473	21411	16877	0.529019	0.21176	0.0302791	4039	1042
GGTTCTCAGTGCTACT	40464	24573	19373	0.607281	0.211614	0.0214366	5285	1481
GCCATTCGTACAGAGC	40401	21727	17115	0.537784	0.21227	0.0299513	3996	1058
TAAGCACAGCGGTAGT	40394	24577	19200	0.608432	0.218782	0.0211476	5248	1536
GCACGGTTCTTGCAGA	40422	21703	17041	0.536911	0.214809	0.0321437	4610	1333
TGCTCGTTCTGCTGAA	40390	21801	17294	0.539762	0.206734	0.0316528	4442	1328
TCCTAATAGTCTGCGC	40353	21129	16585	0.523604	0.21506	0.0329303	4197	1267
GGTGTCGGTAGTTAGA	40409	22922	18151	0.56725	0.208141	0.0274284	5170	1415
TACTTCAGTCCGGCAT	40336	21840	17125	0.541452	0.215888	0.0260844	4291	1295
TTTCACATCAACCTCC	40372	20345	15974	0.503938	0.214844	0.0275975	4385	1252
GATTCTTAGCCTTTGA	40296	21274	16772	0.527943	0.21162	0.0206247	4066	1033
GCCATGGAGTAGAATC	40362	21229	16737	0.525965	0.211597	0.0271952	4396	1285
TGGGATTCAGAGTAAT	40322	20956	16530	0.519716	0.211204	0.0238641	4384	1280
TCGACGGTCTTGTTAC	40317	21625	17029	0.536374	0.212532	0.0266245	4264	1274
CACACAACACTCCTGT	40278	21286	16511	0.528477	0.224326	0.0220781	4645	1323
GACTCTCTCCTCTGCA	40259	21361	16913	0.530589	0.20823	0.0244377	4773	1320
CCATAAGGTCGTGATT	40271	24306	19268	0.603561	0.207274	0.0233492	5190	1523
TTTGTTGAGACCTGGA	40205	21603	17054	0.537321	0.210573	0.0287592	4118	1050
TAGGAGGCAGAACTTC	40201	21648	16949	0.538494	0.217064	0.0220677	3959	1015
ACGTCCTAGTGAGTTA	40209	21125	16664	0.52538	0.211172	0.0261787	4301	1304
CTCAAGACACTCATAG	40142	24790	19582	0.617558	0.210085	0.0180146	5226	1507
GGTAGAGAGACGCCAA	40127	21383	16775	0.532883	0.215498	0.0354235	4541	1347
CACTAAGTCGACCATA	40095	20836	16250	0.519666	0.2201	0.0290469	4144	1233
GTTCCGTCAACCGACC	40241	22195	17434	0.551552	0.214508	0.0060115	4442	1175
TCGGGCACATGTCTAG	40065	21856	17220	0.545514	0.212116	0.0317766	4267	1059
GTCACTCGTAGGCAAC	40050	22035	17440	0.550187	0.208532	0.0298074	4334	1101
AACAAGAAGAGTGAAG	40104	20999	16334	0.523614	0.222153	0.0337659	4438	1297
GATAGCTCAACAGATA	40054	20439	15947	0.510286	0.219776	0.0376656	4071	1238
TGTTACTCACCTTCCA	40145	22133	17374	0.551326	0.215018	0.0269958	4989	1342
TCGTCCATCGCCCAGA	40140	22834	18179	0.568859	0.203863	0.0268746	5086	1411
GTGAGCCCATCCTATT	40020	24138	18921	0.603148	0.216132	0.0229941	5208	1459
TCTTAGTCAAACAGGC	40187	21550	16940	0.536243	0.213921	0.0310766	4505	1339
ATTCTACCACAACGAG	39978	22856	17945	0.571714	0.214867	0.0152087	4816	1041
TGATTTCTCATGTCAG	39992	20856	16611	0.521504	0.203539	0.0324949	4156	1265
CGGGCATAGGGCTAAC	39996	21743	17104	0.543629	0.213356	0.0298546	4407	1321
GCATCGGAGTACCATC	40030	22082	17302	0.551636	0.216466	0.0268907	4377	1320
ATGAAAGAGTGCTAGG	39955	20931	16446	0.523864	0.214275	0.0248387	3872	997
CAACGGCCAAGTACCT	39958	24644	19181	0.616748	0.221677	0.0212065	5053	1447
TGAGACTAGCCTCAGC	39950	21509	16795	0.538398	0.219164	0.0298777	4497	1315
AAACGCTGTTGTGTAC	39971	22338	17508	0.558855	0.216223	0.0275565	4850	1378
ATTATCCTCCTTCTAA	39936	20974	16562	0.52519	0.210356	0.0262275	4447	1263
CTGAATGTCCATCTAT	39928	20584	16224	0.515528	0.211815	0.0315207	4085	1227
TGCCGAGTCCTAGCTC	39929	21617	16724	0.541386	0.22635	0.0296807	4581	1354
CCCTAACAGTGGTGGT	39954	21713	17078	0.54345	0.213467	0.0314696	4599	1304
TAAGCACAGCGTCAAG	39881	23157	18190	0.580652	0.214492	0.0200619	5241	1455
AGTGTTGAGCATCAGG	39885	21506	16959	0.5392	0.211429	0.0326737	4553	1319
TTAGGCAAGTACAGAT	39922	23754	18685	0.59501	0.213396	0.0265282	5179	1466
ATGTCTTCAGTGTATC	39904	20637	16311	0.517166	0.209623	0.025953	4218	1270
AACCATGAGCTTGTGT	39930	21186	16689	0.530579	0.212263	0.0299485	4494	1308
AGTAGCTCATCATCTT	39860	21193	16748	0.531686	0.209739	0.0331868	4466	1290
AGGAGGTCACGGCGTT	39859	23303	18364	0.584636	0.211947	0.0152737	4715	1100
AGGGTTTTCAAGTCGT	39846	21023	16532	0.527606	0.213623	0.0343605	4539	1320
ATGTCCCAGCCGATTT	39825	21749	17004	0.546114	0.218171	0.0271307	4445	1334
CTAACTTAGTCGGGAT	39809	20111	15827	0.505187	0.213018	0.029755	3138	719
AACGGGACATGACTCA	39770	21104	16473	0.530651	0.219437	0.0296144	4450	1253
CACGTTCAGCTTGTGT	39749	21557	17035	0.542328	0.209769	0.0268068	4778	1374
[truncated: 9,001 more rows]
