# Supplementary material for: Single-cell RNA-seq of Drosophila miranda testis reveals the evolution and trajectory of germline sex chromosome regulation
Source: PLoS Biol. 2024 Apr 30;22(4):e3002605. doi: 10.1371/journal.pbio.3002605 (PMC11135767; doi:10.1371/journal.pbio.3002605)
Supplement: S1 Data — (ZIP) [file pbio.3002605.s017.zip › S1_Data/testes.withrep.fC10000.alevin/alevin/quants_mat_cols.txt]

maker-Contig_AX1-snap-gene-0.167-mRNA-1
maker-Contig_AX1-snap-gene-0.174-mRNA-1
augustus_masked-Contig_AX1-processed-gene-0.4-mRNA-1
maker-Contig_AX1-snap-gene-0.172-mRNA-1
maker-Contig_AX1-snap-gene-0.181-mRNA-1
maker-Contig_AX1-snap-gene-0.183-mRNA-1
maker-Contig_AX1-snap-gene-0.186-mRNA-1
augustus_masked-Contig_AX1-processed-gene-0.12-mRNA-1
maker-Contig_AX1-snap-gene-0.215-mRNA-1
maker-Contig_AX1-augustus-gene-0.66-mRNA-1
maker-Contig_AX1-augustus-gene-0.67-mRNA-1
maker-Contig_AX1-augustus-gene-0.68-mRNA-1
maker-Contig_AX1-snap-gene-0.262-mRNA-1
maker-Contig_AX1-snap-gene-0.266-mRNA-1
maker-Contig_AX14-augustus-gene-0.13-mRNA-1
maker-Contig_AX14-snap-gene-0.100-mRNA-1
maker-Contig_AX14-augustus-gene-0.14-mRNA-1
augustus_masked-Contig_AX14-processed-gene-0.2-mRNA-1
snap_masked-Contig_AX14-processed-gene-0.9-mRNA-1
maker-Contig_AX14-snap-gene-0.87-mRNA-1
maker-Contig_AX14-snap-gene-0.105-mRNA-1
maker-Contig_AX14-augustus-gene-0.51-mRNA-1
snap_masked-Contig_AX17-processed-gene-0.2-mRNA-1
maker-Contig_AX22-augustus-gene-0.8-mRNA-1
maker-Contig_AX22-snap-gene-0.12-mRNA-1
maker-Contig_AX23-snap-gene-0.5-mRNA-1
maker-Contig_AX23-snap-gene-0.4-mRNA-1
maker-Contig_AX23-snap-gene-0.8-mRNA-1
maker-Contig_AX3-augustus-gene-0.1-mRNA-1
maker-Contig_AX30-snap-gene-0.4-mRNA-1
maker-Contig_AX5-snap-gene-0.27-mRNA-1
maker-Contig_AX5-snap-gene-0.45-mRNA-1
maker-Contig_AX5-snap-gene-0.30-mRNA-1
maker-Contig_AX5-augustus-gene-0.14-mRNA-1
maker-Contig_AX5-augustus-gene-0.22-mRNA-1
maker-Contig_AX5-snap-gene-0.37-mRNA-1
maker-Contig_AX5-snap-gene-0.36-mRNA-1
maker-Contig_AX5-augustus-gene-0.17-mRNA-1
augustus_masked-Contig_AX5-processed-gene-0.4-mRNA-1
maker-Contig_AX5-snap-gene-0.43-mRNA-1
augustus_masked-Contig_AX7-processed-gene-0.0-mRNA-1
augustus_masked-Contig_AX7-processed-gene-0.1-mRNA-1
snap_masked-Contig_AX7-processed-gene-0.5-mRNA-1
maker-Contig_AX_tr1-snap-gene-0.200-mRNA-1
maker-Contig_AX_tr1-augustus-gene-0.95-mRNA-1
maker-Contig_AX_tr1-augustus-gene-0.76-mRNA-1
maker-Contig_AX_tr1-augustus-gene-0.24-mRNA-1
maker-Contig_AX_tr1-augustus-gene-0.117-mRNA-1
maker-Contig_AX_tr1-augustus-gene-0.116-mRNA-1
augustus_masked-Contig_AX_tr1-processed-gene-0.1-mRNA-1
maker-Contig_AX_tr1-augustus-gene-0.38-mRNA-1
maker-Contig_AX_tr1-snap-gene-0.221-mRNA-1
maker-Contig_AX_tr1-augustus-gene-0.54-mRNA-1
maker-Contig_AX_tr1-snap-gene-0.228-mRNA-1
maker-Contig_AX_tr1-augustus-gene-0.63-mRNA-1
augustus_masked-Contig_AX_tr1-processed-gene-0.5-mRNA-1
snap_masked-Contig_AX_tr2-processed-gene-0.0-mRNA-1
maker-Contig_AX_tr2-snap-gene-0.2-mRNA-1
maker-Contig_AX_tr2-snap-gene-0.7-mRNA-1
maker-Contig_Y1-augustus-gene-0.131-mRNA-1
maker-Contig_Y1-augustus-gene-0.209-mRNA-1
maker-Contig_Y1-augustus-gene-0.134-mRNA-1
maker-Contig_Y1-snap-gene-0.451-mRNA-1
augustus_masked-Contig_Y1-processed-gene-0.2-mRNA-1
maker-Contig_Y1-augustus-gene-0.137-mRNA-1
maker-Contig_Y1-snap-gene-0.453-mRNA-1
maker-Contig_Y1-augustus-gene-0.139-mRNA-1
maker-Contig_Y1-snap-gene-0.364-mRNA-1
augustus_masked-Contig_Y1-processed-gene-0.26-mRNA-1
maker-Contig_Y1-snap-gene-0.370-mRNA-1
maker-Contig_Y1-augustus-gene-0.142-mRNA-1
augustus_masked-Contig_Y1-processed-gene-0.27-mRNA-1
snap_masked-Contig_Y1-processed-gene-0.93-mRNA-1
maker-Contig_Y1-augustus-gene-0.145-mRNA-1
maker-Contig_Y1-snap-gene-0.463-mRNA-1
augustus_masked-Contig_Y1-processed-gene-0.7-mRNA-1
maker-Contig_Y1-augustus-gene-0.148-mRNA-1
maker-Contig_Y1-augustus-gene-0.223-mRNA-1
maker-Contig_Y1-snap-gene-0.470-mRNA-1
maker-Contig_Y1-snap-gene-0.469-mRNA-1
maker-Contig_Y1-snap-gene-0.468-mRNA-1
maker-Contig_Y1-snap-gene-0.486-mRNA-1
maker-Contig_Y1-snap-gene-0.387-mRNA-1
maker-Contig_Y1-snap-gene-0.487-mRNA-1
augustus_masked-Contig_Y1-processed-gene-0.12-mRNA-1
augustus_masked-Contig_Y1-processed-gene-0.14-mRNA-1
maker-Contig_Y1-snap-gene-0.394-mRNA-1
maker-Contig_Y1-snap-gene-0.495-mRNA-1
maker-Contig_Y1-snap-gene-0.494-mRNA-1
maker-Contig_Y1-snap-gene-0.407-mRNA-1
augustus_masked-Contig_Y1-processed-gene-0.38-mRNA-1
maker-Contig_Y1-snap-gene-0.406-mRNA-1
snap_masked-Contig_Y1-processed-gene-0.111-mRNA-1
snap_masked-Contig_Y1-processed-gene-0.112-mRNA-1
augustus_masked-Contig_Y1-processed-gene-0.40-mRNA-1
augustus_masked-Contig_Y1-processed-gene-0.41-mRNA-1
snap_masked-Contig_Y1-processed-gene-0.76-mRNA-1
snap_masked-Contig_Y1-processed-gene-0.114-mRNA-1
snap_masked-Contig_Y1-processed-gene-0.115-mRNA-1
maker-Contig_Y1-augustus-gene-0.295-mRNA-1
maker-Contig_Y1-snap-gene-0.587-mRNA-1
snap_masked-Contig_Y1-processed-gene-0.77-mRNA-1
maker-Contig_Y1-augustus-gene-0.303-mRNA-1
maker-Contig_Y1-snap-gene-0.604-mRNA-1
maker-Contig_Y1-snap-gene-0.616-mRNA-1
maker-Contig_Y1-snap-gene-0.617-mRNA-1
maker-Contig_Y1-snap-gene-0.624-mRNA-1
maker-Contig_Y1-snap-gene-0.422-mRNA-1
maker-Contig_Y1-snap-gene-0.421-mRNA-1
maker-Contig_Y1-augustus-gene-0.202-mRNA-1
maker-Contig_Y1-snap-gene-0.627-mRNA-1
snap_masked-Contig_Y1-processed-gene-0.128-mRNA-1
snap_masked-Contig_Y1-processed-gene-0.129-mRNA-1
maker-Contig_Y1-augustus-gene-0.206-mRNA-1
snap_masked-Contig_Y1-processed-gene-0.130-mRNA-1
snap_masked-Contig_Y1-processed-gene-1.48-mRNA-1
snap_masked-Contig_Y1-processed-gene-1.49-mRNA-1
augustus_masked-Contig_Y1-processed-gene-1.24-mRNA-1
maker-Contig_Y1-snap-gene-1.176-mRNA-1
augustus_masked-Contig_Y1-processed-gene-1.25-mRNA-1
augustus_masked-Contig_Y1-processed-gene-1.2-mRNA-1
maker-Contig_Y1-snap-gene-1.179-mRNA-1
maker-Contig_Y1-augustus-gene-1.138-mRNA-1
maker-Contig_Y1-snap-gene-1.216-mRNA-1
maker-Contig_Y1-augustus-gene-1.139-mRNA-1
maker-Contig_Y1-snap-gene-1.222-mRNA-1
augustus_masked-Contig_Y1-processed-gene-1.4-mRNA-1
snap_masked-Contig_Y1-processed-gene-1.89-mRNA-1
maker-Contig_Y1-augustus-gene-1.142-mRNA-1
snap_masked-Contig_Y1-processed-gene-1.90-mRNA-1
maker-Contig_Y1-snap-gene-1.180-mRNA-1
maker-Contig_Y1-snap-gene-1.223-mRNA-1
snap_masked-Contig_Y1-processed-gene-1.94-mRNA-1
snap_masked-Contig_Y1-processed-gene-1.95-mRNA-1
snap_masked-Contig_Y1-processed-gene-1.96-mRNA-1
maker-Contig_Y1-snap-gene-1.182-mRNA-1
augustus_masked-Contig_Y1-processed-gene-1.36-mRNA-1
maker-Contig_Y1-augustus-gene-1.151-mRNA-1
augustus_masked-Contig_Y1-processed-gene-1.5-mRNA-1
maker-Contig_Y1-snap-gene-1.246-mRNA-1
augustus_masked-Contig_Y1-processed-gene-1.7-mRNA-1
augustus_masked-Contig_Y1-processed-gene-1.8-mRNA-1
maker-Contig_Y1-augustus-gene-1.119-mRNA-1
maker-Contig_Y1-snap-gene-1.244-mRNA-1
augustus_masked-Contig_Y1-processed-gene-1.10-mRNA-1
augustus_masked-Contig_Y1-processed-gene-1.11-mRNA-1
maker-Contig_Y1-snap-gene-1.197-mRNA-1
maker-Contig_Y1-snap-gene-1.242-mRNA-1
augustus_masked-Contig_Y1-processed-gene-1.14-mRNA-1
maker-Contig_Y1-snap-gene-1.205-mRNA-1
maker-Contig_Y1-augustus-gene-1.129-mRNA-1
augustus_masked-Contig_Y1-processed-gene-1.17-mRNA-1
augustus_masked-Contig_Y1-processed-gene-1.18-mRNA-1
augustus_masked-Contig_Y1-processed-gene-1.21-mRNA-1
augustus_masked-Contig_Y1-processed-gene-1.22-mRNA-1
augustus_masked-Contig_Y1-processed-gene-1.39-mRNA-1
snap_masked-Contig_Y1-processed-gene-1.78-mRNA-1
maker-Contig_Y1-augustus-gene-1.161-mRNA-1
augustus_masked-Contig_Y1-processed-gene-1.41-mRNA-1
maker-Contig_Y1-snap-gene-1.259-mRNA-1
augustus_masked-Contig_Y1-processed-gene-1.45-mRNA-1
augustus_masked-Contig_Y1-processed-gene-1.46-mRNA-1
snap_masked-Contig_Y1-processed-gene-1.117-mRNA-1
maker-Contig_Y1-snap-gene-2.268-mRNA-1
maker-Contig_Y1-snap-gene-2.205-mRNA-1
augustus_masked-Contig_Y1-processed-gene-2.3-mRNA-1
maker-Contig_Y1-snap-gene-2.269-mRNA-1
maker-Contig_Y1-snap-gene-2.207-mRNA-1
maker-Contig_Y1-augustus-gene-2.142-mRNA-1
maker-Contig_Y1-augustus-gene-2.143-mRNA-1
maker-Contig_Y1-snap-gene-2.271-mRNA-1
maker-Contig_Y1-snap-gene-2.279-mRNA-1
snap_masked-Contig_Y1-processed-gene-2.86-mRNA-1
maker-Contig_Y1-snap-gene-2.281-mRNA-1
augustus_masked-Contig_Y1-processed-gene-2.28-mRNA-1
maker-Contig_Y1-snap-gene-2.217-mRNA-1
maker-Contig_Y1-snap-gene-2.216-mRNA-1
maker-Contig_Y1-augustus-gene-2.106-mRNA-1
maker-Contig_Y1-snap-gene-2.284-mRNA-1
maker-Contig_Y1-augustus-gene-2.112-mRNA-1
snap_masked-Contig_Y1-processed-gene-2.90-mRNA-1
maker-Contig_Y1-snap-gene-2.227-mRNA-1
maker-Contig_Y1-snap-gene-2.228-mRNA-1
maker-Contig_Y1-augustus-gene-2.163-mRNA-1
maker-Contig_Y1-augustus-gene-2.162-mRNA-1
maker-Contig_Y1-augustus-gene-2.118-mRNA-1
maker-Contig_Y1-augustus-gene-2.119-mRNA-1
maker-Contig_Y1-snap-gene-2.295-mRNA-1
augustus_masked-Contig_Y1-processed-gene-2.34-mRNA-1
maker-Contig_Y1-augustus-gene-2.173-mRNA-1
maker-Contig_Y1-augustus-gene-2.124-mRNA-1
maker-Contig_Y1-snap-gene-2.307-mRNA-1
maker-Contig_Y1-augustus-gene-2.176-mRNA-1
augustus_masked-Contig_Y1-processed-gene-2.40-mRNA-1
maker-Contig_Y1-snap-gene-2.317-mRNA-1
maker-Contig_Y1-augustus-gene-2.191-mRNA-1
maker-Contig_Y1-augustus-gene-2.189-mRNA-1
maker-Contig_Y1-snap-gene-2.324-mRNA-1
maker-Contig_Y1-snap-gene-2.243-mRNA-1
maker-Contig_Y1-augustus-gene-2.126-mRNA-1
maker-Contig_Y1-augustus-gene-2.199-mRNA-1
maker-Contig_Y1-augustus-gene-2.200-mRNA-1
maker-Contig_Y1-snap-gene-2.249-mRNA-1
maker-Contig_Y1-augustus-gene-2.130-mRNA-1
maker-Contig_Y1-snap-gene-2.257-mRNA-1
maker-Contig_Y1-augustus-gene-2.135-mRNA-1
maker-Contig_Y1-snap-gene-3.347-mRNA-1
maker-Contig_Y1-augustus-gene-3.197-mRNA-1
maker-Contig_Y1-snap-gene-3.351-mRNA-1
maker-Contig_Y1-snap-gene-3.350-mRNA-1
maker-Contig_Y1-snap-gene-3.265-mRNA-1
maker-Contig_Y1-snap-gene-3.349-mRNA-1
maker-Contig_Y1-snap-gene-3.353-mRNA-1
snap_masked-Contig_Y1-processed-gene-3.48-mRNA-1
maker-Contig_Y1-augustus-gene-3.132-mRNA-1
maker-Contig_Y1-augustus-gene-3.133-mRNA-1
maker-Contig_Y1-snap-gene-3.371-mRNA-1
maker-Contig_Y1-augustus-gene-3.214-mRNA-1
maker-Contig_Y1-augustus-gene-3.135-mRNA-1
maker-Contig_Y1-augustus-gene-3.216-mRNA-1
maker-Contig_Y1-snap-gene-3.380-mRNA-1
maker-Contig_Y1-snap-gene-3.383-mRNA-1
maker-Contig_Y1-snap-gene-3.382-mRNA-1
augustus_masked-Contig_Y1-processed-gene-3.34-mRNA-1
maker-Contig_Y1-augustus-gene-3.137-mRNA-1
snap_masked-Contig_Y1-processed-gene-3.56-mRNA-1
snap_masked-Contig_Y1-processed-gene-3.57-mRNA-1
maker-Contig_Y1-augustus-gene-3.139-mRNA-1
augustus_masked-Contig_Y1-processed-gene-3.7-mRNA-1
maker-Contig_Y1-snap-gene-3.390-mRNA-1
maker-Contig_Y1-snap-gene-3.280-mRNA-1
augustus_masked-Contig_Y1-processed-gene-3.8-mRNA-1
maker-Contig_Y1-snap-gene-3.392-mRNA-1
maker-Contig_Y1-augustus-gene-3.229-mRNA-1
maker-Contig_Y1-augustus-gene-3.155-mRNA-1
maker-Contig_Y1-snap-gene-3.301-mRNA-1
maker-Contig_Y1-snap-gene-3.298-mRNA-1
maker-Contig_Y1-snap-gene-3.398-mRNA-1
maker-Contig_Y1-snap-gene-3.304-mRNA-1
maker-Contig_Y1-augustus-gene-3.162-mRNA-1
maker-Contig_Y1-augustus-gene-3.167-mRNA-1
maker-Contig_Y1-augustus-gene-3.168-mRNA-1
maker-Contig_Y1-snap-gene-3.403-mRNA-1
maker-Contig_Y1-augustus-gene-3.233-mRNA-1
maker-Contig_Y1-snap-gene-3.411-mRNA-1
maker-Contig_Y1-augustus-gene-3.177-mRNA-1
maker-Contig_Y1-augustus-gene-3.244-mRNA-1
maker-Contig_Y1-augustus-gene-3.246-mRNA-1
maker-Contig_Y1-augustus-gene-3.181-mRNA-1
maker-Contig_Y1-snap-gene-3.420-mRNA-1
maker-Contig_Y1-snap-gene-3.419-mRNA-1
snap_masked-Contig_Y1-processed-gene-3.77-mRNA-1
maker-Contig_Y1-augustus-gene-3.188-mRNA-1
maker-Contig_Y1-augustus-gene-3.189-mRNA-1
maker-Contig_Y1-augustus-gene-3.251-mRNA-1
maker-Contig_Y1-snap-gene-3.430-mRNA-1
maker-Contig_Y1-snap-gene-3.429-mRNA-1
maker-Contig_Y1-augustus-gene-3.263-mRNA-1
snap_masked-Contig_Y1-processed-gene-3.83-mRNA-1
maker-Contig_Y1-augustus-gene-4.115-mRNA-1
augustus_masked-Contig_Y1-processed-gene-4.2-mRNA-1
augustus_masked-Contig_Y1-processed-gene-4.4-mRNA-1
augustus_masked-Contig_Y1-processed-gene-4.5-mRNA-1
maker-Contig_Y1-snap-gene-4.149-mRNA-1
maker-Contig_Y1-snap-gene-4.191-mRNA-1
augustus_masked-Contig_Y1-processed-gene-4.18-mRNA-1
maker-Contig_Y1-augustus-gene-4.119-mRNA-1
maker-Contig_Y1-augustus-gene-4.75-mRNA-1
maker-Contig_Y1-snap-gene-4.151-mRNA-1
maker-Contig_Y1-augustus-gene-4.81-mRNA-1
maker-Contig_Y1-snap-gene-4.158-mRNA-1
maker-Contig_Y1-snap-gene-4.194-mRNA-1
maker-Contig_Y1-augustus-gene-4.87-mRNA-1
maker-Contig_Y1-snap-gene-4.168-mRNA-1
maker-Contig_Y1-augustus-gene-4.100-mRNA-1
maker-Contig_Y1-snap-gene-4.173-mRNA-1
maker-Contig_Y1-augustus-gene-4.105-mRNA-1
maker-Contig_Y1-augustus-gene-4.109-mRNA-1
maker-Contig_Y1-augustus-gene-4.112-mRNA-1
maker-Contig_Y1-snap-gene-4.196-mRNA-1
augustus_masked-Contig_Y1-processed-gene-4.21-mRNA-1
maker-Contig_Y1-snap-gene-4.203-mRNA-1
maker-Contig_Y1-snap-gene-4.201-mRNA-1
maker-Contig_Y1-snap-gene-4.199-mRNA-1
maker-Contig_Y1-snap-gene-4.205-mRNA-1
maker-Contig_Y1-snap-gene-4.202-mRNA-1
maker-Contig_Y1-snap-gene-4.222-mRNA-1
maker-Contig_Y1-snap-gene-4.224-mRNA-1
maker-Contig_Y1-snap-gene-4.247-mRNA-1
maker-Contig_Y1-augustus-gene-4.147-mRNA-1
maker-Contig_Y1-snap-gene-4.250-mRNA-1
maker-Contig_Y1-snap-gene-5.759-mRNA-1
maker-Contig_Y1-snap-gene-5.760-mRNA-1
maker-Contig_Y1-snap-gene-5.658-mRNA-1
snap_masked-Contig_Y1-processed-gene-5.88-mRNA-1
maker-Contig_Y1-snap-gene-5.761-mRNA-1
maker-Contig_Y1-augustus-gene-5.294-mRNA-1
maker-Contig_Y1-snap-gene-5.665-mRNA-1
maker-Contig_Y1-snap-gene-5.663-mRNA-1
snap_masked-Contig_Y1-processed-gene-5.91-mRNA-1
maker-Contig_Y1-augustus-gene-5.189-mRNA-1
maker-Contig_Y1-augustus-gene-5.296-mRNA-1
maker-Contig_Y1-augustus-gene-5.194-mRNA-1
snap_masked-Contig_Y1-processed-gene-5.130-mRNA-1
maker-Contig_Y1-augustus-gene-5.298-mRNA-1
maker-Contig_Y1-snap-gene-5.768-mRNA-1
maker-Contig_Y1-snap-gene-5.767-mRNA-1
maker-Contig_Y1-augustus-gene-5.197-mRNA-1
snap_masked-Contig_Y1-processed-gene-5.96-mRNA-1
maker-Contig_Y1-snap-gene-5.770-mRNA-1
maker-Contig_Y1-snap-gene-5.783-mRNA-1
augustus_masked-Contig_Y1-processed-gene-5.12-mRNA-1
augustus_masked-Contig_Y1-processed-gene-5.13-mRNA-1
maker-Contig_Y1-augustus-gene-5.231-mRNA-1
maker-Contig_Y1-augustus-gene-5.237-mRNA-1
maker-Contig_Y1-snap-gene-5.692-mRNA-1
maker-Contig_Y1-snap-gene-5.701-mRNA-1
augustus_masked-Contig_Y1-processed-gene-5.45-mRNA-1
maker-Contig_Y1-augustus-gene-5.244-mRNA-1
maker-Contig_Y1-snap-gene-5.807-mRNA-1
maker-Contig_Y1-snap-gene-5.806-mRNA-1
maker-Contig_Y1-snap-gene-5.801-mRNA-1
snap_masked-Contig_Y1-processed-gene-5.151-mRNA-1
maker-Contig_Y1-augustus-gene-5.324-mRNA-1
maker-Contig_Y1-snap-gene-5.794-mRNA-1
maker-Contig_Y1-snap-gene-5.869-mRNA-1
maker-Contig_Y1-snap-gene-5.912-mRNA-1
maker-Contig_Y1-augustus-gene-5.562-mRNA-1
maker-Contig_Y1-snap-gene-5.706-mRNA-1
maker-Contig_Y1-snap-gene-5.951-mRNA-1
maker-Contig_Y1-augustus-gene-5.557-mRNA-1
maker-Contig_Y1-augustus-gene-5.558-mRNA-1
maker-Contig_Y1-augustus-gene-5.248-mRNA-1
maker-Contig_Y1-augustus-gene-5.250-mRNA-1
snap_masked-Contig_Y1-processed-gene-5.164-mRNA-1
maker-Contig_Y1-augustus-gene-5.571-mRNA-1
maker-Contig_Y1-snap-gene-5.967-mRNA-1
maker-Contig_Y1-snap-gene-5.970-mRNA-1
maker-Contig_Y1-snap-gene-5.974-mRNA-1
maker-Contig_Y1-augustus-gene-5.583-mRNA-1
maker-Contig_Y1-augustus-gene-5.585-mRNA-1
maker-Contig_Y1-augustus-gene-5.586-mRNA-1
maker-Contig_Y1-augustus-gene-5.253-mRNA-1
maker-Contig_Y1-snap-gene-5.988-mRNA-1
maker-Contig_Y1-augustus-gene-5.601-mRNA-1
augustus_masked-Contig_Y1-processed-gene-5.25-mRNA-1
maker-Contig_Y1-snap-gene-5.995-mRNA-1
maker-Contig_Y1-augustus-gene-5.256-mRNA-1
augustus_masked-Contig_Y1-processed-gene-5.75-mRNA-1
maker-Contig_Y1-snap-gene-5.715-mRNA-1
maker-Contig_Y1-augustus-gene-5.258-mRNA-1
maker-Contig_Y1-augustus-gene-5.259-mRNA-1
maker-Contig_Y1-augustus-gene-5.611-mRNA-1
maker-Contig_Y1-snap-gene-5.1000-mRNA-1
augustus_masked-Contig_Y1-processed-gene-5.77-mRNA-1
maker-Contig_Y1-snap-gene-5.1003-mRNA-1
maker-Contig_Y1-augustus-gene-5.262-mRNA-1
maker-Contig_Y1-snap-gene-5.1020-mRNA-1
maker-Contig_Y1-augustus-gene-5.264-mRNA-1
maker-Contig_Y1-snap-gene-5.725-mRNA-1
maker-Contig_Y1-augustus-gene-5.268-mRNA-1
maker-Contig_Y1-augustus-gene-5.273-mRNA-1
maker-Contig_Y1-augustus-gene-5.278-mRNA-1
maker-Contig_Y1-augustus-gene-5.617-mRNA-1
maker-Contig_Y1-augustus-gene-5.282-mRNA-1
maker-Contig_Y1-augustus-gene-5.620-mRNA-1
maker-Contig_Y1-snap-gene-5.1031-mRNA-1
maker-Contig_Y1-snap-gene-5.747-mRNA-1
maker-Contig_Y1-snap-gene-5.746-mRNA-1
maker-Contig_Y1-snap-gene-5.1036-mRNA-1
maker-Contig_Y1-augustus-gene-5.628-mRNA-1
maker-Contig_Y1-augustus-gene-5.631-mRNA-1
maker-Contig_Y1-snap-gene-5.1040-mRNA-1
maker-Contig_Y1-augustus-gene-5.285-mRNA-1
maker-Contig_Y1-augustus-gene-5.634-mRNA-1
maker-Contig_Y1-snap-gene-5.753-mRNA-1
maker-Contig_Y1-augustus-gene-5.636-mRNA-1
maker-Contig_Y1-augustus-gene-5.637-mRNA-1
maker-Contig_Y1-snap-gene-5.1046-mRNA-1
maker-Contig_Y1-snap-gene-5.1070-mRNA-1
maker-Contig_Y1-snap-gene-5.756-mRNA-1
maker-Contig_Y1-snap-gene-6.586-mRNA-1
maker-Contig_Y1-augustus-gene-5.656-mRNA-1
maker-Contig_Y1-augustus-gene-6.186-mRNA-1
maker-Contig_Y1-augustus-gene-6.300-mRNA-1
maker-Contig_Y1-augustus-gene-6.187-mRNA-1
augustus_masked-Contig_Y1-processed-gene-6.2-mRNA-1
maker-Contig_Y1-snap-gene-6.590-mRNA-1
augustus_masked-Contig_Y1-processed-gene-6.3-mRNA-1
maker-Contig_Y1-snap-gene-6.594-mRNA-1
maker-Contig_Y1-augustus-gene-6.193-mRNA-1
maker-Contig_Y1-snap-gene-6.735-mRNA-1
maker-Contig_Y1-snap-gene-6.736-mRNA-1
maker-Contig_Y1-augustus-gene-6.195-mRNA-1
maker-Contig_Y1-augustus-gene-6.310-mRNA-1
maker-Contig_Y1-snap-gene-6.603-mRNA-1
maker-Contig_Y1-augustus-gene-6.311-mRNA-1
maker-Contig_Y1-augustus-gene-6.202-mRNA-1
maker-Contig_Y1-snap-gene-6.606-mRNA-1
maker-Contig_Y1-snap-gene-6.627-mRNA-1
maker-Contig_Y1-snap-gene-6.750-mRNA-1
maker-Contig_Y1-augustus-gene-6.212-mRNA-1
augustus_masked-Contig_Y1-processed-gene-6.33-mRNA-1
maker-Contig_Y1-snap-gene-6.754-mRNA-1
maker-Contig_Y1-snap-gene-6.753-mRNA-1
augustus_masked-Contig_Y1-processed-gene-6.6-mRNA-1
maker-Contig_Y1-snap-gene-6.764-mRNA-1
maker-Contig_Y1-augustus-gene-6.220-mRNA-1
snap_masked-Contig_Y1-processed-gene-6.135-mRNA-1
snap_masked-Contig_Y1-processed-gene-6.137-mRNA-1
maker-Contig_Y1-snap-gene-6.641-mRNA-1
snap_masked-Contig_Y1-processed-gene-6.138-mRNA-1
maker-Contig_Y1-snap-gene-6.766-mRNA-1
maker-Contig_Y1-snap-gene-6.776-mRNA-1
maker-Contig_Y1-augustus-gene-6.223-mRNA-1
maker-Contig_Y1-snap-gene-6.652-mRNA-1
maker-Contig_Y1-snap-gene-6.778-mRNA-1
maker-Contig_Y1-snap-gene-6.780-mRNA-1
maker-Contig_Y1-snap-gene-6.782-mRNA-1
maker-Contig_Y1-snap-gene-6.784-mRNA-1
maker-Contig_Y1-snap-gene-6.786-mRNA-1
maker-Contig_Y1-snap-gene-6.789-mRNA-1
maker-Contig_Y1-snap-gene-6.788-mRNA-1
maker-Contig_Y1-augustus-gene-6.327-mRNA-1
maker-Contig_Y1-snap-gene-6.795-mRNA-1
maker-Contig_Y1-augustus-gene-6.329-mRNA-1
maker-Contig_Y1-augustus-gene-6.331-mRNA-1
maker-Contig_Y1-augustus-gene-6.333-mRNA-1
maker-Contig_Y1-augustus-gene-6.334-mRNA-1
maker-Contig_Y1-snap-gene-6.800-mRNA-1
snap_masked-Contig_Y1-processed-gene-6.147-mRNA-1
maker-Contig_Y1-snap-gene-6.656-mRNA-1
augustus_masked-Contig_Y1-processed-gene-6.48-mRNA-1
augustus_masked-Contig_Y1-processed-gene-6.49-mRNA-1
maker-Contig_Y1-snap-gene-6.821-mRNA-1
maker-Contig_Y1-snap-gene-6.823-mRNA-1
snap_masked-Contig_Y1-processed-gene-6.152-mRNA-1
maker-Contig_Y1-snap-gene-6.866-mRNA-1
maker-Contig_Y1-augustus-gene-6.364-mRNA-1
maker-Contig_Y1-augustus-gene-6.365-mRNA-1
snap_masked-Contig_Y1-processed-gene-6.157-mRNA-1
augustus_masked-Contig_Y1-processed-gene-6.56-mRNA-1
snap_masked-Contig_Y1-processed-gene-6.160-mRNA-1
maker-Contig_Y1-snap-gene-6.657-mRNA-1
snap_masked-Contig_Y1-processed-gene-6.161-mRNA-1
snap_masked-Contig_Y1-processed-gene-6.162-mRNA-1
maker-Contig_Y1-snap-gene-6.950-mRNA-1
maker-Contig_Y1-augustus-gene-6.519-mRNA-1
maker-Contig_Y1-snap-gene-6.980-mRNA-1
maker-Contig_Y1-snap-gene-6.979-mRNA-1
maker-Contig_Y1-snap-gene-6.661-mRNA-1
snap_masked-Contig_Y1-processed-gene-6.166-mRNA-1
maker-Contig_Y1-snap-gene-6.986-mRNA-1
maker-Contig_Y1-augustus-gene-6.554-mRNA-1
maker-Contig_Y1-augustus-gene-6.564-mRNA-1
maker-Contig_Y1-snap-gene-6.1024-mRNA-1
maker-Contig_Y1-augustus-gene-6.575-mRNA-1
snap_masked-Contig_Y1-processed-gene-6.109-mRNA-1
maker-Contig_Y1-snap-gene-6.681-mRNA-1
augustus_masked-Contig_Y1-processed-gene-6.17-mRNA-1
maker-Contig_Y1-augustus-gene-6.244-mRNA-1
snap_masked-Contig_Y1-processed-gene-6.116-mRNA-1
maker-Contig_Y1-augustus-gene-6.250-mRNA-1
maker-Contig_Y1-snap-gene-6.688-mRNA-1
augustus_masked-Contig_Y1-processed-gene-6.22-mRNA-1
maker-Contig_Y1-snap-gene-6.1025-mRNA-1
snap_masked-Contig_Y1-processed-gene-6.120-mRNA-1
maker-Contig_Y1-augustus-gene-6.271-mRNA-1
maker-Contig_Y1-snap-gene-6.701-mRNA-1
augustus_masked-Contig_Y1-processed-gene-6.75-mRNA-1
snap_masked-Contig_Y1-processed-gene-6.122-mRNA-1
maker-Contig_Y1-snap-gene-6.696-mRNA-1
augustus_masked-Contig_Y1-processed-gene-6.77-mRNA-1
maker-Contig_Y1-snap-gene-6.722-mRNA-1
maker-Contig_Y1-augustus-gene-6.290-mRNA-1
snap_masked-Contig_Y1-processed-gene-6.129-mRNA-1
maker-Contig_Y1-snap-gene-6.1030-mRNA-1
maker-Contig_Y1-augustus-gene-7.243-mRNA-1
augustus_masked-Contig_Y1-processed-gene-7.0-mRNA-1
maker-Contig_Y1-snap-gene-7.389-mRNA-1
snap_masked-Contig_Y1-processed-gene-7.100-mRNA-1
maker-Contig_Y1-snap-gene-7.502-mRNA-1
maker-Contig_Y1-augustus-gene-7.246-mRNA-1
augustus_masked-Contig_Y1-processed-gene-7.4-mRNA-1
maker-Contig_Y1-snap-gene-7.507-mRNA-1
maker-Contig_Y1-augustus-gene-7.159-mRNA-1
maker-Contig_Y1-snap-gene-7.509-mRNA-1
augustus_masked-Contig_Y1-processed-gene-7.6-mRNA-1
snap_masked-Contig_Y1-processed-gene-7.105-mRNA-1
maker-Contig_Y1-snap-gene-7.511-mRNA-1
snap_masked-Contig_Y1-processed-gene-7.70-mRNA-1
maker-Contig_Y1-snap-gene-7.407-mRNA-1
maker-Contig_Y1-snap-gene-7.414-mRNA-1
augustus_masked-Contig_Y1-processed-gene-7.33-mRNA-1
maker-Contig_Y1-snap-gene-7.517-mRNA-1
maker-Contig_Y1-snap-gene-7.520-mRNA-1
augustus_masked-Contig_Y1-processed-gene-7.10-mRNA-1
maker-Contig_Y1-augustus-gene-7.187-mRNA-1
maker-Contig_Y1-augustus-gene-7.192-mRNA-1
maker-Contig_Y1-augustus-gene-7.263-mRNA-1
maker-Contig_Y1-augustus-gene-7.264-mRNA-1
maker-Contig_Y1-snap-gene-7.525-mRNA-1
maker-Contig_Y1-augustus-gene-7.272-mRNA-1
augustus_masked-Contig_Y1-processed-gene-7.41-mRNA-1
snap_masked-Contig_Y1-processed-gene-7.81-mRNA-1
maker-Contig_Y1-snap-gene-7.539-mRNA-1
maker-Contig_Y1-snap-gene-7.538-mRNA-1
maker-Contig_Y1-augustus-gene-7.195-mRNA-1
maker-Contig_Y1-snap-gene-7.441-mRNA-1
maker-Contig_Y1-snap-gene-7.457-mRNA-1
maker-Contig_Y1-augustus-gene-7.288-mRNA-1
maker-Contig_Y1-augustus-gene-7.213-mRNA-1
augustus_masked-Contig_Y1-processed-gene-7.46-mRNA-1
maker-Contig_Y1-augustus-gene-7.217-mRNA-1
maker-Contig_Y1-augustus-gene-7.334-mRNA-1
maker-Contig_Y1-augustus-gene-7.335-mRNA-1
maker-Contig_Y1-augustus-gene-7.220-mRNA-1
maker-Contig_Y1-augustus-gene-7.292-mRNA-1
maker-Contig_Y1-augustus-gene-7.317-mRNA-1
snap_masked-Contig_Y1-processed-gene-7.88-mRNA-1
maker-Contig_Y1-augustus-gene-7.222-mRNA-1
maker-Contig_Y1-snap-gene-7.659-mRNA-1
maker-Contig_Y1-snap-gene-7.661-mRNA-1
snap_masked-Contig_Y1-processed-gene-7.91-mRNA-1
maker-Contig_Y1-augustus-gene-7.226-mRNA-1
augustus_masked-Contig_Y1-processed-gene-7.53-mRNA-1
maker-Contig_Y1-augustus-gene-7.229-mRNA-1
maker-Contig_Y1-augustus-gene-7.231-mRNA-1
maker-Contig_Y1-snap-gene-7.665-mRNA-1
augustus_masked-Contig_Y1-processed-gene-7.24-mRNA-1
maker-Contig_Y1-augustus-gene-7.359-mRNA-1
maker-Contig_Y1-snap-gene-7.479-mRNA-1
snap_masked-Contig_Y1-processed-gene-7.96-mRNA-1
augustus_masked-Contig_Y1-processed-gene-7.56-mRNA-1
augustus_masked-Contig_Y1-processed-gene-7.57-mRNA-1
maker-Contig_Y1-augustus-gene-7.369-mRNA-1
maker-Contig_Y1-snap-gene-7.680-mRNA-1
maker-Contig_Y1-snap-gene-7.679-mRNA-1
augustus_masked-Contig_Y1-processed-gene-7.60-mRNA-1
maker-Contig_Y1-snap-gene-7.700-mRNA-1
maker-Contig_Y1-augustus-gene-7.239-mRNA-1
maker-Contig_Y1-snap-gene-8.581-mRNA-1
maker-Contig_Y1-augustus-gene-8.313-mRNA-1
maker-Contig_Y1-snap-gene-8.585-mRNA-1
maker-Contig_Y1-augustus-gene-8.190-mRNA-1
maker-Contig_Y1-augustus-gene-8.315-mRNA-1
maker-Contig_Y1-augustus-gene-8.317-mRNA-1
snap_masked-Contig_Y1-processed-gene-8.90-mRNA-1
maker-Contig_Y1-augustus-gene-8.319-mRNA-1
maker-Contig_Y1-augustus-gene-8.321-mRNA-1
maker-Contig_Y1-snap-gene-8.592-mRNA-1
maker-Contig_Y1-augustus-gene-8.203-mRNA-1
maker-Contig_Y1-snap-gene-8.433-mRNA-1
maker-Contig_Y1-snap-gene-8.431-mRNA-1
maker-Contig_Y1-snap-gene-8.452-mRNA-1
maker-Contig_Y1-augustus-gene-8.327-mRNA-1
maker-Contig_Y1-augustus-gene-8.205-mRNA-1
maker-Contig_Y1-snap-gene-8.446-mRNA-1
maker-Contig_Y1-snap-gene-8.440-mRNA-1
snap_masked-Contig_Y1-processed-gene-8.102-mRNA-1
maker-Contig_Y1-augustus-gene-8.239-mRNA-1
snap_masked-Contig_Y1-processed-gene-8.104-mRNA-1
maker-Contig_Y1-augustus-gene-8.225-mRNA-1
maker-Contig_Y1-snap-gene-8.600-mRNA-1
maker-Contig_Y1-augustus-gene-8.226-mRNA-1
maker-Contig_Y1-snap-gene-8.457-mRNA-1
augustus_masked-Contig_Y1-processed-gene-8.60-mRNA-1
maker-Contig_Y1-augustus-gene-8.259-mRNA-1
maker-Contig_Y1-snap-gene-8.609-mRNA-1
augustus_masked-Contig_Y1-processed-gene-8.18-mRNA-1
maker-Contig_Y1-snap-gene-8.500-mRNA-1
maker-Contig_Y1-snap-gene-8.612-mRNA-1
maker-Contig_Y1-snap-gene-8.508-mRNA-1
maker-Contig_Y1-snap-gene-8.624-mRNA-1
augustus_masked-Contig_Y1-processed-gene-8.26-mRNA-1
snap_masked-Contig_Y1-processed-gene-8.120-mRNA-1
maker-Contig_Y1-snap-gene-8.513-mRNA-1
maker-Contig_Y1-snap-gene-8.621-mRNA-1
maker-Contig_Y1-snap-gene-8.642-mRNA-1
maker-Contig_Y1-snap-gene-8.516-mRNA-1
maker-Contig_Y1-snap-gene-8.525-mRNA-1
maker-Contig_Y1-augustus-gene-8.380-mRNA-1
augustus_masked-Contig_Y1-processed-gene-8.36-mRNA-1
maker-Contig_Y1-snap-gene-8.519-mRNA-1
maker-Contig_Y1-snap-gene-8.665-mRNA-1
maker-Contig_Y1-augustus-gene-8.284-mRNA-1
maker-Contig_Y1-snap-gene-8.662-mRNA-1
maker-Contig_Y1-snap-gene-8.659-mRNA-1
maker-Contig_Y1-augustus-gene-8.293-mRNA-1
maker-Contig_Y1-augustus-gene-8.392-mRNA-1
maker-Contig_Y1-snap-gene-8.690-mRNA-1
maker-Contig_Y1-snap-gene-8.692-mRNA-1
maker-Contig_Y1-snap-gene-8.552-mRNA-1
maker-Contig_Y1-snap-gene-8.688-mRNA-1
maker-Contig_Y1-snap-gene-8.700-mRNA-1
snap_masked-Contig_Y1-processed-gene-8.133-mRNA-1
maker-Contig_Y1-augustus-gene-8.408-mRNA-1
maker-Contig_Y1-snap-gene-8.554-mRNA-1
augustus_masked-Contig_Y1-processed-gene-8.40-mRNA-1
maker-Contig_Y1-augustus-gene-8.298-mRNA-1
maker-Contig_Y1-augustus-gene-8.309-mRNA-1
augustus_masked-Contig_Y1-processed-gene-8.79-mRNA-1
maker-Contig_Y1-snap-gene-8.579-mRNA-1
maker-Contig_Y1-snap-gene-8.712-mRNA-1
augustus_masked-Contig_Y1-processed-gene-9.15-mRNA-1
augustus_masked-Contig_Y1-processed-gene-9.16-mRNA-1
augustus_masked-Contig_Y1-processed-gene-9.1-mRNA-1
augustus_masked-Contig_Y1-processed-gene-9.2-mRNA-1
maker-Contig_Y1-augustus-gene-9.92-mRNA-1
snap_masked-Contig_Y1-processed-gene-9.52-mRNA-1
augustus_masked-Contig_Y1-processed-gene-9.3-mRNA-1
maker-Contig_Y1-augustus-gene-9.70-mRNA-1
augustus_masked-Contig_Y1-processed-gene-9.19-mRNA-1
maker-Contig_Y1-snap-gene-9.107-mRNA-1
maker-Contig_Y1-augustus-gene-9.73-mRNA-1
snap_masked-Contig_Y1-processed-gene-9.37-mRNA-1
maker-Contig_Y1-augustus-gene-9.100-mRNA-1
augustus_masked-Contig_Y1-processed-gene-9.22-mRNA-1
maker-Contig_Y1-augustus-gene-9.102-mRNA-1
maker-Contig_Y1-augustus-gene-9.84-mRNA-1
augustus_masked-Contig_Y1-processed-gene-9.24-mRNA-1
maker-Contig_Y1-snap-gene-9.117-mRNA-1
maker-Contig_Y1-augustus-gene-9.88-mRNA-1
maker-Contig_Y1-augustus-gene-10.256-mRNA-1
snap_masked-Contig_Y1-processed-gene-10.69-mRNA-1
maker-Contig_Y1-augustus-gene-10.145-mRNA-1
maker-Contig_Y1-snap-gene-10.366-mRNA-1
maker-Contig_Y1-augustus-gene-10.149-mRNA-1
maker-Contig_Y1-augustus-gene-10.150-mRNA-1
maker-Contig_Y1-augustus-gene-10.172-mRNA-1
maker-Contig_Y1-augustus-gene-10.173-mRNA-1
maker-Contig_Y1-snap-gene-10.457-mRNA-1
maker-Contig_Y1-augustus-gene-10.177-mRNA-1
maker-Contig_Y1-augustus-gene-10.259-mRNA-1
maker-Contig_Y1-snap-gene-10.461-mRNA-1
maker-Contig_Y1-augustus-gene-10.181-mRNA-1
maker-Contig_Y1-augustus-gene-10.183-mRNA-1
maker-Contig_Y1-augustus-gene-10.185-mRNA-1
maker-Contig_Y1-augustus-gene-10.187-mRNA-1
augustus_masked-Contig_Y1-processed-gene-10.16-mRNA-1
augustus_masked-Contig_Y1-processed-gene-10.37-mRNA-1
maker-Contig_Y1-snap-gene-10.389-mRNA-1
maker-Contig_Y1-augustus-gene-10.193-mRNA-1
maker-Contig_Y1-augustus-gene-10.269-mRNA-1
maker-Contig_Y1-augustus-gene-10.194-mRNA-1
augustus_masked-Contig_Y1-processed-gene-10.40-mRNA-1
maker-Contig_Y1-augustus-gene-10.198-mRNA-1
maker-Contig_Y1-snap-gene-10.400-mRNA-1
snap_masked-Contig_Y1-processed-gene-10.112-mRNA-1
maker-Contig_Y1-snap-gene-10.476-mRNA-1
maker-Contig_Y1-augustus-gene-10.272-mRNA-1
maker-Contig_Y1-augustus-gene-10.279-mRNA-1
maker-Contig_Y1-augustus-gene-10.203-mRNA-1
snap_masked-Contig_Y1-processed-gene-10.89-mRNA-1
augustus_masked-Contig_Y1-processed-gene-10.44-mRNA-1
maker-Contig_Y1-snap-gene-10.408-mRNA-1
maker-Contig_Y1-augustus-gene-10.287-mRNA-1
maker-Contig_Y1-snap-gene-10.489-mRNA-1
maker-Contig_Y1-augustus-gene-10.205-mRNA-1
maker-Contig_Y1-augustus-gene-10.297-mRNA-1
snap_masked-Contig_Y1-processed-gene-10.91-mRNA-1
maker-Contig_Y1-augustus-gene-10.299-mRNA-1
maker-Contig_Y1-snap-gene-10.509-mRNA-1
maker-Contig_Y1-snap-gene-10.416-mRNA-1
maker-Contig_Y1-snap-gene-10.415-mRNA-1
maker-Contig_Y1-snap-gene-10.506-mRNA-1
maker-Contig_Y1-snap-gene-10.511-mRNA-1
maker-Contig_Y1-snap-gene-10.507-mRNA-1
maker-Contig_Y1-augustus-gene-10.212-mRNA-1
augustus_masked-Contig_Y1-processed-gene-10.24-mRNA-1
maker-Contig_Y1-snap-gene-10.508-mRNA-1
snap_masked-Contig_Y1-processed-gene-10.124-mRNA-1
maker-Contig_Y1-snap-gene-10.433-mRNA-1
maker-Contig_Y1-snap-gene-10.519-mRNA-1
maker-Contig_Y1-snap-gene-10.518-mRNA-1
maker-Contig_Y1-snap-gene-10.439-mRNA-1
maker-Contig_Y1-snap-gene-10.438-mRNA-1
maker-Contig_Y1-snap-gene-10.437-mRNA-1
maker-Contig_Y1-augustus-gene-10.305-mRNA-1
maker-Contig_Y1-augustus-gene-10.310-mRNA-1
snap_masked-Contig_Y1-processed-gene-10.129-mRNA-1
maker-Contig_Y1-snap-gene-10.446-mRNA-1
snap_masked-Contig_Y1-processed-gene-10.130-mRNA-1
maker-Contig_Y1-snap-gene-10.534-mRNA-1
maker-Contig_Y1-snap-gene-10.543-mRNA-1
maker-Contig_Y1-snap-gene-10.452-mRNA-1
maker-Contig_Y1-snap-gene-10.542-mRNA-1
maker-Contig_Y1-augustus-gene-10.323-mRNA-1
snap_masked-Contig_Y1-processed-gene-10.142-mRNA-1
augustus_masked-Contig_Y1-processed-gene-10.64-mRNA-1
maker-Contig_Y1-augustus-gene-10.342-mRNA-1
maker-Contig_Y1-augustus-gene-11.120-mRNA-1
maker-Contig_Y1-snap-gene-11.406-mRNA-1
maker-Contig_Y1-augustus-gene-11.186-mRNA-1
snap_masked-Contig_Y1-processed-gene-11.78-mRNA-1
maker-Contig_Y1-snap-gene-11.418-mRNA-1
maker-Contig_Y1-augustus-gene-11.125-mRNA-1
maker-Contig_Y1-augustus-gene-11.124-mRNA-1
maker-Contig_Y1-snap-gene-11.419-mRNA-1
maker-Contig_Y1-augustus-gene-11.202-mRNA-1
maker-Contig_Y1-snap-gene-11.334-mRNA-1
maker-Contig_Y1-snap-gene-11.443-mRNA-1
maker-Contig_Y1-augustus-gene-11.133-mRNA-1
maker-Contig_Y1-snap-gene-11.448-mRNA-1
maker-Contig_Y1-snap-gene-11.450-mRNA-1
maker-Contig_Y1-augustus-gene-11.217-mRNA-1
maker-Contig_Y1-snap-gene-11.452-mRNA-1
maker-Contig_Y1-augustus-gene-11.221-mRNA-1
maker-Contig_Y1-augustus-gene-11.222-mRNA-1
maker-Contig_Y1-snap-gene-11.342-mRNA-1
maker-Contig_Y1-augustus-gene-11.223-mRNA-1
maker-Contig_Y1-augustus-gene-11.245-mRNA-1
maker-Contig_Y1-snap-gene-11.496-mRNA-1
maker-Contig_Y1-augustus-gene-11.145-mRNA-1
maker-Contig_Y1-augustus-gene-11.252-mRNA-1
maker-Contig_Y1-snap-gene-11.360-mRNA-1
maker-Contig_Y1-snap-gene-11.504-mRNA-1
snap_masked-Contig_Y1-processed-gene-11.101-mRNA-1
maker-Contig_Y1-snap-gene-11.366-mRNA-1
maker-Contig_Y1-augustus-gene-11.266-mRNA-1
maker-Contig_Y1-augustus-gene-11.272-mRNA-1
maker-Contig_Y1-snap-gene-11.520-mRNA-1
maker-Contig_Y1-snap-gene-11.369-mRNA-1
augustus_masked-Contig_Y1-processed-gene-11.43-mRNA-1
maker-Contig_Y1-augustus-gene-11.277-mRNA-1
maker-Contig_Y1-augustus-gene-11.283-mRNA-1
maker-Contig_Y1-augustus-gene-11.279-mRNA-1
maker-Contig_Y1-snap-gene-11.375-mRNA-1
maker-Contig_Y1-augustus-gene-11.155-mRNA-1
maker-Contig_Y1-augustus-gene-11.287-mRNA-1
snap_masked-Contig_Y1-processed-gene-11.110-mRNA-1
snap_masked-Contig_Y1-processed-gene-11.111-mRNA-1
maker-Contig_Y1-snap-gene-11.557-mRNA-1
maker-Contig_Y1-augustus-gene-11.309-mRNA-1
maker-Contig_Y1-snap-gene-11.568-mRNA-1
maker-Contig_Y1-snap-gene-11.388-mRNA-1
maker-Contig_Y1-snap-gene-11.577-mRNA-1
maker-Contig_Y1-snap-gene-11.391-mRNA-1
maker-Contig_Y1-snap-gene-11.397-mRNA-1
maker-Contig_Y1-snap-gene-11.576-mRNA-1
maker-Contig_Y1-snap-gene-11.396-mRNA-1
maker-Contig_Y1-augustus-gene-11.172-mRNA-1
maker-Contig_Y1-augustus-gene-11.175-mRNA-1
maker-Contig_Y1-snap-gene-12.96-mRNA-1
maker-Contig_Y1-augustus-gene-12.48-mRNA-1
maker-Contig_Y1-snap-gene-12.99-mRNA-1
maker-Contig_Y1-snap-gene-12.125-mRNA-1
maker-Contig_Y1-augustus-gene-12.52-mRNA-1
maker-Contig_Y1-augustus-gene-12.78-mRNA-1
maker-Contig_Y1-snap-gene-12.102-mRNA-1
maker-Contig_Y1-snap-gene-12.105-mRNA-1
augustus_masked-Contig_Y1-processed-gene-12.6-mRNA-1
maker-Contig_Y1-augustus-gene-12.82-mRNA-1
maker-Contig_Y1-augustus-gene-12.60-mRNA-1
augustus_masked-Contig_Y1-processed-gene-12.19-mRNA-1
maker-Contig_Y1-augustus-gene-12.61-mRNA-1
maker-Contig_Y1-snap-gene-12.136-mRNA-1
maker-Contig_Y1-snap-gene-12.140-mRNA-1
augustus_masked-Contig_Y1-processed-gene-12.10-mRNA-1
maker-Contig_Y1-snap-gene-12.117-mRNA-1
maker-Contig_Y1-augustus-gene-12.69-mRNA-1
maker-Contig_Y1-snap-gene-12.141-mRNA-1
maker-Contig_Y1-snap-gene-12.120-mRNA-1
maker-Contig_Y1-augustus-gene-12.74-mRNA-1
maker-Contig_Y1-augustus-gene-12.92-mRNA-1
maker-Contig_Y1-snap-gene-12.144-mRNA-1
maker-Contig_Y1-augustus-gene-13.72-mRNA-1
maker-Contig_Y1-snap-gene-13.152-mRNA-1
maker-Contig_Y1-augustus-gene-13.95-mRNA-1
maker-Contig_Y1-augustus-gene-13.96-mRNA-1
augustus_masked-Contig_Y1-processed-gene-13.1-mRNA-1
maker-Contig_Y1-snap-gene-13.137-mRNA-1
maker-Contig_Y1-augustus-gene-13.97-mRNA-1
maker-Contig_Y1-augustus-gene-13.80-mRNA-1
maker-Contig_Y1-augustus-gene-13.82-mRNA-1
maker-Contig_Y1-augustus-gene-13.99-mRNA-1
maker-Contig_Y1-augustus-gene-13.100-mRNA-1
maker-Contig_Y1-augustus-gene-13.103-mRNA-1
maker-Contig_Y1-snap-gene-13.164-mRNA-1
augustus_masked-Contig_Y1-processed-gene-13.27-mRNA-1
maker-Contig_Y1-snap-gene-13.174-mRNA-1
maker-Contig_Y1-snap-gene-13.177-mRNA-1
maker-Contig_Y1-augustus-gene-13.84-mRNA-1
maker-Contig_Y1-augustus-gene-13.85-mRNA-1
maker-Contig_Y1-augustus-gene-13.86-mRNA-1
snap_masked-Contig_Y1-processed-gene-13.69-mRNA-1
maker-Contig_Y1-augustus-gene-14.140-mRNA-1
maker-Contig_Y1-snap-gene-14.451-mRNA-1
maker-Contig_Y1-augustus-gene-14.143-mRNA-1
snap_masked-Contig_Y1-processed-gene-14.105-mRNA-1
maker-Contig_Y1-augustus-gene-14.146-mRNA-1
maker-Contig_Y1-augustus-gene-14.252-mRNA-1
maker-Contig_Y1-augustus-gene-14.254-mRNA-1
maker-Contig_Y1-augustus-gene-14.149-mRNA-1
maker-Contig_Y1-snap-gene-14.457-mRNA-1
maker-Contig_Y1-augustus-gene-14.152-mRNA-1
maker-Contig_Y1-augustus-gene-14.156-mRNA-1
maker-Contig_Y1-snap-gene-14.337-mRNA-1
snap_masked-Contig_Y1-processed-gene-14.113-mRNA-1
maker-Contig_Y1-augustus-gene-14.161-mRNA-1
snap_masked-Contig_Y1-processed-gene-14.114-mRNA-1
maker-Contig_Y1-snap-gene-14.347-mRNA-1
maker-Contig_Y1-snap-gene-14.346-mRNA-1
maker-Contig_Y1-augustus-gene-14.159-mRNA-1
snap_masked-Contig_Y1-processed-gene-14.115-mRNA-1
maker-Contig_Y1-augustus-gene-14.265-mRNA-1
snap_masked-Contig_Y1-processed-gene-14.87-mRNA-1
maker-Contig_Y1-augustus-gene-14.268-mRNA-1
snap_masked-Contig_Y1-processed-gene-14.118-mRNA-1
maker-Contig_Y1-snap-gene-14.475-mRNA-1
maker-Contig_Y1-snap-gene-14.376-mRNA-1
maker-Contig_Y1-augustus-gene-14.271-mRNA-1
maker-Contig_Y1-snap-gene-14.379-mRNA-1
maker-Contig_Y1-augustus-gene-14.273-mRNA-1
maker-Contig_Y1-augustus-gene-14.182-mRNA-1
maker-Contig_Y1-augustus-gene-14.275-mRNA-1
snap_masked-Contig_Y1-processed-gene-14.91-mRNA-1
maker-Contig_Y1-augustus-gene-14.277-mRNA-1
maker-Contig_Y1-snap-gene-14.489-mRNA-1
maker-Contig_Y1-augustus-gene-14.281-mRNA-1
maker-Contig_Y1-snap-gene-14.384-mRNA-1
maker-Contig_Y1-snap-gene-14.491-mRNA-1
maker-Contig_Y1-augustus-gene-14.187-mRNA-1
maker-Contig_Y1-snap-gene-14.496-mRNA-1
maker-Contig_Y1-augustus-gene-14.188-mRNA-1
maker-Contig_Y1-augustus-gene-14.290-mRNA-1
maker-Contig_Y1-snap-gene-14.502-mRNA-1
maker-Contig_Y1-augustus-gene-14.294-mRNA-1
maker-Contig_Y1-snap-gene-14.398-mRNA-1
maker-Contig_Y1-snap-gene-14.504-mRNA-1
maker-Contig_Y1-augustus-gene-14.298-mRNA-1
maker-Contig_Y1-augustus-gene-14.201-mRNA-1
maker-Contig_Y1-augustus-gene-14.304-mRNA-1
maker-Contig_Y1-snap-gene-14.519-mRNA-1
maker-Contig_Y1-snap-gene-14.413-mRNA-1
maker-Contig_Y1-augustus-gene-14.307-mRNA-1
maker-Contig_Y1-augustus-gene-14.210-mRNA-1
maker-Contig_Y1-augustus-gene-14.215-mRNA-1
maker-Contig_Y1-snap-gene-14.424-mRNA-1
maker-Contig_Y1-augustus-gene-14.312-mRNA-1
maker-Contig_Y1-augustus-gene-14.311-mRNA-1
maker-Contig_Y1-augustus-gene-14.221-mRNA-1
maker-Contig_Y1-snap-gene-14.430-mRNA-1
maker-Contig_Y1-augustus-gene-14.239-mRNA-1
maker-Contig_Y1-snap-gene-14.532-mRNA-1
maker-Contig_Y1-snap-gene-14.428-mRNA-1
augustus_masked-Contig_Y1-processed-gene-14.34-mRNA-1
snap_masked-Contig_Y1-processed-gene-14.103-mRNA-1
maker-Contig_Y1-snap-gene-14.450-mRNA-1
maker-Contig_Y1-augustus-gene-15.132-mRNA-1
maker-Contig_Y1-augustus-gene-15.133-mRNA-1
maker-Contig_Y1-snap-gene-15.266-mRNA-1
augustus_masked-Contig_Y1-processed-gene-15.35-mRNA-1
maker-Contig_Y1-snap-gene-15.326-mRNA-1
augustus_masked-Contig_Y1-processed-gene-15.37-mRNA-1
maker-Contig_Y1-augustus-gene-15.138-mRNA-1
maker-Contig_Y1-snap-gene-15.330-mRNA-1
augustus_masked-Contig_Y1-processed-gene-15.5-mRNA-1
augustus_masked-Contig_Y1-processed-gene-15.6-mRNA-1
maker-Contig_Y1-augustus-gene-15.173-mRNA-1
maker-Contig_Y1-augustus-gene-15.140-mRNA-1
augustus_masked-Contig_Y1-processed-gene-15.8-mRNA-1
maker-Contig_Y1-augustus-gene-15.176-mRNA-1
maker-Contig_Y1-augustus-gene-15.177-mRNA-1
maker-Contig_Y1-snap-gene-15.342-mRNA-1
maker-Contig_Y1-snap-gene-15.338-mRNA-1
maker-Contig_Y1-snap-gene-15.336-mRNA-1
maker-Contig_Y1-snap-gene-15.354-mRNA-1
maker-Contig_Y1-snap-gene-15.341-mRNA-1
maker-Contig_Y1-snap-gene-15.335-mRNA-1
maker-Contig_Y1-augustus-gene-15.185-mRNA-1
maker-Contig_Y1-snap-gene-15.275-mRNA-1
maker-Contig_Y1-augustus-gene-15.142-mRNA-1
augustus_masked-Contig_Y1-processed-gene-15.43-mRNA-1
maker-Contig_Y1-augustus-gene-15.145-mRNA-1
maker-Contig_Y1-augustus-gene-15.215-mRNA-1
maker-Contig_Y1-augustus-gene-15.216-mRNA-1
maker-Contig_Y1-augustus-gene-15.221-mRNA-1
maker-Contig_Y1-snap-gene-15.414-mRNA-1
maker-Contig_Y1-snap-gene-15.292-mRNA-1
maker-Contig_Y1-snap-gene-15.293-mRNA-1
maker-Contig_Y1-snap-gene-15.298-mRNA-1
maker-Contig_Y1-augustus-gene-15.149-mRNA-1
maker-Contig_Y1-snap-gene-15.295-mRNA-1
maker-Contig_Y1-snap-gene-15.294-mRNA-1
augustus_masked-Contig_Y1-processed-gene-15.48-mRNA-1
maker-Contig_Y1-snap-gene-15.296-mRNA-1
maker-Contig_Y1-augustus-gene-15.244-mRNA-1
maker-Contig_Y1-augustus-gene-15.246-mRNA-1
maker-Contig_Y1-augustus-gene-15.248-mRNA-1
maker-Contig_Y1-snap-gene-15.450-mRNA-1
maker-Contig_Y1-snap-gene-15.452-mRNA-1
augustus_masked-Contig_Y1-processed-gene-15.18-mRNA-1
maker-Contig_Y1-augustus-gene-15.156-mRNA-1
maker-Contig_Y1-snap-gene-15.453-mRNA-1
maker-Contig_Y1-augustus-gene-15.159-mRNA-1
maker-Contig_Y1-augustus-gene-15.258-mRNA-1
maker-Contig_Y1-snap-gene-15.311-mRNA-1
maker-Contig_Y1-snap-gene-15.319-mRNA-1
maker-Contig_Y1-augustus-gene-15.167-mRNA-1
maker-Contig_Y1-augustus-gene-15.168-mRNA-1
maker-Contig_Y1-snap-gene-15.323-mRNA-1
maker-Contig_Y1-snap-gene-15.459-mRNA-1
maker-Contig_Y1-snap-gene-16.283-mRNA-1
maker-Contig_Y1-snap-gene-16.200-mRNA-1
maker-Contig_Y1-snap-gene-16.202-mRNA-1
maker-Contig_Y1-snap-gene-16.285-mRNA-1
maker-Contig_Y1-snap-gene-16.206-mRNA-1
augustus_masked-Contig_Y1-processed-gene-16.19-mRNA-1
maker-Contig_Y1-snap-gene-16.210-mRNA-1
maker-Contig_Y1-augustus-gene-16.104-mRNA-1
maker-Contig_Y1-augustus-gene-16.143-mRNA-1
augustus_masked-Contig_Y1-processed-gene-16.2-mRNA-1
augustus_masked-Contig_Y1-processed-gene-16.21-mRNA-1
maker-Contig_Y1-snap-gene-16.289-mRNA-1
maker-Contig_Y1-snap-gene-16.223-mRNA-1
maker-Contig_Y1-augustus-gene-16.109-mRNA-1
maker-Contig_Y1-augustus-gene-16.149-mRNA-1
maker-Contig_Y1-snap-gene-16.232-mRNA-1
snap_masked-Contig_Y1-processed-gene-16.49-mRNA-1
maker-Contig_Y1-snap-gene-16.299-mRNA-1
maker-Contig_Y1-augustus-gene-16.153-mRNA-1
maker-Contig_Y1-snap-gene-16.230-mRNA-1
maker-Contig_Y1-augustus-gene-16.116-mRNA-1
maker-Contig_Y1-augustus-gene-16.154-mRNA-1
maker-Contig_Y1-snap-gene-16.236-mRNA-1
maker-Contig_Y1-augustus-gene-16.161-mRNA-1
maker-Contig_Y1-augustus-gene-16.162-mRNA-1
maker-Contig_Y1-snap-gene-16.307-mRNA-1
maker-Contig_Y1-augustus-gene-16.118-mRNA-1
augustus_masked-Contig_Y1-processed-gene-16.9-mRNA-1
maker-Contig_Y1-snap-gene-16.245-mRNA-1
maker-Contig_Y1-snap-gene-16.249-mRNA-1
maker-Contig_Y1-snap-gene-16.248-mRNA-1
augustus_masked-Contig_Y1-processed-gene-16.10-mRNA-1
maker-Contig_Y1-snap-gene-16.253-mRNA-1
maker-Contig_Y1-snap-gene-16.257-mRNA-1
snap_masked-Contig_Y1-processed-gene-16.83-mRNA-1
maker-Contig_Y1-snap-gene-16.310-mRNA-1
maker-Contig_Y1-augustus-gene-16.129-mRNA-1
maker-Contig_Y1-snap-gene-16.270-mRNA-1
maker-Contig_Y1-snap-gene-16.321-mRNA-1
maker-Contig_Y1-augustus-gene-16.134-mRNA-1
maker-Contig_Y1-snap-gene-16.318-mRNA-1
maker-Contig_Y1-snap-gene-16.274-mRNA-1
maker-Contig_Y1-snap-gene-16.273-mRNA-1
maker-Contig_Y1-augustus-gene-16.138-mRNA-1
maker-Contig_Y1-snap-gene-16.344-mRNA-1
snap_masked-Contig_Y1-processed-gene-16.90-mRNA-1
augustus_masked-Contig_Y1-processed-gene-16.36-mRNA-1
maker-Contig_Y1-snap-gene-16.282-mRNA-1
maker-Contig_Y1-augustus-gene-16.185-mRNA-1
maker-Contig_Y1-augustus-gene-16.187-mRNA-1
maker-Contig_Y1-augustus-gene-16.189-mRNA-1
maker-Contig_Y1-snap-gene-16.354-mRNA-1
maker-Contig_Y1-augustus-gene-16.193-mRNA-1
maker-Contig_Y1-augustus-gene-16.194-mRNA-1
snap_masked-Contig_Y1-processed-gene-16.95-mRNA-1
maker-Contig_Y1-snap-gene-16.361-mRNA-1
maker-Contig_Y1-augustus-gene-17.172-mRNA-1
maker-Contig_Y1-snap-gene-17.235-mRNA-1
maker-Contig_Y1-augustus-gene-17.171-mRNA-1
maker-Contig_Y1-snap-gene-17.313-mRNA-1
augustus_masked-Contig_Y1-processed-gene-17.1-mRNA-1
maker-Contig_Y1-augustus-gene-17.97-mRNA-1
maker-Contig_Y1-augustus-gene-17.101-mRNA-1
snap_masked-Contig_Y1-processed-gene-17.77-mRNA-1
maker-Contig_Y1-augustus-gene-17.103-mRNA-1
maker-Contig_Y1-augustus-gene-17.198-mRNA-1
maker-Contig_Y1-snap-gene-17.317-mRNA-1
maker-Contig_Y1-snap-gene-17.246-mRNA-1
maker-Contig_Y1-augustus-gene-17.202-mRNA-1
maker-Contig_Y1-augustus-gene-17.106-mRNA-1
maker-Contig_Y1-snap-gene-17.323-mRNA-1
maker-Contig_Y1-augustus-gene-17.207-mRNA-1
maker-Contig_Y1-augustus-gene-17.109-mRNA-1
maker-Contig_Y1-augustus-gene-17.111-mRNA-1
snap_masked-Contig_Y1-processed-gene-17.53-mRNA-1
maker-Contig_Y1-snap-gene-17.259-mRNA-1
maker-Contig_Y1-augustus-gene-17.123-mRNA-1
maker-Contig_Y1-augustus-gene-17.124-mRNA-1
maker-Contig_Y1-snap-gene-17.275-mRNA-1
snap_masked-Contig_Y1-processed-gene-17.59-mRNA-1
maker-Contig_Y1-augustus-gene-17.138-mRNA-1
maker-Contig_Y1-augustus-gene-17.139-mRNA-1
maker-Contig_Y1-augustus-gene-17.140-mRNA-1
maker-Contig_Y1-augustus-gene-17.148-mRNA-1
maker-Contig_Y1-augustus-gene-17.154-mRNA-1
maker-Contig_Y1-augustus-gene-17.158-mRNA-1
maker-Contig_Y1-augustus-gene-17.159-mRNA-1
snap_masked-Contig_Y1-processed-gene-17.68-mRNA-1
snap_masked-Contig_Y1-processed-gene-17.69-mRNA-1
maker-Contig_Y1-augustus-gene-17.209-mRNA-1
maker-Contig_Y1-augustus-gene-17.210-mRNA-1
maker-Contig_Y1-augustus-gene-17.211-mRNA-1
maker-Contig_Y1-augustus-gene-17.218-mRNA-1
maker-Contig_Y1-augustus-gene-17.219-mRNA-1
snap_masked-Contig_Y1-processed-gene-17.93-mRNA-1
maker-Contig_Y1-snap-gene-18.291-mRNA-1
snap_masked-Contig_Y1-processed-gene-18.60-mRNA-1
snap_masked-Contig_Y1-processed-gene-18.61-mRNA-1
maker-Contig_Y1-snap-gene-18.396-mRNA-1
maker-Contig_Y1-snap-gene-18.395-mRNA-1
maker-Contig_Y1-snap-gene-18.394-mRNA-1
augustus_masked-Contig_Y1-processed-gene-18.40-mRNA-1
maker-Contig_Y1-augustus-gene-18.243-mRNA-1
maker-Contig_Y1-snap-gene-18.402-mRNA-1
maker-Contig_Y1-snap-gene-18.405-mRNA-1
maker-Contig_Y1-augustus-gene-18.129-mRNA-1
maker-Contig_Y1-snap-gene-18.408-mRNA-1
maker-Contig_Y1-augustus-gene-18.248-mRNA-1
snap_masked-Contig_Y1-processed-gene-18.66-mRNA-1
maker-Contig_Y1-augustus-gene-18.250-mRNA-1
maker-Contig_Y1-augustus-gene-18.133-mRNA-1
maker-Contig_Y1-augustus-gene-18.136-mRNA-1
maker-Contig_Y1-augustus-gene-18.251-mRNA-1
maker-Contig_Y1-augustus-gene-18.264-mRNA-1
maker-Contig_Y1-snap-gene-18.418-mRNA-1
maker-Contig_Y1-snap-gene-18.314-mRNA-1
maker-Contig_Y1-augustus-gene-18.139-mRNA-1
maker-Contig_Y1-snap-gene-18.303-mRNA-1
maker-Contig_Y1-augustus-gene-18.149-mRNA-1
maker-Contig_Y1-snap-gene-18.436-mRNA-1
snap_masked-Contig_Y1-processed-gene-18.72-mRNA-1
maker-Contig_Y1-augustus-gene-18.153-mRNA-1
augustus_masked-Contig_Y1-processed-gene-18.14-mRNA-1
snap_masked-Contig_Y1-processed-gene-18.75-mRNA-1
snap_masked-Contig_Y1-processed-gene-18.78-mRNA-1
maker-Contig_Y1-snap-gene-18.325-mRNA-1
maker-Contig_Y1-augustus-gene-18.158-mRNA-1
maker-Contig_Y1-augustus-gene-18.277-mRNA-1
maker-Contig_Y1-augustus-gene-18.163-mRNA-1
maker-Contig_Y1-augustus-gene-18.161-mRNA-1
maker-Contig_Y1-snap-gene-18.442-mRNA-1
maker-Contig_Y1-augustus-gene-18.162-mRNA-1
maker-Contig_Y1-augustus-gene-18.173-mRNA-1
maker-Contig_Y1-snap-gene-18.342-mRNA-1
maker-Contig_Y1-augustus-gene-18.177-mRNA-1
snap_masked-Contig_Y1-processed-gene-18.119-mRNA-1
snap_masked-Contig_Y1-processed-gene-18.120-mRNA-1
snap_masked-Contig_Y1-processed-gene-18.86-mRNA-1
maker-Contig_Y1-augustus-gene-18.183-mRNA-1
maker-Contig_Y1-augustus-gene-18.184-mRNA-1
maker-Contig_Y1-snap-gene-18.371-mRNA-1
maker-Contig_Y1-augustus-gene-18.208-mRNA-1
snap_masked-Contig_Y1-processed-gene-18.91-mRNA-1
maker-Contig_Y1-augustus-gene-18.228-mRNA-1
snap_masked-Contig_Y1-processed-gene-18.97-mRNA-1
maker-Contig_Y1-snap-gene-18.393-mRNA-1
maker-Contig_Y1-augustus-gene-19.95-mRNA-1
maker-Contig_Y1-snap-gene-19.130-mRNA-1
maker-Contig_Y1-snap-gene-19.162-mRNA-1
augustus_masked-Contig_Y1-processed-gene-19.14-mRNA-1
maker-Contig_Y1-augustus-gene-19.67-mRNA-1
maker-Contig_Y1-augustus-gene-19.99-mRNA-1
maker-Contig_Y1-snap-gene-19.136-mRNA-1
maker-Contig_Y1-augustus-gene-19.70-mRNA-1
maker-Contig_Y1-snap-gene-19.145-mRNA-1
maker-Contig_Y1-snap-gene-19.147-mRNA-1
maker-Contig_Y1-snap-gene-19.149-mRNA-1
maker-Contig_Y1-augustus-gene-19.84-mRNA-1
maker-Contig_Y1-augustus-gene-19.101-mRNA-1
maker-Contig_Y1-snap-gene-19.171-mRNA-1
maker-Contig_Y1-snap-gene-19.177-mRNA-1
maker-Contig_Y1-augustus-gene-19.109-mRNA-1
maker-Contig_Y1-snap-gene-19.184-mRNA-1
maker-Contig_Y1-augustus-gene-19.86-mRNA-1
augustus_masked-Contig_Y1-processed-gene-19.11-mRNA-1
maker-Contig_Y1-augustus-gene-19.115-mRNA-1
maker-Contig_Y1-augustus-gene-19.116-mRNA-1
maker-Contig_Y1-snap-gene-19.157-mRNA-1
maker-Contig_Y1-augustus-gene-19.94-mRNA-1
maker-Contig_Y1-augustus-gene-19.126-mRNA-1
snap_masked-Contig_Y1-processed-gene-20.28-mRNA-1
snap_masked-Contig_Y1-processed-gene-20.29-mRNA-1
maker-Contig_Y1-augustus-gene-20.132-mRNA-1
maker-Contig_Y1-augustus-gene-20.133-mRNA-1
maker-Contig_Y1-augustus-gene-20.140-mRNA-1
maker-Contig_Y1-augustus-gene-20.79-mRNA-1
maker-Contig_Y1-augustus-gene-20.80-mRNA-1
maker-Contig_Y1-augustus-gene-20.85-mRNA-1
maker-Contig_Y1-snap-gene-20.244-mRNA-1
maker-Contig_Y1-augustus-gene-20.87-mRNA-1
maker-Contig_Y1-snap-gene-20.254-mRNA-1
maker-Contig_Y1-augustus-gene-20.146-mRNA-1
snap_masked-Contig_Y1-processed-gene-20.55-mRNA-1
maker-Contig_Y1-augustus-gene-20.89-mRNA-1
maker-Contig_Y1-augustus-gene-20.150-mRNA-1
maker-Contig_Y1-augustus-gene-20.91-mRNA-1
maker-Contig_Y1-augustus-gene-20.152-mRNA-1
maker-Contig_Y1-augustus-gene-20.93-mRNA-1
augustus_masked-Contig_Y1-processed-gene-20.10-mRNA-1
maker-Contig_Y1-augustus-gene-20.154-mRNA-1
maker-Contig_Y1-snap-gene-20.195-mRNA-1
maker-Contig_Y1-augustus-gene-20.158-mRNA-1
maker-Contig_Y1-augustus-gene-20.159-mRNA-1
augustus_masked-Contig_Y1-processed-gene-20.12-mRNA-1
maker-Contig_Y1-augustus-gene-20.101-mRNA-1
maker-Contig_Y1-augustus-gene-20.161-mRNA-1
snap_masked-Contig_Y1-processed-gene-20.65-mRNA-1
maker-Contig_Y1-augustus-gene-20.103-mRNA-1
maker-Contig_Y1-augustus-gene-20.105-mRNA-1
maker-Contig_Y1-snap-gene-20.287-mRNA-1
maker-Contig_Y1-snap-gene-20.288-mRNA-1
maker-Contig_Y1-snap-gene-20.222-mRNA-1
snap_masked-Contig_Y1-processed-gene-21.34-mRNA-1
maker-Contig_Y1-augustus-gene-21.129-mRNA-1
maker-Contig_Y1-snap-gene-21.202-mRNA-1
maker-Contig_Y1-snap-gene-21.156-mRNA-1
maker-Contig_Y1-snap-gene-21.157-mRNA-1
maker-Contig_Y1-snap-gene-21.158-mRNA-1
augustus_masked-Contig_Y1-processed-gene-21.20-mRNA-1
maker-Contig_Y1-snap-gene-21.206-mRNA-1
maker-Contig_Y1-augustus-gene-21.132-mRNA-1
maker-Contig_Y1-snap-gene-21.209-mRNA-1
maker-Contig_Y1-snap-gene-21.214-mRNA-1
maker-Contig_Y1-augustus-gene-21.93-mRNA-1
maker-Contig_Y1-snap-gene-21.164-mRNA-1
maker-Contig_Y1-augustus-gene-21.139-mRNA-1
maker-Contig_Y1-augustus-gene-21.95-mRNA-1
maker-Contig_Y1-augustus-gene-21.97-mRNA-1
maker-Contig_Y1-augustus-gene-21.99-mRNA-1
maker-Contig_Y1-augustus-gene-21.141-mRNA-1
maker-Contig_Y1-snap-gene-21.221-mRNA-1
snap_masked-Contig_Y1-processed-gene-21.53-mRNA-1
maker-Contig_Y1-augustus-gene-21.144-mRNA-1
maker-Contig_Y1-augustus-gene-21.102-mRNA-1
maker-Contig_Y1-augustus-gene-21.103-mRNA-1
maker-Contig_Y1-snap-gene-21.224-mRNA-1
augustus_masked-Contig_Y1-processed-gene-21.28-mRNA-1
maker-Contig_Y1-augustus-gene-21.104-mRNA-1
maker-Contig_Y1-snap-gene-21.177-mRNA-1
maker-Contig_Y1-augustus-gene-21.106-mRNA-1
maker-Contig_Y1-snap-gene-21.175-mRNA-1
maker-Contig_Y1-augustus-gene-21.146-mRNA-1
maker-Contig_Y1-augustus-gene-21.120-mRNA-1
maker-Contig_Y1-snap-gene-21.193-mRNA-1
maker-Contig_Y1-augustus-gene-21.147-mRNA-1
augustus_masked-Contig_Y1-processed-gene-21.13-mRNA-1
maker-Contig_Y1-augustus-gene-21.148-mRNA-1
maker-Contig_Y1-snap-gene-21.198-mRNA-1
snap_masked-Contig_Y1-processed-gene-21.66-mRNA-1
maker-Contig_Y1-snap-gene-21.238-mRNA-1
maker-Contig_Y1-snap-gene-22.583-mRNA-1
augustus_masked-Contig_Y1-processed-gene-22.1-mRNA-1
augustus_masked-Contig_Y1-processed-gene-22.41-mRNA-1
snap_masked-Contig_Y1-processed-gene-22.84-mRNA-1
maker-Contig_Y1-augustus-gene-22.200-mRNA-1
maker-Contig_Y1-augustus-gene-22.201-mRNA-1
maker-Contig_Y1-snap-gene-22.596-mRNA-1
maker-Contig_Y1-snap-gene-22.728-mRNA-1
augustus_masked-Contig_Y1-processed-gene-22.48-mRNA-1
maker-Contig_Y1-snap-gene-22.618-mRNA-1
maker-Contig_Y1-snap-gene-22.739-mRNA-1
maker-Contig_Y1-augustus-gene-22.403-mRNA-1
maker-Contig_Y1-snap-gene-22.759-mRNA-1
maker-Contig_Y1-snap-gene-22.761-mRNA-1
maker-Contig_Y1-augustus-gene-22.290-mRNA-1
maker-Contig_Y1-augustus-gene-22.409-mRNA-1
maker-Contig_Y1-augustus-gene-22.411-mRNA-1
maker-Contig_Y1-augustus-gene-22.413-mRNA-1
snap_masked-Contig_Y1-processed-gene-22.162-mRNA-1
maker-Contig_Y1-augustus-gene-22.291-mRNA-1
maker-Contig_Y1-snap-gene-22.628-mRNA-1
augustus_masked-Contig_Y1-processed-gene-22.16-mRNA-1
augustus_masked-Contig_Y1-processed-gene-22.53-mRNA-1
maker-Contig_Y1-snap-gene-22.657-mRNA-1
maker-Contig_Y1-augustus-gene-22.319-mRNA-1
maker-Contig_Y1-augustus-gene-22.314-mRNA-1
maker-Contig_Y1-augustus-gene-22.330-mRNA-1
maker-Contig_Y1-snap-gene-22.661-mRNA-1
maker-Contig_Y1-augustus-gene-22.334-mRNA-1
maker-Contig_Y1-snap-gene-22.664-mRNA-1
snap_masked-Contig_Y1-processed-gene-22.113-mRNA-1
snap_masked-Contig_Y1-processed-gene-22.114-mRNA-1
snap_masked-Contig_Y1-processed-gene-22.116-mRNA-1
augustus_masked-Contig_Y1-processed-gene-22.28-mRNA-1
augustus_masked-Contig_Y1-processed-gene-22.29-mRNA-1
maker-Contig_Y1-snap-gene-22.686-mRNA-1
maker-Contig_Y1-snap-gene-22.685-mRNA-1
maker-Contig_Y1-snap-gene-22.684-mRNA-1
maker-Contig_Y1-snap-gene-22.688-mRNA-1
maker-Contig_Y1-snap-gene-22.776-mRNA-1
augustus_masked-Contig_Y1-processed-gene-22.55-mRNA-1
maker-Contig_Y1-augustus-gene-22.423-mRNA-1
augustus_masked-Contig_Y1-processed-gene-22.57-mRNA-1
maker-Contig_Y1-augustus-gene-22.370-mRNA-1
augustus_masked-Contig_Y1-processed-gene-22.58-mRNA-1
augustus_masked-Contig_Y1-processed-gene-22.59-mRNA-1
maker-Contig_Y1-augustus-gene-22.427-mRNA-1
augustus_masked-Contig_Y1-processed-gene-22.61-mRNA-1
maker-Contig_Y1-snap-gene-22.785-mRNA-1
maker-Contig_Y1-augustus-gene-22.429-mRNA-1
maker-Contig_Y1-snap-gene-22.798-mRNA-1
maker-Contig_Y1-augustus-gene-22.450-mRNA-1
maker-Contig_Y1-snap-gene-22.804-mRNA-1
maker-Contig_Y1-augustus-gene-22.451-mRNA-1
augustus_masked-Contig_Y1-processed-gene-22.67-mRNA-1
snap_masked-Contig_Y1-processed-gene-22.178-mRNA-1
maker-Contig_Y1-snap-gene-22.811-mRNA-1
maker-Contig_Y1-augustus-gene-22.455-mRNA-1
augustus_masked-Contig_Y1-processed-gene-22.70-mRNA-1
maker-Contig_Y1-snap-gene-22.862-mRNA-1
maker-Contig_Y1-snap-gene-22.814-mRNA-1
maker-Contig_Y1-snap-gene-22.819-mRNA-1
maker-Contig_Y1-snap-gene-22.816-mRNA-1
maker-Contig_Y1-augustus-gene-22.374-mRNA-1
maker-Contig_Y1-snap-gene-22.879-mRNA-1
maker-Contig_Y1-snap-gene-22.715-mRNA-1
maker-Contig_Y1-augustus-gene-22.563-mRNA-1
maker-Contig_Y1-augustus-gene-22.565-mRNA-1
maker-Contig_Y1-snap-gene-22.886-mRNA-1
maker-Contig_Y1-augustus-gene-22.570-mRNA-1
maker-Contig_Y1-snap-gene-22.884-mRNA-1
augustus_masked-Contig_Y1-processed-gene-22.81-mRNA-1
augustus_masked-Contig_Y1-processed-gene-22.38-mRNA-1
maker-Contig_Y1-augustus-gene-22.380-mRNA-1
maker-Contig_Y1-snap-gene-22.725-mRNA-1
augustus_masked-Contig_Y1-processed-gene-23.4-mRNA-1
augustus_masked-Contig_Y1-processed-gene-23.5-mRNA-1
maker-Contig_Y1-augustus-gene-23.178-mRNA-1
maker-Contig_Y1-augustus-gene-23.108-mRNA-1
maker-Contig_Y1-snap-gene-23.323-mRNA-1
maker-Contig_Y1-augustus-gene-23.111-mRNA-1
maker-Contig_Y1-snap-gene-23.325-mRNA-1
snap_masked-Contig_Y1-processed-gene-23.52-mRNA-1
maker-Contig_Y1-augustus-gene-23.114-mRNA-1
maker-Contig_Y1-augustus-gene-23.187-mRNA-1
maker-Contig_Y1-augustus-gene-23.189-mRNA-1
maker-Contig_Y1-augustus-gene-23.191-mRNA-1
maker-Contig_Y1-augustus-gene-23.194-mRNA-1
maker-Contig_Y1-snap-gene-23.340-mRNA-1
maker-Contig_Y1-augustus-gene-23.198-mRNA-1
maker-Contig_Y1-augustus-gene-23.199-mRNA-1
maker-Contig_Y1-augustus-gene-23.204-mRNA-1
maker-Contig_Y1-augustus-gene-23.123-mRNA-1
maker-Contig_Y1-augustus-gene-23.213-mRNA-1
maker-Contig_Y1-augustus-gene-23.216-mRNA-1
augustus_masked-Contig_Y1-processed-gene-23.13-mRNA-1
maker-Contig_Y1-augustus-gene-23.128-mRNA-1
maker-Contig_Y1-augustus-gene-23.129-mRNA-1
maker-Contig_Y1-snap-gene-23.261-mRNA-1
maker-Contig_Y1-augustus-gene-23.136-mRNA-1
maker-Contig_Y1-augustus-gene-23.137-mRNA-1
maker-Contig_Y1-augustus-gene-23.219-mRNA-1
maker-Contig_Y1-snap-gene-23.362-mRNA-1
maker-Contig_Y1-snap-gene-23.361-mRNA-1
maker-Contig_Y1-snap-gene-23.288-mRNA-1
maker-Contig_Y1-snap-gene-23.291-mRNA-1
maker-Contig_Y1-snap-gene-23.290-mRNA-1
maker-Contig_Y1-augustus-gene-23.162-mRNA-1
maker-Contig_Y1-snap-gene-23.365-mRNA-1
maker-Contig_Y1-augustus-gene-23.164-mRNA-1
maker-Contig_Y1-augustus-gene-23.165-mRNA-1
maker-Contig_Y1-snap-gene-23.301-mRNA-1
maker-Contig_Y1-snap-gene-23.300-mRNA-1
maker-Contig_Y1-snap-gene-23.304-mRNA-1
maker-Contig_Y1-augustus-gene-23.172-mRNA-1
maker-Contig_Y1-snap-gene-23.369-mRNA-1
augustus_masked-Contig_Y1-processed-gene-23.40-mRNA-1
maker-Contig_Y1-augustus-gene-23.230-mRNA-1
maker-Contig_Y1-augustus-gene-23.231-mRNA-1
maker-Contig_Y1-augustus-gene-23.174-mRNA-1
snap_masked-Contig_Y1-processed-gene-23.107-mRNA-1
maker-Contig_Y1-snap-gene-24.501-mRNA-1
maker-Contig_Y1-snap-gene-24.698-mRNA-1
maker-Contig_Y1-augustus-gene-24.334-mRNA-1
maker-Contig_Y1-snap-gene-24.507-mRNA-1
snap_masked-Contig_Y1-processed-gene-24.101-mRNA-1
maker-Contig_Y1-snap-gene-24.712-mRNA-1
maker-Contig_Y1-augustus-gene-24.347-mRNA-1
maker-Contig_Y1-augustus-gene-24.143-mRNA-1
maker-Contig_Y1-snap-gene-24.721-mRNA-1
maker-Contig_Y1-augustus-gene-24.349-mRNA-1
maker-Contig_Y1-snap-gene-24.513-mRNA-1
maker-Contig_Y1-snap-gene-24.520-mRNA-1
maker-Contig_Y1-snap-gene-24.725-mRNA-1
maker-Contig_Y1-snap-gene-24.524-mRNA-1
snap_masked-Contig_Y1-processed-gene-24.106-mRNA-1
maker-Contig_Y1-augustus-gene-24.351-mRNA-1
maker-Contig_Y1-augustus-gene-24.181-mRNA-1
maker-Contig_Y1-snap-gene-24.732-mRNA-1
maker-Contig_Y1-augustus-gene-24.353-mRNA-1
maker-Contig_Y1-snap-gene-24.533-mRNA-1
maker-Contig_Y1-snap-gene-24.532-mRNA-1
snap_masked-Contig_Y1-processed-gene-24.109-mRNA-1
maker-Contig_Y1-snap-gene-24.551-mRNA-1
maker-Contig_Y1-snap-gene-24.739-mRNA-1
maker-Contig_Y1-snap-gene-24.550-mRNA-1
maker-Contig_Y1-snap-gene-24.755-mRNA-1
maker-Contig_Y1-snap-gene-24.752-mRNA-1
maker-Contig_Y1-snap-gene-24.748-mRNA-1
maker-Contig_Y1-snap-gene-24.734-mRNA-1
maker-Contig_Y1-augustus-gene-24.196-mRNA-1
snap_masked-Contig_Y1-processed-gene-24.113-mRNA-1
maker-Contig_Y1-augustus-gene-24.359-mRNA-1
maker-Contig_Y1-augustus-gene-24.199-mRNA-1
maker-Contig_Y1-augustus-gene-24.361-mRNA-1
maker-Contig_Y1-augustus-gene-24.202-mRNA-1
maker-Contig_Y1-snap-gene-24.571-mRNA-1
maker-Contig_Y1-augustus-gene-24.364-mRNA-1
maker-Contig_Y1-snap-gene-24.783-mRNA-1
maker-Contig_Y1-augustus-gene-24.206-mRNA-1
augustus_masked-Contig_Y1-processed-gene-24.48-mRNA-1
maker-Contig_Y1-snap-gene-24.618-mRNA-1
maker-Contig_Y1-snap-gene-24.617-mRNA-1
maker-Contig_Y1-snap-gene-24.797-mRNA-1
maker-Contig_Y1-snap-gene-24.796-mRNA-1
maker-Contig_Y1-snap-gene-24.799-mRNA-1
maker-Contig_Y1-augustus-gene-24.425-mRNA-1
augustus_masked-Contig_Y1-processed-gene-24.20-mRNA-1
maker-Contig_Y1-augustus-gene-24.236-mRNA-1
maker-Contig_Y1-snap-gene-24.826-mRNA-1
maker-Contig_Y1-snap-gene-24.827-mRNA-1
maker-Contig_Y1-augustus-gene-24.237-mRNA-1
maker-Contig_Y1-snap-gene-24.834-mRNA-1
maker-Contig_Y1-augustus-gene-24.238-mRNA-1
maker-Contig_Y1-augustus-gene-24.239-mRNA-1
maker-Contig_Y1-augustus-gene-24.437-mRNA-1
maker-Contig_Y1-augustus-gene-24.276-mRNA-1
maker-Contig_Y1-snap-gene-24.830-mRNA-1
maker-Contig_Y1-snap-gene-24.622-mRNA-1
maker-Contig_Y1-augustus-gene-25.117-mRNA-1
maker-Contig_Y1-snap-gene-25.202-mRNA-1
maker-Contig_Y1-augustus-gene-25.120-mRNA-1
maker-Contig_Y1-snap-gene-25.259-mRNA-1
maker-Contig_Y1-snap-gene-25.197-mRNA-1
maker-Contig_Y1-snap-gene-25.249-mRNA-1
maker-Contig_Y1-snap-gene-25.279-mRNA-1
maker-Contig_Y1-augustus-gene-25.176-mRNA-1
maker-Contig_Y1-augustus-gene-25.107-mRNA-1
maker-Contig_Y1-snap-gene-25.287-mRNA-1
maker-Contig_Y1-augustus-gene-25.180-mRNA-1
maker-Contig_Y1-snap-gene-25.230-mRNA-1
maker-Contig_Y1-snap-gene-25.291-mRNA-1
maker-Contig_Y1-augustus-gene-25.182-mRNA-1
maker-Contig_Y1-snap-gene-25.289-mRNA-1
snap_masked-Contig_Y1-processed-gene-25.64-mRNA-1
maker-Contig_Y1-augustus-gene-25.188-mRNA-1
maker-Contig_Y1-snap-gene-25.298-mRNA-1
maker-Contig_Y1-augustus-gene-25.109-mRNA-1
maker-Contig_Y1-snap-gene-25.234-mRNA-1
maker-Contig_Y1-snap-gene-25.302-mRNA-1
maker-Contig_Y1-augustus-gene-25.111-mRNA-1
maker-Contig_Y1-snap-gene-25.306-mRNA-1
maker-Contig_Y1-augustus-gene-25.113-mRNA-1
maker-Contig_Y1-augustus-gene-25.115-mRNA-1
maker-Contig_Y1-snap-gene-26.253-mRNA-1
maker-Contig_Y1-augustus-gene-26.134-mRNA-1
augustus_masked-Contig_Y1-processed-gene-26.2-mRNA-1
maker-Contig_Y1-snap-gene-26.206-mRNA-1
augustus_masked-Contig_Y1-processed-gene-26.4-mRNA-1
maker-Contig_Y1-augustus-gene-26.99-mRNA-1
maker-Contig_Y1-augustus-gene-26.141-mRNA-1
maker-Contig_Y1-augustus-gene-26.103-mRNA-1
maker-Contig_Y1-augustus-gene-26.142-mRNA-1
maker-Contig_Y1-snap-gene-26.272-mRNA-1
maker-Contig_Y1-augustus-gene-26.152-mRNA-1
maker-Contig_Y1-augustus-gene-26.154-mRNA-1
maker-Contig_Y1-augustus-gene-26.156-mRNA-1
maker-Contig_Y1-augustus-gene-26.106-mRNA-1
augustus_masked-Contig_Y1-processed-gene-26.27-mRNA-1
maker-Contig_Y1-augustus-gene-26.159-mRNA-1
maker-Contig_Y1-snap-gene-26.283-mRNA-1
maker-Contig_Y1-augustus-gene-26.107-mRNA-1
maker-Contig_Y1-augustus-gene-26.186-mRNA-1
maker-Contig_Y1-augustus-gene-26.111-mRNA-1
maker-Contig_Y1-augustus-gene-26.112-mRNA-1
maker-Contig_Y1-augustus-gene-26.113-mRNA-1
maker-Contig_Y1-augustus-gene-26.175-mRNA-1
maker-Contig_Y1-augustus-gene-26.179-mRNA-1
maker-Contig_Y1-snap-gene-26.232-mRNA-1
maker-Contig_Y1-snap-gene-26.231-mRNA-1
snap_masked-Contig_Y1-processed-gene-26.59-mRNA-1
augustus_masked-Contig_Y1-processed-gene-26.31-mRNA-1
snap_masked-Contig_Y1-processed-gene-26.61-mRNA-1
maker-Contig_Y1-snap-gene-26.322-mRNA-1
maker-Contig_Y1-snap-gene-26.320-mRNA-1
snap_masked-Contig_Y1-processed-gene-26.63-mRNA-1
augustus_masked-Contig_Y1-processed-gene-26.36-mRNA-1
maker-Contig_Y1-augustus-gene-26.200-mRNA-1
maker-Contig_Y1-snap-gene-26.240-mRNA-1
maker-Contig_Y1-augustus-gene-26.202-mRNA-1
maker-Contig_Y1-snap-gene-26.248-mRNA-1
maker-Contig_Y1-snap-gene-26.332-mRNA-1
maker-Contig_Y1-snap-gene-26.251-mRNA-1
maker-Contig_Y1-snap-gene-26.250-mRNA-1
maker-Contig_Y1-snap-gene-27.310-mRNA-1
maker-Contig_Y1-augustus-gene-27.167-mRNA-1
maker-Contig_Y1-augustus-gene-27.170-mRNA-1
maker-Contig_Y1-augustus-gene-27.145-mRNA-1
maker-Contig_Y1-augustus-gene-27.172-mRNA-1
maker-Contig_Y1-augustus-gene-27.175-mRNA-1
maker-Contig_Y1-snap-gene-27.315-mRNA-1
maker-Contig_Y1-snap-gene-27.314-mRNA-1
maker-Contig_Y1-augustus-gene-27.178-mRNA-1
maker-Contig_Y1-augustus-gene-27.180-mRNA-1
maker-Contig_Y1-augustus-gene-27.150-mRNA-1
maker-Contig_Y1-augustus-gene-27.183-mRNA-1
maker-Contig_Y1-augustus-gene-27.185-mRNA-1
maker-Contig_Y1-augustus-gene-27.186-mRNA-1
snap_masked-Contig_Y1-processed-gene-27.69-mRNA-1
maker-Contig_Y1-augustus-gene-27.152-mRNA-1
maker-Contig_Y1-augustus-gene-27.154-mRNA-1
maker-Contig_Y1-augustus-gene-27.189-mRNA-1
maker-Contig_Y1-snap-gene-27.326-mRNA-1
maker-Contig_Y1-snap-gene-27.372-mRNA-1
maker-Contig_Y1-snap-gene-27.378-mRNA-1
maker-Contig_Y1-snap-gene-27.377-mRNA-1
maker-Contig_Y1-snap-gene-27.381-mRNA-1
maker-Contig_Y1-augustus-gene-27.239-mRNA-1
maker-Contig_Y1-snap-gene-27.388-mRNA-1
maker-Contig_Y1-snap-gene-27.391-mRNA-1
maker-Contig_Y1-snap-gene-27.401-mRNA-1
maker-Contig_Y1-augustus-gene-27.293-mRNA-1
maker-Contig_Y1-augustus-gene-27.156-mRNA-1
maker-Contig_Y1-snap-gene-27.328-mRNA-1
maker-Contig_Y1-snap-gene-27.336-mRNA-1
maker-Contig_Y1-snap-gene-27.335-mRNA-1
maker-Contig_Y1-snap-gene-27.333-mRNA-1
maker-Contig_Y1-augustus-gene-27.296-mRNA-1
maker-Contig_Y1-augustus-gene-27.165-mRNA-1
augustus_masked-Contig_Y1-processed-gene-27.50-mRNA-1
maker-Contig_Y1-augustus-gene-27.298-mRNA-1
maker-Contig_Y1-augustus-gene-27.301-mRNA-1
maker-Contig_Y1-augustus-gene-27.302-mRNA-1
maker-Contig_Y1-snap-gene-27.417-mRNA-1
maker-Contig_Y1-augustus-gene-28.215-mRNA-1
augustus_masked-Contig_Y1-processed-gene-28.1-mRNA-1
maker-Contig_Y1-snap-gene-27.423-mRNA-1
augustus_masked-Contig_Y1-processed-gene-28.2-mRNA-1
maker-Contig_Y1-snap-gene-27.422-mRNA-1
maker-Contig_Y1-augustus-gene-27.305-mRNA-1
maker-Contig_Y1-augustus-gene-28.218-mRNA-1
maker-Contig_Y1-augustus-gene-28.459-mRNA-1
maker-Contig_Y1-augustus-gene-28.235-mRNA-1
maker-Contig_Y1-snap-gene-28.883-mRNA-1
maker-Contig_Y1-augustus-gene-28.446-mRNA-1
maker-Contig_Y1-snap-gene-28.600-mRNA-1
augustus_masked-Contig_Y1-processed-gene-28.10-mRNA-1
maker-Contig_Y1-augustus-gene-28.246-mRNA-1
maker-Contig_Y1-snap-gene-28.911-mRNA-1
maker-Contig_Y1-snap-gene-28.910-mRNA-1
maker-Contig_Y1-augustus-gene-28.248-mRNA-1
maker-Contig_Y1-augustus-gene-28.250-mRNA-1
maker-Contig_Y1-augustus-gene-28.475-mRNA-1
maker-Contig_Y1-snap-gene-28.660-mRNA-1
maker-Contig_Y1-snap-gene-28.645-mRNA-1
augustus_masked-Contig_Y1-processed-gene-28.19-mRNA-1
maker-Contig_Y1-snap-gene-28.648-mRNA-1
maker-Contig_Y1-augustus-gene-28.293-mRNA-1
maker-Contig_Y1-augustus-gene-28.480-mRNA-1
maker-Contig_Y1-snap-gene-28.682-mRNA-1
maker-Contig_Y1-snap-gene-28.688-mRNA-1
augustus_masked-Contig_Y1-processed-gene-28.65-mRNA-1
maker-Contig_Y1-augustus-gene-28.301-mRNA-1
maker-Contig_Y1-augustus-gene-28.484-mRNA-1
maker-Contig_Y1-augustus-gene-28.302-mRNA-1
maker-Contig_Y1-augustus-gene-28.483-mRNA-1
snap_masked-Contig_Y1-processed-gene-28.126-mRNA-1
maker-Contig_Y1-augustus-gene-28.303-mRNA-1
maker-Contig_Y1-augustus-gene-28.304-mRNA-1
maker-Contig_Y1-snap-gene-28.713-mRNA-1
augustus_masked-Contig_Y1-processed-gene-28.69-mRNA-1
maker-Contig_Y1-augustus-gene-28.351-mRNA-1
maker-Contig_Y1-augustus-gene-28.352-mRNA-1
maker-Contig_Y1-augustus-gene-28.494-mRNA-1
maker-Contig_Y1-snap-gene-28.732-mRNA-1
snap_masked-Contig_Y1-processed-gene-28.183-mRNA-1
maker-Contig_Y1-snap-gene-28.943-mRNA-1
maker-Contig_Y1-augustus-gene-28.496-mRNA-1
maker-Contig_Y1-snap-gene-28.947-mRNA-1
maker-Contig_Y1-augustus-gene-28.500-mRNA-1
maker-Contig_Y1-snap-gene-28.955-mRNA-1
maker-Contig_Y1-snap-gene-28.954-mRNA-1
maker-Contig_Y1-augustus-gene-28.502-mRNA-1
maker-Contig_Y1-snap-gene-28.952-mRNA-1
maker-Contig_Y1-augustus-gene-28.361-mRNA-1
maker-Contig_Y1-snap-gene-28.737-mRNA-1
maker-Contig_Y1-augustus-gene-28.364-mRNA-1
maker-Contig_Y1-augustus-gene-28.365-mRNA-1
maker-Contig_Y1-augustus-gene-28.366-mRNA-1
maker-Contig_Y1-snap-gene-28.963-mRNA-1
maker-Contig_Y1-augustus-gene-28.370-mRNA-1
maker-Contig_Y1-augustus-gene-28.505-mRNA-1
maker-Contig_Y1-augustus-gene-28.507-mRNA-1
maker-Contig_Y1-augustus-gene-28.372-mRNA-1
maker-Contig_Y1-augustus-gene-28.508-mRNA-1
maker-Contig_Y1-snap-gene-28.970-mRNA-1
maker-Contig_Y1-snap-gene-28.747-mRNA-1
maker-Contig_Y1-augustus-gene-28.374-mRNA-1
maker-Contig_Y1-augustus-gene-28.511-mRNA-1
snap_masked-Contig_Y1-processed-gene-28.143-mRNA-1
maker-Contig_Y1-snap-gene-28.766-mRNA-1
maker-Contig_Y1-augustus-gene-28.513-mRNA-1
maker-Contig_Y1-snap-gene-28.990-mRNA-1
maker-Contig_Y1-snap-gene-28.992-mRNA-1
maker-Contig_Y1-snap-gene-28.768-mRNA-1
maker-Contig_Y1-augustus-gene-28.391-mRNA-1
maker-Contig_Y1-augustus-gene-28.394-mRNA-1
maker-Contig_Y1-snap-gene-28.776-mRNA-1
maker-Contig_Y1-snap-gene-28.787-mRNA-1
maker-Contig_Y1-augustus-gene-28.521-mRNA-1
maker-Contig_Y1-snap-gene-28.779-mRNA-1
snap_masked-Contig_Y1-processed-gene-28.200-mRNA-1
maker-Contig_Y1-augustus-gene-28.413-mRNA-1
maker-Contig_Y1-snap-gene-28.826-mRNA-1
maker-Contig_Y1-snap-gene-28.823-mRNA-1
maker-Contig_Y1-snap-gene-28.830-mRNA-1
maker-Contig_Y1-snap-gene-28.829-mRNA-1
maker-Contig_Y1-snap-gene-28.828-mRNA-1
maker-Contig_Y1-snap-gene-28.1007-mRNA-1
maker-Contig_Y1-augustus-gene-28.419-mRNA-1
maker-Contig_Y1-snap-gene-28.866-mRNA-1
snap_masked-Contig_Y1-processed-gene-28.204-mRNA-1
snap_masked-Contig_Y1-processed-gene-28.205-mRNA-1
maker-Contig_Y1-augustus-gene-28.433-mRNA-1
maker-Contig_Y1-augustus-gene-28.548-mRNA-1
maker-Contig_Y1-snap-gene-28.875-mRNA-1
maker-Contig_Y1-augustus-gene-28.549-mRNA-1
maker-Contig_Y1-augustus-gene-28.550-mRNA-1
maker-Contig_Y1-snap-gene-28.1027-mRNA-1
maker-Contig_Y1-snap-gene-28.1034-mRNA-1
maker-Contig_Y1-snap-gene-28.1066-mRNA-1
maker-Contig_Y1-augustus-gene-28.438-mRNA-1
maker-Contig_Y1-augustus-gene-28.589-mRNA-1
maker-Contig_Y1-augustus-gene-28.442-mRNA-1
maker-Contig_Y1-augustus-gene-28.590-mRNA-1
maker-Contig_Y1-augustus-gene-28.597-mRNA-1
maker-Contig_Y1-augustus-gene-29.84-mRNA-1
maker-Contig_Y1-snap-gene-29.314-mRNA-1
maker-Contig_Y1-snap-gene-29.188-mRNA-1
maker-Contig_Y1-snap-gene-29.192-mRNA-1
maker-Contig_Y1-snap-gene-29.209-mRNA-1
maker-Contig_Y1-snap-gene-29.316-mRNA-1
maker-Contig_Y1-snap-gene-29.318-mRNA-1
maker-Contig_Y1-snap-gene-29.321-mRNA-1
maker-Contig_Y1-snap-gene-29.228-mRNA-1
maker-Contig_Y1-augustus-gene-29.100-mRNA-1
maker-Contig_Y1-snap-gene-29.328-mRNA-1
maker-Contig_Y1-snap-gene-29.247-mRNA-1
augustus_masked-Contig_Y1-processed-gene-29.26-mRNA-1
maker-Contig_Y1-snap-gene-29.260-mRNA-1
augustus_masked-Contig_Y1-processed-gene-29.27-mRNA-1
maker-Contig_Y1-snap-gene-29.234-mRNA-1
maker-Contig_Y1-snap-gene-29.338-mRNA-1
maker-Contig_Y1-snap-gene-29.331-mRNA-1
maker-Contig_Y1-snap-gene-29.348-mRNA-1
maker-Contig_Y1-augustus-gene-29.128-mRNA-1
maker-Contig_Y1-snap-gene-29.354-mRNA-1
maker-Contig_Y1-snap-gene-29.281-mRNA-1
snap_masked-Contig_Y1-processed-gene-29.55-mRNA-1
maker-Contig_Y1-augustus-gene-29.170-mRNA-1
maker-Contig_Y1-augustus-gene-29.174-mRNA-1
maker-Contig_Y1-augustus-gene-29.172-mRNA-1
maker-Contig_Y1-augustus-gene-29.138-mRNA-1
maker-Contig_Y1-snap-gene-29.300-mRNA-1
maker-Contig_Y1-augustus-gene-29.146-mRNA-1
maker-Contig_Y1-augustus-gene-29.147-mRNA-1
maker-Contig_Y1-augustus-gene-29.148-mRNA-1
augustus_masked-Contig_Y1-processed-gene-29.20-mRNA-1
maker-Contig_Y1-augustus-gene-29.179-mRNA-1
maker-Contig_Y1-augustus-gene-29.181-mRNA-1
maker-Contig_Y1-augustus-gene-29.183-mRNA-1
maker-Contig_Y1-snap-gene-30.288-mRNA-1
maker-Contig_Y1-snap-gene-30.395-mRNA-1
maker-Contig_Y1-snap-gene-30.396-mRNA-1
maker-Contig_Y1-augustus-gene-30.120-mRNA-1
maker-Contig_Y1-snap-gene-30.292-mRNA-1
maker-Contig_Y1-augustus-gene-30.124-mRNA-1
maker-Contig_Y1-augustus-gene-30.126-mRNA-1
maker-Contig_Y1-snap-gene-30.299-mRNA-1
maker-Contig_Y1-augustus-gene-30.198-mRNA-1
maker-Contig_Y1-snap-gene-30.305-mRNA-1
maker-Contig_Y1-snap-gene-30.406-mRNA-1
snap_masked-Contig_Y1-processed-gene-30.87-mRNA-1
maker-Contig_Y1-snap-gene-30.314-mRNA-1
maker-Contig_Y1-snap-gene-30.410-mRNA-1
augustus_masked-Contig_Y1-processed-gene-30.30-mRNA-1
maker-Contig_Y1-augustus-gene-30.205-mRNA-1
maker-Contig_Y1-augustus-gene-30.140-mRNA-1
augustus_masked-Contig_Y1-processed-gene-30.8-mRNA-1
maker-Contig_Y1-snap-gene-30.418-mRNA-1
maker-Contig_Y1-augustus-gene-30.211-mRNA-1
maker-Contig_Y1-snap-gene-30.324-mRNA-1
maker-Contig_Y1-augustus-gene-30.150-mRNA-1
maker-Contig_Y1-augustus-gene-30.220-mRNA-1
maker-Contig_Y1-augustus-gene-30.155-mRNA-1
snap_masked-Contig_Y1-processed-gene-30.94-mRNA-1
maker-Contig_Y1-augustus-gene-30.159-mRNA-1
maker-Contig_Y1-augustus-gene-30.225-mRNA-1
maker-Contig_Y1-augustus-gene-30.162-mRNA-1
maker-Contig_Y1-snap-gene-30.341-mRNA-1
maker-Contig_Y1-snap-gene-30.348-mRNA-1
snap_masked-Contig_Y1-processed-gene-30.66-mRNA-1
maker-Contig_Y1-snap-gene-30.351-mRNA-1
maker-Contig_Y1-augustus-gene-30.179-mRNA-1
maker-Contig_Y1-snap-gene-30.466-mRNA-1
augustus_masked-Contig_Y1-processed-gene-30.16-mRNA-1
maker-Contig_Y1-snap-gene-30.370-mRNA-1
maker-Contig_Y1-augustus-gene-30.234-mRNA-1
maker-Contig_Y1-snap-gene-30.376-mRNA-1
maker-Contig_Y1-snap-gene-30.472-mRNA-1
maker-Contig_Y1-augustus-gene-30.182-mRNA-1
augustus_masked-Contig_Y1-processed-gene-30.17-mRNA-1
augustus_masked-Contig_Y1-processed-gene-30.38-mRNA-1
maker-Contig_Y1-augustus-gene-30.237-mRNA-1
maker-Contig_Y1-snap-gene-30.380-mRNA-1
maker-Contig_Y1-snap-gene-30.478-mRNA-1
maker-Contig_Y1-snap-gene-30.383-mRNA-1
maker-Contig_Y1-snap-gene-30.480-mRNA-1
maker-Contig_Y1-snap-gene-30.382-mRNA-1
maker-Contig_Y1-snap-gene-30.390-mRNA-1
maker-Contig_Y1-snap-gene-30.484-mRNA-1
snap_masked-Contig_Y1-processed-gene-30.114-mRNA-1
augustus_masked-Contig_Y1-processed-gene-30.44-mRNA-1
maker-Contig_Y1-snap-gene-30.503-mRNA-1
maker-Contig_Y1-snap-gene-30.508-mRNA-1
snap_masked-Contig_Y1-processed-gene-30.118-mRNA-1
maker-Contig_Y1-augustus-gene-30.285-mRNA-1
maker-Contig_Y1-augustus-gene-30.192-mRNA-1
maker-Contig_Y1-snap-gene-31.165-mRNA-1
maker-Contig_Y1-snap-gene-31.140-mRNA-1
maker-Contig_Y1-augustus-gene-31.110-mRNA-1
maker-Contig_Y1-augustus-gene-31.111-mRNA-1
augustus_masked-Contig_Y1-processed-gene-31.3-mRNA-1
maker-Contig_Y1-augustus-gene-31.84-mRNA-1
maker-Contig_Y1-augustus-gene-31.120-mRNA-1
maker-Contig_Y1-augustus-gene-31.122-mRNA-1
maker-Contig_Y1-snap-gene-31.148-mRNA-1
maker-Contig_Y1-snap-gene-31.147-mRNA-1
maker-Contig_Y1-snap-gene-31.176-mRNA-1
maker-Contig_Y1-snap-gene-31.175-mRNA-1
snap_masked-Contig_Y1-processed-gene-31.38-mRNA-1
augustus_masked-Contig_Y1-processed-gene-31.6-mRNA-1
maker-Contig_Y1-snap-gene-31.153-mRNA-1
snap_masked-Contig_Y1-processed-gene-31.42-mRNA-1
augustus_masked-Contig_Y1-processed-gene-31.11-mRNA-1
maker-Contig_Y1-snap-gene-31.179-mRNA-1
augustus_masked-Contig_Y1-processed-gene-31.14-mRNA-1
maker-Contig_Y1-augustus-gene-31.97-mRNA-1
maker-Contig_Y1-augustus-gene-31.98-mRNA-1
snap_masked-Contig_Y1-processed-gene-31.55-mRNA-1
maker-Contig_Y1-augustus-gene-31.105-mRNA-1
maker-Contig_Y1-augustus-gene-31.104-mRNA-1
maker-Contig_Y1-augustus-gene-31.129-mRNA-1
maker-Contig_Y1-augustus-gene-31.132-mRNA-1
maker-Contig_Y1-snap-gene-31.186-mRNA-1
maker-Contig_Y1-snap-gene-31.188-mRNA-1
maker-Contig_Y1-snap-gene-31.190-mRNA-1
snap_masked-Contig_Y1-processed-gene-32.100-mRNA-1
maker-Contig_Y1-augustus-gene-32.146-mRNA-1
maker-Contig_Y1-augustus-gene-32.234-mRNA-1
augustus_masked-Contig_Y1-processed-gene-32.26-mRNA-1
maker-Contig_Y1-augustus-gene-32.239-mRNA-1
snap_masked-Contig_Y1-processed-gene-32.103-mRNA-1
maker-Contig_Y1-augustus-gene-32.249-mRNA-1
maker-Contig_Y1-snap-gene-32.671-mRNA-1
maker-Contig_Y1-snap-gene-32.505-mRNA-1
maker-Contig_Y1-augustus-gene-32.251-mRNA-1
maker-Contig_Y1-augustus-gene-32.254-mRNA-1
maker-Contig_Y1-snap-gene-32.508-mRNA-1
snap_masked-Contig_Y1-processed-gene-32.76-mRNA-1
augustus_masked-Contig_Y1-processed-gene-32.4-mRNA-1
maker-Contig_Y1-augustus-gene-32.260-mRNA-1
maker-Contig_Y1-augustus-gene-32.261-mRNA-1
maker-Contig_Y1-augustus-gene-32.161-mRNA-1
maker-Contig_Y1-augustus-gene-32.167-mRNA-1
augustus_masked-Contig_Y1-processed-gene-32.32-mRNA-1
maker-Contig_Y1-augustus-gene-32.170-mRNA-1
maker-Contig_Y1-snap-gene-32.693-mRNA-1
maker-Contig_Y1-snap-gene-32.545-mRNA-1
maker-Contig_Y1-snap-gene-32.538-mRNA-1
maker-Contig_Y1-snap-gene-32.702-mRNA-1
maker-Contig_Y1-snap-gene-32.701-mRNA-1
maker-Contig_Y1-snap-gene-32.553-mRNA-1
maker-Contig_Y1-snap-gene-32.715-mRNA-1
maker-Contig_Y1-augustus-gene-32.184-mRNA-1
maker-Contig_Y1-augustus-gene-32.285-mRNA-1
maker-Contig_Y1-snap-gene-32.560-mRNA-1
maker-Contig_Y1-snap-gene-32.565-mRNA-1
maker-Contig_Y1-augustus-gene-32.287-mRNA-1
maker-Contig_Y1-augustus-gene-32.290-mRNA-1
maker-Contig_Y1-snap-gene-32.732-mRNA-1
maker-Contig_Y1-snap-gene-32.569-mRNA-1
maker-Contig_Y1-augustus-gene-32.300-mRNA-1
augustus_masked-Contig_Y1-processed-gene-32.15-mRNA-1
snap_masked-Contig_Y1-processed-gene-32.89-mRNA-1
maker-Contig_Y1-snap-gene-32.742-mRNA-1
maker-Contig_Y1-snap-gene-32.746-mRNA-1
maker-Contig_Y1-snap-gene-32.748-mRNA-1
maker-Contig_Y1-snap-gene-32.608-mRNA-1
maker-Contig_Y1-augustus-gene-32.310-mRNA-1
maker-Contig_Y1-snap-gene-32.617-mRNA-1
maker-Contig_Y1-augustus-gene-32.217-mRNA-1
maker-Contig_Y1-augustus-gene-32.319-mRNA-1
maker-Contig_Y1-augustus-gene-32.220-mRNA-1
maker-Contig_Y1-snap-gene-32.775-mRNA-1
maker-Contig_Y1-snap-gene-32.624-mRNA-1
maker-Contig_Y1-augustus-gene-32.324-mRNA-1
maker-Contig_Y1-snap-gene-32.627-mRNA-1
maker-Contig_Y1-snap-gene-32.779-mRNA-1
maker-Contig_Y1-augustus-gene-32.329-mRNA-1
maker-Contig_Y1-snap-gene-32.791-mRNA-1
maker-Contig_Y1-snap-gene-32.788-mRNA-1
maker-Contig_Y1-snap-gene-32.786-mRNA-1
maker-Contig_Y1-snap-gene-32.793-mRNA-1
maker-Contig_Y1-snap-gene-32.790-mRNA-1
maker-Contig_Y1-augustus-gene-32.334-mRNA-1
maker-Contig_Y1-snap-gene-32.885-mRNA-1
augustus_masked-Contig_Y1-processed-gene-32.54-mRNA-1
snap_masked-Contig_Y1-processed-gene-32.131-mRNA-1
snap_masked-Contig_Y1-processed-gene-32.132-mRNA-1
maker-Contig_Y1-augustus-gene-32.225-mRNA-1
maker-Contig_Y1-augustus-gene-32.461-mRNA-1
maker-Contig_Y1-augustus-gene-32.462-mRNA-1
maker-Contig_Y1-augustus-gene-32.465-mRNA-1
maker-Contig_Y1-snap-gene-32.634-mRNA-1
maker-Contig_Y1-augustus-gene-32.227-mRNA-1
maker-Contig_Y1-snap-gene-32.923-mRNA-1
snap_masked-Contig_Y1-processed-gene-32.137-mRNA-1
maker-Contig_Y1-snap-gene-32.638-mRNA-1
maker-Contig_Y1-augustus-gene-32.473-mRNA-1
maker-Contig_Y1-snap-gene-32.939-mRNA-1
maker-Contig_Y1-snap-gene-32.938-mRNA-1
augustus_masked-Contig_Y1-processed-gene-32.62-mRNA-1
maker-Contig_Y1-augustus-gene-32.231-mRNA-1
maker-Contig_Y1-snap-gene-32.955-mRNA-1
maker-Contig_Y1-augustus-gene-32.487-mRNA-1
maker-Contig_Y1-augustus-gene-32.488-mRNA-1
maker-Contig_Y1-snap-gene-33.279-mRNA-1
maker-Contig_Y1-snap-gene-32.966-mRNA-1
maker-Contig_Y1-snap-gene-32.970-mRNA-1
augustus_masked-Contig_Y1-processed-gene-33.2-mRNA-1
maker-Contig_Y1-snap-gene-33.442-mRNA-1
maker-Contig_Y1-snap-gene-33.281-mRNA-1
maker-Contig_Y1-augustus-gene-33.224-mRNA-1
snap_masked-Contig_Y1-processed-gene-33.41-mRNA-1
maker-Contig_Y1-augustus-gene-33.93-mRNA-1
maker-Contig_Y1-augustus-gene-33.246-mRNA-1
maker-Contig_Y1-snap-gene-33.283-mRNA-1
maker-Contig_Y1-snap-gene-33.476-mRNA-1
maker-Contig_Y1-augustus-gene-33.254-mRNA-1
maker-Contig_Y1-augustus-gene-33.95-mRNA-1
maker-Contig_Y1-augustus-gene-33.258-mRNA-1
maker-Contig_Y1-augustus-gene-33.97-mRNA-1
maker-Contig_Y1-augustus-gene-33.100-mRNA-1
maker-Contig_Y1-snap-gene-33.294-mRNA-1
maker-Contig_Y1-augustus-gene-33.105-mRNA-1
maker-Contig_Y1-snap-gene-33.485-mRNA-1
maker-Contig_Y1-snap-gene-33.299-mRNA-1
augustus_masked-Contig_Y1-processed-gene-33.17-mRNA-1
maker-Contig_Y1-snap-gene-33.487-mRNA-1
maker-Contig_Y1-snap-gene-33.298-mRNA-1
maker-Contig_Y1-augustus-gene-33.262-mRNA-1
maker-Contig_Y1-augustus-gene-33.263-mRNA-1
maker-Contig_Y1-snap-gene-33.307-mRNA-1
snap_masked-Contig_Y1-processed-gene-33.73-mRNA-1
maker-Contig_Y1-snap-gene-33.497-mRNA-1
maker-Contig_Y1-snap-gene-33.500-mRNA-1
maker-Contig_Y1-snap-gene-33.508-mRNA-1
augustus_masked-Contig_Y1-processed-gene-33.22-mRNA-1
maker-Contig_Y1-augustus-gene-33.113-mRNA-1
maker-Contig_Y1-snap-gene-33.308-mRNA-1
maker-Contig_Y1-snap-gene-33.327-mRNA-1
maker-Contig_Y1-snap-gene-33.335-mRNA-1
maker-Contig_Y1-snap-gene-33.325-mRNA-1
maker-Contig_Y1-snap-gene-33.357-mRNA-1
maker-Contig_Y1-snap-gene-33.361-mRNA-1
maker-Contig_Y1-snap-gene-33.365-mRNA-1
maker-Contig_Y1-snap-gene-33.364-mRNA-1
maker-Contig_Y1-snap-gene-33.366-mRNA-1
augustus_masked-Contig_Y1-processed-gene-33.27-mRNA-1
maker-Contig_Y1-snap-gene-33.389-mRNA-1
maker-Contig_Y1-snap-gene-33.398-mRNA-1
maker-Contig_Y1-snap-gene-33.407-mRNA-1
maker-Contig_Y1-snap-gene-33.412-mRNA-1
maker-Contig_Y1-snap-gene-33.416-mRNA-1
maker-Contig_Y1-snap-gene-33.421-mRNA-1
maker-Contig_Y1-snap-gene-33.428-mRNA-1
augustus_masked-Contig_Y1-processed-gene-33.32-mRNA-1
maker-Contig_Y1-augustus-gene-34.90-mRNA-1
maker-Contig_Y1-snap-gene-34.254-mRNA-1
maker-Contig_Y1-snap-gene-34.271-mRNA-1
maker-Contig_Y1-augustus-gene-34.142-mRNA-1
maker-Contig_Y1-snap-gene-34.273-mRNA-1
maker-Contig_Y1-augustus-gene-34.145-mRNA-1
maker-Contig_Y1-snap-gene-34.355-mRNA-1
maker-Contig_Y1-snap-gene-34.275-mRNA-1
maker-Contig_Y1-snap-gene-34.278-mRNA-1
maker-Contig_Y1-augustus-gene-34.156-mRNA-1
maker-Contig_Y1-augustus-gene-34.157-mRNA-1
maker-Contig_Y1-augustus-gene-34.174-mRNA-1
maker-Contig_Y1-snap-gene-34.284-mRNA-1
maker-Contig_Y1-augustus-gene-34.101-mRNA-1
maker-Contig_Y1-snap-gene-34.406-mRNA-1
maker-Contig_Y1-augustus-gene-34.175-mRNA-1
maker-Contig_Y1-snap-gene-34.386-mRNA-1
maker-Contig_Y1-augustus-gene-34.192-mRNA-1
maker-Contig_Y1-snap-gene-34.295-mRNA-1
maker-Contig_Y1-augustus-gene-34.112-mRNA-1
maker-Contig_Y1-snap-gene-34.425-mRNA-1
maker-Contig_Y1-snap-gene-34.297-mRNA-1
maker-Contig_Y1-augustus-gene-34.198-mRNA-1
maker-Contig_Y1-snap-gene-34.428-mRNA-1
maker-Contig_Y1-snap-gene-34.431-mRNA-1
maker-Contig_Y1-snap-gene-34.304-mRNA-1
maker-Contig_Y1-augustus-gene-34.115-mRNA-1
maker-Contig_Y1-augustus-gene-34.200-mRNA-1
maker-Contig_Y1-snap-gene-34.437-mRNA-1
maker-Contig_Y1-augustus-gene-34.119-mRNA-1
maker-Contig_Y1-augustus-gene-34.210-mRNA-1
maker-Contig_Y1-snap-gene-34.312-mRNA-1
maker-Contig_Y1-snap-gene-34.445-mRNA-1
maker-Contig_Y1-snap-gene-34.314-mRNA-1
maker-Contig_Y1-augustus-gene-34.214-mRNA-1
snap_masked-Contig_Y1-processed-gene-34.77-mRNA-1
maker-Contig_Y1-snap-gene-34.315-mRNA-1
maker-Contig_Y1-snap-gene-34.321-mRNA-1
snap_masked-Contig_Y1-processed-gene-34.50-mRNA-1
augustus_masked-Contig_Y1-processed-gene-34.9-mRNA-1
maker-Contig_Y1-augustus-gene-34.125-mRNA-1
maker-Contig_Y1-augustus-gene-34.131-mRNA-1
maker-Contig_Y1-augustus-gene-34.130-mRNA-1
maker-Contig_Y1-snap-gene-34.459-mRNA-1
maker-Contig_Y1-augustus-gene-34.137-mRNA-1
maker-Contig_Y1-augustus-gene-34.136-mRNA-1
maker-Contig_Y1-augustus-gene-34.227-mRNA-1
maker-Contig_Y1-snap-gene-34.336-mRNA-1
augustus_masked-Contig_Y1-processed-gene-34.32-mRNA-1
maker-Contig_Y1-snap-gene-34.471-mRNA-1
snap_masked-Contig_Y1-processed-gene-34.56-mRNA-1
maker-Contig_Y1-augustus-gene-34.233-mRNA-1
snap_masked-Contig_Y1-processed-gene-34.84-mRNA-1
maker-Contig_Y1-snap-gene-34.345-mRNA-1
maker-Contig_Y1-augustus-gene-34.247-mRNA-1
augustus_masked-Contig_Y1-processed-gene-34.37-mRNA-1
maker-Contig_Y1-augustus-gene-35.164-mRNA-1
maker-Contig_Y1-snap-gene-35.274-mRNA-1
maker-Contig_Y1-snap-gene-35.307-mRNA-1
maker-Contig_Y1-snap-gene-35.273-mRNA-1
maker-Contig_Y1-augustus-gene-35.190-mRNA-1
maker-Contig_Y1-augustus-gene-35.184-mRNA-1
maker-Contig_Y1-augustus-gene-35.229-mRNA-1
maker-Contig_Y1-snap-gene-35.323-mRNA-1
maker-Contig_Y1-snap-gene-35.322-mRNA-1
augustus_masked-Contig_Y1-processed-gene-35.31-mRNA-1
maker-Contig_Y1-snap-gene-35.284-mRNA-1
maker-Contig_Y1-augustus-gene-35.133-mRNA-1
maker-Contig_Y1-augustus-gene-35.135-mRNA-1
snap_masked-Contig_Y1-processed-gene-35.65-mRNA-1
augustus_masked-Contig_Y1-processed-gene-35.33-mRNA-1
augustus_masked-Contig_Y1-processed-gene-35.34-mRNA-1
maker-Contig_Y1-snap-gene-35.341-mRNA-1
maker-Contig_Y1-snap-gene-35.344-mRNA-1
maker-Contig_Y1-augustus-gene-35.253-mRNA-1
maker-Contig_Y1-snap-gene-35.288-mRNA-1
maker-Contig_Y1-augustus-gene-35.137-mRNA-1
maker-Contig_Y1-augustus-gene-35.138-mRNA-1
maker-Contig_Y1-augustus-gene-35.257-mRNA-1
maker-Contig_Y1-augustus-gene-35.260-mRNA-1
maker-Contig_Y1-snap-gene-35.355-mRNA-1
maker-Contig_Y1-snap-gene-35.363-mRNA-1
maker-Contig_Y1-snap-gene-35.297-mRNA-1
maker-Contig_Y1-augustus-gene-35.145-mRNA-1
snap_masked-Contig_Y1-processed-gene-35.76-mRNA-1
snap_masked-Contig_Y1-processed-gene-35.77-mRNA-1
maker-Contig_Y1-snap-gene-35.368-mRNA-1
maker-Contig_Y1-snap-gene-35.365-mRNA-1
maker-Contig_Y1-snap-gene-35.302-mRNA-1
maker-Contig_Y1-snap-gene-35.371-mRNA-1
maker-Contig_Y1-snap-gene-35.305-mRNA-1
augustus_masked-Contig_Y1-processed-gene-35.44-mRNA-1
maker-Contig_Y1-augustus-gene-36.130-mRNA-1
maker-Contig_Y1-snap-gene-36.244-mRNA-1
augustus_masked-Contig_Y1-processed-gene-36.3-mRNA-1
maker-Contig_Y1-snap-gene-36.258-mRNA-1
maker-Contig_Y1-augustus-gene-36.73-mRNA-1
maker-Contig_Y1-augustus-gene-36.137-mRNA-1
augustus_masked-Contig_Y1-processed-gene-36.23-mRNA-1
maker-Contig_Y1-snap-gene-36.300-mRNA-1
maker-Contig_Y1-snap-gene-36.201-mRNA-1
maker-Contig_Y1-snap-gene-36.310-mRNA-1
maker-Contig_Y1-snap-gene-36.307-mRNA-1
maker-Contig_Y1-snap-gene-36.203-mRNA-1
maker-Contig_Y1-augustus-gene-36.164-mRNA-1
maker-Contig_Y1-augustus-gene-36.166-mRNA-1
maker-Contig_Y1-augustus-gene-36.79-mRNA-1
maker-Contig_Y1-augustus-gene-36.86-mRNA-1
maker-Contig_Y1-snap-gene-36.319-mRNA-1
maker-Contig_Y1-augustus-gene-36.169-mRNA-1
maker-Contig_Y1-snap-gene-36.322-mRNA-1
maker-Contig_Y1-snap-gene-36.324-mRNA-1
maker-Contig_Y1-snap-gene-36.323-mRNA-1
snap_masked-Contig_Y1-processed-gene-36.70-mRNA-1
snap_masked-Contig_Y1-processed-gene-36.71-mRNA-1
maker-Contig_Y1-snap-gene-36.331-mRNA-1
maker-Contig_Y1-snap-gene-36.220-mRNA-1
maker-Contig_Y1-snap-gene-36.226-mRNA-1
snap_masked-Contig_Y1-processed-gene-36.47-mRNA-1
maker-Contig_Y1-snap-gene-36.234-mRNA-1
snap_masked-Contig_Y1-processed-gene-36.49-mRNA-1
maker-Contig_Y1-augustus-gene-36.112-mRNA-1
maker-Contig_Y1-augustus-gene-36.113-mRNA-1
maker-Contig_Y1-snap-gene-36.241-mRNA-1
augustus_masked-Contig_Y1-processed-gene-37.0-mRNA-1
maker-Contig_Y1-snap-gene-37.271-mRNA-1
maker-Contig_Y1-snap-gene-37.270-mRNA-1
augustus_masked-Contig_Y1-processed-gene-37.2-mRNA-1
maker-Contig_Y1-snap-gene-37.280-mRNA-1
maker-Contig_Y1-snap-gene-37.285-mRNA-1
maker-Contig_Y1-snap-gene-37.283-mRNA-1
maker-Contig_Y1-snap-gene-37.286-mRNA-1
maker-Contig_Y1-snap-gene-37.406-mRNA-1
maker-Contig_Y1-augustus-gene-37.246-mRNA-1
maker-Contig_Y1-augustus-gene-37.142-mRNA-1
maker-Contig_Y1-augustus-gene-37.143-mRNA-1
maker-Contig_Y1-augustus-gene-37.144-mRNA-1
maker-Contig_Y1-snap-gene-37.295-mRNA-1
maker-Contig_Y1-snap-gene-37.297-mRNA-1
maker-Contig_Y1-snap-gene-37.306-mRNA-1
maker-Contig_Y1-augustus-gene-37.160-mRNA-1
maker-Contig_Y1-snap-gene-37.314-mRNA-1
augustus_masked-Contig_Y1-processed-gene-37.17-mRNA-1
maker-Contig_Y1-snap-gene-37.317-mRNA-1
maker-Contig_Y1-snap-gene-37.320-mRNA-1
maker-Contig_Y1-snap-gene-37.319-mRNA-1
maker-Contig_Y1-snap-gene-37.328-mRNA-1
maker-Contig_Y1-snap-gene-37.327-mRNA-1
maker-Contig_Y1-augustus-gene-37.181-mRNA-1
snap_masked-Contig_Y1-processed-gene-37.75-mRNA-1
snap_masked-Contig_Y1-processed-gene-37.76-mRNA-1
maker-Contig_Y1-snap-gene-37.347-mRNA-1
maker-Contig_Y1-snap-gene-37.346-mRNA-1
maker-Contig_Y1-snap-gene-37.345-mRNA-1
augustus_masked-Contig_Y1-processed-gene-37.28-mRNA-1
maker-Contig_Y1-augustus-gene-37.195-mRNA-1
augustus_masked-Contig_Y1-processed-gene-37.30-mRNA-1
maker-Contig_Y1-snap-gene-37.369-mRNA-1
maker-Contig_Y1-snap-gene-37.374-mRNA-1
maker-Contig_Y1-augustus-gene-37.221-mRNA-1
maker-Contig_Y1-snap-gene-37.372-mRNA-1
maker-Contig_Y1-snap-gene-37.412-mRNA-1
maker-Contig_Y1-snap-gene-37.389-mRNA-1
maker-Contig_Y1-snap-gene-37.422-mRNA-1
maker-Contig_Y1-augustus-gene-37.254-mRNA-1
maker-Contig_Y1-snap-gene-37.423-mRNA-1
maker-Contig_Y1-snap-gene-37.393-mRNA-1
maker-Contig_Y1-snap-gene-37.397-mRNA-1
maker-Contig_Y1-augustus-gene-37.257-mRNA-1
snap_masked-Contig_Y1-processed-gene-37.111-mRNA-1
maker-Contig_Y1-augustus-gene-37.239-mRNA-1
augustus_masked-Contig_Y1-processed-gene-37.39-mRNA-1
maker-Contig_Y1-snap-gene-37.434-mRNA-1
maker-Contig_Y1-augustus-gene-37.241-mRNA-1
maker-Contig_Y1-augustus-gene-37.260-mRNA-1
maker-Contig_Y1-augustus-gene-37.243-mRNA-1
maker-Contig_Y1-snap-gene-37.439-mRNA-1
maker-Contig_Y1-snap-gene-37.442-mRNA-1
maker-Contig_Y1-snap-gene-37.443-mRNA-1
maker-Contig_Y1-augustus-gene-37.264-mRNA-1
maker-Contig_Y1-augustus-gene-37.265-mRNA-1
maker-Contig_Y1-snap-gene-37.447-mRNA-1
augustus_masked-Contig_Y1-processed-gene-37.52-mRNA-1
augustus_masked-Contig_Y1-processed-gene-37.44-mRNA-1
maker-Contig_Y1-snap-gene-37.451-mRNA-1
maker-Contig_Y1-augustus-gene-37.268-mRNA-1
snap_masked-Contig_Y1-processed-gene-37.99-mRNA-1
maker-Contig_Y1-snap-gene-38.118-mRNA-1
maker-Contig_Y1-augustus-gene-38.63-mRNA-1
maker-Contig_Y1-augustus-gene-38.65-mRNA-1
augustus_masked-Contig_Y1-processed-gene-38.3-mRNA-1
maker-Contig_Y1-snap-gene-38.170-mRNA-1
maker-Contig_Y1-augustus-gene-38.77-mRNA-1
augustus_masked-Contig_Y1-processed-gene-38.5-mRNA-1
snap_masked-Contig_Y1-processed-gene-38.31-mRNA-1
maker-Contig_Y1-snap-gene-38.138-mRNA-1
maker-Contig_Y1-augustus-gene-38.108-mRNA-1
maker-Contig_Y1-augustus-gene-38.109-mRNA-1
maker-Contig_Y1-snap-gene-38.172-mRNA-1
snap_masked-Contig_Y1-processed-gene-38.51-mRNA-1
snap_masked-Contig_Y1-processed-gene-38.52-mRNA-1
maker-Contig_Y1-augustus-gene-38.80-mRNA-1
maker-Contig_Y1-augustus-gene-38.112-mRNA-1
maker-Contig_Y1-snap-gene-38.143-mRNA-1
maker-Contig_Y1-snap-gene-38.144-mRNA-1
maker-Contig_Y1-snap-gene-38.177-mRNA-1
maker-Contig_Y1-augustus-gene-38.90-mRNA-1
snap_masked-Contig_Y1-processed-gene-38.41-mRNA-1
snap_masked-Contig_Y1-processed-gene-38.42-mRNA-1
maker-Contig_Y1-augustus-gene-38.117-mRNA-1
maker-Contig_Y1-augustus-gene-38.95-mRNA-1
maker-Contig_Y1-snap-gene-38.158-mRNA-1
snap_masked-Contig_Y1-processed-gene-39.51-mRNA-1
maker-Contig_Y1-snap-gene-39.283-mRNA-1
maker-Contig_Y1-snap-gene-39.287-mRNA-1
maker-Contig_Y1-snap-gene-39.435-mRNA-1
maker-Contig_Y1-snap-gene-39.288-mRNA-1
maker-Contig_Y1-augustus-gene-39.114-mRNA-1
maker-Contig_Y1-augustus-gene-39.115-mRNA-1
snap_masked-Contig_Y1-processed-gene-39.88-mRNA-1
snap_masked-Contig_Y1-processed-gene-39.89-mRNA-1
augustus_masked-Contig_Y1-processed-gene-39.4-mRNA-1
maker-Contig_Y1-snap-gene-39.441-mRNA-1
maker-Contig_Y1-augustus-gene-39.137-mRNA-1
maker-Contig_Y1-augustus-gene-39.138-mRNA-1
maker-Contig_Y1-augustus-gene-39.238-mRNA-1
augustus_masked-Contig_Y1-processed-gene-39.33-mRNA-1
augustus_masked-Contig_Y1-processed-gene-39.7-mRNA-1
maker-Contig_Y1-snap-gene-39.320-mRNA-1
maker-Contig_Y1-augustus-gene-39.239-mRNA-1
maker-Contig_Y1-snap-gene-39.337-mRNA-1
maker-Contig_Y1-augustus-gene-39.248-mRNA-1
maker-Contig_Y1-snap-gene-39.378-mRNA-1
maker-Contig_Y1-snap-gene-39.453-mRNA-1
maker-Contig_Y1-snap-gene-39.382-mRNA-1
maker-Contig_Y1-augustus-gene-39.196-mRNA-1
maker-Contig_Y1-augustus-gene-39.260-mRNA-1
maker-Contig_Y1-augustus-gene-39.200-mRNA-1
maker-Contig_Y1-augustus-gene-39.202-mRNA-1
maker-Contig_Y1-augustus-gene-39.205-mRNA-1
maker-Contig_Y1-snap-gene-39.466-mRNA-1
maker-Contig_Y1-snap-gene-39.465-mRNA-1
maker-Contig_Y1-snap-gene-39.464-mRNA-1
maker-Contig_Y1-snap-gene-39.397-mRNA-1
maker-Contig_Y1-snap-gene-39.476-mRNA-1
maker-Contig_Y1-snap-gene-39.402-mRNA-1
maker-Contig_Y1-snap-gene-39.403-mRNA-1
maker-Contig_Y1-augustus-gene-39.267-mRNA-1
maker-Contig_Y1-snap-gene-39.410-mRNA-1
maker-Contig_Y1-augustus-gene-39.269-mRNA-1
maker-Contig_Y1-augustus-gene-39.270-mRNA-1
maker-Contig_Y1-augustus-gene-39.214-mRNA-1
maker-Contig_Y1-augustus-gene-39.221-mRNA-1
maker-Contig_Y1-augustus-gene-39.225-mRNA-1
maker-Contig_Y1-augustus-gene-39.275-mRNA-1
snap_masked-Contig_Y1-processed-gene-39.108-mRNA-1
maker-Contig_Y1-augustus-gene-39.229-mRNA-1
maker-Contig_Y1-snap-gene-39.497-mRNA-1
maker-Contig_Y1-augustus-gene-39.232-mRNA-1
maker-Contig_Y1-augustus-gene-40.108-mRNA-1
maker-Contig_Y1-snap-gene-40.380-mRNA-1
maker-Contig_Y1-augustus-gene-40.198-mRNA-1
maker-Contig_Y1-augustus-gene-40.203-mRNA-1
maker-Contig_Y1-snap-gene-40.533-mRNA-1
maker-Contig_Y1-snap-gene-40.390-mRNA-1
augustus_masked-Contig_Y1-processed-gene-40.25-mRNA-1
maker-Contig_Y1-augustus-gene-40.115-mRNA-1
maker-Contig_Y1-augustus-gene-40.116-mRNA-1
maker-Contig_Y1-augustus-gene-40.117-mRNA-1
maker-Contig_Y1-snap-gene-40.386-mRNA-1
maker-Contig_Y1-snap-gene-40.406-mRNA-1
maker-Contig_Y1-augustus-gene-40.130-mRNA-1
maker-Contig_Y1-augustus-gene-40.135-mRNA-1
maker-Contig_Y1-augustus-gene-40.132-mRNA-1
maker-Contig_Y1-augustus-gene-40.133-mRNA-1
maker-Contig_Y1-augustus-gene-40.212-mRNA-1
maker-Contig_Y1-snap-gene-40.438-mRNA-1
maker-Contig_Y1-augustus-gene-40.214-mRNA-1
maker-Contig_Y1-snap-gene-40.543-mRNA-1
maker-Contig_Y1-augustus-gene-40.220-mRNA-1
maker-Contig_Y1-snap-gene-40.440-mRNA-1
maker-Contig_Y1-snap-gene-40.549-mRNA-1
maker-Contig_Y1-snap-gene-40.554-mRNA-1
maker-Contig_Y1-augustus-gene-40.155-mRNA-1
augustus_masked-Contig_Y1-processed-gene-40.31-mRNA-1
maker-Contig_Y1-snap-gene-40.443-mRNA-1
snap_masked-Contig_Y1-processed-gene-40.92-mRNA-1
snap_masked-Contig_Y1-processed-gene-40.93-mRNA-1
snap_masked-Contig_Y1-processed-gene-40.94-mRNA-1
maker-Contig_Y1-snap-gene-40.561-mRNA-1
maker-Contig_Y1-augustus-gene-40.235-mRNA-1
maker-Contig_Y1-augustus-gene-40.166-mRNA-1
snap_masked-Contig_Y1-processed-gene-40.69-mRNA-1
maker-Contig_Y1-snap-gene-40.496-mRNA-1
augustus_masked-Contig_Y1-processed-gene-40.13-mRNA-1
maker-Contig_Y1-augustus-gene-40.338-mRNA-1
maker-Contig_Y1-augustus-gene-40.181-mRNA-1
maker-Contig_Y1-augustus-gene-40.339-mRNA-1
maker-Contig_Y1-augustus-gene-40.346-mRNA-1
maker-Contig_Y1-augustus-gene-40.345-mRNA-1
snap_masked-Contig_Y1-processed-gene-40.73-mRNA-1
maker-Contig_Y1-snap-gene-40.648-mRNA-1
maker-Contig_Y1-snap-gene-40.511-mRNA-1
maker-Contig_Y1-snap-gene-40.510-mRNA-1
maker-Contig_Y1-augustus-gene-40.187-mRNA-1
maker-Contig_Y1-augustus-gene-40.350-mRNA-1
maker-Contig_Y1-augustus-gene-40.351-mRNA-1
augustus_masked-Contig_Y1-processed-gene-40.19-mRNA-1
maker-Contig_Y1-augustus-gene-40.357-mRNA-1
maker-Contig_Y1-augustus-gene-40.364-mRNA-1
maker-Contig_Y1-augustus-gene-40.365-mRNA-1
maker-Contig_Y1-snap-gene-40.521-mRNA-1
maker-Contig_Y1-augustus-gene-40.372-mRNA-1
maker-Contig_Y1-augustus-gene-41.83-mRNA-1
maker-Contig_Y1-augustus-gene-41.124-mRNA-1
maker-Contig_Y1-snap-gene-41.201-mRNA-1
maker-Contig_Y1-augustus-gene-41.85-mRNA-1
maker-Contig_Y1-augustus-gene-41.89-mRNA-1
maker-Contig_Y1-snap-gene-41.168-mRNA-1
maker-Contig_Y1-augustus-gene-41.95-mRNA-1
maker-Contig_Y1-augustus-gene-41.112-mRNA-1
maker-Contig_Y1-augustus-gene-41.114-mRNA-1
maker-Contig_Y1-snap-gene-41.210-mRNA-1
maker-Contig_Y1-augustus-gene-41.130-mRNA-1
maker-Contig_Y1-snap-gene-41.185-mRNA-1
maker-Contig_Y1-snap-gene-41.184-mRNA-1
maker-Contig_Y1-snap-gene-41.213-mRNA-1
maker-Contig_Y1-snap-gene-41.217-mRNA-1
maker-Contig_Y1-snap-gene-41.190-mRNA-1
maker-Contig_Y1-snap-gene-41.221-mRNA-1
maker-Contig_Y1-snap-gene-41.223-mRNA-1
maker-Contig_Y1-augustus-gene-41.119-mRNA-1
maker-Contig_Y1-snap-gene-41.225-mRNA-1
maker-Contig_Y1-snap-gene-41.195-mRNA-1
maker-Contig_Y1-snap-gene-41.199-mRNA-1
maker-Contig_Y1-augustus-gene-41.153-mRNA-1
maker-Contig_Y1-snap-gene-41.229-mRNA-1
maker-Contig_Y1-augustus-gene-42.157-mRNA-1
maker-Contig_Y1-snap-gene-42.208-mRNA-1
maker-Contig_Y1-snap-gene-42.271-mRNA-1
maker-Contig_Y1-augustus-gene-42.159-mRNA-1
maker-Contig_Y1-augustus-gene-42.100-mRNA-1
snap_masked-Contig_Y1-processed-gene-42.74-mRNA-1
snap_masked-Contig_Y1-processed-gene-42.75-mRNA-1
maker-Contig_Y1-augustus-gene-42.165-mRNA-1
snap_masked-Contig_Y1-processed-gene-42.51-mRNA-1
augustus_masked-Contig_Y1-processed-gene-42.10-mRNA-1
maker-Contig_Y1-augustus-gene-42.170-mRNA-1
snap_masked-Contig_Y1-processed-gene-42.80-mRNA-1
maker-Contig_Y1-snap-gene-42.294-mRNA-1
maker-Contig_Y1-snap-gene-42.222-mRNA-1
maker-Contig_Y1-snap-gene-42.221-mRNA-1
maker-Contig_Y1-augustus-gene-42.124-mRNA-1
maker-Contig_Y1-snap-gene-42.303-mRNA-1
snap_masked-Contig_Y1-processed-gene-42.58-mRNA-1
maker-Contig_Y1-snap-gene-42.306-mRNA-1
maker-Contig_Y1-augustus-gene-42.127-mRNA-1
maker-Contig_Y1-snap-gene-42.234-mRNA-1
maker-Contig_Y1-augustus-gene-42.135-mRNA-1
maker-Contig_Y1-snap-gene-42.240-mRNA-1
maker-Contig_Y1-augustus-gene-42.140-mRNA-1
maker-Contig_Y1-augustus-gene-42.189-mRNA-1
maker-Contig_Y1-snap-gene-42.248-mRNA-1
maker-Contig_Y1-augustus-gene-42.143-mRNA-1
maker-Contig_Y1-augustus-gene-42.192-mRNA-1
maker-Contig_Y1-augustus-gene-42.145-mRNA-1
maker-Contig_Y1-augustus-gene-42.196-mRNA-1
maker-Contig_Y1-snap-gene-42.334-mRNA-1
maker-Contig_Y1-snap-gene-42.262-mRNA-1
snap_masked-Contig_Y1-processed-gene-42.71-mRNA-1
maker-Contig_Y1-augustus-gene-42.152-mRNA-1
maker-Contig_Y1-snap-gene-42.338-mRNA-1
maker-Contig_Y1-augustus-gene-42.205-mRNA-1
maker-Contig_Y1-augustus-gene-43.98-mRNA-1
maker-Contig_Y1-snap-gene-43.262-mRNA-1
maker-Contig_Y1-augustus-gene-43.104-mRNA-1
maker-Contig_Y1-snap-gene-43.274-mRNA-1
maker-Contig_Y1-augustus-gene-43.107-mRNA-1
maker-Contig_Y1-snap-gene-43.278-mRNA-1
maker-Contig_Y1-augustus-gene-43.146-mRNA-1
augustus_masked-Contig_Y1-processed-gene-43.2-mRNA-1
maker-Contig_Y1-augustus-gene-43.157-mRNA-1
augustus_masked-Contig_Y1-processed-gene-43.3-mRNA-1
augustus_masked-Contig_Y1-processed-gene-43.4-mRNA-1
augustus_masked-Contig_Y1-processed-gene-43.18-mRNA-1
augustus_masked-Contig_Y1-processed-gene-43.19-mRNA-1
augustus_masked-Contig_Y1-processed-gene-43.5-mRNA-1
maker-Contig_Y1-augustus-gene-43.164-mRNA-1
maker-Contig_Y1-augustus-gene-43.162-mRNA-1
maker-Contig_Y1-augustus-gene-43.175-mRNA-1
maker-Contig_Y1-augustus-gene-43.110-mRNA-1
maker-Contig_Y1-augustus-gene-43.178-mRNA-1
maker-Contig_Y1-snap-gene-43.230-mRNA-1
maker-Contig_Y1-augustus-gene-43.114-mRNA-1
maker-Contig_Y1-augustus-gene-43.179-mRNA-1
maker-Contig_Y1-augustus-gene-43.181-mRNA-1
snap_masked-Contig_Y1-processed-gene-43.46-mRNA-1
maker-Contig_Y1-snap-gene-43.325-mRNA-1
maker-Contig_Y1-augustus-gene-43.185-mRNA-1
maker-Contig_Y1-snap-gene-43.329-mRNA-1
maker-Contig_Y1-snap-gene-43.240-mRNA-1
maker-Contig_Y1-snap-gene-43.332-mRNA-1
maker-Contig_Y1-snap-gene-43.331-mRNA-1
maker-Contig_Y1-snap-gene-43.336-mRNA-1
maker-Contig_Y1-snap-gene-43.243-mRNA-1
maker-Contig_Y1-augustus-gene-43.121-mRNA-1
maker-Contig_Y1-snap-gene-43.241-mRNA-1
maker-Contig_Y1-augustus-gene-43.194-mRNA-1
augustus_masked-Contig_Y1-processed-gene-43.33-mRNA-1
maker-Contig_Y1-snap-gene-43.256-mRNA-1
maker-Contig_Y1-snap-gene-43.257-mRNA-1
maker-Contig_Y1-augustus-gene-43.131-mRNA-1
maker-Contig_Y1-snap-gene-44.142-mRNA-1
augustus_masked-Contig_Y1-processed-gene-44.9-mRNA-1
maker-Contig_Y1-snap-gene-44.195-mRNA-1
snap_masked-Contig_Y1-processed-gene-44.51-mRNA-1
maker-Contig_Y1-snap-gene-44.147-mRNA-1
snap_masked-Contig_Y1-processed-gene-44.52-mRNA-1
maker-Contig_Y1-snap-gene-44.198-mRNA-1
maker-Contig_Y1-augustus-gene-44.69-mRNA-1
maker-Contig_Y1-snap-gene-44.207-mRNA-1
maker-Contig_Y1-augustus-gene-44.104-mRNA-1
maker-Contig_Y1-augustus-gene-44.76-mRNA-1
maker-Contig_Y1-augustus-gene-44.105-mRNA-1
maker-Contig_Y1-snap-gene-44.216-mRNA-1
maker-Contig_Y1-snap-gene-44.219-mRNA-1
maker-Contig_Y1-snap-gene-44.224-mRNA-1
maker-Contig_Y1-augustus-gene-44.77-mRNA-1
maker-Contig_Y1-augustus-gene-44.120-mRNA-1
maker-Contig_Y1-snap-gene-44.231-mRNA-1
maker-Contig_Y1-augustus-gene-44.124-mRNA-1
maker-Contig_Y1-augustus-gene-44.80-mRNA-1
maker-Contig_Y1-snap-gene-44.163-mRNA-1
maker-Contig_Y1-augustus-gene-44.128-mRNA-1
snap_masked-Contig_Y1-processed-gene-44.40-mRNA-1
maker-Contig_Y1-snap-gene-44.241-mRNA-1
maker-Contig_Y1-snap-gene-44.240-mRNA-1
maker-Contig_Y1-snap-gene-44.171-mRNA-1
maker-Contig_Y1-augustus-gene-44.131-mRNA-1
maker-Contig_Y1-augustus-gene-44.86-mRNA-1
maker-Contig_Y1-snap-gene-44.182-mRNA-1
maker-Contig_Y1-snap-gene-44.179-mRNA-1
maker-Contig_Y1-augustus-gene-44.133-mRNA-1
maker-Contig_Y1-augustus-gene-44.139-mRNA-1
maker-Contig_Y1-augustus-gene-44.88-mRNA-1
maker-Contig_Y1-augustus-gene-44.89-mRNA-1
maker-Contig_Y1-snap-gene-44.190-mRNA-1
maker-Contig_Y1-snap-gene-45.37-mRNA-1
maker-Contig_Y1-snap-gene-45.40-mRNA-1
maker-Contig_Y1-snap-gene-45.24-mRNA-1
augustus_masked-Contig_Y1-processed-gene-45.3-mRNA-1
maker-Contig_Y1-snap-gene-45.26-mRNA-1
maker-Contig_Y1-snap-gene-45.44-mRNA-1
maker-Contig_Y1-snap-gene-45.43-mRNA-1
maker-Contig_Y1-augustus-gene-45.11-mRNA-1
maker-Contig_Y1-snap-gene-45.48-mRNA-1
maker-Contig_Y1-augustus-gene-45.13-mRNA-1
maker-Contig_Y1-snap-gene-45.32-mRNA-1
maker-Contig_Y1-snap-gene-45.35-mRNA-1
maker-Contig_Y1-snap-gene-45.34-mRNA-1
maker-Contig_Y1-snap-gene-45.52-mRNA-1
maker-Contig_Y1-snap-gene-45.36-mRNA-1
maker-Contig_Y1-snap-gene-46.17-mRNA-1
maker-Contig_Y1-snap-gene-46.11-mRNA-1
maker-Contig_Y1-snap-gene-46.19-mRNA-1
maker-Contig_Y1-snap-gene-46.18-mRNA-1
maker-Contig_Y1-snap-gene-46.20-mRNA-1
maker-Contig_Y1-snap-gene-46.22-mRNA-1
maker-Contig_Y1-snap-gene-46.21-mRNA-1
maker-Contig_Y1-snap-gene-46.29-mRNA-1
snap_masked-Contig_Y1-processed-gene-46.10-mRNA-1
maker-Contig_Y1-snap-gene-46.12-mRNA-1
maker-Contig_Y1-snap-gene-46.14-mRNA-1
maker-Contig_Y1-snap-gene-47.16-mRNA-1
maker-Contig_Y1-snap-gene-47.14-mRNA-1
maker-Contig_Y1-snap-gene-47.20-mRNA-1
augustus_masked-Contig_Y1-processed-gene-48.0-mRNA-1
augustus_masked-Contig_Y1-processed-gene-48.1-mRNA-1
maker-Contig_Y1-snap-gene-48.62-mRNA-1
snap_masked-Contig_Y1-processed-gene-48.28-mRNA-1
maker-Contig_Y1-augustus-gene-48.34-mRNA-1
maker-Contig_Y1-augustus-gene-48.37-mRNA-1
maker-Contig_Y1-snap-gene-48.65-mRNA-1
snap_masked-Contig_Y1-processed-gene-48.29-mRNA-1
maker-Contig_Y1-augustus-gene-48.39-mRNA-1
snap_masked-Contig_Y1-processed-gene-48.22-mRNA-1
maker-Contig_Y1-snap-gene-48.70-mRNA-1
maker-Contig_Y1-augustus-gene-49.39-mRNA-1
maker-Contig_Y1-snap-gene-49.64-mRNA-1
maker-Contig_Y1-snap-gene-49.65-mRNA-1
maker-Contig_Y1-snap-gene-49.55-mRNA-1
snap_masked-Contig_Y1-processed-gene-49.20-mRNA-1
snap_masked-Contig_Y1-processed-gene-49.28-mRNA-1
snap_masked-Contig_Y1-processed-gene-49.29-mRNA-1
snap_masked-Contig_Y1-processed-gene-49.30-mRNA-1
maker-Contig_Y1-augustus-gene-49.41-mRNA-1
maker-Contig_Y1-snap-gene-49.71-mRNA-1
augustus_masked-Contig_Y1-processed-gene-49.15-mRNA-1
maker-Contig_Y1-augustus-gene-49.50-mRNA-1
maker-Contig_Y1-snap-gene-50.77-mRNA-1
maker-Contig_Y1-augustus-gene-50.65-mRNA-1
maker-Contig_Y1-augustus-gene-50.49-mRNA-1
maker-Contig_Y1-augustus-gene-50.67-mRNA-1
maker-Contig_Y1-augustus-gene-50.51-mRNA-1
maker-Contig_Y1-snap-gene-50.99-mRNA-1
maker-Contig_Y1-augustus-gene-50.53-mRNA-1
maker-Contig_Y1-snap-gene-50.85-mRNA-1
maker-Contig_Y1-snap-gene-50.104-mRNA-1
snap_masked-Contig_Y1-processed-gene-50.28-mRNA-1
snap_masked-Contig_Y1-processed-gene-50.29-mRNA-1
maker-Contig_Y1-snap-gene-50.100-mRNA-1
snap_masked-Contig_Y1-processed-gene-50.30-mRNA-1
maker-Contig_Y1-augustus-gene-50.72-mRNA-1
maker-Contig_Y1-augustus-gene-50.58-mRNA-1
maker-Contig_Y1-augustus-gene-50.73-mRNA-1
maker-Contig_Y1-snap-gene-50.93-mRNA-1
maker-Contig_Y1-snap-gene-50.110-mRNA-1
augustus_masked-Contig_Y1-processed-gene-51.2-mRNA-1
maker-Contig_Y1-augustus-gene-51.11-mRNA-1
maker-Contig_Y1-snap-gene-51.27-mRNA-1
maker-Contig_Y1-augustus-gene-51.13-mRNA-1
maker-Contig_Y1-snap-gene-51.20-mRNA-1
maker-Contig_Y1-snap-gene-51.34-mRNA-1
maker-Contig_Y1-snap-gene-51.23-mRNA-1
maker-Contig_Y1-snap-gene-51.24-mRNA-1
augustus_masked-Contig_Y1-processed-gene-52.51-mRNA-1
snap_masked-Contig_Y1-processed-gene-52.151-mRNA-1
maker-Contig_Y1-snap-gene-52.429-mRNA-1
maker-Contig_Y1-snap-gene-52.432-mRNA-1
maker-Contig_Y1-augustus-gene-52.331-mRNA-1
augustus_masked-Contig_Y1-processed-gene-52.53-mRNA-1
maker-Contig_Y1-snap-gene-52.536-mRNA-1
maker-Contig_Y1-augustus-gene-52.334-mRNA-1
maker-Contig_Y1-augustus-gene-52.335-mRNA-1
maker-Contig_Y1-augustus-gene-52.336-mRNA-1
maker-Contig_Y1-snap-gene-52.557-mRNA-1
maker-Contig_Y1-snap-gene-52.556-mRNA-1
maker-Contig_Y1-snap-gene-52.562-mRNA-1
maker-Contig_Y1-augustus-gene-52.364-mRNA-1
maker-Contig_Y1-augustus-gene-52.359-mRNA-1
maker-Contig_Y1-snap-gene-52.579-mRNA-1
maker-Contig_Y1-augustus-gene-52.371-mRNA-1
maker-Contig_Y1-augustus-gene-52.232-mRNA-1
maker-Contig_Y1-snap-gene-52.440-mRNA-1
snap_masked-Contig_Y1-processed-gene-52.115-mRNA-1
maker-Contig_Y1-snap-gene-52.448-mRNA-1
maker-Contig_Y1-snap-gene-52.450-mRNA-1
maker-Contig_Y1-snap-gene-52.584-mRNA-1
maker-Contig_Y1-augustus-gene-52.246-mRNA-1
snap_masked-Contig_Y1-processed-gene-52.120-mRNA-1
maker-Contig_Y1-snap-gene-52.445-mRNA-1
maker-Contig_Y1-snap-gene-52.467-mRNA-1
maker-Contig_Y1-snap-gene-52.466-mRNA-1
maker-Contig_Y1-snap-gene-52.465-mRNA-1
maker-Contig_Y1-augustus-gene-52.378-mRNA-1
maker-Contig_Y1-snap-gene-52.468-mRNA-1
snap_masked-Contig_Y1-processed-gene-52.179-mRNA-1
maker-Contig_Y1-snap-gene-52.589-mRNA-1
snap_masked-Contig_Y1-processed-gene-52.183-mRNA-1
maker-Contig_Y1-snap-gene-52.471-mRNA-1
maker-Contig_Y1-augustus-gene-52.391-mRNA-1
maker-Contig_Y1-snap-gene-52.599-mRNA-1
maker-Contig_Y1-snap-gene-52.474-mRNA-1
augustus_masked-Contig_Y1-processed-gene-52.19-mRNA-1
maker-Contig_Y1-snap-gene-52.476-mRNA-1
augustus_masked-Contig_Y1-processed-gene-52.76-mRNA-1
maker-Contig_Y1-augustus-gene-52.394-mRNA-1
maker-Contig_Y1-snap-gene-52.479-mRNA-1
maker-Contig_Y1-augustus-gene-52.395-mRNA-1
maker-Contig_Y1-snap-gene-52.480-mRNA-1
maker-Contig_Y1-augustus-gene-52.269-mRNA-1
snap_masked-Contig_Y1-processed-gene-52.128-mRNA-1
maker-Contig_Y1-augustus-gene-52.273-mRNA-1
maker-Contig_Y1-snap-gene-52.487-mRNA-1
maker-Contig_Y1-snap-gene-52.605-mRNA-1
maker-Contig_Y1-snap-gene-52.491-mRNA-1
maker-Contig_Y1-snap-gene-52.495-mRNA-1
maker-Contig_Y1-augustus-gene-52.397-mRNA-1
snap_masked-Contig_Y1-processed-gene-52.202-mRNA-1
maker-Contig_Y1-snap-gene-52.498-mRNA-1
maker-Contig_Y1-snap-gene-52.608-mRNA-1
augustus_masked-Contig_Y1-processed-gene-52.85-mRNA-1
maker-Contig_Y1-snap-gene-52.505-mRNA-1
snap_masked-Contig_Y1-processed-gene-52.204-mRNA-1
maker-Contig_Y1-augustus-gene-52.304-mRNA-1
maker-Contig_Y1-augustus-gene-52.403-mRNA-1
maker-Contig_Y1-snap-gene-52.509-mRNA-1
maker-Contig_Y1-snap-gene-52.616-mRNA-1
maker-Contig_Y1-snap-gene-52.617-mRNA-1
maker-Contig_Y1-augustus-gene-52.408-mRNA-1
maker-Contig_Y1-augustus-gene-52.308-mRNA-1
maker-Contig_Y1-augustus-gene-52.310-mRNA-1
maker-Contig_Y1-augustus-gene-52.410-mRNA-1
maker-Contig_Y1-augustus-gene-52.313-mRNA-1
maker-Contig_Y1-augustus-gene-52.412-mRNA-1
snap_masked-Contig_Y1-processed-gene-52.212-mRNA-1
maker-Contig_Y1-snap-gene-52.517-mRNA-1
maker-Contig_Y1-snap-gene-52.627-mRNA-1
maker-Contig_Y1-snap-gene-52.519-mRNA-1
augustus_masked-Contig_Y1-processed-gene-52.99-mRNA-1
maker-Contig_Y1-snap-gene-52.629-mRNA-1
maker-Contig_Y1-snap-gene-52.521-mRNA-1
maker-Contig_Y1-augustus-gene-52.320-mRNA-1
maker-Contig_Y1-augustus-gene-52.419-mRNA-1
snap_masked-Contig_Y1-processed-gene-52.220-mRNA-1
maker-Contig_Y1-augustus-gene-52.422-mRNA-1
augustus_masked-Contig_Y1-processed-gene-52.106-mRNA-1
augustus_masked-Contig_Y1-processed-gene-52.107-mRNA-1
augustus_masked-Contig_Y1-processed-gene-52.108-mRNA-1
maker-Contig_Y1-augustus-gene-52.322-mRNA-1
maker-Contig_Y1-snap-gene-52.638-mRNA-1
maker-Contig_Y1-snap-gene-52.525-mRNA-1
maker-Contig_Y1-snap-gene-52.641-mRNA-1
snap_masked-Contig_Y1-processed-gene-52.148-mRNA-1
maker-Contig_Y1-augustus-gene-52.426-mRNA-1
maker-Contig_Y10-augustus-gene-0.46-mRNA-1
maker-Contig_Y10-augustus-gene-0.58-mRNA-1
maker-Contig_Y10-augustus-gene-0.49-mRNA-1
maker-Contig_Y10-snap-gene-0.96-mRNA-1
augustus_masked-Contig_Y10-processed-gene-0.12-mRNA-1
augustus_masked-Contig_Y10-processed-gene-0.14-mRNA-1
snap_masked-Contig_Y10-processed-gene-0.27-mRNA-1
maker-Contig_Y10-snap-gene-0.82-mRNA-1
maker-Contig_Y10-snap-gene-0.85-mRNA-1
snap_masked-Contig_Y10-processed-gene-0.36-mRNA-1
maker-Contig_Y10-snap-gene-0.97-mRNA-1
maker-Contig_Y10-snap-gene-0.101-mRNA-1
augustus_masked-Contig_Y10-processed-gene-0.3-mRNA-1
maker-Contig_Y10-snap-gene-0.86-mRNA-1
maker-Contig_Y10-snap-gene-0.87-mRNA-1
maker-Contig_Y10-augustus-gene-0.63-mRNA-1
maker-Contig_Y10-snap-gene-0.104-mRNA-1
snap_masked-Contig_Y10-processed-gene-0.42-mRNA-1
snap_masked-Contig_Y10-processed-gene-0.29-mRNA-1
maker-Contig_Y10-snap-gene-0.113-mRNA-1
maker-Contig_Y10-augustus-gene-0.52-mRNA-1
maker-Contig_Y10-augustus-gene-0.70-mRNA-1
maker-Contig_Y10-snap-gene-0.119-mRNA-1
maker-Contig_Y10-augustus-gene-0.56-mRNA-1
maker-Contig_Y10-snap-gene-0.122-mRNA-1
maker-Contig_Y11-augustus-gene-0.77-mRNA-1
maker-Contig_Y11-augustus-gene-0.56-mRNA-1
maker-Contig_Y11-snap-gene-0.106-mRNA-1
maker-Contig_Y11-snap-gene-0.127-mRNA-1
augustus_masked-Contig_Y11-processed-gene-0.12-mRNA-1
maker-Contig_Y11-augustus-gene-0.61-mRNA-1
maker-Contig_Y11-snap-gene-0.111-mRNA-1
maker-Contig_Y11-augustus-gene-0.81-mRNA-1
augustus_masked-Contig_Y11-processed-gene-0.14-mRNA-1
maker-Contig_Y11-augustus-gene-0.84-mRNA-1
maker-Contig_Y11-snap-gene-0.114-mRNA-1
augustus_masked-Contig_Y11-processed-gene-0.16-mRNA-1
augustus_masked-Contig_Y11-processed-gene-0.17-mRNA-1
augustus_masked-Contig_Y11-processed-gene-0.3-mRNA-1
maker-Contig_Y11-augustus-gene-0.68-mRNA-1
maker-Contig_Y11-snap-gene-0.135-mRNA-1
maker-Contig_Y11-augustus-gene-0.87-mRNA-1
augustus_masked-Contig_Y11-processed-gene-0.5-mRNA-1
maker-Contig_Y11-augustus-gene-0.92-mRNA-1
maker-Contig_Y11-snap-gene-0.140-mRNA-1
maker-Contig_Y11-snap-gene-0.118-mRNA-1
maker-Contig_Y11-augustus-gene-0.93-mRNA-1
maker-Contig_Y11-augustus-gene-0.94-mRNA-1
maker-Contig_Y11-augustus-gene-0.101-mRNA-1
maker-Contig_Y11-augustus-gene-0.73-mRNA-1
maker-Contig_Y11-snap-gene-0.122-mRNA-1
augustus_masked-Contig_Y11-processed-gene-0.23-mRNA-1
maker-Contig_Y11-snap-gene-0.153-mRNA-1
snap_masked-Contig_Y12-processed-gene-0.16-mRNA-1
maker-Contig_Y12-snap-gene-0.58-mRNA-1
maker-Contig_Y12-snap-gene-0.84-mRNA-1
snap_masked-Contig_Y12-processed-gene-0.18-mRNA-1
maker-Contig_Y12-snap-gene-0.67-mRNA-1
maker-Contig_Y12-snap-gene-0.86-mRNA-1
maker-Contig_Y12-snap-gene-0.87-mRNA-1
maker-Contig_Y12-snap-gene-0.72-mRNA-1
maker-Contig_Y12-snap-gene-0.73-mRNA-1
maker-Contig_Y12-snap-gene-0.74-mRNA-1
maker-Contig_Y12-augustus-gene-0.53-mRNA-1
maker-Contig_Y12-augustus-gene-0.44-mRNA-1
maker-Contig_Y12-snap-gene-0.80-mRNA-1
maker-Contig_Y12-snap-gene-0.81-mRNA-1
augustus_masked-Contig_Y12-processed-gene-0.6-mRNA-1
augustus_masked-Contig_Y12-processed-gene-0.8-mRNA-1
maker-Contig_Y12-augustus-gene-0.56-mRNA-1
snap_masked-Contig_Y13-processed-gene-0.19-mRNA-1
maker-Contig_Y13-snap-gene-0.79-mRNA-1
maker-Contig_Y13-snap-gene-0.60-mRNA-1
augustus_masked-Contig_Y13-processed-gene-0.5-mRNA-1
maker-Contig_Y13-augustus-gene-0.45-mRNA-1
snap_masked-Contig_Y13-processed-gene-0.31-mRNA-1
snap_masked-Contig_Y13-processed-gene-0.21-mRNA-1
maker-Contig_Y13-augustus-gene-0.56-mRNA-1
augustus_masked-Contig_Y13-processed-gene-0.8-mRNA-1
maker-Contig_Y13-augustus-gene-0.49-mRNA-1
maker-Contig_Y13-augustus-gene-0.48-mRNA-1
augustus_masked-Contig_Y13-processed-gene-0.11-mRNA-1
snap_masked-Contig_Y13-processed-gene-0.35-mRNA-1
maker-Contig_Y13-augustus-gene-0.54-mRNA-1
snap_masked-Contig_Y13-processed-gene-0.36-mRNA-1
augustus_masked-Contig_Y13-processed-gene-0.3-mRNA-1
maker-Contig_Y13-snap-gene-0.85-mRNA-1
maker-Contig_Y13-snap-gene-0.77-mRNA-1
augustus_masked-Contig_Y13-processed-gene-0.4-mRNA-1
maker-Contig_Y13-snap-gene-0.88-mRNA-1
augustus_masked-Contig_Y13-processed-gene-0.17-mRNA-1
augustus_masked-Contig_Y13-processed-gene-0.18-mRNA-1
maker-Contig_Y14-augustus-gene-0.4-mRNA-1
augustus_masked-Contig_Y14-processed-gene-0.1-mRNA-1
maker-Contig_Y15-augustus-gene-0.94-mRNA-1
maker-Contig_Y15-snap-gene-0.110-mRNA-1
augustus_masked-Contig_Y15-processed-gene-0.11-mRNA-1
maker-Contig_Y15-augustus-gene-0.51-mRNA-1
augustus_masked-Contig_Y15-processed-gene-0.12-mRNA-1
augustus_masked-Contig_Y15-processed-gene-0.13-mRNA-1
maker-Contig_Y15-snap-gene-0.120-mRNA-1
snap_masked-Contig_Y15-processed-gene-0.39-mRNA-1
maker-Contig_Y15-snap-gene-0.121-mRNA-1
maker-Contig_Y15-snap-gene-0.132-mRNA-1
snap_masked-Contig_Y15-processed-gene-0.41-mRNA-1
maker-Contig_Y15-augustus-gene-0.70-mRNA-1
maker-Contig_Y15-snap-gene-0.146-mRNA-1
maker-Contig_Y15-snap-gene-0.202-mRNA-1
maker-Contig_Y15-snap-gene-0.147-mRNA-1
snap_masked-Contig_Y15-processed-gene-0.43-mRNA-1
snap_masked-Contig_Y15-processed-gene-0.44-mRNA-1
snap_masked-Contig_Y15-processed-gene-0.45-mRNA-1
maker-Contig_Y15-augustus-gene-0.82-mRNA-1
maker-Contig_Y15-snap-gene-0.156-mRNA-1
maker-Contig_Y15-augustus-gene-0.84-mRNA-1
maker-Contig_Y15-augustus-gene-0.108-mRNA-1
snap_masked-Contig_Y15-processed-gene-0.49-mRNA-1
maker-Contig_Y15-snap-gene-0.159-mRNA-1
maker-Contig_Y15-snap-gene-0.166-mRNA-1
augustus_masked-Contig_Y17-processed-gene-0.3-mRNA-1
augustus_masked-Contig_Y17-processed-gene-0.0-mRNA-1
maker-Contig_Y17-snap-gene-0.47-mRNA-1
maker-Contig_Y17-snap-gene-0.41-mRNA-1
maker-Contig_Y17-snap-gene-0.49-mRNA-1
maker-Contig_Y17-augustus-gene-0.25-mRNA-1
maker-Contig_Y17-snap-gene-0.45-mRNA-1
snap_masked-Contig_Y17-processed-gene-0.16-mRNA-1
augustus_masked-Contig_Y2-processed-gene-0.27-mRNA-1
maker-Contig_Y2-augustus-gene-0.221-mRNA-1
maker-Contig_Y2-augustus-gene-0.224-mRNA-1
maker-Contig_Y2-snap-gene-0.451-mRNA-1
augustus_masked-Contig_Y2-processed-gene-0.32-mRNA-1
augustus_masked-Contig_Y2-processed-gene-0.0-mRNA-1
maker-Contig_Y2-augustus-gene-0.149-mRNA-1
maker-Contig_Y2-snap-gene-0.331-mRNA-1
maker-Contig_Y2-augustus-gene-0.237-mRNA-1
maker-Contig_Y2-snap-gene-0.332-mRNA-1
maker-Contig_Y2-snap-gene-0.333-mRNA-1
maker-Contig_Y2-augustus-gene-0.241-mRNA-1
maker-Contig_Y2-augustus-gene-0.152-mRNA-1
maker-Contig_Y2-augustus-gene-0.244-mRNA-1
maker-Contig_Y2-snap-gene-0.464-mRNA-1
maker-Contig_Y2-snap-gene-0.338-mRNA-1
maker-Contig_Y2-snap-gene-0.461-mRNA-1
snap_masked-Contig_Y2-processed-gene-0.75-mRNA-1
maker-Contig_Y2-augustus-gene-0.252-mRNA-1
maker-Contig_Y2-snap-gene-0.342-mRNA-1
maker-Contig_Y2-snap-gene-0.495-mRNA-1
maker-Contig_Y2-snap-gene-0.341-mRNA-1
maker-Contig_Y2-augustus-gene-0.160-mRNA-1
maker-Contig_Y2-augustus-gene-0.259-mRNA-1
maker-Contig_Y2-snap-gene-0.355-mRNA-1
maker-Contig_Y2-augustus-gene-0.260-mRNA-1
maker-Contig_Y2-augustus-gene-0.261-mRNA-1
maker-Contig_Y2-snap-gene-0.366-mRNA-1
maker-Contig_Y2-snap-gene-0.367-mRNA-1
maker-Contig_Y2-augustus-gene-0.264-mRNA-1
augustus_masked-Contig_Y2-processed-gene-0.46-mRNA-1
maker-Contig_Y2-snap-gene-0.506-mRNA-1
maker-Contig_Y2-snap-gene-0.507-mRNA-1
maker-Contig_Y2-augustus-gene-0.270-mRNA-1
maker-Contig_Y2-snap-gene-0.511-mRNA-1
maker-Contig_Y2-augustus-gene-0.273-mRNA-1
maker-Contig_Y2-augustus-gene-0.173-mRNA-1
maker-Contig_Y2-snap-gene-0.374-mRNA-1
maker-Contig_Y2-snap-gene-0.375-mRNA-1
maker-Contig_Y2-augustus-gene-0.277-mRNA-1
maker-Contig_Y2-snap-gene-0.524-mRNA-1
maker-Contig_Y2-augustus-gene-0.178-mRNA-1
maker-Contig_Y2-snap-gene-0.379-mRNA-1
augustus_masked-Contig_Y2-processed-gene-0.18-mRNA-1
maker-Contig_Y2-augustus-gene-0.282-mRNA-1
maker-Contig_Y2-augustus-gene-0.284-mRNA-1
maker-Contig_Y2-augustus-gene-0.285-mRNA-1
maker-Contig_Y2-augustus-gene-0.286-mRNA-1
maker-Contig_Y2-snap-gene-0.545-mRNA-1
maker-Contig_Y2-snap-gene-0.546-mRNA-1
maker-Contig_Y2-augustus-gene-0.184-mRNA-1
maker-Contig_Y2-snap-gene-0.390-mRNA-1
maker-Contig_Y2-snap-gene-0.394-mRNA-1
maker-Contig_Y2-augustus-gene-0.301-mRNA-1
maker-Contig_Y2-snap-gene-0.552-mRNA-1
maker-Contig_Y2-snap-gene-0.551-mRNA-1
maker-Contig_Y2-snap-gene-0.550-mRNA-1
augustus_masked-Contig_Y2-processed-gene-0.22-mRNA-1
augustus_masked-Contig_Y2-processed-gene-0.59-mRNA-1
maker-Contig_Y2-snap-gene-0.408-mRNA-1
maker-Contig_Y2-augustus-gene-0.314-mRNA-1
maker-Contig_Y2-augustus-gene-0.206-mRNA-1
maker-Contig_Y2-snap-gene-0.402-mRNA-1
maker-Contig_Y2-snap-gene-0.404-mRNA-1
maker-Contig_Y2-augustus-gene-0.211-mRNA-1
augustus_masked-Contig_Y2-processed-gene-0.61-mRNA-1
maker-Contig_Y2-augustus-gene-0.213-mRNA-1
augustus_masked-Contig_Y2-processed-gene-0.25-mRNA-1
maker-Contig_Y2-snap-gene-0.607-mRNA-1
maker-Contig_Y2-augustus-gene-0.328-mRNA-1
maker-Contig_Y2-augustus-gene-0.326-mRNA-1
maker-Contig_Y2-snap-gene-0.434-mRNA-1
maker-Contig_Y2-snap-gene-1.532-mRNA-1
maker-Contig_Y2-snap-gene-1.413-mRNA-1
maker-Contig_Y2-augustus-gene-1.165-mRNA-1
snap_masked-Contig_Y2-processed-gene-1.116-mRNA-1
maker-Contig_Y2-augustus-gene-1.168-mRNA-1
maker-Contig_Y2-snap-gene-1.535-mRNA-1
maker-Contig_Y2-snap-gene-1.420-mRNA-1
maker-Contig_Y2-snap-gene-1.422-mRNA-1
maker-Contig_Y2-snap-gene-1.543-mRNA-1
augustus_masked-Contig_Y2-processed-gene-1.6-mRNA-1
maker-Contig_Y2-snap-gene-1.429-mRNA-1
maker-Contig_Y2-snap-gene-1.552-mRNA-1
maker-Contig_Y2-augustus-gene-1.179-mRNA-1
maker-Contig_Y2-augustus-gene-1.273-mRNA-1
maker-Contig_Y2-augustus-gene-1.182-mRNA-1
maker-Contig_Y2-snap-gene-1.560-mRNA-1
maker-Contig_Y2-augustus-gene-1.185-mRNA-1
maker-Contig_Y2-augustus-gene-1.277-mRNA-1
maker-Contig_Y2-augustus-gene-1.280-mRNA-1
maker-Contig_Y2-snap-gene-1.444-mRNA-1
maker-Contig_Y2-snap-gene-1.443-mRNA-1
maker-Contig_Y2-augustus-gene-1.284-mRNA-1
augustus_masked-Contig_Y2-processed-gene-1.11-mRNA-1
maker-Contig_Y2-snap-gene-1.453-mRNA-1
maker-Contig_Y2-augustus-gene-1.290-mRNA-1
maker-Contig_Y2-snap-gene-1.462-mRNA-1
maker-Contig_Y2-augustus-gene-1.291-mRNA-1
maker-Contig_Y2-snap-gene-1.463-mRNA-1
maker-Contig_Y2-snap-gene-1.464-mRNA-1
snap_masked-Contig_Y2-processed-gene-1.92-mRNA-1
maker-Contig_Y2-snap-gene-1.467-mRNA-1
maker-Contig_Y2-augustus-gene-1.201-mRNA-1
maker-Contig_Y2-augustus-gene-1.204-mRNA-1
maker-Contig_Y2-snap-gene-1.583-mRNA-1
maker-Contig_Y2-snap-gene-1.584-mRNA-1
maker-Contig_Y2-snap-gene-1.471-mRNA-1
maker-Contig_Y2-snap-gene-1.589-mRNA-1
maker-Contig_Y2-snap-gene-1.592-mRNA-1
maker-Contig_Y2-augustus-gene-1.208-mRNA-1
maker-Contig_Y2-snap-gene-1.594-mRNA-1
maker-Contig_Y2-snap-gene-1.481-mRNA-1
maker-Contig_Y2-snap-gene-1.596-mRNA-1
maker-Contig_Y2-augustus-gene-1.297-mRNA-1
snap_masked-Contig_Y2-processed-gene-1.133-mRNA-1
augustus_masked-Contig_Y2-processed-gene-1.51-mRNA-1
maker-Contig_Y2-augustus-gene-1.300-mRNA-1
maker-Contig_Y2-augustus-gene-1.301-mRNA-1
maker-Contig_Y2-augustus-gene-1.302-mRNA-1
maker-Contig_Y2-snap-gene-1.625-mRNA-1
maker-Contig_Y2-augustus-gene-1.328-mRNA-1
maker-Contig_Y2-snap-gene-1.631-mRNA-1
maker-Contig_Y2-augustus-gene-1.333-mRNA-1
maker-Contig_Y2-snap-gene-1.637-mRNA-1
maker-Contig_Y2-augustus-gene-1.335-mRNA-1
maker-Contig_Y2-snap-gene-1.634-mRNA-1
maker-Contig_Y2-augustus-gene-1.347-mRNA-1
maker-Contig_Y2-augustus-gene-1.218-mRNA-1
maker-Contig_Y2-augustus-gene-1.223-mRNA-1
maker-Contig_Y2-augustus-gene-1.226-mRNA-1
maker-Contig_Y2-augustus-gene-1.231-mRNA-1
maker-Contig_Y2-snap-gene-1.494-mRNA-1
maker-Contig_Y2-augustus-gene-1.233-mRNA-1
snap_masked-Contig_Y2-processed-gene-1.145-mRNA-1
maker-Contig_Y2-augustus-gene-1.363-mRNA-1
maker-Contig_Y2-snap-gene-1.500-mRNA-1
maker-Contig_Y2-snap-gene-1.670-mRNA-1
maker-Contig_Y2-augustus-gene-1.238-mRNA-1
maker-Contig_Y2-augustus-gene-1.365-mRNA-1
maker-Contig_Y2-snap-gene-1.674-mRNA-1
snap_masked-Contig_Y2-processed-gene-1.111-mRNA-1
maker-Contig_Y2-snap-gene-1.515-mRNA-1
maker-Contig_Y2-snap-gene-1.682-mRNA-1
maker-Contig_Y2-augustus-gene-1.373-mRNA-1
maker-Contig_Y2-snap-gene-1.683-mRNA-1
maker-Contig_Y2-snap-gene-1.679-mRNA-1
maker-Contig_Y2-snap-gene-1.680-mRNA-1
maker-Contig_Y2-snap-gene-1.524-mRNA-1
maker-Contig_Y2-snap-gene-1.525-mRNA-1
maker-Contig_Y2-snap-gene-1.695-mRNA-1
maker-Contig_Y2-snap-gene-1.694-mRNA-1
maker-Contig_Y2-augustus-gene-1.393-mRNA-1
maker-Contig_Y2-augustus-gene-1.394-mRNA-1
snap_masked-Contig_Y2-processed-gene-1.161-mRNA-1
maker-Contig_Y2-snap-gene-1.703-mRNA-1
maker-Contig_Y2-augustus-gene-1.247-mRNA-1
maker-Contig_Y2-augustus-gene-1.411-mRNA-1
maker-Contig_Y2-snap-gene-2.322-mRNA-1
maker-Contig_Y2-augustus-gene-2.129-mRNA-1
snap_masked-Contig_Y2-processed-gene-2.55-mRNA-1
maker-Contig_Y2-snap-gene-2.412-mRNA-1
maker-Contig_Y2-augustus-gene-2.219-mRNA-1
maker-Contig_Y2-snap-gene-2.328-mRNA-1
maker-Contig_Y2-snap-gene-2.421-mRNA-1
augustus_masked-Contig_Y2-processed-gene-2.3-mRNA-1
maker-Contig_Y2-snap-gene-2.338-mRNA-1
maker-Contig_Y2-snap-gene-2.426-mRNA-1
maker-Contig_Y2-snap-gene-2.425-mRNA-1
maker-Contig_Y2-snap-gene-2.339-mRNA-1
maker-Contig_Y2-snap-gene-2.423-mRNA-1
augustus_masked-Contig_Y2-processed-gene-2.29-mRNA-1
maker-Contig_Y2-augustus-gene-2.227-mRNA-1
maker-Contig_Y2-augustus-gene-2.133-mRNA-1
maker-Contig_Y2-augustus-gene-2.132-mRNA-1
maker-Contig_Y2-snap-gene-2.460-mRNA-1
augustus_masked-Contig_Y2-processed-gene-2.7-mRNA-1
maker-Contig_Y2-augustus-gene-2.255-mRNA-1
maker-Contig_Y2-augustus-gene-2.137-mRNA-1
augustus_masked-Contig_Y2-processed-gene-2.33-mRNA-1
maker-Contig_Y2-snap-gene-2.348-mRNA-1
maker-Contig_Y2-snap-gene-2.465-mRNA-1
maker-Contig_Y2-snap-gene-2.352-mRNA-1
snap_masked-Contig_Y2-processed-gene-2.109-mRNA-1
augustus_masked-Contig_Y2-processed-gene-2.11-mRNA-1
maker-Contig_Y2-augustus-gene-2.259-mRNA-1
maker-Contig_Y2-snap-gene-2.485-mRNA-1
maker-Contig_Y2-snap-gene-2.488-mRNA-1
maker-Contig_Y2-snap-gene-2.489-mRNA-1
maker-Contig_Y2-augustus-gene-2.272-mRNA-1
maker-Contig_Y2-augustus-gene-2.273-mRNA-1
maker-Contig_Y2-snap-gene-2.501-mRNA-1
augustus_masked-Contig_Y2-processed-gene-2.41-mRNA-1
maker-Contig_Y2-snap-gene-2.503-mRNA-1
maker-Contig_Y2-snap-gene-2.502-mRNA-1
maker-Contig_Y2-augustus-gene-2.141-mRNA-1
augustus_masked-Contig_Y2-processed-gene-2.43-mRNA-1
maker-Contig_Y2-augustus-gene-2.143-mRNA-1
augustus_masked-Contig_Y2-processed-gene-2.14-mRNA-1
augustus_masked-Contig_Y2-processed-gene-2.46-mRNA-1
maker-Contig_Y2-augustus-gene-2.299-mRNA-1
maker-Contig_Y2-augustus-gene-2.300-mRNA-1
maker-Contig_Y2-snap-gene-2.528-mRNA-1
augustus_masked-Contig_Y2-processed-gene-2.51-mRNA-1
maker-Contig_Y2-augustus-gene-2.151-mRNA-1
maker-Contig_Y2-augustus-gene-2.153-mRNA-1
maker-Contig_Y2-augustus-gene-2.319-mRNA-1
maker-Contig_Y2-augustus-gene-2.321-mRNA-1
maker-Contig_Y2-snap-gene-2.367-mRNA-1
snap_masked-Contig_Y2-processed-gene-2.87-mRNA-1
maker-Contig_Y2-augustus-gene-2.156-mRNA-1
maker-Contig_Y2-augustus-gene-2.157-mRNA-1
maker-Contig_Y2-augustus-gene-2.158-mRNA-1
maker-Contig_Y2-augustus-gene-2.159-mRNA-1
maker-Contig_Y2-augustus-gene-2.161-mRNA-1
maker-Contig_Y2-augustus-gene-3.162-mRNA-1
maker-Contig_Y2-snap-gene-3.207-mRNA-1
maker-Contig_Y2-snap-gene-3.208-mRNA-1
snap_masked-Contig_Y2-processed-gene-3.88-mRNA-1
augustus_masked-Contig_Y2-processed-gene-3.29-mRNA-1
maker-Contig_Y2-augustus-gene-3.163-mRNA-1
maker-Contig_Y2-augustus-gene-3.119-mRNA-1
maker-Contig_Y2-augustus-gene-3.120-mRNA-1
snap_masked-Contig_Y2-processed-gene-3.53-mRNA-1
maker-Contig_Y2-snap-gene-3.216-mRNA-1
maker-Contig_Y2-augustus-gene-3.128-mRNA-1
maker-Contig_Y2-augustus-gene-3.132-mRNA-1
maker-Contig_Y2-snap-gene-3.229-mRNA-1
maker-Contig_Y2-augustus-gene-3.138-mRNA-1
augustus_masked-Contig_Y2-processed-gene-3.31-mRNA-1
maker-Contig_Y2-snap-gene-3.236-mRNA-1
maker-Contig_Y2-augustus-gene-3.141-mRNA-1
maker-Contig_Y2-snap-gene-3.239-mRNA-1
snap_masked-Contig_Y2-processed-gene-3.98-mRNA-1
maker-Contig_Y2-augustus-gene-3.143-mRNA-1
maker-Contig_Y2-augustus-gene-3.164-mRNA-1
snap_masked-Contig_Y2-processed-gene-3.101-mRNA-1
maker-Contig_Y2-snap-gene-3.270-mRNA-1
maker-Contig_Y2-augustus-gene-3.169-mRNA-1
maker-Contig_Y2-augustus-gene-3.144-mRNA-1
maker-Contig_Y2-snap-gene-3.305-mRNA-1
maker-Contig_Y2-snap-gene-3.245-mRNA-1
maker-Contig_Y2-snap-gene-3.244-mRNA-1
maker-Contig_Y2-snap-gene-3.310-mRNA-1
maker-Contig_Y2-snap-gene-3.307-mRNA-1
maker-Contig_Y2-augustus-gene-3.190-mRNA-1
maker-Contig_Y2-augustus-gene-3.191-mRNA-1
augustus_masked-Contig_Y2-processed-gene-3.18-mRNA-1
maker-Contig_Y2-snap-gene-3.248-mRNA-1
maker-Contig_Y2-snap-gene-3.318-mRNA-1
maker-Contig_Y2-augustus-gene-3.197-mRNA-1
augustus_masked-Contig_Y2-processed-gene-3.41-mRNA-1
augustus_masked-Contig_Y2-processed-gene-3.20-mRNA-1
maker-Contig_Y2-snap-gene-3.251-mRNA-1
maker-Contig_Y2-augustus-gene-3.152-mRNA-1
maker-Contig_Y2-snap-gene-3.254-mRNA-1
maker-Contig_Y2-snap-gene-3.255-mRNA-1
maker-Contig_Y2-augustus-gene-3.200-mRNA-1
maker-Contig_Y2-snap-gene-3.260-mRNA-1
maker-Contig_Y2-snap-gene-3.328-mRNA-1
snap_masked-Contig_Y2-processed-gene-3.115-mRNA-1
maker-Contig_Y2-augustus-gene-3.203-mRNA-1
augustus_masked-Contig_Y2-processed-gene-3.25-mRNA-1
maker-Contig_Y2-snap-gene-3.332-mRNA-1
snap_masked-Contig_Y2-processed-gene-3.85-mRNA-1
maker-Contig_Y2-snap-gene-3.265-mRNA-1
maker-Contig_Y2-snap-gene-3.264-mRNA-1
maker-Contig_Y2-snap-gene-4.304-mRNA-1
augustus_masked-Contig_Y2-processed-gene-4.0-mRNA-1
maker-Contig_Y2-augustus-gene-4.190-mRNA-1
maker-Contig_Y2-snap-gene-4.234-mRNA-1
maker-Contig_Y2-augustus-gene-4.116-mRNA-1
maker-Contig_Y2-augustus-gene-4.192-mRNA-1
maker-Contig_Y2-augustus-gene-4.195-mRNA-1
snap_masked-Contig_Y2-processed-gene-4.52-mRNA-1
snap_masked-Contig_Y2-processed-gene-4.53-mRNA-1
maker-Contig_Y2-snap-gene-4.248-mRNA-1
maker-Contig_Y2-snap-gene-4.249-mRNA-1
maker-Contig_Y2-snap-gene-4.252-mRNA-1
maker-Contig_Y2-augustus-gene-4.127-mRNA-1
maker-Contig_Y2-snap-gene-4.320-mRNA-1
maker-Contig_Y2-augustus-gene-4.132-mRNA-1
maker-Contig_Y2-augustus-gene-4.133-mRNA-1
maker-Contig_Y2-snap-gene-4.264-mRNA-1
maker-Contig_Y2-snap-gene-4.324-mRNA-1
maker-Contig_Y2-snap-gene-4.326-mRNA-1
maker-Contig_Y2-snap-gene-4.329-mRNA-1
maker-Contig_Y2-snap-gene-4.338-mRNA-1
snap_masked-Contig_Y2-processed-gene-4.73-mRNA-1
augustus_masked-Contig_Y2-processed-gene-4.15-mRNA-1
snap_masked-Contig_Y2-processed-gene-4.75-mRNA-1
maker-Contig_Y2-augustus-gene-4.148-mRNA-1
maker-Contig_Y2-snap-gene-4.340-mRNA-1
augustus_masked-Contig_Y2-processed-gene-4.38-mRNA-1
maker-Contig_Y2-augustus-gene-4.218-mRNA-1
maker-Contig_Y2-augustus-gene-4.152-mRNA-1
augustus_masked-Contig_Y2-processed-gene-4.19-mRNA-1
maker-Contig_Y2-snap-gene-4.281-mRNA-1
snap_masked-Contig_Y2-processed-gene-4.79-mRNA-1
maker-Contig_Y2-augustus-gene-4.157-mRNA-1
maker-Contig_Y2-augustus-gene-4.221-mRNA-1
maker-Contig_Y2-augustus-gene-4.222-mRNA-1
maker-Contig_Y2-augustus-gene-4.166-mRNA-1
maker-Contig_Y2-augustus-gene-4.167-mRNA-1
maker-Contig_Y2-snap-gene-4.362-mRNA-1
maker-Contig_Y2-augustus-gene-4.170-mRNA-1
snap_masked-Contig_Y2-processed-gene-4.84-mRNA-1
augustus_masked-Contig_Y2-processed-gene-4.45-mRNA-1
maker-Contig_Y2-snap-gene-4.364-mRNA-1
maker-Contig_Y2-snap-gene-4.366-mRNA-1
snap_masked-Contig_Y2-processed-gene-4.85-mRNA-1
snap_masked-Contig_Y2-processed-gene-4.86-mRNA-1
maker-Contig_Y2-augustus-gene-5.278-mRNA-1
snap_masked-Contig_Y2-processed-gene-5.53-mRNA-1
maker-Contig_Y2-augustus-gene-5.127-mRNA-1
snap_masked-Contig_Y2-processed-gene-5.55-mRNA-1
maker-Contig_Y2-snap-gene-5.387-mRNA-1
maker-Contig_Y2-augustus-gene-5.280-mRNA-1
maker-Contig_Y2-augustus-gene-5.281-mRNA-1
maker-Contig_Y2-snap-gene-5.388-mRNA-1
maker-Contig_Y2-snap-gene-5.498-mRNA-1
maker-Contig_Y2-augustus-gene-5.148-mRNA-1
maker-Contig_Y2-augustus-gene-5.147-mRNA-1
maker-Contig_Y2-augustus-gene-5.152-mRNA-1
maker-Contig_Y2-snap-gene-5.401-mRNA-1
snap_masked-Contig_Y2-processed-gene-5.97-mRNA-1
maker-Contig_Y2-augustus-gene-5.291-mRNA-1
snap_masked-Contig_Y2-processed-gene-5.66-mRNA-1
snap_masked-Contig_Y2-processed-gene-5.67-mRNA-1
maker-Contig_Y2-snap-gene-5.531-mRNA-1
maker-Contig_Y2-augustus-gene-5.156-mRNA-1
maker-Contig_Y2-augustus-gene-5.304-mRNA-1
augustus_masked-Contig_Y2-processed-gene-5.37-mRNA-1
maker-Contig_Y2-augustus-gene-5.311-mRNA-1
snap_masked-Contig_Y2-processed-gene-5.71-mRNA-1
maker-Contig_Y2-augustus-gene-5.171-mRNA-1
maker-Contig_Y2-augustus-gene-5.314-mRNA-1
maker-Contig_Y2-augustus-gene-5.207-mRNA-1
maker-Contig_Y2-augustus-gene-5.168-mRNA-1
snap_masked-Contig_Y2-processed-gene-5.75-mRNA-1
maker-Contig_Y2-augustus-gene-5.315-mRNA-1
maker-Contig_Y2-augustus-gene-5.318-mRNA-1
maker-Contig_Y2-augustus-gene-5.320-mRNA-1
maker-Contig_Y2-augustus-gene-5.323-mRNA-1
maker-Contig_Y2-augustus-gene-5.215-mRNA-1
maker-Contig_Y2-snap-gene-5.565-mRNA-1
maker-Contig_Y2-snap-gene-5.459-mRNA-1
maker-Contig_Y2-snap-gene-5.568-mRNA-1
maker-Contig_Y2-augustus-gene-5.325-mRNA-1
maker-Contig_Y2-augustus-gene-5.326-mRNA-1
maker-Contig_Y2-augustus-gene-5.222-mRNA-1
augustus_masked-Contig_Y2-processed-gene-5.45-mRNA-1
augustus_masked-Contig_Y2-processed-gene-5.21-mRNA-1
maker-Contig_Y2-snap-gene-5.464-mRNA-1
maker-Contig_Y2-augustus-gene-5.331-mRNA-1
maker-Contig_Y2-snap-gene-5.578-mRNA-1
maker-Contig_Y2-augustus-gene-5.226-mRNA-1
maker-Contig_Y2-augustus-gene-5.228-mRNA-1
maker-Contig_Y2-snap-gene-5.583-mRNA-1
maker-Contig_Y2-snap-gene-5.469-mRNA-1
maker-Contig_Y2-snap-gene-5.586-mRNA-1
maker-Contig_Y2-augustus-gene-5.230-mRNA-1
maker-Contig_Y2-snap-gene-5.473-mRNA-1
maker-Contig_Y2-snap-gene-5.480-mRNA-1
snap_masked-Contig_Y2-processed-gene-5.119-mRNA-1
maker-Contig_Y2-snap-gene-5.595-mRNA-1
augustus_masked-Contig_Y2-processed-gene-5.50-mRNA-1
maker-Contig_Y2-augustus-gene-5.346-mRNA-1
maker-Contig_Y2-snap-gene-5.485-mRNA-1
maker-Contig_Y2-snap-gene-5.615-mRNA-1
maker-Contig_Y2-snap-gene-5.612-mRNA-1
snap_masked-Contig_Y2-processed-gene-5.125-mRNA-1
maker-Contig_Y2-snap-gene-5.665-mRNA-1
maker-Contig_Y2-augustus-gene-6.119-mRNA-1
snap_masked-Contig_Y2-processed-gene-6.49-mRNA-1
maker-Contig_Y2-snap-gene-6.376-mRNA-1
maker-Contig_Y2-augustus-gene-6.174-mRNA-1
maker-Contig_Y2-snap-gene-6.301-mRNA-1
maker-Contig_Y2-augustus-gene-6.182-mRNA-1
snap_masked-Contig_Y2-processed-gene-6.54-mRNA-1
snap_masked-Contig_Y2-processed-gene-6.55-mRNA-1
augustus_masked-Contig_Y2-processed-gene-6.20-mRNA-1
augustus_masked-Contig_Y2-processed-gene-6.21-mRNA-1
augustus_masked-Contig_Y2-processed-gene-6.5-mRNA-1
maker-Contig_Y2-snap-gene-6.396-mRNA-1
maker-Contig_Y2-snap-gene-6.399-mRNA-1
maker-Contig_Y2-snap-gene-6.404-mRNA-1
maker-Contig_Y2-augustus-gene-6.129-mRNA-1
maker-Contig_Y2-snap-gene-6.407-mRNA-1
maker-Contig_Y2-snap-gene-6.409-mRNA-1
maker-Contig_Y2-augustus-gene-6.201-mRNA-1
maker-Contig_Y2-augustus-gene-6.218-mRNA-1
maker-Contig_Y2-augustus-gene-6.219-mRNA-1
snap_masked-Contig_Y2-processed-gene-6.94-mRNA-1
maker-Contig_Y2-snap-gene-6.446-mRNA-1
maker-Contig_Y2-snap-gene-6.449-mRNA-1
maker-Contig_Y2-snap-gene-6.451-mRNA-1
maker-Contig_Y2-snap-gene-6.453-mRNA-1
maker-Contig_Y2-augustus-gene-6.241-mRNA-1
maker-Contig_Y2-snap-gene-6.312-mRNA-1
maker-Contig_Y2-snap-gene-6.456-mRNA-1
snap_masked-Contig_Y2-processed-gene-6.68-mRNA-1
maker-Contig_Y2-augustus-gene-6.137-mRNA-1
maker-Contig_Y2-augustus-gene-6.138-mRNA-1
maker-Contig_Y2-snap-gene-6.459-mRNA-1
snap_masked-Contig_Y2-processed-gene-6.71-mRNA-1
maker-Contig_Y2-augustus-gene-6.249-mRNA-1
maker-Contig_Y2-augustus-gene-6.145-mRNA-1
maker-Contig_Y2-augustus-gene-6.251-mRNA-1
augustus_masked-Contig_Y2-processed-gene-6.14-mRNA-1
maker-Contig_Y2-snap-gene-6.468-mRNA-1
maker-Contig_Y2-augustus-gene-6.258-mRNA-1
maker-Contig_Y2-snap-gene-6.477-mRNA-1
maker-Contig_Y2-augustus-gene-6.263-mRNA-1
maker-Contig_Y2-augustus-gene-6.279-mRNA-1
maker-Contig_Y2-snap-gene-6.489-mRNA-1
maker-Contig_Y2-augustus-gene-6.288-mRNA-1
augustus_masked-Contig_Y2-processed-gene-6.45-mRNA-1
maker-Contig_Y2-snap-gene-6.333-mRNA-1
maker-Contig_Y2-snap-gene-6.503-mRNA-1
snap_masked-Contig_Y2-processed-gene-6.114-mRNA-1
snap_masked-Contig_Y2-processed-gene-6.78-mRNA-1
maker-Contig_Y2-augustus-gene-6.290-mRNA-1
maker-Contig_Y2-snap-gene-6.368-mRNA-1
augustus_masked-Contig_Y2-processed-gene-6.18-mRNA-1
maker-Contig_Y2-snap-gene-6.508-mRNA-1
maker-Contig_Y2-snap-gene-7.407-mRNA-1
maker-Contig_Y2-snap-gene-7.332-mRNA-1
maker-Contig_Y2-augustus-gene-7.156-mRNA-1
snap_masked-Contig_Y2-processed-gene-7.110-mRNA-1
maker-Contig_Y2-augustus-gene-7.219-mRNA-1
maker-Contig_Y2-augustus-gene-7.158-mRNA-1
maker-Contig_Y2-snap-gene-7.338-mRNA-1
maker-Contig_Y2-snap-gene-7.415-mRNA-1
maker-Contig_Y2-augustus-gene-7.168-mRNA-1
snap_masked-Contig_Y2-processed-gene-7.113-mRNA-1
maker-Contig_Y2-augustus-gene-7.169-mRNA-1
maker-Contig_Y2-augustus-gene-7.225-mRNA-1
maker-Contig_Y2-augustus-gene-7.176-mRNA-1
maker-Contig_Y2-snap-gene-7.437-mRNA-1
maker-Contig_Y2-augustus-gene-7.240-mRNA-1
maker-Contig_Y2-augustus-gene-7.179-mRNA-1
maker-Contig_Y2-snap-gene-7.449-mRNA-1
maker-Contig_Y2-augustus-gene-7.182-mRNA-1
maker-Contig_Y2-snap-gene-7.458-mRNA-1
maker-Contig_Y2-augustus-gene-7.250-mRNA-1
maker-Contig_Y2-snap-gene-7.466-mRNA-1
maker-Contig_Y2-snap-gene-7.465-mRNA-1
augustus_masked-Contig_Y2-processed-gene-7.9-mRNA-1
maker-Contig_Y2-snap-gene-7.476-mRNA-1
maker-Contig_Y2-snap-gene-7.477-mRNA-1
maker-Contig_Y2-augustus-gene-7.266-mRNA-1
maker-Contig_Y2-augustus-gene-7.269-mRNA-1
maker-Contig_Y2-snap-gene-7.486-mRNA-1
maker-Contig_Y2-snap-gene-7.362-mRNA-1
maker-Contig_Y2-augustus-gene-7.183-mRNA-1
maker-Contig_Y2-snap-gene-7.502-mRNA-1
maker-Contig_Y2-snap-gene-7.363-mRNA-1
augustus_masked-Contig_Y2-processed-gene-7.15-mRNA-1
maker-Contig_Y2-augustus-gene-7.282-mRNA-1
maker-Contig_Y2-snap-gene-7.380-mRNA-1
maker-Contig_Y2-snap-gene-7.514-mRNA-1
maker-Contig_Y2-snap-gene-7.517-mRNA-1
augustus_masked-Contig_Y2-processed-gene-7.42-mRNA-1
snap_masked-Contig_Y2-processed-gene-7.90-mRNA-1
maker-Contig_Y2-augustus-gene-7.293-mRNA-1
maker-Contig_Y2-augustus-gene-7.296-mRNA-1
augustus_masked-Contig_Y2-processed-gene-7.45-mRNA-1
maker-Contig_Y2-snap-gene-7.529-mRNA-1
maker-Contig_Y2-snap-gene-7.530-mRNA-1
augustus_masked-Contig_Y2-processed-gene-7.47-mRNA-1
maker-Contig_Y2-augustus-gene-7.309-mRNA-1
maker-Contig_Y2-augustus-gene-7.310-mRNA-1
augustus_masked-Contig_Y2-processed-gene-7.49-mRNA-1
maker-Contig_Y2-snap-gene-7.384-mRNA-1
maker-Contig_Y2-augustus-gene-7.313-mRNA-1
maker-Contig_Y2-augustus-gene-7.201-mRNA-1
snap_masked-Contig_Y2-processed-gene-7.98-mRNA-1
maker-Contig_Y2-snap-gene-7.392-mRNA-1
maker-Contig_Y2-augustus-gene-7.317-mRNA-1
snap_masked-Contig_Y2-processed-gene-7.142-mRNA-1
snap_masked-Contig_Y2-processed-gene-7.143-mRNA-1
maker-Contig_Y2-snap-gene-7.396-mRNA-1
maker-Contig_Y2-snap-gene-7.399-mRNA-1
snap_masked-Contig_Y2-processed-gene-7.146-mRNA-1
maker-Contig_Y2-snap-gene-7.401-mRNA-1
snap_masked-Contig_Y2-processed-gene-7.147-mRNA-1
maker-Contig_Y2-snap-gene-7.553-mRNA-1
maker-Contig_Y2-snap-gene-7.403-mRNA-1
maker-Contig_Y2-augustus-gene-7.214-mRNA-1
maker-Contig_Y2-augustus-gene-7.327-mRNA-1
maker-Contig_Y2-augustus-gene-7.328-mRNA-1
augustus_masked-Contig_Y2-processed-gene-8.25-mRNA-1
maker-Contig_Y2-snap-gene-8.592-mRNA-1
maker-Contig_Y2-snap-gene-8.591-mRNA-1
maker-Contig_Y2-augustus-gene-8.313-mRNA-1
maker-Contig_Y2-augustus-gene-8.119-mRNA-1
augustus_masked-Contig_Y2-processed-gene-8.1-mRNA-1
maker-Contig_Y2-snap-gene-8.603-mRNA-1
maker-Contig_Y2-augustus-gene-8.317-mRNA-1
maker-Contig_Y2-snap-gene-8.609-mRNA-1
maker-Contig_Y2-snap-gene-8.420-mRNA-1
maker-Contig_Y2-snap-gene-8.424-mRNA-1
maker-Contig_Y2-augustus-gene-8.128-mRNA-1
maker-Contig_Y2-augustus-gene-8.345-mRNA-1
maker-Contig_Y2-augustus-gene-8.354-mRNA-1
maker-Contig_Y2-augustus-gene-8.129-mRNA-1
maker-Contig_Y2-augustus-gene-8.347-mRNA-1
maker-Contig_Y2-augustus-gene-8.130-mRNA-1
maker-Contig_Y2-augustus-gene-8.131-mRNA-1
maker-Contig_Y2-snap-gene-8.617-mRNA-1
snap_masked-Contig_Y2-processed-gene-8.63-mRNA-1
maker-Contig_Y2-augustus-gene-8.203-mRNA-1
maker-Contig_Y2-augustus-gene-8.381-mRNA-1
maker-Contig_Y2-snap-gene-8.652-mRNA-1
maker-Contig_Y2-snap-gene-8.655-mRNA-1
maker-Contig_Y2-snap-gene-8.486-mRNA-1
maker-Contig_Y2-snap-gene-8.660-mRNA-1
augustus_masked-Contig_Y2-processed-gene-8.42-mRNA-1
maker-Contig_Y2-augustus-gene-8.389-mRNA-1
maker-Contig_Y2-snap-gene-8.670-mRNA-1
maker-Contig_Y2-snap-gene-8.669-mRNA-1
maker-Contig_Y2-snap-gene-8.491-mRNA-1
snap_masked-Contig_Y2-processed-gene-8.69-mRNA-1
augustus_masked-Contig_Y2-processed-gene-8.13-mRNA-1
maker-Contig_Y2-augustus-gene-8.212-mRNA-1
augustus_masked-Contig_Y2-processed-gene-8.15-mRNA-1
maker-Contig_Y2-snap-gene-8.505-mRNA-1
maker-Contig_Y2-snap-gene-8.504-mRNA-1
maker-Contig_Y2-augustus-gene-8.215-mRNA-1
maker-Contig_Y2-snap-gene-8.517-mRNA-1
maker-Contig_Y2-snap-gene-8.518-mRNA-1
maker-Contig_Y2-snap-gene-8.526-mRNA-1
maker-Contig_Y2-augustus-gene-8.236-mRNA-1
maker-Contig_Y2-augustus-gene-8.235-mRNA-1
maker-Contig_Y2-snap-gene-8.548-mRNA-1
maker-Contig_Y2-snap-gene-8.554-mRNA-1
maker-Contig_Y2-augustus-gene-8.395-mRNA-1
maker-Contig_Y2-augustus-gene-8.398-mRNA-1
maker-Contig_Y2-snap-gene-8.556-mRNA-1
maker-Contig_Y2-augustus-gene-8.269-mRNA-1
augustus_masked-Contig_Y2-processed-gene-8.47-mRNA-1
snap_masked-Contig_Y2-processed-gene-8.80-mRNA-1
maker-Contig_Y2-snap-gene-8.575-mRNA-1
maker-Contig_Y2-snap-gene-8.682-mRNA-1
maker-Contig_Y2-augustus-gene-8.285-mRNA-1
snap_masked-Contig_Y2-processed-gene-8.82-mRNA-1
maker-Contig_Y2-augustus-gene-8.304-mRNA-1
maker-Contig_Y2-augustus-gene-9.59-mRNA-1
maker-Contig_Y2-snap-gene-9.96-mRNA-1
augustus_masked-Contig_Y2-processed-gene-9.12-mRNA-1
augustus_masked-Contig_Y2-processed-gene-9.13-mRNA-1
maker-Contig_Y2-augustus-gene-9.82-mRNA-1
maker-Contig_Y2-snap-gene-9.97-mRNA-1
maker-Contig_Y2-augustus-gene-9.63-mRNA-1
maker-Contig_Y2-snap-gene-9.129-mRNA-1
augustus_masked-Contig_Y2-processed-gene-9.7-mRNA-1
maker-Contig_Y2-augustus-gene-9.84-mRNA-1
maker-Contig_Y2-augustus-gene-9.67-mRNA-1
maker-Contig_Y2-augustus-gene-9.68-mRNA-1
augustus_masked-Contig_Y2-processed-gene-9.11-mRNA-1
maker-Contig_Y2-augustus-gene-9.86-mRNA-1
maker-Contig_Y2-augustus-gene-9.89-mRNA-1
maker-Contig_Y2-augustus-gene-10.335-mRNA-1
maker-Contig_Y2-snap-gene-10.736-mRNA-1
augustus_masked-Contig_Y2-processed-gene-10.3-mRNA-1
maker-Contig_Y2-snap-gene-10.728-mRNA-1
augustus_masked-Contig_Y2-processed-gene-10.5-mRNA-1
augustus_masked-Contig_Y2-processed-gene-10.6-mRNA-1
maker-Contig_Y2-augustus-gene-10.202-mRNA-1
snap_masked-Contig_Y2-processed-gene-10.154-mRNA-1
maker-Contig_Y2-snap-gene-10.759-mRNA-1
maker-Contig_Y2-snap-gene-10.561-mRNA-1
maker-Contig_Y2-augustus-gene-10.375-mRNA-1
maker-Contig_Y2-snap-gene-10.769-mRNA-1
maker-Contig_Y2-augustus-gene-10.204-mRNA-1
maker-Contig_Y2-augustus-gene-10.394-mRNA-1
augustus_masked-Contig_Y2-processed-gene-10.61-mRNA-1
maker-Contig_Y2-augustus-gene-10.206-mRNA-1
maker-Contig_Y2-augustus-gene-10.397-mRNA-1
snap_masked-Contig_Y2-processed-gene-10.100-mRNA-1
maker-Contig_Y2-snap-gene-10.575-mRNA-1
maker-Contig_Y2-augustus-gene-10.400-mRNA-1
maker-Contig_Y2-snap-gene-10.804-mRNA-1
maker-Contig_Y2-snap-gene-10.822-mRNA-1
maker-Contig_Y2-augustus-gene-10.459-mRNA-1
maker-Contig_Y2-snap-gene-10.908-mRNA-1
maker-Contig_Y2-snap-gene-10.916-mRNA-1
maker-Contig_Y2-snap-gene-10.583-mRNA-1
maker-Contig_Y2-snap-gene-10.915-mRNA-1
maker-Contig_Y2-augustus-gene-10.484-mRNA-1
maker-Contig_Y2-snap-gene-10.584-mRNA-1
maker-Contig_Y2-augustus-gene-10.482-mRNA-1
snap_masked-Contig_Y2-processed-gene-10.107-mRNA-1
maker-Contig_Y2-augustus-gene-10.224-mRNA-1
maker-Contig_Y2-snap-gene-10.932-mRNA-1
snap_masked-Contig_Y2-processed-gene-10.169-mRNA-1
maker-Contig_Y2-snap-gene-10.591-mRNA-1
snap_masked-Contig_Y2-processed-gene-10.110-mRNA-1
maker-Contig_Y2-augustus-gene-10.496-mRNA-1
maker-Contig_Y2-augustus-gene-10.497-mRNA-1
maker-Contig_Y2-augustus-gene-10.230-mRNA-1
maker-Contig_Y2-snap-gene-10.598-mRNA-1
maker-Contig_Y2-augustus-gene-10.235-mRNA-1
maker-Contig_Y2-augustus-gene-10.502-mRNA-1
maker-Contig_Y2-augustus-gene-10.238-mRNA-1
augustus_masked-Contig_Y2-processed-gene-10.74-mRNA-1
maker-Contig_Y2-augustus-gene-10.241-mRNA-1
maker-Contig_Y2-snap-gene-10.608-mRNA-1
maker-Contig_Y2-augustus-gene-10.504-mRNA-1
snap_masked-Contig_Y2-processed-gene-10.118-mRNA-1
maker-Contig_Y2-snap-gene-10.950-mRNA-1
maker-Contig_Y2-snap-gene-10.612-mRNA-1
maker-Contig_Y2-snap-gene-10.953-mRNA-1
maker-Contig_Y2-snap-gene-10.956-mRNA-1
maker-Contig_Y2-snap-gene-10.622-mRNA-1
maker-Contig_Y2-snap-gene-10.960-mRNA-1
maker-Contig_Y2-snap-gene-10.962-mRNA-1
maker-Contig_Y2-augustus-gene-10.260-mRNA-1
maker-Contig_Y2-snap-gene-10.964-mRNA-1
maker-Contig_Y2-augustus-gene-10.262-mRNA-1
maker-Contig_Y2-augustus-gene-10.514-mRNA-1
maker-Contig_Y2-snap-gene-10.635-mRNA-1
maker-Contig_Y2-snap-gene-10.967-mRNA-1
maker-Contig_Y2-snap-gene-10.639-mRNA-1
maker-Contig_Y2-snap-gene-10.640-mRNA-1
maker-Contig_Y2-augustus-gene-10.268-mRNA-1
maker-Contig_Y2-augustus-gene-10.518-mRNA-1
maker-Contig_Y2-augustus-gene-10.270-mRNA-1
snap_masked-Contig_Y2-processed-gene-10.132-mRNA-1
maker-Contig_Y2-snap-gene-10.646-mRNA-1
maker-Contig_Y2-augustus-gene-10.282-mRNA-1
maker-Contig_Y2-snap-gene-10.660-mRNA-1
maker-Contig_Y2-snap-gene-10.972-mRNA-1
maker-Contig_Y2-snap-gene-10.974-mRNA-1
maker-Contig_Y2-snap-gene-10.975-mRNA-1
augustus_masked-Contig_Y2-processed-gene-10.39-mRNA-1
augustus_masked-Contig_Y2-processed-gene-10.40-mRNA-1
augustus_masked-Contig_Y2-processed-gene-10.41-mRNA-1
maker-Contig_Y2-augustus-gene-10.530-mRNA-1
augustus_masked-Contig_Y2-processed-gene-10.42-mRNA-1
maker-Contig_Y2-augustus-gene-10.296-mRNA-1
maker-Contig_Y2-snap-gene-10.986-mRNA-1
maker-Contig_Y2-augustus-gene-10.299-mRNA-1
maker-Contig_Y2-snap-gene-10.988-mRNA-1
maker-Contig_Y2-augustus-gene-10.532-mRNA-1
augustus_masked-Contig_Y2-processed-gene-10.45-mRNA-1
snap_masked-Contig_Y2-processed-gene-10.186-mRNA-1
maker-Contig_Y2-snap-gene-10.991-mRNA-1
maker-Contig_Y2-snap-gene-10.689-mRNA-1
augustus_masked-Contig_Y2-processed-gene-10.47-mRNA-1
maker-Contig_Y2-augustus-gene-10.540-mRNA-1
maker-Contig_Y2-augustus-gene-10.317-mRNA-1
maker-Contig_Y2-snap-gene-10.999-mRNA-1
maker-Contig_Y2-snap-gene-10.699-mRNA-1
maker-Contig_Y2-snap-gene-10.712-mRNA-1
maker-Contig_Y2-snap-gene-10.1008-mRNA-1
maker-Contig_Y2-snap-gene-10.1009-mRNA-1
maker-Contig_Y2-snap-gene-10.1014-mRNA-1
maker-Contig_Y2-snap-gene-10.1016-mRNA-1
maker-Contig_Y2-augustus-gene-10.557-mRNA-1
maker-Contig_Y2-augustus-gene-10.322-mRNA-1
maker-Contig_Y2-augustus-gene-10.325-mRNA-1
maker-Contig_Y2-augustus-gene-10.326-mRNA-1
augustus_masked-Contig_Y2-processed-gene-11.0-mRNA-1
maker-Contig_Y2-snap-gene-10.722-mRNA-1
maker-Contig_Y2-augustus-gene-11.388-mRNA-1
maker-Contig_Y2-snap-gene-11.756-mRNA-1
maker-Contig_Y2-snap-gene-11.552-mRNA-1
maker-Contig_Y2-augustus-gene-11.222-mRNA-1
maker-Contig_Y2-augustus-gene-11.409-mRNA-1
maker-Contig_Y2-snap-gene-11.562-mRNA-1
snap_masked-Contig_Y2-processed-gene-11.168-mRNA-1
maker-Contig_Y2-augustus-gene-11.231-mRNA-1
maker-Contig_Y2-augustus-gene-11.232-mRNA-1
maker-Contig_Y2-snap-gene-11.569-mRNA-1
maker-Contig_Y2-augustus-gene-11.237-mRNA-1
augustus_masked-Contig_Y2-processed-gene-11.11-mRNA-1
maker-Contig_Y2-snap-gene-11.793-mRNA-1
maker-Contig_Y2-augustus-gene-11.413-mRNA-1
augustus_masked-Contig_Y2-processed-gene-11.12-mRNA-1
maker-Contig_Y2-snap-gene-11.766-mRNA-1
maker-Contig_Y2-snap-gene-11.586-mRNA-1
maker-Contig_Y2-augustus-gene-11.415-mRNA-1
maker-Contig_Y2-snap-gene-11.763-mRNA-1
maker-Contig_Y2-augustus-gene-11.445-mRNA-1
maker-Contig_Y2-augustus-gene-11.447-mRNA-1
maker-Contig_Y2-augustus-gene-11.448-mRNA-1
maker-Contig_Y2-augustus-gene-11.455-mRNA-1
maker-Contig_Y2-augustus-gene-11.271-mRNA-1
snap_masked-Contig_Y2-processed-gene-11.117-mRNA-1
maker-Contig_Y2-snap-gene-11.820-mRNA-1
maker-Contig_Y2-snap-gene-11.619-mRNA-1
maker-Contig_Y2-snap-gene-11.823-mRNA-1
maker-Contig_Y2-snap-gene-11.824-mRNA-1
maker-Contig_Y2-snap-gene-11.827-mRNA-1
maker-Contig_Y2-snap-gene-11.830-mRNA-1
maker-Contig_Y2-augustus-gene-11.466-mRNA-1
maker-Contig_Y2-snap-gene-11.626-mRNA-1
maker-Contig_Y2-augustus-gene-11.474-mRNA-1
maker-Contig_Y2-augustus-gene-11.283-mRNA-1
augustus_masked-Contig_Y2-processed-gene-11.21-mRNA-1
maker-Contig_Y2-snap-gene-11.844-mRNA-1
snap_masked-Contig_Y2-processed-gene-11.124-mRNA-1
maker-Contig_Y2-snap-gene-11.635-mRNA-1
maker-Contig_Y2-snap-gene-11.846-mRNA-1
snap_masked-Contig_Y2-processed-gene-11.126-mRNA-1
snap_masked-Contig_Y2-processed-gene-11.183-mRNA-1
augustus_masked-Contig_Y2-processed-gene-11.76-mRNA-1
maker-Contig_Y2-snap-gene-11.847-mRNA-1
augustus_masked-Contig_Y2-processed-gene-11.25-mRNA-1
snap_masked-Contig_Y2-processed-gene-11.128-mRNA-1
maker-Contig_Y2-snap-gene-11.636-mRNA-1
augustus_masked-Contig_Y2-processed-gene-11.28-mRNA-1
snap_masked-Contig_Y2-processed-gene-11.131-mRNA-1
augustus_masked-Contig_Y2-processed-gene-11.30-mRNA-1
maker-Contig_Y2-augustus-gene-11.305-mRNA-1
augustus_masked-Contig_Y2-processed-gene-11.83-mRNA-1
maker-Contig_Y2-augustus-gene-11.306-mRNA-1
maker-Contig_Y2-augustus-gene-11.482-mRNA-1
maker-Contig_Y2-augustus-gene-11.484-mRNA-1
maker-Contig_Y2-augustus-gene-11.308-mRNA-1
maker-Contig_Y2-augustus-gene-11.310-mRNA-1
snap_masked-Contig_Y2-processed-gene-11.195-mRNA-1
maker-Contig_Y2-augustus-gene-11.488-mRNA-1
maker-Contig_Y2-augustus-gene-11.498-mRNA-1
maker-Contig_Y2-augustus-gene-11.499-mRNA-1
maker-Contig_Y2-augustus-gene-11.500-mRNA-1
maker-Contig_Y2-snap-gene-11.883-mRNA-1
snap_masked-Contig_Y2-processed-gene-11.200-mRNA-1
augustus_masked-Contig_Y2-processed-gene-11.94-mRNA-1
maker-Contig_Y2-snap-gene-11.884-mRNA-1
maker-Contig_Y2-augustus-gene-11.312-mRNA-1
maker-Contig_Y2-augustus-gene-11.518-mRNA-1
snap_masked-Contig_Y2-processed-gene-11.205-mRNA-1
snap_masked-Contig_Y2-processed-gene-11.140-mRNA-1
maker-Contig_Y2-augustus-gene-11.318-mRNA-1
maker-Contig_Y2-snap-gene-11.663-mRNA-1
maker-Contig_Y2-augustus-gene-11.524-mRNA-1
maker-Contig_Y2-augustus-gene-11.322-mRNA-1
snap_masked-Contig_Y2-processed-gene-11.143-mRNA-1
snap_masked-Contig_Y2-processed-gene-11.144-mRNA-1
maker-Contig_Y2-snap-gene-11.895-mRNA-1
snap_masked-Contig_Y2-processed-gene-11.145-mRNA-1
maker-Contig_Y2-snap-gene-11.687-mRNA-1
maker-Contig_Y2-snap-gene-11.674-mRNA-1
snap_masked-Contig_Y2-processed-gene-11.147-mRNA-1
maker-Contig_Y2-snap-gene-11.678-mRNA-1
augustus_masked-Contig_Y2-processed-gene-11.46-mRNA-1
maker-Contig_Y2-snap-gene-11.694-mRNA-1
maker-Contig_Y2-snap-gene-11.701-mRNA-1
maker-Contig_Y2-snap-gene-11.700-mRNA-1
maker-Contig_Y2-augustus-gene-11.366-mRNA-1
maker-Contig_Y2-augustus-gene-11.368-mRNA-1
maker-Contig_Y2-snap-gene-11.896-mRNA-1
maker-Contig_Y2-augustus-gene-11.371-mRNA-1
maker-Contig_Y2-snap-gene-11.715-mRNA-1
maker-Contig_Y2-augustus-gene-11.528-mRNA-1
maker-Contig_Y2-augustus-gene-11.530-mRNA-1
maker-Contig_Y2-snap-gene-11.903-mRNA-1
maker-Contig_Y2-augustus-gene-11.372-mRNA-1
maker-Contig_Y2-snap-gene-11.721-mRNA-1
maker-Contig_Y2-augustus-gene-11.373-mRNA-1
maker-Contig_Y2-snap-gene-11.718-mRNA-1
maker-Contig_Y2-snap-gene-11.904-mRNA-1
maker-Contig_Y2-augustus-gene-11.374-mRNA-1
snap_masked-Contig_Y2-processed-gene-11.215-mRNA-1
maker-Contig_Y2-augustus-gene-11.375-mRNA-1
maker-Contig_Y2-augustus-gene-11.541-mRNA-1
maker-Contig_Y2-snap-gene-11.723-mRNA-1
maker-Contig_Y2-augustus-gene-11.377-mRNA-1
snap_masked-Contig_Y2-processed-gene-11.216-mRNA-1
maker-Contig_Y2-augustus-gene-11.544-mRNA-1
maker-Contig_Y2-augustus-gene-11.379-mRNA-1
maker-Contig_Y2-augustus-gene-11.381-mRNA-1
maker-Contig_Y2-snap-gene-11.932-mRNA-1
maker-Contig_Y2-augustus-gene-11.382-mRNA-1
maker-Contig_Y2-augustus-gene-11.548-mRNA-1
maker-Contig_Y2-augustus-gene-11.550-mRNA-1
maker-Contig_Y2-snap-gene-12.260-mRNA-1
maker-Contig_Y2-snap-gene-12.180-mRNA-1
maker-Contig_Y2-snap-gene-12.262-mRNA-1
maker-Contig_Y2-snap-gene-12.265-mRNA-1
maker-Contig_Y2-snap-gene-12.186-mRNA-1
maker-Contig_Y2-snap-gene-12.190-mRNA-1
maker-Contig_Y2-augustus-gene-12.94-mRNA-1
maker-Contig_Y2-augustus-gene-12.96-mRNA-1
maker-Contig_Y2-snap-gene-12.273-mRNA-1
maker-Contig_Y2-snap-gene-12.272-mRNA-1
maker-Contig_Y2-augustus-gene-12.98-mRNA-1
maker-Contig_Y2-snap-gene-12.287-mRNA-1
augustus_masked-Contig_Y2-processed-gene-12.7-mRNA-1
maker-Contig_Y2-augustus-gene-12.160-mRNA-1
maker-Contig_Y2-snap-gene-12.206-mRNA-1
maker-Contig_Y2-snap-gene-12.212-mRNA-1
maker-Contig_Y2-snap-gene-12.292-mRNA-1
maker-Contig_Y2-snap-gene-12.219-mRNA-1
maker-Contig_Y2-snap-gene-12.294-mRNA-1
maker-Contig_Y2-augustus-gene-12.112-mRNA-1
maker-Contig_Y2-snap-gene-12.217-mRNA-1
maker-Contig_Y2-augustus-gene-12.162-mRNA-1
maker-Contig_Y2-augustus-gene-12.169-mRNA-1
maker-Contig_Y2-augustus-gene-12.121-mRNA-1
maker-Contig_Y2-augustus-gene-12.120-mRNA-1
maker-Contig_Y2-snap-gene-12.238-mRNA-1
maker-Contig_Y2-augustus-gene-12.127-mRNA-1
maker-Contig_Y2-augustus-gene-12.173-mRNA-1
maker-Contig_Y2-snap-gene-12.244-mRNA-1
maker-Contig_Y2-augustus-gene-12.130-mRNA-1
augustus_masked-Contig_Y2-processed-gene-12.17-mRNA-1
maker-Contig_Y2-snap-gene-12.247-mRNA-1
maker-Contig_Y2-augustus-gene-12.144-mRNA-1
maker-Contig_Y2-snap-gene-13.264-mRNA-1
augustus_masked-Contig_Y2-processed-gene-13.21-mRNA-1
maker-Contig_Y2-snap-gene-13.208-mRNA-1
maker-Contig_Y2-augustus-gene-13.80-mRNA-1
maker-Contig_Y2-augustus-gene-13.134-mRNA-1
maker-Contig_Y2-snap-gene-13.210-mRNA-1
maker-Contig_Y2-snap-gene-13.213-mRNA-1
maker-Contig_Y2-snap-gene-13.215-mRNA-1
maker-Contig_Y2-snap-gene-13.271-mRNA-1
maker-Contig_Y2-augustus-gene-13.89-mRNA-1
maker-Contig_Y2-snap-gene-13.273-mRNA-1
maker-Contig_Y2-snap-gene-13.221-mRNA-1
maker-Contig_Y2-snap-gene-13.227-mRNA-1
augustus_masked-Contig_Y2-processed-gene-13.11-mRNA-1
maker-Contig_Y2-augustus-gene-13.140-mRNA-1
maker-Contig_Y2-snap-gene-13.279-mRNA-1
maker-Contig_Y2-snap-gene-13.278-mRNA-1
maker-Contig_Y2-augustus-gene-13.102-mRNA-1
maker-Contig_Y2-augustus-gene-13.104-mRNA-1
maker-Contig_Y2-snap-gene-13.243-mRNA-1
maker-Contig_Y2-snap-gene-13.246-mRNA-1
maker-Contig_Y2-augustus-gene-13.111-mRNA-1
maker-Contig_Y2-snap-gene-13.285-mRNA-1
maker-Contig_Y2-snap-gene-13.286-mRNA-1
maker-Contig_Y2-snap-gene-13.291-mRNA-1
maker-Contig_Y2-snap-gene-13.319-mRNA-1
maker-Contig_Y2-snap-gene-13.301-mRNA-1
maker-Contig_Y2-augustus-gene-13.161-mRNA-1
maker-Contig_Y2-snap-gene-13.345-mRNA-1
augustus_masked-Contig_Y2-processed-gene-13.17-mRNA-1
maker-Contig_Y2-augustus-gene-13.124-mRNA-1
maker-Contig_Y2-snap-gene-13.260-mRNA-1
maker-Contig_Y2-augustus-gene-14.255-mRNA-1
maker-Contig_Y2-augustus-gene-14.129-mRNA-1
maker-Contig_Y2-augustus-gene-14.131-mRNA-1
snap_masked-Contig_Y2-processed-gene-14.58-mRNA-1
snap_masked-Contig_Y2-processed-gene-14.60-mRNA-1
maker-Contig_Y2-augustus-gene-14.256-mRNA-1
maker-Contig_Y2-augustus-gene-14.143-mRNA-1
maker-Contig_Y2-augustus-gene-14.258-mRNA-1
maker-Contig_Y2-augustus-gene-14.261-mRNA-1
maker-Contig_Y2-augustus-gene-14.262-mRNA-1
maker-Contig_Y2-snap-gene-14.308-mRNA-1
maker-Contig_Y2-augustus-gene-14.266-mRNA-1
augustus_masked-Contig_Y2-processed-gene-14.36-mRNA-1
maker-Contig_Y2-augustus-gene-14.265-mRNA-1
maker-Contig_Y2-snap-gene-14.441-mRNA-1
maker-Contig_Y2-augustus-gene-14.277-mRNA-1
maker-Contig_Y2-snap-gene-14.311-mRNA-1
maker-Contig_Y2-augustus-gene-14.152-mRNA-1
maker-Contig_Y2-augustus-gene-14.154-mRNA-1
maker-Contig_Y2-snap-gene-14.328-mRNA-1
maker-Contig_Y2-augustus-gene-14.279-mRNA-1
maker-Contig_Y2-augustus-gene-14.158-mRNA-1
augustus_masked-Contig_Y2-processed-gene-14.13-mRNA-1
maker-Contig_Y2-augustus-gene-14.164-mRNA-1
maker-Contig_Y2-augustus-gene-14.281-mRNA-1
maker-Contig_Y2-snap-gene-14.458-mRNA-1
maker-Contig_Y2-snap-gene-14.344-mRNA-1
maker-Contig_Y2-snap-gene-14.339-mRNA-1
maker-Contig_Y2-augustus-gene-14.291-mRNA-1
maker-Contig_Y2-augustus-gene-14.183-mRNA-1
maker-Contig_Y2-augustus-gene-14.185-mRNA-1
augustus_masked-Contig_Y2-processed-gene-14.49-mRNA-1
maker-Contig_Y2-augustus-gene-14.186-mRNA-1
maker-Contig_Y2-augustus-gene-14.292-mRNA-1
maker-Contig_Y2-snap-gene-14.360-mRNA-1
maker-Contig_Y2-snap-gene-14.370-mRNA-1
maker-Contig_Y2-augustus-gene-14.191-mRNA-1
maker-Contig_Y2-snap-gene-14.379-mRNA-1
maker-Contig_Y2-snap-gene-14.363-mRNA-1
maker-Contig_Y2-augustus-gene-14.194-mRNA-1
augustus_masked-Contig_Y2-processed-gene-15.0-mRNA-1
augustus_masked-Contig_Y2-processed-gene-15.1-mRNA-1
maker-Contig_Y2-augustus-gene-15.171-mRNA-1
maker-Contig_Y2-augustus-gene-15.172-mRNA-1
maker-Contig_Y2-snap-gene-15.499-mRNA-1
snap_masked-Contig_Y2-processed-gene-15.129-mRNA-1
maker-Contig_Y2-augustus-gene-15.313-mRNA-1
snap_masked-Contig_Y2-processed-gene-15.131-mRNA-1
snap_masked-Contig_Y2-processed-gene-15.132-mRNA-1
maker-Contig_Y2-snap-gene-15.651-mRNA-1
snap_masked-Contig_Y2-processed-gene-15.87-mRNA-1
maker-Contig_Y2-augustus-gene-15.353-mRNA-1
maker-Contig_Y2-augustus-gene-15.225-mRNA-1
maker-Contig_Y2-snap-gene-15.686-mRNA-1
maker-Contig_Y2-snap-gene-15.685-mRNA-1
maker-Contig_Y2-snap-gene-15.535-mRNA-1
maker-Contig_Y2-snap-gene-15.678-mRNA-1
maker-Contig_Y2-snap-gene-15.514-mRNA-1
maker-Contig_Y2-augustus-gene-15.336-mRNA-1
maker-Contig_Y2-snap-gene-15.513-mRNA-1
maker-Contig_Y2-snap-gene-15.506-mRNA-1
maker-Contig_Y2-snap-gene-15.505-mRNA-1
maker-Contig_Y2-snap-gene-15.725-mRNA-1
maker-Contig_Y2-augustus-gene-15.384-mRNA-1
maker-Contig_Y2-snap-gene-15.732-mRNA-1
maker-Contig_Y2-augustus-gene-15.386-mRNA-1
maker-Contig_Y2-snap-gene-15.552-mRNA-1
maker-Contig_Y2-augustus-gene-15.387-mRNA-1
augustus_masked-Contig_Y2-processed-gene-15.13-mRNA-1
maker-Contig_Y2-snap-gene-15.752-mRNA-1
maker-Contig_Y2-augustus-gene-15.397-mRNA-1
maker-Contig_Y2-augustus-gene-15.398-mRNA-1
maker-Contig_Y2-augustus-gene-15.399-mRNA-1
maker-Contig_Y2-augustus-gene-15.241-mRNA-1
maker-Contig_Y2-snap-gene-15.557-mRNA-1
maker-Contig_Y2-augustus-gene-15.243-mRNA-1
maker-Contig_Y2-augustus-gene-15.244-mRNA-1
maker-Contig_Y2-snap-gene-15.767-mRNA-1
maker-Contig_Y2-augustus-gene-15.249-mRNA-1
augustus_masked-Contig_Y2-processed-gene-15.58-mRNA-1
maker-Contig_Y2-augustus-gene-15.250-mRNA-1
maker-Contig_Y2-snap-gene-15.573-mRNA-1
maker-Contig_Y2-snap-gene-15.799-mRNA-1
maker-Contig_Y2-snap-gene-15.801-mRNA-1
augustus_masked-Contig_Y2-processed-gene-15.60-mRNA-1
augustus_masked-Contig_Y2-processed-gene-15.61-mRNA-1
maker-Contig_Y2-augustus-gene-15.256-mRNA-1
maker-Contig_Y2-augustus-gene-15.258-mRNA-1
snap_masked-Contig_Y2-processed-gene-15.105-mRNA-1
snap_masked-Contig_Y2-processed-gene-15.106-mRNA-1
maker-Contig_Y2-augustus-gene-15.261-mRNA-1
maker-Contig_Y2-snap-gene-15.582-mRNA-1
maker-Contig_Y2-augustus-gene-15.442-mRNA-1
maker-Contig_Y2-augustus-gene-15.264-mRNA-1
augustus_masked-Contig_Y2-processed-gene-15.63-mRNA-1
maker-Contig_Y2-snap-gene-15.818-mRNA-1
maker-Contig_Y2-augustus-gene-15.451-mRNA-1
maker-Contig_Y2-augustus-gene-15.267-mRNA-1
maker-Contig_Y2-snap-gene-15.589-mRNA-1
maker-Contig_Y2-snap-gene-15.831-mRNA-1
maker-Contig_Y2-snap-gene-15.832-mRNA-1
augustus_masked-Contig_Y2-processed-gene-15.25-mRNA-1
snap_masked-Contig_Y2-processed-gene-15.159-mRNA-1
augustus_masked-Contig_Y2-processed-gene-15.27-mRNA-1
maker-Contig_Y2-snap-gene-15.838-mRNA-1
maker-Contig_Y2-augustus-gene-15.269-mRNA-1
maker-Contig_Y2-augustus-gene-15.463-mRNA-1
maker-Contig_Y2-augustus-gene-15.270-mRNA-1
maker-Contig_Y2-snap-gene-15.844-mRNA-1
maker-Contig_Y2-snap-gene-15.846-mRNA-1
snap_masked-Contig_Y2-processed-gene-15.166-mRNA-1
snap_masked-Contig_Y2-processed-gene-15.167-mRNA-1
maker-Contig_Y2-snap-gene-15.598-mRNA-1
maker-Contig_Y2-augustus-gene-15.271-mRNA-1
maker-Contig_Y2-snap-gene-15.623-mRNA-1
maker-Contig_Y2-snap-gene-15.626-mRNA-1
maker-Contig_Y2-augustus-gene-15.472-mRNA-1
maker-Contig_Y2-augustus-gene-15.473-mRNA-1
maker-Contig_Y2-augustus-gene-15.471-mRNA-1
maker-Contig_Y2-augustus-gene-15.478-mRNA-1
maker-Contig_Y2-snap-gene-15.859-mRNA-1
maker-Contig_Y2-snap-gene-15.627-mRNA-1
maker-Contig_Y2-snap-gene-15.631-mRNA-1
maker-Contig_Y2-snap-gene-15.638-mRNA-1
maker-Contig_Y2-snap-gene-15.637-mRNA-1
maker-Contig_Y2-augustus-gene-15.300-mRNA-1
maker-Contig_Y2-augustus-gene-16.139-mRNA-1
maker-Contig_Y2-augustus-gene-16.95-mRNA-1
maker-Contig_Y2-augustus-gene-16.140-mRNA-1
maker-Contig_Y2-augustus-gene-16.100-mRNA-1
maker-Contig_Y2-augustus-gene-16.99-mRNA-1
maker-Contig_Y2-snap-gene-16.251-mRNA-1
maker-Contig_Y2-augustus-gene-16.106-mRNA-1
maker-Contig_Y2-augustus-gene-16.157-mRNA-1
maker-Contig_Y2-augustus-gene-16.109-mRNA-1
maker-Contig_Y2-snap-gene-16.257-mRNA-1
maker-Contig_Y2-snap-gene-16.195-mRNA-1
maker-Contig_Y2-augustus-gene-16.113-mRNA-1
maker-Contig_Y2-augustus-gene-16.163-mRNA-1
maker-Contig_Y2-augustus-gene-16.164-mRNA-1
maker-Contig_Y2-snap-gene-16.269-mRNA-1
maker-Contig_Y2-augustus-gene-16.115-mRNA-1
maker-Contig_Y2-augustus-gene-16.117-mRNA-1
maker-Contig_Y2-augustus-gene-16.118-mRNA-1
maker-Contig_Y2-augustus-gene-16.119-mRNA-1
maker-Contig_Y2-snap-gene-16.208-mRNA-1
maker-Contig_Y2-snap-gene-16.273-mRNA-1
augustus_masked-Contig_Y2-processed-gene-16.14-mRNA-1
augustus_masked-Contig_Y2-processed-gene-16.15-mRNA-1
maker-Contig_Y2-augustus-gene-16.128-mRNA-1
maker-Contig_Y2-snap-gene-16.219-mRNA-1
maker-Contig_Y2-snap-gene-16.224-mRNA-1
maker-Contig_Y2-snap-gene-16.223-mRNA-1
maker-Contig_Y2-snap-gene-16.230-mRNA-1
maker-Contig_Y2-augustus-gene-16.135-mRNA-1
maker-Contig_Y2-snap-gene-16.275-mRNA-1
maker-Contig_Y2-snap-gene-16.234-mRNA-1
maker-Contig_Y2-augustus-gene-16.137-mRNA-1
maker-Contig_Y2-snap-gene-17.996-mRNA-1
maker-Contig_Y2-snap-gene-16.236-mRNA-1
maker-Contig_Y2-augustus-gene-17.202-mRNA-1
maker-Contig_Y2-augustus-gene-17.593-mRNA-1
maker-Contig_Y2-augustus-gene-17.204-mRNA-1
maker-Contig_Y2-augustus-gene-17.205-mRNA-1
maker-Contig_Y2-augustus-gene-17.208-mRNA-1
maker-Contig_Y2-snap-gene-17.626-mRNA-1
maker-Contig_Y2-augustus-gene-17.596-mRNA-1
maker-Contig_Y2-augustus-gene-17.598-mRNA-1
maker-Contig_Y2-snap-gene-17.1007-mRNA-1
maker-Contig_Y2-snap-gene-17.1008-mRNA-1
snap_masked-Contig_Y2-processed-gene-17.167-mRNA-1
maker-Contig_Y2-augustus-gene-17.602-mRNA-1
maker-Contig_Y2-augustus-gene-17.222-mRNA-1
maker-Contig_Y2-augustus-gene-17.604-mRNA-1
maker-Contig_Y2-augustus-gene-17.607-mRNA-1
maker-Contig_Y2-snap-gene-17.641-mRNA-1
maker-Contig_Y2-augustus-gene-17.228-mRNA-1
snap_masked-Contig_Y2-processed-gene-17.174-mRNA-1
maker-Contig_Y2-augustus-gene-17.232-mRNA-1
augustus_masked-Contig_Y2-processed-gene-17.64-mRNA-1
maker-Contig_Y2-snap-gene-17.651-mRNA-1
maker-Contig_Y2-augustus-gene-17.235-mRNA-1
maker-Contig_Y2-snap-gene-17.653-mRNA-1
maker-Contig_Y2-snap-gene-17.676-mRNA-1
maker-Contig_Y2-augustus-gene-17.611-mRNA-1
maker-Contig_Y2-augustus-gene-17.265-mRNA-1
maker-Contig_Y2-augustus-gene-17.272-mRNA-1
maker-Contig_Y2-snap-gene-17.686-mRNA-1
maker-Contig_Y2-snap-gene-17.709-mRNA-1
maker-Contig_Y2-snap-gene-17.716-mRNA-1
maker-Contig_Y2-snap-gene-17.719-mRNA-1
snap_masked-Contig_Y2-processed-gene-17.179-mRNA-1
maker-Contig_Y2-augustus-gene-17.306-mRNA-1
maker-Contig_Y2-snap-gene-17.730-mRNA-1
maker-Contig_Y2-snap-gene-17.749-mRNA-1
maker-Contig_Y2-augustus-gene-17.346-mRNA-1
maker-Contig_Y2-snap-gene-17.1029-mRNA-1
maker-Contig_Y2-snap-gene-17.773-mRNA-1
maker-Contig_Y2-augustus-gene-17.343-mRNA-1
maker-Contig_Y2-augustus-gene-17.344-mRNA-1
maker-Contig_Y2-augustus-gene-17.345-mRNA-1
maker-Contig_Y2-augustus-gene-17.374-mRNA-1
maker-Contig_Y2-augustus-gene-17.376-mRNA-1
maker-Contig_Y2-augustus-gene-17.377-mRNA-1
augustus_masked-Contig_Y2-processed-gene-17.73-mRNA-1
maker-Contig_Y2-snap-gene-17.795-mRNA-1
maker-Contig_Y2-snap-gene-17.1031-mRNA-1
maker-Contig_Y2-augustus-gene-17.380-mRNA-1
maker-Contig_Y2-augustus-gene-17.381-mRNA-1
maker-Contig_Y2-augustus-gene-17.433-mRNA-1
maker-Contig_Y2-augustus-gene-17.434-mRNA-1
maker-Contig_Y2-snap-gene-17.848-mRNA-1
maker-Contig_Y2-augustus-gene-17.441-mRNA-1
maker-Contig_Y2-augustus-gene-17.442-mRNA-1
maker-Contig_Y2-augustus-gene-17.443-mRNA-1
maker-Contig_Y2-snap-gene-17.852-mRNA-1
maker-Contig_Y2-snap-gene-17.849-mRNA-1
maker-Contig_Y2-augustus-gene-17.446-mRNA-1
maker-Contig_Y2-augustus-gene-17.447-mRNA-1
maker-Contig_Y2-snap-gene-17.1035-mRNA-1
maker-Contig_Y2-augustus-gene-17.504-mRNA-1
maker-Contig_Y2-snap-gene-17.922-mRNA-1
maker-Contig_Y2-snap-gene-17.940-mRNA-1
maker-Contig_Y2-augustus-gene-17.530-mRNA-1
maker-Contig_Y2-snap-gene-17.1041-mRNA-1
maker-Contig_Y2-augustus-gene-17.540-mRNA-1
maker-Contig_Y2-augustus-gene-17.541-mRNA-1
maker-Contig_Y2-snap-gene-17.953-mRNA-1
maker-Contig_Y2-augustus-gene-17.549-mRNA-1
maker-Contig_Y2-snap-gene-17.968-mRNA-1
snap_masked-Contig_Y2-processed-gene-17.158-mRNA-1
maker-Contig_Y2-snap-gene-17.971-mRNA-1
maker-Contig_Y2-augustus-gene-17.555-mRNA-1
maker-Contig_Y2-snap-gene-18.583-mRNA-1
maker-Contig_Y2-snap-gene-18.584-mRNA-1
maker-Contig_Y2-augustus-gene-18.177-mRNA-1
maker-Contig_Y2-augustus-gene-18.179-mRNA-1
maker-Contig_Y2-augustus-gene-18.302-mRNA-1
augustus_masked-Contig_Y2-processed-gene-18.39-mRNA-1
maker-Contig_Y2-augustus-gene-18.303-mRNA-1
maker-Contig_Y2-augustus-gene-18.181-mRNA-1
maker-Contig_Y2-snap-gene-18.779-mRNA-1
maker-Contig_Y2-augustus-gene-18.331-mRNA-1
maker-Contig_Y2-snap-gene-18.775-mRNA-1
maker-Contig_Y2-augustus-gene-18.313-mRNA-1
maker-Contig_Y2-snap-gene-18.796-mRNA-1
maker-Contig_Y2-snap-gene-18.592-mRNA-1
maker-Contig_Y2-augustus-gene-18.183-mRNA-1
augustus_masked-Contig_Y2-processed-gene-18.44-mRNA-1
maker-Contig_Y2-augustus-gene-18.346-mRNA-1
maker-Contig_Y2-augustus-gene-18.348-mRNA-1
maker-Contig_Y2-snap-gene-18.600-mRNA-1
maker-Contig_Y2-augustus-gene-18.351-mRNA-1
maker-Contig_Y2-snap-gene-18.808-mRNA-1
maker-Contig_Y2-augustus-gene-18.190-mRNA-1
maker-Contig_Y2-snap-gene-18.819-mRNA-1
maker-Contig_Y2-snap-gene-18.613-mRNA-1
maker-Contig_Y2-augustus-gene-18.370-mRNA-1
maker-Contig_Y2-augustus-gene-18.200-mRNA-1
snap_masked-Contig_Y2-processed-gene-18.92-mRNA-1
snap_masked-Contig_Y2-processed-gene-18.93-mRNA-1
maker-Contig_Y2-snap-gene-18.628-mRNA-1
maker-Contig_Y2-augustus-gene-18.215-mRNA-1
snap_masked-Contig_Y2-processed-gene-18.96-mRNA-1
maker-Contig_Y2-snap-gene-18.827-mRNA-1
maker-Contig_Y2-augustus-gene-18.382-mRNA-1
maker-Contig_Y2-augustus-gene-18.206-mRNA-1
maker-Contig_Y2-augustus-gene-18.385-mRNA-1
maker-Contig_Y2-snap-gene-18.658-mRNA-1
snap_masked-Contig_Y2-processed-gene-18.144-mRNA-1
snap_masked-Contig_Y2-processed-gene-18.145-mRNA-1
snap_masked-Contig_Y2-processed-gene-18.146-mRNA-1
maker-Contig_Y2-augustus-gene-18.393-mRNA-1
maker-Contig_Y2-augustus-gene-18.391-mRNA-1
maker-Contig_Y2-snap-gene-18.870-mRNA-1
maker-Contig_Y2-augustus-gene-18.409-mRNA-1
maker-Contig_Y2-augustus-gene-18.412-mRNA-1
maker-Contig_Y2-augustus-gene-18.234-mRNA-1
snap_masked-Contig_Y2-processed-gene-18.149-mRNA-1
maker-Contig_Y2-augustus-gene-18.235-mRNA-1
maker-Contig_Y2-augustus-gene-18.415-mRNA-1
maker-Contig_Y2-snap-gene-18.673-mRNA-1
maker-Contig_Y2-snap-gene-18.674-mRNA-1
maker-Contig_Y2-snap-gene-18.885-mRNA-1
maker-Contig_Y2-augustus-gene-18.418-mRNA-1
maker-Contig_Y2-snap-gene-18.679-mRNA-1
maker-Contig_Y2-snap-gene-18.680-mRNA-1
maker-Contig_Y2-snap-gene-18.683-mRNA-1
augustus_masked-Contig_Y2-processed-gene-18.23-mRNA-1
augustus_masked-Contig_Y2-processed-gene-18.24-mRNA-1
maker-Contig_Y2-snap-gene-18.686-mRNA-1
maker-Contig_Y2-snap-gene-18.890-mRNA-1
maker-Contig_Y2-augustus-gene-18.421-mRNA-1
maker-Contig_Y2-augustus-gene-18.264-mRNA-1
maker-Contig_Y2-snap-gene-18.914-mRNA-1
maker-Contig_Y2-augustus-gene-18.427-mRNA-1
maker-Contig_Y2-snap-gene-18.958-mRNA-1
snap_masked-Contig_Y2-processed-gene-18.108-mRNA-1
maker-Contig_Y2-snap-gene-18.902-mRNA-1
maker-Contig_Y2-augustus-gene-18.258-mRNA-1
maker-Contig_Y2-augustus-gene-18.255-mRNA-1
maker-Contig_Y2-snap-gene-18.1036-mRNA-1
maker-Contig_Y2-snap-gene-18.908-mRNA-1
maker-Contig_Y2-snap-gene-18.901-mRNA-1
maker-Contig_Y2-augustus-gene-18.541-mRNA-1
maker-Contig_Y2-snap-gene-18.705-mRNA-1
maker-Contig_Y2-augustus-gene-18.542-mRNA-1
maker-Contig_Y2-snap-gene-18.706-mRNA-1
maker-Contig_Y2-snap-gene-18.713-mRNA-1
maker-Contig_Y2-augustus-gene-18.545-mRNA-1
maker-Contig_Y2-snap-gene-18.714-mRNA-1
maker-Contig_Y2-augustus-gene-18.546-mRNA-1
maker-Contig_Y2-augustus-gene-18.559-mRNA-1
maker-Contig_Y2-snap-gene-18.716-mRNA-1
maker-Contig_Y2-augustus-gene-18.563-mRNA-1
maker-Contig_Y2-snap-gene-18.720-mRNA-1
maker-Contig_Y2-augustus-gene-18.564-mRNA-1
maker-Contig_Y2-augustus-gene-18.289-mRNA-1
maker-Contig_Y2-snap-gene-18.1096-mRNA-1
maker-Contig_Y2-snap-gene-18.1098-mRNA-1
maker-Contig_Y2-snap-gene-18.1097-mRNA-1
maker-Contig_Y2-augustus-gene-18.293-mRNA-1
maker-Contig_Y2-snap-gene-18.746-mRNA-1
maker-Contig_Y2-snap-gene-18.745-mRNA-1
maker-Contig_Y2-snap-gene-18.1105-mRNA-1
maker-Contig_Y2-snap-gene-19.611-mRNA-1
maker-Contig_Y2-augustus-gene-19.217-mRNA-1
maker-Contig_Y2-augustus-gene-19.404-mRNA-1
maker-Contig_Y2-augustus-gene-19.219-mRNA-1
maker-Contig_Y2-augustus-gene-19.405-mRNA-1
augustus_masked-Contig_Y2-processed-gene-19.2-mRNA-1
maker-Contig_Y2-augustus-gene-19.223-mRNA-1
maker-Contig_Y2-augustus-gene-19.414-mRNA-1
augustus_masked-Contig_Y2-processed-gene-19.4-mRNA-1
snap_masked-Contig_Y2-processed-gene-19.162-mRNA-1
augustus_masked-Contig_Y2-processed-gene-19.47-mRNA-1
maker-Contig_Y2-augustus-gene-19.225-mRNA-1
maker-Contig_Y2-snap-gene-19.932-mRNA-1
maker-Contig_Y2-augustus-gene-19.238-mRNA-1
maker-Contig_Y2-snap-gene-19.939-mRNA-1
maker-Contig_Y2-snap-gene-19.936-mRNA-1
maker-Contig_Y2-snap-gene-19.945-mRNA-1
maker-Contig_Y2-snap-gene-19.713-mRNA-1
maker-Contig_Y2-snap-gene-19.947-mRNA-1
snap_masked-Contig_Y2-processed-gene-19.175-mRNA-1
augustus_masked-Contig_Y2-processed-gene-19.58-mRNA-1
maker-Contig_Y2-augustus-gene-19.440-mRNA-1
maker-Contig_Y2-snap-gene-19.662-mRNA-1
maker-Contig_Y2-snap-gene-19.660-mRNA-1
snap_masked-Contig_Y2-processed-gene-19.110-mRNA-1
maker-Contig_Y2-snap-gene-19.667-mRNA-1
maker-Contig_Y2-augustus-gene-19.251-mRNA-1
maker-Contig_Y2-snap-gene-19.982-mRNA-1
maker-Contig_Y2-snap-gene-19.987-mRNA-1
snap_masked-Contig_Y2-processed-gene-19.113-mRNA-1
maker-Contig_Y2-snap-gene-19.744-mRNA-1
maker-Contig_Y2-augustus-gene-19.530-mRNA-1
maker-Contig_Y2-augustus-gene-19.255-mRNA-1
maker-Contig_Y2-augustus-gene-19.258-mRNA-1
augustus_masked-Contig_Y2-processed-gene-19.67-mRNA-1
maker-Contig_Y2-augustus-gene-19.260-mRNA-1
maker-Contig_Y2-augustus-gene-19.270-mRNA-1
maker-Contig_Y2-snap-gene-19.754-mRNA-1
maker-Contig_Y2-snap-gene-19.752-mRNA-1
maker-Contig_Y2-augustus-gene-19.536-mRNA-1
maker-Contig_Y2-augustus-gene-19.275-mRNA-1
maker-Contig_Y2-snap-gene-19.779-mRNA-1
maker-Contig_Y2-snap-gene-19.787-mRNA-1
maker-Contig_Y2-augustus-gene-19.538-mRNA-1
maker-Contig_Y2-snap-gene-19.783-mRNA-1
maker-Contig_Y2-augustus-gene-19.539-mRNA-1
snap_masked-Contig_Y2-processed-gene-19.125-mRNA-1
snap_masked-Contig_Y2-processed-gene-19.126-mRNA-1
maker-Contig_Y2-augustus-gene-19.287-mRNA-1
maker-Contig_Y2-augustus-gene-19.544-mRNA-1
maker-Contig_Y2-augustus-gene-19.288-mRNA-1
maker-Contig_Y2-snap-gene-19.794-mRNA-1
maker-Contig_Y2-snap-gene-19.1012-mRNA-1
snap_masked-Contig_Y2-processed-gene-19.189-mRNA-1
augustus_masked-Contig_Y2-processed-gene-19.20-mRNA-1
augustus_masked-Contig_Y2-processed-gene-19.21-mRNA-1
maker-Contig_Y2-augustus-gene-19.547-mRNA-1
augustus_masked-Contig_Y2-processed-gene-19.22-mRNA-1
maker-Contig_Y2-augustus-gene-19.302-mRNA-1
maker-Contig_Y2-snap-gene-19.1013-mRNA-1
maker-Contig_Y2-snap-gene-19.811-mRNA-1
maker-Contig_Y2-augustus-gene-19.558-mRNA-1
maker-Contig_Y2-augustus-gene-19.316-mRNA-1
maker-Contig_Y2-snap-gene-19.1027-mRNA-1
maker-Contig_Y2-augustus-gene-19.566-mRNA-1
maker-Contig_Y2-snap-gene-19.831-mRNA-1
augustus_masked-Contig_Y2-processed-gene-19.78-mRNA-1
maker-Contig_Y2-augustus-gene-19.561-mRNA-1
augustus_masked-Contig_Y2-processed-gene-19.80-mRNA-1
maker-Contig_Y2-snap-gene-19.1047-mRNA-1
maker-Contig_Y2-augustus-gene-19.579-mRNA-1
maker-Contig_Y2-augustus-gene-19.325-mRNA-1
augustus_masked-Contig_Y2-processed-gene-19.83-mRNA-1
maker-Contig_Y2-augustus-gene-19.584-mRNA-1
maker-Contig_Y2-snap-gene-19.835-mRNA-1
maker-Contig_Y2-snap-gene-19.836-mRNA-1
maker-Contig_Y2-augustus-gene-19.585-mRNA-1
maker-Contig_Y2-augustus-gene-19.335-mRNA-1
maker-Contig_Y2-augustus-gene-19.336-mRNA-1
augustus_masked-Contig_Y2-processed-gene-19.32-mRNA-1
maker-Contig_Y2-augustus-gene-19.337-mRNA-1
maker-Contig_Y2-augustus-gene-19.589-mRNA-1
augustus_masked-Contig_Y2-processed-gene-19.34-mRNA-1
maker-Contig_Y2-snap-gene-19.1065-mRNA-1
maker-Contig_Y2-snap-gene-19.1069-mRNA-1
maker-Contig_Y2-snap-gene-19.859-mRNA-1
maker-Contig_Y2-augustus-gene-19.596-mRNA-1
maker-Contig_Y2-augustus-gene-19.352-mRNA-1
maker-Contig_Y2-snap-gene-19.866-mRNA-1
maker-Contig_Y2-snap-gene-19.865-mRNA-1
maker-Contig_Y2-augustus-gene-19.360-mRNA-1
maker-Contig_Y2-augustus-gene-19.599-mRNA-1
maker-Contig_Y2-snap-gene-19.882-mRNA-1
augustus_masked-Contig_Y2-processed-gene-19.42-mRNA-1
maker-Contig_Y2-augustus-gene-19.600-mRNA-1
maker-Contig_Y2-augustus-gene-20.87-mRNA-1
maker-Contig_Y2-augustus-gene-20.90-mRNA-1
maker-Contig_Y2-snap-gene-20.452-mRNA-1
maker-Contig_Y2-snap-gene-20.318-mRNA-1
maker-Contig_Y2-augustus-gene-20.226-mRNA-1
maker-Contig_Y2-snap-gene-20.311-mRNA-1
maker-Contig_Y2-augustus-gene-20.94-mRNA-1
maker-Contig_Y2-augustus-gene-20.95-mRNA-1
maker-Contig_Y2-augustus-gene-20.235-mRNA-1
maker-Contig_Y2-snap-gene-20.395-mRNA-1
maker-Contig_Y2-augustus-gene-20.187-mRNA-1
maker-Contig_Y2-snap-gene-20.396-mRNA-1
maker-Contig_Y2-augustus-gene-20.237-mRNA-1
maker-Contig_Y2-augustus-gene-20.196-mRNA-1
maker-Contig_Y2-augustus-gene-20.197-mRNA-1
maker-Contig_Y2-snap-gene-20.412-mRNA-1
maker-Contig_Y2-snap-gene-20.411-mRNA-1
maker-Contig_Y2-snap-gene-20.472-mRNA-1
maker-Contig_Y2-augustus-gene-20.243-mRNA-1
maker-Contig_Y2-augustus-gene-20.244-mRNA-1
maker-Contig_Y2-augustus-gene-20.266-mRNA-1
maker-Contig_Y2-augustus-gene-20.270-mRNA-1
maker-Contig_Y2-augustus-gene-20.271-mRNA-1
maker-Contig_Y2-augustus-gene-20.208-mRNA-1
maker-Contig_Y2-augustus-gene-20.284-mRNA-1
maker-Contig_Y2-snap-gene-20.492-mRNA-1
maker-Contig_Y2-augustus-gene-20.210-mRNA-1
maker-Contig_Y2-augustus-gene-20.287-mRNA-1
maker-Contig_Y2-snap-gene-20.430-mRNA-1
maker-Contig_Y2-snap-gene-20.431-mRNA-1
maker-Contig_Y2-snap-gene-20.434-mRNA-1
maker-Contig_Y2-snap-gene-20.503-mRNA-1
maker-Contig_Y2-snap-gene-20.505-mRNA-1
maker-Contig_Y2-augustus-gene-20.297-mRNA-1
maker-Contig_Y2-augustus-gene-20.299-mRNA-1
maker-Contig_Y2-snap-gene-20.513-mRNA-1
maker-Contig_Y2-augustus-gene-20.214-mRNA-1
maker-Contig_Y2-snap-gene-20.440-mRNA-1
maker-Contig_Y2-augustus-gene-20.217-mRNA-1
augustus_masked-Contig_Y2-processed-gene-20.30-mRNA-1
maker-Contig_Y2-augustus-gene-20.220-mRNA-1
maker-Contig_Y2-augustus-gene-20.305-mRNA-1
maker-Contig_Y2-snap-gene-20.523-mRNA-1
maker-Contig_Y2-snap-gene-20.450-mRNA-1
maker-Contig_Y2-snap-gene-21.342-mRNA-1
maker-Contig_Y2-augustus-gene-21.172-mRNA-1
maker-Contig_Y2-snap-gene-21.349-mRNA-1
maker-Contig_Y2-augustus-gene-21.173-mRNA-1
augustus_masked-Contig_Y2-processed-gene-21.3-mRNA-1
maker-Contig_Y2-augustus-gene-21.183-mRNA-1
augustus_masked-Contig_Y2-processed-gene-21.4-mRNA-1
maker-Contig_Y2-augustus-gene-21.185-mRNA-1
maker-Contig_Y2-snap-gene-21.367-mRNA-1
maker-Contig_Y2-snap-gene-21.366-mRNA-1
maker-Contig_Y2-snap-gene-21.508-mRNA-1
maker-Contig_Y2-snap-gene-21.365-mRNA-1
maker-Contig_Y2-augustus-gene-21.262-mRNA-1
augustus_masked-Contig_Y2-processed-gene-21.46-mRNA-1
maker-Contig_Y2-snap-gene-21.397-mRNA-1
maker-Contig_Y2-augustus-gene-21.272-mRNA-1
maker-Contig_Y2-snap-gene-21.401-mRNA-1
maker-Contig_Y2-snap-gene-21.405-mRNA-1
snap_masked-Contig_Y2-processed-gene-21.94-mRNA-1
snap_masked-Contig_Y2-processed-gene-21.95-mRNA-1
maker-Contig_Y2-snap-gene-21.402-mRNA-1
maker-Contig_Y2-snap-gene-21.538-mRNA-1
maker-Contig_Y2-snap-gene-21.431-mRNA-1
maker-Contig_Y2-snap-gene-21.433-mRNA-1
maker-Contig_Y2-snap-gene-21.559-mRNA-1
snap_masked-Contig_Y2-processed-gene-21.98-mRNA-1
maker-Contig_Y2-augustus-gene-21.274-mRNA-1
maker-Contig_Y2-snap-gene-21.434-mRNA-1
maker-Contig_Y2-augustus-gene-21.218-mRNA-1
maker-Contig_Y2-snap-gene-21.444-mRNA-1
maker-Contig_Y2-snap-gene-21.560-mRNA-1
maker-Contig_Y2-snap-gene-21.446-mRNA-1
maker-Contig_Y2-snap-gene-21.451-mRNA-1
maker-Contig_Y2-snap-gene-21.561-mRNA-1
maker-Contig_Y2-snap-gene-21.455-mRNA-1
maker-Contig_Y2-snap-gene-21.566-mRNA-1
maker-Contig_Y2-augustus-gene-21.281-mRNA-1
augustus_masked-Contig_Y2-processed-gene-21.15-mRNA-1
maker-Contig_Y2-augustus-gene-21.242-mRNA-1
maker-Contig_Y2-augustus-gene-21.288-mRNA-1
maker-Contig_Y2-snap-gene-21.468-mRNA-1
maker-Contig_Y2-snap-gene-21.579-mRNA-1
maker-Contig_Y2-augustus-gene-21.245-mRNA-1
maker-Contig_Y2-snap-gene-21.580-mRNA-1
snap_masked-Contig_Y2-processed-gene-21.152-mRNA-1
maker-Contig_Y2-snap-gene-21.591-mRNA-1
augustus_masked-Contig_Y2-processed-gene-21.22-mRNA-1
maker-Contig_Y2-snap-gene-21.481-mRNA-1
maker-Contig_Y2-augustus-gene-21.303-mRNA-1
maker-Contig_Y2-snap-gene-21.610-mRNA-1
maker-Contig_Y2-augustus-gene-21.250-mRNA-1
maker-Contig_Y2-snap-gene-21.613-mRNA-1
maker-Contig_Y2-augustus-gene-21.310-mRNA-1
maker-Contig_Y2-augustus-gene-21.253-mRNA-1
snap_masked-Contig_Y2-processed-gene-21.159-mRNA-1
maker-Contig_Y2-augustus-gene-21.317-mRNA-1
augustus_masked-Contig_Y2-processed-gene-21.28-mRNA-1
maker-Contig_Y2-snap-gene-21.495-mRNA-1
maker-Contig_Y2-augustus-gene-21.256-mRNA-1
snap_masked-Contig_Y2-processed-gene-21.121-mRNA-1
snap_masked-Contig_Y2-processed-gene-21.122-mRNA-1
maker-Contig_Y2-augustus-gene-21.321-mRNA-1
snap_masked-Contig_Y2-processed-gene-21.163-mRNA-1
snap_masked-Contig_Y2-processed-gene-21.124-mRNA-1
augustus_masked-Contig_Y2-processed-gene-21.33-mRNA-1
maker-Contig_Y2-snap-gene-21.636-mRNA-1
snap_masked-Contig_Y2-processed-gene-21.166-mRNA-1
maker-Contig_Y2-augustus-gene-21.327-mRNA-1
snap_masked-Contig_Y2-processed-gene-21.168-mRNA-1
snap_masked-Contig_Y2-processed-gene-21.169-mRNA-1
maker-Contig_Y2-augustus-gene-21.332-mRNA-1
maker-Contig_Y2-snap-gene-21.643-mRNA-1
maker-Contig_Y2-augustus-gene-21.259-mRNA-1
maker-Contig_Y2-augustus-gene-21.340-mRNA-1
maker-Contig_Y2-augustus-gene-22.114-mRNA-1
maker-Contig_Y2-snap-gene-22.356-mRNA-1
maker-Contig_Y2-snap-gene-22.253-mRNA-1
maker-Contig_Y2-snap-gene-22.254-mRNA-1
augustus_masked-Contig_Y2-processed-gene-22.1-mRNA-1
maker-Contig_Y2-snap-gene-22.358-mRNA-1
augustus_masked-Contig_Y2-processed-gene-22.28-mRNA-1
maker-Contig_Y2-snap-gene-22.263-mRNA-1
maker-Contig_Y2-augustus-gene-22.191-mRNA-1
maker-Contig_Y2-augustus-gene-22.127-mRNA-1
snap_masked-Contig_Y2-processed-gene-22.85-mRNA-1
maker-Contig_Y2-augustus-gene-22.128-mRNA-1
maker-Contig_Y2-augustus-gene-22.192-mRNA-1
maker-Contig_Y2-snap-gene-22.268-mRNA-1
maker-Contig_Y2-snap-gene-22.367-mRNA-1
maker-Contig_Y2-augustus-gene-22.199-mRNA-1
maker-Contig_Y2-snap-gene-22.375-mRNA-1
maker-Contig_Y2-snap-gene-22.372-mRNA-1
maker-Contig_Y2-augustus-gene-22.205-mRNA-1
maker-Contig_Y2-snap-gene-22.381-mRNA-1
maker-Contig_Y2-snap-gene-22.270-mRNA-1
maker-Contig_Y2-snap-gene-22.272-mRNA-1
maker-Contig_Y2-snap-gene-22.271-mRNA-1
maker-Contig_Y2-augustus-gene-22.132-mRNA-1
augustus_masked-Contig_Y2-processed-gene-22.9-mRNA-1
augustus_masked-Contig_Y2-processed-gene-22.10-mRNA-1
maker-Contig_Y2-augustus-gene-22.135-mRNA-1
augustus_masked-Contig_Y2-processed-gene-22.12-mRNA-1
maker-Contig_Y2-snap-gene-22.387-mRNA-1
maker-Contig_Y2-augustus-gene-22.209-mRNA-1
maker-Contig_Y2-augustus-gene-22.225-mRNA-1
maker-Contig_Y2-snap-gene-22.386-mRNA-1
maker-Contig_Y2-snap-gene-22.382-mRNA-1
maker-Contig_Y2-snap-gene-22.306-mRNA-1
maker-Contig_Y2-snap-gene-22.308-mRNA-1
maker-Contig_Y2-snap-gene-22.421-mRNA-1
maker-Contig_Y2-snap-gene-22.426-mRNA-1
maker-Contig_Y2-augustus-gene-22.161-mRNA-1
maker-Contig_Y2-augustus-gene-22.162-mRNA-1
maker-Contig_Y2-augustus-gene-22.170-mRNA-1
maker-Contig_Y2-augustus-gene-22.172-mRNA-1
maker-Contig_Y2-augustus-gene-22.173-mRNA-1
maker-Contig_Y2-augustus-gene-22.247-mRNA-1
maker-Contig_Y2-augustus-gene-22.174-mRNA-1
maker-Contig_Y2-snap-gene-22.432-mRNA-1
maker-Contig_Y2-augustus-gene-22.177-mRNA-1
maker-Contig_Y2-snap-gene-22.433-mRNA-1
maker-Contig_Y2-snap-gene-22.341-mRNA-1
augustus_masked-Contig_Y2-processed-gene-22.23-mRNA-1
maker-Contig_Y2-snap-gene-22.344-mRNA-1
maker-Contig_Y2-augustus-gene-22.183-mRNA-1
maker-Contig_Y2-snap-gene-22.353-mRNA-1
maker-Contig_Y2-augustus-gene-23.126-mRNA-1
maker-Contig_Y2-snap-gene-23.278-mRNA-1
maker-Contig_Y2-snap-gene-23.292-mRNA-1
snap_masked-Contig_Y2-processed-gene-23.53-mRNA-1
maker-Contig_Y2-snap-gene-23.348-mRNA-1
maker-Contig_Y2-snap-gene-23.350-mRNA-1
maker-Contig_Y2-augustus-gene-23.184-mRNA-1
maker-Contig_Y2-snap-gene-23.352-mRNA-1
maker-Contig_Y2-augustus-gene-23.141-mRNA-1
maker-Contig_Y2-augustus-gene-23.188-mRNA-1
maker-Contig_Y2-snap-gene-23.300-mRNA-1
maker-Contig_Y2-snap-gene-23.357-mRNA-1
maker-Contig_Y2-augustus-gene-23.145-mRNA-1
maker-Contig_Y2-augustus-gene-23.146-mRNA-1
augustus_masked-Contig_Y2-processed-gene-23.27-mRNA-1
maker-Contig_Y2-snap-gene-23.303-mRNA-1
maker-Contig_Y2-augustus-gene-23.197-mRNA-1
maker-Contig_Y2-augustus-gene-23.198-mRNA-1
maker-Contig_Y2-augustus-gene-23.161-mRNA-1
maker-Contig_Y2-augustus-gene-23.206-mRNA-1
maker-Contig_Y2-snap-gene-23.326-mRNA-1
maker-Contig_Y2-augustus-gene-23.167-mRNA-1
augustus_masked-Contig_Y2-processed-gene-23.10-mRNA-1
maker-Contig_Y2-snap-gene-23.376-mRNA-1
maker-Contig_Y2-augustus-gene-23.211-mRNA-1
maker-Contig_Y2-augustus-gene-23.212-mRNA-1
maker-Contig_Y2-augustus-gene-23.213-mRNA-1
maker-Contig_Y2-augustus-gene-23.170-mRNA-1
maker-Contig_Y2-snap-gene-23.335-mRNA-1
maker-Contig_Y2-snap-gene-23.384-mRNA-1
maker-Contig_Y2-augustus-gene-23.177-mRNA-1
maker-Contig_Y2-snap-gene-23.389-mRNA-1
maker-Contig_Y2-snap-gene-23.397-mRNA-1
maker-Contig_Y2-augustus-gene-23.245-mRNA-1
maker-Contig_Y2-augustus-gene-23.248-mRNA-1
maker-Contig_Y2-augustus-gene-23.249-mRNA-1
maker-Contig_Y2-augustus-gene-23.179-mRNA-1
maker-Contig_Y2-snap-gene-23.420-mRNA-1
maker-Contig_Y2-augustus-gene-23.253-mRNA-1
maker-Contig_Y2-snap-gene-23.427-mRNA-1
maker-Contig_Y2-snap-gene-23.428-mRNA-1
maker-Contig_Y2-snap-gene-23.429-mRNA-1
maker-Contig_Y2-snap-gene-23.436-mRNA-1
maker-Contig_Y2-augustus-gene-23.270-mRNA-1
maker-Contig_Y2-snap-gene-23.345-mRNA-1
maker-Contig_Y2-snap-gene-23.346-mRNA-1
maker-Contig_Y2-snap-gene-24.121-mRNA-1
snap_masked-Contig_Y2-processed-gene-24.21-mRNA-1
maker-Contig_Y2-snap-gene-24.125-mRNA-1
maker-Contig_Y2-snap-gene-24.152-mRNA-1
maker-Contig_Y2-snap-gene-24.129-mRNA-1
maker-Contig_Y2-augustus-gene-24.76-mRNA-1
maker-Contig_Y2-augustus-gene-24.110-mRNA-1
maker-Contig_Y2-snap-gene-24.162-mRNA-1
maker-Contig_Y2-augustus-gene-24.109-mRNA-1
maker-Contig_Y2-snap-gene-24.138-mRNA-1
snap_masked-Contig_Y2-processed-gene-24.46-mRNA-1
augustus_masked-Contig_Y2-processed-gene-24.15-mRNA-1
maker-Contig_Y2-augustus-gene-24.115-mRNA-1
maker-Contig_Y2-augustus-gene-24.116-mRNA-1
maker-Contig_Y2-augustus-gene-24.84-mRNA-1
maker-Contig_Y2-snap-gene-24.174-mRNA-1
maker-Contig_Y2-augustus-gene-24.85-mRNA-1
maker-Contig_Y2-augustus-gene-24.90-mRNA-1
maker-Contig_Y2-snap-gene-24.179-mRNA-1
augustus_masked-Contig_Y2-processed-gene-24.19-mRNA-1
maker-Contig_Y2-augustus-gene-25.127-mRNA-1
maker-Contig_Y2-snap-gene-25.342-mRNA-1
maker-Contig_Y2-augustus-gene-25.193-mRNA-1
maker-Contig_Y2-augustus-gene-25.130-mRNA-1
maker-Contig_Y2-augustus-gene-25.197-mRNA-1
maker-Contig_Y2-augustus-gene-25.132-mRNA-1
augustus_masked-Contig_Y2-processed-gene-25.24-mRNA-1
maker-Contig_Y2-snap-gene-25.278-mRNA-1
maker-Contig_Y2-augustus-gene-25.137-mRNA-1
snap_masked-Contig_Y2-processed-gene-25.92-mRNA-1
snap_masked-Contig_Y2-processed-gene-25.93-mRNA-1
maker-Contig_Y2-augustus-gene-25.201-mRNA-1
maker-Contig_Y2-snap-gene-25.360-mRNA-1
maker-Contig_Y2-snap-gene-25.357-mRNA-1
maker-Contig_Y2-snap-gene-25.283-mRNA-1
snap_masked-Contig_Y2-processed-gene-25.64-mRNA-1
maker-Contig_Y2-augustus-gene-25.163-mRNA-1
maker-Contig_Y2-snap-gene-25.295-mRNA-1
maker-Contig_Y2-augustus-gene-25.232-mRNA-1
maker-Contig_Y2-augustus-gene-25.234-mRNA-1
maker-Contig_Y2-snap-gene-25.379-mRNA-1
maker-Contig_Y2-augustus-gene-25.237-mRNA-1
maker-Contig_Y2-augustus-gene-25.238-mRNA-1
maker-Contig_Y2-snap-gene-25.309-mRNA-1
maker-Contig_Y2-augustus-gene-25.242-mRNA-1
maker-Contig_Y2-augustus-gene-25.167-mRNA-1
snap_masked-Contig_Y2-processed-gene-25.70-mRNA-1
maker-Contig_Y2-snap-gene-25.387-mRNA-1
maker-Contig_Y2-augustus-gene-25.246-mRNA-1
maker-Contig_Y2-snap-gene-25.320-mRNA-1
maker-Contig_Y2-snap-gene-25.391-mRNA-1
maker-Contig_Y2-augustus-gene-25.175-mRNA-1
maker-Contig_Y2-snap-gene-25.393-mRNA-1
snap_masked-Contig_Y2-processed-gene-25.72-mRNA-1
maker-Contig_Y2-snap-gene-25.397-mRNA-1
maker-Contig_Y2-snap-gene-25.327-mRNA-1
maker-Contig_Y2-snap-gene-25.399-mRNA-1
maker-Contig_Y2-augustus-gene-25.252-mRNA-1
maker-Contig_Y2-augustus-gene-25.183-mRNA-1
maker-Contig_Y2-augustus-gene-25.185-mRNA-1
maker-Contig_Y2-snap-gene-25.407-mRNA-1
maker-Contig_Y2-augustus-gene-25.262-mRNA-1
maker-Contig_Y2-augustus-gene-25.188-mRNA-1
augustus_masked-Contig_Y2-processed-gene-25.20-mRNA-1
maker-Contig_Y2-snap-gene-25.340-mRNA-1
maker-Contig_Y2-augustus-gene-26.106-mRNA-1
snap_masked-Contig_Y2-processed-gene-26.75-mRNA-1
maker-Contig_Y2-snap-gene-26.203-mRNA-1
maker-Contig_Y2-augustus-gene-26.110-mRNA-1
maker-Contig_Y2-augustus-gene-26.175-mRNA-1
maker-Contig_Y2-augustus-gene-26.111-mRNA-1
maker-Contig_Y2-augustus-gene-26.180-mRNA-1
maker-Contig_Y2-augustus-gene-26.113-mRNA-1
maker-Contig_Y2-snap-gene-26.268-mRNA-1
maker-Contig_Y2-augustus-gene-26.119-mRNA-1
maker-Contig_Y2-augustus-gene-26.183-mRNA-1
maker-Contig_Y2-snap-gene-26.278-mRNA-1
maker-Contig_Y2-augustus-gene-26.122-mRNA-1
maker-Contig_Y2-augustus-gene-26.123-mRNA-1
maker-Contig_Y2-snap-gene-26.284-mRNA-1
maker-Contig_Y2-augustus-gene-26.129-mRNA-1
maker-Contig_Y2-augustus-gene-26.130-mRNA-1
maker-Contig_Y2-augustus-gene-26.134-mRNA-1
maker-Contig_Y2-augustus-gene-26.131-mRNA-1
maker-Contig_Y2-augustus-gene-26.156-mRNA-1
maker-Contig_Y2-snap-gene-26.235-mRNA-1
maker-Contig_Y2-snap-gene-26.234-mRNA-1
maker-Contig_Y2-snap-gene-26.292-mRNA-1
maker-Contig_Y2-augustus-gene-26.164-mRNA-1
maker-Contig_Y2-snap-gene-26.299-mRNA-1
maker-Contig_Y2-snap-gene-26.248-mRNA-1
maker-Contig_Y2-augustus-gene-26.170-mRNA-1
maker-Contig_Y2-snap-gene-26.302-mRNA-1
maker-Contig_Y2-augustus-gene-26.172-mRNA-1
maker-Contig_Y2-augustus-gene-26.197-mRNA-1
maker-Contig_Y2-augustus-gene-26.198-mRNA-1
augustus_masked-Contig_Y2-processed-gene-26.44-mRNA-1
maker-Contig_Y2-augustus-gene-26.200-mRNA-1
maker-Contig_Y2-snap-gene-27.411-mRNA-1
maker-Contig_Y2-augustus-gene-27.223-mRNA-1
augustus_masked-Contig_Y2-processed-gene-27.27-mRNA-1
maker-Contig_Y2-snap-gene-27.289-mRNA-1
maker-Contig_Y2-snap-gene-27.417-mRNA-1
augustus_masked-Contig_Y2-processed-gene-27.4-mRNA-1
maker-Contig_Y2-augustus-gene-27.121-mRNA-1
maker-Contig_Y2-augustus-gene-27.229-mRNA-1
maker-Contig_Y2-augustus-gene-27.130-mRNA-1
maker-Contig_Y2-augustus-gene-27.131-mRNA-1
augustus_masked-Contig_Y2-processed-gene-27.7-mRNA-1
maker-Contig_Y2-augustus-gene-27.135-mRNA-1
snap_masked-Contig_Y2-processed-gene-27.95-mRNA-1
maker-Contig_Y2-snap-gene-27.305-mRNA-1
maker-Contig_Y2-snap-gene-27.431-mRNA-1
snap_masked-Contig_Y2-processed-gene-27.60-mRNA-1
maker-Contig_Y2-augustus-gene-27.138-mRNA-1
maker-Contig_Y2-snap-gene-27.314-mRNA-1
maker-Contig_Y2-augustus-gene-27.244-mRNA-1
maker-Contig_Y2-augustus-gene-27.141-mRNA-1
maker-Contig_Y2-augustus-gene-27.143-mRNA-1
maker-Contig_Y2-augustus-gene-27.145-mRNA-1
maker-Contig_Y2-augustus-gene-27.147-mRNA-1
maker-Contig_Y2-snap-gene-27.326-mRNA-1
maker-Contig_Y2-snap-gene-27.328-mRNA-1
maker-Contig_Y2-snap-gene-27.329-mRNA-1
maker-Contig_Y2-augustus-gene-27.246-mRNA-1
maker-Contig_Y2-snap-gene-27.336-mRNA-1
maker-Contig_Y2-augustus-gene-27.157-mRNA-1
maker-Contig_Y2-snap-gene-27.340-mRNA-1
maker-Contig_Y2-snap-gene-27.439-mRNA-1
maker-Contig_Y2-augustus-gene-27.159-mRNA-1
maker-Contig_Y2-augustus-gene-27.251-mRNA-1
maker-Contig_Y2-snap-gene-27.446-mRNA-1
maker-Contig_Y2-snap-gene-27.450-mRNA-1
maker-Contig_Y2-augustus-gene-27.163-mRNA-1
maker-Contig_Y2-augustus-gene-27.165-mRNA-1
maker-Contig_Y2-snap-gene-27.357-mRNA-1
maker-Contig_Y2-augustus-gene-27.167-mRNA-1
maker-Contig_Y2-augustus-gene-27.173-mRNA-1
maker-Contig_Y2-augustus-gene-27.265-mRNA-1
maker-Contig_Y2-snap-gene-27.350-mRNA-1
maker-Contig_Y2-snap-gene-27.382-mRNA-1
maker-Contig_Y2-augustus-gene-27.271-mRNA-1
maker-Contig_Y2-augustus-gene-27.196-mRNA-1
maker-Contig_Y2-augustus-gene-27.272-mRNA-1
maker-Contig_Y2-augustus-gene-27.197-mRNA-1
maker-Contig_Y2-augustus-gene-27.275-mRNA-1
maker-Contig_Y2-augustus-gene-27.276-mRNA-1
maker-Contig_Y2-snap-gene-27.466-mRNA-1
maker-Contig_Y2-snap-gene-27.467-mRNA-1
maker-Contig_Y2-augustus-gene-27.212-mRNA-1
maker-Contig_Y2-augustus-gene-27.210-mRNA-1
maker-Contig_Y2-augustus-gene-27.281-mRNA-1
maker-Contig_Y2-snap-gene-27.398-mRNA-1
maker-Contig_Y2-augustus-gene-27.283-mRNA-1
snap_masked-Contig_Y2-processed-gene-27.84-mRNA-1
augustus_masked-Contig_Y2-processed-gene-27.24-mRNA-1
maker-Contig_Y2-snap-gene-27.483-mRNA-1
maker-Contig_Y2-augustus-gene-27.216-mRNA-1
maker-Contig_Y2-snap-gene-27.485-mRNA-1
augustus_masked-Contig_Y2-processed-gene-27.48-mRNA-1
maker-Contig_Y2-augustus-gene-28.188-mRNA-1
maker-Contig_Y2-augustus-gene-28.190-mRNA-1
maker-Contig_Y2-snap-gene-28.549-mRNA-1
snap_masked-Contig_Y2-processed-gene-28.133-mRNA-1
maker-Contig_Y2-snap-gene-28.695-mRNA-1
maker-Contig_Y2-snap-gene-28.694-mRNA-1
snap_masked-Contig_Y2-processed-gene-28.83-mRNA-1
augustus_masked-Contig_Y2-processed-gene-28.5-mRNA-1
snap_masked-Contig_Y2-processed-gene-28.139-mRNA-1
maker-Contig_Y2-snap-gene-28.721-mRNA-1
maker-Contig_Y2-augustus-gene-28.426-mRNA-1
maker-Contig_Y2-augustus-gene-28.427-mRNA-1
maker-Contig_Y2-snap-gene-28.723-mRNA-1
maker-Contig_Y2-augustus-gene-28.212-mRNA-1
maker-Contig_Y2-augustus-gene-28.211-mRNA-1
maker-Contig_Y2-augustus-gene-28.432-mRNA-1
maker-Contig_Y2-augustus-gene-28.216-mRNA-1
snap_masked-Contig_Y2-processed-gene-28.91-mRNA-1
maker-Contig_Y2-snap-gene-28.566-mRNA-1
maker-Contig_Y2-snap-gene-28.564-mRNA-1
maker-Contig_Y2-snap-gene-28.565-mRNA-1
maker-Contig_Y2-augustus-gene-28.434-mRNA-1
maker-Contig_Y2-augustus-gene-28.226-mRNA-1
augustus_masked-Contig_Y2-processed-gene-28.11-mRNA-1
maker-Contig_Y2-snap-gene-28.580-mRNA-1
maker-Contig_Y2-snap-gene-28.738-mRNA-1
maker-Contig_Y2-augustus-gene-28.436-mRNA-1
maker-Contig_Y2-snap-gene-28.591-mRNA-1
maker-Contig_Y2-snap-gene-28.743-mRNA-1
maker-Contig_Y2-snap-gene-28.596-mRNA-1
maker-Contig_Y2-snap-gene-28.615-mRNA-1
maker-Contig_Y2-snap-gene-28.617-mRNA-1
maker-Contig_Y2-augustus-gene-28.291-mRNA-1
maker-Contig_Y2-augustus-gene-28.438-mRNA-1
maker-Contig_Y2-snap-gene-28.625-mRNA-1
maker-Contig_Y2-augustus-gene-28.300-mRNA-1
maker-Contig_Y2-snap-gene-28.635-mRNA-1
maker-Contig_Y2-augustus-gene-28.303-mRNA-1
maker-Contig_Y2-augustus-gene-28.306-mRNA-1
maker-Contig_Y2-snap-gene-28.641-mRNA-1
maker-Contig_Y2-augustus-gene-28.442-mRNA-1
maker-Contig_Y2-snap-gene-28.643-mRNA-1
maker-Contig_Y2-augustus-gene-28.312-mRNA-1
maker-Contig_Y2-snap-gene-28.648-mRNA-1
maker-Contig_Y2-augustus-gene-28.314-mRNA-1
maker-Contig_Y2-snap-gene-28.653-mRNA-1
maker-Contig_Y2-augustus-gene-28.444-mRNA-1
maker-Contig_Y2-augustus-gene-28.445-mRNA-1
maker-Contig_Y2-augustus-gene-28.460-mRNA-1
maker-Contig_Y2-snap-gene-28.764-mRNA-1
maker-Contig_Y2-snap-gene-28.779-mRNA-1
snap_masked-Contig_Y2-processed-gene-28.116-mRNA-1
snap_masked-Contig_Y2-processed-gene-28.168-mRNA-1
snap_masked-Contig_Y2-processed-gene-28.117-mRNA-1
maker-Contig_Y2-snap-gene-28.780-mRNA-1
maker-Contig_Y2-snap-gene-28.782-mRNA-1
maker-Contig_Y2-augustus-gene-28.464-mRNA-1
maker-Contig_Y2-augustus-gene-28.330-mRNA-1
maker-Contig_Y2-snap-gene-28.806-mRNA-1
maker-Contig_Y2-augustus-gene-28.332-mRNA-1
maker-Contig_Y2-snap-gene-28.808-mRNA-1
maker-Contig_Y2-augustus-gene-28.483-mRNA-1
augustus_masked-Contig_Y2-processed-gene-28.68-mRNA-1
maker-Contig_Y2-augustus-gene-28.484-mRNA-1
maker-Contig_Y2-snap-gene-28.810-mRNA-1
maker-Contig_Y2-augustus-gene-28.334-mRNA-1
maker-Contig_Y2-snap-gene-28.855-mRNA-1
maker-Contig_Y2-augustus-gene-28.336-mRNA-1
maker-Contig_Y2-augustus-gene-28.337-mRNA-1
augustus_masked-Contig_Y2-processed-gene-28.33-mRNA-1
maker-Contig_Y2-snap-gene-28.686-mRNA-1
augustus_masked-Contig_Y2-processed-gene-28.35-mRNA-1
augustus_masked-Contig_Y2-processed-gene-28.36-mRNA-1
maker-Contig_Y2-augustus-gene-28.534-mRNA-1
maker-Contig_Y2-augustus-gene-29.85-mRNA-1
maker-Contig_Y2-augustus-gene-29.87-mRNA-1
maker-Contig_Y2-augustus-gene-29.89-mRNA-1
augustus_masked-Contig_Y2-processed-gene-29.3-mRNA-1
maker-Contig_Y2-snap-gene-29.149-mRNA-1
maker-Contig_Y2-snap-gene-29.122-mRNA-1
maker-Contig_Y2-augustus-gene-29.106-mRNA-1
maker-Contig_Y2-snap-gene-29.126-mRNA-1
maker-Contig_Y2-snap-gene-29.130-mRNA-1
maker-Contig_Y2-augustus-gene-29.108-mRNA-1
maker-Contig_Y2-augustus-gene-29.99-mRNA-1
maker-Contig_Y2-augustus-gene-29.110-mRNA-1
maker-Contig_Y2-snap-gene-29.134-mRNA-1
maker-Contig_Y2-augustus-gene-29.103-mRNA-1
maker-Contig_Y2-snap-gene-29.139-mRNA-1
maker-Contig_Y2-augustus-gene-29.113-mRNA-1
maker-Contig_Y2-snap-gene-29.140-mRNA-1
maker-Contig_Y2-snap-gene-29.141-mRNA-1
maker-Contig_Y2-snap-gene-29.146-mRNA-1
augustus_masked-Contig_Y2-processed-gene-29.15-mRNA-1
maker-Contig_Y2-augustus-gene-29.105-mRNA-1
maker-Contig_Y2-snap-gene-30.64-mRNA-1
snap_masked-Contig_Y2-processed-gene-30.17-mRNA-1
augustus_masked-Contig_Y2-processed-gene-30.1-mRNA-1
maker-Contig_Y2-snap-gene-30.75-mRNA-1
maker-Contig_Y2-augustus-gene-30.56-mRNA-1
maker-Contig_Y2-snap-gene-30.72-mRNA-1
maker-Contig_Y2-augustus-gene-30.59-mRNA-1
maker-Contig_Y2-snap-gene-30.74-mRNA-1
augustus_masked-Contig_Y2-processed-gene-31.22-mRNA-1
maker-Contig_Y2-augustus-gene-31.141-mRNA-1
snap_masked-Contig_Y2-processed-gene-31.44-mRNA-1
snap_masked-Contig_Y2-processed-gene-31.45-mRNA-1
maker-Contig_Y2-augustus-gene-31.143-mRNA-1
maker-Contig_Y2-augustus-gene-31.144-mRNA-1
maker-Contig_Y2-augustus-gene-31.147-mRNA-1
maker-Contig_Y2-augustus-gene-31.99-mRNA-1
maker-Contig_Y2-augustus-gene-31.150-mRNA-1
maker-Contig_Y2-augustus-gene-31.101-mRNA-1
snap_masked-Contig_Y2-processed-gene-31.48-mRNA-1
maker-Contig_Y2-augustus-gene-31.152-mRNA-1
snap_masked-Contig_Y2-processed-gene-31.49-mRNA-1
maker-Contig_Y2-snap-gene-31.205-mRNA-1
augustus_masked-Contig_Y2-processed-gene-31.5-mRNA-1
maker-Contig_Y2-snap-gene-31.279-mRNA-1
augustus_masked-Contig_Y2-processed-gene-31.27-mRNA-1
maker-Contig_Y2-augustus-gene-31.105-mRNA-1
augustus_masked-Contig_Y2-processed-gene-31.28-mRNA-1
maker-Contig_Y2-augustus-gene-31.107-mRNA-1
maker-Contig_Y2-augustus-gene-31.108-mRNA-1
maker-Contig_Y2-snap-gene-31.230-mRNA-1
augustus_masked-Contig_Y2-processed-gene-31.29-mRNA-1
maker-Contig_Y2-snap-gene-31.285-mRNA-1
maker-Contig_Y2-snap-gene-31.233-mRNA-1
maker-Contig_Y2-augustus-gene-31.159-mRNA-1
maker-Contig_Y2-snap-gene-31.284-mRNA-1
maker-Contig_Y2-augustus-gene-31.170-mRNA-1
maker-Contig_Y2-snap-gene-31.236-mRNA-1
maker-Contig_Y2-snap-gene-31.312-mRNA-1
maker-Contig_Y2-augustus-gene-31.175-mRNA-1
maker-Contig_Y2-snap-gene-31.314-mRNA-1
maker-Contig_Y2-snap-gene-31.241-mRNA-1
maker-Contig_Y2-snap-gene-31.243-mRNA-1
maker-Contig_Y2-augustus-gene-31.178-mRNA-1
maker-Contig_Y2-snap-gene-31.326-mRNA-1
maker-Contig_Y2-snap-gene-31.327-mRNA-1
augustus_masked-Contig_Y2-processed-gene-31.39-mRNA-1
maker-Contig_Y2-augustus-gene-31.128-mRNA-1
maker-Contig_Y2-snap-gene-31.334-mRNA-1
augustus_masked-Contig_Y2-processed-gene-31.15-mRNA-1
maker-Contig_Y2-augustus-gene-31.129-mRNA-1
maker-Contig_Y2-augustus-gene-31.190-mRNA-1
maker-Contig_Y2-augustus-gene-31.196-mRNA-1
maker-Contig_Y2-augustus-gene-31.136-mRNA-1
maker-Contig_Y2-augustus-gene-31.138-mRNA-1
maker-Contig_Y2-augustus-gene-32.151-mRNA-1
maker-Contig_Y2-snap-gene-32.181-mRNA-1
maker-Contig_Y2-augustus-gene-32.91-mRNA-1
maker-Contig_Y2-snap-gene-32.257-mRNA-1
maker-Contig_Y2-snap-gene-32.258-mRNA-1
maker-Contig_Y2-augustus-gene-32.156-mRNA-1
maker-Contig_Y2-augustus-gene-32.157-mRNA-1
maker-Contig_Y2-snap-gene-32.184-mRNA-1
maker-Contig_Y2-snap-gene-32.264-mRNA-1
maker-Contig_Y2-augustus-gene-32.159-mRNA-1
maker-Contig_Y2-augustus-gene-32.97-mRNA-1
maker-Contig_Y2-snap-gene-32.190-mRNA-1
maker-Contig_Y2-augustus-gene-32.162-mRNA-1
maker-Contig_Y2-augustus-gene-32.163-mRNA-1
maker-Contig_Y2-augustus-gene-32.98-mRNA-1
augustus_masked-Contig_Y2-processed-gene-32.8-mRNA-1
snap_masked-Contig_Y2-processed-gene-32.46-mRNA-1
maker-Contig_Y2-augustus-gene-32.120-mRNA-1
maker-Contig_Y2-snap-gene-32.216-mRNA-1
maker-Contig_Y2-augustus-gene-32.122-mRNA-1
maker-Contig_Y2-augustus-gene-32.123-mRNA-1
maker-Contig_Y2-snap-gene-32.218-mRNA-1
maker-Contig_Y2-snap-gene-32.281-mRNA-1
snap_masked-Contig_Y2-processed-gene-32.79-mRNA-1
maker-Contig_Y2-snap-gene-32.219-mRNA-1
maker-Contig_Y2-snap-gene-32.220-mRNA-1
maker-Contig_Y2-snap-gene-32.284-mRNA-1
snap_masked-Contig_Y2-processed-gene-32.82-mRNA-1
maker-Contig_Y2-augustus-gene-32.127-mRNA-1
maker-Contig_Y2-snap-gene-32.222-mRNA-1
maker-Contig_Y2-snap-gene-32.286-mRNA-1
maker-Contig_Y2-augustus-gene-32.132-mRNA-1
maker-Contig_Y2-augustus-gene-32.133-mRNA-1
maker-Contig_Y2-augustus-gene-32.175-mRNA-1
snap_masked-Contig_Y2-processed-gene-32.87-mRNA-1
maker-Contig_Y2-augustus-gene-32.178-mRNA-1
snap_masked-Contig_Y2-processed-gene-32.57-mRNA-1
maker-Contig_Y2-snap-gene-32.233-mRNA-1
maker-Contig_Y2-augustus-gene-32.135-mRNA-1
maker-Contig_Y2-augustus-gene-32.180-mRNA-1
maker-Contig_Y2-snap-gene-32.238-mRNA-1
snap_masked-Contig_Y2-processed-gene-32.63-mRNA-1
maker-Contig_Y2-snap-gene-32.243-mRNA-1
maker-Contig_Y2-snap-gene-32.248-mRNA-1
maker-Contig_Y2-snap-gene-32.249-mRNA-1
maker-Contig_Y2-augustus-gene-33.237-mRNA-1
maker-Contig_Y2-augustus-gene-33.238-mRNA-1
maker-Contig_Y2-augustus-gene-33.239-mRNA-1
maker-Contig_Y2-snap-gene-33.591-mRNA-1
maker-Contig_Y2-augustus-gene-33.251-mRNA-1
maker-Contig_Y2-augustus-gene-33.179-mRNA-1
maker-Contig_Y2-snap-gene-33.513-mRNA-1
maker-Contig_Y2-augustus-gene-33.178-mRNA-1
maker-Contig_Y2-augustus-gene-33.188-mRNA-1
maker-Contig_Y2-snap-gene-33.601-mRNA-1
augustus_masked-Contig_Y2-processed-gene-33.8-mRNA-1
maker-Contig_Y2-augustus-gene-33.189-mRNA-1
augustus_masked-Contig_Y2-processed-gene-33.39-mRNA-1
maker-Contig_Y2-augustus-gene-33.196-mRNA-1
maker-Contig_Y2-snap-gene-33.608-mRNA-1
maker-Contig_Y2-snap-gene-33.609-mRNA-1
maker-Contig_Y2-augustus-gene-33.198-mRNA-1
maker-Contig_Y2-augustus-gene-33.202-mRNA-1
maker-Contig_Y2-augustus-gene-33.262-mRNA-1
maker-Contig_Y2-snap-gene-33.533-mRNA-1
augustus_masked-Contig_Y2-processed-gene-33.20-mRNA-1
snap_masked-Contig_Y2-processed-gene-33.124-mRNA-1
maker-Contig_Y2-augustus-gene-33.264-mRNA-1
maker-Contig_Y2-augustus-gene-33.267-mRNA-1
maker-Contig_Y2-snap-gene-33.538-mRNA-1
maker-Contig_Y2-snap-gene-33.545-mRNA-1
maker-Contig_Y2-augustus-gene-33.215-mRNA-1
snap_masked-Contig_Y2-processed-gene-33.130-mRNA-1
snap_masked-Contig_Y2-processed-gene-33.131-mRNA-1
maker-Contig_Y2-snap-gene-33.552-mRNA-1
augustus_masked-Contig_Y2-processed-gene-33.47-mRNA-1
augustus_masked-Contig_Y2-processed-gene-33.30-mRNA-1
maker-Contig_Y2-augustus-gene-33.290-mRNA-1
maker-Contig_Y2-snap-gene-33.650-mRNA-1
maker-Contig_Y2-augustus-gene-33.306-mRNA-1
snap_masked-Contig_Y2-processed-gene-33.142-mRNA-1
maker-Contig_Y2-augustus-gene-33.308-mRNA-1
augustus_masked-Contig_Y2-processed-gene-33.55-mRNA-1
maker-Contig_Y2-snap-gene-33.657-mRNA-1
maker-Contig_Y2-snap-gene-33.656-mRNA-1
maker-Contig_Y2-augustus-gene-33.326-mRNA-1
maker-Contig_Y2-snap-gene-33.675-mRNA-1
maker-Contig_Y2-snap-gene-33.678-mRNA-1
maker-Contig_Y2-augustus-gene-33.334-mRNA-1
maker-Contig_Y2-snap-gene-33.555-mRNA-1
maker-Contig_Y2-snap-gene-33.695-mRNA-1
maker-Contig_Y2-augustus-gene-33.336-mRNA-1
maker-Contig_Y2-snap-gene-33.688-mRNA-1
maker-Contig_Y2-augustus-gene-33.374-mRNA-1
maker-Contig_Y2-snap-gene-33.739-mRNA-1
maker-Contig_Y2-augustus-gene-33.376-mRNA-1
maker-Contig_Y2-snap-gene-33.733-mRNA-1
maker-Contig_Y2-snap-gene-33.729-mRNA-1
maker-Contig_Y2-augustus-gene-33.418-mRNA-1
maker-Contig_Y2-snap-gene-33.781-mRNA-1
maker-Contig_Y2-snap-gene-33.782-mRNA-1
maker-Contig_Y2-augustus-gene-33.220-mRNA-1
maker-Contig_Y2-augustus-gene-33.426-mRNA-1
maker-Contig_Y2-snap-gene-33.570-mRNA-1
maker-Contig_Y2-augustus-gene-33.429-mRNA-1
maker-Contig_Y2-augustus-gene-33.430-mRNA-1
maker-Contig_Y2-snap-gene-33.797-mRNA-1
maker-Contig_Y2-snap-gene-33.799-mRNA-1
snap_masked-Contig_Y2-processed-gene-34.55-mRNA-1
maker-Contig_Y2-snap-gene-34.266-mRNA-1
snap_masked-Contig_Y2-processed-gene-34.60-mRNA-1
augustus_masked-Contig_Y2-processed-gene-34.25-mRNA-1
maker-Contig_Y2-snap-gene-34.281-mRNA-1
maker-Contig_Y2-snap-gene-34.370-mRNA-1
maker-Contig_Y2-snap-gene-34.371-mRNA-1
maker-Contig_Y2-augustus-gene-34.145-mRNA-1
maker-Contig_Y2-augustus-gene-34.147-mRNA-1
maker-Contig_Y2-snap-gene-34.377-mRNA-1
augustus_masked-Contig_Y2-processed-gene-34.29-mRNA-1
snap_masked-Contig_Y2-processed-gene-34.101-mRNA-1
maker-Contig_Y2-snap-gene-34.290-mRNA-1
maker-Contig_Y2-snap-gene-34.295-mRNA-1
maker-Contig_Y2-snap-gene-34.296-mRNA-1
maker-Contig_Y2-augustus-gene-34.216-mRNA-1
maker-Contig_Y2-snap-gene-34.298-mRNA-1
maker-Contig_Y2-snap-gene-34.386-mRNA-1
maker-Contig_Y2-snap-gene-34.390-mRNA-1
maker-Contig_Y2-augustus-gene-34.156-mRNA-1
augustus_masked-Contig_Y2-processed-gene-34.35-mRNA-1
maker-Contig_Y2-snap-gene-34.303-mRNA-1
snap_masked-Contig_Y2-processed-gene-34.105-mRNA-1
augustus_masked-Contig_Y2-processed-gene-34.10-mRNA-1
maker-Contig_Y2-augustus-gene-34.224-mRNA-1
augustus_masked-Contig_Y2-processed-gene-34.37-mRNA-1
maker-Contig_Y2-augustus-gene-34.225-mRNA-1
maker-Contig_Y2-augustus-gene-34.158-mRNA-1
snap_masked-Contig_Y2-processed-gene-34.109-mRNA-1
maker-Contig_Y2-snap-gene-34.407-mRNA-1
maker-Contig_Y2-augustus-gene-34.160-mRNA-1
maker-Contig_Y2-snap-gene-34.406-mRNA-1
maker-Contig_Y2-snap-gene-34.311-mRNA-1
maker-Contig_Y2-augustus-gene-34.242-mRNA-1
maker-Contig_Y2-augustus-gene-34.170-mRNA-1
maker-Contig_Y2-augustus-gene-34.163-mRNA-1
augustus_masked-Contig_Y2-processed-gene-34.42-mRNA-1
augustus_masked-Contig_Y2-processed-gene-34.43-mRNA-1
snap_masked-Contig_Y2-processed-gene-34.84-mRNA-1
augustus_masked-Contig_Y2-processed-gene-34.44-mRNA-1
maker-Contig_Y2-snap-gene-34.425-mRNA-1
snap_masked-Contig_Y2-processed-gene-34.85-mRNA-1
maker-Contig_Y2-augustus-gene-34.245-mRNA-1
maker-Contig_Y2-augustus-gene-34.175-mRNA-1
maker-Contig_Y2-augustus-gene-34.252-mRNA-1
snap_masked-Contig_Y2-processed-gene-34.120-mRNA-1
maker-Contig_Y2-augustus-gene-34.186-mRNA-1
maker-Contig_Y2-snap-gene-34.431-mRNA-1
maker-Contig_Y2-augustus-gene-34.187-mRNA-1
maker-Contig_Y2-snap-gene-34.429-mRNA-1
maker-Contig_Y2-augustus-gene-34.190-mRNA-1
snap_masked-Contig_Y2-processed-gene-34.122-mRNA-1
maker-Contig_Y2-augustus-gene-34.193-mRNA-1
maker-Contig_Y2-augustus-gene-34.258-mRNA-1
snap_masked-Contig_Y2-processed-gene-34.124-mRNA-1
maker-Contig_Y2-augustus-gene-34.195-mRNA-1
augustus_masked-Contig_Y2-processed-gene-34.52-mRNA-1
maker-Contig_Y2-augustus-gene-34.198-mRNA-1
augustus_masked-Contig_Y2-processed-gene-34.23-mRNA-1
maker-Contig_Y2-augustus-gene-34.262-mRNA-1
maker-Contig_Y2-augustus-gene-35.163-mRNA-1
maker-Contig_Y2-augustus-gene-35.165-mRNA-1
maker-Contig_Y2-snap-gene-35.273-mRNA-1
maker-Contig_Y2-augustus-gene-35.169-mRNA-1
maker-Contig_Y2-snap-gene-35.279-mRNA-1
maker-Contig_Y2-augustus-gene-35.118-mRNA-1
maker-Contig_Y2-augustus-gene-35.172-mRNA-1
maker-Contig_Y2-augustus-gene-35.173-mRNA-1
maker-Contig_Y2-augustus-gene-35.176-mRNA-1
maker-Contig_Y2-augustus-gene-35.177-mRNA-1
maker-Contig_Y2-augustus-gene-35.120-mRNA-1
maker-Contig_Y2-snap-gene-35.226-mRNA-1
snap_masked-Contig_Y2-processed-gene-35.94-mRNA-1
maker-Contig_Y2-snap-gene-35.291-mRNA-1
maker-Contig_Y2-augustus-gene-35.123-mRNA-1
maker-Contig_Y2-augustus-gene-35.185-mRNA-1
maker-Contig_Y2-snap-gene-35.231-mRNA-1
maker-Contig_Y2-augustus-gene-35.190-mRNA-1
maker-Contig_Y2-snap-gene-35.233-mRNA-1
maker-Contig_Y2-snap-gene-35.238-mRNA-1
maker-Contig_Y2-augustus-gene-35.192-mRNA-1
snap_masked-Contig_Y2-processed-gene-35.72-mRNA-1
maker-Contig_Y2-snap-gene-35.304-mRNA-1
maker-Contig_Y2-augustus-gene-35.139-mRNA-1
snap_masked-Contig_Y2-processed-gene-35.74-mRNA-1
maker-Contig_Y2-augustus-gene-35.141-mRNA-1
maker-Contig_Y2-snap-gene-35.306-mRNA-1
maker-Contig_Y2-augustus-gene-35.143-mRNA-1
maker-Contig_Y2-augustus-gene-35.145-mRNA-1
maker-Contig_Y2-augustus-gene-35.146-mRNA-1
maker-Contig_Y2-augustus-gene-35.151-mRNA-1
maker-Contig_Y2-augustus-gene-35.153-mRNA-1
maker-Contig_Y2-augustus-gene-35.157-mRNA-1
maker-Contig_Y2-augustus-gene-35.198-mRNA-1
maker-Contig_Y2-snap-gene-35.265-mRNA-1
maker-Contig_Y2-augustus-gene-35.202-mRNA-1
maker-Contig_Y2-augustus-gene-35.203-mRNA-1
maker-Contig_Y2-augustus-gene-35.160-mRNA-1
snap_masked-Contig_Y2-processed-gene-35.82-mRNA-1
maker-Contig_Y2-augustus-gene-35.208-mRNA-1
maker-Contig_Y2-augustus-gene-35.211-mRNA-1
maker-Contig_Y2-augustus-gene-35.216-mRNA-1
maker-Contig_Y2-augustus-gene-35.219-mRNA-1
augustus_masked-Contig_Y2-processed-gene-35.45-mRNA-1
snap_masked-Contig_Y2-processed-gene-36.81-mRNA-1
maker-Contig_Y2-snap-gene-36.159-mRNA-1
maker-Contig_Y2-snap-gene-36.161-mRNA-1
augustus_masked-Contig_Y2-processed-gene-36.27-mRNA-1
maker-Contig_Y2-augustus-gene-36.129-mRNA-1
maker-Contig_Y2-augustus-gene-36.114-mRNA-1
maker-Contig_Y2-snap-gene-36.144-mRNA-1
maker-Contig_Y2-snap-gene-36.164-mRNA-1
maker-Contig_Y2-snap-gene-36.167-mRNA-1
maker-Contig_Y2-snap-gene-36.165-mRNA-1
maker-Contig_Y2-snap-gene-36.166-mRNA-1
augustus_masked-Contig_Y2-processed-gene-36.4-mRNA-1
maker-Contig_Y2-augustus-gene-36.116-mRNA-1
maker-Contig_Y2-snap-gene-36.146-mRNA-1
maker-Contig_Y2-augustus-gene-36.133-mRNA-1
maker-Contig_Y2-snap-gene-36.171-mRNA-1
augustus_masked-Contig_Y2-processed-gene-36.43-mRNA-1
augustus_masked-Contig_Y2-processed-gene-36.44-mRNA-1
augustus_masked-Contig_Y2-processed-gene-36.45-mRNA-1
maker-Contig_Y2-snap-gene-36.147-mRNA-1
snap_masked-Contig_Y2-processed-gene-36.109-mRNA-1
maker-Contig_Y2-augustus-gene-36.137-mRNA-1
maker-Contig_Y2-snap-gene-36.176-mRNA-1
maker-Contig_Y2-augustus-gene-36.140-mRNA-1
maker-Contig_Y2-snap-gene-36.149-mRNA-1
maker-Contig_Y2-snap-gene-36.151-mRNA-1
maker-Contig_Y2-augustus-gene-36.122-mRNA-1
maker-Contig_Y2-snap-gene-36.155-mRNA-1
snap_masked-Contig_Y23-processed-gene-0.9-mRNA-1
maker-Contig_Y23-snap-gene-0.17-mRNA-1
maker-Contig_Y24-augustus-gene-0.8-mRNA-1
augustus_masked-Contig_Y25-processed-gene-0.0-mRNA-1
augustus_masked-Contig_Y25-processed-gene-0.4-mRNA-1
maker-Contig_Y25-augustus-gene-0.15-mRNA-1
snap_masked-Contig_Y25-processed-gene-0.7-mRNA-1
augustus_masked-Contig_Y25-processed-gene-0.5-mRNA-1
augustus_masked-Contig_Y25-processed-gene-0.3-mRNA-1
maker-Contig_Y28-augustus-gene-0.7-mRNA-1
snap_masked-Contig_Y28-processed-gene-0.6-mRNA-1
augustus_masked-Contig_Y3-processed-gene-0.0-mRNA-1
augustus_masked-Contig_Y3-processed-gene-0.1-mRNA-1
maker-Contig_Y3-snap-gene-0.335-mRNA-1
snap_masked-Contig_Y3-processed-gene-0.139-mRNA-1
augustus_masked-Contig_Y3-processed-gene-0.2-mRNA-1
maker-Contig_Y3-snap-gene-0.338-mRNA-1
augustus_masked-Contig_Y3-processed-gene-0.4-mRNA-1
maker-Contig_Y3-snap-gene-0.341-mRNA-1
maker-Contig_Y3-snap-gene-0.342-mRNA-1
augustus_masked-Contig_Y3-processed-gene-0.6-mRNA-1
augustus_masked-Contig_Y3-processed-gene-0.7-mRNA-1
augustus_masked-Contig_Y3-processed-gene-0.39-mRNA-1
maker-Contig_Y3-snap-gene-0.309-mRNA-1
snap_masked-Contig_Y3-processed-gene-0.89-mRNA-1
maker-Contig_Y3-snap-gene-0.348-mRNA-1
maker-Contig_Y3-snap-gene-0.352-mRNA-1
augustus_masked-Contig_Y3-processed-gene-0.11-mRNA-1
augustus_masked-Contig_Y3-processed-gene-0.41-mRNA-1
augustus_masked-Contig_Y3-processed-gene-0.12-mRNA-1
maker-Contig_Y3-snap-gene-0.355-mRNA-1
augustus_masked-Contig_Y3-processed-gene-0.13-mRNA-1
snap_masked-Contig_Y3-processed-gene-0.96-mRNA-1
augustus_masked-Contig_Y3-processed-gene-0.42-mRNA-1
augustus_masked-Contig_Y3-processed-gene-0.14-mRNA-1
maker-Contig_Y3-snap-gene-0.358-mRNA-1
snap_masked-Contig_Y3-processed-gene-0.98-mRNA-1
maker-Contig_Y3-augustus-gene-0.199-mRNA-1
maker-Contig_Y3-snap-gene-0.362-mRNA-1
augustus_masked-Contig_Y3-processed-gene-0.16-mRNA-1
maker-Contig_Y3-snap-gene-0.363-mRNA-1
snap_masked-Contig_Y3-processed-gene-0.151-mRNA-1
snap_masked-Contig_Y3-processed-gene-0.101-mRNA-1
snap_masked-Contig_Y3-processed-gene-0.152-mRNA-1
augustus_masked-Contig_Y3-processed-gene-0.19-mRNA-1
augustus_masked-Contig_Y3-processed-gene-0.20-mRNA-1
snap_masked-Contig_Y3-processed-gene-0.103-mRNA-1
maker-Contig_Y3-snap-gene-0.365-mRNA-1
maker-Contig_Y3-augustus-gene-0.182-mRNA-1
maker-Contig_Y3-augustus-gene-0.200-mRNA-1
augustus_masked-Contig_Y3-processed-gene-0.45-mRNA-1
augustus_masked-Contig_Y3-processed-gene-0.46-mRNA-1
augustus_masked-Contig_Y3-processed-gene-0.23-mRNA-1
augustus_masked-Contig_Y3-processed-gene-0.24-mRNA-1
snap_masked-Contig_Y3-processed-gene-0.158-mRNA-1
augustus_masked-Contig_Y3-processed-gene-0.47-mRNA-1
maker-Contig_Y3-snap-gene-0.314-mRNA-1
augustus_masked-Contig_Y3-processed-gene-0.25-mRNA-1
maker-Contig_Y3-augustus-gene-0.206-mRNA-1
maker-Contig_Y3-augustus-gene-0.207-mRNA-1
augustus_masked-Contig_Y3-processed-gene-0.50-mRNA-1
maker-Contig_Y3-snap-gene-0.376-mRNA-1
maker-Contig_Y3-augustus-gene-0.229-mRNA-1
maker-Contig_Y3-snap-gene-0.384-mRNA-1
maker-Contig_Y3-snap-gene-0.395-mRNA-1
maker-Contig_Y3-snap-gene-0.396-mRNA-1
maker-Contig_Y3-snap-gene-0.397-mRNA-1
augustus_masked-Contig_Y3-processed-gene-0.56-mRNA-1
maker-Contig_Y3-augustus-gene-0.185-mRNA-1
maker-Contig_Y3-snap-gene-0.401-mRNA-1
maker-Contig_Y3-augustus-gene-0.272-mRNA-1
maker-Contig_Y3-snap-gene-0.407-mRNA-1
augustus_masked-Contig_Y3-processed-gene-0.28-mRNA-1
maker-Contig_Y3-snap-gene-0.321-mRNA-1
maker-Contig_Y3-augustus-gene-0.287-mRNA-1
maker-Contig_Y3-snap-gene-0.325-mRNA-1
snap_masked-Contig_Y3-processed-gene-0.173-mRNA-1
maker-Contig_Y3-snap-gene-0.328-mRNA-1
augustus_masked-Contig_Y3-processed-gene-0.33-mRNA-1
snap_masked-Contig_Y3-processed-gene-0.175-mRNA-1
augustus_masked-Contig_Y3-processed-gene-0.66-mRNA-1
snap_masked-Contig_Y3-processed-gene-0.129-mRNA-1
maker-Contig_Y3-snap-gene-0.413-mRNA-1
snap_masked-Contig_Y3-processed-gene-0.177-mRNA-1
maker-Contig_Y3-augustus-gene-0.189-mRNA-1
maker-Contig_Y3-snap-gene-0.417-mRNA-1
snap_masked-Contig_Y3-processed-gene-0.132-mRNA-1
maker-Contig_Y3-snap-gene-0.332-mRNA-1
maker-Contig_Y3-augustus-gene-0.191-mRNA-1
maker-Contig_Y3-snap-gene-0.420-mRNA-1
snap_masked-Contig_Y3-processed-gene-0.180-mRNA-1
maker-Contig_Y3-augustus-gene-0.294-mRNA-1
maker-Contig_Y3-snap-gene-0.423-mRNA-1
maker-Contig_Y3-snap-gene-0.422-mRNA-1
maker-Contig_Y3-snap-gene-0.425-mRNA-1
augustus_masked-Contig_Y3-processed-gene-0.81-mRNA-1
maker-Contig_Y3-snap-gene-0.430-mRNA-1
snap_masked-Contig_Y3-processed-gene-1.98-mRNA-1
maker-Contig_Y3-snap-gene-1.357-mRNA-1
maker-Contig_Y3-augustus-gene-1.214-mRNA-1
maker-Contig_Y3-augustus-gene-1.271-mRNA-1
maker-Contig_Y3-snap-gene-1.432-mRNA-1
maker-Contig_Y3-snap-gene-1.429-mRNA-1
snap_masked-Contig_Y3-processed-gene-1.153-mRNA-1
snap_masked-Contig_Y3-processed-gene-1.154-mRNA-1
maker-Contig_Y3-augustus-gene-1.281-mRNA-1
snap_masked-Contig_Y3-processed-gene-1.102-mRNA-1
maker-Contig_Y3-snap-gene-1.377-mRNA-1
maker-Contig_Y3-snap-gene-1.383-mRNA-1
maker-Contig_Y3-snap-gene-1.442-mRNA-1
maker-Contig_Y3-augustus-gene-1.283-mRNA-1
snap_masked-Contig_Y3-processed-gene-1.159-mRNA-1
maker-Contig_Y3-snap-gene-1.445-mRNA-1
maker-Contig_Y3-augustus-gene-1.290-mRNA-1
augustus_masked-Contig_Y3-processed-gene-1.7-mRNA-1
snap_masked-Contig_Y3-processed-gene-1.163-mRNA-1
maker-Contig_Y3-snap-gene-1.459-mRNA-1
augustus_masked-Contig_Y3-processed-gene-1.8-mRNA-1
augustus_masked-Contig_Y3-processed-gene-1.9-mRNA-1
maker-Contig_Y3-snap-gene-1.385-mRNA-1
maker-Contig_Y3-snap-gene-1.461-mRNA-1
maker-Contig_Y3-augustus-gene-1.298-mRNA-1
augustus_masked-Contig_Y3-processed-gene-1.60-mRNA-1
maker-Contig_Y3-snap-gene-1.469-mRNA-1
maker-Contig_Y3-snap-gene-1.387-mRNA-1
maker-Contig_Y3-snap-gene-1.470-mRNA-1
snap_masked-Contig_Y3-processed-gene-1.117-mRNA-1
maker-Contig_Y3-augustus-gene-1.225-mRNA-1
maker-Contig_Y3-augustus-gene-1.226-mRNA-1
maker-Contig_Y3-snap-gene-1.480-mRNA-1
snap_masked-Contig_Y3-processed-gene-1.119-mRNA-1
maker-Contig_Y3-augustus-gene-1.227-mRNA-1
maker-Contig_Y3-augustus-gene-1.228-mRNA-1
maker-Contig_Y3-augustus-gene-1.320-mRNA-1
maker-Contig_Y3-snap-gene-1.486-mRNA-1
maker-Contig_Y3-snap-gene-1.485-mRNA-1
maker-Contig_Y3-augustus-gene-1.324-mRNA-1
maker-Contig_Y3-augustus-gene-1.327-mRNA-1
maker-Contig_Y3-augustus-gene-1.328-mRNA-1
maker-Contig_Y3-snap-gene-1.396-mRNA-1
maker-Contig_Y3-snap-gene-1.398-mRNA-1
maker-Contig_Y3-snap-gene-1.491-mRNA-1
augustus_masked-Contig_Y3-processed-gene-1.71-mRNA-1
maker-Contig_Y3-augustus-gene-1.256-mRNA-1
snap_masked-Contig_Y3-processed-gene-1.179-mRNA-1
maker-Contig_Y3-snap-gene-1.495-mRNA-1
maker-Contig_Y3-augustus-gene-1.257-mRNA-1
maker-Contig_Y3-augustus-gene-1.258-mRNA-1
snap_masked-Contig_Y3-processed-gene-1.180-mRNA-1
augustus_masked-Contig_Y3-processed-gene-1.21-mRNA-1
snap_masked-Contig_Y3-processed-gene-1.130-mRNA-1
augustus_masked-Contig_Y3-processed-gene-1.22-mRNA-1
maker-Contig_Y3-snap-gene-1.407-mRNA-1
snap_masked-Contig_Y3-processed-gene-1.182-mRNA-1
augustus_masked-Contig_Y3-processed-gene-1.25-mRNA-1
augustus_masked-Contig_Y3-processed-gene-1.76-mRNA-1
maker-Contig_Y3-augustus-gene-1.259-mRNA-1
maker-Contig_Y3-snap-gene-1.409-mRNA-1
augustus_masked-Contig_Y3-processed-gene-1.77-mRNA-1
maker-Contig_Y3-snap-gene-1.412-mRNA-1
snap_masked-Contig_Y3-processed-gene-1.134-mRNA-1
augustus_masked-Contig_Y3-processed-gene-1.29-mRNA-1
snap_masked-Contig_Y3-processed-gene-1.187-mRNA-1
maker-Contig_Y3-snap-gene-1.414-mRNA-1
maker-Contig_Y3-snap-gene-1.500-mRNA-1
maker-Contig_Y3-snap-gene-1.413-mRNA-1
maker-Contig_Y3-snap-gene-1.499-mRNA-1
snap_masked-Contig_Y3-processed-gene-1.140-mRNA-1
augustus_masked-Contig_Y3-processed-gene-1.33-mRNA-1
snap_masked-Contig_Y3-processed-gene-1.190-mRNA-1
augustus_masked-Contig_Y3-processed-gene-1.34-mRNA-1
augustus_masked-Contig_Y3-processed-gene-1.81-mRNA-1
augustus_masked-Contig_Y3-processed-gene-1.82-mRNA-1
augustus_masked-Contig_Y3-processed-gene-1.35-mRNA-1
maker-Contig_Y3-augustus-gene-1.338-mRNA-1
augustus_masked-Contig_Y3-processed-gene-1.83-mRNA-1
augustus_masked-Contig_Y3-processed-gene-1.37-mRNA-1
augustus_masked-Contig_Y3-processed-gene-1.38-mRNA-1
augustus_masked-Contig_Y3-processed-gene-1.39-mRNA-1
maker-Contig_Y3-augustus-gene-1.263-mRNA-1
maker-Contig_Y3-snap-gene-1.417-mRNA-1
maker-Contig_Y3-snap-gene-1.420-mRNA-1
augustus_masked-Contig_Y3-processed-gene-1.84-mRNA-1
maker-Contig_Y3-snap-gene-1.421-mRNA-1
maker-Contig_Y3-augustus-gene-1.344-mRNA-1
maker-Contig_Y3-augustus-gene-1.341-mRNA-1
maker-Contig_Y3-augustus-gene-1.342-mRNA-1
augustus_masked-Contig_Y3-processed-gene-1.43-mRNA-1
maker-Contig_Y3-augustus-gene-2.269-mRNA-1
maker-Contig_Y3-augustus-gene-2.270-mRNA-1
maker-Contig_Y3-augustus-gene-2.271-mRNA-1
maker-Contig_Y3-snap-gene-2.352-mRNA-1
maker-Contig_Y3-augustus-gene-2.272-mRNA-1
maker-Contig_Y3-augustus-gene-2.273-mRNA-1
maker-Contig_Y3-augustus-gene-2.274-mRNA-1
maker-Contig_Y3-augustus-gene-2.275-mRNA-1
maker-Contig_Y3-augustus-gene-2.276-mRNA-1
maker-Contig_Y3-augustus-gene-2.277-mRNA-1
maker-Contig_Y3-augustus-gene-2.203-mRNA-1
maker-Contig_Y3-snap-gene-2.462-mRNA-1
maker-Contig_Y3-augustus-gene-2.205-mRNA-1
maker-Contig_Y3-augustus-gene-2.206-mRNA-1
maker-Contig_Y3-snap-gene-2.357-mRNA-1
augustus_masked-Contig_Y3-processed-gene-2.12-mRNA-1
augustus_masked-Contig_Y3-processed-gene-2.14-mRNA-1
augustus_masked-Contig_Y3-processed-gene-2.55-mRNA-1
snap_masked-Contig_Y3-processed-gene-2.158-mRNA-1
augustus_masked-Contig_Y3-processed-gene-2.16-mRNA-1
augustus_masked-Contig_Y3-processed-gene-2.56-mRNA-1
augustus_masked-Contig_Y3-processed-gene-2.18-mRNA-1
augustus_masked-Contig_Y3-processed-gene-2.20-mRNA-1
augustus_masked-Contig_Y3-processed-gene-2.58-mRNA-1
snap_masked-Contig_Y3-processed-gene-2.113-mRNA-1
snap_masked-Contig_Y3-processed-gene-2.114-mRNA-1
snap_masked-Contig_Y3-processed-gene-2.164-mRNA-1
maker-Contig_Y3-snap-gene-2.364-mRNA-1
maker-Contig_Y3-snap-gene-2.466-mRNA-1
snap_masked-Contig_Y3-processed-gene-2.116-mRNA-1
maker-Contig_Y3-snap-gene-2.366-mRNA-1
maker-Contig_Y3-augustus-gene-2.282-mRNA-1
snap_masked-Contig_Y3-processed-gene-2.169-mRNA-1
augustus_masked-Contig_Y3-processed-gene-2.25-mRNA-1
snap_masked-Contig_Y3-processed-gene-2.170-mRNA-1
maker-Contig_Y3-snap-gene-2.478-mRNA-1
snap_masked-Contig_Y3-processed-gene-2.121-mRNA-1
snap_masked-Contig_Y3-processed-gene-2.122-mRNA-1
snap_masked-Contig_Y3-processed-gene-2.123-mRNA-1
snap_masked-Contig_Y3-processed-gene-2.172-mRNA-1
snap_masked-Contig_Y3-processed-gene-2.124-mRNA-1
maker-Contig_Y3-snap-gene-2.482-mRNA-1
maker-Contig_Y3-snap-gene-2.484-mRNA-1
maker-Contig_Y3-augustus-gene-2.293-mRNA-1
augustus_masked-Contig_Y3-processed-gene-2.27-mRNA-1
augustus_masked-Contig_Y3-processed-gene-2.28-mRNA-1
maker-Contig_Y3-augustus-gene-2.215-mRNA-1
augustus_masked-Contig_Y3-processed-gene-2.31-mRNA-1
maker-Contig_Y3-augustus-gene-2.298-mRNA-1
maker-Contig_Y3-augustus-gene-2.218-mRNA-1
augustus_masked-Contig_Y3-processed-gene-2.68-mRNA-1
maker-Contig_Y3-augustus-gene-2.304-mRNA-1
maker-Contig_Y3-augustus-gene-2.223-mRNA-1
augustus_masked-Contig_Y3-processed-gene-2.70-mRNA-1
snap_masked-Contig_Y3-processed-gene-2.182-mRNA-1
snap_masked-Contig_Y3-processed-gene-2.134-mRNA-1
snap_masked-Contig_Y3-processed-gene-2.183-mRNA-1
maker-Contig_Y3-snap-gene-2.500-mRNA-1
maker-Contig_Y3-augustus-gene-2.229-mRNA-1
maker-Contig_Y3-snap-gene-2.502-mRNA-1
maker-Contig_Y3-snap-gene-2.394-mRNA-1
maker-Contig_Y3-augustus-gene-2.235-mRNA-1
maker-Contig_Y3-snap-gene-2.509-mRNA-1
maker-Contig_Y3-snap-gene-2.400-mRNA-1
maker-Contig_Y3-snap-gene-2.508-mRNA-1
maker-Contig_Y3-augustus-gene-2.311-mRNA-1
maker-Contig_Y3-snap-gene-2.516-mRNA-1
snap_masked-Contig_Y3-processed-gene-2.140-mRNA-1
maker-Contig_Y3-augustus-gene-2.240-mRNA-1
maker-Contig_Y3-augustus-gene-2.320-mRNA-1
snap_masked-Contig_Y3-processed-gene-2.142-mRNA-1
maker-Contig_Y3-snap-gene-2.519-mRNA-1
maker-Contig_Y3-augustus-gene-2.244-mRNA-1
augustus_masked-Contig_Y3-processed-gene-2.76-mRNA-1
maker-Contig_Y3-snap-gene-2.408-mRNA-1
maker-Contig_Y3-snap-gene-2.407-mRNA-1
augustus_masked-Contig_Y3-processed-gene-2.77-mRNA-1
maker-Contig_Y3-snap-gene-2.521-mRNA-1
maker-Contig_Y3-augustus-gene-2.250-mRNA-1
maker-Contig_Y3-augustus-gene-2.253-mRNA-1
augustus_masked-Contig_Y3-processed-gene-2.45-mRNA-1
maker-Contig_Y3-augustus-gene-2.321-mRNA-1
maker-Contig_Y3-augustus-gene-2.322-mRNA-1
maker-Contig_Y3-augustus-gene-2.333-mRNA-1
maker-Contig_Y3-snap-gene-2.540-mRNA-1
maker-Contig_Y3-snap-gene-2.543-mRNA-1
maker-Contig_Y3-snap-gene-2.444-mRNA-1
augustus_masked-Contig_Y3-processed-gene-2.46-mRNA-1
maker-Contig_Y3-augustus-gene-2.345-mRNA-1
maker-Contig_Y3-snap-gene-2.448-mRNA-1
maker-Contig_Y3-augustus-gene-2.349-mRNA-1
maker-Contig_Y3-snap-gene-2.452-mRNA-1
maker-Contig_Y3-augustus-gene-2.351-mRNA-1
augustus_masked-Contig_Y3-processed-gene-2.49-mRNA-1
maker-Contig_Y3-augustus-gene-3.244-mRNA-1
maker-Contig_Y3-snap-gene-3.387-mRNA-1
maker-Contig_Y3-augustus-gene-3.245-mRNA-1
maker-Contig_Y3-snap-gene-3.481-mRNA-1
augustus_masked-Contig_Y3-processed-gene-3.1-mRNA-1
augustus_masked-Contig_Y3-processed-gene-3.4-mRNA-1
maker-Contig_Y3-snap-gene-3.479-mRNA-1
maker-Contig_Y3-snap-gene-3.484-mRNA-1
maker-Contig_Y3-augustus-gene-3.246-mRNA-1
augustus_masked-Contig_Y3-processed-gene-3.7-mRNA-1
maker-Contig_Y3-augustus-gene-3.173-mRNA-1
snap_masked-Contig_Y3-processed-gene-3.77-mRNA-1
snap_masked-Contig_Y3-processed-gene-3.115-mRNA-1
augustus_masked-Contig_Y3-processed-gene-3.8-mRNA-1
maker-Contig_Y3-snap-gene-3.388-mRNA-1
snap_masked-Contig_Y3-processed-gene-3.116-mRNA-1
augustus_masked-Contig_Y3-processed-gene-3.11-mRNA-1
augustus_masked-Contig_Y3-processed-gene-3.12-mRNA-1
augustus_masked-Contig_Y3-processed-gene-3.36-mRNA-1
maker-Contig_Y3-augustus-gene-3.176-mRNA-1
augustus_masked-Contig_Y3-processed-gene-3.14-mRNA-1
snap_masked-Contig_Y3-processed-gene-3.117-mRNA-1
maker-Contig_Y3-augustus-gene-3.247-mRNA-1
maker-Contig_Y3-augustus-gene-3.248-mRNA-1
maker-Contig_Y3-snap-gene-3.497-mRNA-1
maker-Contig_Y3-snap-gene-3.501-mRNA-1
augustus_masked-Contig_Y3-processed-gene-3.15-mRNA-1
maker-Contig_Y3-snap-gene-3.403-mRNA-1
maker-Contig_Y3-augustus-gene-3.182-mRNA-1
maker-Contig_Y3-snap-gene-3.417-mRNA-1
maker-Contig_Y3-snap-gene-3.421-mRNA-1
maker-Contig_Y3-snap-gene-3.420-mRNA-1
maker-Contig_Y3-augustus-gene-3.206-mRNA-1
maker-Contig_Y3-snap-gene-3.508-mRNA-1
maker-Contig_Y3-snap-gene-3.506-mRNA-1
maker-Contig_Y3-snap-gene-3.505-mRNA-1
maker-Contig_Y3-augustus-gene-3.291-mRNA-1
maker-Contig_Y3-snap-gene-3.533-mRNA-1
maker-Contig_Y3-snap-gene-3.546-mRNA-1
maker-Contig_Y3-augustus-gene-3.299-mRNA-1
maker-Contig_Y3-snap-gene-3.563-mRNA-1
maker-Contig_Y3-snap-gene-3.562-mRNA-1
maker-Contig_Y3-snap-gene-3.566-mRNA-1
augustus_masked-Contig_Y3-processed-gene-3.50-mRNA-1
snap_masked-Contig_Y3-processed-gene-3.145-mRNA-1
snap_masked-Contig_Y3-processed-gene-3.146-mRNA-1
snap_masked-Contig_Y3-processed-gene-3.147-mRNA-1
snap_masked-Contig_Y3-processed-gene-3.148-mRNA-1
maker-Contig_Y3-augustus-gene-3.329-mRNA-1
maker-Contig_Y3-snap-gene-3.565-mRNA-1
maker-Contig_Y3-snap-gene-3.603-mRNA-1
maker-Contig_Y3-augustus-gene-3.213-mRNA-1
maker-Contig_Y3-snap-gene-3.607-mRNA-1
maker-Contig_Y3-augustus-gene-3.350-mRNA-1
maker-Contig_Y3-snap-gene-3.429-mRNA-1
augustus_masked-Contig_Y3-processed-gene-3.54-mRNA-1
snap_masked-Contig_Y3-processed-gene-3.94-mRNA-1
snap_masked-Contig_Y3-processed-gene-3.95-mRNA-1
maker-Contig_Y3-snap-gene-3.436-mRNA-1
maker-Contig_Y3-snap-gene-3.614-mRNA-1
maker-Contig_Y3-snap-gene-3.439-mRNA-1
maker-Contig_Y3-snap-gene-3.622-mRNA-1
augustus_masked-Contig_Y3-processed-gene-3.25-mRNA-1
augustus_masked-Contig_Y3-processed-gene-3.26-mRNA-1
maker-Contig_Y3-snap-gene-3.626-mRNA-1
maker-Contig_Y3-snap-gene-3.443-mRNA-1
maker-Contig_Y3-augustus-gene-3.359-mRNA-1
maker-Contig_Y3-augustus-gene-3.226-mRNA-1
snap_masked-Contig_Y3-processed-gene-3.159-mRNA-1
maker-Contig_Y3-snap-gene-3.450-mRNA-1
maker-Contig_Y3-augustus-gene-3.231-mRNA-1
snap_masked-Contig_Y3-processed-gene-3.104-mRNA-1
maker-Contig_Y3-snap-gene-3.459-mRNA-1
maker-Contig_Y3-augustus-gene-3.361-mRNA-1
maker-Contig_Y3-augustus-gene-3.364-mRNA-1
maker-Contig_Y3-augustus-gene-3.365-mRNA-1
augustus_masked-Contig_Y3-processed-gene-3.32-mRNA-1
maker-Contig_Y3-augustus-gene-3.370-mRNA-1
augustus_masked-Contig_Y3-processed-gene-3.33-mRNA-1
maker-Contig_Y3-snap-gene-3.648-mRNA-1
maker-Contig_Y3-augustus-gene-3.373-mRNA-1
snap_masked-Contig_Y3-processed-gene-3.168-mRNA-1
maker-Contig_Y3-snap-gene-3.474-mRNA-1
maker-Contig_Y3-snap-gene-4.209-mRNA-1
snap_masked-Contig_Y3-processed-gene-4.29-mRNA-1
maker-Contig_Y3-snap-gene-4.212-mRNA-1
maker-Contig_Y3-snap-gene-4.206-mRNA-1
maker-Contig_Y3-augustus-gene-4.98-mRNA-1
maker-Contig_Y3-snap-gene-4.197-mRNA-1
maker-Contig_Y3-snap-gene-4.233-mRNA-1
maker-Contig_Y3-augustus-gene-4.113-mRNA-1
maker-Contig_Y3-augustus-gene-4.66-mRNA-1
maker-Contig_Y3-snap-gene-4.246-mRNA-1
maker-Contig_Y3-augustus-gene-4.124-mRNA-1
maker-Contig_Y3-augustus-gene-4.128-mRNA-1
maker-Contig_Y3-snap-gene-4.251-mRNA-1
maker-Contig_Y3-augustus-gene-4.137-mRNA-1
maker-Contig_Y3-augustus-gene-4.138-mRNA-1
maker-Contig_Y3-augustus-gene-4.72-mRNA-1
maker-Contig_Y3-snap-gene-4.262-mRNA-1
maker-Contig_Y3-augustus-gene-4.142-mRNA-1
maker-Contig_Y3-augustus-gene-4.145-mRNA-1
maker-Contig_Y3-augustus-gene-4.158-mRNA-1
maker-Contig_Y3-snap-gene-4.277-mRNA-1
maker-Contig_Y3-augustus-gene-4.164-mRNA-1
maker-Contig_Y3-snap-gene-4.285-mRNA-1
maker-Contig_Y3-snap-gene-4.290-mRNA-1
maker-Contig_Y3-snap-gene-4.289-mRNA-1
maker-Contig_Y3-snap-gene-4.301-mRNA-1
maker-Contig_Y3-augustus-gene-4.182-mRNA-1
maker-Contig_Y3-augustus-gene-4.187-mRNA-1
maker-Contig_Y3-augustus-gene-4.195-mRNA-1
augustus_masked-Contig_Y3-processed-gene-5.26-mRNA-1
maker-Contig_Y3-augustus-gene-5.183-mRNA-1
maker-Contig_Y3-augustus-gene-5.188-mRNA-1
maker-Contig_Y3-snap-gene-5.341-mRNA-1
maker-Contig_Y3-snap-gene-5.344-mRNA-1
maker-Contig_Y3-snap-gene-5.343-mRNA-1
snap_masked-Contig_Y3-processed-gene-5.105-mRNA-1
maker-Contig_Y3-augustus-gene-5.196-mRNA-1
maker-Contig_Y3-snap-gene-5.355-mRNA-1
maker-Contig_Y3-augustus-gene-5.204-mRNA-1
maker-Contig_Y3-augustus-gene-5.138-mRNA-1
snap_masked-Contig_Y3-processed-gene-5.111-mRNA-1
augustus_masked-Contig_Y3-processed-gene-5.34-mRNA-1
maker-Contig_Y3-augustus-gene-5.206-mRNA-1
augustus_masked-Contig_Y3-processed-gene-5.36-mRNA-1
snap_masked-Contig_Y3-processed-gene-5.73-mRNA-1
maker-Contig_Y3-snap-gene-5.366-mRNA-1
maker-Contig_Y3-snap-gene-5.265-mRNA-1
maker-Contig_Y3-augustus-gene-5.208-mRNA-1
maker-Contig_Y3-augustus-gene-5.145-mRNA-1
augustus_masked-Contig_Y3-processed-gene-5.38-mRNA-1
augustus_masked-Contig_Y3-processed-gene-5.39-mRNA-1
maker-Contig_Y3-snap-gene-5.275-mRNA-1
maker-Contig_Y3-augustus-gene-5.214-mRNA-1
maker-Contig_Y3-augustus-gene-5.148-mRNA-1
maker-Contig_Y3-augustus-gene-5.216-mRNA-1
augustus_masked-Contig_Y3-processed-gene-5.42-mRNA-1
maker-Contig_Y3-augustus-gene-5.150-mRNA-1
maker-Contig_Y3-augustus-gene-5.218-mRNA-1
maker-Contig_Y3-augustus-gene-5.151-mRNA-1
maker-Contig_Y3-augustus-gene-5.219-mRNA-1
augustus_masked-Contig_Y3-processed-gene-5.10-mRNA-1
maker-Contig_Y3-augustus-gene-5.222-mRNA-1
maker-Contig_Y3-snap-gene-5.284-mRNA-1
maker-Contig_Y3-snap-gene-5.289-mRNA-1
maker-Contig_Y3-augustus-gene-5.223-mRNA-1
snap_masked-Contig_Y3-processed-gene-5.126-mRNA-1
maker-Contig_Y3-snap-gene-5.295-mRNA-1
snap_masked-Contig_Y3-processed-gene-5.127-mRNA-1
maker-Contig_Y3-augustus-gene-5.164-mRNA-1
augustus_masked-Contig_Y3-processed-gene-5.16-mRNA-1
maker-Contig_Y3-augustus-gene-5.236-mRNA-1
maker-Contig_Y3-snap-gene-5.409-mRNA-1
maker-Contig_Y3-augustus-gene-5.239-mRNA-1
maker-Contig_Y3-augustus-gene-5.167-mRNA-1
augustus_masked-Contig_Y3-processed-gene-5.55-mRNA-1
maker-Contig_Y3-augustus-gene-5.242-mRNA-1
augustus_masked-Contig_Y3-processed-gene-5.57-mRNA-1
maker-Contig_Y3-snap-gene-5.413-mRNA-1
maker-Contig_Y3-snap-gene-5.309-mRNA-1
maker-Contig_Y3-snap-gene-5.416-mRNA-1
maker-Contig_Y3-augustus-gene-5.172-mRNA-1
maker-Contig_Y3-augustus-gene-5.248-mRNA-1
maker-Contig_Y3-snap-gene-5.419-mRNA-1
maker-Contig_Y3-augustus-gene-5.175-mRNA-1
maker-Contig_Y3-snap-gene-5.424-mRNA-1
maker-Contig_Y3-augustus-gene-5.176-mRNA-1
maker-Contig_Y3-augustus-gene-5.256-mRNA-1
maker-Contig_Y3-snap-gene-5.328-mRNA-1
augustus_masked-Contig_Y3-processed-gene-5.22-mRNA-1
maker-Contig_Y3-snap-gene-5.428-mRNA-1
maker-Contig_Y3-snap-gene-5.334-mRNA-1
maker-Contig_Y3-augustus-gene-5.259-mRNA-1
maker-Contig_Y3-snap-gene-6.167-mRNA-1
augustus_masked-Contig_Y3-processed-gene-6.25-mRNA-1
maker-Contig_Y3-snap-gene-6.170-mRNA-1
maker-Contig_Y3-snap-gene-6.234-mRNA-1
maker-Contig_Y3-augustus-gene-6.95-mRNA-1
maker-Contig_Y3-augustus-gene-6.148-mRNA-1
maker-Contig_Y3-snap-gene-6.178-mRNA-1
augustus_masked-Contig_Y3-processed-gene-6.28-mRNA-1
maker-Contig_Y3-snap-gene-6.180-mRNA-1
maker-Contig_Y3-augustus-gene-6.151-mRNA-1
maker-Contig_Y3-snap-gene-6.183-mRNA-1
augustus_masked-Contig_Y3-processed-gene-6.30-mRNA-1
maker-Contig_Y3-augustus-gene-6.104-mRNA-1
maker-Contig_Y3-snap-gene-6.240-mRNA-1
maker-Contig_Y3-augustus-gene-6.105-mRNA-1
maker-Contig_Y3-snap-gene-6.189-mRNA-1
maker-Contig_Y3-snap-gene-6.191-mRNA-1
snap_masked-Contig_Y3-processed-gene-6.82-mRNA-1
snap_masked-Contig_Y3-processed-gene-6.55-mRNA-1
augustus_masked-Contig_Y3-processed-gene-6.33-mRNA-1
maker-Contig_Y3-snap-gene-6.192-mRNA-1
maker-Contig_Y3-augustus-gene-6.110-mRNA-1
maker-Contig_Y3-augustus-gene-6.111-mRNA-1
maker-Contig_Y3-snap-gene-6.243-mRNA-1
augustus_masked-Contig_Y3-processed-gene-6.13-mRNA-1
snap_masked-Contig_Y3-processed-gene-6.87-mRNA-1
maker-Contig_Y3-snap-gene-6.201-mRNA-1
maker-Contig_Y3-augustus-gene-6.117-mRNA-1
augustus_masked-Contig_Y3-processed-gene-6.16-mRNA-1
maker-Contig_Y3-augustus-gene-6.156-mRNA-1
maker-Contig_Y3-snap-gene-6.247-mRNA-1
snap_masked-Contig_Y3-processed-gene-6.89-mRNA-1
maker-Contig_Y3-snap-gene-6.206-mRNA-1
maker-Contig_Y3-snap-gene-6.207-mRNA-1
maker-Contig_Y3-augustus-gene-6.125-mRNA-1
maker-Contig_Y3-augustus-gene-6.162-mRNA-1
maker-Contig_Y3-augustus-gene-6.131-mRNA-1
maker-Contig_Y3-augustus-gene-6.163-mRNA-1
maker-Contig_Y3-augustus-gene-6.132-mRNA-1
maker-Contig_Y3-augustus-gene-6.165-mRNA-1
maker-Contig_Y3-snap-gene-6.223-mRNA-1
augustus_masked-Contig_Y3-processed-gene-6.43-mRNA-1
maker-Contig_Y3-augustus-gene-6.136-mRNA-1
maker-Contig_Y3-snap-gene-6.256-mRNA-1
maker-Contig_Y3-augustus-gene-6.137-mRNA-1
augustus_masked-Contig_Y3-processed-gene-6.45-mRNA-1
snap_masked-Contig_Y3-processed-gene-7.65-mRNA-1
maker-Contig_Y3-augustus-gene-7.143-mRNA-1
maker-Contig_Y3-augustus-gene-7.224-mRNA-1
maker-Contig_Y3-augustus-gene-7.146-mRNA-1
augustus_masked-Contig_Y3-processed-gene-7.2-mRNA-1
maker-Contig_Y3-augustus-gene-7.150-mRNA-1
maker-Contig_Y3-augustus-gene-7.225-mRNA-1
maker-Contig_Y3-augustus-gene-7.226-mRNA-1
maker-Contig_Y3-augustus-gene-7.227-mRNA-1
maker-Contig_Y3-augustus-gene-7.231-mRNA-1
maker-Contig_Y3-augustus-gene-7.233-mRNA-1
maker-Contig_Y3-augustus-gene-7.234-mRNA-1
snap_masked-Contig_Y3-processed-gene-7.117-mRNA-1
maker-Contig_Y3-snap-gene-7.403-mRNA-1
maker-Contig_Y3-augustus-gene-7.151-mRNA-1
maker-Contig_Y3-augustus-gene-7.245-mRNA-1
augustus_masked-Contig_Y3-processed-gene-7.5-mRNA-1
maker-Contig_Y3-snap-gene-7.302-mRNA-1
maker-Contig_Y3-snap-gene-7.304-mRNA-1
maker-Contig_Y3-snap-gene-7.321-mRNA-1
maker-Contig_Y3-augustus-gene-7.171-mRNA-1
maker-Contig_Y3-augustus-gene-7.174-mRNA-1
maker-Contig_Y3-augustus-gene-7.248-mRNA-1
maker-Contig_Y3-augustus-gene-7.175-mRNA-1
augustus_masked-Contig_Y3-processed-gene-7.45-mRNA-1
augustus_masked-Contig_Y3-processed-gene-7.11-mRNA-1
maker-Contig_Y3-snap-gene-7.416-mRNA-1
augustus_masked-Contig_Y3-processed-gene-7.12-mRNA-1
maker-Contig_Y3-augustus-gene-7.251-mRNA-1
snap_masked-Contig_Y3-processed-gene-7.85-mRNA-1
maker-Contig_Y3-snap-gene-7.342-mRNA-1
maker-Contig_Y3-augustus-gene-7.253-mRNA-1
maker-Contig_Y3-snap-gene-7.349-mRNA-1
maker-Contig_Y3-augustus-gene-7.182-mRNA-1
augustus_masked-Contig_Y3-processed-gene-7.51-mRNA-1
maker-Contig_Y3-augustus-gene-7.257-mRNA-1
snap_masked-Contig_Y3-processed-gene-7.130-mRNA-1
maker-Contig_Y3-augustus-gene-7.184-mRNA-1
maker-Contig_Y3-augustus-gene-7.262-mRNA-1
maker-Contig_Y3-snap-gene-7.435-mRNA-1
maker-Contig_Y3-snap-gene-7.437-mRNA-1
maker-Contig_Y3-snap-gene-7.441-mRNA-1
maker-Contig_Y3-augustus-gene-7.270-mRNA-1
maker-Contig_Y3-augustus-gene-7.272-mRNA-1
maker-Contig_Y3-augustus-gene-7.273-mRNA-1
maker-Contig_Y3-snap-gene-7.448-mRNA-1
maker-Contig_Y3-snap-gene-7.357-mRNA-1
maker-Contig_Y3-augustus-gene-7.284-mRNA-1
maker-Contig_Y3-augustus-gene-7.189-mRNA-1
maker-Contig_Y3-snap-gene-7.359-mRNA-1
snap_masked-Contig_Y3-processed-gene-7.98-mRNA-1
augustus_masked-Contig_Y3-processed-gene-7.22-mRNA-1
maker-Contig_Y3-snap-gene-7.455-mRNA-1
augustus_masked-Contig_Y3-processed-gene-7.28-mRNA-1
maker-Contig_Y3-snap-gene-7.376-mRNA-1
maker-Contig_Y3-snap-gene-7.379-mRNA-1
maker-Contig_Y3-augustus-gene-7.212-mRNA-1
maker-Contig_Y3-snap-gene-7.384-mRNA-1
maker-Contig_Y3-augustus-gene-7.216-mRNA-1
maker-Contig_Y3-augustus-gene-7.219-mRNA-1
maker-Contig_Y3-augustus-gene-8.98-mRNA-1
maker-Contig_Y3-augustus-gene-8.103-mRNA-1
augustus_masked-Contig_Y3-processed-gene-8.2-mRNA-1
augustus_masked-Contig_Y3-processed-gene-8.3-mRNA-1
maker-Contig_Y3-augustus-gene-8.106-mRNA-1
maker-Contig_Y3-augustus-gene-8.109-mRNA-1
snap_masked-Contig_Y3-processed-gene-8.57-mRNA-1
maker-Contig_Y3-snap-gene-8.265-mRNA-1
snap_masked-Contig_Y3-processed-gene-8.58-mRNA-1
snap_masked-Contig_Y3-processed-gene-8.59-mRNA-1
maker-Contig_Y3-snap-gene-8.290-mRNA-1
maker-Contig_Y3-snap-gene-8.292-mRNA-1
maker-Contig_Y3-augustus-gene-8.128-mRNA-1
maker-Contig_Y3-snap-gene-8.298-mRNA-1
maker-Contig_Y3-snap-gene-8.306-mRNA-1
maker-Contig_Y3-snap-gene-8.273-mRNA-1
maker-Contig_Y3-augustus-gene-8.142-mRNA-1
maker-Contig_Y3-augustus-gene-8.144-mRNA-1
maker-Contig_Y3-snap-gene-8.319-mRNA-1
maker-Contig_Y3-augustus-gene-8.163-mRNA-1
maker-Contig_Y3-snap-gene-8.275-mRNA-1
maker-Contig_Y3-augustus-gene-8.165-mRNA-1
maker-Contig_Y3-snap-gene-8.330-mRNA-1
maker-Contig_Y3-snap-gene-8.349-mRNA-1
snap_masked-Contig_Y3-processed-gene-8.79-mRNA-1
maker-Contig_Y3-snap-gene-8.336-mRNA-1
maker-Contig_Y3-snap-gene-8.335-mRNA-1
maker-Contig_Y3-augustus-gene-8.177-mRNA-1
maker-Contig_Y3-augustus-gene-8.178-mRNA-1
maker-Contig_Y3-augustus-gene-8.196-mRNA-1
maker-Contig_Y3-snap-gene-8.397-mRNA-1
maker-Contig_Y3-snap-gene-8.405-mRNA-1
maker-Contig_Y3-augustus-gene-8.114-mRNA-1
maker-Contig_Y3-snap-gene-8.417-mRNA-1
augustus_masked-Contig_Y3-processed-gene-9.1-mRNA-1
augustus_masked-Contig_Y3-processed-gene-9.2-mRNA-1
maker-Contig_Y3-snap-gene-9.567-mRNA-1
augustus_masked-Contig_Y3-processed-gene-9.57-mRNA-1
maker-Contig_Y3-augustus-gene-9.212-mRNA-1
maker-Contig_Y3-snap-gene-9.425-mRNA-1
augustus_masked-Contig_Y3-processed-gene-9.5-mRNA-1
maker-Contig_Y3-augustus-gene-9.218-mRNA-1
maker-Contig_Y3-augustus-gene-9.233-mRNA-1
maker-Contig_Y3-snap-gene-9.440-mRNA-1
maker-Contig_Y3-augustus-gene-9.223-mRNA-1
snap_masked-Contig_Y3-processed-gene-9.102-mRNA-1
maker-Contig_Y3-augustus-gene-9.225-mRNA-1
snap_masked-Contig_Y3-processed-gene-9.104-mRNA-1
maker-Contig_Y3-augustus-gene-9.251-mRNA-1
maker-Contig_Y3-augustus-gene-9.255-mRNA-1
maker-Contig_Y3-augustus-gene-9.258-mRNA-1
snap_masked-Contig_Y3-processed-gene-9.109-mRNA-1
maker-Contig_Y3-snap-gene-9.467-mRNA-1
maker-Contig_Y3-snap-gene-9.474-mRNA-1
maker-Contig_Y3-snap-gene-9.491-mRNA-1
maker-Contig_Y3-snap-gene-9.570-mRNA-1
maker-Contig_Y3-snap-gene-9.572-mRNA-1
maker-Contig_Y3-snap-gene-9.571-mRNA-1
maker-Contig_Y3-augustus-gene-9.285-mRNA-1
augustus_masked-Contig_Y3-processed-gene-9.24-mRNA-1
maker-Contig_Y3-augustus-gene-9.355-mRNA-1
augustus_masked-Contig_Y3-processed-gene-9.26-mRNA-1
maker-Contig_Y3-augustus-gene-9.359-mRNA-1
maker-Contig_Y3-augustus-gene-9.287-mRNA-1
augustus_masked-Contig_Y3-processed-gene-9.60-mRNA-1
maker-Contig_Y3-snap-gene-9.503-mRNA-1
augustus_masked-Contig_Y3-processed-gene-9.61-mRNA-1
maker-Contig_Y3-augustus-gene-9.290-mRNA-1
augustus_masked-Contig_Y3-processed-gene-9.62-mRNA-1
maker-Contig_Y3-snap-gene-9.505-mRNA-1
maker-Contig_Y3-snap-gene-9.504-mRNA-1
maker-Contig_Y3-augustus-gene-9.295-mRNA-1
maker-Contig_Y3-snap-gene-9.592-mRNA-1
augustus_masked-Contig_Y3-processed-gene-9.30-mRNA-1
maker-Contig_Y3-augustus-gene-9.297-mRNA-1
maker-Contig_Y3-augustus-gene-9.365-mRNA-1
maker-Contig_Y3-augustus-gene-9.299-mRNA-1
maker-Contig_Y3-augustus-gene-9.300-mRNA-1
augustus_masked-Contig_Y3-processed-gene-9.65-mRNA-1
augustus_masked-Contig_Y3-processed-gene-9.66-mRNA-1
maker-Contig_Y3-snap-gene-9.599-mRNA-1
maker-Contig_Y3-snap-gene-9.603-mRNA-1
maker-Contig_Y3-augustus-gene-9.303-mRNA-1
maker-Contig_Y3-augustus-gene-9.376-mRNA-1
maker-Contig_Y3-snap-gene-9.604-mRNA-1
maker-Contig_Y3-snap-gene-9.524-mRNA-1
maker-Contig_Y3-snap-gene-9.526-mRNA-1
maker-Contig_Y3-snap-gene-9.612-mRNA-1
maker-Contig_Y3-augustus-gene-9.386-mRNA-1
maker-Contig_Y3-snap-gene-9.622-mRNA-1
maker-Contig_Y3-augustus-gene-9.394-mRNA-1
augustus_masked-Contig_Y3-processed-gene-9.39-mRNA-1
maker-Contig_Y3-augustus-gene-9.396-mRNA-1
augustus_masked-Contig_Y3-processed-gene-9.40-mRNA-1
maker-Contig_Y3-augustus-gene-9.398-mRNA-1
maker-Contig_Y3-snap-gene-9.636-mRNA-1
maker-Contig_Y3-snap-gene-9.642-mRNA-1
snap_masked-Contig_Y3-processed-gene-9.189-mRNA-1
maker-Contig_Y3-snap-gene-9.536-mRNA-1
snap_masked-Contig_Y3-processed-gene-9.144-mRNA-1
augustus_masked-Contig_Y3-processed-gene-9.81-mRNA-1
snap_masked-Contig_Y3-processed-gene-9.145-mRNA-1
maker-Contig_Y3-augustus-gene-9.332-mRNA-1
maker-Contig_Y3-augustus-gene-9.333-mRNA-1
augustus_masked-Contig_Y3-processed-gene-9.82-mRNA-1
maker-Contig_Y3-snap-gene-9.543-mRNA-1
augustus_masked-Contig_Y3-processed-gene-9.45-mRNA-1
maker-Contig_Y3-augustus-gene-9.338-mRNA-1
augustus_masked-Contig_Y3-processed-gene-9.83-mRNA-1
augustus_masked-Contig_Y3-processed-gene-9.46-mRNA-1
maker-Contig_Y3-augustus-gene-9.341-mRNA-1
maker-Contig_Y3-snap-gene-9.650-mRNA-1
maker-Contig_Y3-augustus-gene-9.343-mRNA-1
maker-Contig_Y3-augustus-gene-9.345-mRNA-1
maker-Contig_Y3-snap-gene-9.651-mRNA-1
augustus_masked-Contig_Y3-processed-gene-9.85-mRNA-1
snap_masked-Contig_Y3-processed-gene-9.195-mRNA-1
maker-Contig_Y3-augustus-gene-9.418-mRNA-1
snap_masked-Contig_Y3-processed-gene-9.152-mRNA-1
snap_masked-Contig_Y3-processed-gene-9.153-mRNA-1
snap_masked-Contig_Y3-processed-gene-9.154-mRNA-1
augustus_masked-Contig_Y3-processed-gene-9.88-mRNA-1
snap_masked-Contig_Y3-processed-gene-9.155-mRNA-1
augustus_masked-Contig_Y3-processed-gene-9.89-mRNA-1
snap_masked-Contig_Y3-processed-gene-9.156-mRNA-1
maker-Contig_Y3-snap-gene-9.559-mRNA-1
augustus_masked-Contig_Y3-processed-gene-9.91-mRNA-1
snap_masked-Contig_Y3-processed-gene-9.201-mRNA-1
augustus_masked-Contig_Y3-processed-gene-9.50-mRNA-1
augustus_masked-Contig_Y3-processed-gene-9.51-mRNA-1
maker-Contig_Y3-augustus-gene-9.420-mRNA-1
maker-Contig_Y3-snap-gene-9.565-mRNA-1
snap_masked-Contig_Y3-processed-gene-9.162-mRNA-1
augustus_masked-Contig_Y31-processed-gene-0.1-mRNA-1
maker-Contig_Y31-snap-gene-0.67-mRNA-1
maker-Contig_Y31-snap-gene-0.71-mRNA-1
snap_masked-Contig_Y31-processed-gene-0.12-mRNA-1
augustus_masked-Contig_Y31-processed-gene-0.5-mRNA-1
maker-Contig_Y31-augustus-gene-0.51-mRNA-1
maker-Contig_Y34-snap-gene-0.25-mRNA-1
maker-Contig_Y34-snap-gene-0.43-mRNA-1
snap_masked-Contig_Y34-processed-gene-0.9-mRNA-1
maker-Contig_Y34-snap-gene-0.46-mRNA-1
maker-Contig_Y34-augustus-gene-0.22-mRNA-1
maker-Contig_Y35-augustus-gene-0.21-mRNA-1
maker-Contig_Y35-augustus-gene-0.25-mRNA-1
augustus_masked-Contig_Y35-processed-gene-0.7-mRNA-1
maker-Contig_Y35-snap-gene-0.31-mRNA-1
augustus_masked-Contig_Y35-processed-gene-0.8-mRNA-1
augustus_masked-Contig_Y35-processed-gene-0.3-mRNA-1
maker-Contig_Y35-snap-gene-0.33-mRNA-1
maker-Contig_Y35-augustus-gene-0.26-mRNA-1
maker-Contig_Y35-snap-gene-0.47-mRNA-1
maker-Contig_Y35-augustus-gene-0.23-mRNA-1
maker-Contig_Y37-augustus-gene-0.5-mRNA-1
snap_masked-Contig_Y4-processed-gene-0.62-mRNA-1
augustus_masked-Contig_Y4-processed-gene-0.1-mRNA-1
maker-Contig_Y4-augustus-gene-0.154-mRNA-1
maker-Contig_Y4-augustus-gene-0.285-mRNA-1
maker-Contig_Y4-snap-gene-0.448-mRNA-1
maker-Contig_Y4-snap-gene-0.446-mRNA-1
maker-Contig_Y4-snap-gene-0.447-mRNA-1
maker-Contig_Y4-augustus-gene-0.291-mRNA-1
maker-Contig_Y4-augustus-gene-0.298-mRNA-1
maker-Contig_Y4-snap-gene-0.458-mRNA-1
maker-Contig_Y4-augustus-gene-0.306-mRNA-1
maker-Contig_Y4-snap-gene-0.471-mRNA-1
maker-Contig_Y4-snap-gene-0.466-mRNA-1
maker-Contig_Y4-snap-gene-0.476-mRNA-1
maker-Contig_Y4-augustus-gene-0.318-mRNA-1
snap_masked-Contig_Y4-processed-gene-0.71-mRNA-1
augustus_masked-Contig_Y4-processed-gene-0.4-mRNA-1
maker-Contig_Y4-augustus-gene-0.157-mRNA-1
maker-Contig_Y4-augustus-gene-0.164-mRNA-1
maker-Contig_Y4-snap-gene-0.351-mRNA-1
maker-Contig_Y4-snap-gene-0.348-mRNA-1
maker-Contig_Y4-snap-gene-0.349-mRNA-1
maker-Contig_Y4-snap-gene-0.350-mRNA-1
maker-Contig_Y4-snap-gene-0.359-mRNA-1
maker-Contig_Y4-augustus-gene-0.174-mRNA-1
maker-Contig_Y4-snap-gene-0.364-mRNA-1
maker-Contig_Y4-augustus-gene-0.187-mRNA-1
maker-Contig_Y4-snap-gene-0.379-mRNA-1
augustus_masked-Contig_Y4-processed-gene-0.21-mRNA-1
augustus_masked-Contig_Y4-processed-gene-0.22-mRNA-1
maker-Contig_Y4-augustus-gene-0.210-mRNA-1
maker-Contig_Y4-snap-gene-0.388-mRNA-1
snap_masked-Contig_Y4-processed-gene-0.96-mRNA-1
snap_masked-Contig_Y4-processed-gene-0.97-mRNA-1
maker-Contig_Y4-augustus-gene-0.319-mRNA-1
maker-Contig_Y4-augustus-gene-0.324-mRNA-1
maker-Contig_Y4-augustus-gene-0.226-mRNA-1
maker-Contig_Y4-augustus-gene-0.232-mRNA-1
maker-Contig_Y4-augustus-gene-0.234-mRNA-1
maker-Contig_Y4-snap-gene-0.406-mRNA-1
snap_masked-Contig_Y4-processed-gene-0.142-mRNA-1
maker-Contig_Y4-snap-gene-0.492-mRNA-1
maker-Contig_Y4-snap-gene-0.408-mRNA-1
maker-Contig_Y4-snap-gene-0.491-mRNA-1
maker-Contig_Y4-augustus-gene-0.330-mRNA-1
maker-Contig_Y4-augustus-gene-0.251-mRNA-1
maker-Contig_Y4-snap-gene-0.497-mRNA-1
maker-Contig_Y4-snap-gene-0.420-mRNA-1
maker-Contig_Y4-augustus-gene-0.256-mRNA-1
maker-Contig_Y4-augustus-gene-0.261-mRNA-1
maker-Contig_Y4-snap-gene-0.433-mRNA-1
maker-Contig_Y4-snap-gene-0.435-mRNA-1
snap_masked-Contig_Y4-processed-gene-0.115-mRNA-1
maker-Contig_Y4-snap-gene-0.441-mRNA-1
maker-Contig_Y4-snap-gene-0.498-mRNA-1
maker-Contig_Y42-snap-gene-0.26-mRNA-1
maker-Contig_Y42-snap-gene-0.25-mRNA-1
maker-Contig_Y42-snap-gene-0.21-mRNA-1
augustus_masked-Contig_Y45-processed-gene-0.0-mRNA-1
maker-Contig_Y45-augustus-gene-0.11-mRNA-1
maker-Contig_Y45-augustus-gene-0.12-mRNA-1
maker-Contig_Y48-augustus-gene-0.5-mRNA-1
maker-Contig_Y48-augustus-gene-0.14-mRNA-1
maker-Contig_Y5-augustus-gene-0.341-mRNA-1
maker-Contig_Y5-snap-gene-0.562-mRNA-1
augustus_masked-Contig_Y5-processed-gene-0.0-mRNA-1
maker-Contig_Y5-snap-gene-0.567-mRNA-1
augustus_masked-Contig_Y5-processed-gene-0.2-mRNA-1
maker-Contig_Y5-snap-gene-0.808-mRNA-1
snap_masked-Contig_Y5-processed-gene-0.72-mRNA-1
maker-Contig_Y5-snap-gene-0.573-mRNA-1
augustus_masked-Contig_Y5-processed-gene-0.45-mRNA-1
snap_masked-Contig_Y5-processed-gene-0.74-mRNA-1
maker-Contig_Y5-augustus-gene-0.193-mRNA-1
augustus_masked-Contig_Y5-processed-gene-0.5-mRNA-1
maker-Contig_Y5-snap-gene-0.815-mRNA-1
snap_masked-Contig_Y5-processed-gene-0.77-mRNA-1
snap_masked-Contig_Y5-processed-gene-0.78-mRNA-1
augustus_masked-Contig_Y5-processed-gene-0.7-mRNA-1
maker-Contig_Y5-snap-gene-0.816-mRNA-1
maker-Contig_Y5-snap-gene-0.817-mRNA-1
maker-Contig_Y5-augustus-gene-0.205-mRNA-1
maker-Contig_Y5-augustus-gene-0.206-mRNA-1
maker-Contig_Y5-augustus-gene-0.209-mRNA-1
maker-Contig_Y5-snap-gene-0.605-mRNA-1
maker-Contig_Y5-augustus-gene-0.216-mRNA-1
maker-Contig_Y5-augustus-gene-0.346-mRNA-1
maker-Contig_Y5-augustus-gene-0.221-mRNA-1
maker-Contig_Y5-snap-gene-0.852-mRNA-1
maker-Contig_Y5-snap-gene-0.845-mRNA-1
maker-Contig_Y5-augustus-gene-0.228-mRNA-1
maker-Contig_Y5-snap-gene-0.865-mRNA-1
maker-Contig_Y5-snap-gene-0.868-mRNA-1
maker-Contig_Y5-augustus-gene-0.232-mRNA-1
maker-Contig_Y5-augustus-gene-0.233-mRNA-1
maker-Contig_Y5-augustus-gene-0.416-mRNA-1
snap_masked-Contig_Y5-processed-gene-0.94-mRNA-1
maker-Contig_Y5-augustus-gene-0.235-mRNA-1
maker-Contig_Y5-augustus-gene-0.430-mRNA-1
maker-Contig_Y5-augustus-gene-0.420-mRNA-1
snap_masked-Contig_Y5-processed-gene-0.98-mRNA-1
maker-Contig_Y5-augustus-gene-0.454-mRNA-1
maker-Contig_Y5-augustus-gene-0.455-mRNA-1
augustus_masked-Contig_Y5-processed-gene-0.16-mRNA-1
maker-Contig_Y5-snap-gene-0.910-mRNA-1
snap_masked-Contig_Y5-processed-gene-0.162-mRNA-1
maker-Contig_Y5-snap-gene-0.650-mRNA-1
augustus_masked-Contig_Y5-processed-gene-0.17-mRNA-1
maker-Contig_Y5-snap-gene-0.655-mRNA-1
maker-Contig_Y5-snap-gene-0.919-mRNA-1
maker-Contig_Y5-snap-gene-0.657-mRNA-1
maker-Contig_Y5-augustus-gene-0.462-mRNA-1
maker-Contig_Y5-snap-gene-0.916-mRNA-1
maker-Contig_Y5-snap-gene-0.918-mRNA-1
maker-Contig_Y5-augustus-gene-0.251-mRNA-1
maker-Contig_Y5-augustus-gene-0.252-mRNA-1
maker-Contig_Y5-snap-gene-0.660-mRNA-1
snap_masked-Contig_Y5-processed-gene-0.103-mRNA-1
maker-Contig_Y5-augustus-gene-0.257-mRNA-1
maker-Contig_Y5-augustus-gene-0.258-mRNA-1
maker-Contig_Y5-snap-gene-0.928-mRNA-1
maker-Contig_Y5-augustus-gene-0.263-mRNA-1
maker-Contig_Y5-augustus-gene-0.264-mRNA-1
maker-Contig_Y5-snap-gene-0.685-mRNA-1
maker-Contig_Y5-augustus-gene-0.270-mRNA-1
maker-Contig_Y5-snap-gene-0.689-mRNA-1
maker-Contig_Y5-snap-gene-0.695-mRNA-1
maker-Contig_Y5-snap-gene-0.692-mRNA-1
snap_masked-Contig_Y5-processed-gene-0.111-mRNA-1
snap_masked-Contig_Y5-processed-gene-0.112-mRNA-1
maker-Contig_Y5-snap-gene-0.930-mRNA-1
maker-Contig_Y5-augustus-gene-0.274-mRNA-1
maker-Contig_Y5-snap-gene-0.939-mRNA-1
maker-Contig_Y5-augustus-gene-0.475-mRNA-1
maker-Contig_Y5-augustus-gene-0.473-mRNA-1
maker-Contig_Y5-augustus-gene-0.287-mRNA-1
maker-Contig_Y5-augustus-gene-0.531-mRNA-1
maker-Contig_Y5-snap-gene-0.955-mRNA-1
maker-Contig_Y5-snap-gene-0.731-mRNA-1
maker-Contig_Y5-snap-gene-0.958-mRNA-1
maker-Contig_Y5-snap-gene-0.734-mRNA-1
maker-Contig_Y5-snap-gene-0.733-mRNA-1
augustus_masked-Contig_Y5-processed-gene-0.67-mRNA-1
maker-Contig_Y5-snap-gene-0.961-mRNA-1
maker-Contig_Y5-snap-gene-0.740-mRNA-1
snap_masked-Contig_Y5-processed-gene-0.126-mRNA-1
maker-Contig_Y5-augustus-gene-0.297-mRNA-1
maker-Contig_Y5-augustus-gene-0.300-mRNA-1
maker-Contig_Y5-augustus-gene-0.308-mRNA-1
maker-Contig_Y5-augustus-gene-0.309-mRNA-1
snap_masked-Contig_Y5-processed-gene-0.179-mRNA-1
maker-Contig_Y5-snap-gene-0.773-mRNA-1
augustus_masked-Contig_Y5-processed-gene-0.39-mRNA-1
snap_masked-Contig_Y5-processed-gene-0.141-mRNA-1
snap_masked-Contig_Y5-processed-gene-0.142-mRNA-1
maker-Contig_Y5-snap-gene-0.785-mRNA-1
maker-Contig_Y5-snap-gene-0.784-mRNA-1
maker-Contig_Y5-snap-gene-0.786-mRNA-1
maker-Contig_Y53-augustus-gene-0.2-mRNA-1
maker-Contig_Y6-snap-gene-0.386-mRNA-1
snap_masked-Contig_Y6-processed-gene-0.92-mRNA-1
augustus_masked-Contig_Y6-processed-gene-0.39-mRNA-1
maker-Contig_Y6-augustus-gene-0.245-mRNA-1
maker-Contig_Y6-augustus-gene-0.246-mRNA-1
maker-Contig_Y6-augustus-gene-0.247-mRNA-1
augustus_masked-Contig_Y6-processed-gene-0.0-mRNA-1
maker-Contig_Y6-augustus-gene-0.191-mRNA-1
maker-Contig_Y6-snap-gene-0.398-mRNA-1
snap_masked-Contig_Y6-processed-gene-0.98-mRNA-1
maker-Contig_Y6-snap-gene-0.400-mRNA-1
augustus_masked-Contig_Y6-processed-gene-0.4-mRNA-1
snap_masked-Contig_Y6-processed-gene-0.147-mRNA-1
snap_masked-Contig_Y6-processed-gene-0.148-mRNA-1
snap_masked-Contig_Y6-processed-gene-0.101-mRNA-1
augustus_masked-Contig_Y6-processed-gene-0.46-mRNA-1
maker-Contig_Y6-augustus-gene-0.192-mRNA-1
augustus_masked-Contig_Y6-processed-gene-0.6-mRNA-1
augustus_masked-Contig_Y6-processed-gene-0.49-mRNA-1
maker-Contig_Y6-augustus-gene-0.258-mRNA-1
maker-Contig_Y6-snap-gene-0.325-mRNA-1
augustus_masked-Contig_Y6-processed-gene-0.52-mRNA-1
snap_masked-Contig_Y6-processed-gene-0.110-mRNA-1
augustus_masked-Contig_Y6-processed-gene-0.9-mRNA-1
augustus_masked-Contig_Y6-processed-gene-0.10-mRNA-1
maker-Contig_Y6-snap-gene-0.327-mRNA-1
augustus_masked-Contig_Y6-processed-gene-0.55-mRNA-1
snap_masked-Contig_Y6-processed-gene-0.113-mRNA-1
snap_masked-Contig_Y6-processed-gene-0.114-mRNA-1
maker-Contig_Y6-augustus-gene-0.194-mRNA-1
augustus_masked-Contig_Y6-processed-gene-0.12-mRNA-1
maker-Contig_Y6-snap-gene-0.330-mRNA-1
maker-Contig_Y6-augustus-gene-0.260-mRNA-1
maker-Contig_Y6-augustus-gene-0.201-mRNA-1
augustus_masked-Contig_Y6-processed-gene-0.59-mRNA-1
snap_masked-Contig_Y6-processed-gene-0.162-mRNA-1
maker-Contig_Y6-snap-gene-0.337-mRNA-1
maker-Contig_Y6-snap-gene-0.411-mRNA-1
maker-Contig_Y6-snap-gene-0.412-mRNA-1
maker-Contig_Y6-augustus-gene-0.265-mRNA-1
maker-Contig_Y6-snap-gene-0.420-mRNA-1
augustus_masked-Contig_Y6-processed-gene-0.17-mRNA-1
maker-Contig_Y6-augustus-gene-0.272-mRNA-1
augustus_masked-Contig_Y6-processed-gene-0.18-mRNA-1
maker-Contig_Y6-augustus-gene-0.275-mRNA-1
maker-Contig_Y6-snap-gene-0.428-mRNA-1
maker-Contig_Y6-augustus-gene-0.281-mRNA-1
augustus_masked-Contig_Y6-processed-gene-0.20-mRNA-1
maker-Contig_Y6-snap-gene-0.435-mRNA-1
maker-Contig_Y6-augustus-gene-0.287-mRNA-1
maker-Contig_Y6-augustus-gene-0.289-mRNA-1
maker-Contig_Y6-augustus-gene-0.204-mRNA-1
maker-Contig_Y6-augustus-gene-0.291-mRNA-1
maker-Contig_Y6-snap-gene-0.345-mRNA-1
augustus_masked-Contig_Y6-processed-gene-0.23-mRNA-1
maker-Contig_Y6-augustus-gene-0.294-mRNA-1
augustus_masked-Contig_Y6-processed-gene-0.24-mRNA-1
maker-Contig_Y6-snap-gene-0.449-mRNA-1
maker-Contig_Y6-augustus-gene-0.208-mRNA-1
maker-Contig_Y6-augustus-gene-0.300-mRNA-1
maker-Contig_Y6-augustus-gene-0.210-mRNA-1
snap_masked-Contig_Y6-processed-gene-0.181-mRNA-1
maker-Contig_Y6-augustus-gene-0.212-mRNA-1
maker-Contig_Y6-snap-gene-0.455-mRNA-1
maker-Contig_Y6-augustus-gene-0.213-mRNA-1
augustus_masked-Contig_Y6-processed-gene-0.83-mRNA-1
augustus_masked-Contig_Y6-processed-gene-0.29-mRNA-1
maker-Contig_Y6-snap-gene-0.358-mRNA-1
augustus_masked-Contig_Y6-processed-gene-0.84-mRNA-1
maker-Contig_Y6-augustus-gene-0.215-mRNA-1
maker-Contig_Y6-snap-gene-0.460-mRNA-1
maker-Contig_Y6-snap-gene-0.461-mRNA-1
maker-Contig_Y6-augustus-gene-0.216-mRNA-1
maker-Contig_Y6-augustus-gene-0.221-mRNA-1
maker-Contig_Y6-augustus-gene-0.311-mRNA-1
augustus_masked-Contig_Y6-processed-gene-0.33-mRNA-1
maker-Contig_Y6-augustus-gene-0.313-mRNA-1
maker-Contig_Y6-augustus-gene-0.223-mRNA-1
augustus_masked-Contig_Y6-processed-gene-0.89-mRNA-1
snap_masked-Contig_Y6-processed-gene-0.190-mRNA-1
snap_masked-Contig_Y6-processed-gene-0.133-mRNA-1
maker-Contig_Y6-snap-gene-0.376-mRNA-1
maker-Contig_Y6-augustus-gene-0.226-mRNA-1
maker-Contig_Y6-snap-gene-0.377-mRNA-1
augustus_masked-Contig_Y6-processed-gene-0.36-mRNA-1
augustus_masked-Contig_Y7-processed-gene-0.0-mRNA-1
maker-Contig_Y7-augustus-gene-0.102-mRNA-1
maker-Contig_Y7-snap-gene-0.238-mRNA-1
augustus_masked-Contig_Y7-processed-gene-0.2-mRNA-1
maker-Contig_Y7-augustus-gene-0.105-mRNA-1
maker-Contig_Y7-snap-gene-0.199-mRNA-1
augustus_masked-Contig_Y7-processed-gene-0.21-mRNA-1
maker-Contig_Y7-snap-gene-0.240-mRNA-1
maker-Contig_Y7-augustus-gene-0.129-mRNA-1
augustus_masked-Contig_Y7-processed-gene-0.22-mRNA-1
maker-Contig_Y7-snap-gene-0.239-mRNA-1
maker-Contig_Y7-snap-gene-0.250-mRNA-1
maker-Contig_Y7-augustus-gene-0.140-mRNA-1
maker-Contig_Y7-snap-gene-0.210-mRNA-1
maker-Contig_Y7-snap-gene-0.208-mRNA-1
maker-Contig_Y7-snap-gene-0.209-mRNA-1
snap_masked-Contig_Y7-processed-gene-0.84-mRNA-1
maker-Contig_Y7-snap-gene-0.257-mRNA-1
maker-Contig_Y7-snap-gene-0.261-mRNA-1
maker-Contig_Y7-snap-gene-0.222-mRNA-1
maker-Contig_Y7-snap-gene-0.260-mRNA-1
maker-Contig_Y7-snap-gene-0.268-mRNA-1
maker-Contig_Y7-snap-gene-0.272-mRNA-1
maker-Contig_Y7-snap-gene-0.276-mRNA-1
maker-Contig_Y7-snap-gene-0.224-mRNA-1
maker-Contig_Y7-augustus-gene-0.170-mRNA-1
maker-Contig_Y7-augustus-gene-0.171-mRNA-1
maker-Contig_Y7-augustus-gene-0.124-mRNA-1
snap_masked-Contig_Y7-processed-gene-0.56-mRNA-1
maker-Contig_Y7-snap-gene-0.287-mRNA-1
maker-Contig_Y7-snap-gene-0.294-mRNA-1
maker-Contig_Y7-snap-gene-0.229-mRNA-1
maker-Contig_Y7-snap-gene-0.296-mRNA-1
maker-Contig_Y7-augustus-gene-0.127-mRNA-1
augustus_masked-Contig_Y7-processed-gene-0.12-mRNA-1
maker-Contig_Y7-snap-gene-0.299-mRNA-1
augustus_masked-Contig_Y7-processed-gene-0.14-mRNA-1
maker-Contig_Y7-snap-gene-0.230-mRNA-1
augustus_masked-Contig_Y7-processed-gene-0.16-mRNA-1
augustus_masked-Contig_Y7-processed-gene-0.38-mRNA-1
snap_masked-Contig_Y7-processed-gene-0.69-mRNA-1
maker-Contig_Y7-snap-gene-0.233-mRNA-1
augustus_masked-Contig_Y7-processed-gene-0.39-mRNA-1
snap_masked-Contig_Y7-processed-gene-0.98-mRNA-1
snap_masked-Contig_Y7-processed-gene-0.70-mRNA-1
snap_masked-Contig_Y7-processed-gene-0.74-mRNA-1
snap_masked-Contig_Y7-processed-gene-0.101-mRNA-1
maker-Contig_Y9-snap-gene-0.330-mRNA-1
maker-Contig_Y9-snap-gene-0.333-mRNA-1
maker-Contig_Y9-snap-gene-0.259-mRNA-1
maker-Contig_Y9-augustus-gene-0.188-mRNA-1
maker-Contig_Y9-snap-gene-0.261-mRNA-1
maker-Contig_Y9-augustus-gene-0.189-mRNA-1
snap_masked-Contig_Y9-processed-gene-0.66-mRNA-1
maker-Contig_Y9-augustus-gene-0.196-mRNA-1
maker-Contig_Y9-augustus-gene-0.197-mRNA-1
maker-Contig_Y9-snap-gene-0.343-mRNA-1
maker-Contig_Y9-snap-gene-0.265-mRNA-1
maker-Contig_Y9-snap-gene-0.346-mRNA-1
augustus_masked-Contig_Y9-processed-gene-0.24-mRNA-1
maker-Contig_Y9-snap-gene-0.349-mRNA-1
augustus_masked-Contig_Y9-processed-gene-0.3-mRNA-1
maker-Contig_Y9-snap-gene-0.351-mRNA-1
maker-Contig_Y9-augustus-gene-0.101-mRNA-1
maker-Contig_Y9-snap-gene-0.275-mRNA-1
maker-Contig_Y9-augustus-gene-0.208-mRNA-1
snap_masked-Contig_Y9-processed-gene-0.74-mRNA-1
maker-Contig_Y9-augustus-gene-0.105-mRNA-1
augustus_masked-Contig_Y9-processed-gene-0.29-mRNA-1
augustus_masked-Contig_Y9-processed-gene-0.30-mRNA-1
maker-Contig_Y9-snap-gene-0.362-mRNA-1
maker-Contig_Y9-augustus-gene-0.124-mRNA-1
augustus_masked-Contig_Y9-processed-gene-0.32-mRNA-1
maker-Contig_Y9-augustus-gene-0.126-mRNA-1
maker-Contig_Y9-snap-gene-0.364-mRNA-1
maker-Contig_Y9-snap-gene-0.287-mRNA-1
augustus_masked-Contig_Y9-processed-gene-0.13-mRNA-1
snap_masked-Contig_Y9-processed-gene-0.79-mRNA-1
maker-Contig_Y9-snap-gene-0.297-mRNA-1
maker-Contig_Y9-snap-gene-0.369-mRNA-1
maker-Contig_Y9-snap-gene-0.295-mRNA-1
augustus_masked-Contig_Y9-processed-gene-0.35-mRNA-1
maker-Contig_Y9-augustus-gene-0.221-mRNA-1
maker-Contig_Y9-augustus-gene-0.228-mRNA-1
snap_masked-Contig_Y9-processed-gene-0.84-mRNA-1
maker-Contig_Y9-snap-gene-0.382-mRNA-1
snap_masked-Contig_Y9-processed-gene-0.58-mRNA-1
snap_masked-Contig_Y9-processed-gene-0.88-mRNA-1
snap_masked-Contig_Y9-processed-gene-0.59-mRNA-1
maker-Contig_Y9-snap-gene-0.412-mRNA-1
snap_masked-Contig_Y9-processed-gene-0.60-mRNA-1
maker-Contig_Y9-augustus-gene-0.166-mRNA-1
snap_masked-Contig_Y9-processed-gene-0.90-mRNA-1
maker-Contig_Y9-snap-gene-0.318-mRNA-1
maker-Contig_Y9-augustus-gene-0.249-mRNA-1
augustus_masked-Contig_Y9-processed-gene-0.42-mRNA-1
maker-MullerA-snap-gene-0.341-mRNA-1
snap_masked-MullerA-processed-gene-0.95-mRNA-1
augustus_masked-MullerA-processed-gene-0.29-mRNA-1
augustus_masked-MullerA-processed-gene-0.30-mRNA-1
maker-MullerA-snap-gene-0.344-mRNA-1
maker-MullerA-snap-gene-0.345-mRNA-1
maker-MullerA-snap-gene-0.347-mRNA-1
maker-MullerA-augustus-gene-0.127-mRNA-1
maker-MullerA-augustus-gene-0.178-mRNA-1
maker-MullerA-augustus-gene-0.182-mRNA-1
maker-MullerA-augustus-gene-0.131-mRNA-1
maker-MullerA-snap-gene-0.365-mRNA-1
maker-MullerA-snap-gene-0.258-mRNA-1
maker-MullerA-augustus-gene-0.135-mRNA-1
maker-MullerA-augustus-gene-0.187-mRNA-1
augustus_masked-MullerA-processed-gene-0.4-mRNA-1
maker-MullerA-augustus-gene-0.190-mRNA-1
maker-MullerA-augustus-gene-0.137-mRNA-1
maker-MullerA-augustus-gene-0.193-mRNA-1
maker-MullerA-augustus-gene-0.140-mRNA-1
snap_masked-MullerA-processed-gene-0.71-mRNA-1
maker-MullerA-augustus-gene-0.142-mRNA-1
maker-MullerA-augustus-gene-0.195-mRNA-1
snap_masked-MullerA-processed-gene-0.73-mRNA-1
maker-MullerA-snap-gene-0.267-mRNA-1
maker-MullerA-augustus-gene-0.198-mRNA-1
augustus_masked-MullerA-processed-gene-0.10-mRNA-1
maker-MullerA-snap-gene-0.383-mRNA-1
maker-MullerA-augustus-gene-0.145-mRNA-1
augustus_masked-MullerA-processed-gene-0.12-mRNA-1
maker-MullerA-augustus-gene-0.146-mRNA-1
maker-MullerA-augustus-gene-0.200-mRNA-1
maker-MullerA-snap-gene-0.384-mRNA-1
maker-MullerA-augustus-gene-0.202-mRNA-1
maker-MullerA-augustus-gene-0.155-mRNA-1
augustus_masked-MullerA-processed-gene-0.47-mRNA-1
maker-MullerA-augustus-gene-0.157-mRNA-1
maker-MullerA-augustus-gene-0.209-mRNA-1
maker-MullerA-snap-gene-0.294-mRNA-1
augustus_masked-MullerA-processed-gene-0.16-mRNA-1
maker-MullerA-augustus-gene-0.230-mRNA-1
maker-MullerA-augustus-gene-0.231-mRNA-1
maker-MullerA-augustus-gene-0.162-mRNA-1
maker-MullerA-snap-gene-0.405-mRNA-1
snap_masked-MullerA-processed-gene-0.122-mRNA-1
maker-MullerA-augustus-gene-0.240-mRNA-1
augustus_masked-MullerA-processed-gene-0.54-mRNA-1
maker-MullerA-augustus-gene-0.241-mRNA-1
maker-MullerA-augustus-gene-0.164-mRNA-1
maker-MullerA-snap-gene-0.437-mRNA-1
augustus_masked-MullerA-processed-gene-0.21-mRNA-1
maker-MullerA-augustus-gene-0.166-mRNA-1
snap_masked-MullerA-processed-gene-0.88-mRNA-1
maker-MullerA-augustus-gene-0.246-mRNA-1
maker-MullerA-snap-gene-0.335-mRNA-1
augustus_masked-MullerA-processed-gene-0.24-mRNA-1
maker-MullerA-augustus-gene-0.173-mRNA-1
maker-MullerA-snap-gene-0.442-mRNA-1
maker-MullerA-snap-gene-1.526-mRNA-1
maker-MullerA-snap-gene-1.752-mRNA-1
maker-MullerA-augustus-gene-1.209-mRNA-1
maker-MullerA-augustus-gene-1.214-mRNA-1
maker-MullerA-augustus-gene-1.354-mRNA-1
maker-MullerA-augustus-gene-1.219-mRNA-1
maker-MullerA-augustus-gene-1.232-mRNA-1
maker-MullerA-augustus-gene-1.221-mRNA-1
maker-MullerA-augustus-gene-1.222-mRNA-1
maker-MullerA-augustus-gene-1.243-mRNA-1
maker-MullerA-augustus-gene-1.356-mRNA-1
maker-MullerA-augustus-gene-1.357-mRNA-1
maker-MullerA-augustus-gene-1.245-mRNA-1
maker-MullerA-augustus-gene-1.360-mRNA-1
maker-MullerA-snap-gene-1.568-mRNA-1
maker-MullerA-augustus-gene-1.362-mRNA-1
maker-MullerA-augustus-gene-1.248-mRNA-1
maker-MullerA-augustus-gene-1.250-mRNA-1
maker-MullerA-augustus-gene-1.251-mRNA-1
maker-MullerA-snap-gene-1.763-mRNA-1
maker-MullerA-augustus-gene-1.254-mRNA-1
maker-MullerA-snap-gene-1.591-mRNA-1
augustus_masked-MullerA-processed-gene-1.55-mRNA-1
maker-MullerA-augustus-gene-1.367-mRNA-1
augustus_masked-MullerA-processed-gene-1.57-mRNA-1
maker-MullerA-augustus-gene-1.256-mRNA-1
maker-MullerA-augustus-gene-1.368-mRNA-1
maker-MullerA-augustus-gene-1.373-mRNA-1
maker-MullerA-augustus-gene-1.382-mRNA-1
maker-MullerA-augustus-gene-1.261-mRNA-1
maker-MullerA-augustus-gene-1.391-mRNA-1
maker-MullerA-augustus-gene-1.262-mRNA-1
maker-MullerA-snap-gene-1.796-mRNA-1
augustus_masked-MullerA-processed-gene-1.61-mRNA-1
maker-MullerA-augustus-gene-1.263-mRNA-1
augustus_masked-MullerA-processed-gene-1.62-mRNA-1
snap_masked-MullerA-processed-gene-1.108-mRNA-1
snap_masked-MullerA-processed-gene-1.109-mRNA-1
maker-MullerA-augustus-gene-1.280-mRNA-1
maker-MullerA-snap-gene-1.808-mRNA-1
maker-MullerA-augustus-gene-1.282-mRNA-1
maker-MullerA-augustus-gene-1.401-mRNA-1
maker-MullerA-augustus-gene-1.402-mRNA-1
augustus_masked-MullerA-processed-gene-1.24-mRNA-1
maker-MullerA-augustus-gene-1.284-mRNA-1
maker-MullerA-snap-gene-1.820-mRNA-1
maker-MullerA-augustus-gene-1.409-mRNA-1
augustus_masked-MullerA-processed-gene-1.26-mRNA-1
maker-MullerA-augustus-gene-1.410-mRNA-1
maker-MullerA-snap-gene-1.822-mRNA-1
maker-MullerA-augustus-gene-1.288-mRNA-1
augustus_masked-MullerA-processed-gene-1.28-mRNA-1
augustus_masked-MullerA-processed-gene-1.29-mRNA-1
maker-MullerA-augustus-gene-1.418-mRNA-1
augustus_masked-MullerA-processed-gene-1.30-mRNA-1
maker-MullerA-snap-gene-1.833-mRNA-1
augustus_masked-MullerA-processed-gene-1.31-mRNA-1
maker-MullerA-augustus-gene-1.439-mRNA-1
augustus_masked-MullerA-processed-gene-1.32-mRNA-1
maker-MullerA-augustus-gene-1.304-mRNA-1
maker-MullerA-augustus-gene-1.305-mRNA-1
snap_masked-MullerA-processed-gene-1.131-mRNA-1
maker-MullerA-snap-gene-1.851-mRNA-1
maker-MullerA-snap-gene-1.691-mRNA-1
maker-MullerA-augustus-gene-1.441-mRNA-1
maker-MullerA-augustus-gene-1.318-mRNA-1
maker-MullerA-augustus-gene-1.444-mRNA-1
maker-MullerA-augustus-gene-1.321-mRNA-1
snap_masked-MullerA-processed-gene-1.192-mRNA-1
maker-MullerA-augustus-gene-1.446-mRNA-1
maker-MullerA-augustus-gene-1.453-mRNA-1
maker-MullerA-snap-gene-1.883-mRNA-1
snap_masked-MullerA-processed-gene-1.199-mRNA-1
maker-MullerA-snap-gene-1.877-mRNA-1
maker-MullerA-snap-gene-1.890-mRNA-1
maker-MullerA-augustus-gene-1.465-mRNA-1
maker-MullerA-augustus-gene-1.328-mRNA-1
maker-MullerA-augustus-gene-1.486-mRNA-1
maker-MullerA-augustus-gene-1.330-mRNA-1
maker-MullerA-snap-gene-1.925-mRNA-1
maker-MullerA-snap-gene-1.948-mRNA-1
maker-MullerA-augustus-gene-1.333-mRNA-1
maker-MullerA-augustus-gene-1.334-mRNA-1
maker-MullerA-augustus-gene-1.489-mRNA-1
maker-MullerA-augustus-gene-1.346-mRNA-1
maker-MullerA-augustus-gene-1.348-mRNA-1
snap_masked-MullerA-processed-gene-1.147-mRNA-1
maker-MullerA-snap-gene-1.748-mRNA-1
maker-MullerA-augustus-gene-1.350-mRNA-1
maker-MullerA-snap-gene-2.215-mRNA-1
maker-MullerA-snap-gene-2.216-mRNA-1
maker-MullerA-snap-gene-2.177-mRNA-1
maker-MullerA-augustus-gene-2.114-mRNA-1
maker-MullerA-snap-gene-2.182-mRNA-1
maker-MullerA-augustus-gene-2.100-mRNA-1
maker-MullerA-augustus-gene-2.116-mRNA-1
maker-MullerA-augustus-gene-2.118-mRNA-1
maker-MullerA-snap-gene-2.221-mRNA-1
augustus_masked-MullerA-processed-gene-2.19-mRNA-1
maker-MullerA-augustus-gene-2.104-mRNA-1
maker-MullerA-augustus-gene-2.124-mRNA-1
maker-MullerA-augustus-gene-2.128-mRNA-1
maker-MullerA-augustus-gene-2.129-mRNA-1
maker-MullerA-augustus-gene-2.134-mRNA-1
maker-MullerA-snap-gene-2.187-mRNA-1
maker-MullerA-augustus-gene-2.137-mRNA-1
maker-MullerA-augustus-gene-2.106-mRNA-1
maker-MullerA-augustus-gene-2.145-mRNA-1
maker-MullerA-augustus-gene-2.142-mRNA-1
maker-MullerA-snap-gene-2.192-mRNA-1
maker-MullerA-augustus-gene-2.108-mRNA-1
maker-MullerA-augustus-gene-2.153-mRNA-1
maker-MullerA-augustus-gene-2.155-mRNA-1
maker-MullerA-augustus-gene-2.158-mRNA-1
maker-MullerA-augustus-gene-2.111-mRNA-1
maker-MullerA-augustus-gene-2.159-mRNA-1
augustus_masked-MullerA-processed-gene-2.30-mRNA-1
maker-MullerA-augustus-gene-2.172-mRNA-1
snap_masked-MullerA-processed-gene-2.89-mRNA-1
maker-MullerA-snap-gene-2.290-mRNA-1
augustus_masked-MullerA-processed-gene-2.9-mRNA-1
maker-MullerA-snap-gene-2.212-mRNA-1
maker-MullerA-augustus-gene-2.175-mRNA-1
maker-MullerA-snap-gene-2.292-mRNA-1
maker-MullerA-snap-gene-2.214-mRNA-1
augustus_masked-MullerA-processed-gene-2.11-mRNA-1
augustus_masked-MullerA-processed-gene-3.0-mRNA-1
maker-MullerA-snap-gene-3.365-mRNA-1
maker-MullerA-snap-gene-3.469-mRNA-1
maker-MullerA-augustus-gene-3.207-mRNA-1
maker-MullerA-augustus-gene-3.279-mRNA-1
maker-MullerA-snap-gene-3.472-mRNA-1
maker-MullerA-augustus-gene-3.209-mRNA-1
maker-MullerA-augustus-gene-3.287-mRNA-1
maker-MullerA-snap-gene-3.481-mRNA-1
maker-MullerA-augustus-gene-3.291-mRNA-1
maker-MullerA-snap-gene-3.377-mRNA-1
maker-MullerA-snap-gene-3.380-mRNA-1
maker-MullerA-augustus-gene-3.218-mRNA-1
maker-MullerA-augustus-gene-3.293-mRNA-1
snap_masked-MullerA-processed-gene-3.103-mRNA-1
maker-MullerA-augustus-gene-3.221-mRNA-1
maker-MullerA-snap-gene-3.490-mRNA-1
augustus_masked-MullerA-processed-gene-3.9-mRNA-1
maker-MullerA-augustus-gene-3.303-mRNA-1
augustus_masked-MullerA-processed-gene-3.10-mRNA-1
maker-MullerA-augustus-gene-3.223-mRNA-1
maker-MullerA-augustus-gene-3.307-mRNA-1
maker-MullerA-augustus-gene-3.308-mRNA-1
augustus_masked-MullerA-processed-gene-3.58-mRNA-1
maker-MullerA-augustus-gene-3.224-mRNA-1
augustus_masked-MullerA-processed-gene-3.59-mRNA-1
maker-MullerA-snap-gene-3.514-mRNA-1
augustus_masked-MullerA-processed-gene-3.14-mRNA-1
maker-MullerA-augustus-gene-3.322-mRNA-1
maker-MullerA-augustus-gene-3.227-mRNA-1
maker-MullerA-augustus-gene-3.327-mRNA-1
snap_masked-MullerA-processed-gene-3.111-mRNA-1
maker-MullerA-augustus-gene-3.228-mRNA-1
maker-MullerA-augustus-gene-3.230-mRNA-1
augustus_masked-MullerA-processed-gene-3.63-mRNA-1
augustus_masked-MullerA-processed-gene-3.64-mRNA-1
augustus_masked-MullerA-processed-gene-3.19-mRNA-1
maker-MullerA-augustus-gene-3.329-mRNA-1
augustus_masked-MullerA-processed-gene-3.20-mRNA-1
augustus_masked-MullerA-processed-gene-3.68-mRNA-1
snap_masked-MullerA-processed-gene-3.185-mRNA-1
maker-MullerA-snap-gene-3.523-mRNA-1
augustus_masked-MullerA-processed-gene-3.22-mRNA-1
maker-MullerA-augustus-gene-3.331-mRNA-1
maker-MullerA-augustus-gene-3.333-mRNA-1
maker-MullerA-augustus-gene-3.335-mRNA-1
augustus_masked-MullerA-processed-gene-3.23-mRNA-1
maker-MullerA-augustus-gene-3.236-mRNA-1
maker-MullerA-snap-gene-3.403-mRNA-1
maker-MullerA-snap-gene-3.406-mRNA-1
maker-MullerA-snap-gene-3.404-mRNA-1
maker-MullerA-snap-gene-3.413-mRNA-1
maker-MullerA-snap-gene-3.540-mRNA-1
maker-MullerA-augustus-gene-3.244-mRNA-1
maker-MullerA-snap-gene-3.415-mRNA-1
snap_masked-MullerA-processed-gene-3.194-mRNA-1
maker-MullerA-snap-gene-3.421-mRNA-1
maker-MullerA-augustus-gene-3.342-mRNA-1
snap_masked-MullerA-processed-gene-3.196-mRNA-1
maker-MullerA-augustus-gene-3.344-mRNA-1
maker-MullerA-snap-gene-3.424-mRNA-1
maker-MullerA-augustus-gene-3.250-mRNA-1
maker-MullerA-augustus-gene-3.346-mRNA-1
augustus_masked-MullerA-processed-gene-3.81-mRNA-1
maker-MullerA-augustus-gene-3.252-mRNA-1
maker-MullerA-augustus-gene-3.350-mRNA-1
augustus_masked-MullerA-processed-gene-3.32-mRNA-1
augustus_masked-MullerA-processed-gene-3.33-mRNA-1
augustus_masked-MullerA-processed-gene-3.34-mRNA-1
maker-MullerA-augustus-gene-3.254-mRNA-1
maker-MullerA-augustus-gene-3.357-mRNA-1
maker-MullerA-augustus-gene-3.359-mRNA-1
maker-MullerA-snap-gene-3.454-mRNA-1
maker-MullerA-augustus-gene-3.271-mRNA-1
maker-MullerA-augustus-gene-3.266-mRNA-1
maker-MullerA-augustus-gene-3.362-mRNA-1
maker-MullerA-augustus-gene-3.258-mRNA-1
maker-MullerA-snap-gene-3.569-mRNA-1
maker-MullerA-augustus-gene-3.277-mRNA-1
snap_masked-MullerA-processed-gene-4.61-mRNA-1
maker-MullerA-augustus-gene-4.229-mRNA-1
maker-MullerA-snap-gene-4.331-mRNA-1
maker-MullerA-augustus-gene-4.143-mRNA-1
maker-MullerA-augustus-gene-4.146-mRNA-1
maker-MullerA-snap-gene-4.493-mRNA-1
maker-MullerA-snap-gene-4.492-mRNA-1
maker-MullerA-augustus-gene-4.150-mRNA-1
augustus_masked-MullerA-processed-gene-4.27-mRNA-1
maker-MullerA-augustus-gene-4.153-mRNA-1
maker-MullerA-snap-gene-4.500-mRNA-1
maker-MullerA-snap-gene-4.349-mRNA-1
maker-MullerA-snap-gene-4.348-mRNA-1
maker-MullerA-augustus-gene-4.236-mRNA-1
maker-MullerA-snap-gene-4.359-mRNA-1
maker-MullerA-augustus-gene-4.237-mRNA-1
maker-MullerA-augustus-gene-4.157-mRNA-1
maker-MullerA-augustus-gene-4.159-mRNA-1
maker-MullerA-augustus-gene-4.161-mRNA-1
augustus_masked-MullerA-processed-gene-4.32-mRNA-1
maker-MullerA-augustus-gene-4.162-mRNA-1
maker-MullerA-snap-gene-4.376-mRNA-1
maker-MullerA-snap-gene-4.373-mRNA-1
maker-MullerA-snap-gene-4.377-mRNA-1
maker-MullerA-snap-gene-4.375-mRNA-1
maker-MullerA-augustus-gene-4.267-mRNA-1
maker-MullerA-augustus-gene-4.169-mRNA-1
maker-MullerA-augustus-gene-4.174-mRNA-1
maker-MullerA-augustus-gene-4.275-mRNA-1
snap_masked-MullerA-processed-gene-4.114-mRNA-1
augustus_masked-MullerA-processed-gene-4.39-mRNA-1
maker-MullerA-augustus-gene-4.270-mRNA-1
maker-MullerA-snap-gene-4.557-mRNA-1
maker-MullerA-augustus-gene-4.177-mRNA-1
maker-MullerA-snap-gene-4.577-mRNA-1
maker-MullerA-snap-gene-4.574-mRNA-1
maker-MullerA-augustus-gene-4.297-mRNA-1
augustus_masked-MullerA-processed-gene-4.44-mRNA-1
maker-MullerA-snap-gene-4.570-mRNA-1
maker-MullerA-augustus-gene-4.179-mRNA-1
maker-MullerA-snap-gene-4.404-mRNA-1
maker-MullerA-snap-gene-4.403-mRNA-1
maker-MullerA-snap-gene-4.600-mRNA-1
snap_masked-MullerA-processed-gene-4.85-mRNA-1
maker-MullerA-snap-gene-4.605-mRNA-1
maker-MullerA-augustus-gene-4.195-mRNA-1
maker-MullerA-snap-gene-4.417-mRNA-1
maker-MullerA-snap-gene-4.412-mRNA-1
maker-MullerA-augustus-gene-4.316-mRNA-1
augustus_masked-MullerA-processed-gene-4.50-mRNA-1
maker-MullerA-augustus-gene-4.317-mRNA-1
maker-MullerA-snap-gene-4.425-mRNA-1
maker-MullerA-snap-gene-4.618-mRNA-1
augustus_masked-MullerA-processed-gene-4.19-mRNA-1
maker-MullerA-snap-gene-4.430-mRNA-1
maker-MullerA-snap-gene-4.429-mRNA-1
maker-MullerA-snap-gene-4.435-mRNA-1
maker-MullerA-snap-gene-4.622-mRNA-1
maker-MullerA-snap-gene-4.624-mRNA-1
maker-MullerA-snap-gene-4.445-mRNA-1
maker-MullerA-augustus-gene-4.329-mRNA-1
maker-MullerA-snap-gene-4.453-mRNA-1
maker-MullerA-augustus-gene-4.208-mRNA-1
maker-MullerA-snap-gene-4.462-mRNA-1
maker-MullerA-snap-gene-4.465-mRNA-1
snap_masked-MullerA-processed-gene-4.136-mRNA-1
maker-MullerA-augustus-gene-4.219-mRNA-1
snap_masked-MullerA-processed-gene-4.137-mRNA-1
maker-MullerA-snap-gene-4.631-mRNA-1
snap_masked-MullerA-processed-gene-4.92-mRNA-1
maker-MullerA-snap-gene-4.632-mRNA-1
maker-MullerA-snap-gene-4.647-mRNA-1
maker-MullerA-snap-gene-4.475-mRNA-1
maker-MullerA-snap-gene-4.651-mRNA-1
maker-MullerA-snap-gene-4.481-mRNA-1
maker-MullerA-snap-gene-4.656-mRNA-1
maker-MullerA-augustus-gene-5.216-mRNA-1
maker-MullerA-snap-gene-5.382-mRNA-1
maker-MullerA-snap-gene-5.320-mRNA-1
maker-MullerA-augustus-gene-5.220-mRNA-1
maker-MullerA-augustus-gene-5.221-mRNA-1
maker-MullerA-snap-gene-5.325-mRNA-1
snap_masked-MullerA-processed-gene-5.82-mRNA-1
maker-MullerA-augustus-gene-5.175-mRNA-1
snap_masked-MullerA-processed-gene-5.85-mRNA-1
maker-MullerA-augustus-gene-5.224-mRNA-1
augustus_masked-MullerA-processed-gene-5.38-mRNA-1
augustus_masked-MullerA-processed-gene-5.6-mRNA-1
maker-MullerA-augustus-gene-5.179-mRNA-1
maker-MullerA-augustus-gene-5.226-mRNA-1
maker-MullerA-augustus-gene-5.186-mRNA-1
augustus_masked-MullerA-processed-gene-5.40-mRNA-1
maker-MullerA-snap-gene-5.342-mRNA-1
maker-MullerA-snap-gene-5.411-mRNA-1
augustus_masked-MullerA-processed-gene-5.42-mRNA-1
maker-MullerA-augustus-gene-5.189-mRNA-1
maker-MullerA-snap-gene-5.413-mRNA-1
maker-MullerA-snap-gene-5.417-mRNA-1
augustus_masked-MullerA-processed-gene-5.44-mRNA-1
maker-MullerA-snap-gene-5.419-mRNA-1
maker-MullerA-snap-gene-5.421-mRNA-1
maker-MullerA-augustus-gene-5.235-mRNA-1
augustus_masked-MullerA-processed-gene-5.11-mRNA-1
maker-MullerA-augustus-gene-5.236-mRNA-1
maker-MullerA-augustus-gene-5.191-mRNA-1
maker-MullerA-augustus-gene-5.241-mRNA-1
maker-MullerA-augustus-gene-5.192-mRNA-1
maker-MullerA-augustus-gene-5.243-mRNA-1
maker-MullerA-augustus-gene-5.197-mRNA-1
maker-MullerA-augustus-gene-5.245-mRNA-1
maker-MullerA-augustus-gene-5.246-mRNA-1
maker-MullerA-augustus-gene-5.247-mRNA-1
maker-MullerA-augustus-gene-5.261-mRNA-1
augustus_masked-MullerA-processed-gene-5.15-mRNA-1
augustus_masked-MullerA-processed-gene-5.16-mRNA-1
maker-MullerA-augustus-gene-5.264-mRNA-1
maker-MullerA-augustus-gene-5.199-mRNA-1
maker-MullerA-augustus-gene-5.265-mRNA-1
maker-MullerA-snap-gene-5.366-mRNA-1
augustus_masked-MullerA-processed-gene-5.56-mRNA-1
maker-MullerA-snap-gene-5.367-mRNA-1
maker-MullerA-augustus-gene-5.280-mRNA-1
maker-MullerA-augustus-gene-5.203-mRNA-1
augustus_masked-MullerA-processed-gene-5.58-mRNA-1
maker-MullerA-augustus-gene-5.204-mRNA-1
maker-MullerA-augustus-gene-5.282-mRNA-1
maker-MullerA-augustus-gene-5.205-mRNA-1
maker-MullerA-augustus-gene-5.285-mRNA-1
maker-MullerA-augustus-gene-5.286-mRNA-1
augustus_masked-MullerA-processed-gene-5.23-mRNA-1
maker-MullerA-snap-gene-5.371-mRNA-1
maker-MullerA-snap-gene-5.372-mRNA-1
maker-MullerA-snap-gene-5.373-mRNA-1
maker-MullerA-augustus-gene-5.291-mRNA-1
maker-MullerA-augustus-gene-5.209-mRNA-1
maker-MullerA-augustus-gene-5.294-mRNA-1
maker-MullerA-snap-gene-5.376-mRNA-1
maker-MullerA-augustus-gene-5.211-mRNA-1
maker-MullerA-augustus-gene-5.296-mRNA-1
augustus_masked-MullerA-processed-gene-5.66-mRNA-1
maker-MullerA-snap-gene-5.512-mRNA-1
maker-MullerA-augustus-gene-5.212-mRNA-1
maker-MullerA-augustus-gene-5.302-mRNA-1
maker-MullerA-snap-gene-5.523-mRNA-1
maker-MullerA-snap-gene-5.520-mRNA-1
maker-MullerA-augustus-gene-5.312-mRNA-1
maker-MullerA-augustus-gene-5.313-mRNA-1
maker-MullerA-augustus-gene-5.213-mRNA-1
maker-MullerA-snap-gene-6.928-mRNA-1
maker-MullerA-augustus-gene-6.500-mRNA-1
maker-MullerA-snap-gene-6.932-mRNA-1
maker-MullerA-augustus-gene-5.214-mRNA-1
maker-MullerA-augustus-gene-6.301-mRNA-1
maker-MullerA-augustus-gene-6.504-mRNA-1
maker-MullerA-augustus-gene-6.302-mRNA-1
maker-MullerA-augustus-gene-6.305-mRNA-1
maker-MullerA-augustus-gene-6.307-mRNA-1
maker-MullerA-augustus-gene-6.507-mRNA-1
maker-MullerA-augustus-gene-6.309-mRNA-1
maker-MullerA-augustus-gene-6.312-mRNA-1
maker-MullerA-augustus-gene-6.314-mRNA-1
maker-MullerA-snap-gene-6.718-mRNA-1
maker-MullerA-augustus-gene-6.509-mRNA-1
maker-MullerA-augustus-gene-6.510-mRNA-1
maker-MullerA-augustus-gene-6.511-mRNA-1
snap_masked-MullerA-processed-gene-6.216-mRNA-1
augustus_masked-MullerA-processed-gene-6.72-mRNA-1
maker-MullerA-augustus-gene-6.320-mRNA-1
maker-MullerA-augustus-gene-6.321-mRNA-1
maker-MullerA-augustus-gene-6.513-mRNA-1
maker-MullerA-augustus-gene-6.515-mRNA-1
maker-MullerA-snap-gene-6.951-mRNA-1
maker-MullerA-snap-gene-6.726-mRNA-1
maker-MullerA-augustus-gene-6.518-mRNA-1
maker-MullerA-snap-gene-6.958-mRNA-1
maker-MullerA-snap-gene-6.955-mRNA-1
maker-MullerA-augustus-gene-6.528-mRNA-1
maker-MullerA-augustus-gene-6.530-mRNA-1
maker-MullerA-augustus-gene-6.326-mRNA-1
maker-MullerA-augustus-gene-6.532-mRNA-1
maker-MullerA-snap-gene-6.971-mRNA-1
maker-MullerA-snap-gene-6.975-mRNA-1
maker-MullerA-augustus-gene-6.328-mRNA-1
maker-MullerA-augustus-gene-6.330-mRNA-1
augustus_masked-MullerA-processed-gene-6.16-mRNA-1
maker-MullerA-augustus-gene-6.332-mRNA-1
maker-MullerA-augustus-gene-6.334-mRNA-1
maker-MullerA-snap-gene-6.737-mRNA-1
maker-MullerA-augustus-gene-6.536-mRNA-1
maker-MullerA-augustus-gene-6.537-mRNA-1
maker-MullerA-augustus-gene-6.342-mRNA-1
maker-MullerA-augustus-gene-6.542-mRNA-1
maker-MullerA-augustus-gene-6.544-mRNA-1
maker-MullerA-augustus-gene-6.344-mRNA-1
maker-MullerA-augustus-gene-6.546-mRNA-1
maker-MullerA-snap-gene-6.989-mRNA-1
maker-MullerA-augustus-gene-6.346-mRNA-1
maker-MullerA-snap-gene-6.993-mRNA-1
maker-MullerA-augustus-gene-6.349-mRNA-1
maker-MullerA-snap-gene-6.769-mRNA-1
maker-MullerA-augustus-gene-6.555-mRNA-1
maker-MullerA-augustus-gene-6.354-mRNA-1
maker-MullerA-augustus-gene-6.356-mRNA-1
maker-MullerA-augustus-gene-6.358-mRNA-1
maker-MullerA-augustus-gene-6.360-mRNA-1
maker-MullerA-augustus-gene-6.362-mRNA-1
maker-MullerA-augustus-gene-6.364-mRNA-1
maker-MullerA-snap-gene-6.1004-mRNA-1
maker-MullerA-augustus-gene-6.368-mRNA-1
maker-MullerA-snap-gene-6.1006-mRNA-1
maker-MullerA-augustus-gene-6.369-mRNA-1
maker-MullerA-augustus-gene-6.371-mRNA-1
maker-MullerA-augustus-gene-6.379-mRNA-1
maker-MullerA-augustus-gene-6.567-mRNA-1
maker-MullerA-snap-gene-6.790-mRNA-1
maker-MullerA-augustus-gene-6.568-mRNA-1
maker-MullerA-augustus-gene-6.574-mRNA-1
augustus_masked-MullerA-processed-gene-6.37-mRNA-1
snap_masked-MullerA-processed-gene-6.257-mRNA-1
snap_masked-MullerA-processed-gene-6.258-mRNA-1
maker-MullerA-augustus-gene-6.618-mRNA-1
maker-MullerA-snap-gene-6.807-mRNA-1
maker-MullerA-snap-gene-6.1067-mRNA-1
maker-MullerA-augustus-gene-6.629-mRNA-1
maker-MullerA-snap-gene-6.1079-mRNA-1
augustus_masked-MullerA-processed-gene-6.40-mRNA-1
maker-MullerA-augustus-gene-6.396-mRNA-1
maker-MullerA-augustus-gene-6.399-mRNA-1
maker-MullerA-snap-gene-6.830-mRNA-1
maker-MullerA-snap-gene-6.1086-mRNA-1
maker-MullerA-snap-gene-6.832-mRNA-1
maker-MullerA-augustus-gene-6.407-mRNA-1
maker-MullerA-augustus-gene-6.418-mRNA-1
maker-MullerA-augustus-gene-6.422-mRNA-1
maker-MullerA-augustus-gene-6.649-mRNA-1
augustus_masked-MullerA-processed-gene-6.110-mRNA-1
maker-MullerA-augustus-gene-6.424-mRNA-1
maker-MullerA-augustus-gene-6.431-mRNA-1
maker-MullerA-augustus-gene-6.426-mRNA-1
augustus_masked-MullerA-processed-gene-6.113-mRNA-1
maker-MullerA-snap-gene-6.874-mRNA-1
snap_masked-MullerA-processed-gene-6.180-mRNA-1
augustus_masked-MullerA-processed-gene-6.114-mRNA-1
maker-MullerA-snap-gene-6.892-mRNA-1
maker-MullerA-snap-gene-6.1088-mRNA-1
maker-MullerA-augustus-gene-6.653-mRNA-1
augustus_masked-MullerA-processed-gene-6.52-mRNA-1
maker-MullerA-augustus-gene-6.658-mRNA-1
augustus_masked-MullerA-processed-gene-6.53-mRNA-1
maker-MullerA-augustus-gene-6.663-mRNA-1
snap_masked-MullerA-processed-gene-6.190-mRNA-1
maker-MullerA-snap-gene-6.1110-mRNA-1
maker-MullerA-augustus-gene-6.673-mRNA-1
maker-MullerA-augustus-gene-6.468-mRNA-1
maker-MullerA-augustus-gene-6.675-mRNA-1
maker-MullerA-augustus-gene-6.470-mRNA-1
maker-MullerA-augustus-gene-6.474-mRNA-1
maker-MullerA-augustus-gene-6.473-mRNA-1
maker-MullerA-snap-gene-6.1143-mRNA-1
augustus_masked-MullerA-processed-gene-6.59-mRNA-1
maker-MullerA-augustus-gene-6.684-mRNA-1
maker-MullerA-augustus-gene-6.480-mRNA-1
maker-MullerA-snap-gene-6.1165-mRNA-1
maker-MullerA-augustus-gene-6.481-mRNA-1
augustus_masked-MullerA-processed-gene-6.62-mRNA-1
maker-MullerA-augustus-gene-6.697-mRNA-1
maker-MullerA-augustus-gene-6.695-mRNA-1
maker-MullerA-augustus-gene-6.488-mRNA-1
augustus_masked-MullerA-processed-gene-6.64-mRNA-1
maker-MullerA-augustus-gene-6.490-mRNA-1
maker-MullerA-augustus-gene-7.301-mRNA-1
augustus_masked-MullerA-processed-gene-7.2-mRNA-1
maker-MullerA-augustus-gene-7.209-mRNA-1
augustus_masked-MullerA-processed-gene-7.3-mRNA-1
maker-MullerA-snap-gene-7.482-mRNA-1
augustus_masked-MullerA-processed-gene-7.4-mRNA-1
maker-MullerA-augustus-gene-7.307-mRNA-1
augustus_masked-MullerA-processed-gene-7.5-mRNA-1
augustus_masked-MullerA-processed-gene-7.6-mRNA-1
maker-MullerA-augustus-gene-7.309-mRNA-1
maker-MullerA-snap-gene-7.491-mRNA-1
maker-MullerA-augustus-gene-7.213-mRNA-1
maker-MullerA-augustus-gene-7.217-mRNA-1
maker-MullerA-augustus-gene-7.318-mRNA-1
augustus_masked-MullerA-processed-gene-7.12-mRNA-1
augustus_masked-MullerA-processed-gene-7.13-mRNA-1
augustus_masked-MullerA-processed-gene-7.14-mRNA-1
augustus_masked-MullerA-processed-gene-7.56-mRNA-1
maker-MullerA-snap-gene-7.397-mRNA-1
maker-MullerA-augustus-gene-7.223-mRNA-1
snap_masked-MullerA-processed-gene-7.102-mRNA-1
maker-MullerA-snap-gene-7.404-mRNA-1
snap_masked-MullerA-processed-gene-7.164-mRNA-1
augustus_masked-MullerA-processed-gene-7.58-mRNA-1
maker-MullerA-augustus-gene-7.319-mRNA-1
augustus_masked-MullerA-processed-gene-7.61-mRNA-1
maker-MullerA-snap-gene-7.406-mRNA-1
maker-MullerA-augustus-gene-7.236-mRNA-1
maker-MullerA-augustus-gene-7.237-mRNA-1
maker-MullerA-augustus-gene-7.321-mRNA-1
maker-MullerA-snap-gene-7.501-mRNA-1
snap_masked-MullerA-processed-gene-7.110-mRNA-1
maker-MullerA-augustus-gene-7.239-mRNA-1
augustus_masked-MullerA-processed-gene-7.26-mRNA-1
maker-MullerA-augustus-gene-7.242-mRNA-1
maker-MullerA-augustus-gene-7.244-mRNA-1
maker-MullerA-snap-gene-7.504-mRNA-1
maker-MullerA-snap-gene-7.503-mRNA-1
maker-MullerA-augustus-gene-7.329-mRNA-1
augustus_masked-MullerA-processed-gene-7.69-mRNA-1
maker-MullerA-snap-gene-7.420-mRNA-1
maker-MullerA-snap-gene-7.419-mRNA-1
maker-MullerA-snap-gene-7.421-mRNA-1
maker-MullerA-snap-gene-7.428-mRNA-1
snap_masked-MullerA-processed-gene-7.123-mRNA-1
maker-MullerA-augustus-gene-7.251-mRNA-1
maker-MullerA-augustus-gene-7.253-mRNA-1
maker-MullerA-augustus-gene-7.331-mRNA-1
maker-MullerA-augustus-gene-7.256-mRNA-1
maker-MullerA-augustus-gene-7.258-mRNA-1
maker-MullerA-augustus-gene-7.259-mRNA-1
maker-MullerA-augustus-gene-7.262-mRNA-1
maker-MullerA-augustus-gene-7.335-mRNA-1
maker-MullerA-augustus-gene-7.266-mRNA-1
maker-MullerA-snap-gene-7.511-mRNA-1
maker-MullerA-augustus-gene-7.267-mRNA-1
maker-MullerA-snap-gene-7.454-mRNA-1
maker-MullerA-augustus-gene-7.343-mRNA-1
maker-MullerA-augustus-gene-7.345-mRNA-1
maker-MullerA-snap-gene-7.535-mRNA-1
maker-MullerA-snap-gene-7.457-mRNA-1
augustus_masked-MullerA-processed-gene-7.79-mRNA-1
maker-MullerA-snap-gene-7.455-mRNA-1
maker-MullerA-augustus-gene-7.287-mRNA-1
maker-MullerA-augustus-gene-7.288-mRNA-1
maker-MullerA-augustus-gene-7.380-mRNA-1
maker-MullerA-snap-gene-7.465-mRNA-1
snap_masked-MullerA-processed-gene-7.205-mRNA-1
maker-MullerA-snap-gene-7.471-mRNA-1
maker-MullerA-snap-gene-7.470-mRNA-1
maker-MullerA-augustus-gene-7.382-mRNA-1
maker-MullerA-augustus-gene-7.295-mRNA-1
maker-MullerA-snap-gene-8.630-mRNA-1
maker-MullerA-augustus-gene-7.294-mRNA-1
maker-MullerA-augustus-gene-8.283-mRNA-1
maker-MullerA-augustus-gene-8.285-mRNA-1
maker-MullerA-augustus-gene-8.390-mRNA-1
maker-MullerA-augustus-gene-8.286-mRNA-1
maker-MullerA-augustus-gene-8.392-mRNA-1
maker-MullerA-augustus-gene-8.291-mRNA-1
maker-MullerA-augustus-gene-8.394-mRNA-1
maker-MullerA-augustus-gene-8.292-mRNA-1
maker-MullerA-augustus-gene-8.399-mRNA-1
maker-MullerA-augustus-gene-8.298-mRNA-1
maker-MullerA-augustus-gene-8.297-mRNA-1
maker-MullerA-augustus-gene-8.302-mRNA-1
maker-MullerA-augustus-gene-8.407-mRNA-1
maker-MullerA-augustus-gene-8.304-mRNA-1
maker-MullerA-augustus-gene-8.409-mRNA-1
maker-MullerA-snap-gene-8.669-mRNA-1
maker-MullerA-augustus-gene-8.415-mRNA-1
maker-MullerA-snap-gene-8.524-mRNA-1
maker-MullerA-augustus-gene-8.307-mRNA-1
maker-MullerA-snap-gene-8.673-mRNA-1
maker-MullerA-augustus-gene-8.308-mRNA-1
snap_masked-MullerA-processed-gene-8.132-mRNA-1
augustus_masked-MullerA-processed-gene-8.74-mRNA-1
maker-MullerA-snap-gene-8.523-mRNA-1
augustus_masked-MullerA-processed-gene-8.75-mRNA-1
maker-MullerA-snap-gene-8.543-mRNA-1
snap_masked-MullerA-processed-gene-8.200-mRNA-1
snap_masked-MullerA-processed-gene-8.201-mRNA-1
snap_masked-MullerA-processed-gene-8.202-mRNA-1
maker-MullerA-snap-gene-8.681-mRNA-1
snap_masked-MullerA-processed-gene-8.204-mRNA-1
snap_masked-MullerA-processed-gene-8.205-mRNA-1
snap_masked-MullerA-processed-gene-8.206-mRNA-1
maker-MullerA-snap-gene-8.686-mRNA-1
maker-MullerA-snap-gene-8.684-mRNA-1
maker-MullerA-augustus-gene-8.325-mRNA-1
augustus_masked-MullerA-processed-gene-8.18-mRNA-1
augustus_masked-MullerA-processed-gene-8.20-mRNA-1
maker-MullerA-augustus-gene-8.328-mRNA-1
augustus_masked-MullerA-processed-gene-8.24-mRNA-1
maker-MullerA-augustus-gene-8.329-mRNA-1
augustus_masked-MullerA-processed-gene-8.80-mRNA-1
maker-MullerA-snap-gene-8.701-mRNA-1
maker-MullerA-augustus-gene-8.348-mRNA-1
maker-MullerA-augustus-gene-8.349-mRNA-1
augustus_masked-MullerA-processed-gene-8.30-mRNA-1
maker-MullerA-snap-gene-8.704-mRNA-1
maker-MullerA-augustus-gene-8.360-mRNA-1
maker-MullerA-augustus-gene-8.362-mRNA-1
maker-MullerA-snap-gene-8.596-mRNA-1
maker-MullerA-snap-gene-8.712-mRNA-1
maker-MullerA-augustus-gene-8.435-mRNA-1
maker-MullerA-snap-gene-8.710-mRNA-1
augustus_masked-MullerA-processed-gene-8.35-mRNA-1
maker-MullerA-snap-gene-8.720-mRNA-1
augustus_masked-MullerA-processed-gene-8.88-mRNA-1
maker-MullerA-augustus-gene-8.443-mRNA-1
augustus_masked-MullerA-processed-gene-8.90-mRNA-1
maker-MullerA-augustus-gene-8.445-mRNA-1
maker-MullerA-augustus-gene-8.447-mRNA-1
maker-MullerA-augustus-gene-8.364-mRNA-1
maker-MullerA-augustus-gene-8.448-mRNA-1
maker-MullerA-augustus-gene-8.453-mRNA-1
augustus_masked-MullerA-processed-gene-8.95-mRNA-1
maker-MullerA-snap-gene-8.732-mRNA-1
augustus_masked-MullerA-processed-gene-8.97-mRNA-1
maker-MullerA-snap-gene-8.600-mRNA-1
augustus_masked-MullerA-processed-gene-8.40-mRNA-1
maker-MullerA-augustus-gene-8.455-mRNA-1
maker-MullerA-augustus-gene-8.369-mRNA-1
augustus_masked-MullerA-processed-gene-8.42-mRNA-1
maker-MullerA-augustus-gene-8.370-mRNA-1
maker-MullerA-augustus-gene-8.371-mRNA-1
augustus_masked-MullerA-processed-gene-8.46-mRNA-1
augustus_masked-MullerA-processed-gene-8.47-mRNA-1
maker-MullerA-augustus-gene-8.372-mRNA-1
maker-MullerA-snap-gene-8.734-mRNA-1
maker-MullerA-augustus-gene-8.374-mRNA-1
maker-MullerA-snap-gene-8.736-mRNA-1
maker-MullerA-snap-gene-8.613-mRNA-1
maker-MullerA-snap-gene-8.738-mRNA-1
maker-MullerA-augustus-gene-8.376-mRNA-1
maker-MullerA-augustus-gene-8.378-mRNA-1
maker-MullerA-augustus-gene-8.382-mRNA-1
maker-MullerA-augustus-gene-8.464-mRNA-1
maker-MullerA-augustus-gene-8.385-mRNA-1
maker-MullerA-augustus-gene-8.465-mRNA-1
maker-MullerA-augustus-gene-8.470-mRNA-1
maker-MullerA-augustus-gene-8.472-mRNA-1
maker-MullerA-augustus-gene-8.387-mRNA-1
augustus_masked-MullerA-processed-gene-8.60-mRNA-1
maker-MullerA-augustus-gene-8.473-mRNA-1
maker-MullerA-augustus-gene-8.388-mRNA-1
maker-MullerA-augustus-gene-8.475-mRNA-1
snap_masked-MullerA-processed-gene-8.276-mRNA-1
maker-MullerA-augustus-gene-8.478-mRNA-1
maker-MullerA-augustus-gene-8.480-mRNA-1
maker-MullerA-augustus-gene-8.482-mRNA-1
maker-MullerA-snap-gene-9.668-mRNA-1
maker-MullerA-augustus-gene-9.316-mRNA-1
maker-MullerA-snap-gene-8.758-mRNA-1
maker-MullerA-snap-gene-8.761-mRNA-1
maker-MullerA-augustus-gene-8.483-mRNA-1
maker-MullerA-augustus-gene-9.327-mRNA-1
maker-MullerA-augustus-gene-9.319-mRNA-1
maker-MullerA-snap-gene-9.675-mRNA-1
maker-MullerA-augustus-gene-9.533-mRNA-1
maker-MullerA-augustus-gene-9.338-mRNA-1
maker-MullerA-snap-gene-9.909-mRNA-1
maker-MullerA-augustus-gene-9.340-mRNA-1
augustus_masked-MullerA-processed-gene-9.6-mRNA-1
augustus_masked-MullerA-processed-gene-9.9-mRNA-1
maker-MullerA-augustus-gene-9.342-mRNA-1
maker-MullerA-snap-gene-9.913-mRNA-1
maker-MullerA-snap-gene-9.914-mRNA-1
maker-MullerA-augustus-gene-9.543-mRNA-1
maker-MullerA-augustus-gene-9.545-mRNA-1
maker-MullerA-augustus-gene-9.345-mRNA-1
maker-MullerA-augustus-gene-9.547-mRNA-1
maker-MullerA-augustus-gene-9.346-mRNA-1
maker-MullerA-augustus-gene-9.551-mRNA-1
maker-MullerA-augustus-gene-9.351-mRNA-1
maker-MullerA-augustus-gene-9.549-mRNA-1
maker-MullerA-augustus-gene-9.354-mRNA-1
maker-MullerA-snap-gene-9.707-mRNA-1
maker-MullerA-snap-gene-9.954-mRNA-1
maker-MullerA-augustus-gene-9.359-mRNA-1
maker-MullerA-augustus-gene-9.568-mRNA-1
maker-MullerA-snap-gene-9.720-mRNA-1
maker-MullerA-augustus-gene-9.364-mRNA-1
maker-MullerA-augustus-gene-9.570-mRNA-1
maker-MullerA-snap-gene-9.962-mRNA-1
maker-MullerA-augustus-gene-9.573-mRNA-1
maker-MullerA-snap-gene-9.724-mRNA-1
maker-MullerA-augustus-gene-9.576-mRNA-1
maker-MullerA-augustus-gene-9.578-mRNA-1
maker-MullerA-augustus-gene-9.580-mRNA-1
maker-MullerA-snap-gene-9.971-mRNA-1
maker-MullerA-augustus-gene-9.370-mRNA-1
maker-MullerA-snap-gene-9.732-mRNA-1
maker-MullerA-augustus-gene-9.583-mRNA-1
maker-MullerA-augustus-gene-9.381-mRNA-1
augustus_masked-MullerA-processed-gene-9.24-mRNA-1
snap_masked-MullerA-processed-gene-9.259-mRNA-1
maker-MullerA-augustus-gene-9.585-mRNA-1
maker-MullerA-snap-gene-9.981-mRNA-1
maker-MullerA-augustus-gene-9.590-mRNA-1
augustus_masked-MullerA-processed-gene-9.25-mRNA-1
maker-MullerA-augustus-gene-9.383-mRNA-1
maker-MullerA-augustus-gene-9.593-mRNA-1
maker-MullerA-augustus-gene-9.385-mRNA-1
maker-MullerA-augustus-gene-9.387-mRNA-1
maker-MullerA-augustus-gene-9.595-mRNA-1
maker-MullerA-snap-gene-9.990-mRNA-1
maker-MullerA-augustus-gene-9.390-mRNA-1
maker-MullerA-snap-gene-9.746-mRNA-1
maker-MullerA-augustus-gene-9.598-mRNA-1
maker-MullerA-snap-gene-9.1002-mRNA-1
maker-MullerA-snap-gene-9.1007-mRNA-1
maker-MullerA-snap-gene-9.1022-mRNA-1
maker-MullerA-snap-gene-9.755-mRNA-1
maker-MullerA-snap-gene-9.1004-mRNA-1
maker-MullerA-augustus-gene-9.614-mRNA-1
maker-MullerA-snap-gene-9.1035-mRNA-1
maker-MullerA-augustus-gene-9.410-mRNA-1
maker-MullerA-augustus-gene-9.616-mRNA-1
maker-MullerA-snap-gene-9.1041-mRNA-1
maker-MullerA-augustus-gene-9.411-mRNA-1
maker-MullerA-augustus-gene-9.412-mRNA-1
maker-MullerA-augustus-gene-9.413-mRNA-1
maker-MullerA-augustus-gene-9.415-mRNA-1
maker-MullerA-snap-gene-9.767-mRNA-1
maker-MullerA-augustus-gene-9.619-mRNA-1
augustus_masked-MullerA-processed-gene-9.122-mRNA-1
maker-MullerA-augustus-gene-9.423-mRNA-1
maker-MullerA-augustus-gene-9.424-mRNA-1
maker-MullerA-augustus-gene-9.621-mRNA-1
maker-MullerA-snap-gene-9.1059-mRNA-1
maker-MullerA-augustus-gene-9.431-mRNA-1
maker-MullerA-augustus-gene-9.435-mRNA-1
maker-MullerA-augustus-gene-9.634-mRNA-1
maker-MullerA-augustus-gene-9.433-mRNA-1
maker-MullerA-augustus-gene-9.629-mRNA-1
snap_masked-MullerA-processed-gene-9.288-mRNA-1
maker-MullerA-snap-gene-9.812-mRNA-1
maker-MullerA-augustus-gene-9.446-mRNA-1
maker-MullerA-augustus-gene-9.448-mRNA-1
maker-MullerA-augustus-gene-9.450-mRNA-1
maker-MullerA-snap-gene-9.1092-mRNA-1
augustus_masked-MullerA-processed-gene-9.62-mRNA-1
augustus_masked-MullerA-processed-gene-9.64-mRNA-1
maker-MullerA-snap-gene-9.827-mRNA-1
maker-MullerA-augustus-gene-9.468-mRNA-1
maker-MullerA-augustus-gene-9.470-mRNA-1
maker-MullerA-snap-gene-9.1096-mRNA-1
augustus_masked-MullerA-processed-gene-9.131-mRNA-1
maker-MullerA-augustus-gene-9.473-mRNA-1
maker-MullerA-snap-gene-9.842-mRNA-1
maker-MullerA-augustus-gene-9.476-mRNA-1
maker-MullerA-snap-gene-9.848-mRNA-1
snap_masked-MullerA-processed-gene-9.208-mRNA-1
maker-MullerA-snap-gene-9.1099-mRNA-1
maker-MullerA-augustus-gene-9.487-mRNA-1
augustus_masked-MullerA-processed-gene-9.132-mRNA-1
augustus_masked-MullerA-processed-gene-9.72-mRNA-1
snap_masked-MullerA-processed-gene-9.304-mRNA-1
maker-MullerA-augustus-gene-9.491-mRNA-1
maker-MullerA-augustus-gene-9.496-mRNA-1
maker-MullerA-augustus-gene-9.645-mRNA-1
maker-MullerA-augustus-gene-9.498-mRNA-1
maker-MullerA-augustus-gene-9.648-mRNA-1
maker-MullerA-snap-gene-9.1103-mRNA-1
augustus_masked-MullerA-processed-gene-9.76-mRNA-1
maker-MullerA-snap-gene-9.1104-mRNA-1
maker-MullerA-augustus-gene-9.502-mRNA-1
augustus_masked-MullerA-processed-gene-9.78-mRNA-1
maker-MullerA-augustus-gene-9.651-mRNA-1
maker-MullerA-snap-gene-9.878-mRNA-1
maker-MullerA-snap-gene-9.1116-mRNA-1
maker-MullerA-augustus-gene-9.504-mRNA-1
maker-MullerA-augustus-gene-9.654-mRNA-1
augustus_masked-MullerA-processed-gene-9.83-mRNA-1
augustus_masked-MullerA-processed-gene-9.138-mRNA-1
maker-MullerA-augustus-gene-9.506-mRNA-1
maker-MullerA-augustus-gene-9.507-mRNA-1
augustus_masked-MullerA-processed-gene-9.86-mRNA-1
maker-MullerA-augustus-gene-9.509-mRNA-1
maker-MullerA-augustus-gene-9.510-mRNA-1
maker-MullerA-augustus-gene-9.531-mRNA-1
augustus_masked-MullerA-processed-gene-10.0-mRNA-1
maker-MullerA-augustus-gene-10.259-mRNA-1
maker-MullerA-snap-gene-10.792-mRNA-1
maker-MullerA-snap-gene-10.794-mRNA-1
augustus_masked-MullerA-processed-gene-10.3-mRNA-1
augustus_masked-MullerA-processed-gene-10.4-mRNA-1
maker-MullerA-augustus-gene-10.260-mRNA-1
maker-MullerA-augustus-gene-10.261-mRNA-1
maker-MullerA-augustus-gene-10.264-mRNA-1
maker-MullerA-augustus-gene-10.267-mRNA-1
maker-MullerA-snap-gene-10.795-mRNA-1
maker-MullerA-snap-gene-10.797-mRNA-1
maker-MullerA-snap-gene-10.800-mRNA-1
maker-MullerA-augustus-gene-10.275-mRNA-1
maker-MullerA-snap-gene-10.557-mRNA-1
maker-MullerA-snap-gene-10.560-mRNA-1
maker-MullerA-augustus-gene-10.270-mRNA-1
maker-MullerA-augustus-gene-10.442-mRNA-1
maker-MullerA-augustus-gene-10.279-mRNA-1
maker-MullerA-augustus-gene-10.444-mRNA-1
maker-MullerA-augustus-gene-10.281-mRNA-1
maker-MullerA-augustus-gene-10.445-mRNA-1
maker-MullerA-augustus-gene-10.284-mRNA-1
augustus_masked-MullerA-processed-gene-10.66-mRNA-1
maker-MullerA-augustus-gene-10.295-mRNA-1
maker-MullerA-augustus-gene-10.453-mRNA-1
maker-MullerA-snap-gene-10.614-mRNA-1
maker-MullerA-augustus-gene-10.300-mRNA-1
maker-MullerA-snap-gene-10.824-mRNA-1
augustus_masked-MullerA-processed-gene-10.16-mRNA-1
maker-MullerA-augustus-gene-10.455-mRNA-1
maker-MullerA-augustus-gene-10.457-mRNA-1
maker-MullerA-augustus-gene-10.458-mRNA-1
maker-MullerA-augustus-gene-10.459-mRNA-1
maker-MullerA-augustus-gene-10.311-mRNA-1
augustus_masked-MullerA-processed-gene-10.73-mRNA-1
maker-MullerA-snap-gene-10.832-mRNA-1
maker-MullerA-augustus-gene-10.314-mRNA-1
maker-MullerA-augustus-gene-10.461-mRNA-1
maker-MullerA-augustus-gene-10.316-mRNA-1
maker-MullerA-augustus-gene-10.318-mRNA-1
maker-MullerA-augustus-gene-10.464-mRNA-1
maker-MullerA-augustus-gene-10.320-mRNA-1
maker-MullerA-augustus-gene-10.321-mRNA-1
maker-MullerA-snap-gene-10.839-mRNA-1
maker-MullerA-augustus-gene-10.466-mRNA-1
maker-MullerA-augustus-gene-10.327-mRNA-1
maker-MullerA-augustus-gene-10.329-mRNA-1
maker-MullerA-snap-gene-10.847-mRNA-1
maker-MullerA-augustus-gene-10.332-mRNA-1
maker-MullerA-augustus-gene-10.474-mRNA-1
maker-MullerA-snap-gene-10.660-mRNA-1
maker-MullerA-augustus-gene-10.335-mRNA-1
maker-MullerA-augustus-gene-10.476-mRNA-1
maker-MullerA-augustus-gene-10.350-mRNA-1
maker-MullerA-augustus-gene-10.479-mRNA-1
augustus_masked-MullerA-processed-gene-10.84-mRNA-1
maker-MullerA-augustus-gene-10.481-mRNA-1
maker-MullerA-augustus-gene-10.354-mRNA-1
maker-MullerA-snap-gene-10.859-mRNA-1
maker-MullerA-augustus-gene-10.486-mRNA-1
maker-MullerA-snap-gene-10.685-mRNA-1
maker-MullerA-snap-gene-10.684-mRNA-1
maker-MullerA-augustus-gene-10.490-mRNA-1
maker-MullerA-augustus-gene-10.361-mRNA-1
maker-MullerA-snap-gene-10.874-mRNA-1
maker-MullerA-snap-gene-10.875-mRNA-1
maker-MullerA-augustus-gene-10.363-mRNA-1
maker-MullerA-augustus-gene-10.364-mRNA-1
maker-MullerA-augustus-gene-10.510-mRNA-1
maker-MullerA-augustus-gene-10.512-mRNA-1
maker-MullerA-snap-gene-10.695-mRNA-1
maker-MullerA-augustus-gene-10.372-mRNA-1
maker-MullerA-snap-gene-10.702-mRNA-1
maker-MullerA-augustus-gene-10.514-mRNA-1
maker-MullerA-augustus-gene-10.378-mRNA-1
maker-MullerA-augustus-gene-10.516-mRNA-1
maker-MullerA-augustus-gene-10.381-mRNA-1
augustus_masked-MullerA-processed-gene-10.42-mRNA-1
maker-MullerA-snap-gene-10.895-mRNA-1
maker-MullerA-augustus-gene-10.386-mRNA-1
maker-MullerA-augustus-gene-10.388-mRNA-1
maker-MullerA-augustus-gene-10.522-mRNA-1
maker-MullerA-augustus-gene-10.390-mRNA-1
maker-MullerA-augustus-gene-10.524-mRNA-1
maker-MullerA-snap-gene-10.726-mRNA-1
augustus_masked-MullerA-processed-gene-10.97-mRNA-1
maker-MullerA-snap-gene-10.729-mRNA-1
maker-MullerA-snap-gene-10.728-mRNA-1
maker-MullerA-snap-gene-10.902-mRNA-1
maker-MullerA-augustus-gene-10.526-mRNA-1
maker-MullerA-augustus-gene-10.400-mRNA-1
maker-MullerA-augustus-gene-10.528-mRNA-1
maker-MullerA-snap-gene-10.778-mRNA-1
maker-MullerA-augustus-gene-10.530-mRNA-1
maker-MullerA-augustus-gene-10.406-mRNA-1
maker-MullerA-augustus-gene-10.537-mRNA-1
maker-MullerA-augustus-gene-10.404-mRNA-1
maker-MullerA-augustus-gene-10.532-mRNA-1
maker-MullerA-augustus-gene-10.545-mRNA-1
maker-MullerA-augustus-gene-10.423-mRNA-1
maker-MullerA-snap-gene-10.790-mRNA-1
maker-MullerA-augustus-gene-11.318-mRNA-1
maker-MullerA-snap-gene-11.528-mRNA-1
maker-MullerA-augustus-gene-11.324-mRNA-1
maker-MullerA-augustus-gene-11.245-mRNA-1
snap_masked-MullerA-processed-gene-11.96-mRNA-1
maker-MullerA-augustus-gene-11.325-mRNA-1
maker-MullerA-augustus-gene-11.252-mRNA-1
maker-MullerA-snap-gene-11.432-mRNA-1
maker-MullerA-augustus-gene-11.327-mRNA-1
maker-MullerA-augustus-gene-11.261-mRNA-1
maker-MullerA-augustus-gene-11.262-mRNA-1
maker-MullerA-augustus-gene-11.329-mRNA-1
maker-MullerA-augustus-gene-11.270-mRNA-1
maker-MullerA-augustus-gene-11.331-mRNA-1
maker-MullerA-augustus-gene-11.332-mRNA-1
maker-MullerA-augustus-gene-11.339-mRNA-1
maker-MullerA-augustus-gene-11.334-mRNA-1
maker-MullerA-snap-gene-11.447-mRNA-1
maker-MullerA-snap-gene-11.446-mRNA-1
maker-MullerA-augustus-gene-11.353-mRNA-1
maker-MullerA-augustus-gene-11.272-mRNA-1
maker-MullerA-snap-gene-11.574-mRNA-1
maker-MullerA-snap-gene-11.452-mRNA-1
maker-MullerA-snap-gene-11.583-mRNA-1
snap_masked-MullerA-processed-gene-11.112-mRNA-1
snap_masked-MullerA-processed-gene-11.113-mRNA-1
augustus_masked-MullerA-processed-gene-11.15-mRNA-1
augustus_masked-MullerA-processed-gene-11.56-mRNA-1
augustus_masked-MullerA-processed-gene-11.16-mRNA-1
maker-MullerA-augustus-gene-11.279-mRNA-1
maker-MullerA-augustus-gene-11.280-mRNA-1
maker-MullerA-snap-gene-11.464-mRNA-1
maker-MullerA-augustus-gene-11.374-mRNA-1
augustus_masked-MullerA-processed-gene-11.20-mRNA-1
maker-MullerA-augustus-gene-11.375-mRNA-1
maker-MullerA-augustus-gene-11.287-mRNA-1
maker-MullerA-snap-gene-11.471-mRNA-1
maker-MullerA-snap-gene-11.473-mRNA-1
maker-MullerA-snap-gene-11.472-mRNA-1
maker-MullerA-snap-gene-11.470-mRNA-1
maker-MullerA-snap-gene-11.485-mRNA-1
snap_masked-MullerA-processed-gene-11.127-mRNA-1
maker-MullerA-snap-gene-11.487-mRNA-1
maker-MullerA-augustus-gene-11.377-mRNA-1
maker-MullerA-snap-gene-11.629-mRNA-1
maker-MullerA-augustus-gene-11.383-mRNA-1
maker-MullerA-snap-gene-11.490-mRNA-1
maker-MullerA-snap-gene-11.639-mRNA-1
maker-MullerA-augustus-gene-11.386-mRNA-1
maker-MullerA-augustus-gene-11.388-mRNA-1
maker-MullerA-augustus-gene-11.298-mRNA-1
maker-MullerA-snap-gene-11.646-mRNA-1
maker-MullerA-augustus-gene-11.301-mRNA-1
maker-MullerA-snap-gene-11.656-mRNA-1
maker-MullerA-augustus-gene-11.391-mRNA-1
augustus_masked-MullerA-processed-gene-11.30-mRNA-1
maker-MullerA-snap-gene-11.509-mRNA-1
maker-MullerA-augustus-gene-11.303-mRNA-1
maker-MullerA-augustus-gene-11.400-mRNA-1
maker-MullerA-snap-gene-11.671-mRNA-1
maker-MullerA-snap-gene-11.672-mRNA-1
maker-MullerA-augustus-gene-11.405-mRNA-1
maker-MullerA-augustus-gene-11.306-mRNA-1
augustus_masked-MullerA-processed-gene-11.35-mRNA-1
snap_masked-MullerA-processed-gene-11.161-mRNA-1
maker-MullerA-snap-gene-11.516-mRNA-1
snap_masked-MullerA-processed-gene-11.227-mRNA-1
maker-MullerA-augustus-gene-11.309-mRNA-1
maker-MullerA-augustus-gene-11.407-mRNA-1
maker-MullerA-augustus-gene-11.409-mRNA-1
maker-MullerA-augustus-gene-11.312-mRNA-1
maker-MullerA-snap-gene-11.522-mRNA-1
maker-MullerA-augustus-gene-11.411-mRNA-1
maker-MullerA-augustus-gene-11.413-mRNA-1
maker-MullerA-augustus-gene-11.415-mRNA-1
maker-MullerA-augustus-gene-11.314-mRNA-1
augustus_masked-MullerA-processed-gene-11.42-mRNA-1
maker-MullerA-snap-gene-11.526-mRNA-1
snap_masked-MullerA-processed-gene-11.241-mRNA-1
maker-MullerA-augustus-gene-11.417-mRNA-1
augustus_masked-MullerA-processed-gene-11.85-mRNA-1
maker-MullerA-snap-gene-11.700-mRNA-1
maker-MullerA-snap-gene-12.604-mRNA-1
augustus_masked-MullerA-processed-gene-12.1-mRNA-1
maker-MullerA-augustus-gene-12.360-mRNA-1
maker-MullerA-augustus-gene-12.361-mRNA-1
maker-MullerA-augustus-gene-12.362-mRNA-1
maker-MullerA-augustus-gene-12.363-mRNA-1
maker-MullerA-augustus-gene-12.364-mRNA-1
maker-MullerA-snap-gene-12.606-mRNA-1
augustus_masked-MullerA-processed-gene-12.46-mRNA-1
maker-MullerA-augustus-gene-12.367-mRNA-1
maker-MullerA-snap-gene-12.622-mRNA-1
maker-MullerA-snap-gene-12.623-mRNA-1
maker-MullerA-snap-gene-12.624-mRNA-1
maker-MullerA-augustus-gene-12.380-mRNA-1
augustus_masked-MullerA-processed-gene-12.52-mRNA-1
augustus_masked-MullerA-processed-gene-12.53-mRNA-1
maker-MullerA-augustus-gene-12.383-mRNA-1
snap_masked-MullerA-processed-gene-12.188-mRNA-1
snap_masked-MullerA-processed-gene-12.189-mRNA-1
maker-MullerA-augustus-gene-12.385-mRNA-1
maker-MullerA-augustus-gene-12.386-mRNA-1
maker-MullerA-snap-gene-12.630-mRNA-1
augustus_masked-MullerA-processed-gene-12.7-mRNA-1
maker-MullerA-augustus-gene-12.412-mRNA-1
augustus_masked-MullerA-processed-gene-12.61-mRNA-1
maker-MullerA-augustus-gene-12.414-mRNA-1
maker-MullerA-augustus-gene-12.245-mRNA-1
maker-MullerA-augustus-gene-12.416-mRNA-1
maker-MullerA-augustus-gene-12.417-mRNA-1
maker-MullerA-augustus-gene-12.247-mRNA-1
augustus_masked-MullerA-processed-gene-12.65-mRNA-1
maker-MullerA-augustus-gene-12.252-mRNA-1
snap_masked-MullerA-processed-gene-12.114-mRNA-1
maker-MullerA-augustus-gene-12.422-mRNA-1
maker-MullerA-augustus-gene-12.273-mRNA-1
maker-MullerA-augustus-gene-12.424-mRNA-1
maker-MullerA-augustus-gene-12.275-mRNA-1
maker-MullerA-augustus-gene-12.426-mRNA-1
maker-MullerA-augustus-gene-12.276-mRNA-1
augustus_masked-MullerA-processed-gene-12.18-mRNA-1
maker-MullerA-augustus-gene-12.428-mRNA-1
maker-MullerA-snap-gene-12.522-mRNA-1
maker-MullerA-augustus-gene-12.285-mRNA-1
maker-MullerA-snap-gene-12.678-mRNA-1
augustus_masked-MullerA-processed-gene-12.77-mRNA-1
maker-MullerA-augustus-gene-12.440-mRNA-1
maker-MullerA-augustus-gene-12.287-mRNA-1
maker-MullerA-augustus-gene-12.443-mRNA-1
maker-MullerA-snap-gene-12.531-mRNA-1
maker-MullerA-augustus-gene-12.290-mRNA-1
maker-MullerA-snap-gene-12.690-mRNA-1
maker-MullerA-augustus-gene-12.299-mRNA-1
augustus_masked-MullerA-processed-gene-12.24-mRNA-1
augustus_masked-MullerA-processed-gene-12.25-mRNA-1
maker-MullerA-augustus-gene-12.447-mRNA-1
maker-MullerA-snap-gene-12.694-mRNA-1
maker-MullerA-augustus-gene-12.301-mRNA-1
maker-MullerA-augustus-gene-12.303-mRNA-1
maker-MullerA-augustus-gene-12.449-mRNA-1
maker-MullerA-snap-gene-12.698-mRNA-1
maker-MullerA-augustus-gene-12.452-mRNA-1
maker-MullerA-augustus-gene-12.306-mRNA-1
snap_masked-MullerA-processed-gene-12.229-mRNA-1
maker-MullerA-snap-gene-12.706-mRNA-1
snap_masked-MullerA-processed-gene-12.231-mRNA-1
maker-MullerA-augustus-gene-12.310-mRNA-1
maker-MullerA-augustus-gene-12.318-mRNA-1
maker-MullerA-augustus-gene-12.319-mRNA-1
maker-MullerA-augustus-gene-12.457-mRNA-1
maker-MullerA-augustus-gene-12.459-mRNA-1
maker-MullerA-snap-gene-12.713-mRNA-1
augustus_masked-MullerA-processed-gene-12.94-mRNA-1
maker-MullerA-augustus-gene-12.323-mRNA-1
maker-MullerA-augustus-gene-12.464-mRNA-1
augustus_masked-MullerA-processed-gene-12.35-mRNA-1
maker-MullerA-augustus-gene-12.329-mRNA-1
maker-MullerA-augustus-gene-12.467-mRNA-1
maker-MullerA-augustus-gene-12.332-mRNA-1
maker-MullerA-snap-gene-12.731-mRNA-1
maker-MullerA-augustus-gene-12.335-mRNA-1
maker-MullerA-snap-gene-12.577-mRNA-1
maker-MullerA-snap-gene-12.734-mRNA-1
maker-MullerA-augustus-gene-12.472-mRNA-1
snap_masked-MullerA-processed-gene-12.170-mRNA-1
maker-MullerA-augustus-gene-12.343-mRNA-1
maker-MullerA-snap-gene-12.738-mRNA-1
maker-MullerA-augustus-gene-12.474-mRNA-1
maker-MullerA-augustus-gene-12.347-mRNA-1
maker-MullerA-augustus-gene-12.350-mRNA-1
maker-MullerA-augustus-gene-12.478-mRNA-1
augustus_masked-MullerA-processed-gene-12.42-mRNA-1
maker-MullerA-augustus-gene-12.353-mRNA-1
maker-MullerA-snap-gene-12.595-mRNA-1
maker-MullerA-snap-gene-13.722-mRNA-1
maker-MullerA-snap-gene-12.750-mRNA-1
maker-MullerA-augustus-gene-12.480-mRNA-1
maker-MullerA-snap-gene-13.983-mRNA-1
maker-MullerA-snap-gene-13.698-mRNA-1
maker-MullerA-snap-gene-13.982-mRNA-1
maker-MullerA-augustus-gene-13.287-mRNA-1
maker-MullerA-snap-gene-13.986-mRNA-1
maker-MullerA-augustus-gene-13.501-mRNA-1
maker-MullerA-augustus-gene-13.323-mRNA-1
augustus_masked-MullerA-processed-gene-13.66-mRNA-1
maker-MullerA-snap-gene-13.760-mRNA-1
maker-MullerA-augustus-gene-13.510-mRNA-1
maker-MullerA-snap-gene-13.990-mRNA-1
maker-MullerA-snap-gene-13.762-mRNA-1
maker-MullerA-augustus-gene-13.514-mRNA-1
maker-MullerA-augustus-gene-13.333-mRNA-1
maker-MullerA-augustus-gene-13.517-mRNA-1
maker-MullerA-augustus-gene-13.520-mRNA-1
maker-MullerA-augustus-gene-13.335-mRNA-1
maker-MullerA-augustus-gene-13.522-mRNA-1
maker-MullerA-augustus-gene-13.337-mRNA-1
maker-MullerA-augustus-gene-13.339-mRNA-1
maker-MullerA-augustus-gene-13.340-mRNA-1
maker-MullerA-snap-gene-13.778-mRNA-1
augustus_masked-MullerA-processed-gene-13.19-mRNA-1
maker-MullerA-augustus-gene-13.351-mRNA-1
maker-MullerA-snap-gene-13.819-mRNA-1
maker-MullerA-augustus-gene-13.373-mRNA-1
maker-MullerA-augustus-gene-13.526-mRNA-1
maker-MullerA-augustus-gene-13.531-mRNA-1
maker-MullerA-augustus-gene-13.375-mRNA-1
maker-MullerA-augustus-gene-13.535-mRNA-1
maker-MullerA-augustus-gene-13.545-mRNA-1
maker-MullerA-augustus-gene-13.547-mRNA-1
maker-MullerA-snap-gene-13.1029-mRNA-1
maker-MullerA-snap-gene-13.1030-mRNA-1
maker-MullerA-augustus-gene-13.550-mRNA-1
maker-MullerA-augustus-gene-13.562-mRNA-1
maker-MullerA-snap-gene-13.1056-mRNA-1
maker-MullerA-augustus-gene-13.377-mRNA-1
augustus_masked-MullerA-processed-gene-13.27-mRNA-1
maker-MullerA-snap-gene-13.826-mRNA-1
maker-MullerA-snap-gene-13.832-mRNA-1
maker-MullerA-augustus-gene-13.381-mRNA-1
maker-MullerA-augustus-gene-13.569-mRNA-1
maker-MullerA-snap-gene-13.1071-mRNA-1
maker-MullerA-snap-gene-13.836-mRNA-1
maker-MullerA-augustus-gene-13.383-mRNA-1
maker-MullerA-snap-gene-13.1062-mRNA-1
augustus_masked-MullerA-processed-gene-13.32-mRNA-1
maker-MullerA-augustus-gene-13.585-mRNA-1
maker-MullerA-augustus-gene-13.386-mRNA-1
maker-MullerA-snap-gene-13.1081-mRNA-1
augustus_masked-MullerA-processed-gene-13.89-mRNA-1
maker-MullerA-augustus-gene-13.589-mRNA-1
snap_masked-MullerA-processed-gene-13.237-mRNA-1
maker-MullerA-augustus-gene-13.599-mRNA-1
maker-MullerA-augustus-gene-13.601-mRNA-1
maker-MullerA-snap-gene-13.1103-mRNA-1
maker-MullerA-snap-gene-13.1104-mRNA-1
maker-MullerA-snap-gene-13.1100-mRNA-1
maker-MullerA-snap-gene-13.842-mRNA-1
augustus_masked-MullerA-processed-gene-13.97-mRNA-1
maker-MullerA-augustus-gene-13.615-mRNA-1
snap_masked-MullerA-processed-gene-13.249-mRNA-1
maker-MullerA-augustus-gene-13.616-mRNA-1
maker-MullerA-augustus-gene-13.621-mRNA-1
maker-MullerA-augustus-gene-13.391-mRNA-1
maker-MullerA-augustus-gene-13.622-mRNA-1
maker-MullerA-augustus-gene-13.395-mRNA-1
maker-MullerA-augustus-gene-13.640-mRNA-1
snap_masked-MullerA-processed-gene-13.254-mRNA-1
maker-MullerA-augustus-gene-13.397-mRNA-1
maker-MullerA-augustus-gene-13.400-mRNA-1
maker-MullerA-augustus-gene-13.647-mRNA-1
maker-MullerA-augustus-gene-13.403-mRNA-1
maker-MullerA-snap-gene-13.1160-mRNA-1
maker-MullerA-snap-gene-13.1162-mRNA-1
maker-MullerA-augustus-gene-13.652-mRNA-1
maker-MullerA-augustus-gene-13.657-mRNA-1
maker-MullerA-augustus-gene-13.406-mRNA-1
maker-MullerA-augustus-gene-13.656-mRNA-1
maker-MullerA-augustus-gene-13.663-mRNA-1
maker-MullerA-augustus-gene-13.664-mRNA-1
maker-MullerA-augustus-gene-13.420-mRNA-1
maker-MullerA-augustus-gene-13.421-mRNA-1
maker-MullerA-augustus-gene-13.669-mRNA-1
maker-MullerA-snap-gene-13.875-mRNA-1
maker-MullerA-augustus-gene-13.672-mRNA-1
maker-MullerA-augustus-gene-13.411-mRNA-1
maker-MullerA-augustus-gene-13.428-mRNA-1
maker-MullerA-augustus-gene-13.674-mRNA-1
maker-MullerA-snap-gene-13.904-mRNA-1
maker-MullerA-augustus-gene-13.429-mRNA-1
snap_masked-MullerA-processed-gene-13.181-mRNA-1
augustus_masked-MullerA-processed-gene-13.52-mRNA-1
snap_masked-MullerA-processed-gene-13.192-mRNA-1
maker-MullerA-augustus-gene-13.433-mRNA-1
snap_masked-MullerA-processed-gene-13.194-mRNA-1
maker-MullerA-augustus-gene-13.442-mRNA-1
maker-MullerA-augustus-gene-13.676-mRNA-1
maker-MullerA-augustus-gene-13.679-mRNA-1
maker-MullerA-augustus-gene-13.444-mRNA-1
maker-MullerA-augustus-gene-13.681-mRNA-1
snap_masked-MullerA-processed-gene-13.275-mRNA-1
maker-MullerA-snap-gene-13.1199-mRNA-1
maker-MullerA-snap-gene-13.1203-mRNA-1
maker-MullerA-augustus-gene-13.683-mRNA-1
maker-MullerA-augustus-gene-13.446-mRNA-1
maker-MullerA-augustus-gene-13.447-mRNA-1
maker-MullerA-snap-gene-13.1208-mRNA-1
maker-MullerA-augustus-gene-13.484-mRNA-1
maker-MullerA-snap-gene-13.1210-mRNA-1
maker-MullerA-augustus-gene-13.485-mRNA-1
maker-MullerA-augustus-gene-13.688-mRNA-1
maker-MullerA-augustus-gene-14.227-mRNA-1
augustus_masked-MullerA-processed-gene-14.3-mRNA-1
maker-MullerA-snap-gene-14.355-mRNA-1
maker-MullerA-snap-gene-14.285-mRNA-1
augustus_masked-MullerA-processed-gene-14.7-mRNA-1
maker-MullerA-augustus-gene-14.178-mRNA-1
maker-MullerA-augustus-gene-14.180-mRNA-1
maker-MullerA-snap-gene-14.357-mRNA-1
maker-MullerA-augustus-gene-14.231-mRNA-1
maker-MullerA-augustus-gene-14.233-mRNA-1
maker-MullerA-snap-gene-14.364-mRNA-1
maker-MullerA-augustus-gene-14.182-mRNA-1
maker-MullerA-augustus-gene-14.185-mRNA-1
maker-MullerA-augustus-gene-14.235-mRNA-1
maker-MullerA-augustus-gene-14.187-mRNA-1
maker-MullerA-augustus-gene-14.237-mRNA-1
maker-MullerA-augustus-gene-14.239-mRNA-1
maker-MullerA-snap-gene-14.369-mRNA-1
maker-MullerA-augustus-gene-14.189-mRNA-1
maker-MullerA-augustus-gene-14.241-mRNA-1
maker-MullerA-snap-gene-14.300-mRNA-1
snap_masked-MullerA-processed-gene-14.151-mRNA-1
maker-MullerA-augustus-gene-14.194-mRNA-1
snap_masked-MullerA-processed-gene-14.94-mRNA-1
maker-MullerA-augustus-gene-14.243-mRNA-1
snap_masked-MullerA-processed-gene-14.154-mRNA-1
maker-MullerA-augustus-gene-14.247-mRNA-1
maker-MullerA-augustus-gene-14.248-mRNA-1
maker-MullerA-augustus-gene-14.249-mRNA-1
maker-MullerA-augustus-gene-14.258-mRNA-1
maker-MullerA-snap-gene-14.314-mRNA-1
maker-MullerA-snap-gene-14.313-mRNA-1
maker-MullerA-snap-gene-14.315-mRNA-1
augustus_masked-MullerA-processed-gene-14.24-mRNA-1
maker-MullerA-snap-gene-14.320-mRNA-1
augustus_masked-MullerA-processed-gene-14.25-mRNA-1
maker-MullerA-snap-gene-14.324-mRNA-1
maker-MullerA-snap-gene-14.323-mRNA-1
maker-MullerA-augustus-gene-14.211-mRNA-1
maker-MullerA-snap-gene-14.334-mRNA-1
maker-MullerA-augustus-gene-14.271-mRNA-1
maker-MullerA-augustus-gene-14.273-mRNA-1
maker-MullerA-augustus-gene-14.216-mRNA-1
maker-MullerA-augustus-gene-14.274-mRNA-1
maker-MullerA-snap-gene-14.339-mRNA-1
maker-MullerA-snap-gene-14.424-mRNA-1
maker-MullerA-snap-gene-14.420-mRNA-1
maker-MullerA-augustus-gene-14.219-mRNA-1
maker-MullerA-snap-gene-14.429-mRNA-1
maker-MullerA-augustus-gene-14.278-mRNA-1
maker-MullerA-augustus-gene-14.221-mRNA-1
maker-MullerA-snap-gene-14.345-mRNA-1
maker-MullerA-augustus-gene-14.281-mRNA-1
maker-MullerA-augustus-gene-14.225-mRNA-1
maker-MullerA-augustus-gene-14.283-mRNA-1
maker-MullerA-snap-gene-14.448-mRNA-1
maker-MullerA-snap-gene-14.351-mRNA-1
maker-MullerA-snap-gene-15.518-mRNA-1
maker-MullerA-snap-gene-15.517-mRNA-1
maker-MullerA-augustus-gene-15.407-mRNA-1
maker-MullerA-augustus-gene-15.410-mRNA-1
maker-MullerA-snap-gene-15.710-mRNA-1
maker-MullerA-snap-gene-15.712-mRNA-1
maker-MullerA-augustus-gene-15.262-mRNA-1
maker-MullerA-snap-gene-15.528-mRNA-1
maker-MullerA-augustus-gene-15.267-mRNA-1
maker-MullerA-augustus-gene-15.413-mRNA-1
maker-MullerA-snap-gene-15.533-mRNA-1
maker-MullerA-augustus-gene-15.270-mRNA-1
maker-MullerA-augustus-gene-15.417-mRNA-1
augustus_masked-MullerA-processed-gene-15.6-mRNA-1
maker-MullerA-snap-gene-15.754-mRNA-1
maker-MullerA-augustus-gene-15.275-mRNA-1
maker-MullerA-snap-gene-15.757-mRNA-1
maker-MullerA-augustus-gene-15.421-mRNA-1
maker-MullerA-augustus-gene-15.277-mRNA-1
maker-MullerA-snap-gene-15.765-mRNA-1
maker-MullerA-snap-gene-15.546-mRNA-1
maker-MullerA-augustus-gene-15.427-mRNA-1
snap_masked-MullerA-processed-gene-15.124-mRNA-1
augustus_masked-MullerA-processed-gene-15.65-mRNA-1
maker-MullerA-augustus-gene-15.429-mRNA-1
maker-MullerA-augustus-gene-15.431-mRNA-1
augustus_masked-MullerA-processed-gene-15.68-mRNA-1
maker-MullerA-snap-gene-15.547-mRNA-1
snap_masked-MullerA-processed-gene-15.128-mRNA-1
maker-MullerA-augustus-gene-15.437-mRNA-1
maker-MullerA-augustus-gene-15.439-mRNA-1
maker-MullerA-augustus-gene-15.291-mRNA-1
maker-MullerA-augustus-gene-15.293-mRNA-1
maker-MullerA-augustus-gene-15.295-mRNA-1
maker-MullerA-augustus-gene-15.297-mRNA-1
maker-MullerA-augustus-gene-15.314-mRNA-1
maker-MullerA-snap-gene-15.578-mRNA-1
maker-MullerA-augustus-gene-15.441-mRNA-1
augustus_masked-MullerA-processed-gene-15.73-mRNA-1
maker-MullerA-augustus-gene-15.444-mRNA-1
augustus_masked-MullerA-processed-gene-15.75-mRNA-1
maker-MullerA-snap-gene-15.595-mRNA-1
maker-MullerA-augustus-gene-15.448-mRNA-1
augustus_masked-MullerA-processed-gene-15.77-mRNA-1
maker-MullerA-augustus-gene-15.345-mRNA-1
maker-MullerA-augustus-gene-15.350-mRNA-1
maker-MullerA-snap-gene-15.607-mRNA-1
maker-MullerA-augustus-gene-15.451-mRNA-1
augustus_masked-MullerA-processed-gene-15.81-mRNA-1
snap_masked-MullerA-processed-gene-15.215-mRNA-1
maker-MullerA-augustus-gene-15.460-mRNA-1
maker-MullerA-snap-gene-15.813-mRNA-1
augustus_masked-MullerA-processed-gene-15.85-mRNA-1
snap_masked-MullerA-processed-gene-15.218-mRNA-1
maker-MullerA-augustus-gene-15.355-mRNA-1
augustus_masked-MullerA-processed-gene-15.31-mRNA-1
maker-MullerA-augustus-gene-15.468-mRNA-1
maker-MullerA-augustus-gene-15.469-mRNA-1
maker-MullerA-augustus-gene-15.474-mRNA-1
maker-MullerA-augustus-gene-15.359-mRNA-1
maker-MullerA-augustus-gene-15.476-mRNA-1
maker-MullerA-augustus-gene-15.362-mRNA-1
maker-MullerA-augustus-gene-15.479-mRNA-1
maker-MullerA-snap-gene-15.623-mRNA-1
maker-MullerA-snap-gene-15.834-mRNA-1
augustus_masked-MullerA-processed-gene-15.39-mRNA-1
maker-MullerA-augustus-gene-15.364-mRNA-1
maker-MullerA-augustus-gene-15.365-mRNA-1
maker-MullerA-augustus-gene-15.481-mRNA-1
maker-MullerA-augustus-gene-15.483-mRNA-1
snap_masked-MullerA-processed-gene-15.240-mRNA-1
maker-MullerA-augustus-gene-15.368-mRNA-1
maker-MullerA-augustus-gene-15.488-mRNA-1
maker-MullerA-augustus-gene-15.372-mRNA-1
maker-MullerA-augustus-gene-15.489-mRNA-1
maker-MullerA-augustus-gene-15.376-mRNA-1
maker-MullerA-augustus-gene-15.494-mRNA-1
maker-MullerA-augustus-gene-15.378-mRNA-1
maker-MullerA-augustus-gene-15.380-mRNA-1
maker-MullerA-augustus-gene-15.496-mRNA-1
maker-MullerA-snap-gene-15.651-mRNA-1
maker-MullerA-snap-gene-15.868-mRNA-1
maker-MullerA-augustus-gene-15.498-mRNA-1
maker-MullerA-augustus-gene-15.383-mRNA-1
maker-MullerA-augustus-gene-15.500-mRNA-1
maker-MullerA-augustus-gene-15.385-mRNA-1
maker-MullerA-augustus-gene-15.502-mRNA-1
maker-MullerA-augustus-gene-15.503-mRNA-1
maker-MullerA-snap-gene-15.672-mRNA-1
maker-MullerA-augustus-gene-15.388-mRNA-1
maker-MullerA-snap-gene-15.884-mRNA-1
maker-MullerA-augustus-gene-15.390-mRNA-1
maker-MullerA-augustus-gene-15.512-mRNA-1
snap_masked-MullerA-processed-gene-15.179-mRNA-1
maker-MullerA-snap-gene-15.891-mRNA-1
maker-MullerA-snap-gene-15.689-mRNA-1
maker-MullerA-augustus-gene-15.513-mRNA-1
maker-MullerA-augustus-gene-15.400-mRNA-1
maker-MullerA-augustus-gene-15.404-mRNA-1
maker-MullerA-augustus-gene-16.385-mRNA-1
maker-MullerA-snap-gene-15.698-mRNA-1
maker-MullerA-snap-gene-15.700-mRNA-1
maker-MullerA-augustus-gene-16.272-mRNA-1
maker-MullerA-augustus-gene-16.386-mRNA-1
augustus_masked-MullerA-processed-gene-16.4-mRNA-1
maker-MullerA-augustus-gene-16.274-mRNA-1
augustus_masked-MullerA-processed-gene-16.5-mRNA-1
maker-MullerA-augustus-gene-16.403-mRNA-1
maker-MullerA-snap-gene-16.791-mRNA-1
maker-MullerA-snap-gene-16.557-mRNA-1
maker-MullerA-snap-gene-16.812-mRNA-1
maker-MullerA-snap-gene-16.809-mRNA-1
maker-MullerA-snap-gene-16.823-mRNA-1
maker-MullerA-snap-gene-16.559-mRNA-1
maker-MullerA-augustus-gene-16.276-mRNA-1
maker-MullerA-augustus-gene-16.435-mRNA-1
maker-MullerA-snap-gene-16.574-mRNA-1
maker-MullerA-augustus-gene-16.279-mRNA-1
snap_masked-MullerA-processed-gene-16.212-mRNA-1
maker-MullerA-augustus-gene-16.282-mRNA-1
maker-MullerA-augustus-gene-16.285-mRNA-1
maker-MullerA-augustus-gene-16.440-mRNA-1
maker-MullerA-snap-gene-16.590-mRNA-1
maker-MullerA-augustus-gene-16.291-mRNA-1
maker-MullerA-augustus-gene-16.443-mRNA-1
maker-MullerA-augustus-gene-16.295-mRNA-1
snap_masked-MullerA-processed-gene-16.132-mRNA-1
maker-MullerA-augustus-gene-16.445-mRNA-1
maker-MullerA-augustus-gene-16.446-mRNA-1
maker-MullerA-augustus-gene-16.447-mRNA-1
maker-MullerA-augustus-gene-16.448-mRNA-1
augustus_masked-MullerA-processed-gene-16.15-mRNA-1
maker-MullerA-snap-gene-16.854-mRNA-1
maker-MullerA-snap-gene-16.857-mRNA-1
maker-MullerA-snap-gene-16.856-mRNA-1
maker-MullerA-augustus-gene-16.457-mRNA-1
maker-MullerA-augustus-gene-16.313-mRNA-1
maker-MullerA-augustus-gene-16.458-mRNA-1
snap_masked-MullerA-processed-gene-16.148-mRNA-1
maker-MullerA-augustus-gene-16.460-mRNA-1
maker-MullerA-augustus-gene-16.316-mRNA-1
maker-MullerA-augustus-gene-16.463-mRNA-1
maker-MullerA-snap-gene-16.623-mRNA-1
maker-MullerA-snap-gene-16.864-mRNA-1
maker-MullerA-augustus-gene-16.317-mRNA-1
maker-MullerA-snap-gene-16.866-mRNA-1
maker-MullerA-augustus-gene-16.332-mRNA-1
maker-MullerA-augustus-gene-16.470-mRNA-1
maker-MullerA-augustus-gene-16.471-mRNA-1
snap_masked-MullerA-processed-gene-16.150-mRNA-1
maker-MullerA-augustus-gene-16.337-mRNA-1
augustus_masked-MullerA-processed-gene-16.77-mRNA-1
maker-MullerA-augustus-gene-16.339-mRNA-1
maker-MullerA-augustus-gene-16.485-mRNA-1
snap_masked-MullerA-processed-gene-16.153-mRNA-1
maker-MullerA-augustus-gene-16.488-mRNA-1
maker-MullerA-snap-gene-16.903-mRNA-1
maker-MullerA-augustus-gene-16.494-mRNA-1
maker-MullerA-snap-gene-16.909-mRNA-1
maker-MullerA-snap-gene-16.686-mRNA-1
maker-MullerA-snap-gene-16.688-mRNA-1
maker-MullerA-augustus-gene-16.497-mRNA-1
maker-MullerA-augustus-gene-16.343-mRNA-1
maker-MullerA-augustus-gene-16.501-mRNA-1
maker-MullerA-augustus-gene-16.345-mRNA-1
maker-MullerA-augustus-gene-16.511-mRNA-1
maker-MullerA-augustus-gene-16.515-mRNA-1
augustus_masked-MullerA-processed-gene-16.91-mRNA-1
maker-MullerA-augustus-gene-16.349-mRNA-1
maker-MullerA-augustus-gene-16.350-mRNA-1
snap_masked-MullerA-processed-gene-16.250-mRNA-1
maker-MullerA-augustus-gene-16.517-mRNA-1
augustus_masked-MullerA-processed-gene-16.93-mRNA-1
maker-MullerA-snap-gene-16.718-mRNA-1
maker-MullerA-augustus-gene-16.359-mRNA-1
maker-MullerA-snap-gene-16.961-mRNA-1
maker-MullerA-augustus-gene-16.523-mRNA-1
maker-MullerA-augustus-gene-16.525-mRNA-1
maker-MullerA-augustus-gene-16.362-mRNA-1
maker-MullerA-snap-gene-16.973-mRNA-1
maker-MullerA-augustus-gene-16.527-mRNA-1
maker-MullerA-augustus-gene-16.529-mRNA-1
maker-MullerA-augustus-gene-16.530-mRNA-1
maker-MullerA-snap-gene-16.978-mRNA-1
maker-MullerA-augustus-gene-16.364-mRNA-1
maker-MullerA-snap-gene-16.725-mRNA-1
maker-MullerA-snap-gene-16.727-mRNA-1
maker-MullerA-augustus-gene-16.370-mRNA-1
maker-MullerA-augustus-gene-16.537-mRNA-1
maker-MullerA-snap-gene-16.986-mRNA-1
maker-MullerA-augustus-gene-16.544-mRNA-1
maker-MullerA-augustus-gene-16.372-mRNA-1
augustus_masked-MullerA-processed-gene-16.39-mRNA-1
augustus_masked-MullerA-processed-gene-16.43-mRNA-1
maker-MullerA-snap-gene-16.989-mRNA-1
maker-MullerA-augustus-gene-16.374-mRNA-1
maker-MullerA-snap-gene-16.748-mRNA-1
maker-MullerA-snap-gene-16.747-mRNA-1
maker-MullerA-augustus-gene-16.377-mRNA-1
maker-MullerA-snap-gene-16.993-mRNA-1
maker-MullerA-augustus-gene-16.379-mRNA-1
maker-MullerA-augustus-gene-16.383-mRNA-1
maker-MullerA-augustus-gene-16.547-mRNA-1
maker-MullerA-snap-gene-16.998-mRNA-1
maker-MullerA-snap-gene-16.759-mRNA-1
maker-MullerA-augustus-gene-17.420-mRNA-1
maker-MullerA-snap-gene-17.678-mRNA-1
maker-MullerA-augustus-gene-17.267-mRNA-1
maker-MullerA-snap-gene-17.701-mRNA-1
maker-MullerA-augustus-gene-17.271-mRNA-1
maker-MullerA-snap-gene-17.514-mRNA-1
maker-MullerA-augustus-gene-17.430-mRNA-1
snap_masked-MullerA-processed-gene-17.113-mRNA-1
maker-MullerA-snap-gene-17.524-mRNA-1
maker-MullerA-snap-gene-17.523-mRNA-1
maker-MullerA-snap-gene-17.705-mRNA-1
maker-MullerA-snap-gene-17.525-mRNA-1
maker-MullerA-augustus-gene-17.432-mRNA-1
maker-MullerA-augustus-gene-17.435-mRNA-1
maker-MullerA-augustus-gene-17.436-mRNA-1
maker-MullerA-augustus-gene-17.283-mRNA-1
maker-MullerA-snap-gene-17.716-mRNA-1
maker-MullerA-augustus-gene-17.443-mRNA-1
snap_masked-MullerA-processed-gene-17.210-mRNA-1
maker-MullerA-augustus-gene-17.444-mRNA-1
maker-MullerA-snap-gene-17.714-mRNA-1
maker-MullerA-augustus-gene-17.286-mRNA-1
maker-MullerA-augustus-gene-17.287-mRNA-1
maker-MullerA-augustus-gene-17.451-mRNA-1
maker-MullerA-augustus-gene-17.452-mRNA-1
maker-MullerA-augustus-gene-17.290-mRNA-1
maker-MullerA-augustus-gene-17.454-mRNA-1
maker-MullerA-augustus-gene-17.292-mRNA-1
maker-MullerA-snap-gene-17.734-mRNA-1
maker-MullerA-snap-gene-17.736-mRNA-1
maker-MullerA-snap-gene-17.545-mRNA-1
maker-MullerA-augustus-gene-17.460-mRNA-1
maker-MullerA-augustus-gene-17.462-mRNA-1
maker-MullerA-augustus-gene-17.467-mRNA-1
maker-MullerA-snap-gene-17.747-mRNA-1
maker-MullerA-augustus-gene-17.471-mRNA-1
snap_masked-MullerA-processed-gene-17.127-mRNA-1
maker-MullerA-augustus-gene-17.294-mRNA-1
maker-MullerA-augustus-gene-17.472-mRNA-1
maker-MullerA-augustus-gene-17.295-mRNA-1
maker-MullerA-snap-gene-17.751-mRNA-1
maker-MullerA-snap-gene-17.552-mRNA-1
augustus_masked-MullerA-processed-gene-17.18-mRNA-1
maker-MullerA-augustus-gene-17.297-mRNA-1
snap_masked-MullerA-processed-gene-17.143-mRNA-1
maker-MullerA-augustus-gene-17.298-mRNA-1
augustus_masked-MullerA-processed-gene-17.22-mRNA-1
maker-MullerA-augustus-gene-17.299-mRNA-1
augustus_masked-MullerA-processed-gene-17.24-mRNA-1
maker-MullerA-augustus-gene-17.304-mRNA-1
augustus_masked-MullerA-processed-gene-17.26-mRNA-1
maker-MullerA-augustus-gene-17.317-mRNA-1
maker-MullerA-augustus-gene-17.320-mRNA-1
snap_masked-MullerA-processed-gene-17.150-mRNA-1
maker-MullerA-augustus-gene-17.322-mRNA-1
augustus_masked-MullerA-processed-gene-17.29-mRNA-1
augustus_masked-MullerA-processed-gene-17.30-mRNA-1
snap_masked-MullerA-processed-gene-17.156-mRNA-1
maker-MullerA-augustus-gene-17.324-mRNA-1
maker-MullerA-augustus-gene-17.473-mRNA-1
maker-MullerA-augustus-gene-17.326-mRNA-1
maker-MullerA-snap-gene-17.585-mRNA-1
maker-MullerA-augustus-gene-17.354-mRNA-1
maker-MullerA-augustus-gene-17.355-mRNA-1
maker-MullerA-augustus-gene-17.475-mRNA-1
maker-MullerA-augustus-gene-17.482-mRNA-1
augustus_masked-MullerA-processed-gene-17.94-mRNA-1
maker-MullerA-snap-gene-17.604-mRNA-1
maker-MullerA-augustus-gene-17.487-mRNA-1
snap_masked-MullerA-processed-gene-17.251-mRNA-1
maker-MullerA-augustus-gene-17.369-mRNA-1
maker-MullerA-augustus-gene-17.489-mRNA-1
maker-MullerA-augustus-gene-17.372-mRNA-1
maker-MullerA-augustus-gene-17.375-mRNA-1
maker-MullerA-snap-gene-17.616-mRNA-1
maker-MullerA-augustus-gene-17.491-mRNA-1
maker-MullerA-augustus-gene-17.493-mRNA-1
maker-MullerA-snap-gene-17.620-mRNA-1
maker-MullerA-snap-gene-17.777-mRNA-1
maker-MullerA-snap-gene-17.778-mRNA-1
snap_masked-MullerA-processed-gene-17.255-mRNA-1
snap_masked-MullerA-processed-gene-17.256-mRNA-1
augustus_masked-MullerA-processed-gene-17.46-mRNA-1
maker-MullerA-augustus-gene-17.380-mRNA-1
maker-MullerA-snap-gene-17.648-mRNA-1
maker-MullerA-snap-gene-17.630-mRNA-1
maker-MullerA-augustus-gene-17.383-mRNA-1
maker-MullerA-snap-gene-17.631-mRNA-1
augustus_masked-MullerA-processed-gene-17.53-mRNA-1
maker-MullerA-snap-gene-17.651-mRNA-1
maker-MullerA-snap-gene-17.653-mRNA-1
maker-MullerA-snap-gene-17.652-mRNA-1
augustus_masked-MullerA-processed-gene-17.56-mRNA-1
augustus_masked-MullerA-processed-gene-17.57-mRNA-1
snap_masked-MullerA-processed-gene-17.190-mRNA-1
maker-MullerA-augustus-gene-17.414-mRNA-1
maker-MullerA-augustus-gene-17.498-mRNA-1
maker-MullerA-augustus-gene-17.418-mRNA-1
maker-MullerA-augustus-gene-17.500-mRNA-1
augustus_masked-MullerA-processed-gene-17.63-mRNA-1
augustus_masked-MullerA-processed-gene-18.57-mRNA-1
maker-MullerA-snap-gene-18.457-mRNA-1
maker-MullerA-augustus-gene-18.259-mRNA-1
maker-MullerA-augustus-gene-18.370-mRNA-1
maker-MullerA-augustus-gene-18.372-mRNA-1
maker-MullerA-snap-gene-18.463-mRNA-1
augustus_masked-MullerA-processed-gene-18.6-mRNA-1
maker-MullerA-augustus-gene-18.267-mRNA-1
maker-MullerA-snap-gene-18.632-mRNA-1
maker-MullerA-augustus-gene-18.272-mRNA-1
maker-MullerA-augustus-gene-18.276-mRNA-1
maker-MullerA-snap-gene-18.478-mRNA-1
maker-MullerA-snap-gene-18.480-mRNA-1
maker-MullerA-augustus-gene-18.376-mRNA-1
maker-MullerA-snap-gene-18.489-mRNA-1
maker-MullerA-snap-gene-18.635-mRNA-1
maker-MullerA-augustus-gene-18.379-mRNA-1
maker-MullerA-augustus-gene-18.389-mRNA-1
maker-MullerA-augustus-gene-18.381-mRNA-1
augustus_masked-MullerA-processed-gene-18.14-mRNA-1
maker-MullerA-augustus-gene-18.286-mRNA-1
maker-MullerA-snap-gene-18.653-mRNA-1
maker-MullerA-augustus-gene-18.287-mRNA-1
maker-MullerA-augustus-gene-18.308-mRNA-1
maker-MullerA-augustus-gene-18.397-mRNA-1
maker-MullerA-augustus-gene-18.311-mRNA-1
maker-MullerA-augustus-gene-18.313-mRNA-1
maker-MullerA-augustus-gene-18.399-mRNA-1
maker-MullerA-augustus-gene-18.401-mRNA-1
maker-MullerA-augustus-gene-18.404-mRNA-1
maker-MullerA-augustus-gene-18.406-mRNA-1
maker-MullerA-augustus-gene-18.315-mRNA-1
maker-MullerA-augustus-gene-18.317-mRNA-1
snap_masked-MullerA-processed-gene-18.139-mRNA-1
maker-MullerA-snap-gene-18.535-mRNA-1
maker-MullerA-snap-gene-18.539-mRNA-1
augustus_masked-MullerA-processed-gene-18.72-mRNA-1
maker-MullerA-snap-gene-18.538-mRNA-1
maker-MullerA-augustus-gene-18.410-mRNA-1
maker-MullerA-snap-gene-18.674-mRNA-1
maker-MullerA-snap-gene-18.671-mRNA-1
snap_masked-MullerA-processed-gene-18.144-mRNA-1
maker-MullerA-augustus-gene-18.414-mRNA-1
maker-MullerA-augustus-gene-18.415-mRNA-1
maker-MullerA-augustus-gene-18.326-mRNA-1
maker-MullerA-snap-gene-18.681-mRNA-1
maker-MullerA-augustus-gene-18.421-mRNA-1
maker-MullerA-augustus-gene-18.423-mRNA-1
maker-MullerA-augustus-gene-18.328-mRNA-1
maker-MullerA-snap-gene-18.686-mRNA-1
maker-MullerA-augustus-gene-18.426-mRNA-1
maker-MullerA-augustus-gene-18.427-mRNA-1
maker-MullerA-snap-gene-18.693-mRNA-1
maker-MullerA-snap-gene-18.559-mRNA-1
maker-MullerA-snap-gene-18.560-mRNA-1
maker-MullerA-augustus-gene-18.331-mRNA-1
maker-MullerA-augustus-gene-18.431-mRNA-1
maker-MullerA-snap-gene-18.699-mRNA-1
maker-MullerA-snap-gene-18.698-mRNA-1
snap_masked-MullerA-processed-gene-18.223-mRNA-1
maker-MullerA-augustus-gene-18.435-mRNA-1
maker-MullerA-snap-gene-18.568-mRNA-1
maker-MullerA-snap-gene-18.567-mRNA-1
maker-MullerA-snap-gene-18.569-mRNA-1
maker-MullerA-snap-gene-18.577-mRNA-1
maker-MullerA-augustus-gene-18.344-mRNA-1
maker-MullerA-augustus-gene-18.441-mRNA-1
maker-MullerA-snap-gene-18.580-mRNA-1
maker-MullerA-snap-gene-18.717-mRNA-1
maker-MullerA-augustus-gene-18.442-mRNA-1
maker-MullerA-augustus-gene-18.346-mRNA-1
maker-MullerA-augustus-gene-18.445-mRNA-1
maker-MullerA-augustus-gene-18.348-mRNA-1
maker-MullerA-snap-gene-18.594-mRNA-1
maker-MullerA-snap-gene-18.593-mRNA-1
maker-MullerA-augustus-gene-18.358-mRNA-1
maker-MullerA-augustus-gene-18.447-mRNA-1
augustus_masked-MullerA-processed-gene-18.42-mRNA-1
snap_masked-MullerA-processed-gene-18.240-mRNA-1
maker-MullerA-augustus-gene-18.449-mRNA-1
snap_masked-MullerA-processed-gene-18.173-mRNA-1
augustus_masked-MullerA-processed-gene-18.49-mRNA-1
maker-MullerA-snap-gene-18.734-mRNA-1
maker-MullerA-snap-gene-18.749-mRNA-1
maker-MullerA-augustus-gene-18.367-mRNA-1
maker-MullerA-augustus-gene-18.368-mRNA-1
maker-MullerA-augustus-gene-18.455-mRNA-1
snap_masked-MullerA-processed-gene-18.251-mRNA-1
maker-MullerA-augustus-gene-18.369-mRNA-1
maker-MullerA-augustus-gene-19.412-mRNA-1
maker-MullerA-snap-gene-19.701-mRNA-1
maker-MullerA-augustus-gene-19.267-mRNA-1
maker-MullerA-augustus-gene-19.415-mRNA-1
maker-MullerA-augustus-gene-19.268-mRNA-1
maker-MullerA-augustus-gene-19.416-mRNA-1
maker-MullerA-snap-gene-19.713-mRNA-1
maker-MullerA-snap-gene-19.519-mRNA-1
maker-MullerA-augustus-gene-19.276-mRNA-1
snap_masked-MullerA-processed-gene-19.190-mRNA-1
maker-MullerA-augustus-gene-19.424-mRNA-1
maker-MullerA-augustus-gene-19.426-mRNA-1
maker-MullerA-augustus-gene-19.428-mRNA-1
maker-MullerA-augustus-gene-19.433-mRNA-1
maker-MullerA-augustus-gene-19.431-mRNA-1
maker-MullerA-snap-gene-19.522-mRNA-1
maker-MullerA-augustus-gene-19.282-mRNA-1
maker-MullerA-augustus-gene-19.284-mRNA-1
maker-MullerA-augustus-gene-19.439-mRNA-1
maker-MullerA-augustus-gene-19.441-mRNA-1
maker-MullerA-augustus-gene-19.442-mRNA-1
maker-MullerA-augustus-gene-19.286-mRNA-1
maker-MullerA-augustus-gene-19.287-mRNA-1
maker-MullerA-snap-gene-19.552-mRNA-1
maker-MullerA-augustus-gene-19.448-mRNA-1
maker-MullerA-augustus-gene-19.338-mRNA-1
maker-MullerA-augustus-gene-19.339-mRNA-1
maker-MullerA-augustus-gene-19.451-mRNA-1
maker-MullerA-snap-gene-19.614-mRNA-1
maker-MullerA-augustus-gene-19.453-mRNA-1
maker-MullerA-augustus-gene-19.454-mRNA-1
maker-MullerA-augustus-gene-19.342-mRNA-1
maker-MullerA-augustus-gene-19.455-mRNA-1
maker-MullerA-augustus-gene-19.344-mRNA-1
maker-MullerA-augustus-gene-19.465-mRNA-1
maker-MullerA-snap-gene-19.621-mRNA-1
maker-MullerA-augustus-gene-19.467-mRNA-1
maker-MullerA-snap-gene-19.762-mRNA-1
snap_masked-MullerA-processed-gene-19.218-mRNA-1
maker-MullerA-augustus-gene-19.474-mRNA-1
maker-MullerA-augustus-gene-19.366-mRNA-1
maker-MullerA-snap-gene-19.774-mRNA-1
maker-MullerA-augustus-gene-19.347-mRNA-1
maker-MullerA-augustus-gene-19.476-mRNA-1
augustus_masked-MullerA-processed-gene-19.64-mRNA-1
maker-MullerA-snap-gene-19.778-mRNA-1
maker-MullerA-snap-gene-19.777-mRNA-1
maker-MullerA-augustus-gene-19.480-mRNA-1
maker-MullerA-augustus-gene-19.356-mRNA-1
maker-MullerA-augustus-gene-19.349-mRNA-1
augustus_masked-MullerA-processed-gene-19.15-mRNA-1
snap_masked-MullerA-processed-gene-19.133-mRNA-1
maker-MullerA-augustus-gene-19.481-mRNA-1
snap_masked-MullerA-processed-gene-19.240-mRNA-1
maker-MullerA-augustus-gene-19.484-mRNA-1
maker-MullerA-snap-gene-19.782-mRNA-1
maker-MullerA-augustus-gene-19.382-mRNA-1
maker-MullerA-augustus-gene-19.486-mRNA-1
maker-MullerA-snap-gene-19.672-mRNA-1
maker-MullerA-snap-gene-19.671-mRNA-1
maker-MullerA-snap-gene-19.676-mRNA-1
maker-MullerA-augustus-gene-19.400-mRNA-1
maker-MullerA-snap-gene-19.682-mRNA-1
maker-MullerA-snap-gene-19.795-mRNA-1
maker-MullerA-snap-gene-19.794-mRNA-1
maker-MullerA-snap-gene-19.684-mRNA-1
maker-MullerA-snap-gene-19.685-mRNA-1
maker-MullerA-snap-gene-19.689-mRNA-1
maker-MullerA-snap-gene-19.688-mRNA-1
maker-MullerA-augustus-gene-19.407-mRNA-1
maker-MullerA-augustus-gene-19.494-mRNA-1
augustus_masked-MullerA-processed-gene-19.83-mRNA-1
maker-MullerA-augustus-gene-19.498-mRNA-1
maker-MullerA-snap-gene-19.694-mRNA-1
augustus_masked-MullerA-processed-gene-19.85-mRNA-1
augustus_masked-MullerA-processed-gene-19.86-mRNA-1
augustus_masked-MullerA-processed-gene-19.33-mRNA-1
augustus_masked-MullerA-processed-gene-19.34-mRNA-1
augustus_masked-MullerA-processed-gene-19.35-mRNA-1
maker-MullerA-snap-gene-19.806-mRNA-1
maker-MullerA-snap-gene-19.808-mRNA-1
augustus_masked-MullerA-processed-gene-19.88-mRNA-1
augustus_masked-MullerA-processed-gene-19.89-mRNA-1
maker-MullerA-augustus-gene-20.340-mRNA-1
maker-MullerA-augustus-gene-20.341-mRNA-1
maker-MullerA-snap-gene-19.813-mRNA-1
maker-MullerA-snap-gene-20.783-mRNA-1
augustus_masked-MullerA-processed-gene-20.2-mRNA-1
snap_masked-MullerA-processed-gene-20.146-mRNA-1
maker-MullerA-augustus-gene-20.492-mRNA-1
maker-MullerA-snap-gene-20.1017-mRNA-1
snap_masked-MullerA-processed-gene-20.149-mRNA-1
maker-MullerA-augustus-gene-20.364-mRNA-1
maker-MullerA-snap-gene-20.812-mRNA-1
augustus_masked-MullerA-processed-gene-20.64-mRNA-1
snap_masked-MullerA-processed-gene-20.155-mRNA-1
maker-MullerA-augustus-gene-20.369-mRNA-1
maker-MullerA-augustus-gene-20.500-mRNA-1
maker-MullerA-snap-gene-20.1022-mRNA-1
maker-MullerA-augustus-gene-20.387-mRNA-1
augustus_masked-MullerA-processed-gene-20.9-mRNA-1
augustus_masked-MullerA-processed-gene-20.10-mRNA-1
maker-MullerA-augustus-gene-20.374-mRNA-1
maker-MullerA-augustus-gene-20.501-mRNA-1
maker-MullerA-snap-gene-20.1027-mRNA-1
maker-MullerA-augustus-gene-20.505-mRNA-1
maker-MullerA-augustus-gene-20.515-mRNA-1
maker-MullerA-snap-gene-20.845-mRNA-1
maker-MullerA-augustus-gene-20.398-mRNA-1
maker-MullerA-augustus-gene-20.400-mRNA-1
maker-MullerA-augustus-gene-20.402-mRNA-1
maker-MullerA-augustus-gene-20.518-mRNA-1
maker-MullerA-augustus-gene-20.405-mRNA-1
augustus_masked-MullerA-processed-gene-20.16-mRNA-1
maker-MullerA-snap-gene-20.1034-mRNA-1
maker-MullerA-snap-gene-20.1037-mRNA-1
maker-MullerA-snap-gene-20.856-mRNA-1
maker-MullerA-augustus-gene-20.407-mRNA-1
maker-MullerA-augustus-gene-20.408-mRNA-1
maker-MullerA-snap-gene-20.1064-mRNA-1
maker-MullerA-augustus-gene-20.526-mRNA-1
maker-MullerA-augustus-gene-20.409-mRNA-1
maker-MullerA-augustus-gene-20.527-mRNA-1
maker-MullerA-augustus-gene-20.414-mRNA-1
maker-MullerA-augustus-gene-20.431-mRNA-1
maker-MullerA-augustus-gene-20.433-mRNA-1
maker-MullerA-augustus-gene-20.532-mRNA-1
snap_masked-MullerA-processed-gene-20.176-mRNA-1
augustus_masked-MullerA-processed-gene-20.76-mRNA-1
maker-MullerA-snap-gene-20.1095-mRNA-1
snap_masked-MullerA-processed-gene-20.252-mRNA-1
snap_masked-MullerA-processed-gene-20.253-mRNA-1
maker-MullerA-snap-gene-20.1080-mRNA-1
augustus_masked-MullerA-processed-gene-20.24-mRNA-1
maker-MullerA-augustus-gene-20.641-mRNA-1
maker-MullerA-snap-gene-20.1189-mRNA-1
maker-MullerA-snap-gene-20.903-mRNA-1
augustus_masked-MullerA-processed-gene-20.88-mRNA-1
maker-MullerA-snap-gene-20.905-mRNA-1
maker-MullerA-augustus-gene-20.643-mRNA-1
augustus_masked-MullerA-processed-gene-20.92-mRNA-1
snap_masked-MullerA-processed-gene-20.180-mRNA-1
maker-MullerA-augustus-gene-20.645-mRNA-1
augustus_masked-MullerA-processed-gene-20.95-mRNA-1
maker-MullerA-snap-gene-20.1197-mRNA-1
maker-MullerA-augustus-gene-20.647-mRNA-1
snap_masked-MullerA-processed-gene-20.267-mRNA-1
snap_masked-MullerA-processed-gene-20.268-mRNA-1
snap_masked-MullerA-processed-gene-20.269-mRNA-1
maker-MullerA-augustus-gene-20.656-mRNA-1
maker-MullerA-augustus-gene-20.658-mRNA-1
maker-MullerA-snap-gene-20.1208-mRNA-1
maker-MullerA-snap-gene-20.931-mRNA-1
augustus_masked-MullerA-processed-gene-20.32-mRNA-1
maker-MullerA-augustus-gene-20.442-mRNA-1
maker-MullerA-augustus-gene-20.444-mRNA-1
maker-MullerA-augustus-gene-20.675-mRNA-1
maker-MullerA-augustus-gene-20.446-mRNA-1
maker-MullerA-snap-gene-20.1222-mRNA-1
augustus_masked-MullerA-processed-gene-20.36-mRNA-1
maker-MullerA-snap-gene-20.944-mRNA-1
maker-MullerA-snap-gene-20.943-mRNA-1
augustus_masked-MullerA-processed-gene-20.102-mRNA-1
maker-MullerA-augustus-gene-20.450-mRNA-1
maker-MullerA-augustus-gene-20.683-mRNA-1
maker-MullerA-augustus-gene-20.684-mRNA-1
maker-MullerA-augustus-gene-20.453-mRNA-1
maker-MullerA-augustus-gene-20.693-mRNA-1
maker-MullerA-snap-gene-20.1244-mRNA-1
maker-MullerA-augustus-gene-20.701-mRNA-1
maker-MullerA-augustus-gene-20.703-mRNA-1
maker-MullerA-augustus-gene-20.706-mRNA-1
maker-MullerA-augustus-gene-20.708-mRNA-1
maker-MullerA-augustus-gene-20.712-mRNA-1
maker-MullerA-augustus-gene-20.710-mRNA-1
maker-MullerA-snap-gene-20.1256-mRNA-1
maker-MullerA-snap-gene-20.1265-mRNA-1
maker-MullerA-augustus-gene-20.717-mRNA-1
augustus_masked-MullerA-processed-gene-20.113-mRNA-1
maker-MullerA-augustus-gene-20.454-mRNA-1
maker-MullerA-augustus-gene-20.456-mRNA-1
maker-MullerA-augustus-gene-20.457-mRNA-1
maker-MullerA-augustus-gene-20.720-mRNA-1
maker-MullerA-augustus-gene-20.458-mRNA-1
maker-MullerA-augustus-gene-20.722-mRNA-1
maker-MullerA-snap-gene-20.963-mRNA-1
maker-MullerA-augustus-gene-20.724-mRNA-1
augustus_masked-MullerA-processed-gene-20.118-mRNA-1
augustus_masked-MullerA-processed-gene-20.119-mRNA-1
maker-MullerA-augustus-gene-20.730-mRNA-1
maker-MullerA-snap-gene-20.1285-mRNA-1
maker-MullerA-augustus-gene-20.733-mRNA-1
maker-MullerA-augustus-gene-20.734-mRNA-1
maker-MullerA-augustus-gene-20.735-mRNA-1
maker-MullerA-snap-gene-20.965-mRNA-1
maker-MullerA-augustus-gene-20.737-mRNA-1
maker-MullerA-snap-gene-20.1292-mRNA-1
maker-MullerA-snap-gene-20.1294-mRNA-1
maker-MullerA-augustus-gene-20.743-mRNA-1
maker-MullerA-augustus-gene-20.745-mRNA-1
maker-MullerA-augustus-gene-20.747-mRNA-1
augustus_masked-MullerA-processed-gene-20.131-mRNA-1
maker-MullerA-augustus-gene-20.466-mRNA-1
maker-MullerA-augustus-gene-20.749-mRNA-1
maker-MullerA-augustus-gene-20.750-mRNA-1
maker-MullerA-augustus-gene-20.468-mRNA-1
maker-MullerA-snap-gene-20.1305-mRNA-1
maker-MullerA-augustus-gene-20.469-mRNA-1
maker-MullerA-snap-gene-20.1304-mRNA-1
maker-MullerA-snap-gene-20.978-mRNA-1
maker-MullerA-augustus-gene-20.761-mRNA-1
augustus_masked-MullerA-processed-gene-20.136-mRNA-1
augustus_masked-MullerA-processed-gene-20.137-mRNA-1
maker-MullerA-augustus-gene-20.478-mRNA-1
maker-MullerA-augustus-gene-20.763-mRNA-1
maker-MullerA-augustus-gene-20.766-mRNA-1
maker-MullerA-snap-gene-20.1347-mRNA-1
maker-MullerA-augustus-gene-20.482-mRNA-1
snap_masked-MullerA-processed-gene-20.337-mRNA-1
maker-MullerA-augustus-gene-20.776-mRNA-1
maker-MullerA-augustus-gene-20.486-mRNA-1
maker-MullerA-augustus-gene-20.778-mRNA-1
maker-MullerA-augustus-gene-20.487-mRNA-1
maker-MullerA-augustus-gene-21.451-mRNA-1
maker-MullerA-augustus-gene-21.452-mRNA-1
maker-MullerA-augustus-gene-21.328-mRNA-1
maker-MullerA-augustus-gene-21.482-mRNA-1
maker-MullerA-snap-gene-21.686-mRNA-1
augustus_masked-MullerA-processed-gene-21.60-mRNA-1
augustus_masked-MullerA-processed-gene-21.61-mRNA-1
maker-MullerA-augustus-gene-21.330-mRNA-1
maker-MullerA-snap-gene-21.687-mRNA-1
maker-MullerA-augustus-gene-21.332-mRNA-1
maker-MullerA-snap-gene-21.867-mRNA-1
maker-MullerA-snap-gene-21.869-mRNA-1
maker-MullerA-augustus-gene-21.487-mRNA-1
augustus_masked-MullerA-processed-gene-21.65-mRNA-1
maker-MullerA-augustus-gene-21.334-mRNA-1
maker-MullerA-augustus-gene-21.337-mRNA-1
maker-MullerA-snap-gene-21.877-mRNA-1
maker-MullerA-augustus-gene-21.493-mRNA-1
maker-MullerA-snap-gene-21.705-mRNA-1
maker-MullerA-augustus-gene-21.341-mRNA-1
snap_masked-MullerA-processed-gene-21.152-mRNA-1
maker-MullerA-snap-gene-21.883-mRNA-1
maker-MullerA-augustus-gene-21.496-mRNA-1
maker-MullerA-augustus-gene-21.499-mRNA-1
maker-MullerA-augustus-gene-21.346-mRNA-1
maker-MullerA-augustus-gene-21.347-mRNA-1
maker-MullerA-augustus-gene-21.501-mRNA-1
maker-MullerA-augustus-gene-21.349-mRNA-1
maker-MullerA-augustus-gene-21.351-mRNA-1
maker-MullerA-snap-gene-21.894-mRNA-1
snap_masked-MullerA-processed-gene-21.162-mRNA-1
maker-MullerA-augustus-gene-21.353-mRNA-1
maker-MullerA-augustus-gene-21.503-mRNA-1
maker-MullerA-snap-gene-21.897-mRNA-1
maker-MullerA-snap-gene-21.900-mRNA-1
maker-MullerA-augustus-gene-21.507-mRNA-1
maker-MullerA-augustus-gene-21.355-mRNA-1
maker-MullerA-augustus-gene-21.510-mRNA-1
augustus_masked-MullerA-processed-gene-21.21-mRNA-1
maker-MullerA-augustus-gene-21.512-mRNA-1
maker-MullerA-augustus-gene-21.513-mRNA-1
maker-MullerA-snap-gene-21.729-mRNA-1
maker-MullerA-augustus-gene-21.360-mRNA-1
maker-MullerA-augustus-gene-21.518-mRNA-1
maker-MullerA-augustus-gene-21.362-mRNA-1
maker-MullerA-snap-gene-21.732-mRNA-1
maker-MullerA-augustus-gene-21.520-mRNA-1
augustus_masked-MullerA-processed-gene-21.90-mRNA-1
augustus_masked-MullerA-processed-gene-21.91-mRNA-1
maker-MullerA-augustus-gene-21.522-mRNA-1
maker-MullerA-augustus-gene-21.364-mRNA-1
maker-MullerA-augustus-gene-21.367-mRNA-1
augustus_masked-MullerA-processed-gene-21.26-mRNA-1
maker-MullerA-augustus-gene-21.372-mRNA-1
maker-MullerA-snap-gene-21.746-mRNA-1
maker-MullerA-augustus-gene-21.375-mRNA-1
maker-MullerA-augustus-gene-21.524-mRNA-1
maker-MullerA-augustus-gene-21.376-mRNA-1
maker-MullerA-snap-gene-21.925-mRNA-1
maker-MullerA-augustus-gene-21.377-mRNA-1
augustus_masked-MullerA-processed-gene-21.33-mRNA-1
maker-MullerA-snap-gene-21.926-mRNA-1
maker-MullerA-snap-gene-21.750-mRNA-1
maker-MullerA-augustus-gene-21.526-mRNA-1
maker-MullerA-augustus-gene-21.379-mRNA-1
maker-MullerA-augustus-gene-21.381-mRNA-1
maker-MullerA-snap-gene-21.755-mRNA-1
maker-MullerA-augustus-gene-21.387-mRNA-1
maker-MullerA-augustus-gene-21.388-mRNA-1
maker-MullerA-augustus-gene-21.528-mRNA-1
maker-MullerA-augustus-gene-21.529-mRNA-1
maker-MullerA-augustus-gene-21.530-mRNA-1
maker-MullerA-snap-gene-21.948-mRNA-1
maker-MullerA-snap-gene-21.944-mRNA-1
maker-MullerA-snap-gene-21.949-mRNA-1
maker-MullerA-snap-gene-21.973-mRNA-1
maker-MullerA-augustus-gene-21.397-mRNA-1
augustus_masked-MullerA-processed-gene-21.107-mRNA-1
maker-MullerA-augustus-gene-21.399-mRNA-1
maker-MullerA-augustus-gene-21.599-mRNA-1
maker-MullerA-snap-gene-21.775-mRNA-1
maker-MullerA-augustus-gene-21.402-mRNA-1
maker-MullerA-augustus-gene-21.601-mRNA-1
maker-MullerA-augustus-gene-21.409-mRNA-1
maker-MullerA-snap-gene-21.786-mRNA-1
maker-MullerA-snap-gene-21.788-mRNA-1
maker-MullerA-augustus-gene-21.421-mRNA-1
maker-MullerA-augustus-gene-21.423-mRNA-1
maker-MullerA-snap-gene-21.996-mRNA-1
augustus_masked-MullerA-processed-gene-21.49-mRNA-1
maker-MullerA-augustus-gene-21.606-mRNA-1
maker-MullerA-augustus-gene-21.431-mRNA-1
snap_masked-MullerA-processed-gene-21.215-mRNA-1
maker-MullerA-augustus-gene-21.430-mRNA-1
maker-MullerA-augustus-gene-21.608-mRNA-1
snap_masked-MullerA-processed-gene-21.315-mRNA-1
maker-MullerA-augustus-gene-21.616-mRNA-1
augustus_masked-MullerA-processed-gene-21.117-mRNA-1
maker-MullerA-augustus-gene-21.671-mRNA-1
maker-MullerA-augustus-gene-21.612-mRNA-1
maker-MullerA-augustus-gene-21.613-mRNA-1
augustus_masked-MullerA-processed-gene-21.121-mRNA-1
augustus_masked-MullerA-processed-gene-21.122-mRNA-1
maker-MullerA-augustus-gene-21.668-mRNA-1
maker-MullerA-augustus-gene-21.681-mRNA-1
maker-MullerA-augustus-gene-22.249-mRNA-1
maker-MullerA-snap-gene-22.619-mRNA-1
maker-MullerA-snap-gene-22.450-mRNA-1
maker-MullerA-snap-gene-22.449-mRNA-1
maker-MullerA-snap-gene-22.620-mRNA-1
maker-MullerA-snap-gene-22.455-mRNA-1
maker-MullerA-snap-gene-22.624-mRNA-1
maker-MullerA-augustus-gene-22.253-mRNA-1
maker-MullerA-snap-gene-22.630-mRNA-1
maker-MullerA-augustus-gene-22.254-mRNA-1
maker-MullerA-augustus-gene-22.255-mRNA-1
augustus_masked-MullerA-processed-gene-22.51-mRNA-1
maker-MullerA-augustus-gene-22.263-mRNA-1
maker-MullerA-augustus-gene-22.265-mRNA-1
maker-MullerA-snap-gene-22.637-mRNA-1
maker-MullerA-snap-gene-22.476-mRNA-1
maker-MullerA-augustus-gene-22.378-mRNA-1
maker-MullerA-augustus-gene-22.279-mRNA-1
maker-MullerA-snap-gene-22.480-mRNA-1
maker-MullerA-snap-gene-22.641-mRNA-1
maker-MullerA-augustus-gene-22.281-mRNA-1
maker-MullerA-augustus-gene-22.384-mRNA-1
maker-MullerA-augustus-gene-22.283-mRNA-1
maker-MullerA-augustus-gene-22.285-mRNA-1
maker-MullerA-augustus-gene-22.387-mRNA-1
maker-MullerA-augustus-gene-22.390-mRNA-1
maker-MullerA-snap-gene-22.490-mRNA-1
maker-MullerA-augustus-gene-22.393-mRNA-1
maker-MullerA-augustus-gene-22.286-mRNA-1
maker-MullerA-augustus-gene-22.287-mRNA-1
maker-MullerA-snap-gene-22.517-mRNA-1
augustus_masked-MullerA-processed-gene-22.18-mRNA-1
maker-MullerA-snap-gene-22.673-mRNA-1
maker-MullerA-snap-gene-22.672-mRNA-1
snap_masked-MullerA-processed-gene-22.127-mRNA-1
maker-MullerA-augustus-gene-22.310-mRNA-1
maker-MullerA-augustus-gene-22.309-mRNA-1
maker-MullerA-augustus-gene-22.400-mRNA-1
augustus_masked-MullerA-processed-gene-22.65-mRNA-1
maker-MullerA-snap-gene-22.552-mRNA-1
maker-MullerA-augustus-gene-22.403-mRNA-1
maker-MullerA-snap-gene-22.549-mRNA-1
snap_masked-MullerA-processed-gene-22.211-mRNA-1
maker-MullerA-augustus-gene-22.405-mRNA-1
maker-MullerA-augustus-gene-22.322-mRNA-1
maker-MullerA-augustus-gene-22.410-mRNA-1
maker-MullerA-augustus-gene-22.323-mRNA-1
maker-MullerA-augustus-gene-22.412-mRNA-1
maker-MullerA-augustus-gene-22.325-mRNA-1
maker-MullerA-snap-gene-22.560-mRNA-1
maker-MullerA-augustus-gene-22.414-mRNA-1
maker-MullerA-snap-gene-22.561-mRNA-1
snap_masked-MullerA-processed-gene-22.139-mRNA-1
maker-MullerA-augustus-gene-22.415-mRNA-1
maker-MullerA-augustus-gene-22.417-mRNA-1
maker-MullerA-snap-gene-22.698-mRNA-1
maker-MullerA-snap-gene-22.576-mRNA-1
maker-MullerA-augustus-gene-22.333-mRNA-1
maker-MullerA-snap-gene-22.584-mRNA-1
snap_masked-MullerA-processed-gene-22.153-mRNA-1
maker-MullerA-augustus-gene-22.423-mRNA-1
maker-MullerA-snap-gene-22.706-mRNA-1
maker-MullerA-snap-gene-22.710-mRNA-1
maker-MullerA-augustus-gene-22.337-mRNA-1
maker-MullerA-snap-gene-22.718-mRNA-1
maker-MullerA-snap-gene-22.585-mRNA-1
maker-MullerA-snap-gene-22.712-mRNA-1
maker-MullerA-augustus-gene-22.433-mRNA-1
maker-MullerA-augustus-gene-22.439-mRNA-1
maker-MullerA-augustus-gene-22.441-mRNA-1
maker-MullerA-augustus-gene-22.339-mRNA-1
maker-MullerA-snap-gene-22.607-mRNA-1
maker-MullerA-augustus-gene-22.341-mRNA-1
maker-MullerA-snap-gene-22.592-mRNA-1
maker-MullerA-augustus-gene-22.342-mRNA-1
maker-MullerA-augustus-gene-22.343-mRNA-1
maker-MullerA-augustus-gene-22.359-mRNA-1
maker-MullerA-augustus-gene-22.361-mRNA-1
augustus_masked-MullerA-processed-gene-22.88-mRNA-1
snap_masked-MullerA-processed-gene-22.163-mRNA-1
maker-MullerA-augustus-gene-22.443-mRNA-1
maker-MullerA-augustus-gene-22.363-mRNA-1
maker-MullerA-augustus-gene-23.292-mRNA-1
maker-MullerA-snap-gene-23.606-mRNA-1
maker-MullerA-snap-gene-23.491-mRNA-1
maker-MullerA-snap-gene-23.611-mRNA-1
augustus_masked-MullerA-processed-gene-23.58-mRNA-1
maker-MullerA-augustus-gene-23.390-mRNA-1
maker-MullerA-snap-gene-23.493-mRNA-1
snap_masked-MullerA-processed-gene-23.126-mRNA-1
maker-MullerA-snap-gene-23.621-mRNA-1
maker-MullerA-augustus-gene-23.395-mRNA-1
maker-MullerA-snap-gene-23.622-mRNA-1
augustus_masked-MullerA-processed-gene-23.61-mRNA-1
maker-MullerA-snap-gene-23.625-mRNA-1
maker-MullerA-augustus-gene-23.296-mRNA-1
maker-MullerA-snap-gene-23.629-mRNA-1
maker-MullerA-snap-gene-23.650-mRNA-1
maker-MullerA-augustus-gene-23.298-mRNA-1
maker-MullerA-snap-gene-23.654-mRNA-1
maker-MullerA-snap-gene-23.655-mRNA-1
maker-MullerA-augustus-gene-23.301-mRNA-1
maker-MullerA-snap-gene-23.658-mRNA-1
maker-MullerA-augustus-gene-23.302-mRNA-1
maker-MullerA-snap-gene-23.660-mRNA-1
snap_masked-MullerA-processed-gene-23.238-mRNA-1
maker-MullerA-augustus-gene-23.408-mRNA-1
augustus_masked-MullerA-processed-gene-23.71-mRNA-1
maker-MullerA-snap-gene-23.665-mRNA-1
maker-MullerA-augustus-gene-23.411-mRNA-1
maker-MullerA-augustus-gene-23.415-mRNA-1
maker-MullerA-snap-gene-23.502-mRNA-1
maker-MullerA-augustus-gene-23.422-mRNA-1
augustus_masked-MullerA-processed-gene-23.21-mRNA-1
maker-MullerA-augustus-gene-23.423-mRNA-1
snap_masked-MullerA-processed-gene-23.249-mRNA-1
snap_masked-MullerA-processed-gene-23.151-mRNA-1
maker-MullerA-snap-gene-23.690-mRNA-1
maker-MullerA-augustus-gene-23.425-mRNA-1
maker-MullerA-snap-gene-23.508-mRNA-1
augustus_masked-MullerA-processed-gene-23.79-mRNA-1
maker-MullerA-snap-gene-23.695-mRNA-1
augustus_masked-MullerA-processed-gene-23.81-mRNA-1
maker-MullerA-snap-gene-23.529-mRNA-1
maker-MullerA-snap-gene-23.521-mRNA-1
snap_masked-MullerA-processed-gene-23.166-mRNA-1
maker-MullerA-augustus-gene-23.320-mRNA-1
maker-MullerA-augustus-gene-23.346-mRNA-1
maker-MullerA-snap-gene-23.703-mRNA-1
maker-MullerA-snap-gene-23.539-mRNA-1
maker-MullerA-augustus-gene-23.437-mRNA-1
augustus_masked-MullerA-processed-gene-23.35-mRNA-1
maker-MullerA-snap-gene-23.540-mRNA-1
snap_masked-MullerA-processed-gene-23.176-mRNA-1
maker-MullerA-augustus-gene-23.352-mRNA-1
maker-MullerA-snap-gene-23.546-mRNA-1
snap_masked-MullerA-processed-gene-23.181-mRNA-1
maker-MullerA-snap-gene-23.715-mRNA-1
maker-MullerA-augustus-gene-23.452-mRNA-1
maker-MullerA-snap-gene-23.718-mRNA-1
maker-MullerA-snap-gene-23.719-mRNA-1
maker-MullerA-augustus-gene-23.457-mRNA-1
maker-MullerA-snap-gene-23.551-mRNA-1
augustus_masked-MullerA-processed-gene-23.99-mRNA-1
maker-MullerA-augustus-gene-23.357-mRNA-1
maker-MullerA-augustus-gene-23.358-mRNA-1
maker-MullerA-augustus-gene-23.467-mRNA-1
maker-MullerA-augustus-gene-23.365-mRNA-1
maker-MullerA-snap-gene-23.739-mRNA-1
snap_masked-MullerA-processed-gene-23.195-mRNA-1
maker-MullerA-augustus-gene-23.368-mRNA-1
maker-MullerA-snap-gene-23.573-mRNA-1
augustus_masked-MullerA-processed-gene-23.47-mRNA-1
maker-MullerA-augustus-gene-23.472-mRNA-1
maker-MullerA-augustus-gene-23.371-mRNA-1
maker-MullerA-augustus-gene-23.372-mRNA-1
maker-MullerA-augustus-gene-23.474-mRNA-1
maker-MullerA-augustus-gene-23.477-mRNA-1
snap_masked-MullerA-processed-gene-23.205-mRNA-1
maker-MullerA-augustus-gene-23.479-mRNA-1
maker-MullerA-augustus-gene-23.385-mRNA-1
maker-MullerA-augustus-gene-23.483-mRNA-1
maker-MullerA-augustus-gene-23.485-mRNA-1
maker-MullerA-snap-gene-23.597-mRNA-1
maker-MullerA-augustus-gene-24.522-mRNA-1
maker-MullerA-snap-gene-23.599-mRNA-1
maker-MullerA-augustus-gene-24.523-mRNA-1
maker-MullerA-augustus-gene-24.526-mRNA-1
maker-MullerA-augustus-gene-24.359-mRNA-1
maker-MullerA-augustus-gene-24.362-mRNA-1
maker-MullerA-snap-gene-24.910-mRNA-1
maker-MullerA-augustus-gene-24.532-mRNA-1
augustus_masked-MullerA-processed-gene-24.5-mRNA-1
maker-MullerA-snap-gene-24.914-mRNA-1
maker-MullerA-augustus-gene-24.534-mRNA-1
maker-MullerA-augustus-gene-24.365-mRNA-1
maker-MullerA-augustus-gene-24.536-mRNA-1
maker-MullerA-augustus-gene-24.368-mRNA-1
maker-MullerA-augustus-gene-24.371-mRNA-1
maker-MullerA-augustus-gene-24.538-mRNA-1
maker-MullerA-augustus-gene-24.375-mRNA-1
maker-MullerA-augustus-gene-24.539-mRNA-1
maker-MullerA-augustus-gene-24.376-mRNA-1
maker-MullerA-augustus-gene-24.541-mRNA-1
maker-MullerA-augustus-gene-24.543-mRNA-1
maker-MullerA-augustus-gene-24.545-mRNA-1
maker-MullerA-augustus-gene-24.546-mRNA-1
maker-MullerA-snap-gene-24.929-mRNA-1
maker-MullerA-snap-gene-24.930-mRNA-1
maker-MullerA-augustus-gene-24.379-mRNA-1
augustus_masked-MullerA-processed-gene-24.12-mRNA-1
maker-MullerA-augustus-gene-24.555-mRNA-1
maker-MullerA-augustus-gene-24.382-mRNA-1
maker-MullerA-augustus-gene-24.386-mRNA-1
maker-MullerA-augustus-gene-24.388-mRNA-1
maker-MullerA-augustus-gene-24.557-mRNA-1
maker-MullerA-augustus-gene-24.558-mRNA-1
maker-MullerA-snap-gene-24.939-mRNA-1
maker-MullerA-augustus-gene-24.389-mRNA-1
snap_masked-MullerA-processed-gene-24.280-mRNA-1
maker-MullerA-augustus-gene-24.568-mRNA-1
maker-MullerA-augustus-gene-24.390-mRNA-1
maker-MullerA-snap-gene-24.700-mRNA-1
maker-MullerA-augustus-gene-24.570-mRNA-1
maker-MullerA-snap-gene-24.702-mRNA-1
maker-MullerA-augustus-gene-24.572-mRNA-1
maker-MullerA-snap-gene-24.953-mRNA-1
maker-MullerA-augustus-gene-24.576-mRNA-1
maker-MullerA-augustus-gene-24.578-mRNA-1
maker-MullerA-augustus-gene-24.394-mRNA-1
maker-MullerA-augustus-gene-24.400-mRNA-1
maker-MullerA-snap-gene-24.715-mRNA-1
maker-MullerA-augustus-gene-24.579-mRNA-1
maker-MullerA-augustus-gene-24.580-mRNA-1
maker-MullerA-augustus-gene-24.407-mRNA-1
augustus_masked-MullerA-processed-gene-24.102-mRNA-1
maker-MullerA-augustus-gene-24.411-mRNA-1
maker-MullerA-snap-gene-24.963-mRNA-1
maker-MullerA-augustus-gene-24.582-mRNA-1
maker-MullerA-snap-gene-24.978-mRNA-1
maker-MullerA-augustus-gene-24.413-mRNA-1
maker-MullerA-snap-gene-24.754-mRNA-1
maker-MullerA-augustus-gene-24.415-mRNA-1
maker-MullerA-augustus-gene-24.416-mRNA-1
maker-MullerA-snap-gene-24.759-mRNA-1
maker-MullerA-augustus-gene-24.595-mRNA-1
maker-MullerA-snap-gene-24.985-mRNA-1
maker-MullerA-augustus-gene-24.600-mRNA-1
augustus_masked-MullerA-processed-gene-24.31-mRNA-1
maker-MullerA-augustus-gene-24.602-mRNA-1
maker-MullerA-augustus-gene-24.603-mRNA-1
snap_masked-MullerA-processed-gene-24.313-mRNA-1
maker-MullerA-augustus-gene-24.423-mRNA-1
maker-MullerA-augustus-gene-24.608-mRNA-1
maker-MullerA-augustus-gene-24.425-mRNA-1
maker-MullerA-snap-gene-24.772-mRNA-1
maker-MullerA-augustus-gene-24.427-mRNA-1
maker-MullerA-snap-gene-24.996-mRNA-1
maker-MullerA-augustus-gene-24.429-mRNA-1
maker-MullerA-augustus-gene-24.431-mRNA-1
maker-MullerA-snap-gene-24.999-mRNA-1
maker-MullerA-snap-gene-24.1000-mRNA-1
maker-MullerA-augustus-gene-24.433-mRNA-1
maker-MullerA-augustus-gene-24.616-mRNA-1
maker-MullerA-augustus-gene-24.436-mRNA-1
maker-MullerA-augustus-gene-24.441-mRNA-1
maker-MullerA-augustus-gene-24.442-mRNA-1
maker-MullerA-augustus-gene-24.618-mRNA-1
maker-MullerA-snap-gene-24.802-mRNA-1
maker-MullerA-augustus-gene-24.446-mRNA-1
maker-MullerA-snap-gene-24.823-mRNA-1
maker-MullerA-augustus-gene-24.466-mRNA-1
maker-MullerA-snap-gene-24.1010-mRNA-1
snap_masked-MullerA-processed-gene-24.331-mRNA-1
maker-MullerA-augustus-gene-24.623-mRNA-1
maker-MullerA-augustus-gene-24.475-mRNA-1
maker-MullerA-augustus-gene-24.474-mRNA-1
maker-MullerA-snap-gene-24.852-mRNA-1
maker-MullerA-augustus-gene-24.485-mRNA-1
augustus_masked-MullerA-processed-gene-24.53-mRNA-1
maker-MullerA-augustus-gene-24.488-mRNA-1
augustus_masked-MullerA-processed-gene-24.55-mRNA-1
maker-MullerA-augustus-gene-24.493-mRNA-1
maker-MullerA-augustus-gene-24.626-mRNA-1
maker-MullerA-augustus-gene-24.494-mRNA-1
augustus_masked-MullerA-processed-gene-24.128-mRNA-1
augustus_masked-MullerA-processed-gene-24.129-mRNA-1
maker-MullerA-augustus-gene-24.495-mRNA-1
maker-MullerA-augustus-gene-24.629-mRNA-1
maker-MullerA-augustus-gene-24.498-mRNA-1
maker-MullerA-snap-gene-24.1023-mRNA-1
maker-MullerA-snap-gene-24.871-mRNA-1
maker-MullerA-augustus-gene-24.500-mRNA-1
maker-MullerA-augustus-gene-24.633-mRNA-1
maker-MullerA-snap-gene-24.1032-mRNA-1
maker-MullerA-snap-gene-24.1034-mRNA-1
maker-MullerA-augustus-gene-24.638-mRNA-1
maker-MullerA-augustus-gene-24.641-mRNA-1
maker-MullerA-augustus-gene-24.502-mRNA-1
maker-MullerA-augustus-gene-24.504-mRNA-1
maker-MullerA-augustus-gene-24.506-mRNA-1
maker-MullerA-augustus-gene-24.643-mRNA-1
maker-MullerA-augustus-gene-24.509-mRNA-1
maker-MullerA-augustus-gene-24.513-mRNA-1
maker-MullerA-augustus-gene-24.517-mRNA-1
maker-MullerA-augustus-gene-24.645-mRNA-1
maker-MullerA-snap-gene-24.902-mRNA-1
maker-MullerA-snap-gene-24.1047-mRNA-1
maker-MullerA-augustus-gene-24.647-mRNA-1
maker-MullerA-augustus-gene-24.654-mRNA-1
maker-MullerA-snap-gene-24.1051-mRNA-1
maker-MullerAD-snap-gene-0.666-mRNA-1
maker-MullerAD-augustus-gene-0.257-mRNA-1
maker-MullerAD-augustus-gene-0.258-mRNA-1
maker-MullerAD-snap-gene-0.535-mRNA-1
maker-MullerAD-snap-gene-0.537-mRNA-1
maker-MullerAD-augustus-gene-0.335-mRNA-1
maker-MullerAD-augustus-gene-0.339-mRNA-1
maker-MullerAD-augustus-gene-0.343-mRNA-1
maker-MullerAD-snap-gene-0.675-mRNA-1
augustus_masked-MullerAD-processed-gene-0.2-mRNA-1
maker-MullerAD-snap-gene-0.548-mRNA-1
maker-MullerAD-augustus-gene-0.346-mRNA-1
maker-MullerAD-augustus-gene-0.347-mRNA-1
augustus_masked-MullerAD-processed-gene-0.3-mRNA-1
maker-MullerAD-augustus-gene-0.354-mRNA-1
maker-MullerAD-snap-gene-0.557-mRNA-1
maker-MullerAD-augustus-gene-0.357-mRNA-1
maker-MullerAD-snap-gene-0.754-mRNA-1
maker-MullerAD-augustus-gene-0.378-mRNA-1
maker-MullerAD-augustus-gene-0.359-mRNA-1
maker-MullerAD-augustus-gene-0.380-mRNA-1
maker-MullerAD-snap-gene-0.728-mRNA-1
maker-MullerAD-snap-gene-0.726-mRNA-1
maker-MullerAD-augustus-gene-0.417-mRNA-1
maker-MullerAD-snap-gene-0.772-mRNA-1
maker-MullerAD-snap-gene-0.773-mRNA-1
maker-MullerAD-snap-gene-0.771-mRNA-1
snap_masked-MullerAD-processed-gene-0.112-mRNA-1
maker-MullerAD-snap-gene-0.783-mRNA-1
maker-MullerAD-augustus-gene-0.270-mRNA-1
snap_masked-MullerAD-processed-gene-0.118-mRNA-1
maker-MullerAD-augustus-gene-0.272-mRNA-1
maker-MullerAD-augustus-gene-0.277-mRNA-1
snap_masked-MullerAD-processed-gene-0.195-mRNA-1
maker-MullerAD-snap-gene-0.797-mRNA-1
maker-MullerAD-snap-gene-0.795-mRNA-1
maker-MullerAD-augustus-gene-0.286-mRNA-1
snap_masked-MullerAD-processed-gene-0.197-mRNA-1
maker-MullerAD-augustus-gene-0.289-mRNA-1
maker-MullerAD-augustus-gene-0.435-mRNA-1
maker-MullerAD-augustus-gene-0.438-mRNA-1
maker-MullerAD-augustus-gene-0.292-mRNA-1
maker-MullerAD-augustus-gene-0.294-mRNA-1
maker-MullerAD-augustus-gene-0.440-mRNA-1
maker-MullerAD-augustus-gene-0.443-mRNA-1
maker-MullerAD-augustus-gene-0.296-mRNA-1
maker-MullerAD-snap-gene-0.601-mRNA-1
maker-MullerAD-augustus-gene-0.298-mRNA-1
maker-MullerAD-snap-gene-0.814-mRNA-1
maker-MullerAD-augustus-gene-0.457-mRNA-1
maker-MullerAD-snap-gene-0.825-mRNA-1
maker-MullerAD-augustus-gene-0.463-mRNA-1
maker-MullerAD-augustus-gene-0.301-mRNA-1
augustus_masked-MullerAD-processed-gene-0.17-mRNA-1
maker-MullerAD-augustus-gene-0.303-mRNA-1
maker-MullerAD-augustus-gene-0.304-mRNA-1
snap_masked-MullerAD-processed-gene-0.210-mRNA-1
augustus_masked-MullerAD-processed-gene-0.19-mRNA-1
maker-MullerAD-snap-gene-0.828-mRNA-1
maker-MullerAD-snap-gene-0.830-mRNA-1
maker-MullerAD-snap-gene-0.831-mRNA-1
augustus_masked-MullerAD-processed-gene-0.68-mRNA-1
augustus_masked-MullerAD-processed-gene-0.69-mRNA-1
maker-MullerAD-augustus-gene-0.309-mRNA-1
augustus_masked-MullerAD-processed-gene-0.70-mRNA-1
maker-MullerAD-snap-gene-0.834-mRNA-1
maker-MullerAD-augustus-gene-0.310-mRNA-1
maker-MullerAD-augustus-gene-0.472-mRNA-1
maker-MullerAD-augustus-gene-0.473-mRNA-1
augustus_masked-MullerAD-processed-gene-0.22-mRNA-1
maker-MullerAD-augustus-gene-0.474-mRNA-1
maker-MullerAD-snap-gene-0.845-mRNA-1
maker-MullerAD-augustus-gene-0.313-mRNA-1
maker-MullerAD-augustus-gene-0.487-mRNA-1
maker-MullerAD-snap-gene-0.850-mRNA-1
maker-MullerAD-snap-gene-0.628-mRNA-1
maker-MullerAD-augustus-gene-0.315-mRNA-1
maker-MullerAD-snap-gene-0.634-mRNA-1
maker-MullerAD-augustus-gene-0.318-mRNA-1
maker-MullerAD-augustus-gene-0.491-mRNA-1
augustus_masked-MullerAD-processed-gene-0.79-mRNA-1
maker-MullerAD-augustus-gene-0.319-mRNA-1
maker-MullerAD-snap-gene-0.864-mRNA-1
maker-MullerAD-augustus-gene-0.496-mRNA-1
maker-MullerAD-augustus-gene-0.497-mRNA-1
maker-MullerAD-augustus-gene-0.498-mRNA-1
maker-MullerAD-augustus-gene-0.499-mRNA-1
maker-MullerAD-augustus-gene-0.322-mRNA-1
maker-MullerAD-augustus-gene-0.512-mRNA-1
augustus_masked-MullerAD-processed-gene-0.87-mRNA-1
maker-MullerAD-snap-gene-0.888-mRNA-1
maker-MullerAD-snap-gene-0.886-mRNA-1
maker-MullerAD-augustus-gene-0.524-mRNA-1
maker-MullerAD-snap-gene-0.651-mRNA-1
augustus_masked-MullerAD-processed-gene-0.31-mRNA-1
augustus_masked-MullerAD-processed-gene-0.32-mRNA-1
maker-MullerAD-augustus-gene-0.526-mRNA-1
snap_masked-MullerAD-processed-gene-0.160-mRNA-1
maker-MullerAD-augustus-gene-0.528-mRNA-1
maker-MullerAD-augustus-gene-0.531-mRNA-1
augustus_masked-MullerAD-processed-gene-0.37-mRNA-1
maker-MullerAD-augustus-gene-0.325-mRNA-1
augustus_masked-MullerAD-processed-gene-0.39-mRNA-1
maker-MullerAD-augustus-gene-0.533-mRNA-1
maker-MullerAD-augustus-gene-0.327-mRNA-1
maker-MullerAD-snap-gene-1.731-mRNA-1
maker-MullerAD-snap-gene-0.916-mRNA-1
augustus_masked-MullerAD-processed-gene-0.99-mRNA-1
maker-MullerAD-snap-gene-1.988-mRNA-1
maker-MullerAD-augustus-gene-1.373-mRNA-1
maker-MullerAD-augustus-gene-1.547-mRNA-1
maker-MullerAD-augustus-gene-1.382-mRNA-1
maker-MullerAD-augustus-gene-1.383-mRNA-1
maker-MullerAD-augustus-gene-1.548-mRNA-1
maker-MullerAD-snap-gene-1.750-mRNA-1
maker-MullerAD-augustus-gene-1.550-mRNA-1
augustus_masked-MullerAD-processed-gene-1.8-mRNA-1
maker-MullerAD-augustus-gene-1.551-mRNA-1
maker-MullerAD-snap-gene-1.749-mRNA-1
augustus_masked-MullerAD-processed-gene-1.94-mRNA-1
maker-MullerAD-augustus-gene-1.390-mRNA-1
maker-MullerAD-snap-gene-1.1006-mRNA-1
maker-MullerAD-snap-gene-1.1007-mRNA-1
maker-MullerAD-augustus-gene-1.392-mRNA-1
snap_masked-MullerAD-processed-gene-1.175-mRNA-1
maker-MullerAD-snap-gene-1.761-mRNA-1
maker-MullerAD-snap-gene-1.762-mRNA-1
maker-MullerAD-augustus-gene-1.563-mRNA-1
maker-MullerAD-augustus-gene-1.561-mRNA-1
maker-MullerAD-augustus-gene-1.562-mRNA-1
maker-MullerAD-augustus-gene-1.572-mRNA-1
maker-MullerAD-augustus-gene-1.574-mRNA-1
maker-MullerAD-snap-gene-1.770-mRNA-1
maker-MullerAD-snap-gene-1.766-mRNA-1
maker-MullerAD-snap-gene-1.768-mRNA-1
maker-MullerAD-augustus-gene-1.575-mRNA-1
augustus_masked-MullerAD-processed-gene-1.14-mRNA-1
augustus_masked-MullerAD-processed-gene-1.15-mRNA-1
maker-MullerAD-snap-gene-1.774-mRNA-1
maker-MullerAD-augustus-gene-1.578-mRNA-1
maker-MullerAD-snap-gene-1.776-mRNA-1
maker-MullerAD-augustus-gene-1.399-mRNA-1
snap_masked-MullerAD-processed-gene-1.291-mRNA-1
maker-MullerAD-augustus-gene-1.401-mRNA-1
maker-MullerAD-augustus-gene-1.402-mRNA-1
augustus_masked-MullerAD-processed-gene-1.20-mRNA-1
maker-MullerAD-snap-gene-1.1036-mRNA-1
maker-MullerAD-augustus-gene-1.407-mRNA-1
maker-MullerAD-snap-gene-1.1037-mRNA-1
maker-MullerAD-augustus-gene-1.409-mRNA-1
maker-MullerAD-snap-gene-1.1045-mRNA-1
augustus_masked-MullerAD-processed-gene-1.23-mRNA-1
maker-MullerAD-augustus-gene-1.585-mRNA-1
maker-MullerAD-snap-gene-1.800-mRNA-1
maker-MullerAD-snap-gene-1.1060-mRNA-1
maker-MullerAD-snap-gene-1.797-mRNA-1
maker-MullerAD-augustus-gene-1.595-mRNA-1
maker-MullerAD-snap-gene-1.1054-mRNA-1
maker-MullerAD-augustus-gene-1.411-mRNA-1
maker-MullerAD-snap-gene-1.824-mRNA-1
maker-MullerAD-augustus-gene-1.413-mRNA-1
augustus_masked-MullerAD-processed-gene-1.109-mRNA-1
maker-MullerAD-snap-gene-1.819-mRNA-1
augustus_masked-MullerAD-processed-gene-1.110-mRNA-1
maker-MullerAD-augustus-gene-1.606-mRNA-1
maker-MullerAD-augustus-gene-1.424-mRNA-1
maker-MullerAD-augustus-gene-1.431-mRNA-1
maker-MullerAD-augustus-gene-1.429-mRNA-1
maker-MullerAD-augustus-gene-1.611-mRNA-1
maker-MullerAD-augustus-gene-1.430-mRNA-1
maker-MullerAD-snap-gene-1.1114-mRNA-1
maker-MullerAD-snap-gene-1.1109-mRNA-1
maker-MullerAD-augustus-gene-1.614-mRNA-1
maker-MullerAD-snap-gene-1.1129-mRNA-1
maker-MullerAD-augustus-gene-1.440-mRNA-1
maker-MullerAD-augustus-gene-1.622-mRNA-1
maker-MullerAD-augustus-gene-1.628-mRNA-1
maker-MullerAD-snap-gene-1.1145-mRNA-1
snap_masked-MullerAD-processed-gene-1.310-mRNA-1
maker-MullerAD-augustus-gene-1.443-mRNA-1
maker-MullerAD-augustus-gene-1.633-mRNA-1
augustus_masked-MullerAD-processed-gene-1.39-mRNA-1
augustus_masked-MullerAD-processed-gene-1.119-mRNA-1
maker-MullerAD-augustus-gene-1.635-mRNA-1
maker-MullerAD-augustus-gene-1.445-mRNA-1
snap_masked-MullerAD-processed-gene-1.314-mRNA-1
maker-MullerAD-augustus-gene-1.636-mRNA-1
maker-MullerAD-snap-gene-1.1169-mRNA-1
maker-MullerAD-snap-gene-1.1164-mRNA-1
maker-MullerAD-augustus-gene-1.447-mRNA-1
augustus_masked-MullerAD-processed-gene-1.122-mRNA-1
maker-MullerAD-augustus-gene-1.650-mRNA-1
maker-MullerAD-augustus-gene-1.449-mRNA-1
maker-MullerAD-augustus-gene-1.450-mRNA-1
maker-MullerAD-snap-gene-1.876-mRNA-1
maker-MullerAD-augustus-gene-1.457-mRNA-1
maker-MullerAD-snap-gene-1.882-mRNA-1
snap_masked-MullerAD-processed-gene-1.321-mRNA-1
maker-MullerAD-snap-gene-1.1183-mRNA-1
maker-MullerAD-augustus-gene-1.465-mRNA-1
augustus_masked-MullerAD-processed-gene-1.127-mRNA-1
maker-MullerAD-snap-gene-1.886-mRNA-1
maker-MullerAD-augustus-gene-1.666-mRNA-1
maker-MullerAD-augustus-gene-1.665-mRNA-1
maker-MullerAD-augustus-gene-1.674-mRNA-1
maker-MullerAD-augustus-gene-1.469-mRNA-1
maker-MullerAD-augustus-gene-1.676-mRNA-1
maker-MullerAD-snap-gene-1.1201-mRNA-1
augustus_masked-MullerAD-processed-gene-1.132-mRNA-1
maker-MullerAD-snap-gene-1.893-mRNA-1
maker-MullerAD-snap-gene-1.892-mRNA-1
augustus_masked-MullerAD-processed-gene-1.134-mRNA-1
maker-MullerAD-snap-gene-1.896-mRNA-1
maker-MullerAD-snap-gene-1.1203-mRNA-1
augustus_masked-MullerAD-processed-gene-1.55-mRNA-1
maker-MullerAD-snap-gene-1.1206-mRNA-1
maker-MullerAD-augustus-gene-1.475-mRNA-1
maker-MullerAD-augustus-gene-1.476-mRNA-1
maker-MullerAD-augustus-gene-1.477-mRNA-1
maker-MullerAD-snap-gene-1.906-mRNA-1
augustus_masked-MullerAD-processed-gene-1.136-mRNA-1
maker-MullerAD-snap-gene-1.902-mRNA-1
maker-MullerAD-snap-gene-1.1208-mRNA-1
maker-MullerAD-augustus-gene-1.678-mRNA-1
maker-MullerAD-augustus-gene-1.680-mRNA-1
augustus_masked-MullerAD-processed-gene-1.139-mRNA-1
maker-MullerAD-snap-gene-1.1214-mRNA-1
maker-MullerAD-snap-gene-1.1215-mRNA-1
augustus_masked-MullerAD-processed-gene-1.64-mRNA-1
maker-MullerAD-augustus-gene-1.484-mRNA-1
maker-MullerAD-snap-gene-1.919-mRNA-1
augustus_masked-MullerAD-processed-gene-1.68-mRNA-1
snap_masked-MullerAD-processed-gene-1.350-mRNA-1
maker-MullerAD-augustus-gene-1.700-mRNA-1
maker-MullerAD-augustus-gene-1.702-mRNA-1
maker-MullerAD-snap-gene-1.924-mRNA-1
snap_masked-MullerAD-processed-gene-1.253-mRNA-1
snap_masked-MullerAD-processed-gene-1.353-mRNA-1
maker-MullerAD-augustus-gene-1.491-mRNA-1
snap_masked-MullerAD-processed-gene-1.254-mRNA-1
augustus_masked-MullerAD-processed-gene-1.145-mRNA-1
augustus_masked-MullerAD-processed-gene-1.71-mRNA-1
maker-MullerAD-augustus-gene-1.495-mRNA-1
maker-MullerAD-augustus-gene-1.708-mRNA-1
augustus_masked-MullerAD-processed-gene-1.73-mRNA-1
augustus_masked-MullerAD-processed-gene-1.148-mRNA-1
augustus_masked-MullerAD-processed-gene-1.74-mRNA-1
augustus_masked-MullerAD-processed-gene-1.75-mRNA-1
augustus_masked-MullerAD-processed-gene-1.149-mRNA-1
maker-MullerAD-snap-gene-1.1243-mRNA-1
augustus_masked-MullerAD-processed-gene-1.76-mRNA-1
maker-MullerAD-snap-gene-1.939-mRNA-1
maker-MullerAD-augustus-gene-1.710-mRNA-1
maker-MullerAD-augustus-gene-1.501-mRNA-1
maker-MullerAD-augustus-gene-1.712-mRNA-1
maker-MullerAD-snap-gene-1.946-mRNA-1
augustus_masked-MullerAD-processed-gene-1.153-mRNA-1
maker-MullerAD-augustus-gene-1.713-mRNA-1
maker-MullerAD-augustus-gene-1.507-mRNA-1
maker-MullerAD-augustus-gene-1.715-mRNA-1
maker-MullerAD-augustus-gene-1.509-mRNA-1
maker-MullerAD-augustus-gene-1.513-mRNA-1
maker-MullerAD-augustus-gene-1.717-mRNA-1
maker-MullerAD-augustus-gene-1.516-mRNA-1
snap_masked-MullerAD-processed-gene-1.364-mRNA-1
maker-MullerAD-augustus-gene-1.519-mRNA-1
maker-MullerAD-snap-gene-1.1257-mRNA-1
maker-MullerAD-augustus-gene-1.520-mRNA-1
maker-MullerAD-snap-gene-1.1256-mRNA-1
maker-MullerAD-augustus-gene-1.721-mRNA-1
maker-MullerAD-augustus-gene-1.521-mRNA-1
maker-MullerAD-augustus-gene-1.527-mRNA-1
maker-MullerAD-augustus-gene-1.523-mRNA-1
augustus_masked-MullerAD-processed-gene-1.158-mRNA-1
maker-MullerAD-augustus-gene-2.264-mRNA-1
maker-MullerAD-snap-gene-2.468-mRNA-1
maker-MullerAD-snap-gene-1.1277-mRNA-1
maker-MullerAD-snap-gene-1.1276-mRNA-1
maker-MullerAD-snap-gene-1.1275-mRNA-1
maker-MullerAD-augustus-gene-1.726-mRNA-1
maker-MullerAD-snap-gene-2.466-mRNA-1
maker-MullerAD-augustus-gene-2.266-mRNA-1
maker-MullerAD-augustus-gene-2.285-mRNA-1
maker-MullerAD-augustus-gene-1.728-mRNA-1
maker-MullerAD-snap-gene-2.467-mRNA-1
augustus_masked-MullerAD-processed-gene-2.4-mRNA-1
augustus_masked-MullerAD-processed-gene-2.5-mRNA-1
maker-MullerAD-augustus-gene-2.394-mRNA-1
maker-MullerAD-augustus-gene-2.324-mRNA-1
maker-MullerAD-augustus-gene-2.396-mRNA-1
maker-MullerAD-augustus-gene-2.326-mRNA-1
maker-MullerAD-snap-gene-2.666-mRNA-1
maker-MullerAD-augustus-gene-2.328-mRNA-1
augustus_masked-MullerAD-processed-gene-2.57-mRNA-1
augustus_masked-MullerAD-processed-gene-2.11-mRNA-1
maker-MullerAD-augustus-gene-2.398-mRNA-1
maker-MullerAD-augustus-gene-2.331-mRNA-1
augustus_masked-MullerAD-processed-gene-2.59-mRNA-1
maker-MullerAD-snap-gene-2.553-mRNA-1
snap_masked-MullerAD-processed-gene-2.185-mRNA-1
augustus_masked-MullerAD-processed-gene-2.60-mRNA-1
maker-MullerAD-snap-gene-2.557-mRNA-1
maker-MullerAD-snap-gene-2.561-mRNA-1
snap_masked-MullerAD-processed-gene-2.192-mRNA-1
maker-MullerAD-snap-gene-2.558-mRNA-1
snap_masked-MullerAD-processed-gene-2.193-mRNA-1
maker-MullerAD-augustus-gene-2.338-mRNA-1
maker-MullerAD-augustus-gene-2.413-mRNA-1
maker-MullerAD-snap-gene-2.569-mRNA-1
augustus_masked-MullerAD-processed-gene-2.17-mRNA-1
augustus_masked-MullerAD-processed-gene-2.18-mRNA-1
maker-MullerAD-augustus-gene-2.415-mRNA-1
maker-MullerAD-augustus-gene-2.416-mRNA-1
maker-MullerAD-augustus-gene-2.343-mRNA-1
maker-MullerAD-augustus-gene-2.419-mRNA-1
maker-MullerAD-augustus-gene-2.421-mRNA-1
augustus_masked-MullerAD-processed-gene-2.20-mRNA-1
maker-MullerAD-snap-gene-2.581-mRNA-1
maker-MullerAD-snap-gene-2.708-mRNA-1
maker-MullerAD-augustus-gene-2.351-mRNA-1
maker-MullerAD-augustus-gene-2.353-mRNA-1
maker-MullerAD-augustus-gene-2.429-mRNA-1
maker-MullerAD-snap-gene-2.718-mRNA-1
augustus_masked-MullerAD-processed-gene-2.73-mRNA-1
augustus_masked-MullerAD-processed-gene-2.25-mRNA-1
augustus_masked-MullerAD-processed-gene-2.26-mRNA-1
maker-MullerAD-augustus-gene-2.356-mRNA-1
maker-MullerAD-snap-gene-2.722-mRNA-1
maker-MullerAD-augustus-gene-2.359-mRNA-1
augustus_masked-MullerAD-processed-gene-2.31-mRNA-1
maker-MullerAD-snap-gene-2.603-mRNA-1
snap_masked-MullerAD-processed-gene-2.218-mRNA-1
maker-MullerAD-snap-gene-2.723-mRNA-1
maker-MullerAD-snap-gene-2.597-mRNA-1
maker-MullerAD-augustus-gene-2.367-mRNA-1
maker-MullerAD-augustus-gene-2.443-mRNA-1
maker-MullerAD-snap-gene-2.609-mRNA-1
maker-MullerAD-augustus-gene-2.446-mRNA-1
maker-MullerAD-augustus-gene-2.372-mRNA-1
maker-MullerAD-augustus-gene-2.374-mRNA-1
maker-MullerAD-snap-gene-2.636-mRNA-1
maker-MullerAD-augustus-gene-2.380-mRNA-1
maker-MullerAD-snap-gene-2.736-mRNA-1
maker-MullerAD-augustus-gene-2.382-mRNA-1
maker-MullerAD-snap-gene-2.640-mRNA-1
augustus_masked-MullerAD-processed-gene-2.85-mRNA-1
maker-MullerAD-augustus-gene-2.450-mRNA-1
augustus_masked-MullerAD-processed-gene-2.41-mRNA-1
snap_masked-MullerAD-processed-gene-2.235-mRNA-1
maker-MullerAD-snap-gene-2.739-mRNA-1
maker-MullerAD-snap-gene-2.644-mRNA-1
maker-MullerAD-augustus-gene-2.451-mRNA-1
maker-MullerAD-augustus-gene-2.454-mRNA-1
maker-MullerAD-augustus-gene-2.456-mRNA-1
maker-MullerAD-augustus-gene-2.384-mRNA-1
augustus_masked-MullerAD-processed-gene-2.90-mRNA-1
augustus_masked-MullerAD-processed-gene-2.44-mRNA-1
maker-MullerAD-augustus-gene-2.459-mRNA-1
maker-MullerAD-augustus-gene-2.386-mRNA-1
augustus_masked-MullerAD-processed-gene-2.47-mRNA-1
maker-MullerAD-augustus-gene-2.461-mRNA-1
maker-MullerAD-augustus-gene-2.388-mRNA-1
maker-MullerAD-augustus-gene-2.390-mRNA-1
snap_masked-MullerAD-processed-gene-2.246-mRNA-1
maker-MullerAD-snap-gene-2.754-mRNA-1
maker-MullerAD-snap-gene-2.655-mRNA-1
augustus_masked-MullerAD-processed-gene-2.96-mRNA-1
augustus_masked-MullerAD-processed-gene-2.52-mRNA-1
maker-MullerAD-snap-gene-2.656-mRNA-1
maker-MullerAD-augustus-gene-2.464-mRNA-1
maker-MullerAD-snap-gene-2.657-mRNA-1
maker-MullerAD-augustus-gene-3.476-mRNA-1
augustus_masked-MullerAD-processed-gene-3.1-mRNA-1
augustus_masked-MullerAD-processed-gene-3.2-mRNA-1
augustus_masked-MullerAD-processed-gene-3.68-mRNA-1
maker-MullerAD-snap-gene-3.814-mRNA-1
maker-MullerAD-augustus-gene-3.313-mRNA-1
maker-MullerAD-snap-gene-3.592-mRNA-1
maker-MullerAD-snap-gene-3.591-mRNA-1
maker-MullerAD-augustus-gene-3.315-mRNA-1
maker-MullerAD-snap-gene-3.590-mRNA-1
maker-MullerAD-augustus-gene-3.316-mRNA-1
maker-MullerAD-augustus-gene-3.478-mRNA-1
augustus_masked-MullerAD-processed-gene-3.80-mRNA-1
augustus_masked-MullerAD-processed-gene-3.12-mRNA-1
augustus_masked-MullerAD-processed-gene-3.13-mRNA-1
maker-MullerAD-snap-gene-3.627-mRNA-1
maker-MullerAD-augustus-gene-3.337-mRNA-1
augustus_masked-MullerAD-processed-gene-3.15-mRNA-1
maker-MullerAD-augustus-gene-3.343-mRNA-1
maker-MullerAD-augustus-gene-3.348-mRNA-1
maker-MullerAD-augustus-gene-3.349-mRNA-1
maker-MullerAD-augustus-gene-3.350-mRNA-1
maker-MullerAD-augustus-gene-3.360-mRNA-1
maker-MullerAD-augustus-gene-3.479-mRNA-1
maker-MullerAD-augustus-gene-3.362-mRNA-1
maker-MullerAD-augustus-gene-3.481-mRNA-1
augustus_masked-MullerAD-processed-gene-3.22-mRNA-1
maker-MullerAD-snap-gene-3.660-mRNA-1
snap_masked-MullerAD-processed-gene-3.149-mRNA-1
maker-MullerAD-augustus-gene-3.366-mRNA-1
maker-MullerAD-augustus-gene-3.484-mRNA-1
maker-MullerAD-augustus-gene-3.487-mRNA-1
maker-MullerAD-augustus-gene-3.369-mRNA-1
maker-MullerAD-augustus-gene-3.488-mRNA-1
augustus_masked-MullerAD-processed-gene-3.26-mRNA-1
maker-MullerAD-snap-gene-3.684-mRNA-1
augustus_masked-MullerAD-processed-gene-3.86-mRNA-1
maker-MullerAD-augustus-gene-3.380-mRNA-1
maker-MullerAD-augustus-gene-3.495-mRNA-1
maker-MullerAD-snap-gene-3.691-mRNA-1
augustus_masked-MullerAD-processed-gene-3.88-mRNA-1
maker-MullerAD-augustus-gene-3.518-mRNA-1
maker-MullerAD-snap-gene-3.700-mRNA-1
maker-MullerAD-augustus-gene-3.395-mRNA-1
maker-MullerAD-augustus-gene-3.521-mRNA-1
maker-MullerAD-augustus-gene-3.397-mRNA-1
maker-MullerAD-augustus-gene-3.399-mRNA-1
maker-MullerAD-augustus-gene-3.523-mRNA-1
snap_masked-MullerAD-processed-gene-3.162-mRNA-1
snap_masked-MullerAD-processed-gene-3.254-mRNA-1
maker-MullerAD-augustus-gene-3.401-mRNA-1
maker-MullerAD-augustus-gene-3.525-mRNA-1
maker-MullerAD-augustus-gene-3.527-mRNA-1
maker-MullerAD-augustus-gene-3.403-mRNA-1
augustus_masked-MullerAD-processed-gene-3.95-mRNA-1
augustus_masked-MullerAD-processed-gene-3.36-mRNA-1
maker-MullerAD-augustus-gene-3.404-mRNA-1
maker-MullerAD-augustus-gene-3.530-mRNA-1
maker-MullerAD-snap-gene-3.709-mRNA-1
maker-MullerAD-snap-gene-3.892-mRNA-1
maker-MullerAD-snap-gene-3.712-mRNA-1
snap_masked-MullerAD-processed-gene-3.261-mRNA-1
maker-MullerAD-augustus-gene-3.534-mRNA-1
maker-MullerAD-augustus-gene-3.409-mRNA-1
maker-MullerAD-augustus-gene-3.411-mRNA-1
augustus_masked-MullerAD-processed-gene-3.99-mRNA-1
maker-MullerAD-snap-gene-3.900-mRNA-1
augustus_masked-MullerAD-processed-gene-3.40-mRNA-1
maker-MullerAD-snap-gene-3.903-mRNA-1
maker-MullerAD-augustus-gene-3.540-mRNA-1
maker-MullerAD-augustus-gene-3.542-mRNA-1
maker-MullerAD-augustus-gene-3.414-mRNA-1
maker-MullerAD-augustus-gene-3.415-mRNA-1
maker-MullerAD-augustus-gene-3.420-mRNA-1
maker-MullerAD-augustus-gene-3.422-mRNA-1
maker-MullerAD-augustus-gene-3.545-mRNA-1
maker-MullerAD-augustus-gene-3.424-mRNA-1
maker-MullerAD-augustus-gene-3.546-mRNA-1
augustus_masked-MullerAD-processed-gene-3.106-mRNA-1
augustus_masked-MullerAD-processed-gene-3.109-mRNA-1
maker-MullerAD-snap-gene-3.743-mRNA-1
augustus_masked-MullerAD-processed-gene-3.110-mRNA-1
maker-MullerAD-augustus-gene-3.426-mRNA-1
maker-MullerAD-augustus-gene-3.430-mRNA-1
maker-MullerAD-augustus-gene-3.432-mRNA-1
maker-MullerAD-snap-gene-3.776-mRNA-1
maker-MullerAD-augustus-gene-3.551-mRNA-1
maker-MullerAD-augustus-gene-3.434-mRNA-1
maker-MullerAD-augustus-gene-3.556-mRNA-1
augustus_masked-MullerAD-processed-gene-3.50-mRNA-1
maker-MullerAD-augustus-gene-3.560-mRNA-1
snap_masked-MullerAD-processed-gene-3.187-mRNA-1
maker-MullerAD-augustus-gene-3.451-mRNA-1
maker-MullerAD-augustus-gene-3.562-mRNA-1
snap_masked-MullerAD-processed-gene-3.189-mRNA-1
maker-MullerAD-augustus-gene-3.453-mRNA-1
maker-MullerAD-snap-gene-3.940-mRNA-1
maker-MullerAD-augustus-gene-3.563-mRNA-1
maker-MullerAD-snap-gene-3.944-mRNA-1
maker-MullerAD-augustus-gene-3.568-mRNA-1
maker-MullerAD-augustus-gene-3.455-mRNA-1
maker-MullerAD-augustus-gene-3.457-mRNA-1
augustus_masked-MullerAD-processed-gene-3.118-mRNA-1
maker-MullerAD-augustus-gene-3.570-mRNA-1
maker-MullerAD-augustus-gene-3.459-mRNA-1
maker-MullerAD-augustus-gene-3.572-mRNA-1
maker-MullerAD-augustus-gene-3.460-mRNA-1
maker-MullerAD-augustus-gene-3.574-mRNA-1
maker-MullerAD-augustus-gene-3.463-mRNA-1
maker-MullerAD-augustus-gene-3.464-mRNA-1
maker-MullerAD-augustus-gene-3.576-mRNA-1
augustus_masked-MullerAD-processed-gene-3.61-mRNA-1
augustus_masked-MullerAD-processed-gene-3.124-mRNA-1
maker-MullerAD-augustus-gene-3.577-mRNA-1
augustus_masked-MullerAD-processed-gene-3.62-mRNA-1
maker-MullerAD-augustus-gene-3.580-mRNA-1
maker-MullerAD-augustus-gene-3.468-mRNA-1
maker-MullerAD-augustus-gene-3.470-mRNA-1
maker-MullerAD-snap-gene-3.965-mRNA-1
maker-MullerAD-snap-gene-3.808-mRNA-1
maker-MullerAD-snap-gene-3.807-mRNA-1
maker-MullerAD-augustus-gene-3.585-mRNA-1
maker-MullerAD-snap-gene-3.967-mRNA-1
maker-MullerAD-augustus-gene-3.587-mRNA-1
maker-MullerAD-augustus-gene-3.474-mRNA-1
snap_masked-MullerAD-processed-gene-3.309-mRNA-1
augustus_masked-MullerAD-processed-gene-4.0-mRNA-1
maker-MullerAD-augustus-gene-4.669-mRNA-1
maker-MullerAD-snap-gene-4.729-mRNA-1
maker-MullerAD-augustus-gene-4.274-mRNA-1
maker-MullerAD-augustus-gene-4.278-mRNA-1
snap_masked-MullerAD-processed-gene-4.89-mRNA-1
maker-MullerAD-snap-gene-4.1171-mRNA-1
maker-MullerAD-augustus-gene-4.283-mRNA-1
maker-MullerAD-augustus-gene-4.672-mRNA-1
maker-MullerAD-snap-gene-4.771-mRNA-1
maker-MullerAD-augustus-gene-4.285-mRNA-1
maker-MullerAD-augustus-gene-4.287-mRNA-1
maker-MullerAD-augustus-gene-4.288-mRNA-1
maker-MullerAD-augustus-gene-4.674-mRNA-1
maker-MullerAD-augustus-gene-4.677-mRNA-1
maker-MullerAD-snap-gene-4.1181-mRNA-1
augustus_masked-MullerAD-processed-gene-4.56-mRNA-1
maker-MullerAD-augustus-gene-4.290-mRNA-1
snap_masked-MullerAD-processed-gene-4.106-mRNA-1
maker-MullerAD-augustus-gene-4.691-mRNA-1
snap_masked-MullerAD-processed-gene-4.107-mRNA-1
maker-MullerAD-snap-gene-4.783-mRNA-1
maker-MullerAD-snap-gene-4.785-mRNA-1
maker-MullerAD-augustus-gene-4.694-mRNA-1
augustus_masked-MullerAD-processed-gene-4.11-mRNA-1
maker-MullerAD-augustus-gene-4.298-mRNA-1
maker-MullerAD-augustus-gene-4.697-mRNA-1
maker-MullerAD-snap-gene-4.788-mRNA-1
maker-MullerAD-snap-gene-4.794-mRNA-1
maker-MullerAD-augustus-gene-4.301-mRNA-1
maker-MullerAD-augustus-gene-4.302-mRNA-1
snap_masked-MullerAD-processed-gene-4.204-mRNA-1
maker-MullerAD-snap-gene-4.1212-mRNA-1
snap_masked-MullerAD-processed-gene-4.122-mRNA-1
maker-MullerAD-snap-gene-4.800-mRNA-1
maker-MullerAD-snap-gene-4.798-mRNA-1
maker-MullerAD-augustus-gene-4.384-mRNA-1
snap_masked-MullerAD-processed-gene-4.126-mRNA-1
maker-MullerAD-snap-gene-4.797-mRNA-1
maker-MullerAD-augustus-gene-4.350-mRNA-1
maker-MullerAD-snap-gene-4.841-mRNA-1
maker-MullerAD-snap-gene-4.833-mRNA-1
maker-MullerAD-augustus-gene-4.319-mRNA-1
maker-MullerAD-snap-gene-4.807-mRNA-1
maker-MullerAD-snap-gene-4.808-mRNA-1
maker-MullerAD-augustus-gene-4.310-mRNA-1
maker-MullerAD-snap-gene-4.796-mRNA-1
maker-MullerAD-snap-gene-4.809-mRNA-1
maker-MullerAD-snap-gene-4.804-mRNA-1
maker-MullerAD-snap-gene-4.847-mRNA-1
snap_masked-MullerAD-processed-gene-4.141-mRNA-1
snap_masked-MullerAD-processed-gene-4.142-mRNA-1
maker-MullerAD-snap-gene-4.837-mRNA-1
maker-MullerAD-snap-gene-4.831-mRNA-1
snap_masked-MullerAD-processed-gene-4.209-mRNA-1
augustus_masked-MullerAD-processed-gene-4.32-mRNA-1
maker-MullerAD-augustus-gene-4.624-mRNA-1
augustus_masked-MullerAD-processed-gene-4.64-mRNA-1
snap_masked-MullerAD-processed-gene-4.158-mRNA-1
maker-MullerAD-augustus-gene-4.628-mRNA-1
maker-MullerAD-augustus-gene-4.629-mRNA-1
maker-MullerAD-snap-gene-4.1221-mRNA-1
maker-MullerAD-snap-gene-4.1220-mRNA-1
augustus_masked-MullerAD-processed-gene-4.68-mRNA-1
maker-MullerAD-augustus-gene-4.634-mRNA-1
maker-MullerAD-snap-gene-4.1229-mRNA-1
snap_masked-MullerAD-processed-gene-4.227-mRNA-1
augustus_masked-MullerAD-processed-gene-4.73-mRNA-1
maker-MullerAD-snap-gene-4.1231-mRNA-1
maker-MullerAD-augustus-gene-4.636-mRNA-1
maker-MullerAD-augustus-gene-4.714-mRNA-1
maker-MullerAD-augustus-gene-4.639-mRNA-1
maker-MullerAD-augustus-gene-4.718-mRNA-1
maker-MullerAD-augustus-gene-4.722-mRNA-1
augustus_masked-MullerAD-processed-gene-4.77-mRNA-1
maker-MullerAD-augustus-gene-4.725-mRNA-1
maker-MullerAD-snap-gene-4.1134-mRNA-1
snap_masked-MullerAD-processed-gene-4.184-mRNA-1
maker-MullerAD-snap-gene-4.1133-mRNA-1
maker-MullerAD-snap-gene-4.1246-mRNA-1
maker-MullerAD-augustus-gene-4.653-mRNA-1
maker-MullerAD-augustus-gene-4.651-mRNA-1
maker-MullerAD-augustus-gene-4.652-mRNA-1
maker-MullerAD-augustus-gene-4.662-mRNA-1
maker-MullerAD-augustus-gene-4.664-mRNA-1
maker-MullerAD-augustus-gene-4.667-mRNA-1
augustus_masked-MullerAD-processed-gene-4.79-mRNA-1
augustus_masked-MullerAD-processed-gene-5.0-mRNA-1
maker-MullerAD-augustus-gene-5.195-mRNA-1
maker-MullerAD-augustus-gene-5.252-mRNA-1
augustus_masked-MullerAD-processed-gene-5.31-mRNA-1
maker-MullerAD-augustus-gene-5.196-mRNA-1
maker-MullerAD-snap-gene-5.344-mRNA-1
maker-MullerAD-augustus-gene-5.199-mRNA-1
maker-MullerAD-augustus-gene-5.201-mRNA-1
maker-MullerAD-snap-gene-5.353-mRNA-1
augustus_masked-MullerAD-processed-gene-5.36-mRNA-1
maker-MullerAD-snap-gene-5.358-mRNA-1
maker-MullerAD-snap-gene-5.360-mRNA-1
augustus_masked-MullerAD-processed-gene-5.37-mRNA-1
augustus_masked-MullerAD-processed-gene-5.7-mRNA-1
maker-MullerAD-augustus-gene-5.255-mRNA-1
maker-MullerAD-augustus-gene-5.259-mRNA-1
maker-MullerAD-augustus-gene-5.207-mRNA-1
snap_masked-MullerAD-processed-gene-5.145-mRNA-1
augustus_masked-MullerAD-processed-gene-5.40-mRNA-1
maker-MullerAD-snap-gene-5.387-mRNA-1
augustus_masked-MullerAD-processed-gene-5.10-mRNA-1
maker-MullerAD-snap-gene-5.389-mRNA-1
maker-MullerAD-augustus-gene-5.214-mRNA-1
maker-MullerAD-augustus-gene-5.263-mRNA-1
augustus_masked-MullerAD-processed-gene-5.12-mRNA-1
maker-MullerAD-augustus-gene-5.227-mRNA-1
maker-MullerAD-snap-gene-5.471-mRNA-1
maker-MullerAD-augustus-gene-5.265-mRNA-1
maker-MullerAD-snap-gene-5.406-mRNA-1
snap_masked-MullerAD-processed-gene-5.151-mRNA-1
maker-MullerAD-snap-gene-5.475-mRNA-1
maker-MullerAD-augustus-gene-5.229-mRNA-1
maker-MullerAD-snap-gene-5.476-mRNA-1
maker-MullerAD-snap-gene-5.477-mRNA-1
snap_masked-MullerAD-processed-gene-5.110-mRNA-1
maker-MullerAD-snap-gene-5.412-mRNA-1
augustus_masked-MullerAD-processed-gene-5.21-mRNA-1
maker-MullerAD-augustus-gene-5.285-mRNA-1
maker-MullerAD-augustus-gene-5.236-mRNA-1
maker-MullerAD-augustus-gene-5.290-mRNA-1
augustus_masked-MullerAD-processed-gene-5.51-mRNA-1
maker-MullerAD-augustus-gene-5.239-mRNA-1
maker-MullerAD-augustus-gene-5.297-mRNA-1
augustus_masked-MullerAD-processed-gene-5.24-mRNA-1
maker-MullerAD-augustus-gene-5.299-mRNA-1
maker-MullerAD-augustus-gene-5.241-mRNA-1
maker-MullerAD-augustus-gene-5.301-mRNA-1
maker-MullerAD-augustus-gene-5.242-mRNA-1
maker-MullerAD-augustus-gene-5.303-mRNA-1
maker-MullerAD-augustus-gene-5.247-mRNA-1
maker-MullerAD-augustus-gene-5.304-mRNA-1
maker-MullerAD-augustus-gene-5.305-mRNA-1
maker-MullerAD-augustus-gene-5.306-mRNA-1
maker-MullerAD-augustus-gene-5.307-mRNA-1
maker-MullerAD-augustus-gene-5.249-mRNA-1
augustus_masked-MullerAD-processed-gene-5.29-mRNA-1
snap_masked-MullerAD-processed-gene-5.188-mRNA-1
snap_masked-MullerAD-processed-gene-5.189-mRNA-1
maker-MullerAD-snap-gene-5.522-mRNA-1
maker-MullerAD-augustus-gene-5.317-mRNA-1
maker-MullerAD-augustus-gene-5.318-mRNA-1
maker-MullerAD-snap-gene-5.546-mRNA-1
maker-MullerAD-snap-gene-5.549-mRNA-1
maker-MullerAD-augustus-gene-6.422-mRNA-1
maker-MullerAD-snap-gene-6.615-mRNA-1
snap_masked-MullerAD-processed-gene-6.210-mRNA-1
snap_masked-MullerAD-processed-gene-6.211-mRNA-1
maker-MullerAD-snap-gene-6.827-mRNA-1
maker-MullerAD-augustus-gene-6.305-mRNA-1
maker-MullerAD-augustus-gene-6.426-mRNA-1
augustus_masked-MullerAD-processed-gene-6.3-mRNA-1
maker-MullerAD-augustus-gene-6.427-mRNA-1
snap_masked-MullerAD-processed-gene-6.131-mRNA-1
maker-MullerAD-snap-gene-6.830-mRNA-1
maker-MullerAD-snap-gene-6.831-mRNA-1
maker-MullerAD-snap-gene-6.623-mRNA-1
snap_masked-MullerAD-processed-gene-6.217-mRNA-1
augustus_masked-MullerAD-processed-gene-6.60-mRNA-1
augustus_masked-MullerAD-processed-gene-6.61-mRNA-1
maker-MullerAD-augustus-gene-6.433-mRNA-1
maker-MullerAD-augustus-gene-6.307-mRNA-1
maker-MullerAD-snap-gene-6.627-mRNA-1
maker-MullerAD-augustus-gene-6.309-mRNA-1
maker-MullerAD-augustus-gene-6.435-mRNA-1
augustus_masked-MullerAD-processed-gene-6.6-mRNA-1
maker-MullerAD-augustus-gene-6.438-mRNA-1
maker-MullerAD-augustus-gene-6.443-mRNA-1
augustus_masked-MullerAD-processed-gene-6.7-mRNA-1
maker-MullerAD-augustus-gene-6.312-mRNA-1
augustus_masked-MullerAD-processed-gene-6.66-mRNA-1
maker-MullerAD-augustus-gene-6.316-mRNA-1
maker-MullerAD-augustus-gene-6.317-mRNA-1
augustus_masked-MullerAD-processed-gene-6.67-mRNA-1
maker-MullerAD-snap-gene-6.852-mRNA-1
augustus_masked-MullerAD-processed-gene-6.12-mRNA-1
maker-MullerAD-snap-gene-6.851-mRNA-1
maker-MullerAD-augustus-gene-6.319-mRNA-1
maker-MullerAD-snap-gene-6.870-mRNA-1
augustus_masked-MullerAD-processed-gene-6.69-mRNA-1
maker-MullerAD-augustus-gene-6.453-mRNA-1
snap_masked-MullerAD-processed-gene-6.232-mRNA-1
maker-MullerAD-snap-gene-6.864-mRNA-1
maker-MullerAD-augustus-gene-6.481-mRNA-1
maker-MullerAD-augustus-gene-6.483-mRNA-1
augustus_masked-MullerAD-processed-gene-6.78-mRNA-1
maker-MullerAD-augustus-gene-6.321-mRNA-1
augustus_masked-MullerAD-processed-gene-6.79-mRNA-1
augustus_masked-MullerAD-processed-gene-6.16-mRNA-1
augustus_masked-MullerAD-processed-gene-6.80-mRNA-1
augustus_masked-MullerAD-processed-gene-6.17-mRNA-1
augustus_masked-MullerAD-processed-gene-6.81-mRNA-1
augustus_masked-MullerAD-processed-gene-6.18-mRNA-1
maker-MullerAD-augustus-gene-6.488-mRNA-1
maker-MullerAD-augustus-gene-6.492-mRNA-1
maker-MullerAD-augustus-gene-6.493-mRNA-1
augustus_masked-MullerAD-processed-gene-6.19-mRNA-1
augustus_masked-MullerAD-processed-gene-6.85-mRNA-1
augustus_masked-MullerAD-processed-gene-6.20-mRNA-1
maker-MullerAD-augustus-gene-6.324-mRNA-1
maker-MullerAD-augustus-gene-6.496-mRNA-1
maker-MullerAD-snap-gene-6.891-mRNA-1
maker-MullerAD-augustus-gene-6.326-mRNA-1
maker-MullerAD-augustus-gene-6.329-mRNA-1
maker-MullerAD-augustus-gene-6.507-mRNA-1
maker-MullerAD-augustus-gene-6.504-mRNA-1
maker-MullerAD-augustus-gene-6.331-mRNA-1
maker-MullerAD-augustus-gene-6.513-mRNA-1
maker-MullerAD-augustus-gene-6.333-mRNA-1
maker-MullerAD-augustus-gene-6.515-mRNA-1
maker-MullerAD-augustus-gene-6.341-mRNA-1
maker-MullerAD-snap-gene-6.666-mRNA-1
maker-MullerAD-augustus-gene-6.517-mRNA-1
snap_masked-MullerAD-processed-gene-6.258-mRNA-1
snap_masked-MullerAD-processed-gene-6.173-mRNA-1
maker-MullerAD-augustus-gene-6.531-mRNA-1
maker-MullerAD-augustus-gene-6.522-mRNA-1
augustus_masked-MullerAD-processed-gene-6.30-mRNA-1
maker-MullerAD-snap-gene-6.671-mRNA-1
augustus_masked-MullerAD-processed-gene-6.31-mRNA-1
maker-MullerAD-augustus-gene-6.340-mRNA-1
maker-MullerAD-augustus-gene-6.523-mRNA-1
maker-MullerAD-snap-gene-6.724-mRNA-1
maker-MullerAD-augustus-gene-6.524-mRNA-1
maker-MullerAD-snap-gene-6.984-mRNA-1
maker-MullerAD-snap-gene-6.967-mRNA-1
maker-MullerAD-snap-gene-6.963-mRNA-1
augustus_masked-MullerAD-processed-gene-6.33-mRNA-1
maker-MullerAD-augustus-gene-6.559-mRNA-1
maker-MullerAD-snap-gene-6.987-mRNA-1
maker-MullerAD-augustus-gene-6.563-mRNA-1
maker-MullerAD-augustus-gene-6.366-mRNA-1
maker-MullerAD-augustus-gene-6.568-mRNA-1
maker-MullerAD-augustus-gene-6.571-mRNA-1
maker-MullerAD-augustus-gene-6.573-mRNA-1
maker-MullerAD-snap-gene-6.1001-mRNA-1
augustus_masked-MullerAD-processed-gene-6.35-mRNA-1
maker-MullerAD-augustus-gene-6.577-mRNA-1
maker-MullerAD-augustus-gene-6.369-mRNA-1
maker-MullerAD-snap-gene-6.1003-mRNA-1
maker-MullerAD-snap-gene-6.1009-mRNA-1
maker-MullerAD-snap-gene-6.757-mRNA-1
maker-MullerAD-augustus-gene-6.372-mRNA-1
maker-MullerAD-snap-gene-6.1011-mRNA-1
maker-MullerAD-augustus-gene-6.373-mRNA-1
maker-MullerAD-snap-gene-6.737-mRNA-1
maker-MullerAD-snap-gene-6.775-mRNA-1
maker-MullerAD-snap-gene-6.1016-mRNA-1
maker-MullerAD-augustus-gene-6.595-mRNA-1
maker-MullerAD-augustus-gene-6.393-mRNA-1
maker-MullerAD-augustus-gene-6.395-mRNA-1
snap_masked-MullerAD-processed-gene-6.286-mRNA-1
snap_masked-MullerAD-processed-gene-6.287-mRNA-1
maker-MullerAD-augustus-gene-6.399-mRNA-1
maker-MullerAD-snap-gene-6.783-mRNA-1
maker-MullerAD-snap-gene-6.790-mRNA-1
augustus_masked-MullerAD-processed-gene-6.115-mRNA-1
maker-MullerAD-augustus-gene-6.405-mRNA-1
maker-MullerAD-snap-gene-6.801-mRNA-1
maker-MullerAD-snap-gene-6.1026-mRNA-1
snap_masked-MullerAD-processed-gene-6.194-mRNA-1
maker-MullerAD-augustus-gene-6.601-mRNA-1
maker-MullerAD-augustus-gene-6.603-mRNA-1
maker-MullerAD-snap-gene-6.807-mRNA-1
maker-MullerAD-augustus-gene-6.604-mRNA-1
maker-MullerAD-augustus-gene-6.415-mRNA-1
maker-MullerAD-snap-gene-6.1036-mRNA-1
maker-MullerAD-snap-gene-6.810-mRNA-1
maker-MullerAD-augustus-gene-6.611-mRNA-1
maker-MullerAD-augustus-gene-6.612-mRNA-1
maker-MullerAD-snap-gene-6.815-mRNA-1
maker-MullerAD-augustus-gene-6.419-mRNA-1
maker-MullerAD-augustus-gene-6.613-mRNA-1
augustus_masked-MullerAD-processed-gene-7.0-mRNA-1
maker-MullerAD-snap-gene-7.1293-mRNA-1
maker-MullerAD-augustus-gene-7.386-mRNA-1
snap_masked-MullerAD-processed-gene-7.175-mRNA-1
maker-MullerAD-snap-gene-7.973-mRNA-1
augustus_masked-MullerAD-processed-gene-7.77-mRNA-1
maker-MullerAD-augustus-gene-7.629-mRNA-1
maker-MullerAD-augustus-gene-7.389-mRNA-1
augustus_masked-MullerAD-processed-gene-7.79-mRNA-1
maker-MullerAD-augustus-gene-7.390-mRNA-1
snap_masked-MullerAD-processed-gene-7.272-mRNA-1
maker-MullerAD-augustus-gene-7.631-mRNA-1
maker-MullerAD-augustus-gene-7.391-mRNA-1
maker-MullerAD-snap-gene-7.1305-mRNA-1
maker-MullerAD-augustus-gene-7.407-mRNA-1
maker-MullerAD-augustus-gene-7.640-mRNA-1
maker-MullerAD-snap-gene-7.1006-mRNA-1
augustus_masked-MullerAD-processed-gene-7.84-mRNA-1
maker-MullerAD-snap-gene-7.1008-mRNA-1
maker-MullerAD-augustus-gene-7.410-mRNA-1
maker-MullerAD-snap-gene-7.1014-mRNA-1
snap_masked-MullerAD-processed-gene-7.278-mRNA-1
maker-MullerAD-augustus-gene-7.413-mRNA-1
maker-MullerAD-snap-gene-7.1315-mRNA-1
maker-MullerAD-augustus-gene-7.417-mRNA-1
maker-MullerAD-augustus-gene-7.641-mRNA-1
maker-MullerAD-augustus-gene-7.419-mRNA-1
maker-MullerAD-augustus-gene-7.644-mRNA-1
maker-MullerAD-augustus-gene-7.421-mRNA-1
maker-MullerAD-augustus-gene-7.646-mRNA-1
maker-MullerAD-snap-gene-7.1032-mRNA-1
maker-MullerAD-augustus-gene-7.652-mRNA-1
maker-MullerAD-augustus-gene-7.649-mRNA-1
maker-MullerAD-snap-gene-7.1330-mRNA-1
maker-MullerAD-augustus-gene-7.664-mRNA-1
maker-MullerAD-augustus-gene-7.665-mRNA-1
maker-MullerAD-snap-gene-7.1038-mRNA-1
snap_masked-MullerAD-processed-gene-7.289-mRNA-1
maker-MullerAD-augustus-gene-7.668-mRNA-1
maker-MullerAD-augustus-gene-7.674-mRNA-1
maker-MullerAD-augustus-gene-7.677-mRNA-1
maker-MullerAD-augustus-gene-7.444-mRNA-1
maker-MullerAD-augustus-gene-7.445-mRNA-1
maker-MullerAD-augustus-gene-7.446-mRNA-1
maker-MullerAD-augustus-gene-7.453-mRNA-1
maker-MullerAD-augustus-gene-7.680-mRNA-1
maker-MullerAD-augustus-gene-7.682-mRNA-1
maker-MullerAD-augustus-gene-7.456-mRNA-1
maker-MullerAD-augustus-gene-7.457-mRNA-1
snap_masked-MullerAD-processed-gene-7.294-mRNA-1
maker-MullerAD-augustus-gene-7.689-mRNA-1
augustus_masked-MullerAD-processed-gene-7.99-mRNA-1
maker-MullerAD-snap-gene-7.1374-mRNA-1
augustus_masked-MullerAD-processed-gene-7.100-mRNA-1
maker-MullerAD-augustus-gene-7.465-mRNA-1
maker-MullerAD-augustus-gene-7.467-mRNA-1
snap_masked-MullerAD-processed-gene-7.299-mRNA-1
maker-MullerAD-augustus-gene-7.468-mRNA-1
maker-MullerAD-augustus-gene-7.696-mRNA-1
maker-MullerAD-snap-gene-7.1404-mRNA-1
maker-MullerAD-augustus-gene-7.697-mRNA-1
maker-MullerAD-snap-gene-7.1406-mRNA-1
maker-MullerAD-augustus-gene-7.469-mRNA-1
augustus_masked-MullerAD-processed-gene-7.105-mRNA-1
augustus_masked-MullerAD-processed-gene-7.32-mRNA-1
maker-MullerAD-augustus-gene-7.472-mRNA-1
maker-MullerAD-augustus-gene-7.708-mRNA-1
maker-MullerAD-augustus-gene-7.711-mRNA-1
maker-MullerAD-augustus-gene-7.474-mRNA-1
maker-MullerAD-snap-gene-7.1076-mRNA-1
maker-MullerAD-augustus-gene-7.477-mRNA-1
maker-MullerAD-augustus-gene-7.714-mRNA-1
snap_masked-MullerAD-processed-gene-7.214-mRNA-1
maker-MullerAD-augustus-gene-7.483-mRNA-1
maker-MullerAD-augustus-gene-7.486-mRNA-1
maker-MullerAD-augustus-gene-7.488-mRNA-1
maker-MullerAD-augustus-gene-7.718-mRNA-1
maker-MullerAD-augustus-gene-7.720-mRNA-1
augustus_masked-MullerAD-processed-gene-7.41-mRNA-1
augustus_masked-MullerAD-processed-gene-7.112-mRNA-1
snap_masked-MullerAD-processed-gene-7.312-mRNA-1
maker-MullerAD-snap-gene-7.1436-mRNA-1
maker-MullerAD-snap-gene-7.1442-mRNA-1
maker-MullerAD-augustus-gene-7.729-mRNA-1
augustus_masked-MullerAD-processed-gene-7.42-mRNA-1
maker-MullerAD-augustus-gene-7.493-mRNA-1
maker-MullerAD-augustus-gene-7.731-mRNA-1
maker-MullerAD-augustus-gene-7.498-mRNA-1
augustus_masked-MullerAD-processed-gene-7.117-mRNA-1
augustus_masked-MullerAD-processed-gene-7.118-mRNA-1
maker-MullerAD-augustus-gene-7.733-mRNA-1
maker-MullerAD-snap-gene-7.1452-mRNA-1
maker-MullerAD-augustus-gene-7.737-mRNA-1
maker-MullerAD-augustus-gene-7.500-mRNA-1
augustus_masked-MullerAD-processed-gene-7.122-mRNA-1
snap_masked-MullerAD-processed-gene-7.230-mRNA-1
augustus_masked-MullerAD-processed-gene-7.123-mRNA-1
maker-MullerAD-snap-gene-7.1107-mRNA-1
maker-MullerAD-augustus-gene-7.739-mRNA-1
maker-MullerAD-augustus-gene-7.742-mRNA-1
maker-MullerAD-snap-gene-7.1479-mRNA-1
maker-MullerAD-augustus-gene-7.506-mRNA-1
maker-MullerAD-augustus-gene-7.510-mRNA-1
maker-MullerAD-snap-gene-7.1120-mRNA-1
maker-MullerAD-augustus-gene-7.744-mRNA-1
maker-MullerAD-snap-gene-7.1485-mRNA-1
maker-MullerAD-augustus-gene-7.519-mRNA-1
augustus_masked-MullerAD-processed-gene-7.128-mRNA-1
maker-MullerAD-snap-gene-7.1486-mRNA-1
maker-MullerAD-snap-gene-7.1129-mRNA-1
maker-MullerAD-augustus-gene-7.747-mRNA-1
maker-MullerAD-augustus-gene-7.749-mRNA-1
maker-MullerAD-augustus-gene-7.750-mRNA-1
snap_masked-MullerAD-processed-gene-7.240-mRNA-1
maker-MullerAD-augustus-gene-7.521-mRNA-1
maker-MullerAD-augustus-gene-7.755-mRNA-1
maker-MullerAD-augustus-gene-7.757-mRNA-1
maker-MullerAD-augustus-gene-7.524-mRNA-1
augustus_masked-MullerAD-processed-gene-7.54-mRNA-1
maker-MullerAD-augustus-gene-7.526-mRNA-1
maker-MullerAD-snap-gene-7.1500-mRNA-1
maker-MullerAD-augustus-gene-7.527-mRNA-1
maker-MullerAD-snap-gene-7.1505-mRNA-1
maker-MullerAD-snap-gene-7.1506-mRNA-1
augustus_masked-MullerAD-processed-gene-7.57-mRNA-1
augustus_masked-MullerAD-processed-gene-7.58-mRNA-1
maker-MullerAD-augustus-gene-7.529-mRNA-1
maker-MullerAD-snap-gene-7.1511-mRNA-1
maker-MullerAD-augustus-gene-7.767-mRNA-1
maker-MullerAD-snap-gene-7.1518-mRNA-1
maker-MullerAD-augustus-gene-7.769-mRNA-1
augustus_masked-MullerAD-processed-gene-7.141-mRNA-1
maker-MullerAD-augustus-gene-7.776-mRNA-1
maker-MullerAD-augustus-gene-7.532-mRNA-1
maker-MullerAD-snap-gene-7.1522-mRNA-1
maker-MullerAD-augustus-gene-7.534-mRNA-1
augustus_masked-MullerAD-processed-gene-7.62-mRNA-1
maker-MullerAD-snap-gene-7.1540-mRNA-1
augustus_masked-MullerAD-processed-gene-7.143-mRNA-1
snap_masked-MullerAD-processed-gene-7.356-mRNA-1
maker-MullerAD-augustus-gene-7.536-mRNA-1
maker-MullerAD-augustus-gene-7.538-mRNA-1
maker-MullerAD-snap-gene-7.1546-mRNA-1
maker-MullerAD-snap-gene-7.1550-mRNA-1
maker-MullerAD-augustus-gene-7.540-mRNA-1
maker-MullerAD-snap-gene-7.1549-mRNA-1
maker-MullerAD-snap-gene-7.1548-mRNA-1
maker-MullerAD-augustus-gene-7.542-mRNA-1
maker-MullerAD-augustus-gene-7.804-mRNA-1
maker-MullerAD-augustus-gene-7.805-mRNA-1
maker-MullerAD-augustus-gene-7.543-mRNA-1
maker-MullerAD-augustus-gene-7.806-mRNA-1
maker-MullerAD-augustus-gene-7.807-mRNA-1
maker-MullerAD-augustus-gene-7.544-mRNA-1
maker-MullerAD-augustus-gene-7.545-mRNA-1
maker-MullerAD-snap-gene-7.1586-mRNA-1
maker-MullerAD-snap-gene-7.1172-mRNA-1
maker-MullerAD-snap-gene-7.1173-mRNA-1
maker-MullerAD-augustus-gene-7.813-mRNA-1
maker-MullerAD-snap-gene-7.1565-mRNA-1
maker-MullerAD-augustus-gene-7.613-mRNA-1
maker-MullerAD-snap-gene-7.1637-mRNA-1
maker-MullerAD-augustus-gene-7.615-mRNA-1
maker-MullerAD-augustus-gene-7.957-mRNA-1
maker-MullerAD-augustus-gene-7.958-mRNA-1
maker-MullerAD-snap-gene-7.1645-mRNA-1
maker-MullerAD-augustus-gene-7.617-mRNA-1
maker-MullerAD-snap-gene-7.1660-mRNA-1
augustus_masked-MullerAD-processed-gene-7.76-mRNA-1
augustus_masked-MullerAD-processed-gene-7.168-mRNA-1
augustus_masked-MullerAD-processed-gene-8.1-mRNA-1
maker-MullerAD-snap-gene-8.511-mRNA-1
maker-MullerAD-snap-gene-8.513-mRNA-1
maker-MullerAD-augustus-gene-8.266-mRNA-1
augustus_masked-MullerAD-processed-gene-8.53-mRNA-1
maker-MullerAD-snap-gene-8.512-mRNA-1
maker-MullerAD-snap-gene-8.515-mRNA-1
maker-MullerAD-snap-gene-8.552-mRNA-1
maker-MullerAD-snap-gene-8.686-mRNA-1
maker-MullerAD-augustus-gene-8.408-mRNA-1
maker-MullerAD-augustus-gene-8.306-mRNA-1
maker-MullerAD-augustus-gene-8.410-mRNA-1
maker-MullerAD-snap-gene-8.692-mRNA-1
maker-MullerAD-snap-gene-8.695-mRNA-1
maker-MullerAD-augustus-gene-8.307-mRNA-1
maker-MullerAD-augustus-gene-8.311-mRNA-1
maker-MullerAD-augustus-gene-8.413-mRNA-1
maker-MullerAD-augustus-gene-8.414-mRNA-1
maker-MullerAD-augustus-gene-8.415-mRNA-1
augustus_masked-MullerAD-processed-gene-8.62-mRNA-1
snap_masked-MullerAD-processed-gene-8.105-mRNA-1
maker-MullerAD-augustus-gene-8.447-mRNA-1
maker-MullerAD-augustus-gene-8.313-mRNA-1
maker-MullerAD-augustus-gene-8.315-mRNA-1
augustus_masked-MullerAD-processed-gene-8.66-mRNA-1
maker-MullerAD-augustus-gene-8.317-mRNA-1
maker-MullerAD-augustus-gene-8.463-mRNA-1
maker-MullerAD-augustus-gene-8.324-mRNA-1
maker-MullerAD-snap-gene-8.574-mRNA-1
maker-MullerAD-snap-gene-8.572-mRNA-1
maker-MullerAD-augustus-gene-8.465-mRNA-1
maker-MullerAD-augustus-gene-8.330-mRNA-1
maker-MullerAD-augustus-gene-8.470-mRNA-1
maker-MullerAD-snap-gene-8.586-mRNA-1
augustus_masked-MullerAD-processed-gene-8.19-mRNA-1
maker-MullerAD-augustus-gene-8.333-mRNA-1
maker-MullerAD-augustus-gene-8.469-mRNA-1
maker-MullerAD-snap-gene-8.593-mRNA-1
maker-MullerAD-snap-gene-8.761-mRNA-1
maker-MullerAD-augustus-gene-8.341-mRNA-1
maker-MullerAD-snap-gene-8.600-mRNA-1
maker-MullerAD-snap-gene-8.771-mRNA-1
augustus_masked-MullerAD-processed-gene-8.23-mRNA-1
maker-MullerAD-augustus-gene-8.477-mRNA-1
maker-MullerAD-augustus-gene-8.346-mRNA-1
augustus_masked-MullerAD-processed-gene-8.73-mRNA-1
snap_masked-MullerAD-processed-gene-8.119-mRNA-1
snap_masked-MullerAD-processed-gene-8.120-mRNA-1
maker-MullerAD-augustus-gene-8.351-mRNA-1
maker-MullerAD-augustus-gene-8.353-mRNA-1
maker-MullerAD-augustus-gene-8.354-mRNA-1
maker-MullerAD-augustus-gene-8.486-mRNA-1
maker-MullerAD-augustus-gene-8.356-mRNA-1
maker-MullerAD-augustus-gene-8.359-mRNA-1
maker-MullerAD-augustus-gene-8.488-mRNA-1
maker-MullerAD-snap-gene-8.628-mRNA-1
maker-MullerAD-snap-gene-8.633-mRNA-1
maker-MullerAD-augustus-gene-8.369-mRNA-1
maker-MullerAD-augustus-gene-8.372-mRNA-1
maker-MullerAD-augustus-gene-8.373-mRNA-1
maker-MullerAD-augustus-gene-8.375-mRNA-1
maker-MullerAD-snap-gene-8.643-mRNA-1
augustus_masked-MullerAD-processed-gene-8.76-mRNA-1
maker-MullerAD-augustus-gene-8.380-mRNA-1
augustus_masked-MullerAD-processed-gene-8.35-mRNA-1
maker-MullerAD-snap-gene-8.648-mRNA-1
maker-MullerAD-augustus-gene-8.492-mRNA-1
maker-MullerAD-augustus-gene-8.494-mRNA-1
maker-MullerAD-augustus-gene-8.495-mRNA-1
maker-MullerAD-snap-gene-8.790-mRNA-1
maker-MullerAD-snap-gene-8.791-mRNA-1
augustus_masked-MullerAD-processed-gene-8.39-mRNA-1
maker-MullerAD-augustus-gene-8.383-mRNA-1
maker-MullerAD-augustus-gene-8.385-mRNA-1
maker-MullerAD-augustus-gene-8.504-mRNA-1
maker-MullerAD-snap-gene-8.662-mRNA-1
augustus_masked-MullerAD-processed-gene-8.42-mRNA-1
maker-MullerAD-augustus-gene-8.394-mRNA-1
maker-MullerAD-snap-gene-8.796-mRNA-1
maker-MullerAD-snap-gene-8.799-mRNA-1
augustus_masked-MullerAD-processed-gene-8.44-mRNA-1
augustus_masked-MullerAD-processed-gene-8.85-mRNA-1
maker-MullerAD-snap-gene-8.678-mRNA-1
maker-MullerAD-snap-gene-8.677-mRNA-1
augustus_masked-MullerAD-processed-gene-8.46-mRNA-1
snap_masked-MullerAD-processed-gene-8.256-mRNA-1
maker-MullerAD-snap-gene-8.682-mRNA-1
snap_masked-MullerAD-processed-gene-8.259-mRNA-1
augustus_masked-MullerAD-processed-gene-8.50-mRNA-1
augustus_masked-MullerAD-processed-gene-8.51-mRNA-1
maker-MullerAD-augustus-gene-8.509-mRNA-1
snap_masked-MullerAD-processed-gene-8.176-mRNA-1
snap_masked-MullerAD-processed-gene-8.177-mRNA-1
maker-MullerAD-snap-gene-9.1124-mRNA-1
maker-MullerAD-snap-gene-9.1123-mRNA-1
maker-MullerAD-snap-gene-9.1120-mRNA-1
maker-MullerAD-snap-gene-9.1119-mRNA-1
maker-MullerAD-augustus-gene-9.595-mRNA-1
snap_masked-MullerAD-processed-gene-9.286-mRNA-1
maker-MullerAD-augustus-gene-9.366-mRNA-1
maker-MullerAD-augustus-gene-9.596-mRNA-1
snap_masked-MullerAD-processed-gene-9.288-mRNA-1
maker-MullerAD-snap-gene-9.816-mRNA-1
maker-MullerAD-snap-gene-9.818-mRNA-1
maker-MullerAD-augustus-gene-9.371-mRNA-1
snap_masked-MullerAD-processed-gene-9.183-mRNA-1
maker-MullerAD-augustus-gene-9.375-mRNA-1
maker-MullerAD-augustus-gene-9.377-mRNA-1
maker-MullerAD-augustus-gene-9.607-mRNA-1
maker-MullerAD-augustus-gene-9.608-mRNA-1
maker-MullerAD-augustus-gene-9.613-mRNA-1
maker-MullerAD-augustus-gene-9.615-mRNA-1
maker-MullerAD-augustus-gene-9.616-mRNA-1
maker-MullerAD-augustus-gene-9.379-mRNA-1
maker-MullerAD-snap-gene-9.835-mRNA-1
snap_masked-MullerAD-processed-gene-9.189-mRNA-1
maker-MullerAD-augustus-gene-9.384-mRNA-1
maker-MullerAD-augustus-gene-9.385-mRNA-1
snap_masked-MullerAD-processed-gene-9.294-mRNA-1
maker-MullerAD-snap-gene-9.838-mRNA-1
maker-MullerAD-augustus-gene-9.618-mRNA-1
maker-MullerAD-snap-gene-9.1156-mRNA-1
maker-MullerAD-augustus-gene-9.624-mRNA-1
maker-MullerAD-augustus-gene-9.628-mRNA-1
maker-MullerAD-augustus-gene-9.387-mRNA-1
maker-MullerAD-augustus-gene-9.631-mRNA-1
maker-MullerAD-augustus-gene-9.633-mRNA-1
maker-MullerAD-augustus-gene-9.389-mRNA-1
snap_masked-MullerAD-processed-gene-9.200-mRNA-1
snap_masked-MullerAD-processed-gene-9.201-mRNA-1
maker-MullerAD-snap-gene-9.847-mRNA-1
augustus_masked-MullerAD-processed-gene-9.15-mRNA-1
maker-MullerAD-augustus-gene-9.634-mRNA-1
maker-MullerAD-augustus-gene-9.635-mRNA-1
snap_masked-MullerAD-processed-gene-9.203-mRNA-1
augustus_masked-MullerAD-processed-gene-9.109-mRNA-1
maker-MullerAD-augustus-gene-9.638-mRNA-1
maker-MullerAD-augustus-gene-9.397-mRNA-1
maker-MullerAD-augustus-gene-9.639-mRNA-1
snap_masked-MullerAD-processed-gene-9.307-mRNA-1
maker-MullerAD-augustus-gene-9.399-mRNA-1
maker-MullerAD-snap-gene-9.858-mRNA-1
maker-MullerAD-augustus-gene-9.404-mRNA-1
maker-MullerAD-augustus-gene-9.406-mRNA-1
maker-MullerAD-augustus-gene-9.407-mRNA-1
maker-MullerAD-augustus-gene-9.410-mRNA-1
maker-MullerAD-snap-gene-9.867-mRNA-1
maker-MullerAD-augustus-gene-9.412-mRNA-1
maker-MullerAD-augustus-gene-9.644-mRNA-1
snap_masked-MullerAD-processed-gene-9.212-mRNA-1
maker-MullerAD-augustus-gene-9.414-mRNA-1
maker-MullerAD-augustus-gene-9.649-mRNA-1
maker-MullerAD-augustus-gene-9.647-mRNA-1
maker-MullerAD-augustus-gene-9.651-mRNA-1
maker-MullerAD-augustus-gene-9.416-mRNA-1
maker-MullerAD-augustus-gene-9.654-mRNA-1
maker-MullerAD-augustus-gene-9.419-mRNA-1
augustus_masked-MullerAD-processed-gene-9.27-mRNA-1
maker-MullerAD-augustus-gene-9.656-mRNA-1
maker-MullerAD-augustus-gene-9.658-mRNA-1
augustus_masked-MullerAD-processed-gene-9.28-mRNA-1
augustus_masked-MullerAD-processed-gene-9.30-mRNA-1
maker-MullerAD-augustus-gene-9.660-mRNA-1
maker-MullerAD-augustus-gene-9.424-mRNA-1
maker-MullerAD-augustus-gene-9.664-mRNA-1
maker-MullerAD-snap-gene-9.891-mRNA-1
maker-MullerAD-augustus-gene-9.431-mRNA-1
augustus_masked-MullerAD-processed-gene-9.121-mRNA-1
maker-MullerAD-augustus-gene-9.426-mRNA-1
maker-MullerAD-augustus-gene-9.666-mRNA-1
maker-MullerAD-snap-gene-9.904-mRNA-1
maker-MullerAD-augustus-gene-9.667-mRNA-1
maker-MullerAD-augustus-gene-9.673-mRNA-1
maker-MullerAD-augustus-gene-9.437-mRNA-1
maker-MullerAD-augustus-gene-9.438-mRNA-1
maker-MullerAD-augustus-gene-9.676-mRNA-1
maker-MullerAD-augustus-gene-9.445-mRNA-1
maker-MullerAD-augustus-gene-9.678-mRNA-1
maker-MullerAD-snap-gene-9.928-mRNA-1
maker-MullerAD-augustus-gene-9.679-mRNA-1
maker-MullerAD-augustus-gene-9.449-mRNA-1
augustus_masked-MullerAD-processed-gene-9.128-mRNA-1
snap_masked-MullerAD-processed-gene-9.322-mRNA-1
augustus_masked-MullerAD-processed-gene-9.38-mRNA-1
maker-MullerAD-augustus-gene-9.451-mRNA-1
maker-MullerAD-snap-gene-9.935-mRNA-1
augustus_masked-MullerAD-processed-gene-9.130-mRNA-1
maker-MullerAD-augustus-gene-9.456-mRNA-1
maker-MullerAD-augustus-gene-9.459-mRNA-1
maker-MullerAD-snap-gene-9.940-mRNA-1
maker-MullerAD-snap-gene-9.1257-mRNA-1
augustus_masked-MullerAD-processed-gene-9.43-mRNA-1
augustus_masked-MullerAD-processed-gene-9.132-mRNA-1
maker-MullerAD-snap-gene-9.954-mRNA-1
maker-MullerAD-augustus-gene-9.702-mRNA-1
maker-MullerAD-augustus-gene-9.472-mRNA-1
maker-MullerAD-augustus-gene-9.473-mRNA-1
maker-MullerAD-augustus-gene-9.705-mRNA-1
maker-MullerAD-snap-gene-9.959-mRNA-1
maker-MullerAD-augustus-gene-9.478-mRNA-1
maker-MullerAD-augustus-gene-9.480-mRNA-1
augustus_masked-MullerAD-processed-gene-9.136-mRNA-1
maker-MullerAD-snap-gene-9.976-mRNA-1
maker-MullerAD-snap-gene-9.1273-mRNA-1
augustus_masked-MullerAD-processed-gene-9.51-mRNA-1
maker-MullerAD-augustus-gene-9.484-mRNA-1
maker-MullerAD-augustus-gene-9.712-mRNA-1
augustus_masked-MullerAD-processed-gene-9.53-mRNA-1
augustus_masked-MullerAD-processed-gene-9.139-mRNA-1
augustus_masked-MullerAD-processed-gene-9.140-mRNA-1
maker-MullerAD-augustus-gene-9.514-mRNA-1
maker-MullerAD-augustus-gene-9.506-mRNA-1
maker-MullerAD-augustus-gene-9.714-mRNA-1
maker-MullerAD-snap-gene-9.1022-mRNA-1
augustus_masked-MullerAD-processed-gene-9.142-mRNA-1
maker-MullerAD-augustus-gene-9.716-mRNA-1
maker-MullerAD-snap-gene-9.1303-mRNA-1
maker-MullerAD-augustus-gene-9.719-mRNA-1
maker-MullerAD-augustus-gene-9.720-mRNA-1
maker-MullerAD-augustus-gene-9.721-mRNA-1
maker-MullerAD-augustus-gene-9.520-mRNA-1
maker-MullerAD-augustus-gene-9.722-mRNA-1
maker-MullerAD-augustus-gene-9.521-mRNA-1
augustus_masked-MullerAD-processed-gene-9.60-mRNA-1
maker-MullerAD-augustus-gene-9.732-mRNA-1
maker-MullerAD-augustus-gene-9.526-mRNA-1
maker-MullerAD-augustus-gene-9.734-mRNA-1
augustus_masked-MullerAD-processed-gene-9.61-mRNA-1
maker-MullerAD-snap-gene-9.1043-mRNA-1
maker-MullerAD-augustus-gene-9.735-mRNA-1
maker-MullerAD-snap-gene-9.1320-mRNA-1
maker-MullerAD-augustus-gene-9.527-mRNA-1
augustus_masked-MullerAD-processed-gene-9.152-mRNA-1
augustus_masked-MullerAD-processed-gene-9.63-mRNA-1
maker-MullerAD-augustus-gene-9.530-mRNA-1
maker-MullerAD-augustus-gene-9.741-mRNA-1
maker-MullerAD-augustus-gene-9.532-mRNA-1
maker-MullerAD-augustus-gene-9.534-mRNA-1
maker-MullerAD-augustus-gene-9.536-mRNA-1
maker-MullerAD-augustus-gene-9.538-mRNA-1
maker-MullerAD-augustus-gene-9.540-mRNA-1
maker-MullerAD-augustus-gene-9.541-mRNA-1
maker-MullerAD-augustus-gene-9.743-mRNA-1
maker-MullerAD-snap-gene-9.1323-mRNA-1
maker-MullerAD-augustus-gene-9.747-mRNA-1
maker-MullerAD-augustus-gene-9.751-mRNA-1
maker-MullerAD-augustus-gene-9.542-mRNA-1
maker-MullerAD-augustus-gene-9.750-mRNA-1
augustus_masked-MullerAD-processed-gene-9.74-mRNA-1
augustus_masked-MullerAD-processed-gene-9.75-mRNA-1
augustus_masked-MullerAD-processed-gene-9.159-mRNA-1
maker-MullerAD-augustus-gene-9.757-mRNA-1
maker-MullerAD-augustus-gene-9.543-mRNA-1
maker-MullerAD-augustus-gene-9.545-mRNA-1
augustus_masked-MullerAD-processed-gene-9.78-mRNA-1
augustus_masked-MullerAD-processed-gene-9.79-mRNA-1
maker-MullerAD-augustus-gene-9.759-mRNA-1
maker-MullerAD-augustus-gene-9.760-mRNA-1
maker-MullerAD-augustus-gene-9.761-mRNA-1
maker-MullerAD-augustus-gene-9.768-mRNA-1
maker-MullerAD-augustus-gene-9.547-mRNA-1
maker-MullerAD-augustus-gene-9.769-mRNA-1
maker-MullerAD-augustus-gene-9.548-mRNA-1
maker-MullerAD-augustus-gene-9.774-mRNA-1
maker-MullerAD-augustus-gene-9.777-mRNA-1
maker-MullerAD-augustus-gene-9.778-mRNA-1
maker-MullerAD-augustus-gene-9.553-mRNA-1
maker-MullerAD-snap-gene-9.1366-mRNA-1
augustus_masked-MullerAD-processed-gene-9.84-mRNA-1
maker-MullerAD-augustus-gene-9.785-mRNA-1
maker-MullerAD-snap-gene-9.1361-mRNA-1
maker-MullerAD-augustus-gene-9.557-mRNA-1
maker-MullerAD-snap-gene-9.1088-mRNA-1
maker-MullerAD-augustus-gene-9.582-mRNA-1
maker-MullerAD-augustus-gene-9.791-mRNA-1
snap_masked-MullerAD-processed-gene-9.280-mRNA-1
maker-MullerAD-augustus-gene-9.792-mRNA-1
snap_masked-MullerAD-processed-gene-9.360-mRNA-1
maker-MullerAD-snap-gene-9.1386-mRNA-1
maker-MullerAD-augustus-gene-9.807-mRNA-1
maker-MullerAD-augustus-gene-9.584-mRNA-1
augustus_masked-MullerAD-processed-gene-9.89-mRNA-1
maker-MullerAD-augustus-gene-9.585-mRNA-1
maker-MullerAD-augustus-gene-9.589-mRNA-1
maker-MullerAD-augustus-gene-9.811-mRNA-1
maker-MullerAD-snap-gene-10.1068-mRNA-1
maker-MullerAD-snap-gene-10.1069-mRNA-1
maker-MullerAD-augustus-gene-10.304-mRNA-1
maker-MullerAD-augustus-gene-10.305-mRNA-1
maker-MullerAD-snap-gene-10.1087-mRNA-1
maker-MullerAD-augustus-gene-10.572-mRNA-1
snap_masked-MullerAD-processed-gene-10.141-mRNA-1
maker-MullerAD-snap-gene-10.1091-mRNA-1
maker-MullerAD-augustus-gene-10.308-mRNA-1
maker-MullerAD-augustus-gene-10.309-mRNA-1
maker-MullerAD-augustus-gene-10.311-mRNA-1
maker-MullerAD-augustus-gene-10.577-mRNA-1
maker-MullerAD-snap-gene-10.759-mRNA-1
maker-MullerAD-snap-gene-10.767-mRNA-1
maker-MullerAD-snap-gene-10.1100-mRNA-1
maker-MullerAD-snap-gene-10.779-mRNA-1
maker-MullerAD-augustus-gene-10.582-mRNA-1
maker-MullerAD-augustus-gene-10.320-mRNA-1
augustus_masked-MullerAD-processed-gene-10.86-mRNA-1
maker-MullerAD-snap-gene-10.777-mRNA-1
maker-MullerAD-augustus-gene-10.324-mRNA-1
maker-MullerAD-snap-gene-10.1137-mRNA-1
maker-MullerAD-augustus-gene-10.325-mRNA-1
maker-MullerAD-augustus-gene-10.617-mRNA-1
augustus_masked-MullerAD-processed-gene-10.18-mRNA-1
augustus_masked-MullerAD-processed-gene-10.89-mRNA-1
maker-MullerAD-augustus-gene-10.326-mRNA-1
maker-MullerAD-augustus-gene-10.618-mRNA-1
snap_masked-MullerAD-processed-gene-10.157-mRNA-1
maker-MullerAD-augustus-gene-10.339-mRNA-1
maker-MullerAD-augustus-gene-10.334-mRNA-1
maker-MullerAD-augustus-gene-10.341-mRNA-1
maker-MullerAD-augustus-gene-10.620-mRNA-1
augustus_masked-MullerAD-processed-gene-10.21-mRNA-1
maker-MullerAD-augustus-gene-10.621-mRNA-1
maker-MullerAD-augustus-gene-10.622-mRNA-1
maker-MullerAD-augustus-gene-10.627-mRNA-1
maker-MullerAD-augustus-gene-10.345-mRNA-1
maker-MullerAD-snap-gene-10.1160-mRNA-1
maker-MullerAD-snap-gene-10.1162-mRNA-1
maker-MullerAD-snap-gene-10.1155-mRNA-1
maker-MullerAD-augustus-gene-10.637-mRNA-1
augustus_masked-MullerAD-processed-gene-10.100-mRNA-1
maker-MullerAD-augustus-gene-10.639-mRNA-1
snap_masked-MullerAD-processed-gene-10.264-mRNA-1
maker-MullerAD-snap-gene-10.813-mRNA-1
maker-MullerAD-augustus-gene-10.702-mRNA-1
maker-MullerAD-augustus-gene-10.351-mRNA-1
maker-MullerAD-augustus-gene-10.704-mRNA-1
augustus_masked-MullerAD-processed-gene-10.25-mRNA-1
maker-MullerAD-augustus-gene-10.352-mRNA-1
maker-MullerAD-augustus-gene-10.706-mRNA-1
maker-MullerAD-augustus-gene-10.358-mRNA-1
maker-MullerAD-augustus-gene-10.360-mRNA-1
maker-MullerAD-snap-gene-10.1252-mRNA-1
maker-MullerAD-snap-gene-10.834-mRNA-1
snap_masked-MullerAD-processed-gene-10.172-mRNA-1
maker-MullerAD-snap-gene-10.841-mRNA-1
maker-MullerAD-snap-gene-10.840-mRNA-1
maker-MullerAD-snap-gene-10.839-mRNA-1
maker-MullerAD-augustus-gene-10.368-mRNA-1
maker-MullerAD-augustus-gene-10.393-mRNA-1
maker-MullerAD-augustus-gene-10.396-mRNA-1
augustus_masked-MullerAD-processed-gene-10.35-mRNA-1
augustus_masked-MullerAD-processed-gene-10.107-mRNA-1
maker-MullerAD-augustus-gene-10.397-mRNA-1
augustus_masked-MullerAD-processed-gene-10.36-mRNA-1
maker-MullerAD-augustus-gene-10.711-mRNA-1
maker-MullerAD-augustus-gene-10.404-mRNA-1
maker-MullerAD-augustus-gene-10.406-mRNA-1
maker-MullerAD-augustus-gene-10.713-mRNA-1
maker-MullerAD-snap-gene-10.891-mRNA-1
maker-MullerAD-augustus-gene-10.409-mRNA-1
maker-MullerAD-augustus-gene-10.430-mRNA-1
maker-MullerAD-augustus-gene-10.435-mRNA-1
maker-MullerAD-augustus-gene-10.437-mRNA-1
snap_masked-MullerAD-processed-gene-10.279-mRNA-1
augustus_masked-MullerAD-processed-gene-10.111-mRNA-1
snap_masked-MullerAD-processed-gene-10.200-mRNA-1
snap_masked-MullerAD-processed-gene-10.201-mRNA-1
maker-MullerAD-augustus-gene-10.718-mRNA-1
maker-MullerAD-augustus-gene-10.440-mRNA-1
maker-MullerAD-augustus-gene-10.720-mRNA-1
maker-MullerAD-augustus-gene-10.442-mRNA-1
maker-MullerAD-augustus-gene-10.722-mRNA-1
maker-MullerAD-snap-gene-10.913-mRNA-1
maker-MullerAD-augustus-gene-10.725-mRNA-1
maker-MullerAD-snap-gene-10.922-mRNA-1
maker-MullerAD-augustus-gene-10.445-mRNA-1
maker-MullerAD-snap-gene-10.1277-mRNA-1
maker-MullerAD-augustus-gene-10.728-mRNA-1
maker-MullerAD-augustus-gene-10.446-mRNA-1
maker-MullerAD-augustus-gene-10.448-mRNA-1
maker-MullerAD-snap-gene-10.1284-mRNA-1
maker-MullerAD-augustus-gene-10.450-mRNA-1
maker-MullerAD-snap-gene-10.1281-mRNA-1
augustus_masked-MullerAD-processed-gene-10.117-mRNA-1
augustus_masked-MullerAD-processed-gene-10.118-mRNA-1
maker-MullerAD-snap-gene-10.1288-mRNA-1
maker-MullerAD-snap-gene-10.929-mRNA-1
augustus_masked-MullerAD-processed-gene-10.55-mRNA-1
augustus_masked-MullerAD-processed-gene-10.56-mRNA-1
augustus_masked-MullerAD-processed-gene-10.121-mRNA-1
maker-MullerAD-snap-gene-10.928-mRNA-1
[truncated: 515,775 more chars]
