# Supplementary material for: Single-cell RNA-seq of Drosophila miranda testis reveals the evolution and trajectory of germline sex chromosome regulation
Source: PLoS Biol. 2024 Apr 30;22(4):e3002605. doi: 10.1371/journal.pbio.3002605 (PMC11135767; doi:10.1371/journal.pbio.3002605)
Supplement: S1 Data — (ZIP) [file pbio.3002605.s017.zip › S1_Data/testes.withrep.fC10000.alevin/alevin/quants_mat_rows.txt]

TATCTTGTCGCTATTT
TGGAACTAGCTACAAA
GTTGCGGTCCGATAAC
ACGTAACTCATGCCCT
AATGGCTCAGTATACC
TGGTGATTCGACGCGT
AACAAGAAGGCTTCCG
TGACCCTTCTGAATCG
GAGTTACGTTTGGGTT
GTATTGGCAATGGCCC
TATTGGGTCGAGAAGC
CTATCCGCAGATTAAG
TCTCAGCCAGTCCCGA
GATGTTGAGAGGTATT
TAGGAGGGTATGATCC
TTCACCGCAATAGAGT
GTGGAAGGTAGGCAGT
ACTTAGGAGTCATCGT
GTCATGATCCAAGCTA
CCTTTGGTCAACTGGT
CTTACCGGTAACGCGA
ACACTGAGTCGAGTGA
CTTCTAATCTCGGTCT
CACGTTCTCCGTGACG
TACGGGCAGCTCCATA
CATACCCCACTTGTCC
AAACGAAAGCTAATCC
TACGCTCCACGTGAGA
AGATAGAGTCAACGCC
CTTCTCTAGTCTTGGT
TGATGGTCAAATACGA
ATGGATCCAGAACTTC
GATAGCTAGCATGGGT
AGTACCACAAGACTGG
CGCATGGCACTCTAGA
CACTGAAGTGTCACAT
ATTATCCCAAATCCCA
GAAATGATCGTGCACG
TAAGCACAGCTAGATA
GTGGAGAGTAACCAGG
AAGTACCCATCGATCA
GTAACACTCTACGCGG
CGGACACCACCGTACG
GGGACTCCAATCGAAA
GTTACAGAGAACTTCC
CATCCACGTGGCTCTG
ATGATCGAGAAACTAC
TATCTGTAGCCTCACG
TACGGTAAGCGACTAG
TACTTGTTCTACCCAC
GCAACATGTAGTTCCA
ACACTGATCGAACCTA
ACTTTGTTCCTTATGT
AGGGCTCCAGCACAAG
CTACTATCAGGAATCG
CAGATCAGTAGACAAT
ACGTTCCAGATAGTCA
CATACAGTCAGCAATC
GAGGCAAGTGGAATGC
GTAACACGTGATGTAA
CTAGACATCGCTGTTC
TTGGATGCAACCCTAA
AGGACGACACCAGCTG
CCACAAAGTCGCCACA
GAGGGTATCAAACGAA
CAGCCAGGTGATCATC
TTCATTGTCCGAAATC
GGTAACTTCCACTAGA
TATTGGGCACGCACCA
GCCATTCCACCCTTAC
ACGTACAGTGGAAGTC
TATCGCCAGGCTAAAT
TGCTGAAAGATGAATC
GATCGTATCATGAGAA
ACCAAACAGGAAGAAC
TCCATGCAGATGGCAC
GTAGAGGAGGGCATGT
ATCGGATGTGGAACCA
TCAATCTCATCCGTGG
GCTGGGTGTCCACGCA
CCGGACAGTGTATACC
AAAGGATTCTCTGACC
TCTGCCAGTACTGCGC
GGGTAGAAGGCTGAAC
TGACTCCAGTAGCCAG
TCCCAGTAGGCGAACT
TCATTCACAAGAAATC
ATCGGCGAGGCTCAAG
TAGGTACCACTGGATT
TCACTATCAAGGTCTT
TTTCACAGTCAGGCAA
AAGCAGTGGTATCAAC
AATGGCTTCGGAATTC
AATGACCTCGGCTGAC
TTGATGGTCGAGCCAC
TTCCACGTCAACCTTT
CATTTCACAACCCTCT
ACTTCCGGTAGCGTAG
TGTTGAGTCACGAGGA
GAACTGTCACGTCTCT
GAAGAATTCCGCACGA
GATCGTACAATACAGA
AAGTACCGTGCCTACG
CTCCTTTTCCGAGTGC
GAATCACAGCGACAGT
TCCCAGTGTACAATAG
TTCAATCTCTACAGGT
AGGGTCCGTTTGGCTA
GGTAACTAGTGGTTGG
TGTCCCACAACTCCAA
GATTCTTAGCATATGA
TGTCCACAGAGATCGC
AGTTCGAAGCACCAGA
CACAGATAGTGACACG
CGTCAAATCTCCCATG
TGTTACTAGGTGGCTA
GAGAAATTCAGAGTTC
GGGCGTTGTATTCTCT
CATGGATAGGATTCAA
TCACTCGCAGTTGGTT
CTCCACAGTTTCGCTC
CCACGAGCATAGAAAC
GAACACTCAAGTATAG
TTCTTGACACGGTGAA
TGAGGGACACTCATAG
ATCGTGACAAGCTACT
CTGTAGACAAATGATG
ACTGTGAAGGTGAGAA
GTAAGTCGTCACAATC
TCGAAGTCAAATAAGC
ATCGGATAGATGGCGT
CTGGCAGGTCCTATAG
TAAGTCGTCGGATACT
CATCGGGGTTAAACCC
ACAAAGAGTACCTTCC
TCCTGCATCGTAACAC
GATAGCTTCTATCCAT
GACTCTCTCCTCGCAT
CAGCACGGTGTCATGT
CGCCATTGTCCAGTTA
GTGTCCTAGACTCTAC
ATTCATCGTCCTTGTC
CTTCGGTTCCTACAAG
TGCCGAGCATGAGATA
GCTACCTAGGAGACCT
GGGACTCGTCAAAGAT
GGTTGTATCACGACTA
TTACCATGTTACACTG
ATTACTCAGTCCCTAA
GCAGTTAAGACCTGGA
TCACGCTAGGCACAAC
TGACGCGCATGAAGGC
ATTTACCTCACAGAGG
GTTGCGGTCGGCATTA
GATGTTGAGGGCCTCT
CTGTATTTCTGGCCTT
TGTAACGTCCGCACTT
GAGCTGCCAGTCCCGA
ATTCAGGCAAATGAGT
GTGTTCCGTACATACC
ACGCACGTCCCTAGGG
CGGACACTCTTAGCAG
TGGTGATCACAGTACT
TATCGCCGTTGCATGT
AAAGAACAGGTTAAAC
GTAGTACGTACCTGTA
ACTATGGCACTAGGTT
ACATGCAGTCCTGTTC
AGGACTTCATGGCCAC
TCCGATCCAACTGCTA
ATGTCCCTCTATCGGA
GAAACCTCAGCGTGCT
GATGCTAAGGAATCGC
AACAACCGTCTGTGCG
ACACTGAAGTGGCAGT
CTTTCAAGTAAGGAGA
ATGAAAGAGGACTATA
CATTCCGCATGGAAGC
GTGTAACGTCAGGAGT
TTAGTCTGTAGCGTAG
CTACATTCAAGCTCTA
GATGACTCAATTTCGG
AATCGTGGTATACAGA
CTGCCATTCTTGTTAC
TACGGTACAATGAGCG
CAGATCAGTTTCGCTC
TTCCACGAGGTGAGAA
ACTCCCAAGCTCATAC
CCCGGAATCCAGGACC
ATGGGAGCAGTTAGGG
CCTCTAGCATAATGCC
AACGGGATCTGGGCAC
CTAGACATCATTTGCT
TTCATGTCACCTCGTT
CGTTAGAGTTAGGACG
GATTCTTCATGGATCT
CGAAGTTTCCGCAACG
TTCGATTAGGCACAAC
TCATTCAAGTCGCCAC
TCTCACGGTAGCGAGT
GCCAGCATCAATGTCG
GTGCACGCACAGCATT
CACGTGGGTTTGGAAA
GGTAATCTCAAGCCAT
TCTAACTGTGGACTGA
CATGCCTTCAGATTGC
AACGTCATCACCTGTC
CTGTCGTCAGATACCT
AACCATGTCACCGCTT
ATTATCCTCGATACAC
AGTTAGCCAACTGATC
AGTACTGAGTAAGACT
AGTTCGACACGAAGAC
GAATAGATCATAGACC
TCTTAGTGTACCTAAC
AAAGAACGTTCCCAAA
TCAGCCTTCGAACGGA
CTGCCATTCCATGCAA
TTCCAATCAAAGGCGT
TCCAGAAAGAGATCGC
TGGTAGTAGAGAGCAA
GGGATGACATGTCAGT
GTCTCACCACTTGTCC
TGTTCTACATTGAAAG
ATTTCTGAGGGCCAAT
CCCATTGCATTAAGCC
GGTGATTCAGCGAACA
TTACCATTCGCTTGAA
GGGCCATGTCTAGGTT
GTGCTGGAGCCTGAGA
ATTCTACGTCCCGGTA
GTGCTGGGTTCAAGTC
TTCTTCCGTCTCGGGT
CAAGAGGGTAGCGCTC
GATCATGCAGGACATG
TAGGTTGGTCCGAAAG
GATTTCTGTCCCGCAA
GTTACCCGTTTGGCTA
GCAACCGTCAAAGGTA
CGATGGCTCAGTGCGC
TCACTCGGTCCGTTTC
CAATGACGTGCATTAC
CGCAGGTGTCCCTGTT
GTGCTGGTCACCTTGC
AGCATCAAGCTACGTT
TGATGGTAGATGGTCG
AAGGTAAAGGCAGGGA
GTTACGAAGTAGAGTT
ATTTCTGCACGCGTCA
AAGCCATCAAATTAGG
ATCCATTTCTCTTGCG
ACGTACATCTCCGATC
CCATCACGTGGGTTGA
ACATGCAGTTGGTACT
GCCTGTTCATGACTGT
CGTAATGCATCGCCTT
CCTTTGGTCCCTTTGG
GATGCTAGTCCACTCT
GGGATCCCAGTGAGCA
CTTCTAATCCCGAAAT
GATCACAAGGCGTCCT
TATCTTGTCTAGACAC
GATGCTAGTGATTGGG
GAGTCTACATTGAAGA
AATCGTGAGTCAGGGT
GAGAGGTGTCCAGGTC
GTTAGACAGCTCGACC
TAATCTCTCGAGAGAC
TCACTATCAACGTATC
ATGGGTTTCGGTCTAA
GCACGGTTCAAGGTGG
GTGAGTTCAAGAGATT
TTGCCTGCAGTCAGAG
TGGATCACAATACCTG
CATGGTAAGTAGGTTA
CTGTGAAAGAGGGCGA
ATTCACTGTGTCGCTG
GGGCTACGTTACCTTT
CCTGTTGTCATTCATC
TGAGGAGAGGTTAGTA
TAGCACACACACGGAA
CTCCGATTCTTTGATC
TTGGTTTCAAGAAATC
ACATGCAAGGGATCGT
TTAGGGTAGTTGGAGC
CTACAGAAGGTCCCTG
ATCGTAGAGAGGCGGA
GAGTGTTCATCGAACT
ATTATCCGTTATCCAG
TGCTGAACATGGACAG
GACCAATAGAACTTCC
TTTACTGAGACCAACG
AGCTTCCGTTTCGTAG
TCAATTCAGGTAAACT
TTACGCCAGTAGATCA
ACCCTTGAGTATGGCG
AGAACCTCAGGAGGAG
ACTCTCGGTGATTCTG
TTTGACTGTCGAGTGA
GTGTAACTCTTGAGCA
CTATCTAAGGGATGTC
TGTGGCGGTAGCGTTT
GGCTTTCCACTGTCGG
CCTTTGGAGGGTGAGG
GTGTTAGCAATAGGGC
AGGATCTTCGAACACT
CTGTCGTTCTGGGAGA
CACTGTCAGAAATGGG
CACTGGGCATGTGCTA
TTCGCTGCAATGGCAG
TTTGTTGTCTAGTGAC
AAGACAAGTTTCACTT
GGCAGTCGTCAACACT
TGCGGCATCACGGACC
TTGGTTTAGAGCAACC
AGTACTGGTACAGAGC
AGGGTGATCAGGCGAA
CAAGCTAAGCATTGTC
AGCGATTTCCAGGACC
GAGGGTAGTGAATAAC
GTGGAGAGTTGCATTG
AGTGATCAGAGAGCAA
AAGTGAACACGGTAGA
AGACACTCAGTGAGCA
TTTACGTTCTTCTGGC
GCCAGCATCTTAGCCC
TTGGGTAAGTGTAGTA
GGGTTTAGTATCGCTA
GACCGTGGTTAAGTCC
GTTCATTTCTCGGGAC
CATTTCAAGACCAACG
GGAATCTGTTGGGTTT
ACATTTCCAGATACTC
GACTCAAAGGTAGTAT
TGACAGTTCTCGTGGG
GGGACCTGTCCTGTTC
AACTTCTCATCGGATT
GACATCAGTGGTCTTA
TGTGAGTGTACCGGAA
CACTGGGAGTAAACTG
TCGGGCAGTCCTTAAG
CAATACGTCAACGCTA
CTGGACGGTCCTACAA
GGGCTCACACTCTGCT
TGCAGATTCACGGGAA
TCTCACGTCTGGGATT
CCGGGTACAATGGCAG
TACGTCCTCCAGTGCG
GGATCTAAGTAAGAGG
GACGTTAAGTTAACGA
TCCTTTCAGATGCTGG
AGACACTCAAAGACTA
TCTGGCTAGCTCTGTA
TGCCGAGTCCATACAG
AAACGCTCACTCCACT
AGAACCTCACTCAGAT
CGTAGTAAGGCACAAC
TCACTATTCATTCATC
GCCCGAAGTGGACTGA
TACCCACCAGCCGTCA
AATAGAGAGTTCAACC
CAGGTATAGGTAAAGG
GTTATGGTCCCATAGA
AGGGAGTGTGCCTATA
CACACAACACTTGTGA
AGATCCAAGGTCTTTG
TGCATCCTCTAGTGTG
GCTTCACCAAGAGTTA
GACAGCCTCACTTTGT
AGTAGCTAGGACAGTC
GTGAGGAAGTTGCATC
CATAAGCTCCCGAATA
AGAAGCGTCACAATGC
CGTAGTAAGCCTGACC
AAAGAACTCGACGACC
CCGTTCACAGGAATAT
GCATCGGAGTACAGCG
CATTTCAAGGCGTTGA
GAGGGTAAGCGCTGCT
AAGGTAAGTGGTACAG
CCCGGAATCAGCATTG
GTGAGTTAGCGAACTG
AACAGGGTCTACCTTA
CGCCATTTCAGGAAAT
TGAGACTCATGCAGGA
GTAGATCCAGGTTTAC
AGGAAATAGGTGCCTC
CTGTGAAAGTAGGCCA
GATCGTAAGGTATAGT
GTTATGGGTCCGTTTC
CTAACCCCAACACAAA
CCGTAGGGTAAGCTCT
ACCGTTCAGAATTTGG
TACATTCTCGTCACCT
TCGACCTAGTCAGCCC
TCCGTGTCACAGTCCG
AACCTGAAGAGGGTAA
CGAGAAGGTTAAGCAA
TTGACCCAGTCTGCGC
CCGATGGTCTAAGCCA
CATTCATGTTTCGTTT
CGTCCATCAATAGTCC
GTGGGAATCTTGATTC
TGATCTTTCAATCTTC
ACTGTGACATAGTCAC
TGTCAGAGTTGCATGT
ACGTCCTGTGTCGCTG
AGTCTCCAGGACTAAT
AATGGAATCAAAGACA
TGCACGGTCTATTCGT
AGTACCATCTCCATAT
CACCAAACACAATTCG
AGCTCAACAGAGAATT
TCCATGCGTCTTTATC
GCGGAAACAGCAGACA
TGTAAGCGTTTCTATC
ACACTGACATTCTTCA
CTTCGGTCATACCAGT
CGTAGTAGTCATGCAT
ATGGGAGCAGTTGAAA
CGGAACCCACCTGTCT
AATAGAGGTGGTAACG
CAGCAATTCCATCAGA
TATCAGGTCGGTCTGG
CATGCTCTCTGCTTTA
AGAGAGCCAGGTCAGA
GGAATGGCAAGTGATA
TCCTCTTAGAGGCGGA
TCAGCAACAACCAGAG
GCCAACGAGTAGCTCT
ACCACAACAAGGAGTC
GAGGCCTTCCTCACCA
ATGGTTGAGACCATAA
GCTTCACAGCCATTGT
CTGCCATTCCGTACGG
TTTAGTCAGCTAGAAT
AGTACCACAACCAACT
AAGTGAATCTCCGAAA
TAAGCGTCACTGCGTG
GGAATGGGTCTACGTA
AAGGAATTCTACGGGC
GAGAGGTTCGCTGACG
TGCTGAAGTCGAGTGA
CATTCTATCTCGGTCT
AGTCATGAGTTCAACC
GTTTACTAGGTCACAG
CCCTCAAAGAGCTTTC
ATACCGAAGCTTTCCC
CAGATTGGTCTTCCGT
GAGAAATAGGGCCCTT
GAAGCCCCATGCCGAC
CATTCTAGTCCACATA
AGTTCGAAGTCACTCA
GTCACTCTCATGAGAA
GTAGGTTGTGTTATCG
GAGATGGTCCATATGG
CAACCAACATCATCCC
ATTCTACAGAGGGTGG
TCACTATGTTGTCTAG
CAATCGAGTATGCTAC
AAAGGGCAGCTAGAGC
AATGAAGGTTACCCAA
GAGTCTAAGTGAGTTA
TTGTGGAAGGCCTTCG
GTCAGCGCACAAACGG
CCGTGAGCATACCATG
GGGTGTCCAGCCGTCA
AGTACTGAGGATGGCT
TCCTCTTTCAGTCACA
AATGGCTCAGGTGTGA
TAAGCCACAAGACCGA
TACATTCCAGCACAGA
CTGAGCGGTCACGCTG
GGTGTTAAGGCTCTCG
TTTACTGGTAGATGTA
TGCTTCGAGGCTTAAA
TACGGTAAGTTCAACC
ATTATCCCACAGCTGC
AGTGCCGTCTTTGCTA
CACAGATGTATGTCCA
AGCCAGCGTTGACTGT
TCCACCAAGCATGTTC
GTCAAGTCATCAACCA
AGGAGGTAGGCATCGA
GCATGATGTTCAACGT
ATTCATCGTATCACGT
AAGCGAGAGGCACCAA
CGGGTGTTCCATCTGC
TGAGACTTCCGGCAAC
TCGTAGATCAATCGGT
CTCCACAAGCCTGAGA
TGAATGCAGAACAAGG
GGCTTTCCATCCAATG
GCAGGCTCAAACTAGA
GTTCTATAGTTGCGAG
AGGTTGTTCAGTGTTG
TCACGGGGTTCCACAA
CAGCGTGTCTGACCCT
CGTAAGTCAGGGCTTC
CCACGAGAGTCAATCC
CTCCCTCAGACATAAC
CTCAACCAGAGCCCAA
ACATCCCCACTTCTCG
TAAGTCGCAACAACAA
TTCGCTGTCTAGCCAA
TCGTCCAAGTTGGACG
CATCGCTTCGAGAAGC
ACTGCAAGTACGTACT
GACTCTCCACGCAAAG
GCCAGCATCTAGTGTG
CAAGGGAAGACGAAGA
TTTGACTTCGAGTCTA
CTTCTAACAGCGTGAA
GTAGAAAAGGCAATGC
GAAGTAATCCTATGGA
GGGTATTTCTGAGCAT
GGGACCTAGAGGTGCT
TCGCACTCATGTCAGT
ATGTCTTTCCAACTAG
GAGACTTGTTACCCAA
CCCTCTCTCTTGATTC
GCAGCCACAAGTGGAC
TAGCACAAGCGTTAGG
CTGGTCTGTAAGACCG
GAGAAATTCTAAACGC
AGGACTTCAGAGATTA
CGAAGGAAGACGGATC
TCTATACGTATGTCTG
CACAGGCCAAGACGAC
TCTTCCTGTTGGATCT
TGCTTGCAGTACTGGG
AATGGAAAGTCATGAA
GTCCTCACAACCGCCA
TCATATCAGTAGCTCT
AAGAACAGTCGCATTA
AGGCCACTCCTGGGAC
CACCAAACAGAGTTGG
ACACAGTTCTTAGTTC
ACCGTTCGTTAGAAAC
GTTGCGGTCAACCGAT
CAACGGCTCCACGTAA
CACTGTCAGTAAACAC
GTGGAGAAGGCACCAA
AACCACAAGTCTCTGA
CAAAGAAGTGGCCACT
GCATTAGTCTTTGATC
TGGCGTGCAGAAACCG
GCGATCGAGACATACA
AAAGGTATCTGGCCAG
GCGGATCCACGGCCAT
ACCATTTCAAGCTCTA
AGCCACGCAGCGAACA
CTAAGTGCAGCCATTA
AGACTCATCAAGTGGG
TGGGCTGCAAGGGTCA
CCTGCATGTGGTTTAC
AGCCACGCATCGGCCA
TGAGCATTCCTTCAGC
GTCACTCAGGCTGAAC
CTTGATTAGCTAGTTC
TAAGCGTTCTGGCCAG
ATAGGCTCACGACGAA
AGGTCTAAGAGCGACT
TTGTGGAAGATAACGT
CATCGCTGTGCAACAG
TCTACCGGTCTTTCAT
CACTTCGCACATATCG
GCTGGGTCACGACGTC
CCACGAGAGAATCGAT
GTAGCTACACACGTGC
CCACGTTAGCAGCACA
CGTTGGGGTCCTGAAT
TAGGGTTAGTAATCCC
TGCACGGTCCAACCAA
CGTAGTAAGTTAGTGA
TGTGAGTTCTTCCCAG
TGTAAGCAGAACTGAT
GGGTTATAGGCAGCTA
CTTTCAACAACCGACC
CCCAACTGTTAGTTCG
TCGGGTGTCAACACCA
ACAGAAAAGGAGGTTC
GAGAGGTTCCCTTTGG
AACCATGCAGGCATTT
GCTGCAGTCAGTGATC
CGCATAAAGCATGCAG
ACACTGAAGAGGTATT
TACTGCCCAGTAACCT
ATGAGTCGTTACCTTT
CAAGGGAAGCTTAGTC
AGTCATGAGGGTCTTT
TGCGGCAAGCACTCGC
GAGAGGTTCTCTGACC
TACTGCCCAGCTCATA
CAGGTATCAATTTCGG
TTCCGGTAGATCCAAA
CTTAGGAAGGTGCTAG
AAACGAACACTAGTAC
TCATACTGTTCATCGA
AGTTAGCCAGGACTTT
CGCATAAGTCGATTAC
CTTGATTTCCCGAGAC
TACTTCACATTCCTAT
AGGTTGTAGCCTGTCG
AAGGTAAGTTTACCTT
GGCTTGGAGCACAAAT
TTCTAGTCAGCCGTCA
TCCTCTTCACTACGGC
TGGTGATCACGCCACA
GCAGTGGTATCAACGC
GCTACAATCTCGCTTG
AGACAAACATCCTGTC
AGGATCTGTCAGTCTA
TGTAACGGTAGAATAC
AGCGATTAGGAAGTGA
CAATCGAAGAAGTCCG
TCATTCAGTGTTGACT
GTACAACTCAGCTTCC
AAGCGAGAGCATTTCG
TGGAGGAAGTGTACAA
TTAGGGTCACCCAATA
GCGAGAAAGTCATGAA
AACAACCCAAGAGCTG
CTTAGGACACTTGACA
TAACTTCAGTGGATAT
TCATATCTCCACAGGC
CAGATCAGTTCGGTTA
TGGGAAGTCGCTGATA
GAACGTTTCATAAGGA
GGTGATTCATTGACAC
TACTTCACACCAAATC
CCAATGATCCCATAAG
GTTTACTGTTGCTCAA
TCATTCATCGTGCAGC
CAGCACGCACAACATC
GGTGATTTCACCCTGT
TGACAGTCATCGTCCT
TTGTTTGAGGTGGTTG
TATCAGGAGATGACAT
ACGATCATCGAACCAT
GCGGAAACAGCTACAT
AATCGACAGTTAACGA
TCGCTCAAGTAACGTA
GAAATGAGTCTCGACG
GCAGTTACAATGGCAG
GTAGAAATCTCTGACC
AGTTCCCGTTACGCCG
GGGTTATCATGGCGCT
GGTAATCCAATTGCGT
CCACTTGAGTCTTCGA
AACCACACAGTCCGTG
ACCAACAGTTTCGGCG
TGACTCCGTGCAATAA
ACACGCGTCCTCTCGA
CCGGTGAAGGATCATA
GCTACCTTCCCGAGTG
GGAGGATTCCTTATGT
GTCACTCAGAGACAAG
ACATGCATCCGATCTC
ATACTTCAGACAACAT
GATCACACAGTAACGG
CACTTCGGTATCCCTC
ACGGAAGTCATGCCCT
AACAAGACAACCGCCA
GGGTTATAGTCCCGGT
ACTATGGGTCAACCTA
ATGAGGGCAACAGAGC
CATTTCAGTAGTCGGA
CTCTGGTCATGCCATA
CATCGGGTCAAGTAAG
TGCTTGCAGCTGACCC
CCGGACAAGTGGATTA
TGCATGATCATGCAGT
GATAGAAAGCTAGAAT
CTTAGGACATAGAAAC
AGGCCACCATGTACGT
TTAGTCTTCTGGTGGC
TTCTTCCAGACAACTA
TCTCCGATCCTGATAG
GCTTTCGTCTCGACCT
TACAACGAGACATGCG
ACACCAAGTCAGATTC
GAGTTTGCAACTGGTT
TGACTCCCAGTGGTGA
CTGCATCTCATTGCTT
TAAGCGTTCGCTACAA
CCGAACGCAGGACTAG
TCTTTGAGTGCGACAA
AATGGAACAGCTACTA
GACCGTGGTAACGATA
CTCAAGACAATCCTTT
TTGGGTAAGTAACAGT
TCTCCGAAGTGTTCAC
GAGACTTCACAAGCAG
GGGTGAACAGCGTGAA
CTCCCAACAAGTCGTT
AAAGAACTCTTAAGGC
CGCCAGACACAAGCCC
CTACATTCATGCCATA
CCCAACTGTGTTTACG
TCACTATAGCTCTGTA
TCAAGACTCATTTGCT
CAACAGTAGCGTGTTT
TACACCCTCGATCCAA
TCAAGACCAACCACGC
CCCTTAGTCTACTGCC
AAGGAATTCCATGCAA
ATACCGATCATTCGTT
TTAGGGTCAGACGCTC
CCCAACTCAAGACCGA
ACACCAACATAGCTGT
ATGCGATCAAAGGATT
TTGGTTTTCGCCAGAC
CATTGCCAGGTAATCA
CATCCACGTCATCGGC
CGCATAACAAGTGGGT
TTGTTCAAGATCGCCC
TCCACGTTCACCGACG
TTCTGTACACCTAAAC
AAGATAGAGTATCTGC
GGGCTCAGTTCGTAAC
CCAAGCGTCAGGACAG
TGGTAGTTCGAATCCA
TGTCAGACAGAGATGC
AAAGTCCGTCACATTG
ATGGTTGCAAGGTTGG
TTAGGCAGTTGTGTAC
ATGAAAGAGTTCCGTA
TACCCACTCCTCACGT
TTCGCTGTCTGTCCCA
CCGATGGGTCGAACAG
AAAGTCCCATCGGCCA
CCGTTCAGTCCACAGC
TTTACTGAGTGACACG
GATAGAACATGAGGGT
GTCATGAGTGAGATTA
TTCCTTCCACGCTATA
AGTACCACATCCTATT
CAACCTCCAAGAGTTA
GAATCACGTATCTTCT
AACTTCTGTAGCGTTT
GTCTCACAGAAGTCTA
TAATCTCAGTCCCAGC
GTGTTCCGTGCACATT
ATTCTACTCGCGGACT
ACCCAAAAGTTCCGTA
GTCAGCGAGTTCACTG
GCACTAAAGCTGCGAA
ACCATTTCAATTGTGC
GTACAGTTCAAAGCCT
TTGTTCACAGCCCACA
AGATCCAGTCATGACT
CTCAGTCAGACGGAAA
GTTATGGTCCAGCTCT
ACGTCCTAGCGCTGCT
GCTACCTTCGAACACT
TCATTGTAGCCTCTTC
AATGGAATCGGAGTGA
AGTGTTGGTATGCGGA
TTCATTGGTCAGTCGC
CCGGTAGGTCGCCTAG
TGGAACTAGTAACCTC
GCCCAGAAGGTAGCCA
TCGGATAAGGGCGAGA
TCATTTGCAGTCGTTA
GATTTCTAGGTTGACG
TCACAAGAGGGATCAC
AGAACCTAGGTAGACC
TGTTCTACAAACACCT
ACGGTCGAGATGGTCG
AGTTCCCGTTCGGCTG
TACTGCCCAGTCAACT
TGCGGGTAGAATAGTC
AATCGTGTCAGTCACA
AGAGAGCTCGGTCGGT
GACACGCAGCAATTCC
AGGATCTTCATTGCTT
GACACGCAGTGCACCC
TCCGAAAAGGTCACCC
TTCCTAAGTGAAGCGT
AACGAAATCTATCGTT
AGGTTACGTCCAGCGT
ATTCCTAAGGACAGTC
TATTGCTAGATACGAT
GAAACCTCAAGTCCCG
TGTTCCGTCGAGAATA
TTCAATCTCATTCCTA
TGTTGAGTCTGTCCCA
GTTCCGTCAGAAATTG
CAAGACTAGCTCGGCT
TACGCTCAGCAATTCC
GTAATGCGTTCGGTCG
ATGGAGGTCAGCAATC
TCAGCCTAGTCCGCCA
TATTTCGCACAATGAA
CATGCGGAGTGAGGCT
CTGAGGCGTTACTCAG
CTTACCGCAGTGAGCA
ACTATTCTCCTGCCAT
TCTTAGTCACCCTCTA
GGTTAACCACGCTATA
CGAGGAACATCTGGGC
GGTGGCTTCCAACTAG
CTGTACCCAATGCAAA
CCACAAAGTTAGGACG
GCATCTCAGATGGTCG
CAACAGTAGTAGAGTT
AGGAATAAGTAAGCAT
GATCACAGTTGGACCC
GCTTGGGTCAGGAAGC
CTGCAGGGTACGTGTT
ATCACAGGTCTACGAT
AAAGAACTCCCTATTA
CGCATAACAGTCAACT
AGACCCGGTTCAATCG
GAGTTTGAGTCGGCAA
TGGAGAGCACACGCCA
GAGTCTAGTCACAATC
AGCTTCCGTATACGGG
AGCGCTGCAAACCACT
TCTTTGAGTAACACGG
GCGGATCAGGTAACTA
TCTCTGGTCCAACACA
CTTCTCTGTATGGGAC
TTGATGGGTCTACATG
CCCAACTGTGTACGCC
TCAATCTTCCACGAAT
GCTTTCGTCCTAGCGG
TGTCCCAGTCGATTTG
AGGGAGTAGATCCGAG
ATCCATTAGAATTGTG
GTCAGCGAGGTTTGAA
ACAAAGATCTCTCAAT
AGAAATGGTGCGTTTA
GGAATCTAGTCCTACA
TACACCCCAACTCGTA
GCGTGCACAACACAGG
GACCTTCTCATACAGC
TCTCAGCTCAGAGTTC
CAACAACGTGGTTTGT
CGATGCGAGACGGTCA
AGAAGTAGTGACTGTT
CTAACTTTCGTCCTCA
AGATCCAGTTCGGCCA
TGCTTGCTCAAACGTC
CCCTGATAGGGCAACT
AGAGCAGTCACATTGG
AGATAGATCAAATAGG
ACAGAAAAGGAAGAAC
TACACCCTCACTTGTT
GATGACTGTCGAGTTT
TTGATGGAGTTCCGGC
AACCTGATCATTGTTC
GGAGGTAAGTGAGTTA
ATAGAGACACATACGT
CGCAGGTGTTGATCGT
CATGGATTCTCGGGAC
TACGGGCCAGAAGTTA
TGCAGATAGGGTCAAC
GCTACCTGTAGTCTGT
GGGATGACATGACGGA
TAAGTCGCAGGCTATT
CAACCTCCAACCCTAA
TGAGGGAAGGCTTAGG
AATGACCGTCCTCCAT
ATTCCATAGACAACAT
CCTTGTGGTGTGTCGC
CGTGCTTCATGGCCCA
ACGTTCCCACTCCACT
GAAACCTCATCCAACA
AATCGACAGTCGCCCA
TTCATTGGTGCATGTT
AGAACAACATCTTAGG
AGAGAGCGTTACCCAA
TTGACCCAGTATGCAA
AGAGAATGTCATCACA
ATTCATCCAGGAGGAG
GGACGTCTCTGAGATC
AGGGCTCAGCCGCTTG
GAGTTGTTCTACACAG
ACTTCGCAGAGGTGCT
CAGCCAGCAGTCTCTC
GCTACAAGTTGATCGT
TGGATCAAGCACTCTA
CACTGTCGTGGCTTGC
AACAAAGGTTAGTCGT
CAGTGCGAGTTTAGGA
CTATAGGAGCTACTGT
TCAAGACAGTAGGTTA
AGACCATGTTCCACAA
TACTTACGTGCCTACG
TCATACTGTATCCTTT
AGACCATGTGCTGCAC
CTCAGGGAGGAACTAT
TGTAACGTCGGACTGC
CGTAGTATCGTTACCC
TGACCCTAGGCCACTC
CATTCATTCGGTTCAA
GTAGGTTTCCTATGGA
CTTGAGAAGCGTTAGG
AGTGTTGTCAACTACG
CCGATCTCACTCCCTA
TATTCCACATGCCATA
CGAAGGATCGGCTATA
TAAGCCATCTCGCTCA
GAGGGATGTGGATCGA
TCAATCTGTATCTTCT
CTTTCAAGTTGGGCCT
GTGGTTATCTGGGCGT
TCATTACTCCCATAGA
CGTAAGTCAGCTGTCG
TGAGCATAGCTGTACT
CCGATCTAGCCGATCC
TGACTCCAGAGAATCT
TTGCGTCCATCCAATG
TCTTCCTTCTCATTTG
CACTTCGTCACTCGAA
TTCACGCCACGTATAC
CACGTTCCATCTAACG
AACAAGACATTGACAC
AGACACTAGGACTATA
CACCGTTAGAAGTCTA
GCAGCCATCACGACTA
AGTTCGACATGCACTA
GGGAGATTCAGGACGA
CATCGCTGTAAGATCA
AGTCTCCAGTATGTAG
AGGGCTCTCGTTCTAT
AGAACCTGTATCCTCC
GTGTTCCCATTCCTCG
GAAGTAAAGAATCTAG
GATAGAACAGTATACC
AGTGACTCAACGGCTC
AAGCGAGAGCCGATTT
CCACAAAGTAGAGCTG
CGTAGTAGTGCCCGTA
GGAGAACAGCCGTTGC
GCGGATCCAATGCTCA
TGCTCGTAGATTAGTG
CAGCCAGAGCCTGACC
CGAGGCTAGAGTGGCT
TACCGAACACCGTGGT
AGTAGTCTCAAGCTTG
CACCAAATCGGCCCAA
GAACACTCAGGTGAGT
AAAGGGCGTGTTTCTT
GTCTCACTCGATACAC
CAAAGAATCCTTCTTC
TACCCACCAAACGAGC
AGACACTTCGACCCAG
TTGAGTGGTACGAAAT
ATGCATGAGCATATGA
TGAGGTTCATAGCACT
TGCGGGTAGGTGAGCT
GGTGTCGTCTTGGCTC
TCACACCAGCTAGAAT
AGGTAGGGTCACTAGT
TGTCCACCAACCAATC
GACCTTCGTGCCGTTG
ACTTTCAGTTTACTTC
CGTAAGTCAGCTAACT
CAGTTCCTCGCAACAT
ATCGATGAGACCAAAT
CAGCGTGGTGGATCGA
TTAGTCTAGAGCACTG
ACGCACGCACCAAAGG
TCATGCCCATGACTCA
CGCATAAAGGTGTGAC
TCCATGCTCAGACTGT
GCCATTCGTGGTGATG
GAGTCTACACACAGAG
GTCACGGCAGGTTCCG
GACACGCGTCCATACA
TCATGAGGTAACATAG
CCTCATGGTTCGAACT
AACCATGAGATGGGCT
CTTCTAAGTGGGCTCT
CGTAATGCATAGACTC
ATCCATTGTAGTGCGA
CGAGGCTCAATGGCCC
GTGGGAAAGACTGTTC
CCGGACAGTACGATGG
TCCCATGTCCACACCT
GTCGAATGTGGGACAT
AGCCAGCAGAAGCTCG
GGATCTAAGCTGACAG
CAATGACGTAAGCGGT
GAAATGACAAATGGTA
GCGAGAATCTTCGTAT
TATTTCGCAAGAATGT
ACAAGCTCAAATCCCA
GCCAACGAGCGTACAG
TGTTCTAAGGCCTAAG
CTAGGTAAGGACAGCT
TCCTCTTTCGGCTGGT
TCATGTTAGTCACTGT
GACCCAGCATAGGCGA
AATGGCTAGTGAGTTA
TGTTTGTTCGAACGCC
TGATGCAGTTACCTTT
GAGGGATGTATAGGGC
GTTCATTGTTGTGGAG
GTGCTGGCAAGGTTGG
CTAACTTGTATCATGC
GTGAGTTTCAGCGCAC
TTACCGCGTTATGACC
AAACCCATCGTCGATA
TCGGGACCAGAGGCTA
CGACGCTCTTCCGATC
ACAGGGAGTAGTCACT
TCCTCGATCGAAGAAT
CTGTGAACACCGTCGA
ATAGAGATCCTGGGTG
GTGGAAGAGTGCCTCG
CAACAGTGTCATCGCG
TATCTTGGTTCGGCTG
TGATGGTGTCGTACTA
TACGTCCGTGATAGTA
AGCGATTTCGCATAGT
CAGGCCAGTGAAGCTG
GAATCGTGTTTACTGG
GGAATCTCATCGATCA
TCATCCGCAAATCAAG
CGGGTGTAGTAAGACT
CATTGTTGTATTTCTC
CAAGCTACATGAGATA
GATGAGGTCTGAACGT
CCCTCAAAGTAATCCC
TGAGGAGTCCCTCGTA
TTGGATGGTATCGTGT
CCACGTTTCAGACCGC
CAATACGAGGTAGCAC
CAGATCACACTGTCCT
TGACCCTCAACGGCTC
TCATACTAGTCAGCGA
GTTGCTCTCATTTGGG
GGGCCATAGACAACAT
GTCCACTAGTTGGCGA
GCATCGGCATCGAGCC
GAACTGTTCTGGACTA
AACGAAATCATCGACA
TGTGATGTCCGCAGTG
TGGGAGAGTAGGGAGG
GATGTTGTCATGTCAG
AACGGGATCCTTGAAG
TTGTTTGAGTGAACAT
TTGCATTTCTTCGGTC
TGGAGAGGTAGGTGCA
CCGATGGTCGATCCAA
TTCGGTCAGTAAACGT
TACCCACTCTGCATGA
GGAGATGAGCACACAG
TACAGGTCAACCCTAA
GAGTGAGAGAGTCGAC
AGAGAGCTCATCAGTG
CGTTCTGTCGCCTAGG
TATCAGGGTAGGACCA
CTCCTCCAGACCAAGC
AGCGTATTCCCGAAAT
TGTTCTATCTGGTCAA
TCAAGACGTACGTAGG
GTGGGAACAGCCTATA
ATCCTATGTATGCTAC
CTGATCCTCTTAAGGC
TACCGAAGTGACCTGC
TGACAGTTCGACGAGA
TGTAACGCAACACGTT
TGAATGCCACTAGGCC
GTCGTAAGTAGCGTTT
GGATGTTTCACAATGC
CCATAAGGTAGTCGGA
GGTAGAGCACCATAAC
TTGAGTGCAGTTAGAA
ATTGTTCTCCTGGGTG
TCAAGACTCACTGTCC
TCTTCCTAGACTTGTC
CATGGATTCTAGCAAC
ACAGAAAAGTAGCAAT
CAACCTCTCATTGTGG
CTCCAACGTCGTATTG
TGCTTGCCACCTGATA
CATTCTAAGGCTCTCG
GTGTCCTCAAAGGGTC
TCGAAGTTCGATACAC
AGGGAGTCATTGCCGG
CTACCCAGTGCCTTCT
CATACAGAGTCACGCC
ACTCCCAGTTTGAAAG
GTATTGGCAAGGCTTT
CCACCATAGGTCATTC
CGGAGAATCGTAACTG
TGACAGTTCTTCCCAG
TTGGGATTCTGTTGGA
TCGGGCATCGGTCGGT
ATACCTTGTAGAGGAA
CAAGACTAGCCATTCA
GCAGCCACAGCATACT
CTCAGGGCAGTCGAGA
TGTCCCAGTGGCATCC
CTGCATCCAATTCGTG
TTCGCTGGTACAGCGA
TTCCGGTGTTGAAGTA
CACAGGCCATCCAACA
GAGTTACGTCTGGTTA
TTCTTGAAGTGCTACT
TCCTGCAAGGTTGCCC
TCAGTGACACACCTGG
GGCTTTCAGCGGACAT
TGGTACAGTCAGACTT
AGAAGTACAGCACACC
ATTTCTGAGCTCGAAG
CATGGTATCATGCCGG
CAGATACGTTACGCCG
GTAGGTTTCACCCATC
TGTGATGTCCTGCTAC
ATGGGTTGTAACAGGC
AGTAGCTAGCGTGAGT
TGGGCTGCAAGAGTGC
ATGCGATGTAGCGATG
TCTACCGCATAGAGGC
CGAGGAACAATACCCA
AACAACCTCCATGATG
AACCAACGTCGGTAAG
CGGGCATTCGTCCTTG
GCAGCTGGTTGTGCCG
GATTCGAAGCGTACAG
ATGCATGAGCTGGAGT
CCGAACGCAGCATACT
ACAGCCGTCTGTCTCG
CCACGAGTCCATCTAT
GTGGAGAGTATCACGT
AACACACAGAGTCCGA
ATAGAGAAGTTACGAA
GAACGTTAGGGTACAC
GCAGGCTCACCAATTG
TTCACGCGTTTACTTC
CTACATTCAGGCACTC
ATCGCCTGTACCGGCT
CACCGTTTCGGAATGG
TTCTGTATCCGTCAAA
ACAGAAAGTCACAATC
TCGCTTGCACGCAGTC
CGATCGGAGGAACGCT
CAGGTATTCCTATTGT
TTCAATCTCGTCGGGT
TTACCGCGTGAGATAT
TCGTAGATCATCTGTT
GAAGCGAAGCGCAATG
AGGGCTCTCGTCGGGT
TCCACGTAGTTCAACC
TTGGGCGTCAAACCTG
AGGATAAGTTCCCACT
TGGAACTCAAATGCTC
TGCTCGTGTATAGGAT
GAACACTAGTGCAGCA
TTTAGTCGTATGTGTC
TATTCCACATACAGAA
ACCTGTCCAGTGGTGA
TGATCAGTCCGATCGG
TTCCACGAGCCGATCC
TCAGCAAAGCTGACTT
ATCCTATGTAGCTTAC
CACGACGCTCTTCCGA
CCGATGGGTACTCCGG
TGCAGTAGTACACGTT
CATGCTCAGGTATAGT
GGGAGATCAGACATCT
TCCTCGACACTCATAG
CACTAAGCACATCATG
ACTCCCAGTCTCTCCA
TTTAGTCAGCTCGCAC
CCTCTCCAGTTAGTGA
TGTCAGAGTTGGCCGT
GTCCCATGTTGTCTAG
GTGGTTATCCATCGTC
GTCCTCACATTGCCGG
TTTCAGTTCCTGTTGC
TGACAGTGTAACGATA
TCGACCTGTGTTAGCT
GATAGCTTCATGCAGT
CTGAGGCTCCATGAGT
ATACTTCAGAAACTAC
TACGGTATCTGTAACG
CTTACCGGTCCTGGTG
GCACGTGCATGCAGGA
ATACCTTTCCTCAGGG
GGCTTTCAGGTGCTTT
TTACCATCAAACTCTG
ACTTTCAGTTGCATCA
CCTGCATTCACCTACC
GTTCCGTGTGGCTGCT
CACTGGGTCACCCTGT
TTCACCGGTCCCACGA
CCTCAACCATCCGAGC
AAACGCTGTTGGCCTG
GTAATGCAGTCTGCGC
GTGAGTTGTTGTCTAG
GAACTGTAGTGGATAT
TAAGCGTGTGACTGAG
CACGAATTCTGGACTA
TGACTCCTCTCGAGTA
TTGCCTGCAATTTCCT
AATCACGCATCGTGCG
ATGGTTGGTTCTCCAC
GATTCTTCATGCGGTC
CGTCCATGTCCTCCTA
AGCTCAATCTTCCTAA
TACCGAAGTTGCAACT
GCCATGGTCGAGCACC
GCACGTGCAGGTCCCA
GCTACCTTCATTGCGA
GCTACCTCAGAGGCTA
TAATCTCTCGGTGCAC
AAGCCATCATAGGAGC
CAGTTCCCAGTCGCTG
CTTCTAACAATCAAGA
TCTTCCTAGTGTACAA
ATGACCACATAACCCA
TCAAGCAGTCAAACGG
CTCTCAGAGCAATAGT
CTGCATCCAAATAGCA
GACTATGAGTTCCGTA
CTCCGATTCGGAATGG
ATTACTCCAGGTAGTG
TCAAGACGTAACGCGA
ATCGGCGGTGATAGTA
TTTACTGGTACGCTTA
TACAACGTCGTCGCTT
GGACGTCTCAACCCGG
TTAGGCATCTTCGATT
CCCATTGAGCCTCTCT
ACGTACATCTAGCATG
AGACACTCACCTTCGT
TTTACTGGTTCCAGGC
TGCAGTAAGGCCGCTT
AATAGAGCACTCGATA
GTAATCGCAGAATCGG
CGTTAGAAGGCTCCCA
TTTCCTCGTCTCGCGA
AGTCAACAGCAATAAC
ACACCAACAAAGCAAT
CCACAAATCACTGGTA
ATATCCTTCAAGAGTA
GTTCTATAGCACACAG
GTGCTGGCAGCCGTCA
TCCTAATTCTCCTACG
TGCACGGTCCATAGAC
TGGTTAGCAGATTCGT
CCTCCTCCATGCAGGA
GGTGGCTAGAGCATCG
TTCAGGATCGGTTCAA
GTGCAGCTCGATAACC
TACGGTACATAACAGA
AGGATAACAGCGACAA
AGATCCACAGCGGTCT
AACCAACGTTCCTAAG
ATAGACCAGACCGTTT
CTCCAACGTGTCCCTT
AGTAGCTTCTTGCAGA
CAACAGTGTCGTGCCA
TTGCGTCTCAGTGCGC
AGGAAATGTGTTGCCG
AGGCCACAGACCAGAC
ACTTTCAGTCAAGCGA
ATGGATCTCGTCAACA
TTTACGTAGCCTCATA
TTGCCTGCACCCTCTA
TCAGTGATCAGTCCGG
CTAACTTAGCTTTGTG
GTGTGGCCAAGATGTA
CTGCTCATCCGGGACT
TCGTGGGAGCTCTATG
TTCTAGTCAGGGCTTC
ACACGACGCTCTTCCG
TAATCTCCATGGCCCA
GCGATCGAGATGAAGG
GACAGCCAGAATAACC
GGTTGTAGTGAGTTGG
GTTTGGACAGAGGACT
CTTTCAACATCACGGC
TAGACCATCGCCTTTG
AGGATCTCAGAGTCAG
TACGCTCGTGCTATTG
CCTCTAGGTCAGACGA
CCTCACAGTGAGTTGG
CAGTTAGCACAGCCTG
GATCACAGTGTGTACT
CATGCCTAGATGCGAC
CAGTTCCCATTCAGGT
TAATTCCTCTAACACG
ACGTCCTAGCGTATAA
GTTTGGACACGACGCT
TACGGGCTCTGCGTCT
TTGATGGTCTCCTACG
GGTGGCTAGTACGAGC
ATGGAGGTCTGTAAGC
CCCTCTCGTCTCACAA
TGCCGAGAGAGATGCC
CAAGCTATCTGGTGGC
CTATCCGGTCGTATTG
GTTACCCGTGATATAG
AGGGAGTTCCTCTAAT
TCCGGGAGTTGCTTGA
TTTCACAGTTTGATCG
AACGGGATCCGTCAAA
CCACGTTCACTGGAAG
ACTATGGGTTCACGAT
AGATGCTCATATCTCT
CTACATTCAGCTACAT
AACCAACGTTGCTGAT
CCAAGCGGTTGCGTAT
TATCTTGCATAAGCAA
TGCGACGTCTTGGATG
TTTATGCCAAATCAAG
TGGGATTCAGCAGTCC
GTGTTAGCACCCAAGC
AGTAGTCGTCCTACAA
ACATCGACACAGTCAT
TTGGATGTCCACGTCT
CCAAGCGCAACATCGT
TATACCTGTTGCGTAT
TGGAGAGTCGATCCAA
GTCATCCCATAATCCG
GATCATGAGTGTAGAT
ATAGGCTGTTAGGCTT
GACGCTGCACCATAAC
AGGCATTGTGATACCT
CTGCTCATCAGAGCAG
GGGCTACGTTAAGTCC
AGACACTTCTATCGGA
ATCAGGTCAGCGTGCT
GTCTGTCGTATTGCCA
CGCAGGTCATACCAGT
ATCCGTCTCCCGAACG
GTGTGATGTGGGCTTC
CACTGAAAGATTGCGG
TCCGTGTTCCTGGCTT
GGGTCACGTGTAACGG
CGGCAGTCAGTGTACT
TACGGTAAGAGAGCGG
GGATCTAAGGTTAAAC
CTCCTTTGTGGATGAC
TCTAACTGTCTACAAC
GGTGTCGTCCTGGGAC
TGTGAGTCAACCCGCA
CTCTCAGTCTGGGAGA
GGTTGTACATGCCATA
AATCGTGAGCTATCCA
AGTGATCGTATTTCTC
GAACGTTTCCGGCTTT
CTACATTGTCGAGATG
TAGGAGGGTAACAAGT
TGCATGAAGAGCCGAT
ACTCTCGAGCGCCTCA
TCAGCAATCCAGGACC
TCAGCCTAGTCGCGAA
ATCGATGTCGTCAAAC
CTTCAATTCGCACGAC
CCGAACGGTCGATGCC
ATGACCAAGCGTGTTT
CGCCATTAGCACCGTC
ACAACCATCCTACGGG
GTCGTAATCACAATGC
CAGGTATAGACTTCGT
CACGAATAGAGTCAAT
GCTGAATCATGGAGAC
AACAGGGCAGCATACT
TGGATCAAGGTTTACC
ACAACCATCACACGAT
CTGCATCAGCTCATAC
GATCGTATCAAACTGC
TTTACTGAGCGTGTTT
TTCAGGAGTTGCGTAT
TCATTCACACACCGAC
GCATCCTCTCCTATTA
AAAGGTAGTGCGGATA
ATTCCATGTAGACTGG
GTGGAAGGTCCCTGAG
TGTTGAGGTTTAGAGA
CTCATGCGTCGTCGGT
ATTATCCCAGTTAAAG
ACGGGTCAGGCATCTT
AGTCATGGTGATGAAT
CCTCAGTCACCATTCC
TAACTTCCATAGCTGT
AAGCCATAGTATGGAT
TACAGGTAGAGTGACC
AGGACGATCATCTCTA
GTCAAACCACTTCATT
TACCCACTCTACACAG
CATAGACCACTTGAGT
AGGGCCTAGCGTTCAT
ATCGTGATCACCCTTG
GCAGGCTAGTTCTCTT
AGTGTTGTCAACGAGG
GATGAGGTCAAACCCA
CGTTGGGGTTTCCATT
CTGCAGGTCACCTTGC
GCATTAGTCATCTATC
TAACGACAGGCGACAT
CAACGATTCTACGCGG
AGGGTTTAGAGCAGAA
GCCCAGATCGTAGCTA
CCTAAGATCGTAGAGG
CTGTGAAAGTATGAAC
TATACCTGTGTAGGAC
ACTCCCACAGAGGGTT
CATGCCTAGTGGATTA
CCTATCGGTTAGCTAC
CACCGTTTCAGCGGAA
CATAGACCAGTCGAGA
GGGAGTAAGGCTTAAA
AATGGAAGTCGTACTA
GCCAACGGTGTCATGT
GCTACAAAGACTTAAG
AGTCAACTCCGTATGA
CTTGAGAGTGAGACGT
CAACAGTGTCGACTTA
ACGGTCGAGATACAGT
CTACAGATCTCCTGAC
GTGGTATCAACGCAGA
CGGTCAGAGGAATCGC
CGCATGGGTCGCGTTG
ATTATCCCACTCATAG
TAGACCATCCCATGGG
GTCTACCGTCCGTACG
AACCACAGTACCTAAC
GAAGCCCAGACTCAAA
TTCGGTCAGGTTCATC
CCCTCAAGTATCCCAA
TGCAGTAGTGCGTCGT
CGCCAGAGTTGCGGCT
TACGGTAAGAGGTTAT
ATTCAGGTCTCGTCAC
GGCACGTTCGGTCATA
TATGTTCTCCCTCATG
CATTCATGTTAAGCAA
AATTTCCAGCCTAGGA
CCGAACGCACCGCTAG
GAGATGGTCACGATCA
GGGCTACGTAACGGTG
CAAGGGAGTAATGCTC
AACCATGAGTGTACCT
TGGTTAGAGAAAGTCT
GGGTCACTCTCCTACG
CCTCAGTAGTGCTCAT
TCAGGGCAGCCAACCC
CACGGGTAGCCTCCAG
TACGCTCCACTCCTTG
CAGATACTCCGACGGT
CATACTTTCAGCGCAC
GATCATGTCGGACCAC
GTTGTGAAGCTCGCAC
TGGTACATCGTTCAGA
ATCGTGATCATTGCTT
AGTACTGAGACGACTG
AGGATAACAATTCTTC
CTCTCAGGTCGTGCCA
CATACTTTCAGTGCGC
CACGTTCAGTGCTACT
GTCATGAGTTCGTAAC
CTCAAGAAGGGATCAC
GCAGTTAAGGCCTAAG
ATCAGGTAGTCTGCAT
TGATCAGGTTCCCACT
GATCATGAGACTTGTC
TATCTGTCAGACAATA
TAATTCCTCGCACGAC
TGGTTAGGTTTCCAAG
ATGGTTGCATCCGCGA
TGCGGGTGTGTTCGTA
GTTACCCTCCGTAGGC
TCTTAGTAGTAGGATT
TGCGATATCTGCCCTA
GACTCAAAGTTATGGA
TCAGCAATCACTACTT
TTGCGTCTCAGCCTTC
TGCTTGCAGAACAAGG
GTCATGAGTCTCGGAC
GACTGATAGCGACTGA
GCTCAAATCTACCCAC
TCTACCGCAAGCACCC
GTATTTCCAATTGCGT
TCAGGGCAGTGGTTCT
CCGGTGACATCGGAGA
TGATGCAGTGTCTTCC
TACCGAAGTATCGTTG
TCGTCCAGTGACACGA
TTAATCCGTCCTTAAG
TCTATACCATTAAGCC
AATGCCATCGATACGT
CTCAGGGGTAGAGACC
GGCTGTGGTGAGACGT
TCTCCGAAGGTATTGA
CTGTGAATCCGATCTC
CATCCACTCTCGGTCT
GTATTGGAGGTGGTTG
CCTAACCTCATTCATC
TATACCTTCGCTGATA
GTAGATCCATGACGAG
ACTATCTGTATCAAGA
GGCTGTGCAAGGTTGG
CTTGATTAGAAGCTGC
CTCATTATCGCTAATG
GATTCGAGTTCCAGGC
GTGGAGACAAGGCCTC
AGGAGGTTCGCAGATT
AGTTCCCTCTCGACCT
CAGTTAGAGGCACCAA
GAAGGGTCAATTGGTC
ACTTATCGTAGCTTAC
ACGATCAGTATTTCTC
AGAGAATTCTACGGGC
TCAATCTCACCTGATA
TTGATGGCAGAGCTAG
GCATGATTCTATCCAT
CCTCTCCCAATTCTCT
AGAGCAGTCATGCGGC
GTAATCGAGTGAGTTA
AGAAGTAAGACCTTTG
ACACAGTTCGCCACTT
GGTTCTCCAAGTTCGT
TAACCAGTCACTGGTA
GTCCCATCAAGCACAG
AAGGAATTCCCATTCG
TCGACCTCACCAAAGG
GTTGTGAAGTTAACGA
GCCAGGTTCTAGGCAT
ATACTTCAGGCACTAG
GCCAACGAGCTGTACT
TTGCGTCGTTCAAAGA
GAGTCTACAAACTCGT
TTCCTCTTCTACTTCA
CATACAGTCCTAACAG
TAAGCCACAATACCTG
CACACAACATGGATCT
GACTCTCGTCATCGGC
GTGATGTGTATCAAGA
GTGAGTTGTTCGGACC
TACTTGTAGAGAGGGC
ACCAAACCAATCAAGA
CTGATCCAGAGGTCAC
AAGCCATCAAGCGCTC
GTTTACTGTGCCCACA
CTGTATTAGTCAGCGA
GGAGAACTCAAGAGTA
CACCGTTCAGTTGAAA
CATCGGGGTAAGTCAA
GAGACCCTCACTGTCC
GACTATGCAGACAAAT
CACACAAAGTACTGGG
ACATCGAGTACTAGCT
CTTACCGAGCTGTGCC
CCTGTTGAGATTAGAC
AGACAAAAGCCACAAG
AAGATAGAGTCATCGT
CCCATTGGTGTAAACA
ACGCACGTCATGGTAC
CGGAGAAAGAGAAGGT
GACTCAACAATCCAGT
CAGGTATTCTATTCGT
TTGGGTATCCATGATG
TCGAACATCCTTCTGG
CTTCTAATCATGACAC
AGGAATACAACCCGCA
CTACGGGAGGCGATAC
CTGGTCTTCTCTGCCA
TCATCATCACGAGAAC
TAGCACACATCCAACA
AAGATAGAGCACTTTG
GTGATGTCAGTCAGTT
CCTCTAGCAGAGGTAC
TTTACTGGTCGTCAGC
GACTCAATCATAGGCT
GGTGGCTTCAGCCCAG
TTTACGTCAGTAACAA
CATGCCTGTTCTCGTC
AGCATCATCTATTGTC
TAAGCGTTCTACTGCC
CATCCACAGCCTGCCA
GCACGGTTCGCCTCTA
TGCGGCACATATCTCT
TTACGCCGTGACTATC
GCCAGCAAGCTTTCCC
TGCCGAGTCTGACCCT
TGTCCTGTCTAAGAAG
ATGGTTGGTACCCGCA
CTCCGATGTCGATTCA
TGACTCCCAGGACATG
AACAGGGCATTGACTG
TCTCCGACAAGTGACG
GGTGATTTCATGCCGG
TCAGCAACAAACACCT
TGTGCGGTCTTCCACG
GTGCTTCGTCAACCAT
TTTATGCCAGCAGTGA
TGCATGACACGCTGAC
GGGTAGAGTGAAAGTT
GCAGTTATCCCGTTCA
TCACATTGTCGCACAC
ACCCTTGGTGTGGACA
CACATGACAGGGAATC
TCAGTCCCATGGACAG
AAGCCATGTTTGAAAG
TGGATCACAACGACTT
CTTCCTTGTGAGCGAT
GCATGATTCATGGTAC
ATCCGTCAGTCGGCAA
GTACAACTCCTTACCG
TGTGGCGTCCTTCTGG
GAACTGTTCGGAATTC
CTTCTCTGTCTGCCTT
ATCTTCAAGGACAGTC
GATCCCTGTAAGCTCT
AGAACCTCACGGCGTT
GCTTGGGCACTGCGAC
TATTGGGAGATGGCAC
ATGGAGGCAGCCGTCA
TGGCGTGAGAGCTTTC
GTAGGTTCACCCAATA
GCCATGGTCGTCAGAT
GCAGTTAAGAGTACCG
TGTAACGTCAGTCCGG
TGAGGTTGTTGTCATG
CCGGACAGTGCAATGG
CGGAATTCAAGCGGAT
GGTGAAGGTCATTGCA
CGAGTGCAGCTTAGTC
TATATCCAGATACTGA
GGAGAACGTCACAGTT
AGTAGTCGTTGTGGAG
GGTGTTAAGGGCATGT
TTAGGGTTCCAACTGA
CAACAGTTCCAGCAAT
ATGGGAGGTACATACC
GCATGATAGCCTAGGA
TAGGGTTAGACTCGAG
AGGACGAGTATCCCTC
CATGCCTCACAATGCT
TCCACCAAGCAATAAC
ACCGTTCAGCCTGAAG
GGAGCAACAAGCCTGC
TCCTTCTTCTGAGCAT
TAGTGCACAGCTGTAT
CTCCACACAAGAATAC
ACGTACATCATAGACC
CATCCCATCAATGCAC
TTCCACGAGAGCATCG
AGAGCCCAGGCGAACT
AGTCATGTCATAGAGA
GTCCACTCAAGTGGTG
AGGGTTTAGCCGGATA
TTCCTAACATCGTGCG
CTCCCTCCACCAAATC
CTGCGAGAGGGCCCTT
TCTGTCGTCGAGCACC
TTAGTCTAGTCAGAGC
CAAAGAACATGTGCTA
CATACCCCATCCAACA
AGGGTGAAGATGTTAG
TCGTGCTCAGCTGAGA
ACGATGTCAGCCCAGT
TTACCATGTGGCAACA
AGGTTACTCTGTTGGA
TGGTGATAGTTTAGGA
CATACAGAGGGCGAGA
CTGTATTTCACTCCGT
GACAGCCAGTGAGTTA
GTCTGTCCACCGGAAA
GTTACGACAGGCTTGC
GCCAACGAGTAGCATA
AACAAGATCTCATTAC
AGTCTCCTCGCTTTAT
CTTCGGTTCATTACCT
ATTCGTTTCCTGGTCT
CACAACATCGAGCACC
ACAGAAACAGCTACCG
GACCTTCTCGTGCGAC
GTGCTTCAGTCATGGG
CTTCTAACACAAAGTA
GATAGAACACGTATAC
AGGGTGATCTTCTTCC
CACGTGGAGCAGCACA
ATCGTAGCACATCATG
CGTAGTAGTTAGAGTA
TCCATGCCACGCAGTC
CTGTCGTAGGATACAT
AGAAATGGTACCAATC
GCTCAAAAGTTGTCAC
TCCTTCTCATCCGATA
GAGCCTGTCACACCGG
CATGCCTCACCTGAAT
ATGGATCCATTCTCTA
GGCACGTTCGATGCTA
TATCTTGCATAGACTC
AGACACTCATCTGCGG
TCCTAATGTTCGGTAT
GGAGAACGTATTAAGG
GAGTCATAGACATGCG
CAACCAAAGACTAGAT
GAGATGGCAAGAATAC
TTCCGGTTCTCTATGT
AAGGTAACAACCAATC
TCTTAGTCAGAGTGAC
TGAGGAGCACAGCATT
GGCTTTCTCTCTTGCG
AGACCCGAGCTAAATG
TACACCCCAGCTTCCT
CGATGCGGTCCGAAAG
CTCCTTTTCGGAAACG
CCCTTAGGTTGTAAAG
TCCGGGAAGATGACAT
TCACATTCACAAACGG
GTCAGCGCAGCCGTTG
CAGTTAGCATGTTTGG
GCTTGGGTCGGTCTGG
AAGTGAAAGGCAATGC
ATCCATTAGGTATCTC
TGCCGAGGTGCCTGAC
ACCTACCTCGAAGAAT
TGTTGAGTCATAGACC
ATACCTTCATACATCG
TTCACCGAGCCTGACC
CGTTGGGAGCATTTCG
AACAACCAGTCACTAC
CCTATCGCAACTTGGT
TTCTTCCGTACGAGTG
CGGTCAGAGCATGGGT
CAAGACTAGTAAATGC
CACAACAGTGGTTCTA
AGTTCCCGTGGGAGAG
ACACTGATCATGACAC
ACAGAAAGTCCACTTC
GGGATCCTCCTCACGT
ATACTTCCACTGTTCC
CGAGGCTAGTACAGAT
CGAGGCTGTATCCTCC
GAAGCCCAGCGCCTAC
TGCACGGCATAGTCAC
AAGCGTTCAGCTCATA
AATGAAGCACAATCTG
CCTCACAGTGTATTGC
GGGACCTCATCATTGG
TAATTCCCAATAACCC
CCCTTAGGTCCTTAAG
TAGACCAAGCGCACAA
GGTTAACTCGAGAAGC
ACAGGGATCTCATTGT
CCGATCTGTCCACTCT
ACACGCGAGTATCTGC
CCAATTTTCAGCCTTC
ACCGTTCCAAGTCGTT
ATGGGTTTCAGCTCTC
TGAGGAGAGGTGGTTG
GTAAGTCTCGGACAAG
AAAGGTAGTAGGTAGC
GTCTGTCAGTGGACGT
TGTTCTAGTAACATCC
TGCGGGTTCGTTACCC
TCTATCATCTGTGCGG
GGTCACGAGTCCCGGT
GTAGATCGTGAGAACC
AACAACCGTATTTCTC
GGGACTCGTTTCGCTC
ACAGCCGTCGCAGAGA
TTCCGTGAGGTGGGTT
TAGCACATCAAGGCTT
GTGTCCTTCAACCTTT
TACTTACAGGGCAATC
GTAGATCCAAACCGGA
TTTGTTGCAGTTCCAA
AATCACGCAGATCCAT
TGATGGTTCGTTCCTG
CCCGAAGAGTCGTCTA
CTATCCGCACTTTAGG
ACGGTTACAGACGCTC
TTTAGTCGTACCGTGC
CATGCAAAGAAATTCG
TTCGATTGTGACATCT
ATAGACCTCTCCAAGA
TTCCTAATCCCTCTCC
TGGATGTGTAGCTGAG
CTTCTAAGTTGTGTAC
CACCGTTTCAAAGCCT
TTCTAGTCAGCTACTA
TACTGCCTCCATGCAA
CCTACGTAGCGAATGC
GGGCTCATCAAGTGGG
CCACGTTCAACCCTCT
GAGGCCTGTACTGAGG
GCTGAATTCACGGTCG
TAAGCACTCTGCGGAC
GCCCAGAGTCGCATGC
ATATCCTCATCGTTCC
TCCTCTTAGGTACATA
TCCACCAAGTCCCTAA
ACGGAAGTCCCGAAAT
TGTCCCATCCCAATAG
AAAGAACTCCGATTAG
CTGAGGCCAGGCCTGT
GTGAGCCAGGTCGACA
ACGTAACGTAATGCTC
TGAATCGCAAATGAGT
GTCAGCGAGTATGACA
TGATCAGGTCGTGTTA
GCATCTCGTAATTGGA
CCGATCTAGTGAGTTA
GAAGAATAGCACTTTG
AGCCAATTCTACACAG
ACCAACATCGAACACT
GATAGCTAGGGCTTCC
GCACATACAGAACTCT
CGGAATTGTCATAAAG
TTCATGTGTTTGATCG
CGCCATTCATCGTCCT
CACGTTCGTACTGGGA
CTTTCGGAGGTTAGTA
GATCCCTCAGAGCTAG
GATGATCTCCGGACGT
AGGTTACTCGGATACT
ATGGTTGTCCTAGCTC
GAGGGATAGCAATTAG
TATATCCGTATCTCTT
CTGGCAGAGCTATCTG
TGCGACGGTCCCTCAT
TGGAACTAGACATCCT
GGTTGTACACGTACAT
TGCATGATCAGAACCT
AACGAAATCCAGCACG
CGTAATGTCGGAAGGT
GTGGCGTAGTTACTCG
CAGATCAAGTTGAATG
CTGCCATTCCGCTGTT
CATAGACTCTTCTAAC
GGAATCTGTGGCTACC
ATTCCATAGACGACGT
GTAGCTAGTAATACCC
CATACAGCATAGATGA
GGGTCTGCAAGTGGAC
CACAGGCTCTCGCGTT
GGGTTATGTGCGTGCT
TGCGACGCATGGGATG
ACATCCCGTAACCCTA
GACTGATAGGCATCTT
AGGCATTTCTTTCTAG
TCGGATATCTCGCAGG
CTAGGTACACAGTACT
TTTCATGTCATTTCGT
GGGATGAAGGTCATTC
CACTGAAAGGATACGC
GTGACGCTCTCCACTG
ATCACGAGTACTAACC
TACGCTCCAAGCGCAA
ACGATGTGTTTATGCG
CCTCCTCAGCTCGAAG
CTTCGGTGTATACGGG
TACCGGGGTACGATCT
TGACTCCGTGACAGCA
TCTCCGAGTTCTCCTG
TCATTTGGTCAGGAGT
GTATTTCTCCTCAGGG
GCTGGGTTCGGCCCAA
GTTAGACGTAAGGCTG
GGCTGTGGTGATTCAC
CATCAAGTCCTTCTGG
GTCTACCTCGGTGTAT
CTGCCATGTATCGGTT
AAGTGAATCCACATAG
GATGGAGAGATCCAAA
CATCGTCGTAGCGCTC
GGTTGGTGAAGTCCCC
GCACATAGTCCATAGT
AAAGGATTCCGTAGGC
GAACACTTCTCCGATC
GACATCAAGCACTAAA
TTGATGGAGTGAGCCA
CTCCACAAGGCAGGGA
ACTATTCGTGGCAACA
TTCTTGATCTAAGGAA
GAAGGACTCGGTAGAG
TACCGAACAGGACAGT
AAACGAACATCACAGT
AAGCGAGTCCGACGGT
TGTGTGACACTGTTCC
TACCGGGGTATACCCA
AAGACTCAGCATGTTC
CTAGACACAACTCATG
CGGGTGTCAGTATTCG
TTCTTGAGTGTCTTCC
GTAGAGGGTGACTCTA
TGTTGGACATCCTGTC
GTGCGTGCATCAGCTA
TATTTCGGTGCAGATG
CTCAGGGGTCACCCTT
GCAACATGTGTTAGCT
TTCTTCCCACTTTATC
GATGTTGAGGAAAGTG
TTACTGTGTCGTATGT
TAACTTCGTTCCGGTG
GCGGAAAGTCTACGTA
CGGGTGTCACACGTGC
CGGGTGTAGGCATCAG
GGCTGTGCACGACTAT
GAATCACGTTCCACGG
TCCTCTTAGGGTACAC
CAAGAGGCAGCAGTTT
GGGTTTAAGGGCAGTT
AGTGATCGTGTTGACT
ATACACGACGCTCTTC
AGGGCCTCAGGACGAT
TTATTGCGTAAGATCA
AGACACTAGCCGTAAG
GCCGATGGTTGGCCGT
TCCTCCCAGAGGACTC
TAGACTGTCCTACCGT
AGGAATAAGACCAGCA
CTGAATGTCAGACAAA
CTTAGGAAGAAGAGCA
GAATCGTTCGGATACT
CGCCAGAAGGTTAGTA
TAGGAGGAGACCATGG
ATCCGTCTCTTTGCAT
GGTGAAGGTCTAGGTT
GGAGAACTCTAGCAAC
AGCCAATCACTGCACG
CCCTAACAGCAATTCC
TATACCTCAACACAAA
CCACAAACATGGAAGC
GTGCGTGTCAGGGTAG
ATTGGGTGTATACAGA
TCATTGTCAGGCGAAT
GATCGTATCGGTTCAA
TCCTCGACATTACGGT
ACCCAAATCACCCATC
GACTTCCTCCCTGTTG
AAGGTAAAGTAGAATC
GAAGGGTCACTGATTG
TAGAGTCAGTCAGAGC
TCCTTCTGTAGAGGAA
TGGTTAGCAAAGGGCT
AACAAAGGTTCATCTT
TGATGGTCAATAACCC
TGAACGTTCTGGTGGC
CCGGGTACACTCGATA
GGTTCTCAGTGCTACT
GCCATTCGTACAGAGC
TAAGCACAGCGGTAGT
GCACGGTTCTTGCAGA
TGCTCGTTCTGCTGAA
TCCTAATAGTCTGCGC
GGTGTCGGTAGTTAGA
TACTTCAGTCCGGCAT
TTTCACATCAACCTCC
GATTCTTAGCCTTTGA
GCCATGGAGTAGAATC
TGGGATTCAGAGTAAT
TCGACGGTCTTGTTAC
CACACAACACTCCTGT
GACTCTCTCCTCTGCA
CCATAAGGTCGTGATT
TTTGTTGAGACCTGGA
TAGGAGGCAGAACTTC
ACGTCCTAGTGAGTTA
CTCAAGACACTCATAG
GGTAGAGAGACGCCAA
CACTAAGTCGACCATA
GTTCCGTCAACCGACC
TCGGGCACATGTCTAG
GTCACTCGTAGGCAAC
AACAAGAAGAGTGAAG
GATAGCTCAACAGATA
TGTTACTCACCTTCCA
TCGTCCATCGCCCAGA
GTGAGCCCATCCTATT
TCTTAGTCAAACAGGC
ATTCTACCACAACGAG
TGATTTCTCATGTCAG
CGGGCATAGGGCTAAC
GCATCGGAGTACCATC
ATGAAAGAGTGCTAGG
CAACGGCCAAGTACCT
TGAGACTAGCCTCAGC
AAACGCTGTTGTGTAC
ATTATCCTCCTTCTAA
CTGAATGTCCATCTAT
TGCCGAGTCCTAGCTC
CCCTAACAGTGGTGGT
TAAGCACAGCGTCAAG
AGTGTTGAGCATCAGG
TTAGGCAAGTACAGAT
ATGTCTTCAGTGTATC
AACCATGAGCTTGTGT
AGTAGCTCATCATCTT
AGGAGGTCACGGCGTT
AGGGTTTTCAAGTCGT
ATGTCCCAGCCGATTT
CTAACTTAGTCGGGAT
AACGGGACATGACTCA
CACGTTCAGCTTGTGT
AGCAGTGGTATCAACG
ACATCGAGTAGCTTGT
ATTATCCGTCCCTGTT
GAGTTGTAGTGAGGCT
TCGCTTGTCACGGACC
TTGTTGTAGCGTTCAT
ATCGGATGTGAGATAT
GAGGCAAAGTGGTGGT
TTGATGGCACCCTCTA
TAGGTTGAGAGCATTA
AAAGGGCGTAGGATAT
AAGTACCCATCTAGAC
GGGACCTGTAGGAGTC
AACACACAGCTTTCTT
TGGGATTGTACTCGAT
TACCGGGCAATCGCCG
CCACAAATCGGTAAGG
TCAAGACAGACCACGA
GTAACACAGCCTGTGC
TAGCACAGTTCGGACC
AGTTCCCTCTGTACAG
CCCGAAGCAGTTCTAG
TAGGTACCAAACTAAG
TGTTGGATCATACGGT
CGCATAAGTAGTTACC
GCTTGGGAGCACTAAA
TGAACGTAGCGTTCCG
ACCAACAAGTAGGCCA
AGCTCAATCAACTACG
CATGGTACATCCGCGA
GATCACAAGACTCAAA
TACATTCAGCAATAGT
TGGGAAGCAAGCACCC
CTGTCGTAGACAAGCC
AGTACCACAAACTCGT
ACAAGCTTCTTTCGAT
GGCTTGGGTGGATTTC
TACGTCCAGCGCAATG
TCACACCCAGCTCTGG
ACGTTCCCAATTGCAC
CATTCTATCGCCAGAC
GTTACCCCATCGCTGG
GCTTGGGCAGGTAGTG
CAGATTGCACCTCTAC
CTGTCGTTCACTCCGT
CAACAACGTATCGAAA
CGTAATGGTACCTAGT
TCAGTCCCAGAGAATT
AAAGGATGTAGGCAAC
ATAGACCTCGGCATTA
TGGTACAGTTCGTTCC
ATGGATCTCCAAAGGG
AACGGGATCCGTGGCA
AGGATCTAGAACCGCA
TCCACCATCAAGTAAG
CGAGTGCAGTCGCGAA
CAACCAATCCATCTGC
CAACCAATCCATTGCC
CTCTCGACATCTAGAC
CCTCAACGTGATGTAA
AGTAGCTAGCATGTTC
ATACTTCTCGATACGT
TAAGCACAGTCGCTAT
AGCCAATGTTAATGAG
ACTATGGCAAGACAAT
CGAAGTTGTATGACAA
AGCTTCCGTAGCTCGC
CCTACGTCAATGTCAC
GAACACTAGGTAGATT
AGGCATTAGTTTCTTC
GCTACAATCACCATCC
ATTTACCGTGTACGCC
TGACAGTGTCATTGCA
TTACCGCAGATCGACG
GAGGCAATCTTCACAT
AGCCAGCAGTTCGCAT
AGATGCTTCAGATGCT
ACCCAAACAGGATCTT
GGGTCACAGCAGTAAT
GATGACTCACAGCATT
CTCTCAGTCCAGTGCG
AGAGCCCTCAGACAAA
TCCCAGTCAAACTGCT
CACCGTTGTAAGCGGT
TCAGTCCCAACACAGG
CAGATCACAGCCTATA
GTGCAGCTCAGAGTTC
CAATTTCAGCTCCGAC
TTCACCGTCCAGGACC
GAGACTTGTATCAGCT
GTTTACTAGATGTTAG
AGAAATGCACGTGTGC
CCGATCTGTGATAGTA
GGATGTTTCTTCTTCC
GGGTGAAAGAGTGTGC
CAACGATGTCACGTGC
CAGATCAGTGGCAGAT
TATTTCGCATCATCCC
CTTACCGAGGCATGCA
AGTCATGGTGTAGCAG
TTATTGCCAAGATGTA
GGTAACTAGCGAAACC
TTGGGATAGCTTTCCC
TTGTTCAGTGGCACTC
ATTCCTAGTGATAGTA
GAGACTTCAGAAATCA
ATGAGTCTCTTCGTAT
ACTTAGGCATGACACT
CACTGTCGTAGATTAG
ATGGTTGAGGACGCAT
GTTATGGCATAATGAG
AGTCACACATATCTCT
CTACCTGAGTGCACAG
CGAGGCTAGCGTTGTT
TGCAGATAGCGGTAGT
AAACGCTGTTTGACAC
TCCCAGTGTACTCGTA
CGAGTGCCACCTCTAC
GGGCCATCAAGGGCAT
GTGCGTGCAGCGTATT
AGCTTCCAGGGAGTGG
TATCCTATCAAACCTG
AACGTCACAATCCTTT
CATAGACTCACTGTTT
CATCAAGGTCGTTCAA
CCGTTCAGTAGATCCT
CGATGCGCAAATCCCA
ATCCTATAGAAATTCG
CTACAGATCGAGAGAC
GTAGAGGTCGTGACTA
CCCTGATGTTCAAGTC
AGAGCAGAGTCTGCGC
ACACTGACACGACGTC
ATTCTTGTCCGTGGTG
TGTAAGCTCGGCAGTC
ATTACTCCAATGGGTG
GTGTCCTCAGCACCCA
AGACACTGTGGCGCTT
TCGGATAAGCCTATTG
TCCCACACAGCGAACA
TTCTGTAAGTGAGTGC
AGTTCGATCGAGAGCA
GAAGTAATCGATGCTA
TGGGCGTGTCGCATCG
TGAGACTAGAGCTGAC
ACAGGGACAGCAGTAG
AGGATCTAGACTTAAG
AACTTCTTCACCTGGG
CAGTTAGTCCCACAGG
AGTGATCTCCTTGGAA
AACCTTTTCCTTCTGG
TTCAGGAAGTTGTAAG
AAACCCAAGACCATTC
ACATTTCAGTTGTAAG
TGCAGGCTCCTTGAAG
GGGCGTTCAGCTTCCT
GCGTGCAAGTATGACA
CCGGACAAGATGATTG
ATTCCCGCAGACCGCT
ACCCTTGGTATGAGCG
GCAGCTGCACACACTA
TTAGGCATCAGTCATG
GATAGCTCATGCACTA
CTTAGGAAGAACCGCA
GGAGCAATCCGTGGGT
CTTGAGACACAGTCAT
ATGGGTTCAGTAACCT
ATAGGCTTCCACTTCG
CAACAGTCATGACTAC
AACCATGCATCCGGCA
CGAGGCTTCAGGAACG
CCGTGAGCACGTTCGG
TTCCTAACATGACGAG
GATGAGGCAGATTTCG
GGACGTCTCATGCATG
CGAATTGTCCGGACTG
AGGAAATCACTATGTG
TTCCTTCAGCGCAATG
AGGATCTGTTAATGAG
GACTCTCTCGCAAGAG
CTCCTTTTCGCTTTAT
CGTTGGGCACCACATA
CCTTCAGCAACACAAA
GACTATGTCACTGGTA
AGGAAATGTTCGTAAC
TCATCATTCTTACCGC
CATCCCAGTCACCGCA
GTAACCATCGCACTCT
GTGTGATTCCTAGCCT
GACAGCCGTCACTCGG
CGAAGGATCTTAGCAG
ATCTTCAAGAAGTATC
ATCCATTCACCAAAGG
GGAGGTACACAAGCCC
CTCAGTCAGTCACTCA
ATTCCCGTCCGCACGA
ATGCGATAGCAGCCCT
ACATGCATCTCGTCGT
TTCTCTCGTATGAGGC
CCCGAAGTCTGAATCG
TACCCACTCGAGAAAT
TTGCGTCTCCCATTCG
GTATTTCTCAGCCCAG
AACAACCAGCGGCTCT
ACTATCTAGGCTAACG
GAGTCATTCGCTCCTA
ATCAGGTTCAAATAGG
AATGGAAAGTATGGCG
AGCGATTGTTCGGGTC
GGGAGATGTGGCCCAT
GTCAGCGTCCATACAG
TTGAGTGAGACTCGAG
CTTCTCTCACTACGGC
TTGGGCGCATTGACCA
GGTTAACCAACACTAC
ATGCCTCGTGACTAAA
TGAGGGACAACGATTC
TTCGATTCAATAGTAG
ATCTCTACACAAGTGG
CCTCCTCAGGAAAGAC
AAGAACACACAATCTG
CATGCCTAGCTTACGT
TTGAACGGTCTTGAAC
GTGCACGTCAAAGGAT
GTAGTACTCGGCATTA
TCCGTGTTCCCTTTGG
ACTGCAACAATAGTAG
GCATTAGAGGAGAGGC
AAGTGAATCCACTAGA
CACAACACATCGCTGG
TCGGGTGGTCGGCCTA
GGAATGGAGACCGTTT
CTCCCAAAGGTGATAT
ATAGACCGTGCGGCTT
GTCGTAATCGTTCATT
CAGATCATCATGAGAA
CCGGGTACAATTTCCT
GTACAGTGTAGTCGTT
CACTGTCTCCATAGAC
AAGTACCCAGACTGCC
CCAATTTTCTTAGTTC
GGGTAGATCAAACCCA
ACAGGGACAGGTCTCG
CAGATTGAGTTCTACG
GCCCGAACACCTCTAC
AGATAGAGTACCGGAA
CAGCACGAGACGAGCT
CATTTCACAGCTTTCC
GATGTTGAGATGTTCC
CAGTGGTATCAACGCA
GGTAATCAGACTGTTC
ATGACCATCCGAAGGA
TGCTTCGCAGGCCCTA
GACCGTGAGTCCCGAC
TGTACAGCACACCAGC
GAGTCTAAGTTATGGA
GTGTGATCAGTAGGAC
AGGTAGGGTGCAAGAC
TAGACCACATTGAAGA
GCCATTCTCCGTAATG
CCTCTAGTCGCCGAAC
ATTTACCCAGAACCGA
GGTGTTAAGTTACTCG
AATCACGGTTATGGTC
ATTCACTAGGGCCAAT
GACACGCAGACGGAAA
TCTGCCATCAGCACCG
CCCTCAATCCCATAGA
AGATGAAAGATGGGCT
GTGCACGGTAGCGTAG
TGATTCTGTAGGTGCA
GCAACATGTTCCGGTG
AGAGCCCGTCTTACTT
GACATCAGTTGGCCTG
ATTCTTGAGTAGGTTA
GTTGTCCGTAAGCGGT
CCGATCTTCCACACCT
GTGCGTGAGACTGAGC
CCGATCTGTCCGGTCA
TGGAGAGAGGTTTGAA
AGCGCTGCAGGTTCGC
GTGGAAGGTGCCGAAA
CACGAATTCGAAGCCC
GGGTAGAGTTCCAAAC
TCCGAAACATGGATCT
AATGACCAGCTGGTGA
AGTACTGAGGACAAGA
ACCTACCTCAAAGCCT
GCCAGCAAGATTGACA
CGCAGGTTCCTCACGT
ACGGAAGAGAGCTTTC
TGATTTCCACTAGGTT
TGATTTCTCCGCGAGT
TCAATTCAGAGCACTG
AAGTTCGGTATACCCA
GGGTTTATCGTTGTTT
GTAATGCAGCCTGACC
AGTGACTTCTGCATGA
TTCCACGAGGAACGCT
ATCACGAGTTCTGACA
AGATGAATCTGTCCGT
CTGAATGAGTTAGTAG
AGGACGAAGGACTGGT
ATTCATCTCCAGCAAT
GAGAAATGTCTAATCG
ACACCAATCGCACGGT
AAGAACATCGAACACT
TCATGGACACACACGC
GGTTGTAAGTGCAACG
TATATCCCAACTACGT
TTAGGGTAGATACCAA
CATCCCACAGGAGGTT
ATAGGCTCACATTACG
AAAGTGATCAGCCTTC
TGAGCATAGCTGGCCT
GTTAGACCATGCAGCC
TTTGTTGCAACCTATG
CCTCACACAATGCTCA
GCAGGCTCAGATCACT
GAACTGTTCGCTTGAA
TACGTCCCATATCTGG
GGAGGATTCCACAGGC
ACCACAATCGCATTGA
ACCCTTGCACGACAGA
ATCACGATCCTGGGAC
CTAAGTGAGTCTGCGC
CACGTGGCATCTAACG
GATAGAACAACGTTAC
TTTGGAGGTCGCAACC
GGTAATCAGGAGACCT
AGGCATTGTAGCTTAC
CAACCTCAGGCATCGA
TCGGGCACACAGCCTG
AGTGACTAGTCTAACC
TTTACTGTCCATGCAA
GACTCTCGTACGATTC
CCCTAACAGCACCCAC
AGGCATTTCTGCTTAT
TGTGGCGTCATTTGTC
ATAGACCGTGGCCCAT
CACTGAACATCCGTTC
GATCAGTAGCTGTTCA
TGCGATACAACAGCCC
GTCTGTCAGACGCATG
GGATAGTAAAATGTCT
ATTCAGGTCTCGTGAA
ACTATGGGTGTATCCA
TAGGGTTAGCATACTC
TGCAGATAGGGATCGT
ACGTAGTTCTGCGAGC
TCTCCGACAGCTGCCA
GAGCCTGCAGGATCTT
GCGTGCAAGGTCCAGA
GAGGGATCATGCAGCC
CATGCCTAGAAATCCA
CAAGGGACATGGCCCA
CTCGAGGCACTGTGAT
TGTTGGATCGGTCGGT
GACCGTGTCTTTCCGG
GGCACGTCAGGAACCA
TGGGATTCACGACGAA
ATGACCATCGCGAAGA
ATTACTCGTTACCCAA
TGCTTGCGTGCCCAGT
TGTAAGCCACAGTCCG
ATTATCCTCTCTAAGG
CACACAATCGACCATA
ATTGTTCAGCAACTCT
CCTGCATTCTGAGAGG
AGGTCTATCTGTTCAT
AGCCAATAGGTGATAT
AGTGACTGTGGTCAAG
GCAGGCTTCTGCTGAA
GGGATCCGTGCCTATA
GTTGCGGGTATGACAA
GGGATCCGTCTTGAGT
ATTACCTTCACCATGA
TGTGAGTGTGAGTAGC
CTCCTTTCAGTGTACT
GCTCAAATCTCCTGAC
GTAACCAGTCCACATA
AGGTGTTGTTAGCGGA
AGTCACAAGTGTTGTC
GGTAATCAGTTACGTC
GATAGCTCATCAGCGC
AAAGGTAAGGAATTAC
GAGACCCGTTGCAAGG
ATCGTAGGTATACGGG
TGGAGAGTCATGGAGG
TAGGGTTTCTCTGAGA
ATGATCGTCATCCTAT
CATTCTAGTCGGAAAC
GATGGAGAGTGCAAAT
ACACAGTCACTACGGC
TACGGGCCAGGCAATG
GTCATTTGTGTGATGG
CGGTCAGGTTCAGCGC
GTCTAGACAAGGATGC
ATTCACTTCCATTGCC
ATCGATGAGGGTTTCT
GGACGTCTCCTCACGT
TACTTACAGCTGTACT
GCCCGAATCTGTTGGA
TGGAACTCAACCGTAT
GATGGAGCACTGTCCT
AGGGTTTCAAACCATC
AGCATCACAGGCCTGT
AATGGAATCTATCCAT
GTCAAACGTATACAGA
ATAGACCTCTACACTT
ACTTCGCGTGCCTAAT
TCAAGCATCCGTGTCT
CAGATTGAGCCTGAAG
ACGATCATCTACTGCC
AGAACCTTCCACATAG
TATTGGGAGCCGCACT
TAAGCCAGTCCGCAGT
CGGCAGTCAAGGTCTT
ATTCTACCATCAGTGT
GGGTATTTCAAGCTTG
AGCGCCACAGCGGTCT
TACTTACGTAGTCGGA
CGAGAAGCAGTCGAGA
TATTGCTCACCTTCCA
ATCCACCCACCGTCTT
GTTACCCCAAACAGGC
GACTTCCCACAGTATC
GCCCGAATCTTGCGCT
TAAGTCGCACAGCTTA
TGAGGTTCATCATGAC
TGACGCGAGTTTCGAC
GTAGGTTGTGGCCCAT
ATGCGATGTTGTGCCG
GTTAGACAGGGCGAAG
AGTCAACGTTACGTAC
TCACTCGTCGTTAGAC
AAGTCGTAGATTGCGG
AGTCTCCCATCTGCGG
TTACAGGTCCCGAGGT
TCTCAGCAGGGTAATT
TCCTGCATCCTCATAT
TTGGGTACACTAAACC
GCACTAACATATCGGT
TGGGATTGTGTCATTG
ATTTCTGTCTATCGCC
TGCATGAGTTCGGTCG
CACTGAAAGTCGCTAT
CTATCTAGTAGAATAC
AATGCCATCTGCGGAC
AGCTCAACACAGTCAT
TGCGGCATCTGTGCTC
TTCCAATGTCCGAAAG
CGCCATTGTATGGTAA
ATCAGGTAGCACTAAA
TGCTCCACAAATGAAC
GCACGGTCAGACCTAT
AGAGAATAGGCGTTAG
GCAACATTCAAACGAA
GGGCTACTCTGCCTGT
GTGACGCCATACAGGG
AGAACCTGTTAACCTG
GAGTGAGGTTGAGTCT
ACTATGGGTGACACAG
GGCTTTCCAGGCACTC
CTCAGGGAGCGCAATG
TCGTAGAGTCCAGCGT
TCAGGGCCATCGCTAA
GGCACGTGTCTTTCAT
GCTGGGTCATGCGTGC
CCGATCTTCAAGGTGG
CGTAGTAGTCAGGCAA
ATGAGTCTCCACTGGG
AGTAGCTTCGCTACAA
ATGTCCCGTCCACATA
TCTATACTCACAGTGT
AATGAAGTCACGAGGA
TGCATCCAGAGGGCGA
CAGCAGCCAGATCACT
GTGATGTTCTCGCAGG
GCATTAGCATAATGCC
ATGCGATGTTCTTCAT
TCTATCAAGTAATACG
GCACGGTGTACTCGCG
CAGCAATCACGGAAGT
CTACACGACGCTCTTC
TGAGCATAGGTAGCAC
GTCATTTGTCTGGTTA
TCCTGCAGTTAACAGA
GTAGAAAGTTCCGTTC
GAGGGTACAATGTCAC
TCAGTTTTCGACCATA
GCCATGGGTCTTGGTA
CTCAGAAAGTATGGAT
ACAAGCTTCGTAACCA
AAGAACATCTGGTTGA
AAGTGAACACCCATAA
CAAAGAAGTCTCAGAT
GGAGCAACACTATCGA
TCTGCCATCGCTGTCT
ATGCCTCCATCGGAGA
CCTATCGTCCCTAGGG
TGGTTAGCACGGTAGA
AGCCAGCCAGGTGAGT
CACGGGTAGCTAGATA
AGTTCGAGTTCTGACA
TTCCTTCCAAATGAAC
AGAACAAAGTGGGAAA
GAAGTAACACCCAAGC
AAGATAGAGCGACAGT
TTTAGTCAGGGCTGAT
AGAAATGGTGTGATGG
TTGCATTGTTGAATCC
GTAGGTTAGCATCGAG
GACAGCCGTCGAGCTC
GCTTCACTCCCTGTTG
GTCATGAGTACTGAGG
GTTACGACAGGGAGAG
AACGTCAGTCCTGTTC
CAATCGAAGATGGTCG
GGCAGTCAGGTAGTCG
ATGAAAGAGTGCCGAA
TCCATGCCAATAAGGT
ATGGATCTCGTAGTGT
GGGTCACCATCTGTTT
ACTTAGGGTATAGGAT
ACCCTTGTCTGTCAGA
GATCGTATCCACCTGT
GAGCTGCGTTTACGTG
GTGCAGCAGGCTAGCA
TCATTTGTCTCGACGG
ACGGAAGCAGTAACCT
GAGACTTCACCAGCTG
CACAGGCGTTATTCTC
CTGGTCTGTAGCCAGA
TCTCTGGTCACTTCTA
TGGATCAGTTTCCCAC
CTCATGCGTGAGAACC
ACTTCGCTCGCGTTTC
TGCTTGCAGGATATGT
TACGGTACATGAAGCG
GACGCTGGTGGACTAG
GAAGGGTAGGTCGCCT
TATCGCCAGGTAAACT
CCGTTCAGTCCACACG
TCGCTCATCACCGGGT
TGCTCCACAGGCATGA
GTTGTAGGTCACTACA
TCTCACGAGCTAGCCC
TGTGAGTCAACTGATC
TGTAAGCAGTATGATG
TACATTCGTGCGGCTT
ATGTCCCGTCTCCCTA
GGGCTACAGTATCTGC
TACTGCCCACTACCGG
AGCATCACAAGCTCTA
TGACGCGCATCCTCAC
ATTATCCAGATCCGAG
AGAACAAGTCCCGCAA
ATGTCTTTCCGCTTAC
TTCGATTCATAGATGA
ACATCCCAGAGCATTA
AATGCCACACTTCAGA
CATGCTCAGATTGTGA
TGTAAGCAGATTGACA
GTCGCGAAGCAGCAGT
TGCTCCAGTATGAAAC
TCCACCATCCCGTAAA
CCTCATGGTCCATAGT
CTCTCAGTCAATCTCT
CTACTATAGCCTGGAA
ACACCAAAGACACACG
GTGCTGGTCCCGTTCA
AATGCCAGTTGGGAAC
CCACACTTCCAGTACA
GGTAACTTCTGACAGT
GTCAGCGGTGGCGCTT
GTTAGACTCCACTAGA
CTTTCGGTCACAACCA
TGTCCCACATAGATGA
TTGTTCACACGACCTG
TCCGGGATCTCGTCAC
GTGAGGACAGGCATGA
GAAGCCCTCGTTATCT
TCTGGCTAGGTCACCC
TTACCATCAGACCGCT
CAACCAAAGTTTCAGC
GATAGCTAGGCCTTCG
GCCGATGGTAACATCC
CGGAATTAGATGAACT
AGGTTACTCATGAGAA
CTCGAGGGTCCATAGT
TGTAAGCTCACGTCCT
GTCAGCGCAATGTTGC
ATCGTAGCATGTAACC
ACGGGTCAGGGTAATT
GTGAGGACAGTCGCTG
AAAGGATCAGCCCACA
AAGTACCAGCTAAATG
TAATTCCAGATGGTCG
TGGATGTCACCATATG
GTCTAGAGTCTACACA
GTCTCACAGAGAGCCT
ATAGAGACATTGACTG
GATCATGTCCTAGCTC
GAGTCTACACTAGGCC
CATTGCCGTCAAGCGA
ACCAAACTCTAGCAAC
GTCGCGATCCTTTAGT
ATTACCTAGGATGAGA
CAACAACCATCGAAGG
ACAAGCTTCCTCTAGC
TGGGATTAGCTGCCAC
GATTTCTGTGTGAATA
GCTGAATTCATGAAAG
GCATTAGGTTAAGGAT
CAAAGAACATTGACAC
TGTTGGAAGTGAGTGC
GTGCAGCAGGCTCTAT
CATTCCGAGTCATCCA
GTCATCCGTTCTTCAT
CATAAGCAGCCGTAAG
CTCTCAGGTAGCTAAA
CAAGAGGCATGTTCAG
TAGGGTTCAAGATGTA
TGTTCCGTCGCTCTAC
AGTCTCCAGCAGCGAT
AGTAACCAGTTAGTAG
CGGAGAATCCCTTCCC
TGTTACTGTTACACTG
TGCATCCGTTGCCATA
TGGTGATGTATGAGGC
GGGTAGACACTCCTGT
GAGGGTACACTACACA
CTTCAATCACGTGAGA
CCGAACGCAAACGGCA
GTGATGTTCAATGTCG
CGGTCAGTCATTCACT
CCGATCTCAGGTTCCG
ATTACTCAGGTCCTGC
ACTTATCTCATGCCAA
CTCGAGGTCGCGTTTC
TGCACGGAGCTGGCCT
GGGAAGTGTGACGCCT
TGTAAGCTCTAAGAAG
CAGATACCAATCGCGC
GTCTGTCAGCCTCTCT
CACGTGGCAGCGAACA
GGGTGTCAGATCGGTG
GTGTAACCAACCGGAA
CTCCTCCTCATCCTAT
TTTACGTAGGCGAACT
GACACGCTCAGCTTGA
AGCATCATCTGCCTCA
CAAAGAAAGCTTACGT
CTCCCTCAGTAGTCTC
TTCTGTAGTTTGAAAG
CAACGGCAGCTACTGT
TCAAGCAGTAAGTCAA
TTGGGATCACTAGGCC
GACAGCCTCCCTCATG
TAGGTTGCAACGGCTC
GCATGATGTCAGGTGA
GGGTATTAGAACGTGC
TCAATTCAGGTATAGT
AATTTCCCACGGGCTT
GTCTAGACATACTGTG
CATACAGTCGTTACCC
CATCCCATCTCGGCTT
CGTTGGGTCTCACGAA
CTTGAGAAGGACGCTA
ATAGACCAGCACCAGA
TCTCACGTCGGTCAGC
TAGGGTTCATAGAAAC
CTCCGATCAGACTGCC
CACATGAAGATAGTCA
AAGGTAAGTAACCCGC
CTCTGGTGTACCTGTA
CACCAAAAGTTTCAGC
TGCTTGCTCATCACTT
TAGTGCAGTCATGCAT
TGCCGAGGTCAGGTAG
GACCTTCCACTTTATC
TAACCAGCAGTCGCAC
CAACGATCACTAACGT
CCTTCAGTCTTAGCAG
GGGTCACTCCGCAAAT
GGTAATCCATAATCGC
TCTCACGGTCATCTAG
AGTCAACCAATAGTAG
AGGGTCCCAATGGCAG
AGACAAACAAGCGGAT
TGATCTTGTTAAGCAA
TACCGGGCACTTCTCG
TCAAGTGCAATAGTGA
GCACATAGTCAAACGG
ATGTCTTCACCGTGAC
TCGGATATCGTTCCTG
TGATCTTTCAAGTTGC
AGTTCCCTCTTCCACG
TTGCCTGTCGGCCTTT
ACCTACCGTTTCGTTT
TGGAGAGTCCATCCGT
ACCCAAATCCACGAAT
TTGACCCAGACATACA
AATCACGGTGCTCTTC
GGGTTTAAGGCCTTGC
AGGTCATCACACGTGC
AGATAGAAGGACACTG
TTCCGGTCAAGGCTTT
CGGACACTCCCAAGTA
CATCAAGTCGCCAGAC
AACCAACTCAAATAGG
TACAACGAGTGATAAC
GTGAGTTCAGAAGTGC
GTGGAGACAATTGCTG
TCCCATGAGACCATGG
GAGGCAAGTTGCAAGG
TCTGCCATCCGGACGT
AGTCAACGTCGTTATG
GGGAAGTGTCCCGCAA
TCACGCTCAATAGTGA
ACATCGAAGAACAGGA
CTCAATTAGATAGTGT
GTCATCCGTATTTCCT
AATAGAGTCAACTTTC
GTGTTAGGTCAAACGG
ACCATTTCATAATCCG
GAAGGGTGTCGTATGT
TTGACCCCACTACTTT
TACGGGCGTGTTGAGG
ATTTCTGTCGCAGAGA
AAGTACCAGCCTGAAG
AAGTACCTCCCGTTCA
ACTATTCAGTTTGCTG
TACGTCCTCAGGTGTT
ATTCCTAAGAGGTCGT
CGAAGGAAGGCCACTC
AATGAAGCAACTTCTT
CTTGAGAAGACTCGAG
CTAACCCCAGCTACAT
CTGAATGTCAATCCGA
CCTCAACAGGTTGAGC
AGATCCATCTCCCAAC
CGGAGAATCAAGAGGC
CGTTCTGAGTACTCGT
GTGCGTGTCATCTGTT
AGGAGGTCATGCACTA
CGCGTGAGTGTGTACT
AACCACAGTACGGTTT
TGCGGCACATCGGCCA
TGACGCGGTCTTCATT
CGTAAGTAGACGGTTG
ACCAAACAGTTACTCG
AGGTTACTCAACACCA
GATTCGAAGGGAGGCA
TGTAGACGTCGCCTAG
TATCCTAAGCATATGA
ATTCGTTGTCGACTTA
ACAGCCGGTCCGTACG
ATTATCCTCTAGCCTC
CCTCAGTTCCACCCTA
TCAAGTGAGTTTGCTG
GTAGAAAAGTTACGGG
CTGCGAGAGATACGAT
GGGCTACTCTAGCATG
TGTGTGAGTGCCTACG
AACAGGGTCGTCAAAC
AACTTCTGTTAGGCCC
TCCATGCTCAGACCGC
CACAACAAGATGACCG
GCTACCTCAAGCCCAC
GAGTGAGTCAAGGCTT
AAGTACCCAACGTATC
GTGCACGGTAACATCC
CCGTGAGCAACTCATG
TCCAGAAAGGACGCAT
CCCATTGTCACTGGTA
CTATAGGGTGCCGGTT
CTGTAGACAAGTGCAG
CGGAATTAGTAGGGTC
AAGCATCCAGTAGTTC
AATCACGAGAGATGCC
CTAACTTTCACTCCGT
CGGGCATTCCATCGTC
GGAGAACTCGTCTCAC
GACCTTCAGACTGAGC
TGCAGGCGTGAGACCA
GGGATCCGTGTTATCG
ATGAGGGTCTCAAAGC
CTCCCAACACACCTAA
CTCAGGGTCACCTGTC
TGGGAAGCATCGCCTT
TCCGTGTCAGCGAACA
ATTCACTAGAACAGGA
TGGAACTAGCTTTGTG
CCTAACCGTCTAGGCC
ACTATCTAGAGTCTTC
CCAATTTAGTGTTCAC
AACAAAGCAAGCGCTC
GGGCCATCACTGGACC
GCACGTGAGCGTACAG
ATCGTAGCAGTTTCGA
CATTGCCCATTGAGCT
TGACTCCCATGGCGCT
TCATGCCCAATCGAAA
TCTTTGAAGCGAATGC
ACAGCCGTCTCCGAGG
GTCTACCCATCATTTC
TCCGTGTTCTGTCAGA
CTGTCGTGTACGAGTG
TGGGATTAGTGCTACT
CATTCTAAGTCGAATA
TAGTGCAGTGGTCAAG
GGTTAACAGAGAACCC
CGAGGCTGTATAATGG
CTAACCCAGGCTTTCA
TTCCTTCAGAATTTGG
AGAAGCGAGAGTGAAG
CTGCCATTCGAGAATA
TCATACTAGCCTCTCT
CTTCCTTCAAGACGAC
TTCCACGCACCTCGTT
TAACACGTCCCAGTGG
TCACATTGTCTTAGTG
ACCTACCCACTCAGAT
GGGTCACCAAGGTACG
GCTACAAGTACTGTTG
GAGTCTAAGTCATGGG
GTCATCCAGGAATGTT
GAGGCCTCAACATCGT
AGTACTGCAGGGTTGA
GGGAAGTGTATGAGGC
GATGCTAAGGCTATCT
ATGAGGGTCACGACTA
CTAGACACACTGCACG
AAGACTCTCCTGCCAT
TAACACGTCACCTTGC
TGATCAGCAGGCACAA
AATTCCTTCGCTGTTC
GATGTTGTCTCTGACC
GAAGAATTCATGAGAA
CCCTCTCGTGACTGTT
GACACGCTCCAACTGA
TGAGGGACAGCAGTCC
TGGGCTGCAATTGCTG
CAAAGAATCGACTCCT
AAGCCATTCAAGTCGT
ATGCATGAGCTATCTG
CTGTACCCACGGAAGT
TCTGCCAAGGTACTGG
GAGTTTGGTCCGACGT
CGCATAATCGAGCCTG
TCACAAGGTCTCGCGA
CAGGTATTCATGTCAG
TACGGGCGTAAGTTAG
GATAGAATCCCTCGAT
TTAATCCAGTTTCTTC
AACCACAGTGAAGCTG
GCTCAAACAGTTAAAG
ATTTCACCATCCGCGA
AAGTGAATCACATACG
GAGCTGCTCTGACCCT
TGCGATAAGCAAACAT
CCGGGTACATGTCGTA
GCAGCCAAGTAAGCAT
GTCAGCGGTTCCACAA
TGGGAAGCAGACCCGT
ATCCTATTCTTCGTGC
AATGAAGAGAGCCTGA
TTCAATCCAGAAGTTA
CCGGTAGCAACGATCT
CGAGTGCTCCTCCACA
TTCCGTGGTTTCTATC
GTCCACTTCCAAGAGG
AAACCCATCCTTCACG
CACTAAGGTCGCTCGA
TCCAGAAAGTGAGGCT
TACGTCCCACAAGTTC
GCGGATCCATGTTCGA
TACCCGTAGGTTCTTG
TAAGCCACAGCTTCCT
GAACGTTCATATGAAG
CTCAGGGAGCTAAGTA
CCCTCTCCAAACCACT
GAAATGATCTGTCAGA
AACAAGAGTAGCTCGC
CAAAGAACACTAACGT
CAGATACGTTTACTGG
TCCGGGAGTGACTCGC
CCGTTCACAAGGCCTC
AGTTCGACAGCGCTTG
ACTGCAAGTAGCGCCT
TCATTACCATAAGCAA
TCTTCCTAGCTGAAAT
TCTCACGAGCTGAAAT
TGACAGTCATGTGTCA
AGTCATGGTTTCACAG
TGAGACTCAGCTTCCT
GATCACACAATTGAAG
TGTTCATTCTCATTAC
GTAAGTCCACTCAAGT
AGGCATTTCTTCCCGA
GGGCTCATCCGAACGC
GGCGTCATCCTACGAA
ACATGCACATCAACCA
AGCATCAGTTGGGACA
GAATAGACAGCGAGTA
ATTCGTTTCACGGAGA
GCTACCTTCCATCCGT
GATGACTGTCCCAAAT
AGAGCCCCAAACAGGC
GACCTTCTCTGTAACG
CACTAAGGTAGGCTGA
AACAAGAAGAGAGCAA
GCTGAATTCCGAGATT
CATGCCTAGTATTAGG
GTCACTCGTACAGTCT
CTATCCGGTGTACGCC
TGTGTGACAAAGGCGT
GCAACATAGCGGGTAT
CGTCCATAGCTTGTGT
TCAATCTAGTTTGCTG
AACAAAGAGAAGCTCG
AGGAAATCAACGTTAC
CAAGAGGGTAACTTCG
GGTGTCGCAATCGAAA
ATACCTTCACAAGTGG
CTTCCGAGTAGATTAG
ATACCTTAGAGCAGCT
CCTCACACATCCTATT
TACTTGTGTGTCCATA
TATCCTAGTTACACTG
TGTTCATAGGACAGTC
GTAATCGCAATGGGTG
CCGGGTAAGCACTAAA
CTAAGTGAGCTTTCTT
TTGTGGAAGGACAGCT
CAATACGAGTCCTGTA
TCGCTCAGTACAGCGA
ACCTGTCGTTCTCAGA
TTACGTTAGTTGGCTT
CGAGTTAGTCCAGAAG
TGGAGGATCTTCACGC
CCTCCTCAGCTGACCC
TCGACGGCAGTTGGTT
TTCATGTTCCGTAATG
TGAGGTTCACCCTATC
GACTATGGTCGAGCAA
CAAGGGAAGTCGTTAC
TCAGTTTCATATACCG
CGGAATTTCTCCGCAT
GTCTGTCCAACTAGAA
CCATCACGTGAGATCG
CCACTTGCAGAGTCTT
ATGAGTCAGAGCACTG
CCTATCGAGTACCCTA
ATTCCTAAGAGAACCC
TATCTTGAGACCAACG
CGCATGGTCTTGCAGA
GCGGATCCAACGATTC
CTCATCGCAGGGCTTC
TCATGCCCACTCTAGA
GTAGATCAGAGGCTGT
CCTCTCCCATTCATCT
ACATGCAGTCCTGGGT
AGACCCGGTAACGATA
CCACGTTGTGGTACAG
CAGGTATGTCTATGAC
CACGTTCGTTATCCAG
GCGAGAATCGTGGGAA
CAAGAGGTCCGCGATG
CGAGGAAGTCCAGCCA
AGTTCGATCTTAGTTC
AGATAGAGTAGCTGAG
TGATTCTCATCACCAA
TGATCTTTCGAAACAA
GCGTTTCTCACATACG
TCTATCAGTACAGAGC
AGGTTGTCACTAGTAC
TAGACTGGTTCGTTCC
TCGGATATCCCATACC
GATTCTTTCTCCACTG
GGTGGCTCAGGGCTTC
GCCAGTGCACACTTAG
TGGTAGTCATCTCCCA
ACTCTCGAGTAAGGGA
GCAACATTCCTGGGAC
CCATAAGCAGGATGAC
TTTGGTTCAGAAATTG
ATCGTCCAGTGTCATC
GGCGTCAAGCGTCAGA
GACCTTCCAAATGGCG
ATTCTTGTCTAAGAAG
GATCGTACAGCTGTAT
TCATGGAGTTCTCGCT
CCCTGATAGATCCTAC
TCTGGCTGTATAATGG
AAAGTGACATTGAAAG
CTATCTAAGCATTGAA
TTGGGTAGTGCGTGCT
GTGAGCCGTTAGCGGA
GAAGGGTTCGAGTCCG
CTGCCATAGCCATATC
GAAGGACAGATGAAGG
CCCGGAAAGTGAGTGC
TTTACTGCAGTATACC
CAGTTCCGTATACCCA
AAAGTCCTCGGTCTAA
TGGGCGTAGCTGTTAC
AACAAAGGTTGGCCTG
GATCCCTAGGGACTGT
TTGGGTACACAGTCCG
ATTCTACAGCGCGTTC
TAGACTGTCGAGAGAC
TGTACAGCACACTGGC
CGAGGCTAGGTTAGTA
CCATCACTCCCAACTC
TCCCATGGTACGCTTA
AGGACGAGTAGAGTTA
CATGAGTAGTCTAGCT
TGTTTGTTCGGTCTAA
TTACCATAGTAGCATA
CGGAGAATCGTGCTCT
ACGTAACCAGGGTTGA
AAGTGAACAGGTCCGT
AAGTTCGTCACTGATG
ATACTTCTCATTCATC
GAGACCCAGGGTTGCA
AGTGACTAGTGGACGT
GAAGAATCAATGAACA
GTGGAGACAAACCATC
CGAATTGAGACGAAGA
TGATGGTGTATACGGG
GTCTGTCGTAATACCC
TCACGGGAGGTAGCCA
TGTACAGGTACCGTGC
GGGTTATGTGATGAAT
CATTGTTAGCACTGGA
TTACGTTAGAGGCCAT
ATTTACCTCTACCTTA
GCATCTCAGGCTTAAA
TGAGGTTTCGGATACT
ATCCATTAGGAGGTTC
CAAGCTAAGAAACTCA
GTGGCGTCATGACGTT
ACATGCAGTCATCAGT
ATTTCTGTCCGTAGTA
TGAGCATTCTTACCAT
GCAACATTCTAGTACG
TCATGCCTCGTAGTGT
CAACGGCGTGAGATTA
CTTCCGATCTACCCAC
GCCAGCACAGCTCATA
AGATAGAGTTGCCGCA
ATCCGTCTCCTGGGAC
ACGTCCTCAAACAGGC
TACCCACAGCGGCTCT
TATATCCGTTGAATCC
TATTCCAGTCGTTTCC
TTACAGGAGAAGCCAC
GGTCTGGGTAGCCAGA
TGTGTGATCACACCCT
TGTTTGTAGACATATG
CGCATAATCGGTGTAT
CACTGAAGTCCGACGT
CTAGGTAGTGAGGATC
AATGACCCATCGCTAA
TACGCTCCATTAGGAA
AGTAGCTGTGGAATGC
CCACGTTAGTAGTCCT
TCGTAGAGTAATGATG
ATCAGGTTCCTTATAC
GGAGAACAGGCCCAAA
TAGGGTTTCAATCTTC
CAGTTAGAGGATACCG
CCGAACGTCAAAGCCT
TCATCATTCTTCGTGC
AACTTCTTCAAGCCTA
CCCTCAACAAGCGGAT
TGGGATTGTACTGCGC
CGACAGCCATCACAGT
GTCTTTACAATAACGA
TCTTCCTAGGATATAC
TTAGGGTGTGTATTCG
ATCACAGTCTACTTCA
TGTTCCGAGTTCACTG
TACGTCCAGCGGTATG
AGAACAAGTAGATTAG
CCTTGTGAGCACTCGC
ACCTACCAGGTCACCC
TATTGGGGTTGGACCC
GACTTCCGTCCAACGC
CTGTAGAGTTTCGGCG
AGTTAGCGTGAAAGTT
TCACGCTTCAAGGACG
AGGCCACTCGCAACAT
TGGGCGTAGGTCGACA
GGGCTCATCTCTCTTC
CCGGACAAGTCTTGGT
GTAACACGTGGTCTCG
CCTTGTGGTAAGATCA
GTCAGCGAGTCCCGGT
ATTCCTAAGACGGATC
GGGAGATTCGTACACA
GTGGGAAGTTACCCAA
GTCATGACAACGTAAA
GATTGGTCAGTAGAGC
AACAAAGAGGTAGATT
TTGCTGCTCCTTTGAT
CCCGGAACAGACACAG
GTCATGAGTGTCCAAT
TTACCGCTCATGACAC
GACTCAACAATGACCT
CTGGACGTCGCATTAG
TACGGTATCATGTCAG
TACGCTCTCCCTGTTG
ATTCTACAGCTGACCC
GGTGTTAGTCCCACGA
TTGGTTTTCAAACCCA
TCAATTCGTGATTCAC
TATCGCCCAGAACATA
TTCACCGAGTCCTGCG
TGGATCAGTAAGGTCG
CATGAGTTCGCGTAGC
CCGGGTAGTGCACATT
TGTGGCGAGAGTATAC
CTACCTGAGCCGGATA
CCACGTTCAACTCCCT
TGATCAGCAGAGGGTT
TGTCCCATCGGCGATC
TCAAGTGAGGAGAGTA
TCGTAGAAGTGCAAAT
ACCTGTCTCGCGTAGC
TGGGCGTTCCGTCAAA
CTCACTGAGACACACG
GAGACTTCAGGAATCG
CTAAGTGCACTTCAAG
GAAGGACCATGCCATA
GGAGCAAAGACTTGTC
CCTCTAGTCATTACTC
CCAATGAAGTAGCTCT
GTGACGCGTGAGACGT
TTACGCCCACACAGCC
GTAACACGTTCTCCTG
AAGCCATAGGCTCACC
ATGAGGGGTACACGTT
CTGAGCGGTCTAGGCC
TGAATGCAGCTTTCCC
CTAGGTACAATCTCTT
AACCATGTCGAAATCC
ACGGTCGCAGTAGTTC
TGTTCTATCTGGACCG
TCAGTTTAGCCTGAGA
CATCCGTAGGTCTTTG
GGGACCTGTTAGGAGC
TGATGCATCCATGCAA
TCGGGACCAGCGTTGC
GAGCCTGAGTAACCTC
TGCGACGTCAAATGAG
AGTAACCTCGTGTCAA
TTGAACGGTTGGACCC
GAATAGAAGACCTTTG
GGTTAACTCCGTTGAA
GCGATCGTCCCGAGAC
TCCGGGAGTAAGCTCT
CTTGAGAAGAGTGTGC
TAGGAGGAGATGAATC
TAAGCACGTTGCTCAA
TGCAGTAAGGCAGTCA
CAACCTCCAAGACCTT
GAAACCTGTGTGGACA
TGGAGGAGTGCGAACA
ATGGGAGCATCTTAGG
CAACGATGTAGTGTGG
CGTTCTGCACTTGACA
CGAAGGAAGCGATCGA
AGGAATAAGACTTCCA
CTACAGAGTGATACCT
TAGACTGAGTGGCCTC
CCCGAAGGTTAGTCGT
TGTAACGAGGATATAC
CTGAATGGTTCTATCT
TGTCCCACAGCCGGTT
TGTTCTAAGGGCAACT
TGATGCAGTTAGAAAC
CGCGTGAGTTTCTTAC
AGGTAGGCAGCATTGT
CATGCAAAGCTATCTG
GCGTGCAAGTAGTCCT
GGGATGATCAACCTTT
TTTCATGTCTTCCAGC
GATCAGTTCCATGATG
GGAATCTCACTGATTG
GTGCACGTCACCTGTC
TCAGGGCCATGAATAG
CCTCATGGTTACTCAG
TGGGCGTTCACCGGTG
TAATTCCTCCACTTCG
CTAACTTGTCGTATGT
TTCAATCAGCCATGCC
TGATCAGAGTACTGTC
TCCGATCCAAGGTACG
CCGGACAAGTTCATCG
GAGCTGCAGCGCCCAT
GACCTTCTCTGTCGTC
ATCTTCAAGTGAGTTA
AAGTTCGCAGGCACTC
GGCTGTGAGAAACACT
ATGACCAAGGTTCATC
ATCGGATAGAGAATCT
CCTGCATAGATGGTAT
GCAGCTGAGTAGCAAT
GACATCATCCCGTGTT
GTAGCTAAGAGAGAAC
CCTCTAGGTCGCATGC
AACGAAAGTGTCCGGT
TCCCAGTGTTGGGACA
TCCTCCCAGGTCGTAG
GATGATCCAATTGTGC
CTCTCGAGTCCGGTCA
TTAGGGTAGATTCGAA
AACCCAACAAGATTGA
TGTCCCAAGAGATGCC
CAGAGCCAGCGTTCCG
ACATGCAAGGGAGATA
CTCAGAAAGGGCGAAG
ACCCTCAGTAGTCGGA
TTCTTCCAGACCAAAT
ACGTACATCCAATGCA
TGATCAGTCATCACCC
CTCGAGGTCAAGAGTA
TCAATTCGTTAAGAAC
ATCACAGTCAATGCAC
CTCATCGCACCAACAT
CTCCCTCGTAACTGCT
GTCACGGCAGGCTTGC
ACACAGTAGCGCCCAT
ACTTTGTGTTTCTTAC
ACCGTTCCATCCGTGG
AGTCTCCGTACAGTCT
TTTCAGTTCCAGTTCC
TGGTAGTGTGCTTATG
GCCATTCTCACCTACC
TCAGGGCTCGTACACA
AGGGTGAAGCACACCC
GGGATGAAGCATACTC
TTGTGTTTCGACCATA
GGAGAACTCAACGAGG
TCATCATTCACCCATC
CGATGCGGTGTCCGTG
GTTAGACTCACAGAGG
CTCAACCCACGCTGTG
CATAGACAGTTCATGC
GGCTGTGTCTCATTTG
GACAGCCTCGCTCTCA
CAGTTAGAGAGTATAC
AAGTCGTCAAAGCGTG
TCAAGACCAGACACAG
GGGACAATCCGATGCG
ACCTACCCATGGATCT
TGCGGGTGTTCTCTCG
CCTCTCCTCTATGCCC
AAAGGGCTCCATTTCA
TGCATGAGTAACCCTA
TCAAGCAAGAAAGCGA
AGTGACTGTACTAGCT
GAAGCCCTCCTTCAGC
TTTGTTGTCCATAGAC
AGACACTGTGGATCGA
CATACTTCACTACCCT
AGGTTACAGCTTGTTG
GCAACCGTCCAAGGGA
GTCTAGAAGTAACCTC
TGCATCCCATCACGGC
GTGTTCCCAATCCAGT
TTCACCGGTCGGCTAC
TGTTCATTCGTAACCA
GGGCTACTCTTTGCGC
GATCAGTAGTATGTAG
AGGAAATCATTACTCT
ACAGAAATCGGCACTG
GCTTGGGAGGCAGCTA
GAGTGAGTCACACGAT
AGGATCTCATCGATCA
ACGTCCTGTCTGTGGC
CCTCTCCCAAAGCGTG
TCGGGACAGGAGCAAA
TACCCACCACAATGCT
GAGCTGCTCATTTGCT
CCACCATGTGATCATC
ACTGTGATCTAACGGT
TGCTTGCTCCTGCCAT
GGGATGAAGGTGCTGA
AGGGTGACACGATTCA
TTTCGATCATGTCGTA
GGGTCACCACCTCAGG
TTACCGCTCCAAGAGG
AGGAAATCAGTCAGAG
GGCTTGGTCCTCAGGG
AGTTCGAAGTGGTGGT
GTTAGACGTGCTCTTC
CTCGAGGAGGAGATAG
CCGTTCAAGCTCTGTA
TTACCGCGTAAGACCG
AGGCATTGTTTGTGGT
AATGAAGGTGCAATAA
AGATCCATCGACACCG
CACTGTCCATTGAGCT
TCCTCCCCATGGCCAC
TACCCGTCACTTTAGG
CTGTAGAGTGTACATC
GTCAAACGTTCTCTAT
TTCACCGTCCATACAG
CAAGAGGTCGAAGGAC
TGCACGGCAAATGCTC
GCTACCTAGCGCATCC
GATCGTATCACTAGCA
TGTCAGAAGGGTTAGC
ATCTTCAAGGAGAGGC
TATCTTGGTTCCTAGA
CAGATTGCACTCCACT
TTTGGTTGTGCAATGG
CCTAACCTCGGTCGGT
ATTCGTTCAATACCTG
GCCATTCTCAGGCGAA
CCACAAATCGAGAGAC
CTCAAGAAGGATTCCT
GTGCAGCTCTTGTTAC
TTTCGATTCTCTGACC
CTGCCTAGTATCCTTT
GCCGATGTCAGGAAAT
GAAATGACACGGATCC
AAACCCATCATGGCCG
TGGTGATAGCGGTAAC
CCGGGTAGTGGCATCC
AGCATCAAGTGGCAGT
ACGATGTGTTGGATCT
ATCGCCTAGTTGCTGT
GTCATTTAGAGGATCC
GAGTTGTTCCGAGCTG
ATGAAAGCAAGGCAAC
AATCACGCAGGGCTTC
AGACAAAAGTTACGTC
CAGCGTGAGATGAATC
TATCAGGCAAGCTGCC
AGAGAATGTTGCTTGA
CAACCTCAGTGAACAT
AGGTGTTGTAGTCGTT
CTTTCAAAGTTTCTTC
TGGTAGTTCCATTGGA
ACATCCCTCCATCAGA
TTACGCCCATTGGGAG
TGGTACAGTTTGGAAA
GTTTGGAGTTTGTTCT
TTCATTGAGCATCCCG
TTTCACATCACTGAAC
CATCGCTGTAAGCTCT
GGGAAGTGTTCTGAGT
TTTGGAGGTACTTCCC
AGCGCTGCACATAACC
TGCTGAATCCGAGTGC
ATTATCCGTCAACCTA
TCAGGGCCACATTCTT
CGGCAGTTCAAGTAAG
ACTTTCAGTGCTGTCG
GCCAACGTCCAAGCCG
TCCACCACAACTGCCG
CTAAGTGGTAAGAACT
CATCCGTGTGTGTACT
GTGGCGTAGCTAATGA
GATAGAAAGTAGCTCT
CTACAGACAATTCTTC
TGAGTCAGTGCGGCTT
AATAGAGTCACTCCGT
CGTGCTTGTGTTTGCA
TGGAGAGGTCCGGTCA
TCGACCTCACCACATA
TTCACGCGTCAAAGCG
TAACTTCCAATCCTTT
CCCGAAGAGATGCTGG
TGTCCCACAATCAGCT
GTGTGATCATTGTCGA
AGAGCAGAGGTAAAGG
TCCTCCCGTCCGAAAG
TTGCCTGTCCATCGTC
GTGGGAACACACTGGC
TAAGCCATCTCTCAAT
GCTTCACGTACTCCGG
TTGGGTAGTTCAAGTC
TGGATCAAGGAAAGAC
CAGGTATGTCACGTGC
AGATGAAAGGGTAATT
AGACCATAGAGTCCGA
CGGTCAGCATTGACTG
CATGCCTCAATAAGGT
GGAATCTAGGTGCCAA
AGAACCTCAGCACCCA
CCACTTGGTTTGAAAG
ACTCTCGCATCTGCGG
GTGGTTATCACACGAT
AGGAATATCATATGGC
CTCATCGTCCTGGTCT
TGCTCCAGTCTCAGAT
ACAAAGAGTATTGACC
CGGAACCAGCGTGCTC
AGCGCCATCAGCTTGA
AGGTCATTCTAAGGAA
CAACGATGTTATCTGG
GCCGATGCATAGGAGC
TGCTCGTTCATGCCGG
TCATTACTCGACGAGA
ACTGATGCAACTGGTT
CACTTCGGTCCTGGGT
AGGGCTCGTCATCCGG
ATTACTCGTCATCCGG
TGTAGACAGGAAGAAC
AGGGTGACAGACAAGC
TTGTTCAAGGGTACAC
AGGGCTCCACCGTGGT
GTCACTCAGTCGAGGT
CTCAACCAGCATGATA
TGATGCAAGGTAGACC
GTGCGTGTCTCCAATT
TTGGATGAGGCTCCCA
CACATGATCCCGAACG
GAGACTTCACCGGAAA
TTATTGCAGGTCCCTG
AGTTCCCAGCGATCGA
CCACGAGCACAAGGTG
GCTTCACAGGATATGT
CTCAGTCGTACGTACT
CGTAAGTCAACTGGTT
GGAAGTGGTCTAGATC
ACAAGCTAGCGTTAGG
CCTACGTTCATTTGTC
ACGGGTCGTTGTCATG
TGCTTGCGTCAGTTTG
GTTAGACCATTGAAAG
TGGATGTAGCGCTGAA
CAGATTGCAGGAAGTC
TCACACCTCTCCGAGG
GTGATGTCAAATTGCC
GCACATAGTCTTACTT
GATTCGATCTGGCTGG
TTCCTCTAGTGCAAAT
TTACTGTGTACCCGCA
CTCTCAGCAACCAGAG
AAGACAATCAAGCTGT
CATTCTATCGTCACCT
GGGCTACAGAGGGTGG
TCTTCCTAGGAGTACC
ACGGAAGTCACGGGCT
GAAGGGTAGTATGAAC
TCTTGCGTCCACGTGG
TTTCAGTTCGCGCTGA
AGGTTACCAGCGACAA
GACCCAGAGACGAAGA
ACTTTCATCTGCGAGC
AGGTCTATCCTCTTTC
AATAGAGTCAAGTAAG
GACTTCCCATAACAGA
GACATCAGTCAGTTTG
CAGATCAGTTCCGCGA
GAATCACTCCGTGTAA
GAAGCCCAGGTGCTAG
TCACTCGTCAAAGACA
AGAACAAGTTAACCTG
AGACCATGTCTTACAG
TCCCAGTGTACAAAGT
CGACAGCTCTTGGATG
GTCTCACTCGGCATTA
CCCATTGGTCATCGCG
GGTGATTGTGTGACCC
TGTTGGACATGTGTCA
TTTGGAGTCCGCTGTT
ACTTATCAGCTCACTA
GTTCCGTTCCATCTGC
TGAGCGCGTGCCGGTT
GCTCAAAGTTCAGGTT
GAGGGTAGTCCTGGGT
GTTGTGACAGGGAATC
GGGAGTAAGAGCTGAC
GCTCAAAGTAGTACGG
CATACCCGTACGAGTG
ACGTAACGTGCGAGTA
AGAAATGGTCAACCTA
GATTGGTCACACAGAG
GTTATGGGTGGGCTTC
TCCGAAAGTCCAGAAG
GACCCAGAGTGCCCGT
GGTGTCGCACCATTCC
CCTCAGTAGTCGGCAA
TAGGAGGGTATCGAGG
TCCATGCCAGATGCGA
GCCAGTGTCTCTTCAA
CTCCGATGTGATACCT
ATTTCACGTCTGTCCT
TTTACGTTCCAAGCCG
ACTGATGGTAAGAACT
GAATCACAGTATCCTG
GCATCGGCACTCCACT
TGGGCTGAGTCTAACC
GTAACACGTTACGTAC
GTAATGCAGAAGGATG
GAGGCAACATATCGGT
CTGTGGGTCGATGGAG
CTGAGCGCAGAAATCA
AAGGAATAGGACAAGA
AATAGAGGTGAGTGAC
GATGACTCAGCGACAA
GTTGTCCGTCCTTGTC
TGTGGCGCACAATGAA
AGACAAATCATCGTAG
AGGAGGTTCTCCCAAC
ATCGCCTAGTATAACG
TACTTCATCCGGCAAC
ACCAAACTCGAAACAA
AAGATAGCAATTCTCT
CTACGGGTCTGAATCG
GATTCTTCAACCAACT
GCCCAGAAGCTCGAAG
CACAGGCCATCGATGT
AGCGCCATCCTTCTAA
CGATGCGCAGCTTCGG
GAACTGTAGGGACAGG
AAAGGTACAAGCGGAT
TAATTCCCAGTCGAGA
TTACCGCGTCACCACG
AGGACTTGTTACCTGA
TTCACGCAGGAAACGA
TGTAGACGTCCTCATC
AGAGAATGTTGCATTG
ACCCAAAGTGTTCGTA
AGAACAATCCGATCTC
TAGGTTGAGGCATCGA
TGACCCTAGAGCTTTC
GGCAGTCGTCCGGATC
GTATTTCGTACTGACT
TCGACCTCATGGCCAC
ACCCTTGCAGTTGTCA
TGAACGTTCTCTATAC
TCAGCCTGTTGTTGAC
CATAAGCGTTTCGCTC
TTGACCCTCGTGGGAA
CCCATTGGTCTGTCAA
TTCTAACTCACCTTAT
GACTCAAGTACGCTAT
CATACAGCACCAGTTA
CAGCCAGTCCTTATCA
ACGGAAGCAACTTCTT
CCCGGAATCCACACAA
CCCGGAACAATGACCT
AACCTGATCGTAGGGA
ACATTTCTCCTAGCCT
TGAGGGATCTGTTCAT
GTGGGAACACATCATG
CAGATCATCAAGCGTT
GATAGCTTCTCGTGAA
CAGCAATGTAGACACG
GTCACGGGTAAGTTGA
CCACACTTCTTGAACG
ACATGCATCTAGAACC
TCCTCTTTCAATGCAC
TTCACGCCAGTGAGCA
GGGATCCTCATCCTAT
ATGAAAGGTACCGTCG
TGCTCCACATCCAATG
CATTGTTTCGCCAGAC
ACTTCCGAGCGTGTTT
GTCACGGTCTACCAGA
TCCTCTTAGAAACTGT
GAGTGTTAGGTTGCCC
GTTACGAAGGGCAACT
CGCCATTGTACGGGAT
CGGAGAACAGCAGATG
CCTCAGTTCTCCAATT
CCACAAAGTTCCTACC
GATTGGTTCAGCTCTC
GCTACCTAGTATGTAG
GATTTCTTCACTGCTC
ACAACCACAGAGAATT
TTGTGGACAGAGCTAG
CAACCTCAGCGCCTAC
ACAAGCTCATCTTCGC
GAGGGTAAGGTGCCAA
GGGCGTTTCGCGAAGA
CTAACCCGTTCATCGA
CTCCCAACACAACCGC
TCAATCTAGACCAGAC
TGCCGAGGTCTCTCCA
AATGCCATCCGGCTTT
TACATTCGTTGTATGC
ATTACCTAGGACTAAT
TGCTTGCAGATTAGCA
TCAGGGCTCGCAGTTA
ACGATGTGTGCTGCAC
CATACTTGTTAAAGTG
CGTAGTACAACTTGGT
CCGTTCACAGAGGCTA
GTTAGTGTCTAGCAAC
TCACTATCAGCTCGGT
TATCTGTTCATTGGTG
AAAGGATGTCTGTAGT
ATCCCTGGTCGCCTAG
TCGCTTGAGAGCTGCA
TTCCGTGCAGATCCAT
GTATTGGAGGCCTAAG
CGATGGCTCTCGGTAA
GTTTACTTCGACCATA
AGGCCACAGCCACAAG
CTCCACACATGGCCAC
TAAGTCGTCGCAAGAG
ATCCATTAGTCACTGT
CGGAATTTCTTAGCAG
AGCCAGCAGGTTCTAC
GTACAGTCAAACTCTG
CTTGAGATCCATACAG
GACTTCCCAAGCTGCC
TATACCTCACGGCTAC
TTCTGTATCGAAGAAT
TCGCTTGAGGAAAGAC
GTTGCGGGTGCCCGTA
TGCGGGTCATTGCCGG
TCTTGCGCACTACGGC
TTGCGTCAGTGCCGAA
TCAAGACTCCTTGACC
GTCTACCAGTAGGAAG
GGTGAAGAGTAGGCCA
AGTACCAAGCTAGAGC
GCTGCAGCACGCCACA
TATATCCCAGAGCGTA
TCTCACGGTATTAAGG
GTAAGTCGTGGCTGCT
AATGCCATCTCGTCGT
CGTCCATAGCTGTACT
ATGCCTCTCGGATAAA
GTCCACTTCATCGCAA
CAGATTGTCGTACACA
CAGCCAGAGATGCAGC
ACCTACCAGACTACGG
GTCTACCAGCGTCAAG
ACTTCGCGTAAGATTG
GGGTCACGTGGATACG
CTCTCGAGTATCGCTA
CCTCATGAGCCGAATG
GAGAGGTAGGTGCCTC
GATGTTGCACGCGTGT
AAGACTCAGGTGAGAA
CATACAGGTATGTCTG
GGGTAGAAGTCACGAG
GTATTTCGTTGCCGCA
TGCTTCGTCAGTGGGA
CTCCGATAGTCGAAAT
TCTCAGCTCGGAGTAG
CTGTAGATCAGCACCG
AATGAAGCATCTGCGG
ATTCCCGAGATACGAT
GCTTCACAGCCTATTG
TTCCGTGAGACAAGCC
GTAGAAAGTACGTACT
CCCTTAGCATGACGTT
AGATCGTCAAGACAAT
TTTACTGTCCTCATAT
CAGCGTGGTATAATGG
GCAACATGTCGATTAC
ATCGGCGTCACTCACC
TCAGTCCTCATGGGAG
CCCTTAGTCGACACCG
TGGCGTGTCCACACAA
CTACTATTCAGCCCAG
AGTGCCGGTACTCGTA
TTGCCTGCATGATAGA
CCGATCTTCAAGAATG
ATACTTCAGTAGCCAG
TTGACCCGTCCGACGT
GTTACGAAGTGGAATT
TTGGGATTCTGCGATA
CGGGTGTAGAAGGATG
CTTGAGATCTACAGGT
CTCCTCCGTCTAATCG
CCATAAGTCCGATCTC
ATACTTCGTATGAAAC
GACCAATAGCGTTAGG
CTTACCGGTGTCATCA
CTGTCGTCACTGTCCT
TCGCACTAGTTAACAG
TCATGAGAGGTTGAGC
TGATTTCGTAAGCTCT
CATCGGGAGATGAATC
CTGTAGAGTAACTAAG
AAGAACACAACTGCCG
TAGGTTGGTCCGGTGT
AGTCATGTCACGGAGA
CATGGATGTTGGTAGG
AAGCGAGAGAAGCTGC
TGGGTTAGTGAGTTGG
CAAGACTAGAAGCCAC
GAGCTGCAGGTGAGAA
ATTGGGTCAGCTTCGG
CTTCCGATCAAGAGTA
GTTAGACTCTTAGCTT
CACGTTCGTATGGTTC
AACGTCAAGCGTCTCG
CCTCAGTAGAAGCCAC
TAGACCACAACGACAG
AACTTCTCAACACACT
GATGATCCAATACGCT
ATTACCTGTACTGGGA
TTTGTTGTCGAGGCAA
CCCGAAGCAAGTTGGG
TTGTTGTGTATCGTTG
GCGGATCCAGTGTACT
GGGTAGAAGTAACGTA
TAGATCGGTGGCTTAT
TACACGACGCTCTTCC
TAGAGTCCACAATGCT
GAAATGACACTCATAG
CTCTCGACAATCGAAA
ATCCGTCCATCGGCCA
CCACACTAGCAGCGAT
AGCGATTTCACTCACC
GTGATGTGTCGCATTA
AAACGCTAGGGTACGT
TTTCAGTCATGTCAGT
TACGTCCGTCGATTTG
CTGTGGGTCTCCTGAC
GATTTCTAGCGGTATG
GTAGAAAGTACCTAAC
TACCCACCAATGTGGG
ATTATCCGTGCATGTT
ATACCGACATAGGTTC
TCGGGACGTTCGTGCG
TTTACCACACATACGT
TTCGCTGGTGGAACAC
GCAGTTATCTGAATGC
GTTCGCTTCGGCAGTC
CAACGGCAGGTTACAA
AGAAGCGGTAATGATG
GTCACGGGTATGCTAC
AACAACCTCACAATGC
CTAACCCGTACGAGTG
TCTGTCGTCAGGTAAA
AACCTTTAGAGGTCGT
CGGAGAACAGACACAG
GGCTTTCAGGCTTAGG
TGGCGTGGTAGAGCTG
ATTCCCGCAGACAATA
TGCAGATCACAGAAGC
CAGCACGGTGACTCTA
TTCCACGTCGCCTTTG
ACGGGTCAGTCATGAA
ACTCTCGCAGAGGTTG
AAGTACCCAGCCGTTG
TCTATCATCTAGACCA
ATTACCTTCGATGCTA
AGATAGATCTATGTGG
AGTGTTGGTAATGTGA
GGCTGTGCAAATCGGG
TGCGGGTGTCAAATCC
AGGATCTGTTGGGAAC
CATTCCGTCCTGGCTT
GTCAGCGGTAGGAGGG
CCTAACCGTCTGCAAT
GAGTCATCAAATGCTC
GGTGATTCATACACCA
GCACTAACATCGTTCC
GATCCCTAGTAGTCTC
AAGTACCTCGCTCTAC
CAGATCACACTACCGG
GTGGAGAAGTGGGAAA
GCGTGCACACCTGAAT
TACAACGCAGAGTGAC
ACCAAACCATTGTGCA
CAGGGCTCACCTGATA
TTCTTCCCAACTGCTA
CAGGGCTAGCATCAAA
CTGAGGCTCTGTAAGC
GCTTGGGAGAGAGAAC
CCCTCTCCACTGCACG
CTCCTTTGTCATCACA
TTGCCTGTCGACATCA
CCTCCTCGTGCTCGTG
ACCAAACGTCCCGGTA
CCTGCATAGGCATTTC
AGCATCAGTACTAGCT
TCTTTGAAGAAGATCT
GCCAGGTGTCTACACA
TAAGTCGAGATCGGTG
CGAGGCTTCATAGCAC
GCCAGGTGTTGGGACA
AGTGATCCAAGGTACG
TGACAGTCACCCTAGG
TGTTCATAGACTAGAT
TGTGGCGTCAGCGCAC
GTTCGCTAGATGTTAG
TGCCGAGCATGGGCAA
ACGGTTAGTGGACTGA
AGTGATCTCAACCGAT
TGGAGAGAGGGATCAC
ACCTGTCCAGCCATTA
CGGGACTGTCAACCTA
GTAGTACGTCCTACGG
TTGTGGAAGGTAGATT
CTGCGAGGTCAAGGCA
CCTCCTCCAGTATACC
CCCTCAAAGCAGCGAT
CTCAGAAGTAGCGAGT
TCGCTTGAGCGTATGG
TCGACCTAGATGAACT
ATCCACCGTACCACGC
CTCTGGTTCTTGCAAG
TAGACTGTCTTACGTT
CTGTCGTCACGTGTGC
GATGGAGAGAGCACTG
TTCATTGTCACTGATG
ACCAACAAGTGGAAGA
TCCTGCAAGAAGCGAA
TCCTCGAGTCATAACC
CTTACCGAGCCTAGGA
CGCATAATCATTGCTT
CTAGGTAAGTATCTGC
CCTCACAGTTAGGAGC
ACCATTTCACAATGTC
CTACCCACAGACCTAT
GGCACGTAGTCAACAA
GGGTCACGTATCGAGG
CAGCACGCACGCTTAA
TGATTCTGTAGTACGG
AACCTTTAGCGGTATG
CATCGTCCATGGAGAC
ATGTCTTTCTGTGCAA
ACCAAACGTCGCAACC
ACATCGACATGACTTG
TAGATCGTCTCACCCA
TCATGTTTCTAGACCA
ATACCGATCGAGCCTG
TGGGATTTCGGAAACG
TGCATCCAGGGTTGCA
CCTACGTTCGCTTAAG
GCACGTGAGAGGGTGG
AATGAAGGTACCGTGC
CACCAAAGTTCTCTCG
GCCAACGCATCAGTGT
GGCACGTTCAACGCTA
CTCATCGGTATCTCGA
TGTTGGAAGTACTGTC
GGAATGGAGCGTTACT
GTGCTGGAGTCAAGCG
GGGACCTCACTAACCA
CGCAGGTGTTCCCAAA
AGGAGGTCAAGTTCCA
TCTAACTGTGACATCT
TAGACTGGTAATGCGG
CGAAGTTAGTGATAAC
TACGTCCGTATCGGTT
GGATCTAGTGGTATGG
CCTCACATCGTTGCCT
TATACCTTCAAAGAAC
TGGAGGAGTACTGTTG
GACTCTCTCTCCACTG
CTCAAGACATCGGAAG
GAGTGTTGTACGGTTT
AGGGTCCCACAACGAG
TCCACGTTCTACACAG
TTCCAATGTCATAGTC
TATATCCTCTACCTTA
TGCATGATCCTCTTTC
TAAGTCGAGTTAGAAC
GCGGATCGTATTTCGG
TGGAACTCAATTGTGC
TGAACGTTCTTCGCTG
GGCTTGGCAAGGGTCA
CTATAGGAGTGCACCC
TCATCCGCAAGTGGGT
CTGTGGGGTACTCCGG
AGGTGTTCATCTCAAG
TCAATTCGTTTCGACA
TACAGGTTCTTAAGGC
AGTAACCAGCTAGATA
AGAACAAGTTGCCGCA
TTCTGTAGTGTATTCG
CTGTATTGTTCAATCG
TGATGGTAGCCACAAG
CGAGGAACACTTTATC
CTGGTCTCAAAGCTCT
ACATCGATCCTCTTTC
ACTCCCAAGGCACTAG
TCCACGTTCGGCCCAA
CGTCAAAGTAGAATAC
TAGGAGGCAAATGAAC
ATGACCACAAACCACT
TCATGAGCAGCAGACA
GTTGTAGCAGCAGAAC
CAGATCATCGGCTGAC
GTGCAGCGTTGTCATG
ACATTTCGTGTGTCCG
TTTTTTTTTTTTTTTT
AACCAACCACGCGCTA
CCACGTTCAGCAGGAT
GTGGAAGAGAGTGTTA
TGTCCACGTGCCTGAC
ATTACCTAGTGGCCTC
AATGGAACAGCTGAAG
GATGCTATCCTAAGTG
AGTCTCCGTGAGATAT
CATAAGCTCCCAACTC
AGTGATCGTATACGGG
AGACAGGAGTTTGGCT
GTAGGAGCAGGGAATC
TTCCTAACAGCCCACA
GTAGGTTAGTATTCCG
TGACCCTTCCACACCT
TTGTGGATCGACGAGA
CATTCTATCTGCTCTG
GATTGGTGTGAGTTGG
AGTTAGCAGGATTCAA
TCCGGGATCCGATCGG
TGCATGATCTCATGGA
CTCCTCCTCGACACTA
ATCGTCCAGGTGCGAT
GATGGAGAGTTGCATC
TTCTTGAAGCCATATC
TTAATCCCAAGAGGTC
GGTGGCTTCGAAGCCC
CTACAGAAGGCGTTGA
CTCCCTCGTCCTGGTG
TTGCATTCAATAACCC
AAATGGAAGTGATTCC
GTCATGAGTCAAAGCG
TATCTTGGTTCTCCAC
GCTGAATGTGCAAGAC
GTTCTATGTTGGCTAT
AGGAATAAGGGTCACA
ACACTGAGTGACCTGC
TTACTGTCACCGCTGA
GTTCTATCAGTCCGTG
TGACCCTAGCTAGAAT
AATGGCTTCTGTCCGT
CAGATACCAGTAGAGC
CTCCGATCAGTCAGCC
GTCATCCTCTCCACTG
GGGTTTAAGACTCTTG
GATAGCTCACTGCGTG
GTGTTCCGTGTTTGCA
ACGGTTACAACTGCCG
GGGACCTGTCAGGCAA
AATGGCTTCCATTTCA
TAGACTGTCGTGACTA
TTACCATAGACGGTCA
AGGCATTTCGTGGGAA
ACCTACCAGAGAACCC
GCAACCGAGCTCGACC
CTAACTTGTTGCACGC
AACTTCTAGGTAGGCT
GTCCCATGTGATGGCA
ACTATCTAGAGGCGTT
GTACAACAGTCGTCTA
AACCAACAGGTACAGC
GCAACATAGCCACAAG
TACACCCTCCGCAACG
TACCTCGTCACTACGA
TTACAGGCAATGTTGC
TCCTCCCTCACGGTCG
GATAGAAAGAATCGTA
CAGATTGAGACATGCG
CTGAATGCAGATTCGT
CCATAAGAGTCGGGAT
ATTGTTCAGCGGACAT
ACGTAGTTCTCGCGTT
TGACTCCGTAAGATTG
TCGTCCAAGGTCGTCC
TGTGCGGTCCCTAGGG
TGCGGGTGTATCTCTT
ACGTACATCGCGATCG
TGTTGGATCGTGCGAC
TACAACGGTAGCTTAC
ACTCTCGTCGGCTATA
TCCTAATCACACGGAA
TTCTGTAAGATACCAA
CGAATTGGTAGCTTAC
GATAGCTAGGTACTGG
GGAGCAAAGGTGAGCT
TCAATTCGTTGGACTT
TCTTAGTTCCGAGAAG
TTAGGGTCAAAGTATG
GCGGAAAGTGGTACAG
CCGGGTAGTGATTAGA
ACAGCCGTCGTAGCCG
TTTACCAAGCTTCATG
TAGCACAGTCTTGCTC
TTCCTTCGTTTGCCGG
TCGTAGAAGGAGATAG
GATTGGTGTATGAAGT
TTGTTGTGTTACTCAG
AAACGCTCAATGAAAC
GTGCACGCATTCACAG
CCTTTGGAGAGTGTGC
CCTCTAGTCATAGAGA
CACTGAACATGCAGGA
CCTGTTGAGTCACACT
GAGTGTTGTTGGCTAT
ACTATCTGTTCAACGT
TGTGATGCAGTGAGCA
CTCATTACACCGCTAG
GTAGAGGGTCGTTGGC
CTCGAGGTCTTTACAC
TTTAGTCCACTACACA
CTTCAATCAAGGCCTC
CATACAGAGAGCGACT
GTGTAACTCAAGTGTC
CAACCAACACGGGTAA
CATTGTTTCTCAAAGC
TTCATGTGTCGCTCGA
GCCAGGTAGGATTTCC
ATTCCTAGTATGCGGA
CTATCTAGTCCGGTGT
ATTCAGGTCTAGGAAA
AGGTGTTGTGAGAACC
GTCATCCTCCGAACGC
GGAGGATCATACAGGG
GTTAGACCAGACCAAG
CACTAAGTCACCTGGG
TCTTCCTGTCTACTGA
TCGATTTCATCACGGC
ACGTCCTTCGCCTTGT
CGATCGGTCATACGGT
ATGAGTCAGGACACTG
TCGTCCACACAGTGTT
GTGCGTGCAAATCAAG
CACTGTCCAGAATTCC
GGGAGATAGGCGCTCT
TCCCACACAATGCTCA
AAGTGAAAGTATGGAT
TCCGGGATCGAAGTGG
TTCCTAACATGGAACG
GTAGATCCATCCGGCA
ACTATCTAGTCTAGCT
TCGGGACTCTGTACAG
CTGTGGGAGACAACAT
CGCCAGAAGTGATAAC
TTTAGTCGTGTTAACC
TGAGGAGCAAAGGATT
CATGCGGCACACAGCC
CGCCATTGTGCCTGCA
TCGGTCTCATCTCAAG
TTTACCAGTGTTGATC
CGATGGCCATCATTGG
GAGTTACAGTCACAGG
GCTTGGGAGCCATTTG
GAAGAATTCGATACAC
TGAGCGCTCATGCCGG
ATACTTCTCTCCATAT
CGTAGTAGTTCCGCGA
GCCTGTTTCCGTACGG
TGCTTGCGTGAACGGT
GGGAGTATCGCCTTGT
AGATCCACACGCCAGT
CATTGAGTCGATTGAC
CAATTTCCAACTGGTT
GCATCTCTCTGGTGGC
CTCGAGGAGGTAAGGA
TATTCCACATAAGCGG
GGGTCACCAGTTGGTT
TAGGTACCATCTTCGC
CATTGAGGTCTCGGAC
GCACTAAGTTGGGTAG
CCGTGAGCATGTCAGT
AGCCACGGTCTGCAAT
AAGAACACACTGTCCT
TTCCTTCGTATTGGCT
GTCGTAACATTACTCT
GCCAGTGGTCATGACT
AACAACCTCGTTCATT
GCAACCGGTGTACATC
AGATCCACAGTGTGGA
TAAGCGTGTCTCAGAT
AGAAGTAAGCCTCTTC
TTCGATTGTCTACACA
GTCTTTAAGGCCCGTT
AATCGACTCTCGTTTA
TTACCATGTTGAGAGC
TCACACCCAGCTATAC
CCCAACTAGGCCACCT
AAACGAAAGGTGCATG
CAGATCACACCTGAAT
GAAGAATTCCAATGCA
ACGGTCGCAAGTCCCG
AAACCCAGTGAGCAGT
AGGAAATCATTGTAGC
ACTCTCGTCCACGGGT
CTGGACGAGGTTCAGG
GGGTCTGAGGACTGGT
TCGCTCACAAATGGCG
CGGGTCAAGGATACGC
TAAGCCACAGGTTACT
CTTGATTGTTGGACTT
GAGGGTAAGTGATAAC
GAGGGATTCATGTCAG
TTCCTAATCAGAGTGG
GCTTTCGGTACTGGGA
CAGCGTGTCTTAGCCC
AACCCAATCTTTGATC
GCCCAGATCGTTGTTT
CGTTGGGCAGCGATTT
AAACGAATCACGTAGT
CATCGCTTCTGAGTCA
GTCAGCGAGCGTTGTT
GACCCTTCACCCTATC
CACGAATAGTGCACCC
GTTCCGTTCAAGCTTG
TATATCCTCAGGGTAG
CAAAGAACACAGACGA
GGGTTTACAAAGTATG
CATCGGGGTCTGTGCG
CTGGTCTAGGCTTTCA
GGGTGAAAGCCGAATG
ACTTCCGGTCCACGCA
GTGCGTGTCGCACGGT
AGCCAGCCATCATGAC
TGATGGTCACGATTCA
CTGATCCTCATGCATG
TCGCTCATCTGACGCG
TTTGATCAGATGTAGT
TATCTTGGTGTTCAGT
TCTCACGTCGTTGTTT
TGCGACGTCGTAGGGA
TTCAATCTCAATCTTC
TCAGTCCTCAGAGTTC
CCGGGTATCGGACCAC
CAATCGAGTATGCGGA
GTAAGTCGTCAGCTTA
TGATCTTAGACCAGCA
TCGTCCATCTTCCAGC
CATGGATCATTGCAAC
CTGAGGCTCCGTGGCA
CACAGATCAGTTAGGG
AGATGAAAGACGGAAA
GCTCAAACATGACTAC
GACTCAATCGCTGTCT
TTCCAATGTGGAGAAA
GTGATGTAGTAGCTCT
TTAGGCAGTGCCAAGA
TTCTGTACAATCACGT
GACTCAAAGATACAGT
TATTCCAAGAGCAGAA
ACTGTGAGTTGCGTAT
CCAATGAGTTCTCTCG
GGGACTCCAACAGAGC
ACACGCGGTCTAGGCC
GTCATCCGTAGACGTG
CACGTGGGTATTTCCT
TTGACCCTCGCAATTG
GAAGGACAGGGCTGAT
GGGAAGTTCGGAGTAG
TCATCCGGTTGGATCT
AAGAACAAGAACGTGC
TTTCACAAGAATTTGG
TAGAGTCAGTTAGTAG
AGGAAATCAAGGACAC
CCTGTTGCACCGTCTT
AGACTCATCTGAGGTT
GAACACTTCCAAGCCG
CGTGATAGTCCAAGAG
CAGCGTGAGACCATAA
GAGTGAGTCCGTGGCA
GTTACGAAGAAACTGT
GCACTAATCCGTCAAA
TCACGGGGTCGATTTG
GAGTTTGAGCCTTGAT
CAGCAGCTCTAGGCCG
GTGTTAGGTACCAGAG
TCGTAGATCTATACGG
AGCTTCCCACGACGAA
TTACCGCCAAGTCCCG
TGATGCATCTCTCTAA
GGTCACGCAGGTTTAC
CATCGCTTCGTTCAGA
CCTTCAGTCGAGAAAT
TACCGAACAGATCATC
ACATTTCAGGTGCTGA
ATACCGATCTTTCCAA
GGAGGTATCCGTTGAA
GGGCGTTAGCGAGGAG
CCCTCAACACATGTTG
AGCGCTGAGGACTAAT
GATGCTACAGGTGACA
TCAGTCCTCTAGCCAA
CTCCTTTTCAGAGCAG
TCACTCGGTATGTGTC
GACCCTTTCGACCATA
CATTGTTAGAGCAGCT
CCATAAGTCTATACGG
AACAACCCATATCTGG
GGGACCTTCGTGGTAT
TTCCAATCAACAGAGC
CTAACTTAGGGACTGT
TTCGCTGTCTGCCTCA
GATCGTAGTCATGGCC
AGTACTGGTTGGAGGT
CTGAGCGAGATGCAGC
CGCATAAGTAGCGTTT
TTGGATGGTCAGTTTG
TGTTGGAGTATGTCAC
TCGCTCATCACCTTAT
CATCGGGAGAAAGCGA
GTGCTGGAGCGGTATG
CCCTCTCGTATGGTAA
CATCCACTCGTTCTGC
CCGATGGCAATAGTCC
GGGTTATGTCTGTGCG
ATTACCTAGGTGAGCT
GTGTCCTCACTGAGGA
TGACTCCTCTACGGTA
GGGCTACAGTTCTACG
TCAATTCCAGGTATGG
AGAGCAGTCACTCTTA
GTAGGTTTCCAAGAGG
GTTAGACTCGCCGTGA
CTATCCGAGCGATTCT
TGGTAGTGTCGATTAC
TGTAGACGTCGGTAAG
CCCTGATAGCAGTCTT
GTAGAAACAGCAGACA
CCTAACCGTCTAACGT
ACACTGACATCTTAGG
TCATTCATCACGTCCT
GTGTTCCAGATTGACA
GGGAGATGTAGGTTTC
TTTCACAGTGCGGATA
ACGTAACAGTTCTCTT
TGTTTGTGTTTACTTC
TGTAAGCGTTACACTG
TATATCCGTACAGGTG
TACCGGGTCCTTTGAT
CAGTGCGTCAGGCGAA
CTTAGGACAAGGCCTC
CATGCGGAGGGCGAGA
GGGAGTATCTTGGCTC
GACAGCCCATTCTCTA
ATACTTCTCACCTTAT
GAGTTACCACAAATCC
GGCTGTGTCCGTCAAA
TGAATGCAGGTACAGC
CATTGTTTCAAATGCC
ATATCCTTCATTGCTT
AGTCAACTCTTGAACG
CGACAGCCAAGCACCC
TCATTGTAGTTAACGA
TCGACCTCATAGGTTC
GGTGGCTCATACATCG
TTAGGGTCACTTCAAG
TGTTACTTCCCTGTTG
TCCTTTCGTCTTCTAT
GCCAGCAGTCCTTTGC
GTCTAGACAGCGAGTA
CTGTAGAGTCTTGCTC
TCCAGAACATCCCGTT
TTCTTGAGTGTCCATA
TCAAGTGGTGTCATGT
GAAATGAAGCTAGCCC
ATATCCTTCACACCGG
TAGGAGGTCCTGTAGA
GAGTTGTAGACTGGGT
CATTTCATCCAACTGA
TCCCAGTTCATCACAG
CTGTGAAGTGACAACG
TAAGTCGGTGACACGA
TGCAGGCAGGGAGGTG
GTACAACGTTCGGACC
TCAGGTAAGAATCTAG
AAGATAGGTCCCGGTA
GATCAGTCACTACACA
TAGAGTCTCACAGAGG
ATTTCTGCACACGCCA
TTGTTGTCATTCCTAT
CAGTTAGTCTTCCTAA
CAATACGAGTAACGAT
CCACAAAGTGGCTGAA
CCTTCAGCATTGCAAC
AACGGGACAAGAATGT
TATGTTCAGTATGCAA
TGTCAGACAACGGCCT
AGCTTCCCAGCGGTCT
ACATCCCCACTACACA
AACCAACTCGTCGATA
ATTACCTGTGCCGAAA
TGAGGGACATGACAGG
GATTTCTAGTTGTCAC
TAAGCCAGTTGCTGAT
GAGTTACGTCAACCTA
ACGATGTCAGCTACTA
TCATACTAGCAATTCC
GCCAGGTAGACGCTCC
ACGCACGTCCTAGCGG
TGGTTAGAGAACGTGC
CGCCATTGTACGATGG
TCATGAGTCAGCCCAG
CCGTGAGCACGACGAA
ACGATCACATGTTACG
CCTTGTGGTACCAGAG
CATTCATTCTGGACTA
AACCATGTCAAGCGTT
CTTACCGAGCGTTCCG
TGCGACGAGGCATCGA
ATTCATCGTACACTCA
CACTTCGAGTTCTCTT
AATGGAATCGATACAC
GCAACCGGTACTTGTG
TTGCGTCAGGGAGTTC
ACCCTTGGTAACAAGT
CCAAGCGTCATTCTTG
ACTCTCGGTCACTCTC
AATTCCTGTTAATCGC
CTTCCTTTCCTTATCA
CAGTTCCGTAAGCTCT
TGCTCGTGTGCGGCTT
TGTGGCGTCAAAGACA
TGCAGGCGTTTAGAGA
GGCTTTCTCGCTGACG
TACTTCATCTGATTCT
GCATGATCAGAGGTTG
TCACGGGAGGTAAGAG
GTTCCGTAGACGCATG
GTGACGCAGTATGGCG
CAACGATAGTATTGCC
AAGATAGGTATCGATC
TGAGGTTAGGCTTTCA
TAAGTCGTCGCGATCG
CGAGGAAAGTTCTACG
GGCTTGGCAAGGCCTC
GATCACAGTACGATTC
CTCCTCCTCCCTGTTG
TCTACATTCCTCACGT
CTCATCGCAATCAAGA
CTTAGGATCCATCTAT
TTCACCGCATCGATGT
TCAGGTAAGAGCTGCA
CGGCAGTTCCTAGAGT
GTATTGGTCAAGTCTG
CCTAAGAGTGCCCTTT
ATTGGGTCAGTTAGAA
TACGCTCGTCAAATCC
TCGTCCATCGTAGAGG
AGCGATTAGGGTTGCA
AGATCGTTCCGATAGT
AGTCTCCTCATCTATC
ATTCACTAGTTCCAGT
TCGGGACCAGTGAGCA
CGAGGAACAGCTGGTC
CGCAGGTTCACAGTGT
GATCACATCAGGAGAC
GGGCTACGTTTACCAG
CCGTAGGGTAGGCAAC
CTAGGTATCATAGGCT
ATCGGATGTGTAGGAC
ACCATTTAGCGTGTTT
AAACCCACAGAGTAAT
ACCCTCATCGGTAGAG
GAGATGGAGCTCGCAC
AGAAATGCACGCTGAC
CTCCTTTTCTCAGTCC
TTGCTGCCATGGCGCT
GCAGCCACAACGTATC
CGTGAATGTGGACCAA
CACGTTCGTACTCGTA
TCGATTTTCGGCATTA
TTGGTTTTCTGAGGTT
AACAGGGAGCACTCCG
GTCCTCATCCTAACAG
TTTGACTAGAAGCTGC
GGTGTCGCAGCAGTTT
ATGCCTCAGGAAGTCC
CCTCCTCCAGTAACAA
GGGCCATGTTCACGAT
TGAACGTAGTATGTAG
CACAGGCAGAAATTGC
CGCAGGTCAAGCTGTT
CGGAATTGTGTTACTG
CTACGGGCAACTCCCT
AGATGAATCGTTCTCG
GGTGGCTCACTACTTT
TACATTCCAGCTGTGC
AGAACCTGTAGGCTGA
GGAATCTCAGAACTCT
AAGCCATCAACTGATC
CTTCTAAGTCGGCACT
TGATGGTAGCTGAAAT
CTTCTCTAGAGCAGCT
GTATTTCTCTCGTCGT
GTTGTCCCAGAGAAAG
CCTTGTGAGCTGACAG
GATTCGATCGTTCTGC
CATCGGGAGCGTATGG
TCCTGCACAGTCCCGA
TGGTACAAGCCATTCA
GTCAGCGAGCGATGCA
TACAACGCATTGCCTC
AGATCCAAGCGTTCAT
ACGTACATCGACGTCG
CGAGAAGGTGAATAAC
TGCAGTATCACTAGCA
GTATTGGCATAGGCGA
TCCTTTCGTTGTCCCT
GATGATCAGGCACGAT
CCTCTCCTCCACACAA
GAGGGATTCGGCCTTT
TCGCTTGGTGTCTAAC
CAACAGTCACGCTGTG
CTAGACACACCCAAGC
GACACGCTCAGCCTTC
TCAAGTGAGTACCGGA
TCATTTGTCACATACG
ACTATGGTCTCATTGT
GTCTAGACATGGAAGC
TATGTTCCACTGAGGA
GTGAGTTCACCAGCTG
TTTGGAGTCTTTGCAT
CTGCCATTCGCATGAT
ATAGACCTCCGACGGT
CGATGCGTCGGCGATC
ATGGATCGTGTTAAAG
TTCCGGTGTCTCAGGC
GACCTTCGTATCATGC
TTCAATCTCACTTTGT
AGGACTTCAGTTTGGT
AGCTTCCTCGGCTGGT
CTTTCAAAGGGCCCTT
AAGGTAAGTTGCCATA
CTTGATTTCTATGCCC
ACTCTCGAGGCAGGTT
ACCTGAATCTCTCCGA
CTTTCGGTCGGAAACG
TTTCACATCCGGACTG
TCTCACGCAGGTCCGT
TGAATCGTCCTTTGAT
AGTCACAGTGATCATC
TGGATGTGTGGATTTC
TCTTTGACACAAATGA
GCAGGCTAGGTCGAGT
CCCAACTAGCGGTAGT
CTACCCAAGGGCTTCC
ACGACGCTCTTCCGAT
TCTACCGAGGGAGGGT
CCATAAGTCGAAGCCC
GGTCACGAGGAGATAG
TTTACCACATGGCCAC
GTGGCGTCAGTGGTGA
GTAGAGGTCAAGGTGG
ATGGATCCAGGCATGA
TTACAGGTCGGAGTAG
AACCAACGTGTCTTGA
GTCAAGTTCATACGGT
TGAATCGTCTATCGCC
TCATGAGAGTGCAGCA
GCTGAATTCAACCGAT
CGTGCTTCACTGGATT
ATTCCTAAGCCAGTAG
GCACATATCCGGTTCT
CCGTAGGCATGAAAGT
ATCACTTAGATGAAGG
GTATTTCGTCCGATCG
GTTGTGACATGGCACC
ACGTACAGTATCTCTT
ATTACCTTCAAGAGGC
TTATTGCTCGGAGATG
AAGCGAGCACAGTATC
TGAGGGATCCCTAGGG
TGGAGAGGTAGAATAC
CTCAGGGGTCACGCTG
GCTACAAAGGTCGCCT
AGCTTCCCAGAACGCA
CACTAAGGTATCCTTT
TCAGCAATCCCATTCG
ACACAGTTCGTCTACC
AGGGTGAGTAAGGTCG
AGTCTCCGTGGACAGT
AGGGCCTAGATGGCAC
ACAACCACAGGATCTT
CGCATGGGTGCATGTT
CGGGACTTCGGTCTGG
GACTTCCTCTAGAACC
AGTTCCCCACTTGTCC
GAGCCTGGTTATTCTC
TCTGGCTCACCTCAGG
TACTTGTTCTTCGTAT
CTCTCGATCTTACCAT
TCTACCGGTTCGTGCG
TTTCGATAGGTCACAG
CTCCACAAGGTTGGAC
CATAGACTCTTTCAGT
GCATCGGGTCGAAACG
TTCTTGACAGCCCAGT
GAGACCCCAAGAGAGA
GAACACTAGTTCCAGT
AATTCCTCAGCGGATA
GGGACTCAGCAGTCTT
TTTCCTCTCATCTATC
TTAGTCTCAATGACCT
TGCACGGCATGACGTT
TTTACGTCAGCTGGTC
GGTGTTACAACGGTAG
TATCCTAGTACATTGC
GTTATGGCAAGGTCGA
GATAGCTAGGTGATAT
TAGGTACAGACTTAAG
CTGAATGGTGGGCTCT
TCGGATACAAATGCGG
AGACTCAGTGTTCGTA
ATTCATCCAAATTAGG
TCTATCAAGAAACTCA
GATGTTGCAATAAGGT
CACCGTTGTATTTCGG
CAATTTCTCGCACGGT
CCCTGATCATTGCAAC
GAGGCCTTCACGTAGT
TCCCACACACGCTGCA
TAGCACACAATTCACG
CTTGAGACACCTATCC
ATCCTATAGCGCCTAC
TCTTTGAGTCACAATC
ACTTCGCCATGGCGCT
CATACCCGTCGAATGG
TCCGGGAAGCCAACCC
ACAGAAAAGATACCAA
TAAGCCAAGGTCCCTG
TCATGTTTCGACGAGA
TGTAACGGTAGCTGTT
TTGCGTCGTTCTTGCC
CGGACACGTCTTTATC
GCTGAATTCATTCTTG
CATCCCATCTACCTTA
TACGTCCGTCTCAGGC
TCCACCACAAGTGATA
TCTCTGGAGCTGCCTG
AGTACCACAACTTGGT
GTGAGGAAGTACGTCT
AGTGCCGGTGTCATTG
CGAGGAACAAAGACGC
CCTCAACTCCTTCAGC
TAGGAGGGTTCAAGTC
GGGTCTGGTTTGGAGG
TGTCCCATCAAGCCTA
ACGTAGTTCCTCTAGC
AATCGACGTGGCTACC
ACGGTTATCTTCTTCC
AACGGGAAGGGCAGTT
CGAGGAAAGTAGTGCG
TACCTCGCATTGTGCA
CGGTCAGTCATGGGAG
GTGCTTCTCTGAGTCA
GTTGCGGGTGTGTCGC
AGGGCTCCACACCGAC
GCAGTTAAGAGGCGTT
TGATGCAGTCACCACG
GCTGCAGGTTGGGTAG
GAAGCGAGTTATGACC
GCCAGTGAGTTGAAAC
CTCAAGAAGATAGTGT
TGCGGGTGTGTTCAGT
TCCTAATTCGTGCTCT
GGGATCCTCCTCTAGC
CCACGAGCAGCCGTCA
GCAACATAGGTACTGG
TCCGAAACAGAGTGAC
CGAGGAACAAGTCCAT
ATCGTAGGTGAGATAT
CCACACTCACCATTCC
GTGTCCTAGGTTGGTG
CTGAGCGAGAAACACT
CGCAGGTTCTTCGATT
TCACATTAGTATGAGT
AGGGTTTTCCACAGGC
AGACTCAGTTGTCAGT
TGGTAGTGTATACAGA
ATCTCTAGTTCAAACC
CATTGTTGTAGTCGTT
GTGTTAGCAGCGGTTC
CCTCTCCTCTCGGCTT
TCATCCGAGCGAGAAA
AGTCATGAGACCAACG
GAGGCAATCAGCACCG
AACGAAATCGCGGTAC
CGAGTGCTCGGAATGG
CCTTTGGAGGAGAGGC
AGCCACGCATAATGCC
CGATGGCTCGTTCCCA
GACCCAGTCTGAATGC
CCGTAGGGTCAACGCC
GCCGATGCAAGGTCGA
CAATTTCCACACACGC
CCACTTGTCTGGGCCA
TTTGACTAGGTTCCGC
AATTCCTCAACAAGTA
CCACGTTTCATCGCCT
GCCGATGAGACGCATG
GGCTTGGTCATCTCTA
CATCCACGTCCAGCAC
CACAACAAGATCGACG
ATGCATGTCGCCGAAC
CATAAGCGTGTGCTTA
CACCAAACACCCTAAA
GTATTGGCACTCTGCT
TCATTCACACGCTATA
AAGCGAGTCACTGTCC
AAAGGATAGATACCAA
GATTGGTCACGCCAGT
TACCCGTCAATTAGGA
TAGATCGTCAAGGTGG
GACCAATTCCGTACGG
CGGACACAGTGCCCGT
CGAGTGCTCGGAAGGT
AGTGCCGGTCAAATCC
GATCGTACAAAGCACG
CTTTCGGCAGCTTTGA
TCTTGCGTCAGACCGC
GGAAGTGTCTCGTGGG
CCGGTGAAGAAGCTGC
GACCCTTTCCATTTGT
GAGACCCGTAGAGCTG
CTAAGTGGTTCTCACC
TATATCCGTGCAATAA
TGTGAGTAGGCTAGCA
AGTAGCTGTGTATACC
AACAAAGCAACCCTAA
TACCTGCCACCTCAGG
GGTTAACCATGGCGCT
TTCGCTGCAACCGTAT
GGAACCCAGAGCACTG
CTTCCGACAAATGCTC
CAATGACAGTGATGGC
ATCTTCAAGTTCCATG
GAACTGTCATCGGCCA
TAATTCCCAGCGATTT
GAGACCCCACAGCCTG
AGAACCTCAGCGTTTA
CAATGACAGGTAGATT
GGCGTCAGTAGCTGCC
AAGGTAATCATCGACA
TTCCTAAAGGGTAATT
TCTCCGACATTACTCT
CTGATCCGTTGGTAGG
CGTCAAACAGGCATTT
CTCAAGAGTTACGGAG
ATATCCTTCATGACAC
CTGGACGAGATCCTAC
TCTTCCTAGCACTCCG
ATCCATTAGCGCCTTG
CGGTCAGAGAGCCTGA
CTCCTTTGTTGTGCCG
CATGCGGCATCGCTCT
ATCGTCCCAAAGGCGT
TTCTAGTAGAGAGCCT
GGTGGCTTCATACGGT
ACAACCAGTCGGAACA
CTACGGGCATCTCGTC
TGTCCTGCATGACGGA
CCTCAACGTGCAACAG
TGAGGTTTCTGGGTCG
GGTGTTAAGCAGCAGT
TTGCCTGTCAACCTTT
TCAGCCTAGCCAGTAG
GACTTCCCATTCTGTT
TTGACCCCAATTGAAG
GGGTTATTCTACAGGT
GAAGCGAAGGATATGT
ATGTCCCAGCCATTTG
ACCACAACAGTTAAAG
TACCTGCAGTGCCAGA
CCCTGATCAGGTGTGA
ACTTCGCTCGTAACTG
CCCTTAGTCTACTATC
TCGGGTGGTGATGTAA
CATTGTTTCTGTCGTC
CCGTTCAAGCAGGCAT
GGACGTCCAACTCATG
CTCTGGTCACACAGCC
CTCATTAAGGAGTACC
AAACGAAGTAGTCCTA
TCCTAATGTTGGACCC
AGGACGAGTCGATGCC
TGTGAGTCACTAGGCC
CAGATACTCTTTCCAA
TCAGCCTCACTGTTCC
AGGTAGGAGGTTCATC
GGGCTCATCACTGTTT
TCTCACGAGAATCGTA
CACCGTTGTCAAAGTA
TCAGGTAGTTCCTTGC
ACCTGTCCACAATGTC
AATCACGAGACGGTTG
CTTCCGAGTTTCACAG
CATCCACAGGTGCTTT
GCGATCGTCATAGCAC
GTCGAATTCTTTCCGG
GTGCACGGTTTGGCTA
AATTTCCTCGAGAGCA
GTTTGGAAGTACTGGG
CATGCCTAGGATAATC
CCCAACTGTAACATAG
ATGAGTCAGGTCACTT
CCTCATGCAGGCATTT
TTCATTGGTGCCGTTG
CTTCCTTAGTGCACAG
GAACACTTCTGGACCG
TTACGCCAGGTACAGC
ACAGAAATCCATCTCG
TCTCACGGTTGTCTAG
TACTTGTGTTGCTCCT
CTCAAGAAGTAAACTG
TCCGATCGTTCTTGTT
TTCCTAATCTACTTCA
TATTGGGCAGCGATTT
AGCATCAGTCTTGCGG
TATGTTCAGCTGGCTC
TACGTCCCAGCTTTGA
CATAGACAGGAAAGAC
ATCACAGCAAGAGTAT
ACTATCTTCGCCCAGA
CATTCCGAGAGGCCAT
AAGCATCGTAACCCGC
TTGACCCCAGTCAGAG
AGGGCTCCACCCTAGG
GAAGCCCAGGTCACTT
AAGATAGGTCATGACT
TCATGGATCCCGGTAG
TGACGCGAGTCTCGTA
AGATGAAGTCGCTTAA
CAAAGAAGTGACAACG
TCGGGACTCTTAGTTC
TTGGTTTCATGGGTTT
CGAAGGATCGAAATCC
CTCCCTCGTACAAGTA
GGTTGTACATAACCCA
CCCTTAGCAAGTGGAC
CACTTCGAGTAGAGTT
GGAATCTTCACGTAGT
GTCTAGAAGAAATTGC
TATTGCTCAGCATACT
GTGCACGAGGTAACTA
ACTTCGCTCGGTCATA
TCTCCGAGTCTTCATT
AATGGAAAGTTGTACC
GTTTACTTCTCCCAAC
CCTTCAGGTGCGTGCT
TCAGGTAAGTAGCAAT
TTCATGTGTCGAGCTC
ATACTTCTCGGACCAC
GACCCAGCAAACTAAG
GTTCCGTCATATGCGT
TTTGTTGTCAAGGTGG
GTTTACTGTGGATCGA
AGCGCCACAGCCCAGT
ACACAGTAGGGTCTTT
TTCACGCAGCACTCTA
AGCCAATTCATCAGTG
CGGAATTGTCTCGGAC
GTCTCACGTCCAGAAG
GACCCAGAGGCCACTC
TTGATGGGTAACGATA
GCGATCGAGTCGTCTA
TCGGTCTCACACGTGC
CAATTTCTCACTCGAA
ACTCTCGCAGTATGAA
AATTCCTGTCTGATAC
CGTTGGGTCGACGCGT
TCCTCTTGTGTTAGCT
TGATTCTGTGCTCTTC
AACAAGATCTGGTTGA
TAATTCCAGTGCAAAT
TGATCTTGTCGGTACC
TTTCACACAGAGAGGG
GGAACCCCATGACACT
GGAATCTTCTTGCGCT
TCGTGCTTCTGGGCAC
GTAGGAGAGTAATTGG
ATGCATGTCGCGGTAC
CTGTACCCATAGAATG
CCTGCATAGAAGTATC
TGCGACGTCCATTTCA
TTAGGGTCATCATTTC
TTCTTGACAAAGCAAT
TCGCACTGTACCAATC
TGCACGGTCTCTTCAA
ACTATCTGTTCCACAA
GGGTATTCACGCGGTT
AGGTAGGAGGCATCGA
GAAATGAAGCATCGAG
CTCAATTCATTCTCTA
TCATGTTTCGCCTTGT
CTCATTAGTGTTCATG
CAGCAGCCACTTGAGT
CGGGCATTCACCTGGG
ATAGACCGTTTACTTC
ACTATTCGTCGAATGG
TTCCGGTGTCATGGCC
TCCATCGCAAGCAGGT
GTAATGCGTTCCACGG
GTTACCCCAAGATGTA
CTAACTTAGGACGCTA
AGCGTATCACTCTAGA
CTCCACACACTGGCCA
CTACATTTCGGACTTA
GCTCAAATCTCTCAAT
ATGTCCCCACTGCGTG
CCACAAACATGGCCAC
AGTAGTCTCTATTCGT
TCACAAGGTATGTCTG
TGGCGTGTCCATACAG
CACGGGTTCGGAGTGA
GTCACTCAGCTGACCC
AGATCCACACTCCTGT
CTCCCAAGTCAATGGG
ATCGATGGTTGTGGAG
CTACAGAAGTCCCGGT
AGTCTCCTCAATCGGT
ACACAGTTCGTGGGAA
TAAGCCATCGGTCTAA
TACTTGTAGCAATTCC
GCTGAATCAGCAGGAT
GGGTTATTCGAGTACT
ACCCAAACATCACAGT
GGAGCAAAGCGATGCA
GTAGATCAGAGTGTTA
TTCATGTAGATGCCGA
ACACAGTTCACTGCTC
AGGGTTTTCAGCCTCT
GATCGTAGTACACGTT
TACAGGTTCCATCAGA
ATTTCTGAGATGACAT
CAGGGCTCAGGATTCT
CAGCGTGCAAGGTCAG
TTCCTAACATGACTAC
CGCATAACACAGAGCA
ACACCAAAGACCAAAT
CGAGGCTAGGAGGGTG
AGTTAGCTCGTGCAGC
GAGTGTTTCCGTATGA
ACTGCAATCCACGTGG
ACGTAGTAGGTGGCTA
CTGCCATCACTGCGAC
TTCCTCTCACGGCTAC
GCTCAAAAGCGGTATG
GTGCACGTCCCATAGA
ATGGGTTGTAACATAG
CGGCAGTTCGAACTCA
CAATCGAGTGCCCTTT
GTACAGTTCAAACGAA
GCAACCGAGCGTTCAT
AAAGAACAGTCATAGA
AATCGACAGAGAGCGG
TTCTTGAAGCTGGCTC
AGAAGTAGTTATCTGG
ATCCCTGTCACTTGTT
GGATCTACAGCAGAAC
AACGAAAAGAACTCCT
GTGTTAGGTGGTATGG
ACCCTCAGTGTGTTTG
ATAGACCTCCCGAAAT
GTTGCGGAGGGTTGCA
TTCCAATGTGAGAGGG
ACATCGATCTGGGATT
CGATCGGAGTGACCTT
ATGATCGCAAGTGCTT
GTACAGTGTCGCACAC
ACGGTTAGTGATACAA
CATAAGCGTTCTTGCC
TTACCATTCTTCTGTA
TACCGAATCGGCATAT
TTAATCCGTCATAGTC
GACATCAGTAAGTTGA
GCCGTGAGTCATATGC
CGCCATTGTATGATCC
TAGACTGGTGGCTTAT
ACCTGAAGTAATTGGA
CGTCCATGTCGAAGCA
CATCGTCAGTTGCTGT
TTCCGTGAGCTAATCC
GGTGGCTTCACCGACG
CCCTCAAAGGATCACG
TGTAACGGTGTCCATA
TCCCAGTTCGACCCAG
CCTCTAGAGCTCCCTT
ACCCAAAGTCCCTAAA
ATCGCCTGTTTAGTCG
ACTATTCGTTGCATCA
TATTGGGTCTCCATAT
CTTGAGAGTAACATAG
GTTTGGAGTGGTTTGT
TGACTCCTCCCATAAG
ACACTGACAGTGCCTG
GACGCTGAGGCTTAAA
CTCAGTCAGAGCACTG
CACGAATGTCTTACAG
TTCCTCTTCGTCGCTT
ATGGGAGGTAATGATG
GAATCACGTCAGTCCG
CTCCGATAGACGCTCC
CCTAACCTCTGGTCAA
CGGTCAGGTGTGAATA
GGTAACTGTGTGTTTG
CGAGTTACACGGCGTT
GACGCTGTCCACGTAA
CATTCTATCATTCACT
ACGCACGCACCCATAA
GTGTCCTGTATCAAGA
CGGAACCAGCTCACTA
CAGGTATAGGTGTGAC
TCATTACAGTCGAAAT
TTTGATCGTCAGGCAA
CGGCAGTGTCGTACAT
CGTGATACAGAACTTC
GCCGTGATCTGAATCG
ATCACTTTCGTTGTGA
TCACATTTCGCGTCGA
TGGTACAGTTGTTGTG
ATGAAAGAGGTCACTT
GGGTCTGCATTGTCGA
GTTGCTCTCTGCTCTG
GAGACCCTCCCAGTGG
CATGCGGAGGTTGTTC
CGGTCAGAGATCGCTT
GCTGAATGTAACTTCG
ACGCACGTCTTGATTC
TCAATTCAGCTTTGTG
GAAATGATCTTAGGAC
CTGGTCTAGGCTGAAC
AAACCCAGTGAATATG
GTTGTGATCTAACACG
TTACTGTGTTCAGTAC
GTTATGGCAACCAACT
TCAGGGCCACGGTAGA
GGGTTATGTCTACAGT
AGGTCATGTGTGTGTT
ATACCTTGTACAAGCG
TTGTTTGTCACCACAA
CCGGGTACACTATCGA
CGCGTGAGTATCTCGA
CCAATTTGTTACACAC
CTAACCCAGCCTTCTC
TGTTTGTAGCGTCAGA
TGCAGTACATGTACGT
GAAGTAACACACCGCA
GCATCGGGTGACGTCC
GCACGGTTCTCCACTG
CATTTCAGTAGGTACG
GTCCTCAAGTAAACAC
CCTACGTAGAGTGACC
TAGTGCACAAGGCTTT
AGCCAGCAGAGAGGGC
AAGCGAGGTGCGGATA
CGCCAGACAATTGCTG
TCTATACGTGCGAGTA
TCAGCAAGTGTACATC
ATGACCATCACCATAG
TGCGACGAGTGGACGT
AGTTCGACAATCCAGT
GAGTTTGCAAATACAG
GGGCTCATCTGTCTCG
CACGTTCCACACCTTC
AGCGTATGTCTGTGTA
TGCCGAGCAAGTTCCA
GTAAGTCGTCGAACAG
CTGTGAAAGTAAACGT
CTCAATTGTGGTCCCA
TTCACGCTCGCAGTTA
GTAGCTAGTGTGAATA
CAGATACTCCGTGTCT
TTGGATGTCACACCCT
AATGGAAGTGCCTATA
CTGCATCTCGCGGTAC
TTAGGGTGTTGGTGTT
TCGACGGGTAGGACTG
GCAACATCACCCTTGT
CGCCATTCATGACTGT
CTCCGATAGATGACAT
GTATTTCTCTTTCGAT
GAGATGGAGCAGCCTC
GAGCCTGGTGAGAGGG
TGAATGCCAGGCACTC
GACTCTCAGGCTTAAA
GTCATTTTCCAACCGG
CGGACACCATCGGATT
TATTGCTTCTACTTCA
TCGTCCATCGTGGCTG
CATCCACGTCTTTCAT
TCTGCCATCTGTCTCG
TGAGTCAAGACTTCAC
GACACGCAGAGCAACC
TCGCTCACAGTCAGAG
AGAAGCGAGGTCATAA
GACTCTCAGGTCCCTG
CATGCTCGTCCAGAAG
AGTAACCGTATAATGG
GTCATTTAGGCTGGAT
GGATGTTGTGGCTGAA
GTAACCAAGCGCCGTT
TACGCTCTCTGTGTGA
GGGATGAGTATGGAAT
AGGCATTGTGGATCAG
GCAGGCTAGTCATTGC
TCATGAGGTCTCACGG
TGTAACGCACTAGGCC
AGAACAAGTGTTAACC
GTGGGAACACCTCGTT
TCAAGCACACTTTATC
GTGTGATCACAAGCAG
TTGAACGAGGCTCTAT
ATTGGGTGTTGGGTAG
GATAGAACACATAACC
GTCACTCAGATTACCC
GTTATGGTCTTCTCAA
ACAGGGACAGATACCT
GTGGAGAGTTCTCGTC
CTCCTTTCAGTCAGTT
GACACGCCATGGAACG
AATAGAGTCCTAAACG
TCATTGTGTTGTGCAT
TCATATCCATAATGCC
GTGGGAAGTGTTACTG
TTTCGATGTTCCTAAG
TAAGCACGTCGTTGGC
AACAGGGGTTCGTACA
TCACATTGTTCCTACC
ACGCACGTCAGCCCAG
GTTCGCTGTAGCGTAG
GGGATCCAGATGAATC
CGAAGTTTCATCACTT
CATCGCTTCGTGACTA
GGTAACTAGCTAGTTC
GACCCAGTCGTGGCTG
ATGGGTTAGCACTTTG
AAGCGAGCAGGACTAG
GGTAATCAGTATTGCC
CCCTGATCATCAGCAT
AGTCTCCCATGGGATG
CTCATTACATCGGTTA
GGTAGAGCAGAACTAA
CTGAATGTCGGACCAC
CCTCATGAGTATCTGC
CTCCATGTCACGAGGA
GTAATCGCAAGTACCT
CTGCAGGAGAAGTCCG
GATTCGAAGAGGTCAC
AATTCCTTCGTCGGGT
TCATGCCCACGGTCTG
AACCTTTGTGCCCTTT
TGGAACTAGTGTTGAA
CATGAGTAGCTAAACA
TAGGTTGTCCGCTGTT
TCCAGAAAGCCGCTTG
GGGAAGTAGTTGAATG
TCATTGTAGGGTTAGC
CCCTAACGTATGTCCA
AGGATAATCAAATGAG
CATGCAATCCACATAG
TTGTTCACAGCTTTGA
GGAGAACCACTCCTTG
CTACAGATCTCTTCAA
CTCATTATCGCTGATA
CTCTGGTGTATGGGAC
CTGTACCGTCGAGTTT
TCCTGCAAGCACTCTA
GCAGTTAGTTGGGTTT
GAGCTGCAGTGCAAAT
TCATCATTCGGCAGTC
TTCATGTAGTCACAGG
TTACGCCTCGGAGTGA
ATGGAGGGTAGATGTA
TATTGGGCAGACCCGT
CGGACACGTACGATCT
TGCACGGCAAGCGGAT
CGGACACAGCTGGCCT
CTCCATGGTAGCTGTT
TTCTCTCGTACTGCGC
CACAGATAGGAGAGGC
TCCTCCCCAACAAGTA
ACATGCAAGCCGTTGC
CAAAGAAGTATGTCAC
GTTGAACGTATGAGCG
GGCTTTCTCGGCTGAC
GCAGGCTGTGTACATC
GAGACCCGTTAAGGAT
AGTAGCTAGATTGTGA
TGGTTAGTCCTCGCAT
AACGTCAGTCGACGCT
ACTGCAACACTAAACC
ATCGGATAGACTTGTC
TGAACGTAGATGGTCG
GCCGATGCACGCGTCA
GTAGGTTAGTGTTCCA
TGTGCGGAGTACCGGA
GAATCACAGGGAGTGG
TGATGCAAGAATTCAG
TCAGCCTGTAGAATGT
AGTTCGATCGTGGACC
TCATTCAGTGACGCCT
TACTTCACACAATTCG
TCAAGCACAATAACCC
GTTAGACCACCCAAGC
CTCAACCCATAACCCA
CCGTAGGCACCGTCTT
GGCTTGGCAATGGCAG
GCGAGAATCTATACGG
ATCGTGATCTTCGGTC
CGGGTGTAGATTAGCA
AATTTCCAGATTGCGG
TGCATGAAGACCTCCG
TTACCGCGTGCCGTTG
CGTAGTACAGTTGTTG
GTTGTCCAGTATGGAT
CTCAAGACAGCTACTA
GGAGGTAGTTGCAAGG
TCGCAGGTCCTATTTG
CAACAACCACCAGTTA
GAACTGTAGAGTCACG
TCGTGCTCAGCGCGTT
TCCACGTTCACCTCGT
AGAGCCCTCAACCTCC
GTACAACTCTGGACCG
AATGGCTTCGACATAC
GTATTTCTCGCAGTGC
AGTCAACTCCGATCTC
CGGGACTGTTATGGTC
TGTCCACTCGCCAGAC
ACTGATGCACTACAGT
CTTCCTTCACGAAGAC
TTCACGCAGCTGGAGT
TCCTAATCACCTGTCT
CGGAACCTCCTCACGT
ACGTTCCCACCTCTAC
GGGCTACTCACAAGAA
TAAGCCAAGGAAACGA
CTCCGATAGCGCCTTG
ACATGCATCGCTGCGA
CTGTATTAGATCGACG
CTCATGCAGGAACGTC
CATACAGTCAATCCGA
TACGGTAAGCTCGGCT
ATCTTCAGTCTTGCTC
ATTCATCGTATTCCTT
TCAATCTGTTATGACC
CAGCACGCAAGTCCAT
TAACGACAGTGCTACT
GGGATCCGTGGTCTTA
CAGGTATTCATTCATC
AACCTGATCTTTGGAG
TCCTCTTTCATGGGAG
TCTAACTAGTGCACAG
AGGTAGGGTTCTCAGA
TACTTGTTCCGCGAGT
GCACGGTGTGGCTTAT
AGAGCCCTCACGAACT
ACAGGGAAGTGCTCAT
GCCGTGACATGATAGA
CCGGACAAGAGAGTGA
CCGGGTATCCTCAGGG
GGTTGTACACTGCACG
CACGTTCGTGTTTGCA
ATGCCTCCATAAGCAA
GGGTGTCAGGAATTAC
TGAGGGACAAGAGGTC
GATGGAGAGCACCGAA
TCTGTCGAGTCACACT
AGCCAATCAGGATGAC
AGGAATATCGCCAGTG
GTTAGTGGTCGTTTCC
CCACTTGAGAATACAC
AGACAGGGTACGATTC
GGGTAGAGTGTGCTTA
CAAGCTACAAGTTTGC
TCAGCCTTCGTAGGGA
AATCACGGTCGTTTCC
TTGCCTGGTATTGACC
AGCCACGAGTGATTCC
TACACCCAGCAGCCCT
AAATGGACAGGATCTT
TGTGATGAGCCTGCCA
GTTGAACGTCGTGATT
GAGGGATAGGTCATCT
TGCATGAGTGACTATC
GTAGAAAAGTATAGAC
CTTCTAAAGTCCCTAA
TTACGCCTCACGGGCT
ATTTACCAGGCACGAT
CTGTCGTCAGCCTACG
GGGTGAACACGGGTAA
TGTTACTAGTTCCGGC
TAGGTACTCTTCTCAA
GCAGCTGAGACGTCCC
TTGCTGCTCTTGGCTC
TACACCCAGGGAGTGG
CGCCAGAGTCTTGCGG
GCATCTCGTTTGATCG
AGGTTACAGTCACTGT
ATTATCCCAAGACGAC
GAGTCATTCCCAAGTA
CATGCCTCATAACAGA
AAGGAATAGCAGAAAG
TTAATCCTCTACCCAC
CCTCATGAGGCACAAC
AGAAGCGAGGATACAT
CGAGTGCAGTGTAGAT
GAGATGGCAACGAGGT
GGGAGTAAGATCACCT
GGGATCCCACAAGCTT
ATTCACTGTTGACTGT
GGAGAACTCAGCATTG
CCACACTTCAGCTCTC
TCAGGGCGTTTAGTCG
CTCATTATCTTAAGGC
TCAGTGAAGGTTCTAC
TCCACGTGTCAGTCCG
GTAGAGGCATTGGATC
CATACAGAGATGATTG
ATCGGATGTTGGTGTT
TCTATACAGGTGAGCT
GTAGAGGCAAGAGAGA
AGCCAGCTCAGTCCGG
ACTTTCATCCGACGGT
GCATGATAGAGCTGAC
TACCGAAAGCGTCAGA
TGACGCGGTATCTCTT
TTAATCCCAATACAGA
TCATATCAGCAAGCCA
TCTTAGTCAAGGCAAC
TCTCCGAAGCACGGAT
TACATTCTCACGTCCT
CCTAAGAAGACTAAGT
CTGATCCGTCAACGCC
CCCTTAGAGCATTGAA
TGCGATAGTTTGATCG
TGATGCAAGCACACCC
TTCCGGTGTAACAGGC
TGTAAGCAGCGGGTAT
TCGGGACGTGTCCATA
TCACAAGTCCAGCACG
GAGGGATCAGGGTCTC
TGCGGCAGTCGACTGC
TTTACTGTCGCACTCT
AGTAGCTTCCATCACC
GCGGATCTCTAAGCGT
TGCGATAAGCTACTGT
AATTTCCAGCGAGTAC
GTCAAGTAGATGGCGT
CACAGGCAGTCCGCGT
AGGTTACAGAAGCGCT
ATCTTCAGTAAGATAC
GGTGATTCATCTTAGG
TCATGCCTCGCATTAG
GGTATCAACGCAGAGT
GAGCTGCTCCATTGTT
TGCTTGCAGCGTATGG
GAGACTTGTACCCAGC
TGGGTTAAGGAACGTC
ACATGCAAGTCAGCGA
GCTACCTGTTACACTG
CCGATGGCATTCACCC
TCCTTCTAGAGCAGCT
ATGGGTTAGTAAGAGG
TCACACCTCGGAGTAG
ATGCCTCCACCTCAGG
ATTGGGTTCCGACGGT
GGTGGCTGTGAGAGGG
CCTCATGAGGGAGTTC
TGCTGAATCGCATAGT
CGATGCGGTAGTTCCA
TCTCAGCTCTTGAGCA
GCGTGCACATAGGTAA
ACACCAAAGGTAAACT
TAACGACGTGCTGATT
CTGGCAGGTACAGTTC
AAGCGAGCACTGCGTG
TCATTTGGTTGCACGC
GGGTCACGTGCCGTTG
AACAAAGCAGAGGAAA
AAGTTCGCAATTGAAG
TGTCCCACATCGATGT
ATTCACTTCTGGCCGA
TCAAGACCAATACGCT
TTTAGTCTCGAAGGAC
TTTCATGAGGCTTTCA
TTCATGTGTTGCGTAT
GATGACTAGAAAGCGA
AAGGTAATCGCCATAA
ATTCGTTTCCACGGGT
GAAGGACTCCCTCAAC
ACTCTCGTCTCTATAC
AACAGGGCAGGTAGTG
TCCACCAAGACCAAAT
ACTGATGCACCTGCGA
GAAACCTCATGAAAGT
CAATGACTCGCCAATA
AGCTACACATCGTTCC
TTGAACGAGTGCAGGT
GAAGAATCACGTAACT
GAAGTAAGTCTCAAGT
CATGCAAGTGACAGCA
AGTTCCCTCACATACG
CCTATCGAGCGGGTAT
CATTGCCAGTGTTCAC
TATCCTAAGGCTAACG
GTGGGAAAGGGCAACT
AACCCAAAGCATCGAG
TCAATTCTCCAAAGGG
GAGTTTGGTTGGCCTG
GCTGAATCAATCAAGA
GTCATGAGTAGACGTG
CTACGGGGTTGGATCT
AAAGTCCAGCTAATCC
TGGGATTAGGATACCG
CAGGTATGTTTGTTCT
TGGGAGACATTGACCA
CTCAAGACACTACGGC
GATTTCTGTACCGTCG
CAACGATCATGAGGGT
AGGCCACCACTGGAAG
TCGAAGTCAAGCTACT
TTGTTTGAGCAGTAAT
GAGTTGTAGACATCCT
TCTGGCTAGAATCGCG
GTGAGGACAACCACAT
TAACTTCCAACGACAG
TAACCAGAGGTACCTT
AAACCCAGTTGCCATA
CGGAGAATCGCGGACT
GACTCTCTCTGAATCG
TGATGGTCAGACTCTA
ATCGTAGGTCACCTTC
ATTCGTTAGCATGCAG
CTACCCACAGGCGAAT
TAACACGGTACAGAGC
TCGACGGCACGACCTG
AGCTCAAAGGGACCAT
GTGCTGGCACTTGGCG
TTATTGCTCGTACACA
TAGGGTTAGGACGCAT
TACACCCGTCGCAGTC
CTTAGGACACAAGGTG
TGCTTCGTCGTAGGAG
GCATCTCTCCCTCTCC
GTAATCGAGGATCATA
GTGTCCTGTCTCAAGT
TATTGCTTCCGGCAAC
GTGGAAGAGAGCACTG
AGCGCTGGTAGTTAGA
TCACGGGGTCTTCTAT
TCTCAGCCACTACAGT
AAGCGAGCAGCGGTTC
CGATGCGTCAATCTCT
TCTGCCATCCCTCGTA
TCCTCGATCGGCGATC
CTACTATAGCTGACAG
TTGTTGTAGGTCTTTG
TACCCACAGACTAAGT
AATGACCAGGAGCAAA
CACAGATGTGTGTTTG
GGAATGGCACGCTGTG
AAGTGAAAGGACAGTC
TATCTTGCAAGCTACT
AAGTACCTCTGCTTAT
CTTGAGAAGCAAATCA
GACCTTCGTGACTATC
AGCGCCACAGGACGAT
AGGGCTCTCTGCAGCG
TGGGCTGAGGTCACAG
ATTCCCGCACGGCTAC
CAGCACGTCGGTGTTA
CAGGTATAGATGATTG
CCTCTCCTCACTTATC
CAACAACGTCTTCGAA
CCCAACTAGTCTAACC
TGACGCGAGAATCTAG
ACCTGAAAGGTCTTTG
ACTGTCCTCGCGTCGA
GTCGCGAAGGGACTGT
GTATTGGGTGGCAGAT
CCTCCAAGTGGCTTAT
TTGTGTTAGCGGTAGT
TCAGTCCCAGCCCACA
GCCAACGAGATCCCGC
GGTGTTAAGTCCTGCG
GAGTCTAGTCTCAAGT
AGTTCCCTCCTGGTCT
CACATGAAGAATAACC
TACACCCGTTGGGATG
CTCTCAGTCTCTTGCG
AAAGGTAAGTGCCTCG
TCCTCCCGTCAGGTAG
TAACTTCTCCATTGTT
AAGCGAGCAGGTTCGC
TCGAAGTTCCATTGCC
CCATCACTCTGAGAGG
TGGAGAGGTGAATTAG
GAACGTTTCCGAGAAG
AGGATAAAGCTTCATG
CGCCATTGTCCACATA
TGTACAGGTAGTTACC
GATTTCTTCGAGTGGA
CTAAGTGAGGGAGGCA
GGTCACGTCTTAAGGC
AGTGTTGCACCAACAT
AACGTCATCACCTTAT
AGTTAGCCATCGTGCG
ATCCACCAGAGCAGAA
TCATTTGCACACGTGC
TCGCACTCAACGGCCT
CGCATGGTCTATCACT
CCGTAGGTCCGCAAAT
AATGGCTCACATGAAA
TTGTGGAGTAGGCTGA
CTTGAGATCGCCATAA
TCCTGCATCGTAATGC
GCGAGAAAGCGGATCA
CATACTTTCGCAATGT
TGGTACACAATCTCTT
ACTTCCGCAAATCAGA
GGTTGTATCCGTGGGT
GGGTCACCATCCAACA
CTCCCAATCAAAGCCT
AAAGAACAGGATTTGA
CATTCCGTCGCTAAAC
GAAACCTAGGTAAGAG
AGTGGTATCAACGCAG
GCAACCGAGTATGCAA
CAACCAACACATGAAA
GGGTATTCAGACTCTA
TAGATCGCACTTGTCC
GAACGTTGTTTCCCAC
GTCATTTTCGAATCCA
GGAGATGTCTCATTGT
TGCACGGGTCCTGGTG
ACCATTTAGCATCCCG
TGATCTTCATCTTCGC
AGGTGTTGTATCGTGT
ATCGTAGGTACTGCGC
GCACGGTGTGCATCTA
CTCTGGTAGCAACAAT
TCGAACACAATGACCT
GACCGTGTCTCTGACC
TCTTGCGGTCACAATC
TGCTCCATCCTCCACA
AGTTCGAAGCCAGACA
ATCGATGAGTGGAAGA
CTTCCTTGTGGCAGAT
TCGGTCTTCTAGAGCT
TCGGATAAGGACTATA
AGAACCTCATTGACTG
TGCGACGGTTCCACAA
ATCCACCGTCGTATGT
ATTTCACAGTTACGAA
CGGAACCAGCGTTACT
TCTCACGAGAGTCTGG
CCACACTTCGACTCCT
TACGGTAAGTTGAAGT
ATCGGATTCCGCTTAC
CAGCCAGCACGCTTAA
TCAAGCAAGCACTCAT
CGTGCTTTCATGCTAG
TGCCGAGGTCACAGAG
CTAACCCAGCCGGAAT
AGGTAGGTCTATGTGG
GCTTTCGGTGCCTACG
TCCGAAAGTATCGATC
GAGGGATCAAGTTTGC
GGTGTCGAGGGCAGAG
ACCTGAATCTGCTTTA
TTGATGGCACGCACCA
CATTTCAGTAGCGATG
GGCGTCAAGCATCAAA
AGAGCCCTCGAGAATA
GATCATGAGAAACTGT
CGAGGAAGTCCGGCAT
GGAGGATAGCCTCAGC
CGAATTGGTCGCATGC
AAGGAATAGGACTGGT
TTCTTGATCGAGAGAC
AGCTACATCAACCTCC
GTGACGCTCCGAGGCT
AATGACCGTATCGGTT
AATGGAAGTATGAGGC
TCTATACCACCCTTAC
CATCGGGCAACTTGGT
AATCGACAGACTTGTC
ATGGGTTGTACTCGTA
TAGGTTGCACATACGT
CAACAGTGTTTGTGGT
GATGGAGAGCTAGTTC
GCGGAAACACTGGAAG
GAGTGTTGTGCCCAGT
CCACAAATCGTTCTGC
TGACAGTAGAGCATCG
TAACGACCAAGCTCTA
ACAGAAATCGACGAGA
CTGGTCTTCTAACACG
GCTGCAGCAAAGCTCT
GACTCAATCGTTACCC
CGGGACTCAGGCACTC
CGGAATTAGCCAAGGT
TCATGCCGTTCTTAGG
GATAGCTGTCCTCCTA
CACTTCGAGATAGTCA
GTGACGCCAAGCGAGT
TAACACGCAGTTGAAA
GGGACTCCAGCGTATT
CTCCATGTCTGCGATA
GGGTCTGAGCCGCTTG
GGGTCTGAGTGTTGAA
AGGGTGATCGCCTATC
CACTAAGCATCCTTGC
CGATGCGAGAAGGATG
CGGGTCATCAAGAATG
CTGTAGAGTAGCCCTG
GGACGTCGTACTCGCG
AAGCCATTCTAGTCAG
TACGGGCGTATCGGTT
TCACGCTAGGAATCGC
TGCTGAAAGAGAGCGG
AACAACCAGTTCGCAT
CACTAAGCAAGACCTT
CTGGTCTAGTCGAATA
TTCCGTGCAAGTTCGT
GGGTGAATCTGAGAAA
TACCTCGTCTTACCGC
AAAGTGATCTTACCAT
TATCTGTCATGTCGTA
GGGACAAGTAAGTCAA
CCAAGCGTCAACGCTA
TTTGATCCAGCATACT
ACTCCCACAAAGGGCT
TCGGTCTTCGAGTACT
ACCCTTGAGGCCCAAA
TGAATCGTCTAGGCAT
CACAGGCGTAGGATAT
GTGCAGCCATGTAACC
GGGTAGAGTCCGGCAT
CTCATGCTCCCATAGA
CGTGCTTAGTATCTGC
TTGGGTATCTCGAACA
CACGTGGTCGTCAAAC
AACAGGGGTAGGAGGG
TAATTCCCATCTCCCA
GTAAGTCGTCTCGGGT
GTGACGCGTGATTCTG
TATCGCCAGCACTCAT
TGCGGCACAACTCCAA
CGATGCGCACTCCTGT
CTTGATTAGCGGTATG
TGTACAGGTCCCTCAT
AGATCGTAGTCATAGA
GAATCACAGTCGAAAT
CAGGGCTCACCACATA
GGGTGTCAGCCTTGAT
TAAGTCGTCATGAGAA
AGACCCGAGATGCTTC
GGCACGTCAGCGACAA
TCTATCACAATGAGCG
GTTCATTGTGAAGCTG
TCGGGCACACTGAATC
GTCACGGGTTACCCAA
CTTCAATTCACTGTCC
GCTGCAGCATGTGCCG
TATCTGTGTGAACGGT
AGCGCTGGTGGACCTC
GAACTGTAGCGTGTTT
ACTTAGGCAAGGCAAC
GGTTAACCATGTTACG
GAGTTTGCACTGTCCT
CACGGGTCATGGTGGA
TGGTAGTCAGGCGATA
CGGACACAGTCACGCC
ATACTTCAGGTGGCTA
ATTATCCTCCTCAGAA
AGCGCTGAGGCGCTTC
GGGTCTGAGACCGCCT
ATCGATGAGTACCATC
AGTGATCGTGGTGATG
CCCAACTGTATTCCTT
TGTACAGAGTATAGGT
GCTTCACTCGACATCA
GTGTGATCACAGCTGC
CTCAACCGTGCGAGTA
CTGTATTTCGTAACTG
TCCTCCCAGACTCTTG
GTTACAGCAATTTCGG
CTCCTTTTCCTGGCTT
CGGGTGTCATGTGTCA
AGGTTACCATTGAAGA
GATGTTGAGGTGTGAC
CAGCACGTCTGTCGTC
AATCACGCAGGTCCCA
TGGAGAGAGGCGCTCT
CTGTAGAAGGTTATAG
CGGCAGTGTTGCTCCT
ACGTACAAGGTGCCTC
GAGTCATAGGTAACTA
TTCATGTTCTTGCAAG
AGAGAGCAGCAATAAC
CAGCAGCGTCAACGCC
GAGAGGTAGCGAATGC
AATAGAGAGTCATGCT
ATCACAGAGGATTCAA
GTCGCGACATAAGATG
TGGGCGTAGGAACGCT
GCGGATCGTCTTCCGT
GTCACGGGTCCATCTC
ATGCGATCATAATCCG
AGAACCTAGGTGGCTA
CATTGAGTCACCGGGT
TGCACGGCAGGTTCAT
AGCTTCCAGGTGCTGA
TCAGTCCAGGAAAGTG
ACCTGTCTCCATCAGA
GACAGCCGTGGGCTTC
ACGTCCTCATACATCG
AACCTTTCATCATGAC
TAAGCCAGTCGACGCT
ACTCCCAAGTTGAATG
GTAGGTTTCAGACCGC
ATTCTTGAGTGAACAT
GTTACAGTCGGCCAAC
TGCGGGTTCGCGTCGA
TGAGCATCACCAGCTG
CATCCGTGTCCCTGAG
CACTGTCCAAATGGAT
AGGTCTACAAAGACTA
GATCACATCCTCACGT
GTAGCTAAGGCCTTCG
GACACGCCAGAGAAAG
CATTGAGTCGGTCAGC
ATCAGGTAGAGTAACT
GTGGAGACAAATCAAG
ACTTCCGGTAACGCGA
GGTTGTAAGGCTCCCA
ATCACTTTCCACGGAC
GTCGAATTCTCGTTTA
AGAGCCCCATGACAAA
TCCGTGTCATCGTGCG
ACGGGTCGTAACGCGA
GCCGATGTCCGGACGT
GTGCGTGCAAGTGGCA
GCTTGGGAGTCCCAAT
AACGTCACATGGATCT
TAAGCGTGTTCCATTT
ATTACCTGTCCACATA
AGGCTGCGTGTTCCTC
CACCGTTCAAGCCATT
ATTCACTGTCCTGTCT
CTGATCCGTGAGTAAT
CTCAATTCAACGTATC
GAGTCATAGGCCCAAA
TGTTGGAGTCCGCAGT
AGGTTGTCACCGCTGA
CTGGTCTCAGAGCGTA
CTTCTCTAGACATCAA
TCAAGCAGTACCCGAC
GCGGATCAGTGAACAT
CTGTCGTAGCCGTAAG
TTTCGATGTCTCTCAC
GAAGGACCAAGACCGA
TCAATCTGTGTTAAAG
CATGCTCGTTTACCTT
CAATGACTCAGCCTCT
TGAGCATGTGGAAGTC
CATCGCTCAAGCCATT
TAAGTCGAGTAATCCC
TTAGTCTCATGAATCC
CTTCTAACAAACGTGG
GGGTGAATCGGCCTTT
AACGAAAAGAATACAC
GGAGGATAGAGGGTCT
TTACCGCAGGGTAGCT
TGTCCTGGTCTCGCGA
TGATCAGCAGTAGGAC
GAGTTGTAGATTAGTG
GTTGTGATCGCCTATC
GTAATCGCATTGCTTT
TGACCCTGTGGGTTGA
CATTTCAGTGACACGA
TCTGCCACAAAGACGC
TCCCACATCCTTATCA
TCTGCCAGTCCACACG
ATGGGAGCATCCTATT
AGAACCTCAGCTGAGA
GCAGGCTCATGGTACT
GAAACCTAGGAACGAA
ACGTCCTGTGTTATCG
GTTCTATCACGGAAGT
ACCTGTCAGGGTAATT
GCAGTTATCGTTTACT
TGACGCGGTGGTCCGT
CTCCGATCAGAGTCAG
GCAGGCTCACATACGT
TCCGGGAGTTCAATCG
GGTTCTCCATACCGTA
GGTGAAGTCGCCAATA
ATCGGATAGAATTCAG
CATTGAGCAACCACAT
AAGCCATAGCCATTCA
ACTATTCCACTTGTGA
GATGAGGCAATTGCGT
CGTGAATGTGCATGAG
CAACAACGTTATTCCT
TATTGCTAGTTGCCCG
TGATTTCGTTAGGAGC
GTGAGCCTCGTTGTAG
CTACCTGGTAGTCCTA
CCACCATAGCAAGTCG
TGTGTGATCTACTATC
AGACAAACACTCCTTG
CGTAAGTCATTAGGAA
CTCTCAGGTTCCCAAA
AACGTCAAGCTGACTT
TAGGAGGGTGCCTACG
TGTCCACGTATGTCCA
AACCACAAGACAAGCC
TCTACCGAGTATTAGG
ATTACTCCACCGTGGT
CTGTATTGTCACAGAG
CTTACCGCAGAAGTGC
TGCAGTAAGCCTCATA
CGAAGTTAGATCACTC
TGCTGAAAGTGATCGG
ACGGTCGTCGTGACTA
AGCGATTGTGAATTAG
GATGGAGAGCTGTTCA
TACTTGTCATACAGAA
TTGGGTAAGACCTGGA
TTGTTCACAGGATTCT
AGGACTTGTTGAGTCT
TCCGTGTGTTCGCGTG
AGGGTGATCAGTGATC
GAAGCCCGTAGATTGA
AACGAAACATACATCG
CTGTGAAGTGGATCAG
GAGACTTCAGGACGAT
GCCAGGTTCTTGTTAC
ACGGGTCTCACCTGGG
GTAGAGGAGAGCATAT
TCCCATGCAGAGGTAC
CTGTACCTCCTCAGAA
AGGGAGTAGGATCATA
CGAGGCTTCCGTCACT
TTAGGGTAGTCACTCA
CCTTGTGAGACTTCCA
CTGAGGCCAGTCGCTG
CCGCAAGCAGCGTGAA
CCCATTGGTACCAGAG
AACACACCACAAGCTT
TACCTCGCACCCTATC
GATGCTACACAAGCAG
AGGTAGGAGCATGAAT
TCTACCGTCGTGGACC
CAGGGCTTCGTTCTCG
ACAGCCGGTCTAATCG
GGGTTTAGTGCATGTT
TGACCCTAGGATTTAG
TGTCCTGTCATCGACA
CATTGAGAGGTCTACT
CCCTAACAGCAATTAG
CCACACTGTTCTATCT
TCTCAGCTCATTTACC
TAACCAGTCTAGGCAT
ATCGTAGCAAACTGCT
ATTCCATCATCATCTT
TGCATCCAGCACGGAT
AGGAAATAGCACTCCG
ATGTCTTGTAAGATAC
ACTATTCGTCGCTTGG
GGGTATTTCAATCAGC
ATGGGAGCACATACGT
GTGATGTAGGAAAGGT
TTAATCCAGGCACTAG
TCATTTGCAGCATGCC
CACTAAGGTGTTTGCA
CTGGTCTTCTGGTCAA
TGTTCATCAACGGCCT
CACAGATAGCTGCGAA
TCGTGCTCATCGAGCC
GGCTGTGGTCACTCAA
CTTCTAATCCGTATGA
TTACGCCGTCACTAGT
TCGTCCAAGAGTCTTC
TCACAAGAGTAAGACT
TGTAACGGTTCGGCGT
TCATTACGTCTTTCAT
ATTCCATAGAGCATCG
GCTTTCGAGGTCATTC
CATCGCTCACGTACAT
GGAAGTGAGGAACATT
TAGACCATCATCGCAA
CACAGGCAGACAGTCG
GTAGATCTCAGCCCAG
AAAGGTACAGTAGTTC
TCAAGCACACATAGCT
GACTATGTCGGCTTGG
TCATGGAGTGCGAGTA
TCCATGCAGCATACTC
CCACCATTCCGTTGAA
TCTATACCACCAAATC
TAGTGCAAGCGGTAGT
AACAGGGTCGTCGCTT
ACGGTTAGTTAGGCTT
CGAAGGACAAACGTGG
AGAACAAAGACCAGCA
AGAGAGCCATCCCACT
TACCGAATCTGACAGT
CTCACTGGTAATGTGA
ACCTGAAAGGCAGTCA
CAGGTATTCTACCACC
CTAACCCCATCCGTGG
TCCTTTCTCATAGGCT
ACGGTTAAGTGATTCC
TACGGGCAGACGCCAA
TCATGCCGTGATTCTG
TACCGGGCAGCAGATG
TCGACGGAGCGCCTTG
GACATCAAGCATGTTC
ATCGATGTCCTTACCG
TGGGAGAGTCCGAAGA
GGATCTAGTTACACTG
TGCATCCCAGCTGTGC
TGTTACTGTTCTCTAT
ATCGATGTCAAGTAAG
GAATCGTGTGAGGATC
GCGGATCAGGCATCAG
CGCCAGAAGTCCGCCA
CATGCTCTCCTGGGTG
TTAGGGTAGGTCACAG
GCACGTGCATGGGTCC
ACTTAGGGTGAGATTA
TTCACCGCACCTGCGA
ATTATCCCATAATCCG
CAGATACAGTGAGGCT
GTAGGTTCACAGAGCA
CATTCCGGTGTTCGTA
AACGGGAAGTCGAATA
CAAGGGACACCGGCTA
ACTTTGTCATGTGGTT
CGTAAGTAGACGAGCT
TCTGCCAGTCTGATCA
GCTACCTAGTGGTGGT
GTGTGGCCATTACTCT
CTCCCAACAACTTGGT
TAATTCCCATCAGTGT
GACTCAACACACACGC
TAAGCCAGTTAAGACA
CACACAATCATCTACT
CCTCAACCAATCTCGA
TCATCCGGTAAGTTAG
CGGACACGTAGTGCGA
CAGTTCCTCCTACACC
TTATTGCTCCAGCCTT
GGGCTACAGAACTTCC
CTGTACCTCAACACGT
ACTATGGCATATGCGT
TGATCTTGTATCACCA
CATTCTAGTGCCTAAT
TGAGACTGTGGGCTTC
TGAATCGCAAGCACAG
TGGTGATGTCCAGCAC
CTGCAGGAGTTATGGA
ACTTATCTCCTTCGAC
TTCGGTCAGAGACAAG
CTCATCGAGACTCAAA
TGGTAGTTCAAATAGG
TTTCAGTTCTAGATCG
AAGGTAAAGCGATGAC
TCTGGCTCAAATGGAT
GATGGAGAGAGAGTTT
AAGGTAATCGCTACAA
GATAGAATCTCGTCGT
CAGATCATCAACACGT
TAACTTCGTGTTAACC
ATCACGACAGATGCGA
TGCATCCAGGGAGGTG
TCACGCTCAACGATTC
AGACCATCATCCGGCA
ATGGGTTAGTCATCGT
TACATTCCACGCACCA
GGGAAGTGTATGCGTT
ATTACTCCAGTGACCC
ACCTGAAGTGTAGTGG
TTAATCCCACCGGTCA
GTATTGGAGTCTGGAG
ACATCGAAGCACTCCG
ACCCTCACATATCTCT
GTTCATTCACTGCTTC
CCACACTTCTGTCGTC
TCTGCCAGTTATCTGG
TCCTTCTAGCGGTAAC
AGATAGAGTAACCCTA
CTCACTGGTGTAGTGG
TGAGGGATCATACGGT
TTGGGTACACCTGCGA
CTCCACAGTCACCCTT
TCCCACAGTAGGAAAG
TACCGGGCAGTTAAAG
GGCTTGGCAAGAAATC
GTTATGGCATAGATCC
AGATCCAGTGTCCTAA
TAGCACATCAAGTCTG
TTGTTTGTCCGAGTGC
AGGAATAAGCGACCCT
ATGAGTCGTATCAGCT
ACGGGTCAGAAGTCAT
AAGACTCCAATGCTCA
CATTCCGAGCTGCGAA
GAAATGATCTTTGGAG
AAACACGACGCTCTTC
TCCATCGGTGACTCGC
CACAGGCGTCGTTATG
GACCTTCTCGGAATTC
TTGTTTGTCTCGCTTG
TTAGGGTTCAGAACCT
TCCACGTAGAGGGTCT
GACACGCTCGGCATAT
CATACAGCACGGGTAA
CACATGAGTAACATGA
TACGGGCAGCATCAAA
AATAGAGCACCGTACG
TGGTAGTCATGTGGTT
ACCTACCCAAATCAAG
CTAGGTATCATACAGC
CACACAAAGCGTCAAG
ATCGTCCCAATTGCTG
AATGGAACAGTGGCTC
GAGTTACCATAGGCGA
TTTACTGAGGGTTTCT
GGGTAGAGTGTAGTGG
TCGTCCAAGAACCGCA
AAATGGACAACAAGTA
CTTTCAACAACGGTAG
TGTAACGAGAATTGTG
ACTGTGATCCTACACC
TCATTGTGTACAACGG
GTTGCGGGTGGTATGG
GTTGTAGGTTGTCTAG
AGGATCTAGTGTTCCA
TTCATGTAGACTACGG
CGATCGGGTTCGGACC
AGTAACCGTGCACATT
CTAGACATCCGATGCG
TTCTGTACATTCTTCA
AACAAGAGTCCACAGC
TGCTTCGTCGAGTGGA
AGCATCAGTAGCCAGA
GTAGAAACAATGGCAG
GTAACACTCAATCTCT
TCGGGTGAGGCGACAT
AGTTCCCGTCACCGAC
CCTCATGGTGTCCTAA
ACGATGTTCCCTAGGG
TCGGGACGTTTACCTT
GAAACCTGTTGTCCCT
CATGCTCTCCGATCGG
CTACCTGAGCTCCGAC
GGAGATGCACGAAAGC
AGAAGCGAGTGGAATT
TCAGTTTAGTATCTGC
ACAACCAGTCGGCACT
CCTCATGCACATTCTT
CATCGCTAGGCTCACC
CAGCACGGTGGTCCCA
TTACCGCTCTCTGCTG
CGCCAGAAGTGCCCGT
TCCTAATCAGTTTGGT
TAACTTCGTTATGGTC
TGCGATAAGCTATCCA
AAGGAATTCCGTAGTA
AAGTTCGCACGGCTAC
GACTCAATCGTCTAAG
AGGTGTTCATGGCTAT
CCGGACACACATTCTT
AAGCGAGTCACTTATC
GTAGAAATCTCCAAGA
ATCGTGATCGGAGCAA
GGGTCTGCAACACGAG
CAGATACCAGTTTGGT
AACAACCTCATTACTC
ATTACTCAGGCAGCTA
CAGCGTGTCTGTGCTC
AGATCCAAGGACAGCT
TGCGATAGTAACCCTA
TCTCACGCATAGGCGA
AGGGCCTTCACCGACG
AACACGACGCTCTTCC
TGACCCTCAAACTAGA
TATTGGGAGCCGAACA
GATGTTGAGGGTAATT
GAATGTTGAAGGTGGC
ATGAGTCTCATGAGAA
ATCCACCTCGAAGGAC
GTCATTTGTCGTCAGC
CATGCAATCAGCTAGT
CCCTAACGTTGTCAGT
TGTCAGACATTGCAAC
GTCAAGTTCGCAGTGC
ACGGGTCCACATATGC
CAGAGCCGTGGTCTCG
TCTATACCATTATGCG
TTAGTCTCAATACGCT
TACGCTCGTCACTACA
CTCAGTCGTATGAAGT
CAGTTCCCAGGGAATC
TTCCTCTCACAATTCG
GTCGAATGTACTCGAT
CTCATGCTCCAACTGA
ACTTCGCTCAGCAGAG
TTTCACACAAATTAGG
GCAAAACTAACCTACA
ATGCATGGTCATTCCC
CAACAACCAGCACAAG
ACTTATCAGTGCGCTC
CGTTAGAAGTGTAGTA
GTTGTAGGTGGTATGG
AGGGCTCCAATGTGGG
TGACGCGTCTCGGGAC
GAGAGGTTCCCAGTGG
CCTAACCCAGATCACT
TCAAGACCACCAGCTG
CGCCTTTTCCGAGTGC
TTACCATTCGGCATAT
CACAACACAGTGGCTC
GTGGGAAGTATTGCCA
GCATTAGTCCCGAGTG
ATAGGCTCATTGACTG
AGGACTTAGAGGGTAA
GAGTGAGTCAGCGGAA
TGGGTTAAGTCGAATA
TACGCTCTCTGCAGCG
GTGCAGCGTATGAGGC
TCACATTGTGGTTCTA
GCTGAATCAGCAGTCC
TACCGAAAGTCACAGG
AATCGTGAGGACAACC
TCCTTTCCAGACCGCT
TGGTTAGAGTATCTGC
GAACTGTGTACAAGTA
AACAACCAGTGGGAAA
AGTCACAGTCACAGTT
ACGCACGTCCCTTTGG
TCTACCGAGACTGAGC
TAGACCAGTGCACGCT
GTCATGACATATGGCT
GATGCTAAGCGTGAAC
CATGAGTCAACTCGAT
CTGAGCGTCTATTCGT
GAACTGTAGACATAAC
CATAAGCAGATTGGGC
ACGTTCCGTGATGTAA
CCTGTTGCAAGTGATA
TGGGAGATCCACGTCT
TAGGTACCAAAGAGTT
CATGCCTTCCGTCACT
CACTGTCCATGGCGCT
GTGGCGTGTCCAAAGG
TTACGTTAGCCAACCC
ACTATGGAGAGAGTGA
GAAGTAAGTTGGACCC
AGAAATGTCCGCTAGG
TGGTACAGTCGCAGTC
TTGGGCGGTGCGGTAA
TCAGCAAAGAGAGTTT
GGTAATCCACCCTGTT
CCGGTGAGTGAGCCAA
GTAACCAAGTCAGAGC
AGAGCAGCACGAAAGC
TGGAACTTCAGACCTA
TTTCACACATCATCTT
GTAGTACAGCTGGCTC
TCGACGGTCTTCGGTC
TCCACCAGTGGGATTG
TTGGGCGCACTGATTG
ATTCTACAGCATCCTA
TTATTGCTCACTGTCC
ATACCTTAGCGATGCA
TCATCCGGTTCCGCTT
CATTCCGTCACCCATC
ACACAGTTCACCTACC
AGGTAGGAGTGCAGGT
CATACCCAGACGGATC
TCTGCCACACAATGAA
AACCTTTTCCGATAGT
ATGCGATAGGAGTATT
TCAAGCAAGAGGACTC
GCCAGCAGTTTCACAG
CCCTCTCAGATAGCAT
ATGGGTTTCGCAGTCG
TGTCCTGCAGCGCTTG
CGCCATTAGACCAACG
AACCCAAAGGTGCGAT
CACGAATGTCCACAGC
ACGCACGGTCCCAAAT
GTCGTAAAGGTAGGCT
GTCTGTCTCGCTGTTC
TGTTTGTGTGTACATC
TGTCCTGGTACCGGAA
TCTGTCGTCACCGGGT
CCGATGGTCGAACGCC
TAAGCACCACAAGTTC
CTTCCTTAGACATCCT
GACTTCCTCGAATGCT
GAGATGGTCGGCATTA
GCAACCGCAGTCACGC
TTTGATCCACATGACT
CATTCCGAGCCAGACA
CTCAATTGTGTATACC
TGCCGAGTCGCCTCTA
CATGGTACATGACAAA
TTGTGGATCTTAGCTT
CACCGTTTCTCGCTTG
TTTCCTCAGGTTCTTG
TTCCTTCCACTGGACC
TGCTGAATCCGTGACG
CGCATAAAGCGGGTTA
TAAGTCGTCCCGTGTT
ATGGGAGTCCAATCCC
CACTAAGCAAAGTATG
CCTTCAGTCATGCAGT
GCACGGTTCAAGTCTG
CAGCGTGGTGTCCACG
CTCCATGTCGGCACTG
TAACACGCAGTCTCTC
AGAGCCCGTATGCGTT
CTGAGGCGTCATACCA
CCACGTTCACTACCCT
TGAGCATGTAGACGGT
GGGTAGACAAAGGTTA
CTGCAGGGTTTAGACC
AGTTCGAAGCATTTCG
TCTCACGGTACCCGCA
TAGGTTGAGCTACGTT
GAAGAATCACGACGCT
ATCAGGTCAGTGTGCC
AAAGGGCTCATGGATC
GAGTTTGGTTGAAGTA
AGTGACTCAGAGGCTA
ACACCAACAGCCTACG
TGTGGCGAGCCAGTAG
TTTCCTCTCTATACTC
GGAGCAAGTGTGAGCA
GAGAAATCAGTGCGCT
GTATTTCCATCACAGT
ACAAAGAAGTAGCCAG
ATAGAGAAGGCTCTAT
CAGAGCCCATGGGAAC
GAGTGTTCATGGGATG
ACTGTGACACACAGCC
CTCCCAAAGAGCAGAA
TACATTCCAAATGCTC
AGTACTGCATGACTAC
GCACATAGTTATGGTC
TATCCTATCACTTGTT
AGCATCAAGAATCTAG
GGGTCTGCAGTTACCA
AAAGTGAAGATTGCGG
ACATCCCTCCCTTGGT
TTCGCTGAGCTGAGTG
ATCGGATCAGGTATGG
GACGCTGGTATGCTTG
TTGGTTTTCATGCGGC
AGCATCAAGCTCAGAG
GATCATGAGGTCCCTG
TCATTCATCCACATAG
TCGTGCTCAGTAGAAT
TTGTTGTAGTTACGTC
TATTGCTGTGAAGCTG
TCCAGAATCAGCTAGT
GACTGATCAACACACT
GGTTGTACAATGGCCC
AAGGTAAGTCGCATTA
ACCACAAGTGTTATCG
TACGGTACAAGAGGTC
TCTTGCGCACCTTCCA
GATGCTACAGTAGTGG
ATCACTTAGAAACTCA
TCAAGTGAGTCCGTCG
GGAATGGAGGTGCCTC
TCTTGCGAGGCTCTAT
TTGACCCCATACCGTA
CTACCCACAGAACTCT
CTTCTCTTCGGTCACG
ATCGATGAGACTGGGT
CACACGCACACACACA
TGCTTGCCACATAGCT
GCATCTCAGCTCGCAC
TTGTGGAAGATAGCTA
AGAGAATCATGTCGTA
AATTTCCGTCCACGCA
ATTCAGGCATAATGCC
CAATCGACAGAGTGTG
ATTCCATGTCAGGTAG
CAAGGGACAGAGAATT
TCAGTCCAGAGCAGTC
GATGCTAGTCTTCCGT
GTGGGAAGTTGTGGAG
AAGCGAGAGCGTTAGG
TGTCCCAAGTGAGTGC
GCCATGGCAGTTTGGT
CGTAAGTAGTAGAGTT
ACGTTCCAGTCCTACA
ATCGATGTCCGCTGTT
AAAGGTAAGTGGTTGG
CGAAGTTTCCTCGCAT
TGGGTTAGTCTTGCGG
AGATAGATCAAGTGGG
CGTCCATGTCCATCTC
TCTACATTCCTATGGA
TTCTCTCCAGTGTGGA
AGGGCTCAGGTTGGTG
ACCTGAAGTGCCTAAT
AAGACAATCTCTGAGA
TACTGCCCAGAAGTTA
AAGACAATCTTACGGA
ACTGTGACATCGGCCA
ATTCTTGTCTACGCAA
TCCCATGCATCGTGCG
TCAAGACTCAGTCTTT
GGGCTACCATTGCTGA
GCAGCTGCACTCATAG
GCAGTTATCAAAGCCT
AATGAAGAGATTAGTG
AGTTCCCCAGGCACAA
GGAGGATTCACCATCC
TCCATCGAGGGATCAC
CCGCAAGGTCACTAGT
GTTTACTAGGCTTAAA
GCCAACGGTGGTCTCG
TGTGCGGAGAGGCCAT
ATTCCTATCACTGGTA
GTCGTAAGTCCAACGC
AGCATCAGTGGCTCTG
ATTCTTGTCACGGTCG
CACTAAGGTGACACAG
ATGAGTCAGGCACTAG
CTACAGACAGACAAGC
ATTTCTGTCAGGACAG
TCCTCGATCAATCTCT
CATTCCGCAGACCGCT
TTCACGCGTGCCGGTT
AATGACCAGATGGTAT
ACGCACGAGTTACTCG
TTGTTGTGTGGATGAC
GTCTAGACACGTTGGC
GTTACAGCAGTTGTTG
GTTGTAGCATCGAAGG
CAATACGAGACTTGTC
TACTTACGTTTGCAGT
TACCCACAGTGGTGGT
CAGCGTGGTCGCACGT
AGTTCGAGTTCTAAGC
GACACGCTCTAGTACG
CTTCTAAGTGATGGCA
GGCTTGGAGGTCGTCC
TTTAGTCCATCTCGTC
TTGCGTCCAGGCCCTA
CATGCCTCACTCCGGA
CAACAGTTCGGTGAAG
CCGAACGCAGTTTCGA
GATCGTAAGAGCCTGA
AGGTGTTGTTGGGTAG
TGAGACTTCGGCCAAC
GGGCGTTTCTCGTCGT
GGAGATGTCGGTAACT
AAAGGTAGTTACACTG
AGCGCTGAGCCGAATG
CATTGAGTCGATGGAG
TGTGATGCAACAAGAT
CTCTCAGGTAACTGCT
TGTGGCGAGAGCAGCT
ACTCTCGTCTGAGGCC
TATTTCGCACTTGTGA
TTGCGTCTCCCGTGAG
GTGGGAAGTACAGTTC
TACCGGGTCCCATACC
AAGTCGTGTCTCACGG
TGACGCGCACGCGTCA
TGTAACGGTGCGGTAA
CTTGATTAGTAGGAAG
GTTGTCCAGATCACCT
GCACTAAGTACTCGCG
GGAGGTAAGATAGTCA
ACATGCACAAGCTCTA
TCCATGCCACGTAGTT
TACCCACAGTGTAGTA
GTGGAGATCTAGGAAA
ATGATCGTCGAAATCC
AACTTCTGTTGTCAGT
TCCTGCATCACATCAG
CGGGTGTCATGTGCCG
CCGCAAGCAGTGCGCT
CCGGACAGTTGCCTAA
ATGAGGGTCTTCCCGA
TTGGATGTCTGAACGT
ATCGGCGCAACACAGG
GAGATGGGTGGAGGTT
ATCAGGTAGACGGTTG
GCAGCTGGTACGAGCA
TACTTACCAGCATTGT
AGTTCCCAGCGCCTTG
AAGCCATGTTTCGTGA
CAGAGCCTCCGTGTGG
ACACGCGAGCTCCACG
ATTCATCGTATAGCTC
AGATCCAAGAGTATAC
CTCAAGAGTATGGAGC
AAAGAACTCGCTTGAA
CCCTGATCACAAATCC
GACCTTCTCTGACAGT
AGCGCCAGTTGCATGT
GACGCTGTCGACATTG
CACCGTTTCATAGGCT
TCTAACTTCCGATCTC
TGTTGGAGTCCAGCAC
CTCATTAAGCGCGTTC
GGAAGTGCAGGACAGT
TACCCGTTCCAGCACG
TCACATTAGAAATCCA
CATCCCACACACACGC
AATGGCTGTCAGACTT
GTTTGGAAGCAAGCCA
CTACCTGTCCTAGCGG
TATTGCTGTGCTCTTC
GGAGATGAGTGAATAC
CTCTCGAGTGGAACCA
CATAAGCTCCGGACGT
CAGATACTCGACTCCT
TTCCTTCTCATCCTGC
CTAAGTGAGCCTTCTC
CATCGCTAGGTAGCAC
ACAAAGAGTGACCGAA
TCACATTAGGTTACCT
GGTAGAGCACATACGT
CAGGGCTTCAGAGTTC
TTAATCCCAGGGAGAG
TGAGGTTCATTGCTGA
TACGTCCTCCGTGCGA
ATGAAAGCACCTGAAT
GTGACGCCAAGTTTGC
CACGAATAGTGGACGT
CGTTAGAAGATGCGAC
GTAGATCGTGGCTCTG
CTTACCGTCTCAACGA
GCAGCCAGTGACTAAA
TTTCATGCATATGAAG
CCGTAGGCATACACCA
CGGGCATAGTCACTGT
GAAACCTGTAGGCAAC
ATTCCCGCAAGCCATT
TACATTCAGGGCATGT
TCATACTTCTGTCTCG
TGCATCCCATCTTAGG
CGAGTTAGTGGCTAGA
TACGGTATCATGCCCT
ACTACGAGTGTGGTCC
CACACAAAGAATTTGG
AAGGAATCATATCTGG
GGGACAAGTCACGCTG
CAACGATTCGTACCTC
ACACCAAAGAGCTGAC
GCCAGTGTCCGACATA
CATCCCAGTGCAATAA
TCCATCGAGCACACAG
TTGGGTACAAGACCTT
GGTAATCAGGCTTTCA
TATCTGTAGTTGGCTT
AGTCAACCAGACGGAT
TTACAGGAGCCAGAGT
CATGCAAGTCCGGACT
CGGACACAGAAACCCG
AAACGAACATGTACGT
AACCTTTTCCTTATCA
GGGACCTCAGCTACAT
CTGTGAACATGGCACC
CTACTATAGCCGGATA
TAAGTCGAGACCGCCT
GTAACCAGTGAATGTA
TGCGGCAGTGACTAAA
AGGGCCTCAAAGCTAA
GCTCAAAAGAAGCTGC
GGTAACTCAAATGGAT
GTTAGACAGACTCTTG
GTATTTCAGTAAACGT
TATCTTGGTCCAAAGG
CAATACGAGAATAACC
GAACGTTAGAAGTCCG
TGCTTCGAGTGCTCGC
GTAGAGGGTCCCTCAT
AGATAGAAGGCGCTCT
CCAAGCGGTATGCTAC
TACAACGAGCCGCACT
CTCCCTCTCGCAGTGC
AACGTCATCGCGAAGA
CAGCGTGCAAGCTCTA
CTTCCTTTCCCGTGAG
TAAGCACGTGACTGAG
TAAGCACCAGCATCTA
CTCACTGTCCGTTTCG
CCTCATGCAAGATGTA
ATCGGATGTCTTGCTC
ATGAAAGCAACTCCCT
CTACGGGAGTTACGTC
CGAAGTTTCATCGTAG
TTGCCTGCATATGGCT
ATTCCCGAGGAACATT
GTTTACTAGGCGAACT
ATTTCACAGTGACACG
AGAGCAGTCACATCAG
CCTCTCCCAGGGCTTC
CTGGACGGTTGTCCCT
TCTTTGAAGCTGCCTG
CCTCCTCTCATTCTTG
GCCCGAAGTGCATACT
TGAGTCAGTGCACATT
CGGCAGTCAGGTATGG
ACATGCACACGCAAAG
GCGGATCTCGAGTTGT
GTAATGCTCCATCTCG
ATCACGAAGCGACAGT
AGACTCACAACCGGAA
ATGGGAGTCTCTAAGG
CATGCGGGTCAGACGA
TACCTGCTCCGATGCG
GCGTGCATCCAAGAGG
GACGTTATCTGTGCGG
AACAGGGAGAGTACCG
ATACCTTGTCCGCAGT
TCACAAGAGCGACTTT
CCTTGTGTCCTCACCA
CTTTCAATCGGACTGC
TCATTACCACTTTATC
ACATGCAGTACAGTAA
TTGCGTCCACCATTCC
AATTTCCAGCGTACAG
CGGACACAGATTTGCC
GGCAGTCAGGCTTAGG
TTCTAACAGGAACGCT
ATTCTTGCATCATCCC
AGCGATTCAGCTGTTA
GTGGTTACAGACCAGA
ACCCAAAGTTAGAGTA
AGGCCACCATGTGGCC
TTAGGGTAGGTCGAGT
GCCAACGGTCCAGGTC
CACTTCGTCCGATAAC
CTCAATTAGACCACGA
ACTGTGAGTACGAGCA
GACTCAAAGCGACTAG
ACGTCCTGTGAATTAG
GGTAACTGTGTAAATG
GCAACCGCACGGGCTT
GTCACGGGTCTTGAGT
TTTACGTAGGAAAGGT
ACGGGTCTCGAGCCAC
TTACCGCAGCTGTTAC
TTATTGCTCGAGTCTA
TATCTTGGTACTCCGG
CATAAGCGTACAGGTG
TGATCTTAGCCACTCG
GAGTTTGGTCATCCCT
TCGAACAGTCGCTTGG
ACTGATGAGTAGTCAA
TCTCACGGTGTATACC
ACTTAGGGTGGATGAC
ACGTACAGTGATGAAT
GAAGCGACAGAGTCTT
CGCGTGAAGACCGCCT
TCTACATGTCTTACAG
TCACGGGGTACCGGAA
AGGATAAAGAAGATCT
AGTTAGCGTTTCGGCG
CTAGGTAAGGTGCAGT
CATGCGGCAGTTGAAA
AAGGTAACACCCGTAG
CCACGTTTCATGGCCG
ATTCCCGCACCTGCTT
CAGCGTGGTATTAAGG
AACGACGCTCTTCCGA
AATGGAATCGTAACAC
GATTTCTGTGAGATCG
TCTTAGTTCAACTACG
AAGTGAACACCTGTCT
TGTTTGTAGGCAGTCA
ACAGAAATCGGAGTGA
TGTAGACTCCTTATCA
AATGGAAAGTCTACCA
CATGCAAAGGACTATA
TACCCGTAGAGAGCAA
ATTTCACTCACGGACC
TGTAAGCCAACCGGAA
TTGGATGGTTGCTCGG
ACCATTTAGGGCTTCC
GCCAGTGTCTCCCATG
CCCTCAAGTGAACTAA
CATGCCTCATACCAGT
CCACGAGTCATGAGGG
GCAGCCACATCGATGT
AGTCTCCGTAGCTGTT
CCCTCAATCTAGTCAG
TCTGGCTCATGACACT
ATTACCTAGGCTTCCG
CGTCCATGTATCGGTT
ATACCTTGTGCCTATA
GTGGAAGAGGACAACC
TACATTCCACAATGTC
GTCATTTAGGTTCCAT
TGAGCGCTCCTCAGAA
GCCATGGAGGATTACA
GACACGCCACTGGCGT
TGAGGAGTCACTCGAA
AACAACCCAACACACT
GCAACATAGCCAACCC
CCTAACCGTAGAATAC
AGTTCGAGTTGGCCTG
AAAGGTACATGACTTG
GCTTTCGTCGTCCATC
ATCGTAGTCTCTATGT
GAGTTGTTCATTTCCA
TTCAATCAGAGCCTGA
CACTGGGGTTTCACAG
CTTCCTTCAAGTCATC
AACACACAGCTGGCCT
ACTATGGCATCCTAAG
TCAGTCCGTAGATCGG
TCACATTGTGCTATTG
TCATCATGTGAGTGAC
TGCCGAGGTAGCGTAG
ACGTCCTCACCCTAGG
CTTCCGATCCGAGGCT
AATGGAAGTCCAGCGT
CACAGATAGTCATGGG
GTGAGGATCTAGGCAT
CTCCCTCGTAATGCTC
ATAGACCCATTCAGCA
GACAGCCTCTCGCGTT
GGGACAATCACCTCTG
CAACAGTGTCGATTAC
GTGACGCTCAACTGGT
TTCCTTCTCACCCTGT
GTTGTAGAGTATGGAT
TTCTAGTGTGCAGATG
ATGGTTGCAAGAAACT
ACTTCGCCAACCCTCT
TTAGGCAGTATGAGCG
TTACCATTCCTTTGAT
ATCACGAAGGAAGAAC
TGAGACTGTAGTATAG
AGAGCAGAGCGACATG
TCCATGCGTCCGGCAT
GTGCGTGCATGGCCAC
TCTGTCGCAATTGGTC
GTGCACGCAAGAGTTA
CGAGTGCTCGTTACCC
CTGTAGAGTCACTCGG
GAGAGGTGTCATGCAT
CATTTCAGTGCGTCGT
ATGGATCCAGGATCTT
ATGGGAGGTTAAGTCC
CCGGTAGAGGTGGCTA
TAGACCACATGACGGA
TGTAACGTCTGTTCAT
CAGGCCAAGATGCCGA
ACGATGTGTTTACGAC
CTCCACAAGTTACTCG
GGTGTTAAGGGTTTCT
ACTATGGGTTTGCCGG
TGGTTAGTCTATCGCC
TTTCACATCCTGTAAG
CTCAATTCAGACAATA
GAAATGAGTCTCAAGT
CTGCATCAGGCTTAGG
CTTTCGGTCGTGGCGT
GCTGAATTCACTGTCC
TATTGGGTCGTCCATC
AGGTCATGTGGCTGCT
GTCTTTAGTCAGCTTA
TGCTGAAAGGGCCCTT
GTAGGTTCACTGCACG
TGCAGATGTTTACGAC
TTCGGTCGTACAGCGA
GTTGCTCGTATCGGTT
CTCCCTCGTAACACCT
CACGAATCACCAGCGT
TGTGATGGTTCTCAGA
ATCAGGTGTTGCCAAT
TATCAGGTCCGGCTTT
TGTTCATCAAACTAGA
TTTCACAGTACCACGC
TCAAGACCACAGCGCT
TGGATCAAGGTATTGA
CATTTCATCTCGACCT
GTCATGAAGACTTCCA
GCTGCAGCAGAGATGC
AGCTACAGTACCGCGT
TGTACAGAGCCTCAAT
CAGTTCCGTGTTACAC
TGGTGATCAAACACGG
CTCAACCTCGTAGAGG
ACTTAGGCATTGCCGG
TGGAGAGTCAAATGCC
GAAATGAAGGACAAGA
CACTGAACAAAGGGTC
TTCCGGTCAAGACCTT
AGAAGTACACGCGCTA
TTCGGTCTCCGTTGAA
AACAAGAAGGGCTTCC
GCCGTGAAGGATCACG
TCGGGACCAGGTCTCG
AGGGCCTTCCATTCGC
ATTCGTTAGGCTTAAA
AACTTCTGTTGGTAGG
GTAGTACCATGTAACC
ACGTACAGTCTACAGT
TCCTCTTCAGTGTGGA
CGAAGGATCAATCTTC
CGAGAAGGTGTAAATG
AGTTCCCCACCACATA
GACAGCCCATCCTTGC
ATCGGCGCATAGGAGC
CCGGGTAGTAAGGTCG
ACGGGTCCACAACATC
TAGCACAAGGATACGC
TATCCTACAGCTGCCA
ATTCCCGTCCTAAGTG
AGCTACAAGGGAGGTG
TACCGAATCAGCAATC
GATAGCTCACGCACCA
ACTATTCGTAATACCC
GTTCGCTGTAATACCC
CAGCAGCAGAGCCGTA
GCCATTCAGTAAGCAT
AAGCGAGAGCTAGCCC
ATTGGGTTCCCTCTCC
AACAAAGAGTAGTGCG
CGATGCGGTTCCGCAG
AGGTCTAAGCGAAACC
TTTAGTCAGATACCAA
AGATCGTTCTGCTAGA
TACCCGTAGTAAGCAT
AGGTGTTAGTAGGATT
TTTGATCTCGGCTATA
TCTTTGAAGCCGTAAG
AAGATAGAGGCCATAG
TTCAGGACACTTGAAC
GCCCGAACACATGGTT
TTCATTGAGTGGGAAA
AATAGAGGTTCTGAGT
GTCCACTGTCATCACA
CCTTTGGTCTCCGTGT
GCATCGGTCCTAAGTG
GAGTTTGGTGGAACCA
TTCTCTCGTAGATCCT
CAGTTCCTCAGCCTTC
CTTCTCTGTGTGTCGC
TTGACCCGTGGGAGAG
ACTTCCGCAAATTGGA
TCGTGCTCAGACGCTC
CAGATACCAGACCTAT
TTCCTAATCACTACGA
TCGGGTGAGCGTGAGT
TGATGGTTCTCTTGCG
CTGCCATGTCTTGCTC
CATAGACGTGCCTGAC
TCAGTGAGTATCGCAT
CGCCAGACAGTAACCT
AAGCATCCATCCTATT
ATGCATGAGACATCAA
AACAGGGGTATCTTCT
GACCGTGAGTCGCTAT
GAGTCATGTATCGCAT
GCGGAAAAGTGTGTTC
TGACGCGCAGGACTTT
ACTGATGCAACACAAA
TCACTCGTCCTCGATC
TCCCAGTTCAATCTTC
AACCACAGTAGGTGCA
CCCGAAGGTAAGCGGT
TGCTTGCGTTACCTTT
AGATCCATCAACCTTT
ATCACAGGTATTGGCT
ATGACCAGTGCAATGG
AGGGCTCAGCATACTC
TTTGGAGTCTCAGGCG
GAGGGTATCTTGGCTC
GGTGTCGCAGAGAAAG
AGATGCTAGTGCAACG
GTCTTTAGTAGCACGA
GTCAGCGTCACCCTTG
GGAGATGGTGATAGTA
GGTGTCGAGGTTGCCC
AGGATCTCACCGCTAG
TCACATTAGATGCAGC
CCTTGTGTCGGAGTAG
CGGACACCAAGTCCAT
AACGGGAAGTGTCATC
TGGTACAGTGATTGGG
CATGCTCTCTTAGGAC
AGGCTGCGTTAGGACG
CCTTCAGGTAGGCAGT
ATCCACCTCTTGGATG
GATTTCTTCGATGCAT
TTGAACGCAGCTGTAT
AACAAAGCATGTTTGG
ACGGTTATCGACGCGT
GTTATGGCACAGTACT
AGAACAAGTTAGAAGT
ACCTGAACACAACATC
TCTCAGCAGGGTGAGG
TCCTCCCAGGGACACT
AGGATAATCAACCGAT
ATCCACCAGTCATCGT
GGAGGTAAGACGGTCA
GAAGCGATCAAGTGGG
GACTCTCAGCGCCTCA
CACAACAGTGGCTACC
CGTCAAATCTAATTCC
ATGCATGGTAGTCGTT
TCGGATACATAAGATG
CTACCTGAGCAACTCT
TCATTCAAGCCATTCA
TGATGGTCACAAACGG
TCACTCGTCGACCTAA
TACCGGGGTTTCGACA
ATCCATTGTATGAGCG
TGTAACGAGCACCAGA
TCGTAGAGTGGTCTTA
AAGACAATCTCTTAAC
CCGGTGACACCCTTAC
CGAAGTTAGGCATCTT
CCATCACCACTCCGGA
AGACAAAGTAACCCTA
TGCTCGTCAGTCGGAA
CATTTCAGTCGTTATG
AGAAGTAAGTCGAAGC
GGGTGTCTCGCAATTG
TAATTCCTCGGACTTA
CAGGCCAGTTCGAACT
CACTTCGGTCCTCCAT
AGCGCTGAGGTAGCAC
CACATGAGTTGAGTCT
GAACTGTAGGGTCACA
TCCCATGTCCTATGGA
AGACAAATCCACGTAA
ACGCACGTCGGTTCAA
ACATTTCAGGATTTAG
GAAGGGTTCAAGGACG
TCCCATGGTCTTTATC
GCCATGGCAGAGCGTA
TGAATGCAGTTATGGA
GCCAACGAGTTAGTAG
ATTGTTCTCCTTCTGG
ACCAAACAGGACTAAT
CCCTCAATCGCAGTCG
ATCGCCTTCCAGTACA
GAGTTTGGTGTGGACA
GGAACCCTCATGTCTT
ATCGATGCAAGAGTGC
GTCATCCCACCAAATC
TATACCTGTAGTTACC
GATGGAGTCGAATCCA
GGAGGATCATCGATGT
ACAAGCTGTCCGGCAT
GGTAATCGTCTGTCAA
GAAGCCCCAGAGCCCT
TTGGATGTCGCACGAC
TCGACGGCATACCATG
CAAGAGGTCGTTCAGA
CCCTGATCAGCACAGA
ATCGTCCGTGTCTTAG
TCTACCGCACGACAAG
GTGGAAGCAGGAACCA
TGTGGCGTCTGACCCT
AAGACAAGTGGTTTGT
CGATGGCGTTAGTCGT
AATGACCTCCGGACGT
CACGAATGTCCCTCAT
CCCGAAGTCGCACGAC
TAACGACGTCAGCGTC
GGTTAACCACCCTAGG
GCTGGGTCATAGGCGA
CACGAATTCGATTGAC
AGGTTACAGAACTTCC
ACTTCGCCAATAGGGC
GCGGAAAGTCATAACC
GTTGTGACATGGCTGC
CCCGAAGAGGAAGTGA
ACAGCCGCACAACGAG
GGTGAAGTCCGGCTTT
AACCAACGTCGTGTTA
TGGGTTATCATTGCGA
CATGAGTCAGTAGAAT
TATTGGGTCGATTGAC
GTTGTGAGTTCAGCTA
TGGAACTAGTATTCCG
ACTCTCGGTGTCCCTT
AGTGACTGTATCGAGG
ACACAGTCAAAGAGTT
TACCCGTCATTCTGTT
TGTCCCACAACCACAT
ATCCCTGCAGCTTCGG
TCTGCCAGTAGACAAT
TGCACGGTCCCGTGAG
CTGAGCGTCAGACCCG
CGGACACCACATATGC
TCGAAGTGTGCAGGAT
TCATCATGTTGCCGCA
GTCACTCAGACGGAAA
ATCGCCTTCCACAGCG
ATGTCTTGTCCCTAAA
TCTGTCGAGAGGGTCT
TCCTGCAAGCCTGAAG
TTCTAACAGAGGTCGT
CTGAGCGCATGACGAG
GGTAACTGTTCCTAGA
AGAACCTAGAACAGGA
CATTGTTGTTAGAGAT
AGTGCCGTCTCGTCGT
GGTGTTAAGCGCATCC
TCTCCGAGTCAAATCC
AAAGTCCTCCAGCAAT
GGCAGTCAGTACAGCG
CTCCAACAGCGTATAA
ACTCCCAAGTCAGCCC
AGCATCAAGCGACTGA
TGAGCATTCCGGCAGT
AACCAACGTCTACGTA
CACGTTCAGCCATGCC
CAGATCAGTATCACCA
GTACAGTAGTTATGGA
CATTGTTTCAAGCCGC
TACCCACTCATGGCCG
CTCCAACTCAACCCGG
TTTCATGAGGGTGGGA
CGGTCAGGTTAAACCC
TGTAACGTCGTAGAGG
TCAGCAAGTTTCACTT
TAGGTACGTCTTACTT
ACGTTCCAGAGAGAAC
TCGGGTGTCTAACACG
GATCCCTCAGAGAGGG
TTACCGCAGAAACCAT
ACCCTCACATCTAGAC
GCGGATCAGACATATG
GGCTTTCTCCAAGCTA
GACTGATTCGACATCA
TTGCGTCTCACCCTTG
TCGTAGACAACGTTAC
GAAATGACAGATTTCG
CCCTCAACAAGCGCTC
TGCTTCGCATCGAAGG
GCCATGGGTTCATCGA
GGGTGAATCGTACACA
GATGTTGCAGTGGGTA
AAAGGTAGTGTAGGAC
ATGAAAGGTATGAGGC
TGGGTTAGTACCGTGC
ATTATCCTCAAGGACG
TAGACCAGTGCTCGTG
TGTCCCACAGTCCGTG
GTGTTAGCAATCCTTT
CGAAGTTAGCTTGTGT
GTAATGCCAATGAACA
CCTGTTGGTTTACTTC
CCACGAGGTTTCTTAC
TCAGTCCTCGCTTTAT
TTACCGCAGTGAGGTC
ATGCATGAGTATAGGT
CGGCAGTGTGTATACC
CGTCAAAGTGTCTTAG
TCCGAAACAGCTATTG
CTATCCGCAATCCTTT
AACCATGGTGTGTGTT
ATCACTTGTACCCACG
GTAGAAAAGAAACTGT
GATCAGTCAAGAGCTG
GATTGGTAGCACTCGC
AGGACTTTCTGGGTCG
GGTGGCTCAAGTGGAC
ATCGGCGAGTGGTGAC
CATCGCTAGGAATGTT
CTATCCGTCGCTCCTA
CGGACACTCGTTAGAC
GAGCTGCTCAAGGAGC
GTAACCAGTTCGTACA
CTGGTCTAGTGCAAAT
AAATGGAAGTGATAAC
TCCATGCTCGCTATTT
GAGGGATGTCAGTCTA
CTTCCGAGTCTGTCAA
TGCTCGTAGGCCTGAA
CACAGATAGCCTCGTG
CCTCAGTAGTCTGCGC
GCGTTTCTCCAAAGGG
TCCTCTTCCGATCTTC
ATGTCCCTCGAGTTGT
CTTCTCTGTCGCCTAG
CGATCGGGTACTGAGG
TTTACTGCACTAGGCC
AGACAAAAGAATTCAG
TCATGCCTCCATTCGC
TTCCTTCCATTGGGAG
ATCCTATCATGTCTAG
CATTTCATCGGACAAG
AATCGTGGTCCTGTTC
GTCGAATTCCAAGGGA
GTCCACTCACTATCCC
TATCTTGCAGGCGTTC
TCTTCCTAGGTTCAGG
GCCAGGTAGTTGGACG
ACATCGATCGTCGCTT
GACTCAACAGGCACTC
AGTGACTTCTTAATCC
CTAACTTAGCCACTCG
GCCTGTTCAGGCACAA
GAAGGACTCGTAGTGT
GACTTCCCAAGCACCC
ATGGATCTCCGTGGCA
TCTACCGCAAGTCATC
CAACGGCTCCGGACTG
GTGAGTTCATCCAATG
ACACGCGAGCTGGCTC
TTCCGGTCATCCTATT
TGCTTCGCAGTAGAAT
CCGCAAGCAGCCGTTG
GTGTGGCCAATCACGT
TATTGGGAGGATCACG
AGGTCATTCTCTCTAA
ACAGCCGGTCATAGTC
TGACTCCCAAGATGTA
AGCGCCACACTACGGC
TATCCTATCTGCTTTA
GCTTCACGTGTCTTAG
CGGGCATGTGACACGA
CCACTTGCAACAGAGC
TTACCATCAGCTGTGC
TATACCTAGACGTCCC
CTCAGTCAGCCACCGT
TCCTCCCTCTTCACAT
CAGATCACAATTTCGG
TGAACGTTCAAAGGTA
GTAACCAGTCTACAGT
ACTCCCACAAGCTACT
ATGGAGGAGTATGCAA
AGGCATTAGAGCCCAA
CTGCCATTCGCATAGT
ACTATGGGTAGCTTGT
ACGTCCTAGTTGCTCA
GTCAAGTAGTAAACTG
CTCATCGTCACTGTCC
GTAGTACCAGCAGTGA
CCCTCTCTCGTGGCGT
TCATCATCAGCAGTCC
ACGGTTAGTCGCATCG
GGTTCTCCAAGGTCAG
AAGTACCGTACGTGTT
CTCGAGGTCTTTCAGT
GTTGCGGAGCGAATGC
GTGTGATAGTTCGCAT
TGGTTAGCAACGGTAG
ATCCATTCACACCGAC
TGGAGGAAGAAAGTCT
CATAGACAGTGAGCCA
GTTCATTTCTCTCGAC
TGTTCATCACGCGCAT
CGTGATACAGTTCACA
ACCACAAAGTAGACCG
CAATGACGTTTCCCAC
TTTACGTCAGGACTTT
CAAAGAACATAGTCAC
GTGCACGGTGTACGCC
CGGTCAGCAGCAGTTT
CTCCTTTCAAGTGGTG
TACGCTCTCTGCTAGA
GGCTGTGCACGTAGAG
TACAGGTTCTCAACCC
GGGATGAAGAGAGCAA
GGTTGTATCGATGGAG
GCACGGTGTCCACACG
CACTGTCCAAGAAATC
CTGATCCAGGCCCACT
TAGCACAGTGATACCT
TACTTGTTCTTCTCAA
TAAGCACAGACTCGAG
CTTTCAATCGACCAAT
CCTCTAGAGTCTAGAA
GATCCCTAGCACTGGA
CCACAAAGTTAGTTCG
GACGTTAAGGTTCCGC
TCTTCCTCAACGTATC
TAAGCGTTCAAGCTTG
CTACTATCATGCCGCA
CTCATCGAGGAGGCAG
CAAGCTAGTATAATGG
GTCATGACAGCAATTC
TCAATTCAGATGGTCG
CGCAGGTTCAGAATAG
GGGCTCATCTCTATGT
CACTTCGCAGTTTGGT
ACACTGACAGTCTTCC
AGTTCCCAGGGACTGT
CTCCACACATCATGAC
TGGGAGATCGGTCTAA
AAGATAGAGAGTGTGC
CACGTGGTCTGTCCGT
GTAGGAGTCGCTGACG
CCAATTTTCAAGGCTT
TACCTCGGTAGCGATG
TTTGGAGTCGCCAATA
AAGTTCGAGGGAGGAC
ACCAACAGTGACACGA
TCTCAGCTCGGTCGGT
TAGGGTTCACGCAGTC
GTGTCCTAGACTCCGC
CTCAGTCTCCTACGGG
CAGATACGTTGCATGT
GAAGCGAAGGGAGGTG
CAACCAAAGTATAACG
ACCTGAATCCTTGACC
ATCGTCCTCATGCAGT
CTATCCGTCATCGTAG
AGACAGGAGAGGTCAC
ACTTCGCAGCCATATC
CAGATTGAGACTCTAC
GCTCAAATCTGAGCAT
TCTGGCTAGACCTGGA
GGGTAGAGTGTGTCCG
TCATTCATCTCGAACA
GTGAGGACACAAATGA
GTTGAACAGGGTTAAT
CTGTACCCATCCTAAG
TACAGGTCAGCGTGAA
CTTTCGGAGTTCTACG
TTACCATTCGCCCAGA
ACGTCCTCACAACATC
GGGAGTATCAAGCGTT
TCCTTTCAGTCATCCA
GATGGAGTCTCGACCT
CAATTTCTCGTAGAGG
ATGGGTTCATTCGATG
CTGAATGTCCGATAAC
TTGGGATTCCTGGTCT
TGGGCTGTCGTCAACA
GACCTTCAGAGTATAC
TCCAGAAAGAAGCGCT
GTGTTCCCACCTGATA
ATCCATTGTCGTTGGC
AGGGTTTAGAATAGTC
TAGCACACAATAACGA
CAACAACAGCGCAATG
TGGTACACAATTGCAC
CCCTAACAGGTTGAGC
TCATTGTAGCGGACAT
TGTTTGTTCGAAATCC
CAGGTATTCCCTATTA
GATGAGGAGCGGACAT
TTGTGTTGTGCACAAG
TACCCACGTCCTACGG
AGGTAGGGTAGCGTAG
TCCTAATCAACCTAAC
TTTCGATTCTTCCAGC
TAATCTCTCGGAGCAA
CCTTTGGTCGTAACTG
GGGACCTCAGAGAAAG
TCGACCTCAGACAAAT
GTTCATTCAATGGGTG
GGTCTGGTCTAGGCCG
TGACTCCAGTCTGTAC
TCCCAGTTCAGGAGAC
ACTATTCAGATCGCTT
AATGCCAAGGACTAAT
AGACACTTCCGTCCTA
TCCATGCCACCATAAC
ATGGTTGCATCTCGTC
GAGATGGCACGCTGTG
CAGGCCAAGTATCTGC
GTAGCTACAAGGTACG
GTAATGCTCCGGTAGC
GATTCGATCGCTTACC
AGTGCCGTCTACGGTA
TGTAGACGTACATTGC
TTGTGGAGTAGCTCGC
GAAGCCCTCCCTCTCC
GCCCGAACAGCAGAAC
CAGCCAGCAGATAAAC
CTGTATTAGTAATTGG
AGGTCATTCACGAGGA
TCATTACTCCACTTCG
CACTGAATCACCCTTG
CTAACCCTCCTTGAAG
TTCACCGGTTGTTGCA
ATCACAGGTTCAGCTA
TTCTCTCCATAATGAG
GTAGAGGTCGGAGCAA
ATGAAAGCACACGTGC
AATGACCTCGTAACCA
TCCCATGGTAGACTGG
ATCACTTGTTGGGATG
GTCAAACCACGAGGAT
CTGCTCATCGGTCACG
TATCCTATCTAGCCAA
CACTGAAAGGAAGTAG
TAGGGTTCACATGTTG
TCCTGCAAGCAGTCTT
AGCTACATCAAGTCGT
TGTGTGAAGGTAACTA
CTATAGGCAAGAATGT
TTGGATGTCATGCGGC
AGTAACCAGCCATCCG
TCATACTAGCACTGGA
ACCCTCAGTTCTCCTG
GTAATCGAGTGATAAC
GTGTCCTTCCACAAGT
GTGTAACAGTTTGCTG
TCCGAAAGTTTGCCGG
TCGCACTCATAAGCGG
CGGTCAGGTCTTTATC
CACATGACATTATGCG
GTGTGGCCAATTGCAC
ATCAGGTCACTGTCCT
TCATTACCAACGCCCA
GCCATGGTCCCGAGGT
TCTTTGATCAGCTCTC
TCATGCCTCCCTCATG
GGGATGATCTCCATAT
CCATCACAGTTAGTGA
CGAAGTTAGAAATTCG
TGATCTTAGCGGGTAT
ATCCGTCTCACGAGGA
CCATCACCAAAGCACG
GAATCGTAGTACAGAT
TTAATCCGTAAGATCA
GTAACACCATCGAAGG
ATCACGATCCGTACGG
CACAGGCCATATGCGT
ATTGTTCAGAGCATTA
GTGACGCAGTTAGTAG
CCAATTTTCTGCAGCG
GTGAGCCGTCCCGCAA
TCTCTGGTCTACGGGC
ATCACAGAGATACGAT
CCGGGTAAGGTTCCGC
CGGAATTCAAGTCCAT
TCTATACCAAGGGCAT
CAACGGCCACCGGTCA
TCATGAGAGTGATGGC
GGTGGCTCAAAGGCAC
ACAGGGATCACATACG
TTTCAGTGTGTTCATG
ATCGTAGGTGGTAACG
GTCTGTCAGACCTCAT
GAAGGACCAGATCCTA
TGAACGTGTCCTGGGT
CTGTATTGTGGAACCA
AGACACTTCGACGACC
GCGGATCCAACAGCCC
CATTGAGAGATGGCGT
TTGGATGCAGCATCTA
ACCCTTGCACTTTAGG
TATCCTAGTTATAGAG
ATGACCAAGAACCCGA
GTCATGATCGACACTA
CCGTTCATCAGAATAG
AGGGCTCAGCATCAGG
AAGTCGTCAGGAATAT
CCTCACAGTGAGTCAG
GGAGCAAGTGTGTGTT
ACAGCCGCAATCAAGA
ATCACTTAGGGCAGGA
AAGAACATCAAACCCA
TGATGCAAGACCATGG
AGTAGCTCAGGTGAGT
GCTGCAGCAAATCAGA
CTGGCAGAGAAATTCG
CTACATTAGTTGGGAC
CACTAAGGTTGGGTAG
TGCGGGTCATGGAGAC
AACAGGGGTACAGTAA
TCTCTGGTCTGAGAAA
GAACACTTCCAACCAA
CCCTGATCAAGATCCT
CTTGAGACACGGGCTT
CGAAGGAGTGTGAGCA
GTCAAGTTCAGCAATC
GTGTGATGTCTCTCTG
AGTCAACGTTGGATCT
GTTAGACGTCCGTTTC
TACCGAAGTTCAGCTA
CGAGTTAGTGAGAACC
TTCAATCGTGTTAACC
TCTCACGTCAGAGTTC
TCTTAGTGTGCTAGCC
GGTTCTCTCACAAGGG
GTGGCGTCACCATATG
CGAGGCTCAAACTAGA
GTCTCACAGCGAGGAG
CTTCCTTAGCAAGTCG
GTCTACCAGAGTTGTA
ACGGAAGCAATTGAAG
GTCAAGTAGGAAAGTG
GATGACTGTGACACAG
TCCCAGTTCAAGCTGT
GAGTGTTTCCGTGGGT
GATCGTAGTTATGGTC
GACCTTCGTGACTAAA
TGAGGTTGTGTCTCCT
GTCTCACGTCCTGTTC
TACCTCGAGCTCATAC
AACGAAAAGTTCTACG
TCCGAAAAGTCATGAA
CATGGTAGTAGTGTGG
GTAACACAGTATGGCG
GAACTGTAGGTTATAG
TGCAGTATCGAAGCCC
TTCTCTCTCCGATCGG
ACGCACGTCAATGTCG
AACCTTTAGGCATCAG
TTCCACGAGGTCTACT
CCCTTAGCAGTTACCA
TCCGAAATCAGAGCGA
AGACCCGAGATAACGT
TCCTGCACATTCACAG
TCGACCTGTGCCTACG
TGGTTAGGTGTACAGG
CTTCGGTGTTGCAACT
AGGATCTGTTTCCCAC
GATGAGGGTGTCCGGT
AGAGCCCGTTCTCGTC
TGGGTTACACCTTCGT
GTGGGAAAGACTGGGT
GATAGAAGTCGAATTC
CGTCCATAGCGCCTCA
CATGAGTTCCCTGGTT
CAGGCCACAGACCAGA
GTGCACGTCCTCTCTT
CTTTCAAGTTACGGAG
CACCAAACAGTCCCGA
AATGAAGCACAGTCGC
ATATCCTGTGGGCTCT
GCCATTCAGAGAGCGG
TTACGCCAGAGTGAAG
TTCTGTAGTCCTCCAT
GCAGCCACAAGAGCTG
TCACTCGCACACCGAC
CATAAGCGTACCTTCC
TGTTGGATCCACAGCG
TGCCGAGGTCTGTAAC
TCAAGCAAGGTATAGT
TCCTTTCCAGCGACAA
GGAGCAACAGTATTCG
CTCTCAGCATCTCAAG
TTTATGCAGATAGCAT
AAGTGAAAGAGATCGC
ACCCTTGAGCGTACAG
TAGCACATCCATGAGT
GCAGGCTCAGGACTAG
GATAGCTTCGATCCAA
GCCAGTGGTATGGAAT
TCCATCGGTTCCGTTC
AGCCAATAGTTACGTC
GTCTTTACAGTGTACT
AAGCATCTCACATTGG
ATACTTCAGGTGAGAA
GGTGGCTGTATGCTAC
TGAGCGCTCTATCGTT
ATGCCTCGTTGTCATG
GTGTTAGAGATTCGAA
TACAGGTGTCAGGTGA
CTTTCAAAGACATGCG
AGTCATGGTCTGATCA
CATTCCGGTGAATGTA
TTGTTGTAGTGGATTA
TCGCTTGGTGTGTTTG
TACTTGTGTAGATCCT
GGTTGTAGTACGTGTT
TGGGAAGGTTGTGGCC
CTCCGATCAAGGAGTC
AGACCCGAGTAGAATC
GTGTTCCCAACAAAGT
AGGAAATAGTGGACTG
TCTATCATCAAGCTGT
TATCAGGTCCTGATAG
ATCCGTCCAGTAGGAC
TCTATCATCCGTGCGA
TTCCTAACAGTAACCT
CCTCTCCAGAGTCTTC
GGCTGTGCAATTAGGA
GCCGATGTCCGGTTCT
ATCACGAGTAAGGCTG
CGATGCGGTATGGTAA
TTTAGTCCAGGCGATA
GGGATGAAGCTCAGAG
CGCATAAGTCACGCTG
CGGGACTCAAAGGAGA
TCGCAGGAGGAACGTC
TTTGTTGTCACTACGA
CAGCCAGTCGGCTTGG
GTGTCCTGTGCTAGCC
TCACTATTCCACCCTA
GTTACGACACCATATG
GCTTTCGGTAGGACCA
ATGGGTTTCGTGACTA
TCTCCGAGTTACACTG
AGTACTGGTGCGTGCT
TTACGTTTCGTGCTCT
ATCACGAGTGTGTCGC
TGTGATGGTTCAGGTT
AACCTGAGTGTGTACT
GGAATCTAGGGCTTCC
TAACGACGTAGCGATG
CACTAAGTCTGGCCGA
TGTCCACGTTTAGACC
GGAAGTGTCATGCAGT
GGTTGTAGTTCTTGCC
GGAATGGGTACCCGCA
TCTATCAAGTCTGCGC
GTGTGGCGTATTCCTT
CGTCCATTCTTGGTGA
ACATCGACACTCATAG
ATTCCATGTCCACATA
GGGTCACCAGTTTCGA
CTCCCTCTCGGAATTC
CTGGCAGCATCGCTGG
GCAGTTAAGTTGTACC
GAGATGGCATCCGGCA
TCGGGACAGAAGGGAT
TGACTCCCAAACTAAG
CAGCAATGTGTGAATA
TATCAGGTCGTAATGC
GAACGTTTCCCGTTGT
CTGCCATGTAGACAGC
TCGGGCACATTGAAGA
TGAATCGGTGGTATGG
GTAGATCTCAAACCCA
GTTGAACAGCATGTTC
AGTCAACTCACTTGGA
TTGTTCACAGACTCTA
ATCGTAGTCAACACGT
GGAACCCCAGTCTACA
CAACAGTCACGCCACA
CTTCCTTTCTACTTCA
CTATCCGTCATTCATC
CACGTGGGTGGCTTGC
GGGATGACATGAGTAA
ACAAAGAAGGACCCAA
AGGCCACTCACTACGA
TAGCACAAGCTTCATG
AGGAGGTCAGGGAGAG
CTCCTTTTCTGGCTGG
CTCCTCCAGCGTTACT
CACTAAGGTCATCCGG
AACGAAAAGTTGAAGT
TATATCCAGAAGCGCT
GTTCGCTAGGCAGGGA
GTCGTAAAGTATGGCG
AGGGTTTGTTGTCAGT
TCACAAGGTTCGGTAT
TCTGGCTGTCGCTTAA
ATGCATGAGACGCCCT
TTCCGTGAGCCAAGCA
CCTCATGGTGTAGCAG
ATGGGAGGTATTTCTC
TGGTAGTCACGGAAGT
GAGTCTATCACCATGA
GGGTCTGCAGCTACTA
CTACATTAGGAAACGA
GCACTAATCAGTCACA
ATCATTCAGTTGCGCC
TTACCGCCACATCATG
GTAGTACCACTGGCCA
GTTGTAGCATCGTTCC
TTTCATGCAGCCTACG
GCTGGGTCATCCTGTC
TCTACCGAGACATACA
GCACGGTAGGGACACT
CAATGACGTGTAAACA
AGTTCCCCATGACTAC
CATGGATCATAACAGA
AAACCCATCAGCTGTA
TTCAGGACACCGCTGA
CATCCCAAGCAGGGAG
CCGATGGTCGCTATTT
TCCGGGAGTCCTACAA
TGAACGTGTATTTCGG
CTTTCAAGTCGCCTAG
GGGTTTACAGCGACCT
CCTCAGTCATCCTTGC
TCTACCGTCGCTGTTC
TCTCAGCCATGTGGCC
GGGTTTAGTCCTCCAT
CGCATGGAGTACTGGG
AATGAAGAGAAATCCA
AGTCATGTCATCTCTA
CTCAAGAAGCCTAGGA
GGCTTTCGTGCATTAC
GTCCCATCAGTTCCAA
CACAGATTCCGGCAAC
CCATCACCACTGGATT
TCCACGTCATAACGGG
ACGTAGAGATGGCAAA
TCGGGACGTATCGCTA
TGCGGGTGTAACGGTG
TCTATACAGTACTGGG
CATTCCGAGTTGAATG
TTACCATGTGTCATTG
ATCGTCCAGGGAGGGT
GGCTGTGGTAGATCCT
TTGTGGACATCGTGGC
TCATCCGGTTCAATCG
GTGAGCCAGTGTACCT
TAGGAGGGTGCTGCAC
TCCATCGGTACATTGC
TCAGTGACAAGTGCAG
CATCGCTAGCGCTTCG
GGACGTCCAGTGGTGA
TGAGGTTGTACCGGAA
TCATGTTAGGATGTTA
CACATGAAGTCTAACC
AATTCCTCATCACCAA
TGTTTGTAGGTATAGT
ACAGAAAGTTGACTGT
GCCCAGAGTGACTGAG
GATGATCCACCCGTAG
ACAGGGAGTTACCCTC
GTACAGTAGCCTCTTC
CGTGATACACGACGTC
CCTCCAATCTTAGGAC
CATTGTTTCTTGCAGA
GAGTTGTGTCGCATCG
TTGTTTGCATCGATAC
GGATGTTCAGGTCAAG
AACACACAGCGAGTAC
TCATGCCCACGAGAAC
TGCGATAGTCTTGGTA
TACAACGCACGGTGAA
AGATGCTCATCTCCCA
TTCATTGGTCGAATGG
GCCAACGGTCCATAGT
TGAGGAGTCTGCCCTA
ATAGAGACAGCGACAA
GGGTGAATCACTGGTA
CCCTCAAGTTGGGAAC
AACGAAAGTTAAGACA
AATTTCCCAGGCACTC
GTAGTACAGCATGAAT
GTCTTTAGTCGCGTTG
AATGCCACACCCAACG
GAGACTTAGTGATCGG
GGGTATTGTTGGACTT
TACCCGTGTGTGTACT
GGGCTACGTTATTCTC
CATGAGTTCGTACACA
TGGGAAGCACCAAATC
TAATTCCGTTACAGCT
GGTTAACCACAGGATG
TTCTGTACACGGTGCT
ACGCACGAGTAACCTC
CGTTGGGAGCCTTGAT
AGACTCATCGCTGACG
TGATGCAGTATACCCA
GTCTCACAGGAAACGA
GAGGGATTCTTAGTTC
TTGACCCCAGAACTCT
CAACCAACATCGGATT
CTTCTAAGTAGCTTGT
CTGGACGTCGACACCG
TGGGAGAGTTGCATCA
TCCTTCTTCACTCTTA
TGAGACTCACAATCTG
TACCGGGTCAACTGAC
ACATCGAAGTCATTGC
GGAGCAATCATCGGGC
AGAGCAGTCCTTGGAA
TCAGCCTAGTGCCGAA
TCGCTCATCGCAGTTA
CTGTAGATCACCGACG
CATGCTCAGTCTGCGC
ACGTACAAGTTGGAAT
CTACGGGTCCCATTTA
TGTCAGAGTATCCTTT
GGTAGAGTCGTAGGGA
AGGATCTGTGCCGTAC
TTACTGTCAGGATCTT
CGGGTGTGTGTACAGG
AAACCCACACCGGTCA
TGAACGTAGGGCCTCT
AAGTACCAGTTGAAAC
TACTTACAGTCAGCCC
AAAGGATGTAATGCTC
TTGTTCAGTGGTATGG
GAAGTAAAGGCACAAC
GGTAATCGTCATAACC
ATCCATTGTAGCTGCC
TTCTTGAGTCTGATAC
ACGGTTATCGGATTAC
ATCACAGGTTGACTAC
TGCGACGGTCATCCCT
TTACCGCCAAAGCGTG
GAGAGGTAGGATAATC
TCGACGGAGGACAGTC
TGCTCCAGTTCAAAGA
AGACAAACACTCCCTA
CGAATTGTCCGATAAC
CTCAACCGTCACAGAG
AAGTGAACAAACAGGC
AGGACGAAGTCTGCAT
TTCCTAACACGCTTAA
TTCCGTGAGGCGTTAG
ATCGCCTTCAGTCCGG
TCAGGTATCACTGGTA
TCCCAGTAGCGAGTCA
CCAATGACATACCACA
GTGACGCGTGATACTC
CCCTTAGAGACCATAA
CATACCCTCGGATACT
TCGCAGGTCTCTCGAC
GTGAGTTCATCGCTAA
ACTGTGAGTGACATCT
GACTATGAGTTAACAG
GGTTGTAGTGGTCCGT
CCCTCTCGTCCCTCAT
TCCCACACATCCGAAT
TTCTAGTGTCGAGCAA
AGATAGACAAATTGCC
CTCCCAATCTCCGAAA
GCCGATGTCGATACTG
GTATTGGAGCTCAGAG
TGGGCTGTCCGATAGT
GAGTCTACATGGGAAC
TTGTTCACAAACACCT
TTACGTTTCATGTCTT
CAACCAACATGTACGT
GTTAGTGGTTGCGTAT
AACCCAAAGGCCACCT
AACCAACGTGGTCCCA
CCACACTTCCTTCTGG
TGTGTGAAGTCGAAGC
TGGATGTCATACGCAT
AATCGTGGTTGGGATG
AACGAAACACAAGCTT
AGAGAGCTCTTTACAC
CCTATCGCACCATAAC
CAAGCTAAGTGTTCCA
TCTCCGACAGATCACT
CACTAAGTCTCCCATG
CTCCCTCGTATGGAGC
TGGATGTTCGTGGGAA
AGGTTACAGATACATG
TGCACGGTCTAGCCAA
ATCGTGACACGTATAC
CAGTTCCTCCCGATCT
CGAGAAGAGGCCTAAG
AAGACAATCGGTCGGT
ATTCCTACATATGAAG
CATGGATGTCCACTTC
TCAATCTCATCTGTTT
TACAGGTTCGTCTCAC
TACGGGCCAGGCATGA
GACGTTACAGTGTGGA
TTTCATGCATCCTGTC
TGAGGAGAGCGCCTCA
CTCCCTCGTTATGACC
AATGCCAGTCTTGCTC
GACCCTTTCGGCATTA
CATGCGGGTTCACGAT
TTCTAGTGTTCCATTT
TGGATCAGTAGCCCTG
GTAACACTCTGTACAG
GTCGCGAAGACTCTTG
ACTACGAGTAGGCTCC
GGGCTCACATAGCTGT
GTTGTGAGTGCAATGG
GAAACCTTCCCTTGGT
CTCAAGACAGCTATTG
TCTACCGCAAACGGCA
TTGTTGTAGGTTTGAA
TACCTCGTCGACATCA
GACTATGCAGCACCCA
CCCTGATAGTAGACCG
AGTGTTGCATCGGTTA
CTTCCGATCCCGTGTT
TTCTTGAAGAACTCCT
TGAGCGCTCATAGCAC
CCGGACAAGACATCAA
AAGGTAAGTTTGAAAG
CGGAATTAGACATCCT
AACACACCAAGCGATG
AGCGTATAGGTTCTTG
AGATCGTTCGACATTG
TACCCACTCCGAGAAG
TCTACATAGAATAGTC
ACAAGCTTCTCTCTAA
GGCTGTGGTAGACGTG
GCAGTTACACATGGTT
GCGAGAAGTAGACTGG
GTGAGCCCACCTTCCA
TGCTGAATCGCCATAA
TTCCTAAGTTTGCCGG
GCGTTTCTCGATCCCT
ATTCCTAAGTGTAGAT
TACCGGGTCTTACGGA
CCCGGAACAACCTATG
AAGGAATGTTCGGCTG
TCATTTGCACTTCAAG
AGTCTCCTCCCGAATA
TCAGTTTCAGGCTACC
TGTCCTGTCAAGCCGC
ATTATCCCATCTCCCA
TGAGCATGTACTGCCG
TACGGTACAAGAGTTA
TGCCGAGCAGGATGAC
CTACTATAGTATTGCC
TCCACCATCCAAGCTA
TCCGGGACACGATTCA
ACGATGTTCAAGATAG
GCGAGAAAGGGAGGGT
CGACAGCTCAAGAGGC
ACTTTCAGTGGTCTTA
GATCAGTGTACAAGTA
CGGCAGTTCTGTCGTC
TCATTCATCGGTGCAC
ATTCCATCATCGTGCG
TCTCAGCAGTCATCCA
CAGTGCGGTTAGAAAC
TCGCACTAGTGTTGAA
AGTAGTCTCCCATAGA
ATAGGCTGTGTGTTTG
ATCATTCTCATTGTTC
AGGAGGTTCGAAGCAG
CTGCCATGTGTTCGTA
CAGGCCATCATGGTAC
CCTTTGGCAGTAACGG
GGGAAGTCAGACACAG
GCTTCACGTCTACGAT
AGAAATGAGATGCCGA
TCCAGAATCCGGCTTT
TGGGCGTTCGAGAAGC
TGAATCGGTGCCGTAC
AACCAACCAACCCTAA
CCGTTCATCCTCATAT
AGCGATTGTCTTCGAA
ATTCCCGCACAGTCAT
CTATCTACATCTTCGC
TTTAGTCCACCTGCAG
CCACTTGGTGCCTAAT
CCTTTGGAGGTAAGAG
GCGGATCTCCATAGAC
TGGGAAGGTCTGATAC
GCTTGGGCATTCTGTT
ACTACGAGTACCCGAC
TGTTCCGTCACGGAGA
GGTGATTGTCCTACAA
TGCATCCAGATTGTGA
CCCTAACCACCACTGG
ACTTTCAGTTTGAAAG
GTTGTCCAGTAGGGTC
TCCGAAAAGCCGCTTG
GTGTAACGTATACAGA
CTGTCGTCACCGGCTA
GTTCGCTTCGAACGGA
ATTTCTGAGCGTGCTC
TACTTACCATAGGTAA
AAGTTCGCATTAGGCT
GATCATGTCGCTGATA
AAACGAAAGTCTGCAT
GTCATTTAGCACACCC
TGGAACTCAGCGAGTA
TCATGAGTCGCGAAGA
TCAGTGAGTTATAGAG
ACGGTCGTCGAGTGAG
ACGTACAAGTCCGCCA
GCAACCGAGTGAGTTA
TTTGGAGCACGACCTG
GCTGGGTAGATCACTC
TCAGTTTTCTGTTGGA
ACACTGACATGTGACT
GTAGAGGAGATGTTCC
GAGGGTACATAGATGA
AGTGATCGTCAAACGG
GATCACAAGCATGATA
AAGAACAGTAGATGTA
CGGGACTAGACACACG
CTGGCAGAGTTTCTTC
TTTATGCTCTATCGTT
TCACTATTCTCTGCTG
TGATCAGTCGCATGAT
ATCGGATTCGGTCGGT
TCGACCTAGGGCGAAG
CAACCAAAGCGCCTCA
GGGACTCCAACGGCCT
GTAAGTCAGCACTAAA
TGAATGCTCGAACGGA
ATCCATTTCAGCGCGT
GTAGGAGTCCGAGCTG
TCGTAGATCGCCAGAC
TCAGCCTAGCATGCGA
ATGGGAGTCGCATTGA
CTGTGGGAGCTAATGA
CGGACACAGTCACTCA
CATGGATGTGGATCAG
AGATCGTTCCTAGCGG
GGTGTTAGTCTACGTA
TACGGGCCAGTTTGGT
CATTCTAGTATGTCAC
TCTGTCGAGGCCGCTT
TTCTAACGTTCGTTCC
GTAACACTCGCCATAA
GGAACCCAGGTGCCAA
AAAGGTAGTTTGGAAA
CGACAGCAGCTTGTTG
CGGGCATGTGCTGATT
CACCAAATCTGAGGTT
GTTACCCTCTTTGGAG
AGAGCCCGTGCAATAA
TACGTCCGTACATACC
GTTGTAGGTATGCGGA
CCCGGAAGTTTCCAAG
CCTCACACAGTCGAGA
TGCAGATGTCCAGCGT
TTGAACGTCTTCGATT
TGGTGATTCACTGAAC
ACGTTCCGTAGATTGA
ATCATTCCAGGAGGTT
TAGGTACTCTAGAGCT
ATAGAGACAGCGATTT
AGTCATGAGTTACGAA
GTAATCGCAACAAGAT
AACCATGGTGAGCGAT
CGTCCATGTTCTCTAT
TTGGATGCACCTCTGT
GATTGGTTCTCACTCG
ACGGTTAGTGTGTCCG
GGCGTCAAGTATTCCG
GCCGATGGTCTGCAAT
CATTCATAGCGTACAG
GGGTCACTCTAACGGT
CTCCACAGTAGGATAT
CATCCGTAGTACAGAT
AGACAAAGTTGTTGAC
CGAGGAAAGTTAACGA
GGAAGTGTCGCTTGAA
ACTTCCGGTGTCTAAC
CACAACAAGGTGAGAA
TCCGATCCACTACCCT
TAGGGTTTCCACATAG
AACACACTCTAATTCC
ATGCCTCTCGTTCTCG
AGGGTGACACGACGTC
GCTTGGGGTCAACCTA
GGGACTCGTCACGACC
GGAGGTACAATCGTCA
ACAAGCTTCACCCTCA
CTGCATCAGCTCCACG
CCGGTGACACAAATAG
GAAGCGAGTCCAATCA
CGTAATGCAGCTACTA
TCACGCTCAGATGCGA
GAGTGTTTCGAGAAGC
TCACGGGGTCTGATCA
ATTCTACCAGCACCCA
TACAACGAGCGCCCAT
CAGATCACACGAAAGC
CCGTTCAAGGGATCAC
GGTAATCGTACTAAGA
GGGCCATTCCACAAGT
GTGCACGTCTGCGATA
AAGGAATAGCAGTCTT
TTGGGATAGGACACTG
CTAACCCCACCAAATC
AGGGCTCTCTCACTCG
GGTAACTCATGACACT
AGTTCCCTCACCGCTT
AGGACGAAGTAGATCA
AAGTGAACAAACTCTG
CCACCATGTAGCTGTT
TGTGATGCAAGCCTGC
TCGTGGGGTTATCTTC
GGGTTTAGTCAAAGAT
GGGATCCTCAACACGT
GGCTTGGTCGAACGGA
TGAGACTAGGACGCAT
TACTTGTTCAGTGGGA
CAAGAGGCATGGATCT
ACGTAGTAGTGTGTTC
GCGTGCAAGGTTCACT
TTGAACGTCCTCACGT
AAGTACCAGCTACGTT
TGTAGACGTCTGTCAA
TAGAGTCTCAGCAATC
AGTCTCCCAAGGCCTC
AATGGAAAGATACGAT
ATCGTAGCACGTACAT
AGTGTTGGTGGACTAG
TAGTGCAAGTCTCGTA
CGGCAGTAGAGAGAAC
TCCACGTGTTATTCCT
CCGGGTAGTATGAAAC
CTCTCGAAGAGCCCAA
CATCGTCGTCGCACGT
TGTGATGGTACGAGCA
TCGGGCATCTCCTGCA
TAACACGTCGTAGGAG
GTAGTACTCCAACTGA
CATAGACGTACTGAGG
ATGATCGAGACGAAGA
AGACAAAGTTTCAGAC
TGGAGGAAGTCACTCA
TGCGGGTTCTAAACGC
TGAGGTTAGAGCAGAA
ATGCCTCGTAAGCTCT
AGTCTCCTCTCTATGT
AGAGAGCTCCGTTTCG
GAATCGTTCATTGCCC
TACATTCGTAACCAGG
TTGCTGCCAGAACTTC
ACACTGAGTCTCCTGT
AGACAAACAACCTATG
ACGATGTCAAGAGGCT
TGTCCCAAGAAGGATG
GGACGTCCAGCGGATA
ACGATCAAGTGTACAA
CTCAGTCCAGCTGAAG
TGGTACACACGGGTAA
AACCACAGTGAATATG
TGGGCTGGTGTGAATA
TACTTCAGTCCCTGTT
TCCGGGAGTTGCTGAT
TCCTCGAGTTTGAACC
TGACGCGCAACATCGT
CGCCAGAAGATTAGCA
CTAACCCCACTTCCTG
GAACACTTCGCAGTGC
TTTCAGTAGGTAAGTT
GATCACAAGTAAGACT
GGAGGTACACTAGAGG
TATTGCTTCCATGCAA
GAAGGACCATACCATG
CAGCAATGTCCGGCAT
CTCAACCGTCTTGCTC
ATCCTATTCAGACCGC
CGAATTGTCACCATAG
ACATCCCGTGAATTGA
AGGACTTGTATCGTTG
AATTCCTGTTCTCCTG
GCTCAAATCTTCTGGC
CCCTCTCTCGACCACG
GGTCTGGCACAATCTG
CATTTCAGTTTACCAG
ATGCGATTCCTCTTTC
ATCTCTATCCACTGGG
CACGTTCTCGCTGATA
CCCTGATGTCATGGCC
GTAACCACAACCGCCA
CACTGGGGTGGTTTGT
GTGCAGCCAGACAATA
TTGTGGAGTACCCGCA
TGCATGATCCGATGTA
GCAGCTGGTCAACGCC
CCACCATTCCTCAGGG
GGGAGATCAATGGGTG
GAGGGTAAGACCTGGA
CTATAGGCATCCAATG
GTTGAACCAAGCGAGT
GTTGCTCGTCACAATC
GATTTCTGTCTTGAGT
TGACAGTCAGTGTGGA
TCGGGTGGTGGTTTAC
TCCTCGACATATGAAG
TATTTCGCAATTTCGG
TGCGATACAACGATCT
AATCGACAGCGGATCA
ATTCTTGCATCCGTGG
TCTGGCTGTTCTTGTT
CAAGACTAGAGGCTGT
CATGGTAAGTTGCATC
GACCCAGAGACCAAAT
GGGTGAAGTAGGGAGG
CTCCCTCTCCTTCAGC
TTGGGCGCAACTGAAA
AAAGGTAAGGGCGAGA
TCGAAGTCAGACCTAT
TCGTAGAAGTATGAAC
ACGCACGGTCTAGTGT
ACATCCCGTATCGTAC
TTAGGGTTCTGGACTA
CGAGAAGCACCGTGGT
TGCATCCCAGTATGAA
TAGTGCAGTTGCACGC
CAATGACAGTATAGGT
ATGAGTCTCATTATCC
GTCATGACAACTGATC
AACACACTCGAGTACT
TTCCAATCATGTAACC
GCACGGTGTCGGCTAC
AAGTGAAGTGATGTAA
TATCTTGCATGTGACT
ATCATTCTCGCTACGG
TCATTACCAGGTCCGT
AGGAGGTGTTCTCACC
GTCTCACGTTAGAAGT
CGTCCATCAACTGCTA
GCCATGGCAGTGTATC
CACAGGCAGAAGCCAC
AGCGCCAGTTTAGTCG
AGGAATATCTGGGTCG
AGTACTGAGTAAAGCT
GCATCTCAGCAGTCTT
GAGAGGTTCAACCGAT
TTTGTTGCAAGACCTT
TCACGGGTCTGCATAG
TATCGCCAGAAGGTAG
GTAACCAAGGGTTAAT
CTCCTTTAGTGAGGCT
GATGATCCAGTTGAAA
AACAAGACAGGACATG
ACTATGGTCGCCAATA
CATTGCCAGTAACGAT
AATTTCCGTGGTCTTA
TTCCTCTGTACCCACG
CATCCGTGTGAATATG
GCATCTCTCCAAGGGA
ACTGTGAAGAGAATCT
CAGATCAAGACTCTAC
AGCCACGAGTGCGACA
CAGATCATCATCTATC
ATGGGTTTCTCTGGTC
CTTTCGGCACCGTGCA
CCCTCTCAGCTGAGTG
GTTCATTGTAGTCGGA
ATCGTAGTCCGCTAGG
AAATGGAGTCGATTCA
CAAGAGGTCAGGAAAT
TCTATCACATAGAATG
CATTTCAGTGACAACG
AGAGAATGTAGGAGGG
ACAGAAAGTCGAATTC
AATAGAGTCCTATTGT
CTGCCTAAGAATTTGG
GTGGCGTAGGGAGTTC
ACCCTCAAGACATGCG
CTGTGAAAGGTAGGCT
CTAACTTTCGAGTGGA
AAAGTCCCATAGGTTC
TTCTAACTCTGCTTTA
CCGCAAGTCATGGAGG
CATCCGTCATGACGGA
TAGATCGAGAAAGCGA
TTCCACGGTTCATCTT
AACCACAGTGACAGCA
CCACCATGTTCTCAGA
GTTATGGCACGTGAGA
AGATCGTAGATAGTCA
GAGTTTGAGCTCACTA
ATCGTGAAGATCACCT
GTGGCGTAGTCCTGTA
GAGTTACCAACCTAAC
GAGGCAACAAGTGGCA
GGGTAGAGTACGAGCA
GCCCGAATCTAGGCCG
TATCAGGCAACACTAC
AAAGAACTCTATGCCC
GACCAATAGCTCTGTA
TCGACCTGTTCTTAGG
AGAGAGCAGAAGGTAG
TATTGGGGTGACGCCT
AAGACAATCTCACGAA
GCTCAAAGTCTCCCTA
TTCCACGCAATAGGAT
TCAGGGCGTTTCGCTC
CATGCCTCAATCCAGT
TCATTACGTACGCTTA
TAATCTCAGTAACGTA
ACTTTCATCAGTGCGC
GTAGAAACACCCTCTA
ACGTAGTAGCTGGCTC
CTTGATTCAATATCCG
AAGCGAGCAATTGCTG
ATCAGGTTCTTTCGAT
TGGTAGTTCCCGAATA
GGGAGTAAGGCACCAA
CATTCCGAGGTATAGT
CTCATTAGTGGTAACG
TAGAGTCTCATGGCCG
GTAGTACGTATCGAGG
AATGCCAAGGACAGCT
GAGACCCAGTAACCGG
ACGTAACCACATGACT
TCCACCACATACCGTA
GTTGCTCTCTCTCAAT
CAAGAGGTCTCGTCGT
TCGATTTGTTCTCCTG
CTCCTCCGTCATCAGT
CCCTCTCAGTTGGAAT
CCGGTAGGTGCAGATG
GATGAGGAGGGATGTC
TTACGTTCAGGTCAAG
ACGATCAGTACGGATG
CACAGGCCATAAGCGG
AGGTTACGTCTTCGAA
TCTGGCTTCCACCTGT
GGACGTCTCATAGGCT
GAGTTGTTCATTCGGA
CGAATTGAGACCACGA
ATTCCATTCGAAGCAG
CTTTCGGTCCCTCGAT
TCGCTCAAGTATGTAG
ATTCTTGAGGGAGAAT
GCTTTCGTCCGATGTA
TCAATTCAGCTGACCC
GTGGCGTCAGTACTAC
AGAACCTTCTGGAGAG
AGGTAGGAGAACTTCC
CGGCAGTTCGAGTCCG
GTTCATTAGCGTCAGA
AGGTCATCAGTCAGCC
CCACGAGTCTTGGAAC
AAAGGTAGTATTTCTC
CCCTTAGAGGGCGAAG
AGCGATTAGCCTCAAT
GGAGGTAAGTTTCGGT
CTCAGTCAGTGCACCC
CCACTTGGTGAACCGA
GCAGTTAGTGTCTAAC
GTAAGTCGTAGTGTGG
GGTCACGCAAGATGGC
AGCGATTCACCATAAC
TCCTTCTTCTATACGG
CTTAGGATCCGCAACG
GTAAGTCTCTCAGTCC
CCAATTTCAGCAGTGA
TGGATGTTCGGCATCG
TTCAATCAGGCTCCCA
CCTAAGATCACCGCTT
CGAATTGGTAGCTCGC
GATCACAGTTCTCTAT
ACCAACATCCATCAGA
CGCCATTAGCCTAGGA
ATCGGATGTCCATCTC
GTGCGTGTCCGTGGCA
CAATCGAAGCCTGTGC
TTACCGCAGGGAGGCA
TCCACGTCAACAAGTA
CAACCTCAGAACCGCA
GGCACGTTCACATCAG
AGCATCAAGGAACATT
GGTAGAGTCACGGAGA
TGGAGGAAGTCATAGA
CGACAGCCACCTTCGT
CGCGTGAAGTATGACA
TTACCATAGAAGCCAC
GCTTGGGTCGACATCA
TTTGGAGCACTGCTTC
GGGTAGAAGTGGCCTC
CCGATCTAGCCGGATA
TCCTCTTTCGCGTGCA
AGACCATAGCTAGTTC
AGGCCACAGACTCTTG
GTGTTAGGTGGCGTAA
CGATGGCAGACATCAA
CCAATGAGTGTATTGC
GTAAGTCCAGCGTTTA
CCTTCAGGTACTGCCG
GGAACCCGTTACACTG
CTCACTGGTTCCTAGA
CGTAGTACACATAACC
TACTTACAGACCATAA
ATCACAGCAGACAAGC
CACGGGTAGGTGAGCT
AGCGTATGTAATCAGA
GCCAGTGCATGACTCA
GTAGGTTAGTTGAAGT
ATGAGTCCAGTCGAGA
AACCTTTCATGGAAGC
GAACTGTTCGTTGTGA
TACAACGTCTTGGTCC
TAACACGTCCTTATCA
GATTTCTTCAACGAGG
CAGCCAGCAGTTCTAG
GATGCTATCAAGCCTA
AGTACCATCATTCATC
GAATAGAAGGGCGAAG
CATACTTAGGGCAGGA
TTACAGGTCGGATACT
CTCATGCCAGCGTTGC
AGGTCTAGTCGGTGTC
TTCCGGTCACAGTCCG
TGTTCCGCACAACGCC
ACAGAAACATAACTCG
TCACATTCAGCGTAGA
AACAACCCACGCGGTT
ATACCGATCGATGGAG
ATCCCTGGTAGACAGC
TCACGGGCAACGCATT
CCACAAAGTCGTGGTC
CTTGAGAGTTTAGTCG
TCATTGTCATTCCTCG
TGTACAGGTATCAGGG
TTGACCCTCACTGTTT
GCTGAATTCATCGACA
CCGTTCAGTAGTTCCA
TTGCTGCAGAAACTAC
TCGCACTGTTCCCACT
ATCCATTTCAGCTGTA
TCAGCAATCGTAGTCA
CATCGGGAGCTACTAC
AGAAGTAGTGTTAAAG
GCCGTGAAGCATACTC
ATTCATCTCAAGCGTT
ACTTAGGTCAGGGATG
CTGCATCGTGGATCAG
TTGTGGAAGGTAGTAT
CTACCCAGTGATGAAT
CACGTTCCACACCGAC
CCGTGAGAGCGCCTAC
CCCTCTCAGTCACTAC
TTTACTGCACTCCTTG
GCTGCAGTCTTCACAT
CCCTAACTCTAGACCA
CCCGAAGAGTTCTCTT
TATATCCAGGGCATGT
GTGGGAAAGCAGCCCT
GAGACTTCACATGAAA
TCCGATCCATCGCCTT
TTCCTCTCATTAGGAA
CCACCATCAACACGAG
CTTCTAATCAAGAAAC
TGAGACTGTCGTGGTC
AAGACTCAGGTTGGAC
TTTAGTCAGAAGGGAT
GTTGTCCCAAGAGCTG
TATACCTTCGCCGTGA
CGGGTCACATGACAGG
ACTTTGTAGCGCCCAT
GTGCAGCCATCGATAC
TTCGCTGGTCAAAGCG
CCTGCATTCTTCACAT
GCCATTCAGAACGCGT
CTGCCTATCTTGGTGA
CTCTGGTGTTCGTGCG
AGATCGTAGTCAGAGC
GTCGCGACATCCGGCA
TTCTTCCAGTTGGGAC
CTACCCAGTGCACGCT
CCGTAGGCAGCAGTCC
ATCGTCCGTGTTCCAA
AACCACACAGACGCTC
ATCCACCAGGTAGGCT
AGGGCTCCAACCTAAC
AGCTTCCGTACATACC
TCGAAGTCACGGCTAC
TCCACCAAGGTAGCAC
GGAACCCAGGTCATTC
TACCGAAAGACATCAA
CTATCTACAAGGCAAC
TGATTTCAGAAGGGAT
AGGACGAGTGAGTGAC
TTGTGTTCAGGATTCT
TGGGCTGAGACAAGCC
CAGCGTGTCCTGGGAC
TCAGTCCAGTCCGCGT
TCCACGTCAAATGCGG
CTACCCAAGCGATGAC
TCGAACACATACTGTG
ATCCGTCGTGACATCT
AGGTCTATCTCTGCTG
GGGTTTACACCATTCC
TGCTCGTAGCTGGCTC
ATTATCCGTACCATAC
CCTAACCTCCAGCACG
GCCGTGAGTCGAAACG
CGAGAAGGTACGCGTC
TTTACGTAGCGATGAC
CAACCAAAGATGTTCC
GCTGAATAGATAGCTA
ATTATCCGTGGCAACA
TCCTAATGTGGCCACT
AAAGAACTCGTTCCTG
GAGACTTCAGGTTCCG
ATCCACCTCTTAGCAG
AACCTTTTCTACGGGC
CAGCAATTCGTCAGAT
CACGGGTAGAGGCCAT
CGACAGCAGAAGCTGC
TGTCCCAAGTAACGTA
TTCCGGTGTTACGTAC
TCTCAGCGTTCTCTCG
ATTCGTTCAACGATCT
TATTGCTAGAAGCTCG
CAGATTGGTTAGGCCC
GATGCTATCCAACCGG
ACGCACGGTAAGCGGT
CTAGACACACACGCCA
GACCCAGCACATTGTG
ATGAGGGAGGGTGAAA
GACGTTATCTTCCCGA
GTGTGGCAGTAGTGCG
CACAGATGTAGCTGTT
CCCGGAAGTTGACTGT
GATGAGGAGTACTGTC
GATAGAATCCGTCACT
TCGCAGGCAACTCGTA
TCATATCTCTTGGGCG
ATAGGCTCAACGGTAG
CTCAACCTCTCGAGTA
CTGTACCTCAAGATAG
GCAGTTATCGGTGTTA
TTGGGATTCGCTTGCT
TGGGATTGTAACTTCG
AGCCACGTCTTCGATT
GAGTCATCAGCTCCTT
AGCATCAAGGGATCAC
TGGTTAGCAAGGTTGG
AGGACTTGTTGTCTAG
GCAACATAGTTCACTG
CTACATTCAGTGTACT
CAATGACGTGCTGTCG
TCCACCAGTAGTCGGA
AGATGAAAGGCATCTT
CCTCAGTCAATTTCTC
ACCCTTGTCACAAGGG
CAGCACGAGAAGTCTA
AAAGGGCTCGGAAGGT
CTTCTAAAGGTAAGTT
AGGTCTATCCAAAGGG
GACTATGGTCAACACT
ATCCGTCAGAGTTGTA
CTTTCAACAGACATCT
AGTGTTGTCAAGGCTT
TGCGGCAGTGTGGACA
GATGCTAAGTGTAGTA
TGTTACTAGCTCGAAG
CATTGTTCACATCATG
GCGGATCGTTCGGGTC
AACACACCACCACTGG
TTTGGAGAGATAGGGA
TCCCACACACTTGAAC
GACTCAAAGATGTTGA
CTCTCGACAAGCGGAT
GGAGCAAAGCCAAGTG
CTTCTCTCACGCGTGT
CCTCACATCCGGTAAT
ATCAGGTCACACTTAG
CATGCTCTCATGCGGC
CCACAAATCGAGCCTG
ATTCCCGTCGGCTGGT
AGGACTTAGTAATTGG
TCGTGGGCAGCTGAGA
ATGAGTCTCTACACAG
GAGGCAACACTTGGCG
GCCAGGTAGATGCGAC
GATGACTGTAGGTTTC
CAACGATGTGCTATTG
ACCTGTCGTCCTTGTC
GCCGTGACAACCAACT
AACGTCATCTAAGCCA
TAACTTCTCTGTAACG
GCTTGGGTCGCTAGCG
TGCTTGCAGCAGGCTA
GAATAGATCTTTCGAT
GTAATGCTCACTTTGT
ATTCAGGCATTGCAAC
TCATTCAGTTAACCTG
GGTTCTCCACCCAATA
GTTTGGAAGAATCGCG
CCCTTAGCATCGAAGG
ACAGCCGGTATAGGGC
CGAGGCTCAGAGGACT
AGAAATGGTTCCTAAG
ACGGAAGGTCATGCAT
TGAGTCACAATCCTAG
CTATCTATCGACCATA
AACAAAGGTATGAGCG
CACAGATAGCCTTGAT
AGGTGTTAGGAGACCT
TGATCTTCACATTACG
ATCCATTCACTACAGT
AAAGAACAGACGCCAA
GTCTAGAAGCGATCGA
ATTATCCCAACACTAC
CTACTATTCGAAATCC
AGCGCCAGTGACGTCC
AGTCACAAGCGCAATG
TCATGTTGTAGTACGG
GAGGGTAAGTTAGTGA
TGGATCAAGAAGTCTA
TCTTTGATCACTTCTA
TCACATTCAGCTATTG
GAGACTTAGTAGCCAG
CTTAGGATCCTGTAAG
TGGATGTGTGATGAAT
GAAGGGTCACATTCTT
ACTTATCAGAAGTGTT
ACGGTTATCGGCATTA
CCTTGTGAGAGCAGTC
AAGTTCGTCCGCGGAT
ACATCCCTCAACCCGG
CCCTGATGTGCCTTTC
ACGGTTATCTATTTCG
TGGTGATAGCGTTAGG
TAGACTGTCCTTATGT
GACTGATGTGCCTTTC
GGGACCTTCTGGCCGA
AACAAGAAGGGAGGTG
TCATTACAGTACAGCG
GGATGTTCACAGAGCA
TCCGATCCATGACGGA
ATGAAAGTCAAGCTGT
TAACGACGTCTACAAC
CGGCAGTCAACAAAGT
TGTTGAGCATACAGCT
TTTGATCTCGCCTTGT
TTCTCTCCATCTGGGC
TGCATGAAGCAGTACG
TACCTGCCATGCGGTC
TTGGGTACACTTGTGA
CCTCCTCCACACGGTC
CGAGAAGGTCTAACGT
TCATTCAAGCTTTCCC
AATAGAGGTCAGCGTC
GCCATGGGTATCGAAA
TTGGATGGTAACATAG
CGCAGGTAGACTCATC
AGAAGTAAGAGAACCC
CACTGTCTCTGTAACG
ACTGTGAGTGTTTCTT
TCGACGGGTGGCACTC
CGAGAAGGTTCGCGTG
AACGAAAGTCCGCAGT
GGTTCTCCACTCCACT
ATAGGCTGTGGAATGC
GTCAAGTCACGCTGAC
TGATTCTCACAAAGTA
ACCCTCATCAAACGTC
TCTGGCTTCGGACAAG
CCATAAGCAGCCCACA
TTCCTAAAGTATAACG
TTACGTTGTCCACATA
TGAGGGATCCCATTCG
AAAGGATGTATGCGTT
TCATTCAAGAATAGTC
CCTGCATCACCGGCTA
AGAAGCGGTAGGCAAC
ACTATGGAGTGGCAGT
GACTCTCTCGTAGTCA
GCAGCTGCAGGGATAC
ATCACTTCAGCTCTGG
AGCCAATAGATCCGAG
TGTTCTAGTGAACTAA
CCACTTGGTGCAGATG
GTTGTAGAGGGAGTTC
ATCACGACAGGAGGTT
GTGTTCCAGATAACGT
CAGATTGGTACGTAGG
CATTCTACAGCTGGTC
GACCCAGGTCCCTCAT
ACATCCCAGGTGCAGT
AACAAAGAGATAGCTA
ACATTTCTCATCGGGC
AGGCCACTCGTCGATA
ATAGAGAGTCAAACGG
GACTCTCGTTGGGCCT
TACGGGCTCGCTTACC
AGCATCATCTAGCCTC
CTCAGGGTCAAGCCTA
TTTCATGAGACACACG
ACGGGTCCAGTGACCC
TGATTTCAGGTTGAGC
TCGAACATCCATCACC
TGCGGGTTCTTGAGCA
TACGGGCTCGTAGCCG
CCGCAAGGTAACAAGT
ATACCTTCAAGTGCTT
CGGGTCAAGTCTCTGA
TACATTCCAGCGCGTT
CATCGCTTCGACACTA
TTTACTGAGGCCCAAA
CATGGTAGTTCTTCAT
CTGCTCATCTGCTAGA
ACACAGTTCCTTCTTC
CGTCAAAGTGGTATGG
CGGACACTCCATCTAT
ATCATTCCAGCAATTC
TCATCCGAGATTTGCC
GGGTTATGTTCTCTAT
GTGTGATTCGGTTCAA
CCTCCTCGTCAAAGTA
AATTTCCAGACTCTTG
GGGAGATGTATGTGTC
CCCGGAAGTGGGCTTC
GTCATGACATGGGCAA
TCCGATCCAGAAGCTG
TCGTCCAGTAGAGACC
AGACCATCATGCCGCA
AAGCATCTCCCTCATG
AACCTGACAAGGATGC
CGAGTTAAGTCGCGAA
ACCATTTTCTTTGGAG
CCAATTTGTAGACGGT
ATAGAGACAGGTGTTT
AACCATGCAGGCGTTC
TCTTCCTAGTCACTAC
GACCCAGTCAAGTCGT
CAATACGCACTGCTTC
GATAGAAGTCTTAGTG
TCTCCGAGTTAATCGC
GCTCAAATCTCTAGGA
GGAGATGAGCTCGACC
CCCATTGTCTGGGCAC
TGTTTGTCAGCACACC
TTTCATGCAACATACC
TCAGTCCTCCCAGTGG
TTTATGCGTCTCCTGT
GCACGTGTCGGTGAAG
TCAGGTATCAATCCGA
GATCCCTTCGTAGAGG
GTTCATTCAATCTCTT
ACTGCAAGTGGGTATG
TCATTCAAGAAGCCAC
CTTCTAAGTCCAAGAG
AATCGTGTCACGAACT
TACCCGTTCATTGCTT
CCAATTTGTGGACTGA
GGAGGATGTAATCAGA
TCCACGTTCCGAGATT
TCTGCCAGTCCTACAA
CCTTTGGCAAGAATGT
CTGGTCTCAGTCCGTG
CAGCCAGTCAAGTGGG
TGAATCGGTCCGAAGA
TGAACGTAGAAGAGCA
CGGAGAACAATTCACG
GATTCTTTCCGTAGTA
TCTGGCTAGTGGACGT
GGGTGAAAGTAGGCCA
TCAGTCCAGACATAGT
GATCGTAGTATGGGAC
CACGTTCCAACACACT
TTGGTTTTCCATAGAC
ATCACGAAGCTAATCC
CAATCGATCTGTGTGA
GACTTCCCAGTTCTAG
CGGGTCATCTGTCGTC
CCGAACGAGCCGGAAT
CTTCCTTCACTGTCCT
TCCCAGTCACTAGGTT
AAGAACAGTGTTAAAG
GTCGTTCCACTTCTCG
CATGCTCTCTCTATGT
CAGATACGTTCGGCCA
GGATGTTCAGAATGTA
TGCAGTACACGGCGTT
CTCCTCCGTCATCACA
GGCTGTGCATGAAGCG
TTCCTTCAGTCACTCA
CAGATCATCGGACTGC
GTCGCGAGTGTGTCCG
TGGAGGATCCTCCACA
GTGCACGGTCGTCAGC
GGTAATCTCGAAGCAG
CGGGTCATCGCTTTAT
GGCTTTCCACCAGTAT
ATGGATCCACCTGTCT
CTTCAATCAGGGAATC
CTGAATGTCTGCATGA
TGCAGGCTCCAACTAG
TCATCATTCTATACTC
CTCATCGGTCTGTCCT
TACGCTCTCCCAACTC
ATTTCACGTCAATCTG
CCTCCAATCTCCATAT
ACAGAAAGTTTGTGGT
GTTACGACAACTTCTT
GCAGTTAAGATGTAGT
TTCCACGAGGTAGGCT
ATGAAAGCAGATCCTA
ATCGGATAGCTTTCCC
TATCGCCAGACGCCAA
CTGGTCTCACAGTCCG
CGCGTGAAGATCGGTG
GGATGTTGTATCATGC
TTCACCGGTAGACAAT
TGGGCTGTCGATACGT
GCGGAAATCGGTGAAG
TGTGTGAAGGACATCG
CGACAGCGTGTGTACT
GTGTTAGCAGCTGTCG
AACTTCTGTTTCCAAG
GGGTTTATCAACGTGT
AGCCAATCAAAGCGTG
CCCTGATGTCTTGCGG
TTCCTAACAGAAATTG
TAGCACAAGCGCCTTG
GCAGCCAAGACTACCT
TGACAGTGTGAGAGGG
GAAATGATCGGAATGG
CCACCATAGAGTAACT
CTTACCGGTGGCTACC
AGGGTCCAGAGGGTCT
GACTCAAGTACGTGTT
GATAGCTAGCGTCAAG
TCCTGCAGTACTCAAC
GTGGTTAGTGGCTCTG
TGGGATTGTGTCGCTG
AGCGCCACACAAGTTC
TGTTCATAGAATAGTC
GATAGCTCAGAGAAAG
ACGGAAGAGGGTAGCT
GCGTGCACACTATCGA
TCTCAGCCATCCTAAG
GCTTCACGTCCACTCT
AGGGTTTTCCTAAACG
ACAGAAACATAACCCA
AATTTCCAGACCTTTG
CATTCCGCATCTTTCA
TCATATCGTTAGGGAC
CCGTTCATCCGACATA
AACTTCTGTGCCTGAC
TCGTCCAAGCATACTC
CAGTTAGCACTGGCGT
ATTCCATTCGAGAGCA
AGAGCCCCAGATACCT
TGTAACGGTCCCTAAA
GTTACGAGTCCAGCGT
TGAGGGAAGACATAAC
AACTTCTTCTGAGGCC
CGGGACTAGTCTGTAC
AAGACAATCACTTGGA
CTCCCAATCACACCGG
GCAGTTAGTTTGTTCT
CTAGGTACAGAAATTG
ACAGCCGGTCCGAAAG
CCGGGTATCTGATTCT
GTCAGCGAGAAGCCTG
GAGAGGTTCTCTTGCG
AAGGTAAAGATGGGCT
ACCACAACAGATTAAG
TTCCGTGGTACTCCGG
GGGACTCCAAGAGCTG
TCATGGAGTAACATCC
CGCGTGACATCCAACA
AGTCTCCTCCGTATGA
AATGACCAGACTGAGC
GTGCGTGAGTGCGACA
AAAGGATCAACTCCCT
ATTTCACAGCTTGTGT
AGACCATGTATGCGGA
AGGAAATTCCAATGCA
ATTCCTAGTAGAAACT
ATGGAGGTCACGTAGT
TCCTCGAAGCAGTAAT
ACTGATGAGACCAACG
TCTGCCATCTAGTGAC
GACTCTCTCTCAGAAC
AACCACAAGAAATTCG
GGGCGTTGTGGCTACC
AGCCACGCAGTCGTTA
ATGGATCGTCGGCTAC
ACGTCCTCATAGAATG
TTTCAGTTCAGACCTA
CAGCCAGCACAGCTTA
TTGACCCCACTGAGTT
TGCTTGCGTTCCCACT
TCATCCGTCCAACTAG
GTCACTCGTAAGGCTG
AGTAACCCAGGGCTTC
TGACCCTGTTCCGCTT
TCACACCAGGGCTAAC
TTCTGTAGTTATCTTC
CATCCCAAGTATAGGT
TGGGAGATCCAACCGG
GTAGTACTCAAAGGAT
TCAGGGCGTTACCTTT
GCACATATCTAACGGT
CCTCAGTCAGGTCAAG
TTTAGTCAGATGAACT
CATCCGTTCCCGTAAA
GACCCTTAGGGTTAGC
AGATAGAGTATAGCTC
CGAAGTTGTTCGAAGG
TAATCTCTCGACGCTG
ATCGATGCAACAAAGT
CATCGGGAGTTCGCAT
GAGGGATTCCTTTGAT
TGTGGCGCAGTCGGAA
CATTGCCGTCTACTGA
CAGAGCCAGATAGGGA
ATTTCTGTCCACCTGT
GATGAGGAGTACTGGG
TATCTGTTCGAGCACC
GGTAACTTCCAATCCC
AAAGGGCTCCCGAGGT
TGTAAGCCATAGGAGC
ATTCCTATCATTCGGA
ACAGGGAAGGGCTTCC
AGGGAGTGTTATAGCC
AGTGACTTCTTAGCCC
ATGGATCAGCATGGGT
GTGAGGATCCGCACGA
AGGTGTTAGGGCGAAG
AGCCAATTCACCTACC
TGCTCCAGTGGAAATT
GGTTCTCCATCGCTAA
TTCATGTGTTGCACGC
AGTCACATCCGCAACG
TGAGGTTAGACTAGAT
CCTTCAGCATGTGGTT
TCGGATAGTGGACCAA
CAGTTAGCACAATGAA
ATTCGTTGTGGAACCA
GCAACCGGTCAGGCAA
AGGTCTACATCCTTCG
TACTTACGTTCAAGTC
AAGGTAAAGTGCGTCC
AACACACTCTTAGCCC
TGTAGACCAGGCGAAT
GTTACAGCAGCGGTTC
ATCACGACAGGTTCGC
TGAGGTTAGAGCCCAA
GGAGGTAGTAGAGTTA
CTGCCTAGTAAGATCA
TTCTAACCAAGAAATC
GATGGAGTCTACGCAA
CCCAACTGTCTTAGTG
GACATCAGTGTGGTCC
GAGGCAATCTCGCCTA
AGCCACGCATGGAGAC
ATTCCATGTGAATAAC
ACGGTTATCACATTGG
AGGTCTACACAATTCG
GTAATCGGTTGGGTAG
GTTCTATAGACTTAAG
CATAAGCCAAAGGAGA
GATGATCGTACCATAC
AGTGATCCACACTGGC
ATCGTAGGTCAGACGA
GACTGATGTGCAGATG
CTATCCGGTCTAGGTT
TGCACGGAGTGGATAT
ACGGAAGCACGCTTAA
ACTATCTGTTGTTTGG
CGCATAAAGACGGATC
CATCCACAGAGGACTC
CGGAGAAAGCTAGTTC
TTCTGTATCCAGGACC
TTGGGATGTAATGTGA
GATGCTAAGGGTAATT
TGTTCATGTGAAGCTG
TCATATCTCGACATTG
AGGTAGGGTACCGTGC
ACAGGGAGTCCTCCAT
GTAACCAGTTAGTCGT
ACGTAACTCCAAGCCG
TGGGCGTTCGGACTTA
ACTACGAAGATTGACA
TAGACTGCATCACGGC
GTGTAACTCGACCCAG
GAAGGGTCATATAGCC
ACTCTCGTCATCGCAA
ACTTTGTGTTAAGGAT
GTCATCCTCGGAGTAG
AGTTAGCGTACCGGCT
TACGGGCGTCTTCGAA
GTGACGCGTGATGAAT
TAGACCAAGGCCACCT
ATAGACCGTTAATGAG
GTAGAGGTCTTCTGTA
CTGAGCGTCTACCCAC
TCATTCAGTTCAATCG
GATGGAGGTGTTCATG
AACGGGATCTCTTCAA
TAGACTGAGTTTCGAC
GACCCAGAGACGGTTG
GAGAGGTAGCCAGTAG
CGCCAGAAGTGCCTCG
GTATTGGAGGCATGCA
TGTGTGACAAGTTTGC
ATTTCACGTTGTATGC
AAGATAGAGGTCACAG
TGTGCGGTCCGGGACT
GAGCCTGGTCTGTGAT
TCCTTTCAGGTAGGCT
AGGGTCCCATTGTACG
CATTTCAAGACCCTTA
CGCCAGAAGACCAAAT
CAACGGCGTTTGTTGG
CTTGAGAAGAGTCTTC
TGCTTCGCATTACTCT
CTTAGGATCACCTCTG
TATCTGTTCTAGACCA
TCAGGGCAGCATACTC
ACTTTGTCAAGTATAG
AAGTCGTAGGCGCTTC
GGGTTTACAGCAAGAC
GGGAGATGTGAATGAT
ATCGCCTCATACTGAC
AATCGACCAAACTCTG
GTAGAAAAGCCTGCCA
GCATCTCGTGGGCTCT
CTCAAGAAGCAGTCTT
CTGTATTCACTATCCC
AAGGAATTCTACCCAC
CCCGGAAGTTGCACGC
ATGCATGCAACCGTAT
TTACCATCAAATGCGG
AAAGTGAAGTTGAATG
AATGACCGTCCGGTGT
CACTGGGGTAGACAGC
TATCAGGGTGAACTAA
CACCAAAGTACTAGCT
CGAGGCTCAGGCGAAT
CATTCATGTCGCTTAA
TTCCTAAGTCAGTCGC
AGGTCATCACAGTGAG
GATTCGACATCTTCGC
TGTCAGATCTAGCAAC
GGGATGACAGTGGCTC
ACCTGTCGTCGTGTTA
CTCCACACACGCGCAT
ACCTGTCCAACAGAGC
TATCCTAGTTGGTACT
AACGTCACACAGAGCA
CTTCCTTCAATACGCT
GAGTGTTCACCGGCTA
GCTACCTCACATAGCT
AGATGCTTCTTTGCGC
TGACTCCAGCTGTTAC
CGGACACGTAATACCC
ACGTAGTAGCAAGTCG
ATTTCTGCAATCGAAA
GGGTGTCGTTCCGGTG
GATTTCTCATAATGAG
AAGATAGTCCATAAGC
CGAGGAATCCGCTTAC
CATGAGTTCCGCAGTG
CTTGATTCATGGAACG
TACCCACAGTCCGTCG
CTCTCGACAAGTCCAT
TGGGATTCACTATGTG
GTTATGGCATAATCGC
ATCCACCAGTACGTCT
CACAACAGTCGAACGA
TGCTTCGCAGTCGGTC
TGAGGTTAGACCGCCT
ATACCTTGTGGCGCTT
CTCCAACGTGTTAACC
ATGTCTTAGAGGTGCT
CTGCTCAAGTAGTCCT
CGTCAAACAAAGGCAC
TCACAAGGTGAAGCTG
ATGGTTGGTATTTCCT
ACTGCAACAGCTATAC
TCGACCTAGACCCTTA
TCAGGTAGTGGCTTAT
GACCTTCAGCTCCACG
TCATTCACATAGGTAA
CCTCCAAAGCGTATGG
TCCTCTTGTCGAGCAA
ATCACGAAGAGTTCGG
ACTGCAAAGTCATGCT
GGGCTACGTATGCGTT
ATACCGACAACCACGC
CATCGTCGTTCGCGTG
ATCCTATAGCTCGTGC
TTGTTTGGTGGGTATG
GACTCAAAGAAGAACG
AGAGAGCTCGGAATTC
AGTCTCCGTGGCCACT
AAAGTGACAAGTTCCA
ACCACAATCACACCCT
GAGGCCTCAAGTTCGT
CGTCAAAGTCGTACAT
CCTTCAGAGGCGTTGA
AGAGCAGTCCGTCACT
ATGAAAGTCCTAGCGG
CGCATAAAGGTCACAG
AGGCATTTCGCCTAGG
GACAGCCGTGGCTACC
ATTCTACGTAACAAGT
CAACGGCGTCATGACT
TTCTTCCAGCGTCTGC
CCTCTCCAGAATCGCG
GTGGTTAGTAACATAG
TGGGAAGGTTCTGAGT
AACAGGGCAAGAAATC
TCGATTTTCATTTGCT
TGCGACGGTATTGACC
GCCTGTTCAGTACTAC
GTTACCCGTCCTACGG
GGGCTACAGTGGAAGA
GGGTGTCCAAGGCTTT
AAGTTCGGTACCACGC
TCCATGCAGTCCGCCA
TTGCCTGTCGACGTCG
GTCGAATCAGTAGATA
GCCCAGAAGTAAGCAT
GGAATGGAGTGAGGTC
ACTATTCCAAACTAGA
ATTTCTGAGCCATATC
GACCCAGGTACTGGGA
GGTGTCGAGGCACTCC
GTGAGGACAGGAATAT
CTTGATTAGTAGGTTA
ACCTACCAGCGAGGAG
TACACCCAGCTTGTGT
GCAACATGTGACTGTT
GGATGTTTCGAGCACC
ACTGATGCAGGCACTC
CATCAAGGTCAGGTAG
TCAGTTTAGCCGATCC
ACATGCATCTAACGCA
TCATTCAAGGAGGGTG
GGATGTTCAGGTCCGT
CAACAGTCATGCAGGA
TCATGCCGTGGTCTAT
TGGGAGATCGTTTACT
CAAGAGGAGGTTCCGC
GAGTTTGTCTCGTGGG
TAACCAGAGCGTACAG
TTTCGATGTACACGCC
GAGGCAAAGACAAGCC
GGAACCCAGAGAGTTT
AAGATAGCAATTCGTG
GGGACCTCATTGTAGC
GCTACCTCAACTACGT
CTCATGCCACGACCTG
TGGTGATCAGTCACGC
TCCGGGAGTACCCGAC
GGTCTGGAGAGAATCT
AGTGCCGTCCATAGGT
CTCAAGAAGCTACGTT
AAGACAACAGAGTCTT
GACCCAGCAGCGTGCT
TCCGGGAAGCATTTCG
CTCCACATCATCTCTA
TCTTTGACATAAGCGG
GACGCTCTTCCGATCT
CTCATTAAGCTTTCCC
GTTTACTCAAGAAACT
CGTTGGGGTTAGCGGA
ACACGCGCAACGATCT
TTACTGTGTAGGGTAC
TCGAAGTGTGTGTCGC
ATTCGTTAGAGTGACC
GGATGTTTCTACGCGG
TCAATCTTCACTGAAC
AAGCATCAGGATGCGT
AACCTGAAGCCTCTTC
TTCTGTAGTGTTACTG
ATGATCGAGTCATACC
GCTGAATGTAACGCGA
CGGACACTCGTCTACC
CTCATCGCATCTCCCA
AGTCAACAGTTGGCGA
GAGAAATTCCGAAATC
CAGCAGCAGAGGCGTT
AAGTGAATCGAACCTA
CCGGTAGGTCCAGAAG
AAGATAGGTTTCACTT
TTACCATGTGCGGTAA
GTAAGTCAGCCTTTGA
CCTTGTGCACATTACG
ATGTCCCGTCATGACT
ACGTCCTAGTATAACG
CGTTCTGCAGGTGTTT
GTTCTATCAGACCGCT
GGGACAACAGGGACTA
CACGTTCTCGCCAATA
ACAGAAATCGACCACG
GTCAAACCATCCTCAC
AGTGACTTCCGCACTT
ATCATTCTCACCCTTG
CCACACTTCTCTAAGG
GACTGATCACATATCG
GGGCCATTCCCGATCT
TTTGATCAGGTAATCA
TCTGTCGGTGGCTCTG
CTCGAGGCAGTCAGAG
GAAGGACCATGGTGGA
GTAGTACAGAGCATAT
AGCGCTGGTATCCTCC
TGTGATGAGAGTGGCT
AGGATCTTCATTGCCC
GCACATATCCAGTGCG
AGTGACTGTGAACGGT
TAACACGGTAGATTAG
TTGTTCACAAGGATGC
TAACCAGAGACTTGTC
GCTACAACATCGGAGA
AAGTACCGTATCGTAC
AGAACCTGTCATCAGT
CCTACGTTCAGGACAG
TGTGTGAAGAGAGCCT
TTCCAATCAATAGTGA
CATCGGGGTGCTCTTC
CTGCCTACAAAGAACT
TCCACCAGTTTACGTG
TGGTACACAGCTTCCT
AGTGCCGGTGGCAACA
TAATCTCCAGACCAAG
ATGCATGAGCAGCCCT
GTAATCGAGTCTTCGA
AGTGATCCAGCGTGCT
AGGACGATCGACCCAG
GTGACGCTCCCGATCT
CTAACTTGTAGGTCAG
AACAACCTCCGGCAGT
TACTGCCTCCGCAAAT
TGTTGGACAGGCATGA
TGTCCACGTAAGATTG
TACCGGGCAGGGAGAG
GTCCTCAGTTGCTAGT
CTCCCAATCCCATTCG
TCTTAGTGTATCAAGA
ACTATTCAGAAACACT
GGAGATGAGGATTTCC
GTCACGGCAGTAACCT
TTGCTGCAGCGTTCAT
GTACAGTGTCAGTTTG
CAAGCTATCATCCTAT
TGCATCCTCTCCATAT
GCCAGTGGTGGACCAA
ACCACAACACCCGTAG
CAGGTATCACGGTGAA
AGGGCCTAGCACCGTC
GGGAGATCACACCTTC
GGTTGTATCAATCTCT
GTCCTCACAAGTCCCG
TGTCAGAAGGGACAGG
ACACGCGTCCATAGAC
TCCATGCGTGCGAGTA
TTGGATGGTGCTTCAA
CAAGAGGCAAGACCTT
ATGGTTGAGTGAGTGC
AGGCTGCTCGCCCAGA
ACTTTCAGTGACTAAA
CCATCACTCTCTGAGA
GGGTCACAGCGACAGT
GAGTCTACAGACGCTC
AGTCACATCTGGACTA
TACTTCATCTAGCATG
TAGATCGTCAGCTGAT
TGAGGGACAACAGATA
GAATCGTAGGGTCAAC
CACGGGTTCGTAGCCG
CTTCGGTTCGCTTAAG
GGCAGTCAGCCACCGT
TGTAACGGTGTCGCTG
GCTTGGGCATGATAGA
ATTCCATCATGCAGGA
CTGAGGCGTATCGGTT
AGTAGCTAGTCTGTAC
AATGACCGTCGTATGT
GGGATGAGTCGTGTTA
TATCGCCTCACACCGG
CCCGGAAAGAGCTTTC
TTGGGCGGTGGGTTGA
GCGGAAAAGCTCCCTT
TGGTTAGTCCACTAGA
GGTCACGGTTACGCCG
AGTAACCGTGATGTAA
CCTAAGAGTACCCACG
TCTGCCAGTATCCTTT
CATTCTATCCTAGCTC
AGGTGTTTCTGACGCG
ACAAGCTTCAGACCGC
TCTAACTAGGCAGGGA
AAAGGTAAGGAGGTTC
GAGCTGCCACAATGAA
TTTCCTCAGTTCTCTT
CGAGGAACACAGTCGC
CATCCCATCTAGGAAA
CATTGCCTCTGTCGCT
TGCTCGTCAACTGTGT
TTACAGGTCTCCATAT
ATTACTCAGGAACTCG
AATAGAGGTTCAAGTC
ATACTTCAGTCCCAAT
AACACACGTGTCATTG
TAACTTCCACCAGGTC
CTAGACACAGGTCCCA
TCTATCACACAGTGTT
GAAGTAAGTATGTCCA
GTAGGTTGTAGACTGG
TCCACCATCATCACCC
AGACTCAGTATCGTTG
GACATCAGTCCTGTTC
TCATTGTTCTTCGATT
CCGAACGGTAGCCCTG
AGGTCATGTTCCTTGC
CATACTTTCGTAGAGG
GTGGCGTTCGCTCTCA
TCATACTCAACTTGCA
TGGGCGTAGTTGAATG
TGTTACTCAGTCAGCC
GTAAGTCCACCTCTAC
GTCACTCAGCAAGTGC
CGCATGGTCGCCTAGG
TTCCTAACAAAGCGTG
AAGTCGTGTTCTCCAC
TCAGGTAAGATTAGTG
CCCTGATTCTTTGCAT
AACCAACTCGATCCCT
CCACACTAGTATCCTG
TGGAGGACAGAAGCTG
AGGGCTCAGGTACAGC
CAGGCCAGTAATTGGA
TGACTCCCACGACTAT
TGCAGTAGTCTCGGAC
CCACGAGTCCTACTGC
AGTTCGAAGGTAGCAC
TAAGCGTCACCTATCC
GGGTGTCAGCCTAGGA
AAGATAGGTGTGTACT
GTTACGAGTTCGATTG
GGGCTACTCGGTCTGG
CTACCTGCACGCTGAC
ATCTCTAGTGGCAACA
TTGAACGCATTAAGCC
TTTACTGGTTGCGTAT
GATCAGTCATCGGAGA
CTAAGTGGTCATCAGT
GTTGTAGGTTACCTGA
GATTCGATCCACACAA
CCCGGAAGTCCAGCCA
ACCTGAATCCTAAACG
TATCTGTCATGTGTCA
GCGAGAAGTGCATGTT
GTTTACTCAGTGGGTA
GTGAGTTGTCTTGGTA
GAGTCATCATGTCAGT
TGCAGTATCATCTACT
TGAGGGACATACCAGT
GAGTTACCACAAAGCG
TCAAGACAGCCTTCTC
TGTCCTGGTTAGAGAT
TACACCCAGTTGCCCG
GTATTGGGTGTCTTCC
TTGTGTTAGAATAACC
GTCGAATTCATCTACT
GAGGCAAGTGTCCATA
GTAGGTTAGATAGTCA
TGGAGGAAGTCTCGTA
GAGGCCTAGGCTAACG
GAACTGTCAGTTTCAG
AACCAACAGATCACTC
AATAGAGCAAACACCT
AGCGCCATCGTCCATC
TGCGGGTAGAACGCGT
TCAAGACCATTCACCC
CTTCAATTCACTTATC
TGCTGAAGTAAGTCAA
TGCGATATCGGTCACG
TATCTTGGTGGCTTAT
ATCGGCGAGATACCAA
CTTGATTCAATAAGGT
CATCGCTTCTGGACTA
CTCAGGGAGGAACGTC
TATTGGGAGATGCTTC
ACTTATCCATCGATGT
TCGACCTTCACCTTAT
GCTTGGGTCAGCTGAT
CCCGAAGCACTCTCGT
GGTGTCGAGGCTGGAT
TGTGGCGGTATCCCAA
ATGTCTTAGAGCAGAA
CCTCCAATCTGACAGT
CCAATGAGTACAAGCG
TGCGGCAAGAATCCCT
CCGGTGAGTCCCTCAT
GGGAGTATCAGATTGC
GTGTGATTCAAGAGGC
GTAGCTAAGTGGTGAC
CCGTAGGGTGTTAAAG
TACCGGGCACATTGTG
GAGTTACGTGCCTAAT
TACTTACAGAATCGAT
CAGTTCCCATAGTCAC
ATTCAGGCAAGTGCAG
TCCTCGATCAGGACGA
GCTACCTTCGGCATAT
AAGCGTTCACGACGAA
AGGAATAAGGTTAGTA
CATCCCAAGAGAGGTA
TCCTCTTCATAGATGA
TAAGCACTCTCGGTCT
CAGTTAGCATTAAGCC
CTTCGGTCACCCAAGC
ACTGATGGTGGTCTGC
CCGGTAGTCATGAGGG
CAACCTCCAGAGTCTT
ACGTACATCCAACTGA
CATTCCGCAGCTATTG
AGTAACCGTCCCTGTT
CGGGTGTGTAGCGAGT
CACTGTCTCTCCCTAG
AAAGTCCAGCGGGTTA
AGTTCCCTCCACTTCG
AGAGCCCAGTCATGGG
TGGGAAGCACTCTAGA
TATTCCAAGCCGGAAT
TGTTGAGCAGCTGTGC
ACTTCGCAGAATCGAT
CCCTAACTCCGGTAGC
TCTCCGAAGGCGAAGG
CAAGGGACAAATACGA
TATCAGGGTCGTTGCG
ATAGACCAGTATGAAC
TCTTCCTAGGTAATCA
ATTCTTGAGAGCTTTC
CATTCATTCACGGTCG
TTTCAGTGTAACATCC
TTCTCTCTCGAACGGA
CTGTATTTCTCTGACC
TGCAGGCCACAGCCAC
TAACTTCCAGACTGCC
ATCATTCTCTCGCAGG
TGAGCATAGGAGCAAA
ATCCACCGTTAGGGAC
TTACAGGCATGAATCC
AGAAATGAGTGCTAGG
GACAGCCGTCCTCCAT
AGGGAGTCACCGGCTA
GCATGATCACGGTGCT
AGTACCAAGCTGACCC
CCCATTGCAACTCCCT
AGAACCTTCCACGTCT
AGACACTGTAATTGGA
TCCTCTTGTATCTCTT
AATGGCTGTATGCAAA
AGACACTAGTTGTCGT
TACTTCAAGTATGAAC
ATGGGAGCATGTGTCA
GATTTCTGTGATCATC
ATCGATGCAACCCTAA
ACCAAACGTGTCTTAG
AAGCGTTTCGATAACC
AGTAACCGTCGTGGTC
GCCGTGAAGATTGGGC
CTGTACCAGTGTACCT
ACTCCCATCACTTATC
GGTTGTACAAGCTGTT
GTGTCCTAGTGCTCAT
CCACCATGTAACCAGG
TCGGTCTAGATGAACT
TAGACCAGTTGCATCA
AATAGAGTCTAAGAAG
TCACGCTGTATGGTTC
AACTTCTTCAAGAGTA
TTGAGTGTCCTCAGAA
GACTCAACACGTTCGG
AGCGCTGTCCCTCGTA
ATTCGTTGTCGTATTG
GAGATGGAGTTACGTC
ATTTCACGTCCGATCG
TGTAAGCGTGAGGCAT
GTAATCGTCGCAGATT
CAGCCAGTCGCGCTGA
TCGCAGGGTTAGGACG
AGTGATCGTCAGGTAG
GATGTTGTCCGTGCGA
GGAGGATGTCCGGTGT
GTAGGTTGTGTGACCC
CGTTCTGTCGAGATGG
TAGGAGGGTCAATCTG
TTACCATTCGGTAAGG
GTTGCTCAGCAACAGC
ATCGTCCTCGCAATTG
TCATTTGGTACGCTAT
GGAATCTCAAGTCATC
TCAAGTGGTGGCTGAA
GAGTCTACATCGATCA
GGGTGTCGTACTTCCC
GGCAGTCCAAGTATCC
CGCCAGAAGCCTGTCG
GCAGCTGTCAGCGCAC
CACGAATAGATCGACG
TAGAGTCTCACCTTGC
CTTCTCTTCGGATACT
TTACCGCGTACGAAAT
GGTTAACGTCCTCATC
TACCTCGCATGACGTT
AGCTACAAGATTGTGA
GCACGGTAGAGAGTTT
TGTGATGCAGCGACAA
ATCCCTGCAAGTATCC
TTACGTTAGCGGCTCT
GGAGGATTCGCTTTAT
TGGGAAGAGTCCCAGC
TTAGTCTCAGCAGTCC
CAACAGTAGAGGCCAT
TACCGGGAGGTCACAG
TGTAACGCAAATCGGG
AGAGAATGTATCTCGA
TCTGTCGGTATACCCA
AATGAAGAGCTCTTCC
TTCTAACAGCCATCCG
ACATTTCGTCATCCCT
CACTGGGTCTCTTGCG
TGCTTGCAGTGCGTCC
TTCGATTTCTGAGGTT
GTTAGACGTTCAAAGA
AAATGGACATAGTCGT
TTTGATCAGTACCGGA
ACATCCCGTGGCTAGA
GACTCTCTCGTTCATT
CTCAGAAGTGGTCTAT
GTGTCCTTCTGATTCT
TTTCATGTCGCCAATA
AGGGAGTCACAACGCC
TCCATGCCAATTGCTG
GGAGATGAGGATGAGA
GCTACCTCAGAGATTA
TTACCGCGTTGTGCAT
TCTCAGCCAAGCCCAC
CAATGACGTTCTCCCA
GATAGAATCCGTACGG
TGCTGAACAGAAGCGT
GACTTCCCAACAGTGG
GATCACAAGTTGTAAG
TGTGAGTCAACTCCCT
TCATTACAGAGGATCC
ACGTCCTAGCTTAGTC
TGGAACTAGAGCAACC
CGAAGGACAAGCTGCC
ATGGTTGCAATCAGCT
CGGGCATAGTTGCCTA
AATCGACCACCACATA
TCGGTCTTCTGTCGCT
ACATCGAGTAGATCCT
AGGGCCTAGGTAACTA
TACTGCCAGCTCGGCT
GAGTTGTGTCGTATGT
AGGAATATCTCTAGGA
GAAATGAGTTATGGTC
TTCCGGTGTCTGGTTA
GGACGTCAGTGCAGCA
GTAATGCTCAAATGCC
GGGAGTAGTGCACAAG
AGGGCCTAGCCTCTGG
CTCAGAAGTACCGGAA
TGCGACGCACAACATC
AATAGAGTCTTCGGTC
TCATGGACAATGCAAA
CCTATCGTCGGAGCAA
ACTCCCATCGAGATAA
GAAATGAGTCCACTTC
TCCATCGGTCTGGTTA
CAGCGTGCAGGCCCTA
CACGAATCAGCGTTTA
GAGTGTTCATCCGATA
GAGTTTGCAAACGAGC
AGGTTACGTATACCCA
TCAGGGCGTTCTCAGA
GGAATGGTCAAGGCTT
AGATGAATCGCAGTCG
ATGCGATGTTTGGGTT
CGGACACCACGCTGCA
GGGATCCGTAGTGATA
TGGGATTTCGCCTCTA
TGGCGTGTCGTAATGC
AGAGCCCCATCTTAGG
GTGACGCTCCAAGCTA
CGGGTCAGTACACTCA
AGAACAAGTGATCGTT
TATCAGGAGCGACTGA
TCACGGGGTTCGGACC
TCTCAGCGTGCCTACG
TGATCAGCAGTGGCTC
AGTTCGAGTGGCAGAT
CACTAAGGTCTCTCTG
TTTCACACAACGGCTC
ACGTAGTTCGAACCAT
CCAAGCGCAGCTAACT
GACTTCCGTGAATGTA
CATGGTAGTGGACAGT
AGTAACCAGACTACGG
ATTTCTGCACCTTCGT
CAAGGGAGTCAAATCC
TGAGGGAGTTTACACG
TCATTACCACAGTCAT
GATGAGGTCGCAGTCG
CTGGACGGTCACCTTC
AGTCAACCATCGAACT
TTCCAATTCGACATAC
TTCCGGTGTAGGCTCC
GTAGGTTTCAAGGAGC
GTGGAAGTCTTCTAAC
TAAGTCGCAGACAATA
AGAAGTAAGCGTCTGC
GGAATCTCATTCACCC
CACCAAATCCCATGGG
TTACTGTTCGGAGCAA
TCATTGTAGTTGCGCC
TCACTCGCAATTTCCT
AGATCCACACAGTGTT
CACTGAAGTTCCACGG
GTGCGTGCAGGGTCTC
ATCGGATAGTCAATCC
ACGATCATCACCCATC
GGAGGATAGTCGCTAT
TGATTTCCAGGTTTAC
TGGAACTTCGATTGGT
TGATTTCAGACATAGT
TTACGTTAGTATGTAG
CGTTAGAGTTTCGACA
TGCATCCCAGTCAACT
CACGTGGCAGCTCATA
AATGACCAGCGTATGG
CATTCCGCAGTCTGGC
GGCTTGGTCCCTCGTA
AAGCATCGTGTATTGC
TGTAACGAGTCGGGAT
TGCAGGCGTGGTCAAG
AGGGTCCCATCTGCGG
AGATAGAAGACAGTCG
GCTTCACTCAGCCTCT
TCCATGCTCTTACCGC
TGTGCGGGTCACCCTT
AGACTCATCGATTTCT
CCCGGAATCCTATTGT
CATGCTCTCAGTGTTG
TGTCCTGTCTCTAGGA
TCGGTCTGTCAAGCGA
GTAGAGGTCATTGTTC
GTGAGTTTCCTACGAA
CATGCTCCATCTGCGG
CCTCTCCGTCTTGGTA
TCTCCGAGTACAATAG
TGTTCTAGTGCCTACG
AGTCTCCAGTAAATGC
AACCATGGTCGTGCCA
ACCCAAAAGGCCTAGA
CGATGCGAGGTGCATG
ACCAAACTCGGTCATA
CGAGAAGCAGGGTCTC
ACTCTCGTCCGCAACG
AATCGACCAGAGGGTT
CTTAGGACACAGTGTT
CCACCATGTAGAGATT
CAGATTGGTCTCTCCA
GCTTGGGTCTGGACTA
GAGGCCTTCCTGATAG
ACTTATCGTATTAAGG
CTCCCTCCACAGCTTA
GACTGGGGTGGTGGCG
CGGAGAAAGCACACCC
GTACAGTGTGCCCGTA
CATTGCCTCAGACATC
CTCCTCCCAATCTAGC
TCATACTCACCTCTAC
GTTCGCTCAACCGTAT
GAGTTTGTCTAGCCTC
CATCGGGAGAAGGATG
GAGGCCTCAAAGGAGA
GTAAGTCCAACCGGAA
CCTCAGTTCTTGCAAG
AGTACCAGTGCCTAAT
TCTCAGCTCTTCGGAA
TACTTACGTAACGTTC
GGAAGTGCAGCTATAC
TTGAACGAGCATGTTC
AGTTCCCGTAGGAGGG
AGATGAAAGGCACAAC
CTTCAATAGCACTCGC
CTCCTTTGTGACCGAA
TCGGGTGAGTTGCGAG
TCTCCGAAGTTACGAA
CTAGACAAGCCTGGAA
CACTGGGTCCAGTGCG
ATCGTGAGTCCTACAA
GACGCTGGTAACTGCT
ATCACGATCTGGCCTT
GGAATCTTCCACCCTA
GCGTGCACAACAAGTA
TGACAGTTCGTGCTCT
GTAGGTTAGTGGCGAT
AACCTGAAGGCCTGCT
ATATCCTCAAGTGGAC
ACCAACAAGTGCCTCG
ACTCTCGTCTGCGAGC
GGGACAACACTGCACG
ATCCTATGTACCCGCA
CTTAGGATCGTCGGGT
TTTCCTCCATCGGATT
ACTGCAAAGCTAGTTC
TGTTGGACACTTCTCG
GATTGGTCAAGACAAT
CGTTCTGAGCAGGCAT
TGCGGCACACTACCCT
AGTTCCCGTAACGCGA
CACTAAGTCAGGAGAC
AGTTCGAGTAACAAGT
ACGGGTCGTCGTCAGC
AACCACATCTTCCTAA
TCTAACTGTGTCGCTG
CCACGAGTCGCAATGT
CGAAGTTAGGATTTGA
ATCCACCCATGCCGAC
TGAGGGAGTTCTATCT
CCGTTCACATAGATCC
GAACACTTCCATCAGA
CCTACGTAGGAAGAAC
CTGGTCTCAAGTGGCA
AAGATAGGTGCATCTA
CACTAAGCATGGCCCA
TTCATTGGTTGCCGCA
CATAAGCGTATTAAGG
GTTATGGCACCGTACG
AGCGCCACAGCACGAA
GATCCCTTCGGAGTGA
GATCGTATCGGTAACT
CTGTCGTGTCCGCAGT
GTTACCCCAACGTATC
CAGCAATTCTCAATCT
TGTCCCATCCGTGTCT
AACAAAGGTTAGCGGA
CTGAGGCGTGAGAGGG
CAAGAGGCAAAGGCAC
TTCACGCAGAATTGCA
CTACATTAGCGTACAG
GGACGTCCAGCTGGTC
CTGCGAGTCTCGTTTA
GGTTAACGTATCCCAA
GGATCTACAGTGGCTC
GACGCTGTCCCAGGAC
AATGGAAGTGGCTTGC
GCACTAAGTCACCGAC
CCTTTGGAGGGTCAAC
TATACCTCACCTGAAT
CTAACTTCAATAGTAG
GATTGGTGTAGTTCCA
TCAGCAATCAGCTGAT
TATTCCAGTATGAGAT
GATGGAGCACATTACG
ATTACTCCAACAGTGG
GTGTCCTTCCAGTTCC
GTCAGCGCACGGTCTG
CTCAGGGTCACCGGTG
TGCTCGTAGAAGGCTC
GTTATGGGTGCGACAA
GGGCCATCAACGACAG
TCTGCCACAGCGGTTC
CATCCGTGTATCGCAT
GTTACCCCAACTTGGT
TCCTCTTTCAGTCAGT
GCTCAAACAGCGCTTG
GACAGCCCAATGCAAA
TCACATTTCTCTGCCA
TGTCCACGTTCTATCT
GGATGTTTCCTCAGAA
CCACGTTCACAAGTGG
TGTCAGAGTGATAGAT
TGTAAGCCAACCACAT
AGTGACTTCTCCGAGG
CATAAGCCAACAAAGT
TTGACCCTCCTTCTTC
ATGACCACAGGCATGA
AGCTCAACAACTGTGT
TGGTAGTAGCAGTACG
ATTGGGTAGCACCGAA
GGAATCTAGTATGCAA
TTTAGTCAGTGAGTGC
AGGGTTTGTGCATTTG
CGAGAAGCATGGGAAC
TTCATTGGTAAGCAAT
GTGAGTTGTTCCGCTT
GAGTTACAGGACGGAG
GTTTGGATCGACGATT
TCGGGACTCTGCGAGC
CATCGCTAGAACCCGA
CCTAACCCACTTTAGG
ACACAGTGTACCGCGT
GTCACGGGTTCGGTCG
GTAACCATCGCACGAC
AACGAAAAGCCAGAGT
CCGCAAGTCCGATGCG
TTCTCTCAGTAAGCAT
GCATCGGCAAGCTCTA
TGATTCTGTGGATGAC
CGAGGCTGTTCCGTTC
TTTCCTCGTCATTGCA
GTGCACGTCAACGAGG
AGGGTGAAGATACCAA
CAAGAGGAGCACGATG
GGGTCTGAGGGTACAC
AAGTCGTAGGATTACA
AGGTTACGTTAGCGGA
GACAGCCAGCCTCAAT
GTGGAAGCAGACTCTA
TCTGCCATCTTTGCGC
TAGACTGGTGTGCTTA
CACAGGCTCCTTATGT
TGGAACTTCATAGACC
TCATCATAGGGCAGTT
TCTATACCACCCTTGT
TTCAATCCAAATGCGG
TTACGTTAGGGTGAGG
GTATTTCTCCACACAA
CGATGGCGTGACTCTA
TTACGCCTCTCATAGG
TATCGCCAGCATCTTG
CACCAAACAGAGGGTT
AGTACCAGTAGCTTGT
TTATTGCTCAAACGTC
TCATTCAAGGTACCTT
ACATTTCGTACAAGCG
CCCTAACGTGGACCTC
TCACATTGTACTTCCC
GTCTGTCAGGCATCTT
TAATTCCGTGGTAACG
ATCAGGTCATGTAACC
GAGTCTATCGTAACCA
TACGGGCCAGGACTAG
AGTTAGCTCCTGTACC
TGCACGGTCCGCAACG
GGTGGCTTCCGTAGTA
CCAATTTCAGAAGCTG
ATCGGATCAACCCTCT
AACGGGAGTCATTGCA
GTTACGATCTGTTGGA
CTGGACGTCCGAGAAG
GCTTTCGTCGTGGAAG
TACCGAATCTTAGTTC
GTGCACGGTACTAAGA
ACCAAACTCTCGACCT
ACCTGTCTCCACGGAC
TTCGATTAGAGTGTGC
GAAGGACAGTAGTCCT
CATAGACTCGCCAGTG
TGATTTCGTTAAGACA
TAGGAGGAGTAGCATA
CACAACATCTGGCCAG
GAGATGGCAGGTGAGT
GCATTAGGTTTCGGCG
CGAGGAACACCAAAGG
CCCTTAGCAACACGAG
AGAGAGCCAGGTTCCG
TACATTCAGGGTGAGG
GCACATATCACCGCTT
AACAACCTCACTACGA
GAGGGTACACTGAGGA
TGACGCGAGGAGGCAG
GTTACGAAGAATTCAG
ACTTATCTCCGTTTCG
GTCAAACAGCATTGAA
AGCGCCACAGTCGGAA
TGCCGAGAGGCTCTAT
GTGCTTCGTCGATTTG
CGTTGGGGTGTTCAGT
TGGGAAGCATTGACTG
ATACCGAAGGATATAC
GCGTGCAGTGTCACAT
CAGATACAGAGCATTA
GCAGTTAGTCTTTCAT
GTAATCGCAGCTGTTA
TGCGATACACCTCTGT
TTTACTGTCACACCGG
TGTTGAGTCACAAGAA
GTTTGGATCCTCATAT
GTTGTGACAAGCTGTT
AGTAACCAGAAGTCAT
GTGATGTGTACGTACT
GTCACTCGTTGGCCGT
GTTCCGTAGCCTGCCA
CTGCAGGAGTTGGACG
AACCCAAAGTAAATGC
AGGCATTAGGAAGTGA
TCCTCGAGTGTCCGGT
ACTACGAAGGCTCCCA
GTCACGGCATAGATCC
AGTCTCCAGAGGCGGA
CACAGGCGTCCGTTTC
GAGGCCTCAGTGTACT
TGTTCCGTCATAGAGA
CCACGTTTCCTTCTGG
TTCCTCTTCGTGGTAT
TGACTCCCACTCACTC
GAGCTGCTCTTACTGT
ACAGCCGGTGCGAGTA
CGTGTCTAGGCACTAG
AGAGCAGCAAGCCATT
TTAGGCAAGTCACTAC
TGCATGAGTCTTGAGT
GGCGTCACATCAGCTA
TACAACGAGTGAGTGC
CGGGCATCACATTGTG
GCCAGGTTCGACCATA
GGATCTAGTACAAACA
CTGTGGGGTGGTAATA
AAGACTCAGTGTGTTC
CCATCACGTATAATGG
TGCAGTATCTGGAAGG
CAATACGTCTGTCTCG
CTACCCAAGTAGAATC
GGTGGCTGTAGGTGCA
CGTAATGAGCTCCACG
CGGGTGTTCGGTTCAA
GTCATCCAGGAAAGAC
GAAGCGAAGCGATGGT
ACTATGGCAGAAATCA
CAAGAGGTCGTTAGTG
CACAGATCATGTTTGG
TGCATGAGTACTGACT
ACAGCCGTCTGTGTGA
CCACCATGTCGTATTG
GCTGAATTCCGCGATG
GGACGTCCAGTGAGCA
CCTCAACCACCTCTGT
TGGTAGTCATCGGATT
CGAGTGCGTGAATGTA
GCATGATAGAGATGCC
TCAGGTATCTGCATAG
TCACATTTCGTAGGGA
GATGGAGGTGGCCTCA
TGAATGCCACCCTAAA
GAGGGATTCAAGTTGC
GGGTAGACATGGTACT
ATCGGCGAGGAGATAG
CATAAGCGTAAGTTAG
TCAGGTAGTGGACCTC
CGTTAGAAGGGACTGT
CTGTATTGTGGCTTGC
CGGGACTGTCTAGGCC
TACATTCAGTTGGAGC
CAGCAGCCAGCCGGTT
TCGCTCACAGTCGTTA
GAGTGAGAGGACAGTC
TACAACGGTTGCCTAA
GACAGCCAGTCCTGCG
CTACAGATCTAAGGAA
AATGAAGTCGCCAGTG
AATTCCTGTCCAGAAG
AAACCCAGTCGCACGT
TGCTTCGCAGAACATA
GAGTTGTCACTAACCA
AGAGCCCAGCAAGCCA
CGGGTCATCGGTGCAC
TTCCGTGAGGCCCAAA
GACTCTCTCATCGCTC
TTCATTGTCAGCGCGT
TTACTGTCATAGTCAC
GAGTCTATCGACCATA
TTGTTCATCAGCCCAG
TTAGTCTCAAGGCTTT
TATCTGTGTTTGGGTT
ACTTTCAGTAGCTGCC
ATTACTCGTATTGACC
GCCATGGTCGGTGTTA
ACCTACCCACGCCACA
CTTGATTGTCCCAAAT
GTTTACTGTCCATACA
TCGTAGAAGTCACTGT
TTTCGATAGGTCACCC
CCGATCTCATAAGATG
CGGCAGTAGCCTCTGG
TCAGGTATCACACCCT
TAGGAGGGTGCCGAAA
TGGAACTGTCCGAAGA
ACAGCCGAGGCCGCTT
TCTTCCTTCGTTCCCA
CATGCCTAGCTCTGTA
CCCGGAATCCGATTAG
GACTTCCTCGCTGACG
GAATCACCAGGAATCG
TTACGTTAGTAGTGCG
GATGACTCAGGCATTT
TCTTGCGTCCGACGGT
GAAGTAAAGAGTCAAT
TCGGGTGGTCCAACGC
AACAACCTCCCAATAG
CTTTCAACAATTGTGC
TCACTCGAGAGATTCA
CACAGGCGTTCCTTGC
GACCCAGCAGCCTACG
CTGCCTATCCTTCTTC
GTGCACGGTTAAAGTG
TGATGTCCTTGTCCAC
ACCCTTGGTGTTAGCT
ATGCCTCCACTGGACC
TACTTGTCACGGTGTC
CTCGAGGAGAAGTGTT
TATATCCGTCTACGTA
TCATGGAGTTGTGCAT
TGAGACTAGTTGCTGT
CAGCCAGGTGTTCAGT
CAAGCTACAGAGCTAG
TAAGCCAAGAGAGTGA
TAGAGTCTCGTTCTAT
CGTCCATGTTTGTGGT
CTCAATTCAAAGACTA
CACTAAGCATATGAAG
CAATTTCTCCCGAATA
AGAAGTATCGTCAGAT
CGACAGCTCCACTGAA
AAGAACATCTTGGCTC
CCATAAGAGTAGTCAA
TCAGGTAGTGGGACAT
GTTATGGCAGCAATTC
AAGCATCTCACTAGCA
TACATTCGTCGAAACG
GGGTGAAAGATAGTGT
TTCACCGTCGCTATTT
CTTTCAATCTGACGCG
CTGTGAATCGATACGT
CATACCCGTGGACCAA
CTCTCGATCTGGGCGT
GGGTGTCAGACCACGA
AAGCCATTCATGGCCG
GCGAGAAGTGATGGCA
TCGATTTGTGATACAA
AGCCAATTCTAACGCA
CAGAGCCAGATAGCTA
TGTTCTATCACTACGA
TGATCAGGTTGCTTGA
ATAGAGATCGAGAATA
AAGTCGTTCGGAGTGA
GTGAGGATCCAATCTT
GAATCGTTCATTTCGT
TCGAAGTGTGGCTGCT
AGCGCTGAGTGCGTCC
GTAATGCCATGTTCAG
TTGCTGCTCGACCATA
GTCAAACAGGCTCCCA
TCATCCGCAAACCATC
GTTTACTTCACGAGGA
TCGGATACAAGTTTGC
TCATGCCGTAGCGTTT
TCCCACAAGCTCCACG
GGGCCATGTAAGGAGA
CGTTAGAGTATGAGGC
AAAGGATAGTGCTCGC
AACCCAACACCCAATA
TAGGTACCAAATCCCA
CCAATGAGTAAGATTG
TACTTCAGTCGGCTAC
TACCGGGGTGTAACGG
GTCTACCCAATATCCG
CCAATGACAGACCCGT
TCCTAATTCAGTGGGA
TTCCGTGCACGCGCTA
GGCTTTCGTAATACCC
CAATACGTCCGGCAGT
TTGTTCATCCATGAGT
TACTTACCAGGTGACA
GATAGCTCAGTTTCGA
ACTTAGGCATCCTTGC
TTCATTGGTGACTGAG
TATACCTAGGTGGCTA
GACCCAGAGCAGGCAT
AGAAATGAGGGTACAC
AGACCATGTGTTCAGT
ATCAGGTAGCATGCGA
ATCCACCCACAGAGAC
TGACGCGCATGACCCG
GCCAGTGCACCAGTAT
GGGTGTCAGACGGAAA
AACGAAATCCGTGGCA
ATTTCACAGTGATTCC
ATGGGAGCATATGCGT
TCATGAGCAAATCGTC
ACCACAAAGAAGCTGC
TGCACGGAGAGGTCAC
TCATTACAGCGTTCCG
GAAATGAGTCTACGTA
ACCAAACAGCAACAGC
CTCTCAGGTGCAGGAT
GAAGGGTAGAACGTGC
CTTTCAACATCTGGGC
TCCCAGTCAGTGGCTC
TGCAGATGTCCGATCG
CTTTCGGGTGTGTGGA
ATTATCCGTCTTCTAT
TGTCAGACACAAAGCG
TGAATCGCACATGTTG
GAGACTTCATCACAGT
GACGTTACATCTTTCA
CTCCAACAGAGTCAAT
TCACGCTTCCAGTTCC
AGAGAGCAGAGCCGAT
CCCTAACTCTCTTAAC
TTACAGGCAAATGAAC
GAGAGGTCAAGGCCTC
GACACGCTCGCTGACG
TGGAGGATCCGACGGT
GGTAATCCAACCACAT
CAAGCTAGTACAATAG
TGGAGAGTCCCATTCG
TCTCAGCAGACGGAAA
TAACCAGTCTAACGGT
GTAGGTTAGCACACAG
CCTCAACCAGATCATC
AGTAGTCCACGTGTGC
CGAATTGTCTTTCCGG
GTAGTACAGCTACTAC
TTCCACGAGAGTTGAT
TCATACTTCATACGAC
GTGATGTTCGCGAAGA
GGGTCACGTTCGAGCC
CTAACTTAGCTAAGTA
TCAGTTTGTACTCGTA
GCCAGGTAGTCTTCGA
TTGCCTGGTGATTGGG
CCTGCATCAGACCCGT
CTTTCAACAGGAACCA
TTGGTTTCATAGAGGC
GTCTAGAGTCACAGTT
CTGAGGCTCGCTGCGA
CTTCTAATCATCTGTT
TCCAGAATCGGCCTTT
TTCGGTCTCCTGCCAT
AGGACTTCATGGGTCC
TCTATCATCAAAGGAT
AACACACAGCGCCATC
TCGACCTGTCATAAAG
ACTGTGATCCACCTCA
ATTCATCAGGAGGCAG
CAACGGCGTAGAATAC
GTTCCGTAGTTCCTGA
GTCTACCAGATACAGT
CTCAGGGAGATTGGGC
AGCCAGCAGATGCTGG
GCATGATAGCCGTAAG
ATATCCTAGATACAGT
AACAACCGTGGGACAT
TGGAGGAAGCACTGGA
TGTTGAGGTAGCGAGT
TGATCTTAGCGACATG
GGAGAACAGAGAACCC
GGGAGTAGTAGCTTTG
ACACTGATCACGGAGA
CTCAAGATCTCATTGT
CACAGATTCCGAGCTG
TCTAACTGTACTAACC
CTCCACAAGTGAGGTC
CCGATGGCAATGTCAC
CTGCATCTCGGAGCAA
TACTGCCCACTATCCC
GGTAATCAGATGTTGA
AGTCAACGTATCCCTC
CGCATGGGTGGCAGAT
GAGACCCCATCGCTGG
GTCAAACAGCTCTGTA
CTCAGAAAGAAAGCGA
GCATCGGGTTAAGACA
ACTTAGGCAAGAGCTG
TTTCATGGTTGCATGT
CCGTTCACACTTGAGT
ATCCACCAGAAGATCT
CCATCACCAACCCGCA
TATCTTGCATTGGATC
ACGGTTAAGTCATCCA
AGAACAAAGATGTAGT
GAGGGATAGACATCAA
TAGTGCAAGGACTTCT
GCACTAAAGATGCGAC
GTAGAGGTCGCTACGG
GTTCCGTAGCGTATGG
GCAGGCTAGCTGGCCT
CAGATTGCAAAGTATG
AGATCGTAGGCTTAAA
TCAAGACCAGCATACT
CCACAAAAGCTAATCC
ATGGTTGCAAGGAGTC
AGTACCACAGACCAGA
ACTTTCATCTAGGCAT
GTACAGTTCTGCTTTA
ATCCGTCAGAGTCCGA
CAGTTCCAGTACGAGC
GATGTTGCAACTGTGT
CAAAGAATCCATTGTT
AGGGCCTTCCACAGGC
ACGTACATCCATAAGC
ACCAAACAGCCTAGGA
TAGGTTGTCAGTAGGG
CATAGACAGAGTTGTA
ATTTCACCAAGTCATC
CTACCTGCAGGCTCTG
GAGACCCAGCCTTCTC
TACCTCGAGAGATCGC
TTAGTCTAGATAACGT
AATGAAGCATCTTTCA
TTGACCCAGTGCTAGG
AGGTTACCACCCATAA
CAGCAGCAGGAGACCT
GTGAGGAAGAAATTGC
GATAGAAAGTATTGCC
CGAGGAAGTTATGTCG
ACCTGTCCAAAGGGCT
CTGCCTACACAGTCCG
TAATCTCCAATCCTTT
CATAGACGTACAGTCT
GAAGCCCAGAAGCTGC
CCCTGATTCGGCTTCT
TGGGATTGTACACGCC
GTTTGGAAGTAAATGC
CTGAGGCTCGGACAAG
GGGTCACGTAAGCAAT
TGTGCGGGTCGAGTGA
TTGCCTGCATGTGGTT
GAGGCAACATGGTACT
GTTGCGGAGGAGTCTG
CCGTTCATCAAGAAAC
AACGGGACAACTCGTA
TACGGTATCTGGGCGT
TGCTCGTTCATCGACA
GGGACTCAGCCTCACG
TCGGGTGCAGCGTATT
TCATCATAGACCATGG
TTCTAACAGCTTGTTG
TGTTACTGTTGGGTTT
GTAGATCCAGGTGTTT
CGAGTTAGTGATTCTG
CTTGAGAGTAGTGGCA
TCAGGGCGTGTTACAC
AAGGAATCATGAGAAT
GCAGGCTGTGCTGTCG
CTTCTAATCTTCCAGC
CTCAAGAAGTCAGGGT
TACTTGTTCGTTCCCA
TCACTCGCACTGTCGG
ACACGCGTCACGGGCT
GTCAAACTCTGGGCCA
TACATTCAGTTGGGAC
CGAGTGCAGCTTTGTG
ACGATGTGTAGTCTGT
TTTGGAGTCTCCCTAG
ACTTATCCAAGGTACG
CAGCAATGTTCAGGTT
CCTCTAGTCGTAGTGT
GAGTCATTCTTCCAGC
GGAGAACAGACTCATC
CCCTTAGAGTTCCAGT
AGCGATTTCTGATTCT
ACACCAAAGAGTGTGC
ATTCCTAAGCGCCATC
GAGGGTAGTCAATGGG
TGCGACGCACTTGTCC
AAGTACCCATGGGAAC
TCAATCTAGATACATG
TCCCACACAGCCTACG
GTGATGTAGCACTAAA
CTCCACAAGATCCTAC
CTTACCGAGCCTGAAG
TGTTGAGGTAGCTTGT
GTGGTTATCTGCTTAT
CGATGGCTCCGACGGT
ATTATCCGTCGTCAGC
TGGTTAGGTCATGGCC
CGGGCATGTATCCCTC
TACCTGCCATGAGATA
TCACGCTGTTGCCTAA
CTCCTCCGTGGTATGG
TCAATCTAGTGGTCAG
GAAACCTTCGGACCAC
CCTTGTGAGTAAGACT
TCGGATATCAGGCGAA
TGATCAGAGCGATGAC
GGAGGATGTATCGAAA
GAGACCCAGACCCTTA
TGGGATTGTAGTCTGT
TCAAGACCATCTGCGG
GTAGGTTTCCATGAGT
CTGGCAGGTATTGACC
GTTCCGTCATACAGCT
ATTCCCGCAGGCTACC
GTTACAGGTCATGCAT
TTTCATGAGAGTCAGC
CAGAGCCGTACAAACA
AGGGAGTAGTCCCAAT
ATCACTTCACGTACAT
CAAGGGATCGACACCG
ACTGATGAGACGGATC
GCTGCAGTCAAGAGGC
CCTCATGTCTAATTCC
CACAGATAGAGGTTAT
AATGGAAAGGGTAGCT
ACGATCACACATGACT
AACAGGGAGCCTTTGA
CTTCTAACATCGCTGG
GCCCAGACAAACAGGC
ATAGAGAGTGTAACGG
ATTTCTGAGCCACTCG
ATCGTCCAGGGCAACT
CATTGCCCAGTTGTTG
GTAGAGGTCTTCCAGC
CGAGGAACAAGCTGCC
TGCAGTATCGAAATCC
CAGCCAGGTAGTGCGA
CAAGGGAAGAGAGTGA
TGATCTTCAGTCTTCC
GGGATGACAGAATTCC
TCGATTTTCATTGCCC
GAGTCATCACGTAGAG
GTTAGACTCCCTGGTT
AACGAAACACGGTGAA
ATTACTCTCTACCAGA
TTCAATCCAACTACGT
CTAAGTGAGTAGTGCG
ATATCCTCATCCTTCG
GTGTCCTTCCTCTAGC
ACTTATCTCCATAGAC
GAGTGAGAGTTTAGGA
GGCGTCAGTTGCAACT
CATGCCTCAACTGATC
GACCCAGAGGGAGGCA
TCGAACAAGGATGGCT
GTCTTTACATCGTCCT
GTGACGCAGCGATCGA
TATCGCCCATTCACAG
TTTCATGAGTATGAAC
CGGGCATTCTTGGATG
GGGCCATCAAAGGGCT
GGTTAACAGATGCAGC
TGTCAGACATGTGCTA
CCTACGTGTTAAGCAA
TGAATCGTCAGCTTGA
GAACACTCACCAACAT
TCATTGTCACCCATAA
GTAGGAGTCTCAGTCC
GAGTCATTCCGTATAG
CATACTTAGGCTTCCG
GGCTGTGTCCAGCAAT
TGTGTGATCTGGGAGA
AGAACAAGTAACCCTA
TTCCTCTCATCCTTCG
CTGCCATGTAAGGAGA
CGCCATTGTGTTGACT
AGAAATGGTGTTGCCG
AATCGTGTCCTCAGGG
GAGCTGCGTTCCATTT
GTACAACCACTGTGAT
CGACAGCCACAACATC
TGGGCTGGTCCCTCAT
CATGCGGGTTGGTACT
AGGCCACAGGCTAAAT
TGCACGGTCGATCCAA
GTGAGTTGTACAACGG
CCGAACGGTTCGGGTC
GTCCCATAGTATGCAA
AGAACAACAGACCAGA
CACGGGTCACTGAGTT
CAAGGGAGTTAGTTCG
CACGTTCAGCACACCC
AGCTCAAAGCTGTACT
CGATGGCAGTGCTAGG
CATCCACAGTCACACT
TTAGTCTCAAACTCTG
CGAGAAGGTTCCCACT
TTAATCCGTGAGTCAG
TCGAACATCGTCGCTT
CGTGAATAGTGTACCT
CCTTCAGAGTCCGCGT
CTGATCCGTGAACCGA
TCGGGCATCATTGCCC
CATCGCTTCGCACTCT
AGGGTGAGTATGACAA
CACTTCGTCGGCTGTG
CAAAGAAGTATCGTTG
AAAGGATAGGGATCGT
GGTTGTATCATTGTGG
GGCACGTAGAAGGGAT
GCAACCGTCTGAGCAT
TTTCGATAGCAGTACG
GGAATCTAGTCAACAA
TGGGTTAAGGTTAGTA
TTGGGCGAGAATTCAG
GTAGGAGCAGCTTTCC
GGGCTACAGAACTGAT
GATTCTTGTTTGAACC
CATCCACAGCAACTCT
ACTTTGTGTGTCCGGT
ACTTATCGTACGAGCA
GGGCTCATCTGTGTGA
AACGAAATCATACGGT
ATTGGGTTCGAGTGGA
TGAATGCAGTGGACTG
CCACCATGTATCAGCT
CAGCCAGCACACTTAG
TCCACGTCAGAACTCT
GGCGTCACACACAGAG
CTGTACCTCCTTTGAT
TAGTGCAAGTCAGAGC
TTTAGTCAGCCTCCAG
AACGGGACATAAGCAA
GGGTTTAGTCAACACT
TCTATCAGTAGCGAGT
TCGGGACGTAGACGTG
GATGATCTCACGAGGA
TGGATCAAGTGAGTTA
ATCCATTCATCATCTT
GACGTTAAGGGCTAAC
TTTACGTTCCACGGAC
ACCAACAAGTATAGGT
AAAGAACTCCCGTGAG
CTAACCCGTCGTCATA
ACACTGAAGGTGGCTA
AGGAAATCAGGGACTA
CCAATTTTCCACTTTA
AACAGGGTCGCATAGT
AGAGCCCAGCTAGAGC
ACATGCACAGATTTCG
TTCATGTAGTAAGACT
TGAGCGCCAGATTTCG
GGGACTCAGACTAGAT
GATGTTGAGAGCATAT
TAAGCGTTCAGACATC
AGGTTGTAGAGATCGC
GGGCTCAAGGATGGCT
GCACGTGAGAAGCCAC
ACTGATGTCAATCTCT
CGTCCATGTGGATTTC
CCAAGCGCACACTTAG
AATGGCTCAGAGAGGG
TGATCAGTCCATTGTT
GTTCCGTTCTCCATAT
TGCTCCATCACATTGG
CGGAACCTCCAACTAG
AACCTGAAGGTCATCT
CCAAGCGGTCTAATCG
CGAGTTATCAGACAAA
CATGAGTTCATTTACC
GTGTCCTCATATTCGG
GTCTAGAGTTAAGGAT
CTACTATGTTCTTCAT
CACTAAGAGTTGCTGT
ACGGAAGCAAGTGGCA
GCTTTCGAGTACCATC
CGTAAGTTCTCGAACA
ACTATTCGTCGAGTGA
ACTTATCAGGAATTAC
CCGGACAGTCGGTAAG
CAGGTATTCTCTGGTC
GGGCTCAAGATGGCGT
CAGGTATTCGGAGTAG
GGGACCTTCCAGTGTA
AGACACTGTAGAATGT
GACGCTGAGCATGGGT
AGTCACACAGAATCGG
ATGAGGGGTGGAATGC
TTCCGTGGTAATTGGA
TAGGTTGTCACACGAT
TGCAGTACAACAAAGT
TGGATCACAATGCTCA
AGCATCAGTGGCACTC
GAACTGTCAAAGGGTC
GCTGCAGTCCGCACTT
TCCCATGGTTAGGGAC
AAAGTGAAGCCATATC
CCCGAAGGTGCATGTT
CTGCATCTCTGCGGGT
AGGGCCTGTCGCAACC
GTTAGTGCACCCATAA
GTCACTCAGTGTAGTA
GTGAGCCAGATTCGCT
GGGAAGTAGAATACAC
AATTCCTGTACCTAAC
CTACAGACATATCTCT
AACAAGACACGATAGG
ATCTTCACACCCTCTA
CCTCAACCAAGTGCTT
TTACCGCTCTGACGCG
CTCATGCAGGCTCACC
GTCTAGAGTTCCGCTT
CGCATAAAGTGATGGC
TAGATCGCACCAGTAT
TCTGTCGTCCGAGGCT
CAAGCTAGTGCACAAG
GTTGCTCAGTTGGAGC
TTACTGTCACCAGTTA
CTACGGGGTGCATGTT
CCCTGATTCCGTCCTA
CTCTGGTAGGCGCTCT
CATTGCCAGGCCTTGC
TCGAACATCTGTCCCA
GCCCGAACAAGAGGCT
GCCAGTGGTGAGTAGC
CGAAGGAGTGGGTCAA
ACGGAAGGTGACAACG
TGCTGAAGTGGTCTGC
TTGGGTACACAGAGAC
GGTTCTCCAACTCGAT
ACTATCTTCAAGCCGC
AACCTTTCAGGAGGTT
GTGGTTATCCGAAGGA
GGAGGTACATGACGTT
CATCGGGAGTACCCTA
TACCCACGTAAGTAGT
CAACGATAGCAGCGAT
GTGCTTCTCAACTGAC
AAGCATCCAATACCTG
CCAATGACACCCTGTT
GTTCGCTCACTTCCTG
GTTGCGGCAGCTTCCT
CTGGTCTTCTGGACTA
AGGAAATCAGATTAAG
TGTGCGGGTATGATCC
CAGCGTGGTCTCCCTA
CAGGTATTCCACCTCA
GTTGTAGGTTCACCGG
TGCGACGTCTCGCTTG
TCGTGGGCAAATTAGG
ATGAGGGAGTGAGGCT
GACTCTCAGCGATCGA
GAAGGACGTAACATAG
GGAGGATCAGAGTCAG
TTCCTCTGTTCGGACC
TTGTTTGCATCTTCGC
TATCCTAAGAAACACT
GCAGGCTGTATGGAAT
AATGCCATCGTTATCT
TTAGTCTTCGTAATGC
GGGATCCGTGGTCAAG
TCACTATAGGGTAATT
GGGCTACTCAACTTTC
TCGGATAGTCACAGAG
GATGACTAGATGCGAC
TGCATCCTCGTTCAGA
GGCTTTCGTTAAAGTG
TACCCGTCATTCACAG
AAGAACACATACGCAT
TCTCAGCAGCTAGTTC
GTCTACCAGTGGTCAG
CATTCTAGTGCGAACA
CTTTCAACATGCGGTC
CCGATGGCATGATCTG
TTGAGTGAGACGCTCC
CTCAATTCATATCGGT
TTGGATGCAAGCGAAC
GTGTCCTAGTGATAGT
GGGTCACGTACCTAAC
CTGTCGTCATAATCGC
CACCAAACATTCTTCA
TATGTTCTCTGACGCG
CTGTGAACAGCTGTGC
TTACAGGCACACCAGC
CTCCAACGTAGAGACC
CGATCGGCACCCTCTA
TGAGGTTAGGAAGTGA
CATGCTCTCCCTCATG
TTGGGCGCACTACCCT
TGCATCCAGGCGTTGA
CCAATTTGTGACTAAA
ACTATGGGTTTCGTAG
GTTAGACGTCTGATCA
TCGCAGGCACAAATCC
TAGATCGAGGATGGCT
CATTCTAAGGAGACCT
GTGTTAGTCTAACACG
CACTGGGCATAAGATG
GAGTCATTCCCTTCCC
GGTTAACGTCGACTGC
CGATGGCCAGAAGCGT
CTGGACGCATGGACAG
TCTCAGCTCGCTTAAG
GACATCAGTCCAATCA
ATGGGTTCAGGGAGAG
TAGTGCATCGGTCTAA
GTGACGCCATCACAGT
AAAGAACGTTAGGGTG
CATCCACTCCCAACTC
AACCATGAGCTCTTCC
AAAGGGCTCCTCACCA
GTTCGCTTCTGTCAGA
CCACACTTCCGCTTAC
AGACCCGAGTAGACAT
TAATCTCAGGACTTCT
CAATGACAGTCAAGCG
CATACCCCAACTTGCA
GCCAGGTCACTGTGTA
TAATTCCTCACCCTCA
TCGTGCTCAATGCTCA
GTGTGATCACCCATAA
CAGACGGGGAATGCAA
CTATCTACAACTGTGT
CTATAGGTCTCGTCGT
CCTAACCCAGTCGCTG
TACATTCAGGGTCACA
TAACTTCCATTCACCC
TCAGTTTTCAGCGCGT
GGGTTTAAGTCGGGAT
TGTAACGGTAGATCGG
ACCAAACCACAGTCCG
GATGGAGAGCTAGAGC
GAGTCATGTACAAGCG
AATCGACAGGTGAGAA
AGGATAATCTGCTAGA
GTGAGTTAGCGTCTGC
GAGTTACAGGTCCCGT
CGAGTGCAGTCGCCAC
AGGATAACAATGGCAG
ACCTACCAGCTAAATG
ATAGAGACAAAGAACT
GCATCGGAGTTCCAGT
ACGTAGTCAAGTCATC
GTACAACCACAGCTTA
GCCTGTTAGATGTTAG
GTTACGAAGACTCGAG
ATTGTTCAGAATTTGG
TCCACCAGTACTCGTA
AGAGAATTCTCGTGGG
GACTCTCTCAAATGCC
GTTGTGAAGCCTGAAG
AAGGTAATCAGAGTGG
CATCGCTAGCGTACAG
TCGTGCTGTCTACACA
ATTCATCGTAGGCAAC
ATCATTCCAGAGGCAT
TGTAACGAGAGAGCGG
CTTCCTTCATCTTAGG
AGGAATAAGCGGTATG
GAGTGTTTCTAACACG
CTGAGCGAGTGTTGTC
TGTGAGTGTACCCGAC
ATGGGTTCACTGGACC
GAATCACGTGCCAAGA
GTCATCCCATTCACCC
GGTGGCTGTTCGTTCC
CTAGGTATCCTACTGC
TTACCATCAGATACCT
ATGAGGGCACCAGCGT
TCCAGAAGTGGGTCAA
CCTCTAGAGGAACATT
CCAAGCGCAAATCGTC
ACCAACACAGAGGAAA
CAGTGCGGTACCGCGT
GGGCTCAGTATACAGA
ATCGTGAGTACCCACG
GCCAACGAGCGATCGA
GTCCCATCAGATACCT
AGCGCTGGTCCTACGG
TTGCTGCGTATCACGT
TGCTGAACAATCGCGC
AATTTCCAGTCAAGCG
AGAACCTTCCGAGGCT
TTGGGATGTCCTTTGC
TGGGAAGCAGCGAACA
CTACAGAAGTTGTAAG
GGGACAAAGGAGAGGC
GGAATGGCATGACAGG
CTGTGAACACGCAGTC
GTATTGGCACTTGGCG
GTCAAGTTCTCCGCAT
TAACCAGCAGTAGATA
CTACAGACACACAGAG
GTTGTAGAGATGAATC
ACAAAGAAGTATGCAA
TGACCCTGTTAAACAG
TGAGCATGTGTCGCTG
GGAACCCTCAAGTCTG
TCTATCAGTGAGCTCC
AATCGACCAGCTTTGA
TCGCTTGAGGACCCAA
TAGACTGTCCCATTTA
GCTCAAAAGTCAGGGT
GGGTCACAGTCACTCA
GACCCAGTCTTTGATC
ACCATTTGTGCAACGA
AACCATGAGTTCAACC
GATTTCTAGTTTCGAC
TGCTTCGAGCCTATCA
GGGAGATCATGGCTGC
GGGTCACCATTGAGGG
GCTGGGTAGACGCATG
TGCCGAGCAAGACCTT
CCTCCTCCACATCATG
GTACAACCAACACTAC
TGCAGGCCATATGGCT
TATTTCGCATCCGATA
CAACCAATCGTTGTGA
CGACAGCTCCACTTTA
GGGTCACGTAAGATCA
TTCCTCTCAGTCGTTA
ACTTTCAAGGTTGGAC
ACGGGTCAGGAGAATG
TCATATCTCCTCACTG
ATCCCTGCATAGTCGT
GGGACCTAGACGCTCC
AGACTCACAGTCGTTA
CATCCGTCAAGCAGGT
AACAACCGTGCATGAG
CTGGACGCAATGCTCA
CATTCTATCGCTCTCA
ACCATTTAGCTTCATG
CTAGGTATCTCCTACG
ACTTAGGTCCCGAGAC
GTGATGTCAATTCACG
GGCACGTAGACCAAGC
TTGGATGCACTACACA
CTTCCTTGTCACTCAA
CATGCGGAGGACGGAG
ACGGAAGCAATTCACG
CTCAACCGTTCGTGCG
AGGGCTCGTCCATAGT
GAGTCATAGCAGGCAT
CAACGGCCATATGCGT
AGAGCAGCAAGAATAC
GATGACTAGCATATGA
TGGATGTGTGTCACAT
GTCGCGACATACCAGT
AGCGATTTCAGCAATC
GAAACCTAGATAGCAT
ACCTGTCGTCGACTGC
GTTCGCTTCTCCGAAA
GCTCAAACATAATCCG
GGGCGTTCATCGGTTA
CTCAGAAGTTACCCAA
GACGTTAGTCTACGAT
ATGGATCTCTGCGGCA
GAAGAATTCTGGGCGT
CGGGACTAGCTATCCA
CAACCTCGTATCCCAA
CAAAGAAGTCGTACAT
AGCCAATGTTTGCCGG
TGTTCATTCGTCGACG
GCCCGAACAATGGCAG
TGCGGCAGTGACGCCT
TGCAGGCGTTACGATC
GCTGAATCACGCACCA
GTAATGCGTCCCGGTA
CGTTCTGGTCTTCGAA
TAGACTGTCTGACGCG
CATGCCTAGACCATTC
AGACACTTCAGCGCGT
CTCAGAAAGTGCTCAT
CCTGTTGCAACACTAC
GTGAGTTTCACCCTCA
GGGTGAATCGTCGATA
CACAACAGTCCCACGA
GATCGTAAGCCATTGT
TATTTCGAGCATCTTG
CATGCGGAGTAAACAC
ACTTCGCTCTTTCCGG
AAGAACATCTCGTGGG
CTGAATGAGTGCCAGA
CGAGGAACACTACCGG
TAGGAGGGTTCTCCAC
CAGGCCAAGAACTCCT
CATAAGCCAGCACAGA
TATCTTGAGATGAATC
CACTGAAAGAGTCGAC
GACTATGAGGCCTAGA
TAGTGCATCACGGACC
GATTTCTGTATCAAGA
AGGGTTTAGAGCTGAC
TTCCGGTTCGTCGACG
GCTTCACTCGATTGGT
TCCACCAAGTACAGAT
CTCAGTCGTCTTCTAT
TTCCGTGTCATGACAC
TCGAAGTTCAAGTGGG
ATCCTATCAATTGAGA
CAGTTCCTCTTCCCGA
ATCGGCGTCGAACCAT
CGTTGGGTCCTATTTG
AGAAATGCATCATGAC
GTCCTCACACACAGAG
ACCCTTGTCCGAGGCT
CAAGACTTCCTACCAC
GTTGAACTCACTACTT
AGGGTGATCCTGTAGA
GAGTGAGTCTCATAGG
TATCTTGTCTTGATTC
GCACGTGCAGTGTATC
AATTCCTCATGGACAG
TAACCAGCATGAATAG
CTCCGATAGACCGCCT
AAGATAGCAGATAAAC
GCCAACGTCCTACGAA
AAACGAAAGTGCACCC
GTTGTGAGTATCTCGA
GTGAGTTAGAGCGACT
CAGATTGTCCATGATG
CCCGGAAAGCATTGTC
GGGATCCGTTATTCTC
TCATACTCAGACCGCT
TCTGTCGCAGTAACCT
TTGACCCTCACGATCA
TTACGTTGTGGATGAC
GCACATATCACCTCGT
GTGGGAAGTCTCTCCA
TTATTGCCATGTGGTT
TGAGGGACAGCGTACC
TGGGTTACACGCTGCA
GAGGCAACAGTCACGC
CATTGAGAGAATGTTG
TTCCTCTCAACTGTGT
ACAAGCTTCGTTGTTT
TCCGAAATCACCTGGG
TCCGAAACAGGTGACA
GTTTACTCAGCTACAT
TCAATCTTCCTAACAG
GAAGGGTTCCCAAGCG
CGGGTGTCAATCTCGA
CGGGTCATCATCGCAA
CAAAGAACAGTTCCAA
GAGTTACCATGATGCT
TGTCCCACATGACACT
ACCTGTCGTAGGCAGT
GTCTACCGTCAAGTTC
CAATACGTCTCGCAGG
AATGGAAGTCGCTTGG
CCCATTGCACCCGTAG
TAAGCGTAGCAACTTC
GCCAGCATCAGGACGA
GAAGGGTAGTGATCGG
GGGAGTATCGCGTGCA
CGGGTGTCAACATACC
CACTGGGTCTAGATCG
ATTCGTTAGCTGCCTG
CCGAACGAGGAACTCG
CTGATCCCATGTGCTA
GGAATCTGTCTACAAC
TAACCAGTCGGCATCG
CACGTGGAGTCCCTAA
TGTGGCGAGAGAGGTA
CAACGATCAATTGGTC
CTCCATGTCAATCCAG
AACTTCTAGACTTCGT
GGGTTATTCGACCTAA
GGGCTACCACAGGATG
GGAATCTCAGTCTCTC
CTGTATTAGTTACGTC
AAGATAGTCATCTACT
GTGCTGGGTTCTAAGC
TAAGCACTCTGCAGCG
TCATGAGCACAGGATG
TCATTTGCAGTATTCG
AGAACAAGTCTACAAC
TGAGGGACAGGCATGA
AAGCCATCAACATCGT
GCGATCGGTGGGCTTC
ATGCGATAGAAACTCA
ATTACTCTCTCACTCG
GCAGCCACAACGACTT
CTAAGTGGTGCATTTG
TGTCCTGTCCAGCTCT
CAGCCAGTCATCTGTT
TAGATCGAGTACTGTC
GCAACCGTCTCTATGT
ACAAAGAAGGCTTTCA
ACTGTGATCGTAGAGG
GAGTCATTCCGGGACT
CCTTGTGGTACCGTCG
CAATTTCTCTGCCCTA
GTAGAGGGTGTTGATC
CGTAAGTGTCTCCCTA
TTACCGCTCAACTCTT
ATACCTTGTCTAGGTT
AAGCCATTCGATGGAG
AACAACCCACTTTAGG
AGTAACCAGCCGCACT
TTTACTGTCTGAGCAT
TCCTTTCCAGGGATAC
CTAACCCTCGAGCACC
TTGTTCAGTACTGAGG
CAAGGGAGTGTCTCCT
GTGCAGCGTTGGTAGG
TCGGGACGTTCTCTCG
CTCTCAGTCATACGGT
TCTTAGTTCGCAGATT
GTGTTCCAGTAGTGCG
GATTCTTGTGCATTTG
TCAGTGAAGTGTTCCA
AAAGGTACACCAGGTC
GCCAACGGTATCAGGG
TCATCATGTGTCCGTG
AGGACTTCATCGAGCC
CAGCAATTCCCAAGTA
TATCAGGGTTAGTCGT
TCAGGGCCAACGGTAG
GCCATTCGTCAGACTT
AGAGCCCCAATACCCA
GGATGTTCAGTCGTTA
TGATCAGTCATACGAC
TTACCGCCATGGGAAC
ACAAGCTCATGGTGGA
AAGTACCAGGTGCTTT
CTTCGGTAGGATCATA
ATCGTAGCAGCTATTG
AGGGTGACAGCAGAAC
CATTCTAGTTACCCTC
ATGGAGGGTTGCTAGT
CTGATCCAGTCATCCA
AGTTAGCCACGCCACA
TCAAGTGTCCTTTAGT
TCACAAGAGGCCCAAA
TGTGAGTGTCTTTCTA
TTGGTTTCACGAAGAC
AGGCTGCAGACAAGCC
TACCGAATCTCCACTG
GACTGGGGTGGTAGCG
CACACAAGTACCACGC
GGAAGTGAGTATGTAG
AATGCCAGTGTCATCA
CGTTCTGTCACGACTA
CAATACGCAACCGGAA
GACTATGAGGCGATAC
CCACAAATCACGGAGA
GCCAGTGGTGGTCTAT
TGAATGCGTAACCAGG
CCACGAGTCGACCTAA
CCAAGCGTCCGACATA
TATGTTCCACGAAGAC
CCCTGATTCCTCATAT
TACTTGTCATGGGCAA
CTCAGTCAGCCGATTT
AGCGTCGTCTTTGATC
CATACTTGTGATACTC
TGTGAGTCAAGCAGGT
GATAGAAAGCCTCAGC
GATCAGTGTTGCATAC
TCGGTCTCACAAGCCC
CATGGATGTGATAGAT
ACCCAAATCCATTCGC
CGAATTGTCCCAGTGG
TTATTGCCACCAGTTA
AAAGAACCAAATGGCG
GTCATTTAGACAAGCC
CACCGTTTCATCCTAT
GGGTTTACAGTAGGAC
GCCGATGTCACGAACT
CATTCTACACGTGAGA
GGGAGTACAAGGAGTC
TGCACGGCAGAACTTC
AGAAGTAGTCGCGTTG
ATCGGATTCGTCAAAC
GCTGGGTTCTTGGTCC
GACCGTGAGCGACCCT
ATCCTATAGATTAGTG
GTCCTCAGTCGTTGCG
ACCCAAAGTTGGATCT
GTTACCCCATGGAAGC
GAGAAATCATGCGTGC
AGCTCAAGTGGTACAG
GTCCTCATCTAACGGT
ATGCGATCAGGCCCTA
TGAATCGCAGAGATGC
CAACCAATCAAGATAG
TCGCAGGCATAGAAAC
CTTCCTTCAGACGGAT
CGCCATTGTCAACGCC
TGACTCCTCTTAGCCC
CGGAACCTCCAACACA
CAAGCTACAAGTGGGT
AGTTCCCAGCAACAAT
GATGACTCAGGACGAT
CTGTGAAAGTTTGTCG
AACAAGAGTTCTTGTT
TTTGGTTTCATTGTTC
CGACAGCTCTACAGGT
GGAACCCTCAACTTTC
GAGATGGTCTCCGAAA
TGTGCGGCAGACACCC
CGGCAGTTCCAGCAAT
ACGGAAGCACATTACG
CAATCGATCCGTAGGC
ACCCAAAAGCTCGGCT
AGGCCACCATCTAGAC
ACTCTCGTCATTCTTG
AAGACTCGTAGAATGT
ATCCATTGTTCCACAA
GTGACGCTCCGCAAAT
GCATGATCACGTTCGG
ACAACCACACAACGAG
AGTTCGATCCGTCAAA
TTTACCAAGGAACTCG
TTGACCCCACCAATTG
TATCTTGTCCTCACTG
ATCCATTCACTACTTT
GTCGTAATCCTGGTCT
TTCGATTTCTGAGGCC
CAATCGAAGGGTTAAT
TCCGAAAGTATCGCTA
GGCGTCATCCCATTTA
ACAACCAAGCTGAGCA
GTAATCGCAAATTAGG
GTAACCACAGTCTACA
CATCCACGTCTCCTGT
TGACAGTAGGTGCAGT
TCTCTGGTCGGTCAGC
CAACAGTGTGGAACCA
GATTCGAAGGTCCAGA
ATAGGCTAGCCTAACT
TGAATGCCATGGCCAC
AACAAGAAGACCACGA
TGAGGAGCACCGTGCA
ATCACTTGTAGATGTA
ACAGGGACAAAGAGTT
CGGAATTCAAATCCCA
AACCCAAGTCACTCGG
GAGTCTAAGGTCGACA
GTCATCCAGAGTGACC
CGGTCAGCATCACCAA
CGCCAGAGTGGATGAC
GATTGGTAGAGCATTA
CGGAATTGTTGTAGCT
CTCTGGTAGTCGAATA
GGCTTGGAGGATACAT
GCTGCAGAGCGCTGCT
CCGGACACAACAGATA
CTCCACACACAAGTGG
ACACGCGTCATTTGTC
TCATCATGTCACGTGC
TCTTCCTTCGCTGACG
TGTTACTAGGCATCTT
TGAGGTTCATAGTCAC
ACACCAATCATAGCAC
TGAATCGAGTAACCTC
CAAGGGAAGGCTCCCA
TTACAGGGTTGCACGC
AGGACGAGTGGTCTTA
GTACAACAGCAGCCTC
TATTGCTTCCCTCAAC
CTGTGGGAGCGTTAGG
TGCTTGCGTGCATGAG
GAGGGTATCTTCGTGC
ACACAGTAGTGCTAGG
GAGACCCTCGGTCTGG
GGGAGATCACGTACAT
TCTCTGGGTTGGCCGT
TACATTCGTCGAAGCA
AACAACCAGAGCGACT
TCGCTCAAGATTGGGC
AGGTCTATCTGAGAAA
CTCCAACTCAAGGACG
TCATGAGAGTGTGTTC
GTTACCCTCGACCAAT
CGGACACGTAGGCAAC
CTCTGGTCAGGATGAC
CTGTAGAAGCAGATAT
TGAACGTGTTACCTGA
ATCTTCACACACCAGC
GATAGAACACGACGAA
CAAGACTAGCTAGAAT
AACGGGACAGCTCTGG
CACACAACACTCCGGA
GTCTACCTCTCTCGAC
GTTGTCCAGCATGTTC
GTTGTAGCAAATCAGA
AGACCCGAGTCATACC
CGGGCATTCCCAACTC
TGAGCATGTAGAAACT
ATCGATGCACTTCAGA
CATGGATCAGCGGTTC
TCGGGACTCTCTGACC
CATTGTTGTGATGTAA
AGGCTGCGTTAGGCTT
GCTTCACTCGTAACCA
GACTCTCGTTAGGGAC
CGGAACCAGACAACTA
GGTAATCCAGGCACTC
AGCGTATAGCAAGGAA
ACTACGAGTTGATCGT
CTATCCGTCATAAGGA
AGCTCAAGTCTAGATC
CGTCAAACATCCCACT
CCTATCGGTCTTCGAA
ATATCCTGTCGCAGTC
TACACCCAGGAAGTAG
ATCGGATCAGCTGTGC
TCTATACTCGTCTAAG
AGGGTGATCCGCTTAC
ACGGAAGTCTCATTGT
CCTCCAATCCTCACCA
TGATGGTAGTGCCTCG
TGCCGAGCAGTCTACA
ACGGAAGGTTTCTTAC
GTTGCTCCATTGACTG
AGAAGCGTCTCTATAC
ATCACGAAGGCCGCTT
TCCTTCTTCGTGTCAA
AGCTACATCCTGTTGC
CAGATTGCAACAAGAT
TCCTCTTCAGATCCAT
CAACGGCAGGAGAGGC
CGTTAGACACAGAGAC
CCCTAACCAGCTGTTA
TTTCAGTAGCTGACAG
TCGGGCATCCCGTAAA
ACTATGGAGCATAGGC
TACTTACGTCTGTGGC
GTTACAGGTGCTCTTC
AAAGGGCTCAGACCTA
CTTGATTGTGGCATCC
GTAACCATCGAGTGAG
ACGATGTTCGTGGAAG
CATCCCAGTCTTTCAT
GCCTGTTGTGACTATC
TCGACCTAGGTGCTGA
GGTTAACCAGCGATTT
TCGAAGTCAGGGTCTC
TTACGTTCAAGCCTGC
TCCGATCTCTGAATCG
TTCCACGCACCGTACG
TGTTACTAGTAGGGTC
TCATGGACATCGAGCC
TACATTCCATTGCTGA
CTCAGAACAACGACAG
CTCATGCTCAGGTAAA
AGTTCCCTCGAGCCTG
AAGCGAGCATGATAGA
GGTGGCTAGCCGGATA
CCACACTAGCAGATAT
GAGACTTTCGACATTG
ACCCAAAGTTGGACTT
GCAACATTCAGCAGAG
TAGCACATCTCTCGAC
TACTTCATCGCCGAGT
ATCACAGGTAACTAAG
TTGGTTTGTCTGTCCT
AGCGATTCAAACAGGC
GACTATGTCGTCGATA
CACTGTCCAATCCTTT
GATCGTAGTCCTGTCT
TCGGGCACATATCTGG
AGGGCTCGTGGGAGAG
CTACCCATCGGTAGGA
TCAGGTAAGAGAGCGG
CGGGTCAAGTAGCCAG
AATCGACTCTTTGCGC
CTAAGTGGTCAGCTTA
TGACGCGAGCCATTTG
GAGTGTTTCGCATTGA
CAGCAGCTCCTACTGC
TCACACCGTCCACAGC
ATCTCTAGTAGTCTTG
GTTGAACGTGTTACAC
TCTTGCGAGTTGTAAG
TTGTGGAGTCTTCAAG
CTACAGAAGTGGACTG
TGCAGGCGTATTGCCA
AACAACCCACAAAGCG
CCTCTCCAGTCATTGC
TTTATGCGTAAGATAC
GTTTACTGTTTACTTC
TATTGGGGTTATGTGC
ACCATTTTCCGACAGC
CTACTATTCCCTCTCC
TGTGCGGAGCAATTAG
TGAATCGAGCGACTGA
TGTCCACGTTAAGACA
AATGAAGGTCACGACC
TGCAGTAAGGTCGTGA
TGTCCCAGTGCCTTTC
CATGCTCCAGCAGTTT
AAAGGTAGTTAGGGTG
ATCGTAGAGACTAGAT
CACATGAAGAAGGATG
GCTACCTCACCGTACG
CTATAGGCAACGGGTA
CACAGGCCAAGATGGC
GAAGCGAGTCATGCAT
TCATCCGGTACGATCT
AGGAATATCCTTTGAT
CTTTCGGCACTCCACT
CTTAGGAAGAAACCCG
TCATCATAGGTTCAGG
TAAGCGTAGTCGGCAA
TGAGCGCAGAGTTCGG
GTGAGGAAGCCGTAAG
TCATGTTTCGATGGAG
GGAGGTATCAATGTCG
AGGAAATTCTGGGCCA
CATGCAAAGCTGGAGT
AGTCAACCACACGGAA
TGTGAGTTCGCTCCTA
TCGGGTGAGCAAATGT
TGATTCTCACACCTGG
GACGCTGGTGCAGGAT
AGTACTGGTGTTAGCT
AGGGCCTAGGTAAACT
CATACAGTCATTCTTG
ATCGGCGGTAATACCC
GACCTTCCACGTAGTT
TGAGGGAGTTGAGTCT
CGGGTGTGTCTGCATA
ATTCTACTCAGTGCGC
GTCATGAGTTTGTGGT
CAGATACGTTCTGAGT
CAAGGGAGTCAGACGA
CGAGAAGAGGCGCTCT
CAGCAGCCACTCACTC
TGAGGGAAGGGTAATT
GTTACGAGTACTGGGA
TACCGGGCAGTTTCGA
TCATACTAGTGCGTCC
ACTTATCCACCATTCC
AGGATAACAGGTACGA
ATTCTTGGTACTGACT
CGATCGGAGACGGTCA
ATCGGATTCTTCTGTA
AGCATCAAGATGGTCG
TCCTCGAAGGAATTAC
AGGTGTTGTGGAAGTC
GATAGAAGTTGCTCCT
CAACGGCCATCAGTCA
ACTACGAGTAGATTGA
ATGAAAGCACACTGGC
GTCACTCTCATGCATG
CTCAAGATCAGTGTTG
TACAACGAGCTGAAAT
TAGCACAAGTTGCTCA
GGGAAGTGTCGAGATG
CCACTTGAGAGCAGAA
ACCTGAAGTCTTCAAG
ATTCTTGGTTAATCGC
ATCCACCTCGTGGCTG
ATCACGAGTGGTAACG
GGGTCACCAAGTGCAG
TCACGGGGTATGTCCA
GCGAGAAAGGTCCTGC
TCGCACTTCTCGACGG
CCTCCTCGTTCGGACC
TAAGTCGAGTGCCCGT
AAAGTGACAGTGCGCT
GTGATGTGTTCGAACT
TTTATGCGTGTCCAAT
TTCTTCCCAGGTACGA
ACACAGTAGAGCAGCT
CTACATTCACTAGGTT
GGAGAACTCTCTGACC
GGTAACTGTTGTTGCA
TTGGGATTCAATGTCG
CGCGTGAAGAGGGCGA
GGGTGAAAGAATTCAG
CATCCACTCAGCGCAC
GAGGCAATCGGTGAAG
CTCAGGGAGGATCATA
TCGAACATCCGCAGTG
TTGGGCGGTACGTAGG
CGGGTCAGTAGGTAGC
TTCTAGTGTGCCGTAC
GGAAGTGAGGACATCG
GTCAAGTTCCATTGTT
AGACTCATCACTTATC
GTTGCGGGTCTAATCG
TTCTTCCTCTAGATCG
TTCACGCTCTGTCGTC
GCCAGTGGTAGGAAAG
ACGGGTCAGGATACCG
CGAAGTTAGCACCGTC
GCCAGGTTCCCAGGAC
TACCGGGCAACAGCCC
TTCCTTCCACCTATCC
TCTCAGCTCCATCTGC
ACACAGTAGAAGTCCG
ATTCTTGTCAGATTGC
CTCATGCCATTGCAAC
TTGTTTGTCCGTACGG
GGTTCTCTCATCGACA
TGCCGAGAGCGAAACC
CAGATCAGTGAGTGAC
TCAAGACGTTGGTACT
CCTCAACCAACTCCCT
TACCTGCCAGCAGTCC
GGAGAACCATGCGTGC
GCTTTCGGTATACGGG
TTCAATCCACGAAAGC
CCCGGAATCACTCGAA
GAGCCTGAGATGCCGA
CTCAGAAAGCATGCGA
AACGTCATCGTCACCT
ACTTCGCGTTCTAAGC
TTCTAACTCGGCTTGG
TTCTAACAGGCAGTCA
GTGGAGAAGAAGGTAG
CTAACCCTCTGGCTGG
CCATAAGTCTAGGCCG
TGAGCATAGAGCAACC
GTCCTCAGTGTAGTGG
TACAGGTAGTCAATCC
TGCAGTATCCAGTGCG
GTGAGTTTCTATGCCC
CGAAGTTCATATCTGG
CCTGTTGCAGGACGAT
AGATCGTTCAGGTAAA
GCCAGGTGTCGTACAT
TGGATGTAGAATCCCT
ACGGGTCCATAGGTTC
CACGTGGAGGGTAATT
GAAGTAATCGGCATAT
GTGTCCTCAAAGCAAT
GAACTGTGTCAGGCAA
GACGCTGTCTCATGGA
ATACTTCTCGTCGACG
CGGCAGTCAAGAGCTG
AGCCAATGTAGCTGAG
CACACAACAGTGACCC
ATGGTTGCAAACGAGC
CACTGGGAGGAGGGTG
TGGAACTTCTTCACAT
ATAGGCTCACTACTTT
AGACAGGGTAGTGTGG
CTGTCGTAGATGTTAG
AGGACTTTCTCGAGTA
TCATTCAGTATCGAGG
CCTAAGACAAAGTGTA
TACGGGCCAACTCATG
ACTGCAAAGCCGTTAT
AGATAGATCTTCGTGC
GCCTGTTGTCAAAGTA
GACCAAGGACTACACC
