# Supplementary material for: Single-cell RNA-seq of Drosophila miranda testis reveals the evolution and trajectory of germline sex chromosome regulation
Source: PLoS Biol. 2024 Apr 30;22(4):e3002605. doi: 10.1371/journal.pbio.3002605 (PMC11135767; doi:10.1371/journal.pbio.3002605)
Supplement: S1 Data — (ZIP) [file pbio.3002605.s017.zip › S1_Data/testes.withrep.fC10000.alevin/alevin/whitelist.txt]

TCTCAGCCAGTCCCGA
CTATCCGCAGATTAAG
ACGTAACTCATGCCCT
GATGTTGAGAGGTATT
TAGGAGGGTATGATCC
GAGTTACGTTTGGGTT
GTATTGGCAATGGCCC
TGACCCTTCTGAATCG
GTTGCGGTCCGATAAC
AATGGCTCAGTATACC
TGGAACTAGCTACAAA
TATTGGGTCGAGAAGC
TATCTTGTCGCTATTT
AACAAGAAGGCTTCCG
TGGTGATTCGACGCGT
GTCATGATCCAAGCTA
CCTTTGGTCAACTGGT
CACGTTCTCCGTGACG
TTCACCGCAATAGAGT
ACTTAGGAGTCATCGT
CTTACCGGTAACGCGA
AAGCAGTGGTATCAAC
GTGGAAGGTAGGCAGT
CTTCTAATCTCGGTCT
CATACCCCACTTGTCC
TACGGGCAGCTCCATA
ACACTGAGTCGAGTGA
AAACGAAAGCTAATCC
TACGCTCCACGTGAGA
AAGTACCCATCGATCA
AGATAGAGTCAACGCC
CTTCTCTAGTCTTGGT
TGATGGTCAAATACGA
ATGGATCCAGAACTTC
GATAGCTAGCATGGGT
AGTACCACAAGACTGG
GTGGAGAGTAACCAGG
CACTGAAGTGTCACAT
CGCATGGCACTCTAGA
TAAGCACAGCTAGATA
GAAATGATCGTGCACG
ATTATCCCAAATCCCA
GTAACACTCTACGCGG
GTTACAGAGAACTTCC
CGGACACCACCGTACG
GGGACTCCAATCGAAA
TATCTGTAGCCTCACG
TACTTGTTCTACCCAC
CATCCACGTGGCTCTG
TACGGTAAGCGACTAG
ATGATCGAGAAACTAC
GCAACATGTAGTTCCA
AGGGCTCCAGCACAAG
ACACTGATCGAACCTA
CTACTATCAGGAATCG
ACTTTGTTCCTTATGT
CAGATCAGTAGACAAT
TTGGATGCAACCCTAA
CATACAGTCAGCAATC
ACGTTCCAGATAGTCA
AGGACGACACCAGCTG
GAGGCAAGTGGAATGC
CTAGACATCGCTGTTC
CAGCCAGGTGATCATC
GTAACACGTGATGTAA
GAGGGTATCAAACGAA
CCACAAAGTCGCCACA
TATTGGGCACGCACCA
GGTAACTTCCACTAGA
TTCATTGTCCGAAATC
GCCATTCCACCCTTAC
TATCGCCAGGCTAAAT
TGCTGAAAGATGAATC
GTAGAGGAGGGCATGT
GATCGTATCATGAGAA
ACGTACAGTGGAAGTC
GCTGGGTGTCCACGCA
ATCGGATGTGGAACCA
TCAATCTCATCCGTGG
ACCAAACAGGAAGAAC
TCCATGCAGATGGCAC
AAAGGATTCTCTGACC
TCTGCCAGTACTGCGC
CCGGACAGTGTATACC
ATCGGCGAGGCTCAAG
GGGTAGAAGGCTGAAC
TCCCAGTAGGCGAACT
TCATTCACAAGAAATC
TAGGTACCACTGGATT
TTTCACAGTCAGGCAA
TCACTATCAAGGTCTT
TGACTCCAGTAGCCAG
AATGACCTCGGCTGAC
TTGATGGTCGAGCCAC
ACTTCCGGTAGCGTAG
AATGGCTTCGGAATTC
TTCCACGTCAACCTTT
TGTTGAGTCACGAGGA
CATTTCACAACCCTCT
GAACTGTCACGTCTCT
GAAGAATTCCGCACGA
AAGTACCGTGCCTACG
GATCGTACAATACAGA
CTCCTTTTCCGAGTGC
TCCCAGTGTACAATAG
GAATCACAGCGACAGT
GATTCTTAGCATATGA
TGTCCACAGAGATCGC
GGTAACTAGTGGTTGG
TTCAATCTCTACAGGT
CACAGATAGTGACACG
AGGGTCCGTTTGGCTA
TGTCCCACAACTCCAA
AGTTCGAAGCACCAGA
CGTCAAATCTCCCATG
TGTTACTAGGTGGCTA
GAGAAATTCAGAGTTC
TCACTCGCAGTTGGTT
GGGCGTTGTATTCTCT
CTCCACAGTTTCGCTC
CATGGATAGGATTCAA
GAACACTCAAGTATAG
TTCTTGACACGGTGAA
CTGTAGACAAATGATG
ACTGTGAAGGTGAGAA
CCACGAGCATAGAAAC
TGAGGGACACTCATAG
ATCGTGACAAGCTACT
GTAAGTCGTCACAATC
TCGAAGTCAAATAAGC
CTGGCAGGTCCTATAG
ACAAAGAGTACCTTCC
TCCTGCATCGTAACAC
CAGCACGGTGTCATGT
ATCGGATAGATGGCGT
CATCGGGGTTAAACCC
GATAGCTTCTATCCAT
GACTCTCTCCTCGCAT
TAAGTCGTCGGATACT
CGCCATTGTCCAGTTA
TGCCGAGCATGAGATA
ATTCATCGTCCTTGTC
GTGTCCTAGACTCTAC
CTTCGGTTCCTACAAG
GCTACCTAGGAGACCT
GGTTGTATCACGACTA
GGGACTCGTCAAAGAT
ATTACTCAGTCCCTAA
TTACCATGTTACACTG
TCACGCTAGGCACAAC
GCAGTTAAGACCTGGA
TGACGCGCATGAAGGC
GTTGCGGTCGGCATTA
GAGCTGCCAGTCCCGA
ATTTACCTCACAGAGG
ATTCAGGCAAATGAGT
GATGTTGAGGGCCTCT
CTGTATTTCTGGCCTT
TGTAACGTCCGCACTT
GTGTTCCGTACATACC
ACGCACGTCCCTAGGG
AAAGAACAGGTTAAAC
TGGTGATCACAGTACT
CGGACACTCTTAGCAG
TATCGCCGTTGCATGT
AGGACTTCATGGCCAC
GTAGTACGTACCTGTA
AACAACCGTCTGTGCG
GAAACCTCAGCGTGCT
ATGTCCCTCTATCGGA
TCCGATCCAACTGCTA
ACTATGGCACTAGGTT
ACATGCAGTCCTGTTC
GATGCTAAGGAATCGC
ACACTGAAGTGGCAGT
TTAGTCTGTAGCGTAG
ATGAAAGAGGACTATA
GTGTAACGTCAGGAGT
CTACATTCAAGCTCTA
CTTTCAAGTAAGGAGA
AATCGTGGTATACAGA
GATGACTCAATTTCGG
CAGATCAGTTTCGCTC
TACGGTACAATGAGCG
TTCCACGAGGTGAGAA
CCCGGAATCCAGGACC
CATTCCGCATGGAAGC
CTGCCATTCTTGTTAC
ACTCCCAAGCTCATAC
ATGGGAGCAGTTAGGG
AACGGGATCTGGGCAC
CTAGACATCATTTGCT
CCTCTAGCATAATGCC
CGTTAGAGTTAGGACG
TTCATGTCACCTCGTT
TTCGATTAGGCACAAC
CGAAGTTTCCGCAACG
GATTCTTCATGGATCT
GTGCACGCACAGCATT
GCCAGCATCAATGTCG
CACGTGGGTTTGGAAA
TCATTCAAGTCGCCAC
TCTCACGGTAGCGAGT
GGTAATCTCAAGCCAT
TCTAACTGTGGACTGA
AACGTCATCACCTGTC
CATGCCTTCAGATTGC
CTGTCGTCAGATACCT
ATTATCCTCGATACAC
AACCATGTCACCGCTT
GAATAGATCATAGACC
AGTACTGAGTAAGACT
AGTTCGACACGAAGAC
AGTTAGCCAACTGATC
TCTTAGTGTACCTAAC
TCCAGAAAGAGATCGC
AAAGAACGTTCCCAAA
TCAGCCTTCGAACGGA
CTGCCATTCCATGCAA
TTCCAATCAAAGGCGT
TGGTAGTAGAGAGCAA
TGTTCTACATTGAAAG
GGGATGACATGTCAGT
GTCTCACCACTTGTCC
CCCATTGCATTAAGCC
GGTGATTCAGCGAACA
ATTTCTGAGGGCCAAT
TTACCATTCGCTTGAA
GGGCCATGTCTAGGTT
GTGCTGGAGCCTGAGA
ATTCTACGTCCCGGTA
GTGCTGGGTTCAAGTC
TTCTTCCGTCTCGGGT
CAAGAGGGTAGCGCTC
GTTACCCGTTTGGCTA
TAGGTTGGTCCGAAAG
GCAACCGTCAAAGGTA
CGATGGCTCAGTGCGC
GATCATGCAGGACATG
GATTTCTGTCCCGCAA
CAATGACGTGCATTAC
GTGCTGGTCACCTTGC
AGCATCAAGCTACGTT
CGCAGGTGTCCCTGTT
TCACTCGGTCCGTTTC
TGATGGTAGATGGTCG
GTTACGAAGTAGAGTT
AAGGTAAAGGCAGGGA
ATTTCTGCACGCGTCA
AAGCCATCAAATTAGG
ATCCATTTCTCTTGCG
ACGTACATCTCCGATC
CCTTTGGTCCCTTTGG
CCATCACGTGGGTTGA
ACATGCAGTTGGTACT
GGGATCCCAGTGAGCA
CGTAATGCATCGCCTT
GCCTGTTCATGACTGT
CTTCTAATCCCGAAAT
GATCACAAGGCGTCCT
GATGCTAGTCCACTCT
GATGCTAGTGATTGGG
TATCTTGTCTAGACAC
GAGTCTACATTGAAGA
AATCGTGAGTCAGGGT
GAGAGGTGTCCAGGTC
TAATCTCTCGAGAGAC
ATGGGTTTCGGTCTAA
TGGATCACAATACCTG
GCACGGTTCAAGGTGG
GTTAGACAGCTCGACC
GTGAGTTCAAGAGATT
TCACTATCAACGTATC
TTGCCTGCAGTCAGAG
ATTCACTGTGTCGCTG
CTGTGAAAGAGGGCGA
CATGGTAAGTAGGTTA
GGGCTACGTTACCTTT
CCTGTTGTCATTCATC
TGAGGAGAGGTTAGTA
TTGGTTTCAAGAAATC
TAGCACACACACGGAA
ACATGCAAGGGATCGT
TTAGGGTAGTTGGAGC
CTCCGATTCTTTGATC
CTACAGAAGGTCCCTG
ATCGTAGAGAGGCGGA
TGCTGAACATGGACAG
GAGTGTTCATCGAACT
GACCAATAGAACTTCC
TTTACTGAGACCAACG
ATTATCCGTTATCCAG
AGCTTCCGTTTCGTAG
ACCCTTGAGTATGGCG
ACTCTCGGTGATTCTG
TTACGCCAGTAGATCA
GTGTAACTCTTGAGCA
TCAATTCAGGTAAACT
AGAACCTCAGGAGGAG
GGCTTTCCACTGTCGG
TGTGGCGGTAGCGTTT
CTATCTAAGGGATGTC
TTTGACTGTCGAGTGA
GTGTTAGCAATAGGGC
CCTTTGGAGGGTGAGG
AGGATCTTCGAACACT
CACTGTCAGAAATGGG
CTGTCGTTCTGGGAGA
TTCGCTGCAATGGCAG
TGCGGCATCACGGACC
CACTGGGCATGTGCTA
GGCAGTCGTCAACACT
AAGACAAGTTTCACTT
AGTACTGGTACAGAGC
TTTGTTGTCTAGTGAC
TTGGTTTAGAGCAACC
GTGGAGAGTTGCATTG
CAAGCTAAGCATTGTC
AGCGATTTCCAGGACC
AGGGTGATCAGGCGAA
AGTGATCAGAGAGCAA
GAGGGTAGTGAATAAC
TTTACGTTCTTCTGGC
AGACACTCAGTGAGCA
GCCAGCATCTTAGCCC
AAGTGAACACGGTAGA
TTGGGTAAGTGTAGTA
GGGTTTAGTATCGCTA
GACCGTGGTTAAGTCC
GGAATCTGTTGGGTTT
GTTCATTTCTCGGGAC
TGACAGTTCTCGTGGG
GACTCAAAGGTAGTAT
CATTTCAAGACCAACG
ACATTTCCAGATACTC
TGTGAGTGTACCGGAA
GGGACCTGTCCTGTTC
GACATCAGTGGTCTTA
CAATACGTCAACGCTA
TCGGGCAGTCCTTAAG
AACTTCTCATCGGATT
CACTGGGAGTAAACTG
GGGCTCACACTCTGCT
CTGGACGGTCCTACAA
TCTCACGTCTGGGATT
TGCAGATTCACGGGAA
TACGTCCTCCAGTGCG
GACGTTAAGTTAACGA
CCGGGTACAATGGCAG
TCTGGCTAGCTCTGTA
TCCTTTCAGATGCTGG
GGATCTAAGTAAGAGG
AGAACCTCACTCAGAT
AGACACTCAAAGACTA
AAACGCTCACTCCACT
TGCCGAGTCCATACAG
GCCCGAAGTGGACTGA
CACACAACACTTGTGA
TACCCACCAGCCGTCA
CGTAGTAAGGCACAAC
TCACTATTCATTCATC
AATAGAGAGTTCAACC
CAGGTATAGGTAAAGG
AGATCCAAGGTCTTTG
GTTATGGTCCCATAGA
AGTAGCTAGGACAGTC
TGCATCCTCTAGTGTG
GCTTCACCAAGAGTTA
GTGAGGAAGTTGCATC
AGGGAGTGTGCCTATA
GACAGCCTCACTTTGT
CATAAGCTCCCGAATA
CCGTTCACAGGAATAT
AAGGTAAGTGGTACAG
CGTAGTAAGCCTGACC
AGAAGCGTCACAATGC
GAGGGTAAGCGCTGCT
AAAGAACTCGACGACC
GCATCGGAGTACAGCG
CATTTCAAGGCGTTGA
AACAGGGTCTACCTTA
CCCGGAATCAGCATTG
GTGAGTTAGCGAACTG
CGCCATTTCAGGAAAT
GTTATGGGTCCGTTTC
AGGAAATAGGTGCCTC
GTAGATCCAGGTTTAC
CTGTGAAAGTAGGCCA
TGAGACTCATGCAGGA
CTAACCCCAACACAAA
CCGTAGGGTAAGCTCT
GATCGTAAGGTATAGT
ACCGTTCAGAATTTGG
TCGACCTAGTCAGCCC
TCCGTGTCACAGTCCG
TACATTCTCGTCACCT
CGAGAAGGTTAAGCAA
AACCTGAAGAGGGTAA
CCGATGGTCTAAGCCA
TTGACCCAGTCTGCGC
CATTCATGTTTCGTTT
CGTCCATCAATAGTCC
TGATCTTTCAATCTTC
GTGGGAATCTTGATTC
TGCACGGTCTATTCGT
ACGTCCTGTGTCGCTG
CACCAAACACAATTCG
AATGGAATCAAAGACA
AGTCTCCAGGACTAAT
ACTGTGACATAGTCAC
TGTAAGCGTTTCTATC
TGTCAGAGTTGCATGT
AGTACCATCTCCATAT
GCGGAAACAGCAGACA
ACACTGACATTCTTCA
CTTCGGTCATACCAGT
TCCATGCGTCTTTATC
AGCTCAACAGAGAATT
CGTAGTAGTCATGCAT
ATGGGAGCAGTTGAAA
TATCAGGTCGGTCTGG
AATAGAGGTGGTAACG
AGAGAGCCAGGTCAGA
CAGCAATTCCATCAGA
GGAATGGCAAGTGATA
CGGAACCCACCTGTCT
CATGCTCTCTGCTTTA
ACCACAACAAGGAGTC
TCCTCTTAGAGGCGGA
TCAGCAACAACCAGAG
GCCAACGAGTAGCTCT
GAGGCCTTCCTCACCA
ATGGTTGAGACCATAA
CTGCCATTCCGTACGG
GCTTCACAGCCATTGT
TTTAGTCAGCTAGAAT
GAGAGGTTCGCTGACG
AGTACCACAACCAACT
AAGTGAATCTCCGAAA
AAGGAATTCTACGGGC
GGAATGGGTCTACGTA
TGCTGAAGTCGAGTGA
AGTCATGAGTTCAACC
GTTTACTAGGTCACAG
CATTCTATCTCGGTCT
TAAGCGTCACTGCGTG
CAGATTGGTCTTCCGT
GAGAAATAGGGCCCTT
CCCTCAAAGAGCTTTC
ATACCGAAGCTTTCCC
GAAGCCCCATGCCGAC
GAGATGGTCCATATGG
AGTTCGAAGTCACTCA
CAATCGAGTATGCTAC
GTAGGTTGTGTTATCG
GTCACTCTCATGAGAA
CATTCTAGTCCACATA
AAAGGGCAGCTAGAGC
TCACTATGTTGTCTAG
CAACCAACATCATCCC
ATTCTACAGAGGGTGG
TTGTGGAAGGCCTTCG
AATGAAGGTTACCCAA
GAGTCTAAGTGAGTTA
GTCAGCGCACAAACGG
CCGTGAGCATACCATG
TAAGCCACAAGACCGA
TCCTCTTTCAGTCACA
GGGTGTCCAGCCGTCA
TTTACTGGTAGATGTA
AATGGCTCAGGTGTGA
GGTGTTAAGGCTCTCG
AGTACTGAGGATGGCT
CTGAGCGGTCACGCTG
TACGGTAAGTTCAACC
TACATTCCAGCACAGA
TGCTTCGAGGCTTAAA
AGTGCCGTCTTTGCTA
ATTATCCCACAGCTGC
TCCACCAAGCATGTTC
CACAGATGTATGTCCA
AGCCAGCGTTGACTGT
AGGAGGTAGGCATCGA
ATTCATCGTATCACGT
CGGGTGTTCCATCTGC
TCGTAGATCAATCGGT
GTCAAGTCATCAACCA
CTCCACAAGCCTGAGA
TGAGACTTCCGGCAAC
GCATGATGTTCAACGT
GGCTTTCCATCCAATG
AAGCGAGAGGCACCAA
TGAATGCAGAACAAGG
GTTCTATAGTTGCGAG
GCAGGCTCAAACTAGA
AGGTTGTTCAGTGTTG
CGTAAGTCAGGGCTTC
TCACGGGGTTCCACAA
TCGTCCAAGTTGGACG
ACATCCCCACTTCTCG
CAGCGTGTCTGACCCT
CATCGCTTCGAGAAGC
CTCAACCAGAGCCCAA
TTCGCTGTCTAGCCAA
CTCCCTCAGACATAAC
TAAGTCGCAACAACAA
CCACGAGAGTCAATCC
ACTGCAAGTACGTACT
GCCAGCATCTAGTGTG
GACTCTCCACGCAAAG
CAAGGGAAGACGAAGA
CCCTCTCTCTTGATTC
CTTCTAACAGCGTGAA
GTAGAAAAGGCAATGC
ATGTCTTTCCAACTAG
TCGCACTCATGTCAGT
TTTGACTTCGAGTCTA
GGGTATTTCTGAGCAT
GCAGCCACAAGTGGAC
CTGGTCTGTAAGACCG
GAAGTAATCCTATGGA
TAGCACAAGCGTTAGG
GAGACTTGTTACCCAA
GGGACCTAGAGGTGCT
GAGAAATTCTAAACGC
AGGACTTCAGAGATTA
CGAAGGAAGACGGATC
AAGAACAGTCGCATTA
TGCTTGCAGTACTGGG
AATGGAAAGTCATGAA
TCTTCCTGTTGGATCT
TCTATACGTATGTCTG
TCATATCAGTAGCTCT
CACAGGCCAAGACGAC
GTCCTCACAACCGCCA
CAACGGCTCCACGTAA
CACCAAACAGAGTTGG
ACACAGTTCTTAGTTC
GTTGCGGTCAACCGAT
AGGCCACTCCTGGGAC
ACCGTTCGTTAGAAAC
CACTGTCAGTAAACAC
GCGATCGAGACATACA
CAAAGAAGTGGCCACT
TGGCGTGCAGAAACCG
GTGGAGAAGGCACCAA
AAAGGTATCTGGCCAG
AACCACAAGTCTCTGA
GCATTAGTCTTTGATC
GCGGATCCACGGCCAT
AGACTCATCAAGTGGG
AGCCACGCAGCGAACA
ACCATTTCAAGCTCTA
TGGGCTGCAAGGGTCA
CTAAGTGCAGCCATTA
CCTGCATGTGGTTTAC
GTCACTCAGGCTGAAC
CTTGATTAGCTAGTTC
AGCCACGCATCGGCCA
TGAGCATTCCTTCAGC
TCTACCGGTCTTTCAT
CATCGCTGTGCAACAG
TTGTGGAAGATAACGT
ATAGGCTCACGACGAA
GCTGGGTCACGACGTC
TAAGCGTTCTGGCCAG
AGGTCTAAGAGCGACT
CCACGAGAGAATCGAT
CACTTCGCACATATCG
CGTTGGGGTCCTGAAT
GTAGCTACACACGTGC
CCACGTTAGCAGCACA
TAGGGTTAGTAATCCC
TGCACGGTCCAACCAA
TGTAAGCAGAACTGAT
GAGAGGTTCCCTTTGG
TGTGAGTTCTTCCCAG
CGTAGTAAGTTAGTGA
ACAGAAAAGGAGGTTC
AACCATGCAGGCATTT
GGGTTATAGGCAGCTA
GCAGTGGTATCAACGC
CTTTCAACAACCGACC
TCGGGTGTCAACACCA
ACACTGAAGAGGTATT
CCCAACTGTTAGTTCG
ATGAGTCGTTACCTTT
CGCATAAAGCATGCAG
GCTGCAGTCAGTGATC
TGCGGCAAGCACTCGC
CAAGGGAAGCTTAGTC
AGTCATGAGGGTCTTT
GAGAGGTTCTCTGACC
CAGGTATCAATTTCGG
TACTGCCCAGTAACCT
CTTAGGAAGGTGCTAG
AGTTAGCCAGGACTTT
TACTGCCCAGCTCATA
TCATACTGTTCATCGA
TTCCGGTAGATCCAAA
AAACGAACACTAGTAC
CGCATAAGTCGATTAC
TGGTGATCACGCCACA
AGGTTGTAGCCTGTCG
AAGGTAAGTTTACCTT
GGCTTGGAGCACAAAT
TACTTCACATTCCTAT
CTTGATTTCCCGAGAC
TTCTAGTCAGCCGTCA
AGCGATTAGGAAGTGA
TCCTCTTCACTACGGC
TGTAACGGTAGAATAC
AGGATCTGTCAGTCTA
GCTACAATCTCGCTTG
AGACAAACATCCTGTC
AAGCGAGAGCATTTCG
TCATTCAGTGTTGACT
GTACAACTCAGCTTCC
CAATCGAAGAAGTCCG
TCATATCTCCACAGGC
TGGAGGAAGTGTACAA
CAGATCAGTTCGGTTA
TTAGGGTCACCCAATA
GCGAGAAAGTCATGAA
TAACTTCAGTGGATAT
AACAACCCAAGAGCTG
CTTAGGACACTTGACA
TGGGAAGTCGCTGATA
GAACGTTTCATAAGGA
GGTGATTCATTGACAC
CCAATGATCCCATAAG
GGTGATTTCACCCTGT
TACTTCACACCAAATC
GTTTACTGTTGCTCAA
TCATTCATCGTGCAGC
TTGTTTGAGGTGGTTG
TATCAGGAGATGACAT
TGACAGTCATCGTCCT
GCGGAAACAGCTACAT
CAGCACGCACAACATC
GAAATGAGTCTCGACG
AATCGACAGTTAACGA
ACGATCATCGAACCAT
GCAGTTACAATGGCAG
AGTTCCCGTTACGCCG
GTAGAAATCTCTGACC
TCGCTCAAGTAACGTA
ACCAACAGTTTCGGCG
AACCACACAGTCCGTG
TGACTCCGTGCAATAA
GGGTTATCATGGCGCT
GGTAATCCAATTGCGT
CCGGTGAAGGATCATA
CCACTTGAGTCTTCGA
GTCACTCAGAGACAAG
ACACGCGTCCTCTCGA
GCTACCTTCCCGAGTG
ACGGAAGTCATGCCCT
GGAGGATTCCTTATGT
ACATGCATCCGATCTC
ATACTTCAGACAACAT
GATCACACAGTAACGG
AACAAGACAACCGCCA
CACTTCGGTATCCCTC
CATCGGGTCAAGTAAG
ACTATGGGTCAACCTA
GGGTTATAGTCCCGGT
ATGAGGGCAACAGAGC
CTCTGGTCATGCCATA
CATTTCAGTAGTCGGA
TGCTTGCAGCTGACCC
CCGGACAAGTGGATTA
GATAGAAAGCTAGAAT
TGCATGATCATGCAGT
TACAACGAGACATGCG
TTCTTCCAGACAACTA
TTAGTCTTCTGGTGGC
CTTAGGACATAGAAAC
AGGCCACCATGTACGT
TCTCCGATCCTGATAG
CTGCATCTCATTGCTT
TAAGCGTTCGCTACAA
GAGTTTGCAACTGGTT
GCTTTCGTCTCGACCT
TGACTCCCAGTGGTGA
ACACCAAGTCAGATTC
TCTTTGAGTGCGACAA
AATGGAACAGCTACTA
CCGAACGCAGGACTAG
GACCGTGGTAACGATA
TCTCCGAAGTGTTCAC
CTCAAGACAATCCTTT
TTGGGTAAGTAACAGT
GGGTGAACAGCGTGAA
CTCCCAACAAGTCGTT
CCCAACTGTGTTTACG
GAGACTTCACAAGCAG
CTACATTCATGCCATA
CAACAGTAGCGTGTTT
CGCCAGACACAAGCCC
AAAGAACTCTTAAGGC
CCCTTAGTCTACTGCC
TACACCCTCGATCCAA
TCACTATAGCTCTGTA
TCAAGACTCATTTGCT
ATACCGATCATTCGTT
TCAAGACCAACCACGC
TTGGTTTTCGCCAGAC
TTAGGGTCAGACGCTC
AAGGAATTCCATGCAA
CCCAACTCAAGACCGA
ATGCGATCAAAGGATT
CGCATAACAAGTGGGT
ACACCAACATAGCTGT
CATTGCCAGGTAATCA
TTGTTCAAGATCGCCC
CATCCACGTCATCGGC
TGGTAGTTCGAATCCA
AAGATAGAGTATCTGC
TCCACGTTCACCGACG
CCAAGCGTCAGGACAG
TTCTGTACACCTAAAC
GGGCTCAGTTCGTAAC
TTAGGCAGTTGTGTAC
TGTCAGACAGAGATGC
ATGGTTGCAAGGTTGG
ATGAAAGAGTTCCGTA
AAAGTCCGTCACATTG
AAAGTCCCATCGGCCA
CCGATGGGTCGAACAG
TACCCACTCCTCACGT
GTCATGAGTGAGATTA
TTCGCTGTCTGTCCCA
AACTTCTGTAGCGTTT
TTTACTGAGTGACACG
GATAGAACATGAGGGT
CCGTTCAGTCCACAGC
GTCTCACAGAAGTCTA
TTCCTTCCACGCTATA
GAATCACGTATCTTCT
CAACCTCCAAGAGTTA
AGTACCACATCCTATT
ACCCAAAAGTTCCGTA
TAATCTCAGTCCCAGC
GTGTTCCGTGCACATT
ATTCTACTCGCGGACT
GTACAGTTCAAAGCCT
GTTATGGTCCAGCTCT
GTCAGCGAGTTCACTG
ACCATTTCAATTGTGC
GCACTAAAGCTGCGAA
CTCAGTCAGACGGAAA
AGATCCAGTCATGACT
ACGTCCTAGCGCTGCT
TTGTTCACAGCCCACA
GCTACCTTCGAACACT
AGTGTTGGTATGCGGA
CCGGTAGGTCGCCTAG
AATGGAATCGGAGTGA
TCATTGTAGCCTCTTC
TTCATTGGTCAGTCGC
GCCCAGAAGGTAGCCA
TGGAACTAGTAACCTC
TCATTTGCAGTCGTTA
AGAACCTAGGTAGACC
ACGGTCGAGATGGTCG
TCGGATAAGGGCGAGA
GATTTCTAGGTTGACG
AATCGTGTCAGTCACA
TCACAAGAGGGATCAC
TGCGGGTAGAATAGTC
TGTTCTACAAACACCT
AGTTCCCGTTCGGCTG
TACTGCCCAGTCAACT
AGAGAGCTCGGTCGGT
AGGATCTTCATTGCTT
GACACGCAGTGCACCC
GACACGCAGCAATTCC
TTCCTAAGTGAAGCGT
TCCGAAAAGGTCACCC
AGGTTACGTCCAGCGT
AACGAAATCTATCGTT
TGTTCCGTCGAGAATA
TATTGCTAGATACGAT
GAAACCTCAAGTCCCG
ATTCCTAAGGACAGTC
CAAGACTAGCTCGGCT
TTCAATCTCATTCCTA
TGTTGAGTCTGTCCCA
GTTCCGTCAGAAATTG
ATGGAGGTCAGCAATC
TACGCTCAGCAATTCC
GTAATGCGTTCGGTCG
TCAGCCTAGTCCGCCA
CTGAGGCGTTACTCAG
CATGCGGAGTGAGGCT
ACTATTCTCCTGCCAT
TATTTCGCACAATGAA
CTTACCGCAGTGAGCA
GGTGGCTTCCAACTAG
GGTTAACCACGCTATA
TCTTAGTCACCCTCTA
CTGTACCCAATGCAAA
CGAGGAACATCTGGGC
CCACAAAGTTAGGACG
CTGCAGGGTACGTGTT
CAACAGTAGTAGAGTT
GCATCTCAGATGGTCG
AGGAATAAGTAAGCAT
GATCACAGTTGGACCC
ATCACAGGTCTACGAT
GCTTGGGTCAGGAAGC
AGACCCGGTTCAATCG
AAAGAACTCCCTATTA
TGGAGAGCACACGCCA
GAGTTTGAGTCGGCAA
CGCATAACAGTCAACT
GAGTCTAGTCACAATC
AGCTTCCGTATACGGG
TCTTTGAGTAACACGG
AGCGCTGCAAACCACT
CTTCTCTGTATGGGAC
GCGGATCAGGTAACTA
TTGATGGGTCTACATG
GCTTTCGTCCTAGCGG
TCTCTGGTCCAACACA
AGAAATGGTGCGTTTA
CCCAACTGTGTACGCC
TCAATCTTCCACGAAT
AGGGAGTAGATCCGAG
ATCCATTAGAATTGTG
GTCAGCGAGGTTTGAA
TGTCCCAGTCGATTTG
ACAAAGATCTCTCAAT
GCGTGCACAACACAGG
TACACCCCAACTCGTA
GGAATCTAGTCCTACA
TCTCAGCTCAGAGTTC
AGAAGTAGTGACTGTT
GACCTTCTCATACAGC
CCCTGATAGGGCAACT
CAACAACGTGGTTTGT
CGATGCGAGACGGTCA
AGATCCAGTTCGGCCA
TGCTTGCTCAAACGTC
CTAACTTTCGTCCTCA
TACACCCTCACTTGTT
AGATAGATCAAATAGG
AGAGCAGTCACATTGG
ACAGAAAAGGAAGAAC
ATAGAGACACATACGT
CATGGATTCTCGGGAC
GATGACTGTCGAGTTT
TTGATGGAGTTCCGGC
CGCAGGTGTTGATCGT
AACCTGATCATTGTTC
GGAGGTAAGTGAGTTA
CAACCTCCAACCCTAA
GGGATGACATGACGGA
TAAGTCGCAGGCTATT
CCTTGTGGTGTGTCGC
TGCAGATAGGGTCAAC
TACGGGCCAGAAGTTA
GCTACCTGTAGTCTGT
TGAGGGAAGGCTTAGG
TTCATTGGTGCATGTT
AATGACCGTCCTCCAT
ATTCCATAGACAACAT
ACGTTCCCACTCCACT
CGTGCTTCATGGCCCA
GAAACCTCATCCAACA
AATCGACAGTCGCCCA
TTGACCCAGTATGCAA
ATTCATCCAGGAGGAG
AGAACAACATCTTAGG
AGAGAGCGTTACCCAA
AGGGCTCAGCCGCTTG
AGAGAATGTCATCACA
GCTACAAGTTGATCGT
GAGTTGTTCTACACAG
GGACGTCTCTGAGATC
CAGCCAGCAGTCTCTC
ACTTCGCAGAGGTGCT
CACTGTCGTGGCTTGC
TGGATCAAGCACTCTA
AACAAAGGTTAGTCGT
CAGTGCGAGTTTAGGA
TCATACTGTATCCTTT
AGACCATGTTCCACAA
CTATAGGAGCTACTGT
TACTTACGTGCCTACG
TCAAGACAGTAGGTTA
GTAGGTTTCCTATGGA
CTCAGGGAGGAACTAT
TGTAACGTCGGACTGC
AGACCATGTGCTGCAC
AGTGTTGTCAACTACG
CGTAGTATCGTTACCC
CATTCATTCGGTTCAA
TGACCCTAGGCCACTC
CTTGAGAAGCGTTAGG
CGAAGGATCGGCTATA
CCGATCTCACTCCCTA
TATTCCACATGCCATA
TAAGCCATCTCGCTCA
GAGGGATGTGGATCGA
TCAATCTGTATCTTCT
GTGGTTATCTGGGCGT
CGTAAGTCAGCTGTCG
CTTTCAAGTTGGGCCT
TCATTACTCCCATAGA
TGAGCATAGCTGTACT
TGACTCCAGAGAATCT
CCGATCTAGCCGATCC
TTGCGTCCATCCAATG
CACGTTCCATCTAACG
TCTTCCTTCTCATTTG
CACTTCGTCACTCGAA
CACCGTTAGAAGTCTA
TTCACGCCACGTATAC
AACAAGACATTGACAC
GCAGCCATCACGACTA
AGACACTAGGACTATA
AGTCTCCAGTATGTAG
CATCGCTGTAAGATCA
AGGGCTCTCGTTCTAT
AGTTCGACATGCACTA
GGGAGATTCAGGACGA
GTGTTCCCATTCCTCG
AGAACCTGTATCCTCC
GAAGTAAAGAATCTAG
GATAGAACAGTATACC
TACCGAACACCGTGGT
AGTGACTCAACGGCTC
AAGCGAGAGCCGATTT
CCACAAAGTAGAGCTG
CACCAAATCGGCCCAA
AGTAGTCTCAAGCTTG
CGTAGTAGTGCCCGTA
CAGCCAGAGCCTGACC
GCGGATCCAATGCTCA
GGAGAACAGCCGTTGC
TGCTCGTAGATTAGTG
GTCTCACTCGATACAC
CGAGGCTAGAGTGGCT
AAAGGGCGTGTTTCTT
GAACACTCAGGTGAGT
TACCCACCAAACGAGC
CAAAGAATCCTTCTTC
TTGAGTGGTACGAAAT
TGAGGTTCATAGCACT
ATGCATGAGCATATGA
AGGTAGGGTCACTAGT
AGACACTTCGACCCAG
TCACACCAGCTAGAAT
TGCGGGTAGGTGAGCT
TGTCCACCAACCAATC
GGTGTCGTCTTGGCTC
CGTAAGTCAGCTAACT
CAGTTCCTCGCAACAT
GACCTTCGTGCCGTTG
ATCGATGAGACCAAAT
ACTTTCAGTTTACTTC
CAGCGTGGTGGATCGA
TTAGTCTAGAGCACTG
ACGCACGCACCAAAGG
TCCATGCTCAGACTGT
TCATGCCCATGACTCA
GCCATTCGTGGTGATG
GAGTCTACACACAGAG
CGCATAAAGGTGTGAC
GTCACGGCAGGTTCCG
GACACGCGTCCATACA
TCATGAGGTAACATAG
CGTAATGCATAGACTC
CCTCATGGTTCGAACT
AACCATGAGATGGGCT
CTTCTAAGTGGGCTCT
ATCCATTGTAGTGCGA
TCCCATGTCCACACCT
CGAGGCTCAATGGCCC
GTCGAATGTGGGACAT
AGCCAGCAGAAGCTCG
GTGGGAAAGACTGTTC
CCGGACAGTACGATGG
CAATGACGTAAGCGGT
GGATCTAAGCTGACAG
GCCAACGAGCGTACAG
TATTTCGCAAGAATGT
GAAATGACAAATGGTA
GCGAGAATCTTCGTAT
ACAAGCTCAAATCCCA
CTAGGTAAGGACAGCT
TCCTCTTTCGGCTGGT
TGTTCTAAGGCCTAAG
TGTTTGTTCGAACGCC
TGATGCAGTTACCTTT
GACCCAGCATAGGCGA
TCATGTTAGTCACTGT
AATGGCTAGTGAGTTA
GTTCATTGTTGTGGAG
CTAACTTGTATCATGC
GAGGGATGTATAGGGC
GTGCTGGCAAGGTTGG
GTGAGTTTCAGCGCAC
TCCTCGATCGAAGAAT
AAACCCATCGTCGATA
TCGGGACCAGAGGCTA
CGACGCTCTTCCGATC
TTACCGCGTTATGACC
ATAGAGATCCTGGGTG
ACAGGGAGTAGTCACT
CTGTGAACACCGTCGA
TATCTTGGTTCGGCTG
GTGGAAGAGTGCCTCG
CAACAGTGTCATCGCG
TGATGGTGTCGTACTA
AGCGATTTCGCATAGT
TACGTCCGTGATAGTA
GAATCGTGTTTACTGG
CAGGCCAGTGAAGCTG
CGGGTGTAGTAAGACT
GATGAGGTCTGAACGT
GGAATCTCATCGATCA
GATGTTGTCATGTCAG
TCATCCGCAAATCAAG
CATTGTTGTATTTCTC
CAAGCTACATGAGATA
TTGGATGGTATCGTGT
CCCTCAAAGTAATCCC
CCACGTTTCAGACCGC
TGACCCTCAACGGCTC
TGAGGAGTCCCTCGTA
CAGATCACACTGTCCT
CAATACGAGGTAGCAC
TCATACTAGTCAGCGA
GAACTGTTCTGGACTA
GTTGCTCTCATTTGGG
GGGCCATAGACAACAT
GTCCACTAGTTGGCGA
AACGAAATCATCGACA
GCATCGGCATCGAGCC
TTGCATTTCTTCGGTC
TTGTTTGAGTGAACAT
TGGGAGAGTAGGGAGG
TGTGATGTCCGCAGTG
TGGAGAGGTAGGTGCA
AACGGGATCCTTGAAG
CCGATGGTCGATCCAA
TACCCACTCTGCATGA
TTCGGTCAGTAAACGT
GGAGATGAGCACACAG
TACAGGTCAACCCTAA
GAGTGAGAGAGTCGAC
AGAGAGCTCATCAGTG
CGTTCTGTCGCCTAGG
TATCAGGGTAGGACCA
CTCCTCCAGACCAAGC
AGCGTATTCCCGAAAT
TCAAGACGTACGTAGG
TGTAACGCAACACGTT
GTGGGAACAGCCTATA
TGTTCTATCTGGTCAA
CTGATCCTCTTAAGGC
ATCCTATGTATGCTAC
TACCGAAGTGACCTGC
TGACAGTTCGACGAGA
TGAATGCCACTAGGCC
GTCGTAAGTAGCGTTT
ATTGTTCTCCTGGGTG
CTCCAACGTCGTATTG
CCATAAGGTAGTCGGA
GGATGTTTCACAATGC
TGCTTGCCACCTGATA
TTGAGTGCAGTTAGAA
GGTAGAGCACCATAAC
TCAAGACTCACTGTCC
CATGGATTCTAGCAAC
ACAGAAAAGTAGCAAT
CATTCTAAGGCTCTCG
GTGTCCTCAAAGGGTC
TCTTCCTAGACTTGTC
CAACCTCTCATTGTGG
TCGAAGTTCGATACAC
CTACCCAGTGCCTTCT
CATACAGAGTCACGCC
TGACAGTTCTTCCCAG
AGGGAGTCATTGCCGG
ACTCCCAGTTTGAAAG
CAAGACTAGCCATTCA
CCACCATAGGTCATTC
GTATTGGCAAGGCTTT
CGGAGAATCGTAACTG
TTGGGATTCTGTTGGA
ATACCTTGTAGAGGAA
TGTCCCAGTGGCATCC
TCGGGCATCGGTCGGT
GCAGCCACAGCATACT
CTCAGGGCAGTCGAGA
TTCTTGAAGTGCTACT
TTCCGGTGTTGAAGTA
TTCGCTGGTACAGCGA
TGGTACAGTCAGACTT
CTGCATCCAATTCGTG
CACAGGCCATCCAACA
GGCTTTCAGCGGACAT
ATTTCTGAGCTCGAAG
GAGTTACGTCTGGTTA
TCAGTGACACACCTGG
TCCTGCAAGGTTGCCC
AGAAGTACAGCACACC
CATGGTATCATGCCGG
GTAGGTTTCACCCATC
ATGGGTTGTAACAGGC
TGTGATGTCCTGCTAC
CAGATACGTTACGCCG
TCTACCGCATAGAGGC
AGTAGCTAGCGTGAGT
TGGGCTGCAAGAGTGC
GATTCGAAGCGTACAG
CGAGGAACAATACCCA
ATGCGATGTAGCGATG
AACCAACGTCGGTAAG
GCAGCTGGTTGTGCCG
AACAACCTCCATGATG
ATGCATGAGCTGGAGT
GAACGTTAGGGTACAC
CGGGCATTCGTCCTTG
ACAGCCGTCTGTCTCG
CCGAACGCAGCATACT
GCAGGCTCACCAATTG
CCACGAGTCCATCTAT
ATCGCCTGTACCGGCT
TTCACGCGTTTACTTC
GTGGAGAGTATCACGT
AACACACAGAGTCCGA
CTACATTCAGGCACTC
ATAGAGAAGTTACGAA
CACCGTTTCGGAATGG
TTCTGTATCCGTCAAA
CGATCGGAGGAACGCT
TCGCTTGCACGCAGTC
TTACCGCGTGAGATAT
ACAGAAAGTCACAATC
AGGGCTCTCGTCGGGT
TTCAATCTCGTCGGGT
TTGGGCGTCAAACCTG
CAGGTATTCCTATTGT
GAAGCGAAGCGCAATG
AGGATAAGTTCCCACT
TGGAACTCAAATGCTC
TCCACGTAGTTCAACC
TCGTAGATCATCTGTT
TGCTCGTGTATAGGAT
GAACACTAGTGCAGCA
TTTAGTCGTATGTGTC
ATCCTATGTAGCTTAC
CCGATGGGTACTCCGG
ACCTGTCCAGTGGTGA
TATTCCACATACAGAA
TCAGCAAAGCTGACTT
TGATCAGTCCGATCGG
TTCCACGAGCCGATCC
CATGCTCAGGTATAGT
TCCTCGACACTCATAG
CACGACGCTCTTCCGA
TGCAGTAGTACACGTT
GGGAGATCAGACATCT
ACTCCCAGTCTCTCCA
CACTAAGCACATCATG
TTTAGTCAGCTCGCAC
GTGGTTATCCATCGTC
TCGACCTGTGTTAGCT
GTCCCATGTTGTCTAG
CCTCTCCAGTTAGTGA
TGTCAGAGTTGGCCGT
GATAGCTTCATGCAGT
TTTCAGTTCCTGTTGC
GTCCTCACATTGCCGG
TGACAGTGTAACGATA
GCACGTGCATGCAGGA
CTGAGGCTCCATGAGT
TACGGTATCTGTAACG
ATACTTCAGAAACTAC
TTACCATCAAACTCTG
ATACCTTTCCTCAGGG
GGCTTTCAGGTGCTTT
ACTTTCAGTTGCATCA
CTTACCGGTCCTGGTG
CCTGCATTCACCTACC
CCTCAACCATCCGAGC
CACTGGGTCACCCTGT
TTCACCGGTCCCACGA
GTTCCGTGTGGCTGCT
GTGAGTTGTTGTCTAG
GTAATGCAGTCTGCGC
AAACGCTGTTGGCCTG
TAAGCGTGTGACTGAG
GAACTGTAGTGGATAT
AATCACGCATCGTGCG
CACGAATTCTGGACTA
CGTCCATGTCCTCCTA
TTGCCTGCAATTTCCT
TGACTCCTCTCGAGTA
GCCATGGTCGAGCACC
GATTCTTCATGCGGTC
ATGGTTGGTTCTCCAC
AGCTCAATCTTCCTAA
TACCGAAGTTGCAACT
GCTACCTCAGAGGCTA
GCTACCTTCATTGCGA
GCACGTGCAGGTCCCA
TCTTCCTAGTGTACAA
TAATCTCTCGGTGCAC
AAGCCATCATAGGAGC
CTTCTAACAATCAAGA
CAGTTCCCAGTCGCTG
CTGCATCCAAATAGCA
ATTACTCCAGGTAGTG
ATGACCACATAACCCA
TCAAGCAGTCAAACGG
CTCCGATTCGGAATGG
CTCTCAGAGCAATAGT
GACTATGAGTTCCGTA
ATCGGCGGTGATAGTA
TCAAGACGTAACGCGA
TTTACTGGTACGCTTA
TACAACGTCGTCGCTT
TTAGGCATCTTCGATT
ACGTACATCTAGCATG
AGACACTCACCTTCGT
CCCATTGAGCCTCTCT
GGACGTCTCAACCCGG
TTTACTGGTTCCAGGC
TTTCCTCGTCTCGCGA
GTAATCGCAGAATCGG
AGTCAACAGCAATAAC
TGCAGTAAGGCCGCTT
CGTTAGAAGGCTCCCA
AATAGAGCACTCGATA
TGCACGGTCCATAGAC
CCACAAATCACTGGTA
TGGTTAGCAGATTCGT
ATATCCTTCAAGAGTA
ACACCAACAAAGCAAT
CCTCCTCCATGCAGGA
GTTCTATAGCACACAG
GTGCTGGCAGCCGTCA
TCCTAATTCTCCTACG
TACGGTACATAACAGA
GGTGGCTAGAGCATCG
ATAGACCAGACCGTTT
TTCAGGATCGGTTCAA
GTGCAGCTCGATAACC
AGTAGCTTCTTGCAGA
AGATCCACAGCGGTCT
AGGATAACAGCGACAA
CTCCAACGTGTCCCTT
CAACAGTGTCGTGCCA
AACCAACGTTCCTAAG
TTGCGTCTCAGTGCGC
AGGCCACAGACCAGAC
AGGAAATGTGTTGCCG
ATGGATCTCGTCAACA
ACTTTCAGTCAAGCGA
TTGCCTGCACCCTCTA
TCAGTGATCAGTCCGG
TTTACGTAGCCTCATA
TCGTGGGAGCTCTATG
CTAACTTAGCTTTGTG
TTCTAGTCAGGGCTTC
GTGTGGCCAAGATGTA
AGGATCTCAGAGTCAG
CTGCTCATCCGGGACT
GCGATCGAGATGAAGG
TAATCTCCATGGCCCA
ACACGACGCTCTTCCG
GGTTGTAGTGAGTTGG
TACGCTCGTGCTATTG
CAGTTAGCACAGCCTG
GTTTGGACAGAGGACT
GACAGCCAGAATAACC
TAGACCATCGCCTTTG
CCTCTAGGTCAGACGA
GATCACAGTGTGTACT
CATGCCTAGATGCGAC
CCTCACAGTGAGTTGG
CTTTCAACATCACGGC
CAGTTCCCATTCAGGT
TAATTCCTCTAACACG
ACGTCCTAGCGTATAA
CCCTCTCGTCTCACAA
GTTTGGACACGACGCT
ATGGAGGTCTGTAAGC
TTTCACAGTTTGATCG
CTATCCGGTCGTATTG
TGCCGAGAGAGATGCC
GGTGGCTAGTACGAGC
TACGGGCTCTGCGTCT
TTGATGGTCTCCTACG
AGGGAGTTCCTCTAAT
TCCGGGAGTTGCTTGA
ACTATGGGTTCACGAT
CAAGCTATCTGGTGGC
GTTACCCGTGATATAG
AACGGGATCCGTCAAA
CCACGTTCACTGGAAG
AGATGCTCATATCTCT
CTACATTCAGCTACAT
TGCGACGTCTTGGATG
CCAAGCGCAACATCGT
AACCAACGTTGCTGAT
CCAAGCGGTTGCGTAT
TATCTTGCATAAGCAA
AGTAGTCGTCCTACAA
TTGGATGTCCACGTCT
TGGGATTCAGCAGTCC
TTTATGCCAAATCAAG
ACATCGACACAGTCAT
GTGTTAGCACCCAAGC
GTCATCCCATAATCCG
GATCATGAGTGTAGAT
TATACCTGTTGCGTAT
TGGAGAGTCGATCCAA
ATAGGCTGTTAGGCTT
ATCAGGTCAGCGTGCT
GACGCTGCACCATAAC
AGGCATTGTGATACCT
CTGCTCATCAGAGCAG
GTCTGTCGTATTGCCA
GGGTCACGTGTAACGG
TCCGTGTTCCTGGCTT
GGGCTACGTTAAGTCC
ATCCGTCTCCCGAACG
AGACACTTCTATCGGA
CGCAGGTCATACCAGT
GGATCTAAGGTTAAAC
GTGTGATGTGGGCTTC
CACTGAAAGATTGCGG
CGGCAGTCAGTGTACT
TACGGTAAGAGAGCGG
GGTGTCGTCCTGGGAC
CTCCTTTGTGGATGAC
GGTTGTACATGCCATA
TCTAACTGTCTACAAC
CTCTCAGTCTGGGAGA
TGTGAGTCAACCCGCA
AGTGATCGTATTTCTC
AATCGTGAGCTATCCA
GAACGTTTCCGGCTTT
TGCATGAAGAGCCGAT
ACTCTCGAGCGCCTCA
CTACATTGTCGAGATG
ATCGATGTCGTCAAAC
TAGGAGGGTAACAAGT
GTCGTAATCACAATGC
TCAGCCTAGTCGCGAA
TCAGCAATCCAGGACC
ATGACCAAGCGTGTTT
CGCCATTAGCACCGTC
CAGGTATAGACTTCGT
CCGAACGGTCGATGCC
CTTCAATTCGCACGAC
CACGAATAGAGTCAAT
ACAACCATCCTACGGG
AACAGGGCAGCATACT
GCTGAATCATGGAGAC
GATCGTATCAAACTGC
TTTACTGAGCGTGTTT
TGGATCAAGGTTTACC
ACAACCATCACACGAT
CTGCATCAGCTCATAC
TTCAGGAGTTGCGTAT
AAAGGTAGTGCGGATA
CTCATGCGTCGTCGGT
AGTCATGGTGATGAAT
TCATTCACACACCGAC
ATTCCATGTAGACTGG
GCATCCTCTCCTATTA
TGTTGAGGTTTAGAGA
GTGGAAGGTCCCTGAG
ACGGGTCAGGCATCTT
ATTATCCCAGTTAAAG
CCTCAGTCACCATTCC
GTCAAACCACTTCATT
TACAGGTAGAGTGACC
AAGCCATAGTATGGAT
AGGACGATCATCTCTA
TAACTTCCATAGCTGT
ATCGTGATCACCCTTG
GCAGGCTAGTTCTCTT
AGGGCCTAGCGTTCAT
CATAGACCACTTGAGT
TACCCACTCTACACAG
ATTCAGGTCTCGTCAC
AGTGTTGTCAACGAGG
GATGAGGTCAAACCCA
GTGGTATCAACGCAGA
CGTTGGGGTTTCCATT
CTGCAGGTCACCTTGC
GCATTAGTCATCTATC
TAACGACAGGCGACAT
GCCCAGATCGTAGCTA
CAACGATTCTACGCGG
AGGGTTTAGAGCAGAA
CTGTGAAAGTATGAAC
ACTCCCACAGAGGGTT
CCTAAGATCGTAGAGG
TATACCTGTGTAGGAC
CATGCCTAGTGGATTA
CACCGTTTCAGCGGAA
AATGGAAGTCGTACTA
CCTATCGGTTAGCTAC
CATAGACCAGTCGAGA
GCTACAAAGACTTAAG
AGTCAACTCCGTATGA
GGGAGTAAGGCTTAAA
GCCAACGGTGTCATGT
CTTGAGAGTGAGACGT
ACGGTCGAGATACAGT
CAACAGTGTCGACTTA
CTACAGATCTCCTGAC
CGGTCAGAGGAATCGC
ATTATCCCACTCATAG
CGCATGGGTCGCGTTG
GTCTACCGTCCGTACG
AACCACAGTACCTAAC
TAGACCATCCCATGGG
GAAGCCCAGACTCAAA
CCCTCAAGTATCCCAA
TTCGGTCAGGTTCATC
TGCAGTAGTGCGTCGT
CGCCAGAGTTGCGGCT
GGCACGTTCGGTCATA
AATTTCCAGCCTAGGA
TACGGTAAGAGGTTAT
GAGATGGTCACGATCA
TATGTTCTCCCTCATG
GGGCTACGTAACGGTG
CCGAACGCACCGCTAG
CATTCATGTTAAGCAA
CCTCAGTAGTGCTCAT
TGGTTAGAGAAAGTCT
GGGTCACTCTCCTACG
AACCATGAGTGTACCT
TACGCTCCACTCCTTG
CATACTTTCAGCGCAC
CAAGGGAGTAATGCTC
TCAGGGCAGCCAACCC
CACGGGTAGCCTCCAG
CAGATACTCCGACGGT
GATCATGTCGGACCAC
GTTGTGAAGCTCGCAC
ATCGTGATCATTGCTT
CTCTCAGGTCGTGCCA
AGGATAACAATTCTTC
TGGTACATCGTTCAGA
CACGTTCAGTGCTACT
AGTACTGAGACGACTG
CATACTTTCAGTGCGC
ATCAGGTAGTCTGCAT
GTCATGAGTTCGTAAC
TAATTCCTCGCACGAC
GCAGTTAAGGCCTAAG
TGATCAGGTTCCCACT
TATCTGTCAGACAATA
CTCAAGAAGGGATCAC
TGCGATATCTGCCCTA
ATGGTTGCATCCGCGA
GATCATGAGACTTGTC
TCTTAGTAGTAGGATT
TCAGCAATCACTACTT
TGCGGGTGTGTTCGTA
TGGTTAGGTTTCCAAG
GTTACCCTCCGTAGGC
TTGCGTCTCAGCCTTC
TGCTTGCAGAACAAGG
GACTCAAAGTTATGGA
GTCATGAGTCTCGGAC
GACTGATAGCGACTGA
TCGTCCAGTGACACGA
GCTCAAATCTACCCAC
CTCAGGGGTAGAGACC
TTAATCCGTCCTTAAG
TCTACCGCAAGCACCC
TCAGGGCAGTGGTTCT
CCGGTGACATCGGAGA
TACCGAAGTATCGTTG
TCTATACCATTAAGCC
GTATTTCCAATTGCGT
AATGCCATCGATACGT
GGCTGTGGTGAGACGT
TGATGCAGTGTCTTCC
TATACCTTCGCTGATA
TCTCCGAAGGTATTGA
GTATTGGAGGTGGTTG
CTGTGAATCCGATCTC
CCTAACCTCATTCATC
CTTGATTAGAAGCTGC
CATCCACTCTCGGTCT
CTCATTATCGCTAATG
GTGGAGACAAGGCCTC
GCCAACGAGCTGTACT
GGCTGTGCAAGGTTGG
ACTATCTGTATCAAGA
AGGAGGTTCGCAGATT
GTAGATCCATGACGAG
GATTCGAGTTCCAGGC
AGTTCCCTCTCGACCT
CAGTTAGAGGCACCAA
ACTTATCGTAGCTTAC
GAAGGGTCAATTGGTC
TTGATGGCAGAGCTAG
AGAGAATTCTACGGGC
TCAATCTCACCTGATA
CCTCTCCCAATTCTCT
AGAAGTAAGACCTTTG
GCATGATTCTATCCAT
ACGATCAGTATTTCTC
GTAATCGAGTGAGTTA
AGAGCAGTCATGCGGC
ACACAGTTCGCCACTT
GGTTCTCCAAGTTCGT
TAACCAGTCACTGGTA
TTCCTCTTCTACTTCA
TTGCGTCGTTCAAAGA
GTCCCATCAAGCACAG
TCGACCTCACCAAAGG
GCCAGGTTCTAGGCAT
GTTGTGAAGTTAACGA
AAGGAATTCCCATTCG
GAGTCTACAAACTCGT
GTGAGTTGTTCGGACC
ATACTTCAGGCACTAG
CATACAGTCCTAACAG
GACTCTCGTCATCGGC
TAAGCCACAATACCTG
CACACAACATGGATCT
TACTTGTAGAGAGGGC
ACCAAACCAATCAAGA
GTGATGTGTATCAAGA
AAGCCATCAAGCGCTC
GAGACCCTCACTGTCC
GGAGAACTCAAGAGTA
CTGATCCAGAGGTCAC
GTTTACTGTGCCCACA
CACCGTTCAGTTGAAA
CATCGGGGTAAGTCAA
GACTATGCAGACAAAT
CTGTATTAGTCAGCGA
CACACAAAGTACTGGG
AAGATAGAGTCATCGT
ACATCGAGTACTAGCT
CTTACCGAGCTGTGCC
AGACAAAAGCCACAAG
CCTGTTGAGATTAGAC
GACTCAACAATCCAGT
CAGGTATTCTATTCGT
TCGAACATCCTTCTGG
CCCATTGGTGTAAACA
TTGGGTATCCATGATG
CTTCTAATCATGACAC
ACGCACGTCATGGTAC
CTGGTCTTCTCTGCCA
AGGAATACAACCCGCA
CGGAGAAAGAGAAGGT
TCATCATCACGAGAAC
TTTACTGGTCGTCAGC
GACTCAATCATAGGCT
CTACGGGAGGCGATAC
TAGCACACATCCAACA
GTGATGTCAGTCAGTT
GGTGGCTTCAGCCCAG
AAGATAGAGCACTTTG
CATGCCTGTTCTCGTC
CCTCTAGCAGAGGTAC
TTTACGTCAGTAACAA
AGCATCATCTATTGTC
GCACGGTTCGCCTCTA
TCTCCGACAAGTGACG
CATCCACAGCCTGCCA
TGCGGCACATATCTCT
TTACGCCGTGACTATC
TAAGCGTTCTACTGCC
GCCAGCAAGCTTTCCC
CTCCGATGTCGATTCA
TGTCCTGTCTAAGAAG
TGCCGAGTCTGACCCT
ATGGTTGGTACCCGCA
AACAGGGCATTGACTG
TGACTCCCAGGACATG
GGTGATTTCATGCCGG
TCAGCAACAAACACCT
GGGTAGAGTGAAAGTT
TGTGCGGTCTTCCACG
GCAGTTATCCCGTTCA
TTTATGCCAGCAGTGA
TGCATGACACGCTGAC
GTGCTTCGTCAACCAT
ACCCTTGGTGTGGACA
TCACATTGTCGCACAC
CACATGACAGGGAATC
TCAGTCCCATGGACAG
AGAACCTCACGGCGTT
CTTCCTTGTGAGCGAT
AAGCCATGTTTGAAAG
TGGATCACAACGACTT
ATCCGTCAGTCGGCAA
ATCTTCAAGGACAGTC
GCATGATTCATGGTAC
GTACAACTCCTTACCG
GATCCCTGTAAGCTCT
TATTGGGAGATGGCAC
CTTCTCTGTCTGCCTT
GAACTGTTCGGAATTC
TGTGGCGTCCTTCTGG
GCTTGGGCACTGCGAC
ATGGAGGCAGCCGTCA
GTAGGTTCACCCAATA
TGGCGTGAGAGCTTTC
GCAGTTAAGAGTACCG
TGTAACGTCAGTCCGG
GCCATGGTCGTCAGAT
TGAGGTTGTTGTCATG
CGGAATTCAAGCGGAT
GGTGAAGGTCATTGCA
CCGGACAGTGCAATGG
GGAGAACGTCACAGTT
CGAGTGCAGCTTAGTC
TATATCCAGATACTGA
GCATGATAGCCTAGGA
TTAGGGTTCCAACTGA
AGGACGAGTATCCCTC
AGTAGTCGTTGTGGAG
ATGGGAGGTACATACC
TAGGGTTAGACTCGAG
GGTGTTAAGGGCATGT
CAACAGTTCCAGCAAT
CATGCCTCACAATGCT
ACCGTTCAGCCTGAAG
TCCACCAAGCAATAAC
AGTCATGTCATAGAGA
GGAGCAACAAGCCTGC
TCCTTCTTCTGAGCAT
CATCCCATCAATGCAC
CTCCACACAAGAATAC
TAGTGCACAGCTGTAT
ACGTACATCATAGACC
AGGGTTTAGCCGGATA
TTCCTAACATCGTGCG
AGAGCCCAGGCGAACT
TTCCACGAGAGCATCG
GTCCACTCAAGTGGTG
CTGCGAGAGGGCCCTT
CTCCCTCCACCAAATC
TCTGTCGTCGAGCACC
TTAGTCTAGTCAGAGC
CATACCCCATCCAACA
AGGGTGAAGATGTTAG
TCGTGCTCAGCTGAGA
ACGATGTCAGCCCAGT
CAAAGAACATGTGCTA
TTACCATGTGGCAACA
CATACAGAGGGCGAGA
CTGTATTTCACTCCGT
AGGTTACTCTGTTGGA
TGGTGATAGTTTAGGA
GTCTGTCCACCGGAAA
GACAGCCAGTGAGTTA
ATTCGTTTCCTGGTCT
AGTCTCCTCGCTTTAT
AACAAGATCTCATTAC
GTTACGACAGGCTTGC
GCCAACGAGTAGCATA
CACAACATCGAGCACC
TCCATGCCACGCAGTC
CTTCGGTTCATTACCT
GTGCTTCAGTCATGGG
GACCTTCTCGTGCGAC
CTTCTAACACAAAGTA
ACAGAAACAGCTACCG
CACGTGGAGCAGCACA
GATAGAACACGTATAC
AGGGTGATCTTCTTCC
ATCGTAGCACATCATG
CTGTCGTAGGATACAT
CGTAGTAGTTAGAGTA
AGAAATGGTACCAATC
GAGCCTGTCACACCGG
GCTCAAAAGTTGTCAC
TCCTTCTCATCCGATA
TCCTAATGTTCGGTAT
TATCTTGCATAGACTC
ATGGATCCATTCTCTA
CATGCCTCACCTGAAT
GGCACGTTCGATGCTA
AGACACTCATCTGCGG
GAGATGGCAAGAATAC
AAGGTAACAACCAATC
TTCCGGTTCTCTATGT
GAGTCATAGACATGCG
GGAGAACGTATTAAGG
TGAGGAGCACAGCATT
TCTTAGTCAGAGTGAC
GGCTTTCTCTCTTGCG
AGACCCGAGCTAAATG
CAACCAAAGACTAGAT
TACACCCCAGCTTCCT
CGATGCGGTCCGAAAG
CTCCTTTTCGGAAACG
GTCAGCGCAGCCGTTG
TCCGGGAAGATGACAT
TCACATTCACAAACGG
CCCTTAGGTTGTAAAG
CAGTTAGCATGTTTGG
TTCACCGAGCCTGACC
TGCCGAGGTGCCTGAC
ATCCATTAGGTATCTC
AAGTGAAAGGCAATGC
CGTTGGGAGCATTTCG
ACCTACCTCGAAGAAT
GCTTGGGTCGGTCTGG
ATACCTTCATACATCG
TGTTGAGTCATAGACC
TTCTTCCGTACGAGTG
CCTATCGCAACTTGGT
AACAACCAGTCACTAC
CGGTCAGAGCATGGGT
AGTTCCCGTGGGAGAG
CACAACAGTGGTTCTA
AATGAAGCACAATCTG
CAAGACTAGTAAATGC
ACACTGATCATGACAC
ACAGAAAGTCCACTTC
ATACTTCCACTGTTCC
TGCACGGCATAGTCAC
GGGATCCTCCTCACGT
CGAGGCTGTATCCTCC
CGAGGCTAGTACAGAT
GAAGCCCAGCGCCTAC
AAGCGTTCAGCTCATA
GGGACCTCATCATTGG
CCTCACAGTGTATTGC
TAGACCAAGCGCACAA
TAATTCCCAATAACCC
CCCTTAGGTCCTTAAG
ACACGCGAGTATCTGC
ACAGGGATCTCATTGT
GGTTAACTCGAGAAGC
CCAATTTTCAGCCTTC
TGCGGGTTCGTTACCC
CCGATCTGTCCACTCT
ACCGTTCCAAGTCGTT
ATGGGTTTCAGCTCTC
TGAGGAGAGGTGGTTG
TCTATCATCTGTGCGG
AAAGGTAGTAGGTAGC
GTAAGTCTCGGACAAG
GTCTGTCAGTGGACGT
TGTTCTAGTAACATCC
GGTCACGAGTCCCGGT
AACAACCGTATTTCTC
GGGACTCGTTTCGCTC
GTAGATCGTGAGAACC
ACAGCCGTCGCAGAGA
TGATGGTTCGTTCCTG
CCCGAAGAGTCGTCTA
TTCCGTGAGGTGGGTT
TAGCACATCAAGGCTT
ACGGTTACAGACGCTC
TTTGTTGCAGTTCCAA
GTGTCCTTCAACCTTT
AATCACGCAGATCCAT
GTAGATCCAAACCGGA
TACTTACAGGGCAATC
CTATCCGCACTTTAGG
TTTAGTCGTACCGTGC
TTCGATTGTGACATCT
ATAGACCTCTCCAAGA
CATGCAAAGAAATTCG
CACCGTTTCAAAGCCT
TTCCTAATCCCTCTCC
TGGATGTGTAGCTGAG
CTTCTAAGTTGTGTAC
CCTACGTAGCGAATGC
TTCTAGTCAGCTACTA
TACTGCCTCCATGCAA
GGGCTCATCAAGTGGG
TCCTCTTAGGTACATA
GAGGCCTGTACTGAGG
CCACGTTCAACCCTCT
ACGGAAGTCCCGAAAT
GCCCAGAGTCGCATGC
GCTGAATTCACGGTCG
TCCACCAAGTCCCTAA
TAAGCACTCTGCGGAC
ATATCCTCATCGTTCC
CTGAGGCCAGGCCTGT
TGTCCCATCCCAATAG
ACGTAACGTAATGCTC
AAAGAACTCCGATTAG
GTGAGCCAGGTCGACA
TGAATCGCAAATGAGT
GTCAGCGAGTATGACA
TGATCAGGTCGTGTTA
GAAGAATAGCACTTTG
CACGTTCGTACTGGGA
GCATCTCGTAATTGGA
CCGATCTAGTGAGTTA
ACCAACATCGAACACT
CGCCATTCATCGTCCT
AGCCAATTCTACACAG
GATAGCTAGGGCTTCC
GCACATACAGAACTCT
CGGAATTGTCATAAAG
TTCATGTGTTTGATCG
GATGATCTCCGGACGT
CTTTCGGAGGTTAGTA
ATGGTTGTCCTAGCTC
CTGGCAGAGCTATCTG
GATCCCTCAGAGCTAG
TGCGACGGTCCCTCAT
GAGGGATAGCAATTAG
TATATCCGTATCTCTT
AGGTTACTCGGATACT
TGCATGATCAGAACCT
TGGAACTAGACATCCT
GGTTGTACACGTACAT
AACGAAATCCAGCACG
CGTAATGTCGGAAGGT
GTGGCGTAGTTACTCG
CAGATCAAGTTGAATG
CTGCCATTCCGCTGTT
GGAATCTGTGGCTACC
CATAGACTCTTCTAAC
CATACAGCATAGATGA
ATTCCATAGACGACGT
TGCGACGCATGGGATG
ACATCCCGTAACCCTA
GTAGCTAGTAATACCC
GGGTTATGTGCGTGCT
CACAGGCTCTCGCGTT
GGGTCTGCAAGTGGAC
GACTGATAGGCATCTT
AGGCATTTCTTTCTAG
CTAGGTACACAGTACT
TTTCATGTCATTTCGT
CACTGAAAGGATACGC
TCGGATATCTCGCAGG
GGGATGAAGGTCATTC
ATCACGAGTACTAACC
GTGACGCTCTCCACTG
TACCGGGGTACGATCT
TCTCCGAGTTCTCCTG
TACGCTCCAAGCGCAA
CCTCCTCAGCTCGAAG
ACGATGTGTTTATGCG
TGACTCCGTGACAGCA
CTTCGGTGTATACGGG
TCATTTGGTCAGGAGT
GTATTTCTCCTCAGGG
GCTGGGTTCGGCCCAA
GTTAGACGTAAGGCTG
CTGCCATGTATCGGTT
GTCTACCTCGGTGTAT
CATCAAGTCCTTCTGG
GGCTGTGGTGATTCAC
AAGTGAATCCACATAG
TTGATGGAGTGAGCCA
CATCGTCGTAGCGCTC
GATGGAGAGATCCAAA
AAAGGATTCCGTAGGC
CTCCACAAGGCAGGGA
GACATCAAGCACTAAA
GCACATAGTCCATAGT
GAACACTTCTCCGATC
ACTATTCGTGGCAACA
TACCGAACAGGACAGT
AAACGAACATCACAGT
TACCGGGGTATACCCA
TTCTTGATCTAAGGAA
AAGCGAGTCCGACGGT
GAAGGACTCGGTAGAG
GGTTGGTGAAGTCCCC
TGTGTGACACTGTTCC
AAGACTCAGCATGTTC
CGGGTGTCAGTATTCG
CTAGACACAACTCATG
GTAGAGGGTGACTCTA
TTCTTGAGTGTCTTCC
GTGCGTGCATCAGCTA
TGTTGGACATCCTGTC
CTCAGGGGTCACCCTT
TATTTCGGTGCAGATG
GCAACATGTGTTAGCT
CAAGAGGCAGCAGTTT
GATGTTGAGGAAAGTG
TTACTGTGTCGTATGT
TTCTTCCCACTTTATC
GCGGAAAGTCTACGTA
CGGGTGTCACACGTGC
TAACTTCGTTCCGGTG
CGGGTGTAGGCATCAG
GAATCACGTTCCACGG
GGCTGTGCACGACTAT
TCCTCTTAGGGTACAC
ATACACGACGCTCTTC
AGTGATCGTGTTGACT
GGGTTTAAGGGCAGTT
AGGGCCTCAGGACGAT
TCCTCCCAGAGGACTC
AGACACTAGCCGTAAG
GCCGATGGTTGGCCGT
TTATTGCGTAAGATCA
AGGAATAAGACCAGCA
TAGACTGTCCTACCGT
CTGAATGTCAGACAAA
GAATCGTTCGGATACT
CTTAGGAAGAAGAGCA
TAGGAGGAGACCATGG
AGCCAATCACTGCACG
ATCCGTCTCTTTGCAT
GGTGAAGGTCTAGGTT
CGCCAGAAGGTTAGTA
GGAGAACTCTAGCAAC
TATACCTCAACACAAA
ATTGGGTGTATACAGA
CCCTAACAGCAATTCC
CCACAAACATGGAAGC
TCATTGTCAGGCGAAT
GTGCGTGTCAGGGTAG
GACTTCCTCCCTGTTG
AAGGTAAAGTAGAATC
GAAGGGTCACTGATTG
TAGAGTCAGTCAGAGC
GATCGTATCGGTTCAA
ACCCAAATCACCCATC
TCCTCGACATTACGGT
TCCTTCTGTAGAGGAA
TGATGGTCAATAACCC
TGGTTAGCAAAGGGCT
AACAAAGGTTCATCTT
TGAACGTTCTGGTGGC
CCGGGTACACTCGATA
GGTTCTCAGTGCTACT
GCACGGTTCTTGCAGA
GGTGTCGGTAGTTAGA
GCCATTCGTACAGAGC
TAAGCACAGCGGTAGT
TGCTCGTTCTGCTGAA
TTTCACATCAACCTCC
GCCATGGAGTAGAATC
TCCTAATAGTCTGCGC
TACTTCAGTCCGGCAT
TGGGATTCAGAGTAAT
TCGACGGTCTTGTTAC
GATTCTTAGCCTTTGA
CACACAACACTCCTGT
CCATAAGGTCGTGATT
GACTCTCTCCTCTGCA
GTTCCGTCAACCGACC
ACGTCCTAGTGAGTTA
TTTGTTGAGACCTGGA
TAGGAGGCAGAACTTC
TCTTAGTCAAACAGGC
TGTTACTCACCTTCCA
CTCAAGACACTCATAG
TCGTCCATCGCCCAGA
GGTAGAGAGACGCCAA
AACAAGAAGAGTGAAG
CACTAAGTCGACCATA
TCGGGCACATGTCTAG
GATAGCTCAACAGATA
GTCACTCGTAGGCAAC
GCATCGGAGTACCATC
GTGAGCCCATCCTATT
CGGGCATAGGGCTAAC
TGATTTCTCATGTCAG
ATTCTACCACAACGAG
AAACGCTGTTGTGTAC
CAACGGCCAAGTACCT
ATGAAAGAGTGCTAGG
CCCTAACAGTGGTGGT
TGAGACTAGCCTCAGC
AGCAGTGGTATCAACG
ATTATCCTCCTTCTAA
AACCATGAGCTTGTGT
TGCCGAGTCCTAGCTC
CTGAATGTCCATCTAT
TTAGGCAAGTACAGAT
ATGTCTTCAGTGTATC
ATCGGATGTGAGATAT
AGTGTTGAGCATCAGG
TAAGCACAGCGTCAAG
AGTAGCTCATCATCTT
AGGAGGTCACGGCGTT
AGGGTTTTCAAGTCGT
ATGTCCCAGCCGATTT
CTAACTTAGTCGGGAT
AACGGGACATGACTCA
TTGATGGCACCCTCTA
CACGTTCAGCTTGTGT
GAGTTGTAGTGAGGCT
GAGGCAAAGTGGTGGT
TCGCTTGTCACGGACC
ACATCGAGTAGCTTGT
ATTATCCGTCCCTGTT
AAAGGGCGTAGGATAT
TTGTTGTAGCGTTCAT
GGGACCTGTAGGAGTC
TAGGTTGAGAGCATTA
AAGTACCCATCTAGAC
TAGGTACCAAACTAAG
AACACACAGCTTTCTT
GTAACACAGCCTGTGC
TCAAGACAGACCACGA
TGGGATTGTACTCGAT
CCACAAATCGGTAAGG
TAGCACAGTTCGGACC
TACCGGGCAATCGCCG
CGCATAAGTAGTTACC
GCTTGGGAGCACTAAA
CCCGAAGCAGTTCTAG
AGTTCCCTCTGTACAG
TGTTGGATCATACGGT
TGAACGTAGCGTTCCG
TGGGAAGCAAGCACCC
ACCAACAAGTAGGCCA
TACATTCAGCAATAGT
CATGGTACATCCGCGA
AGCTCAATCAACTACG
GATCACAAGACTCAAA
GGCTTGGGTGGATTTC
TACGTCCAGCGCAATG
CTGTCGTAGACAAGCC
ACAAGCTTCTTTCGAT
AGTACCACAAACTCGT
CATTCTATCGCCAGAC
ACGTTCCCAATTGCAC
TCACACCCAGCTCTGG
CTGTCGTTCACTCCGT
GTTACCCCATCGCTGG
CAGATTGCACCTCTAC
GCTTGGGCAGGTAGTG
TCAGTCCCAGAGAATT
CAACAACGTATCGAAA
CGTAATGGTACCTAGT
ATGGATCTCCAAAGGG
AAAGGATGTAGGCAAC
TCCACCATCAAGTAAG
CGAGTGCAGTCGCGAA
AACGGGATCCGTGGCA
ATAGACCTCGGCATTA
TGGTACAGTTCGTTCC
AGGATCTAGAACCGCA
CAACCAATCCATCTGC
CTCTCGACATCTAGAC
CAACCAATCCATTGCC
CCTCAACGTGATGTAA
TAAGCACAGTCGCTAT
ATACTTCTCGATACGT
AGTAGCTAGCATGTTC
CGAAGTTGTATGACAA
ACTATGGCAAGACAAT
AGCCAATGTTAATGAG
AGCTTCCGTAGCTCGC
GAACACTAGGTAGATT
AGGCATTAGTTTCTTC
CCTACGTCAATGTCAC
GCTACAATCACCATCC
AGCCAGCAGTTCGCAT
TGACAGTGTCATTGCA
GAGGCAATCTTCACAT
ATTTACCGTGTACGCC
ACCCAAACAGGATCTT
TTACCGCAGATCGACG
AGATGCTTCAGATGCT
AGAGCCCTCAGACAAA
GATGACTCACAGCATT
TCCCAGTCAAACTGCT
CACCGTTGTAAGCGGT
GGGTCACAGCAGTAAT
TCAGTCCCAACACAGG
CTCTCAGTCCAGTGCG
CAGATCACAGCCTATA
CAATTTCAGCTCCGAC
GAGACTTGTATCAGCT
GTGCAGCTCAGAGTTC
TTCACCGTCCAGGACC
GTTTACTAGATGTTAG
GGGTGAAAGAGTGTGC
GGATGTTTCTTCTTCC
CTTACCGAGGCATGCA
CCGATCTGTGATAGTA
AGAAATGCACGTGTGC
TATTTCGCATCATCCC
CAGATCAGTGGCAGAT
CAACGATGTCACGTGC
TTGTTCAGTGGCACTC
TTATTGCCAAGATGTA
AGTCATGGTGTAGCAG
TTGGGATAGCTTTCCC
ATTCCTAGTGATAGTA
GGTAACTAGCGAAACC
CACTGTCGTAGATTAG
ATGAGTCTCTTCGTAT
TGTAAGCTCGGCAGTC
GAGACTTCAGAAATCA
ACTTAGGCATGACACT
GTTATGGCATAATGAG
ATGGTTGAGGACGCAT
AGTCACACATATCTCT
CGAGGCTAGCGTTGTT
CTACCTGAGTGCACAG
TGCAGATAGCGGTAGT
TCCCAGTGTACTCGTA
AAACGCTGTTTGACAC
GGGCCATCAAGGGCAT
CGAGTGCCACCTCTAC
TATCCTATCAAACCTG
ATCCTATAGAAATTCG
GTGCGTGCAGCGTATT
AACGTCACAATCCTTT
CATCAAGGTCGTTCAA
AGCTTCCAGGGAGTGG
CGATGCGCAAATCCCA
CCGTTCAGTAGATCCT
GTAGAGGTCGTGACTA
CATAGACTCACTGTTT
CTACAGATCGAGAGAC
CCCTGATGTTCAAGTC
AGAGCAGAGTCTGCGC
ATTCTTGTCCGTGGTG
ACACTGACACGACGTC
ATTACTCCAATGGGTG
TTCTGTAAGTGAGTGC
GTGTCCTCAGCACCCA
AGACACTGTGGCGCTT
TCCCACACAGCGAACA
TCGGATAAGCCTATTG
AGTTCGATCGAGAGCA
TGGGCGTGTCGCATCG
TGAGACTAGAGCTGAC
AACTTCTTCACCTGGG
ACAGGGACAGCAGTAG
GAAGTAATCGATGCTA
CAGTTAGTCCCACAGG
AACCTTTTCCTTCTGG
TTCAGGAAGTTGTAAG
AGGATCTAGACTTAAG
AGTGATCTCCTTGGAA
GGGCGTTCAGCTTCCT
GCGTGCAAGTATGACA
GCAGCTGCACACACTA
AAACCCAAGACCATTC
ACATTTCAGTTGTAAG
TGCAGGCTCCTTGAAG
CCGGACAAGATGATTG
ATTCCCGCAGACCGCT
TTAGGCATCAGTCATG
ATGGGTTCAGTAACCT
ACCCTTGGTATGAGCG
GGAGCAATCCGTGGGT
CTTAGGAAGAACCGCA
GATAGCTCATGCACTA
CGAGGCTTCAGGAACG
ATAGGCTTCCACTTCG
AACCATGCATCCGGCA
TTCCTAACATGACGAG
CAACAGTCATGACTAC
CTTGAGACACAGTCAT
GATGAGGCAGATTTCG
CGAATTGTCCGGACTG
CCGTGAGCACGTTCGG
GGACGTCTCATGCATG
AGGAAATCACTATGTG
TTCCTTCAGCGCAATG
GACTCTCTCGCAAGAG
AGGATCTGTTAATGAG
CTCCTTTTCGCTTTAT
CCTTCAGCAACACAAA
GACTATGTCACTGGTA
CGTTGGGCACCACATA
AGGAAATGTTCGTAAC
GTAACCATCGCACTCT
GTGTGATTCCTAGCCT
TCATCATTCTTACCGC
CATCCCAGTCACCGCA
GACAGCCGTCACTCGG
ATCCATTCACCAAAGG
CGAAGGATCTTAGCAG
ATCTTCAAGAAGTATC
GGAGGTACACAAGCCC
CCCGAAGTCTGAATCG
TTCTCTCGTATGAGGC
ATTCCCGTCCGCACGA
ACATGCATCTCGTCGT
CTCAGTCAGTCACTCA
TTGCGTCTCCCATTCG
ATGCGATAGCAGCCCT
TACCCACTCGAGAAAT
ACTATCTAGGCTAACG
GTATTTCTCAGCCCAG
GAGTCATTCGCTCCTA
AACAACCAGCGGCTCT
ATCAGGTTCAAATAGG
AATGGAAAGTATGGCG
AGCGATTGTTCGGGTC
GGGAGATGTGGCCCAT
GTCAGCGTCCATACAG
TTGAGTGAGACTCGAG
TGAGGGACAACGATTC
CTTCTCTCACTACGGC
GGTTAACCAACACTAC
TTGGGCGCATTGACCA
TTCGATTCAATAGTAG
ATGCCTCGTGACTAAA
ATCTCTACACAAGTGG
AAGAACACACAATCTG
TTGAACGGTCTTGAAC
GTGCACGTCAAAGGAT
CCTCCTCAGGAAAGAC
GTAGTACTCGGCATTA
CATGCCTAGCTTACGT
AAGTGAATCCACTAGA
TCCGTGTTCCCTTTGG
GCATTAGAGGAGAGGC
GGAATGGAGACCGTTT
CACAACACATCGCTGG
ACTGCAACAATAGTAG
TCGGGTGGTCGGCCTA
CAGTGGTATCAACGCA
ATAGACCGTGCGGCTT
GTCGTAATCGTTCATT
CAGATCATCATGAGAA
GTACAGTGTAGTCGTT
CTCCCAAAGGTGATAT
CCGGGTACAATTTCCT
ACAGGGACAGGTCTCG
CACTGTCTCCATAGAC
CAGATTGAGTTCTACG
CCAATTTTCTTAGTTC
GCCCGAACACCTCTAC
GGGTAGATCAAACCCA
CATTTCACAGCTTTCC
AAGTACCCAGACTGCC
AGATAGAGTACCGGAA
CAGCACGAGACGAGCT
GATGTTGAGATGTTCC
ATGACCATCCGAAGGA
GGTAATCAGACTGTTC
TGCTTCGCAGGCCCTA
TGTACAGCACACCAGC
GACCGTGAGTCCCGAC
AGGTAGGGTGCAAGAC
TAGACCACATTGAAGA
GAGTCTAAGTTATGGA
GTGTGATCAGTAGGAC
CCTCTAGTCGCCGAAC
GCCATTCTCCGTAATG
ATTTACCCAGAACCGA
AATCACGGTTATGGTC
GGTGTTAAGTTACTCG
GACACGCAGACGGAAA
CCCTCAATCCCATAGA
ATTCACTAGGGCCAAT
TCTGCCATCAGCACCG
TGATTCTGTAGGTGCA
AGATGAAAGATGGGCT
GTGCACGGTAGCGTAG
AGAGCCCGTCTTACTT
GCAACATGTTCCGGTG
GTTGTCCGTAAGCGGT
GACATCAGTTGGCCTG
CCGATCTTCCACACCT
GTGCGTGAGACTGAGC
ATTCTTGAGTAGGTTA
CCGATCTGTCCGGTCA
GTGGAAGGTGCCGAAA
CACGAATTCGAAGCCC
TGGAGAGAGGTTTGAA
AATGACCAGCTGGTGA
AGCGCTGCAGGTTCGC
GGGTAGAGTTCCAAAC
TCCGAAACATGGATCT
GCCAGCAAGATTGACA
AGTACTGAGGACAAGA
ACCTACCTCAAAGCCT
CGCAGGTTCCTCACGT
TCAATTCAGAGCACTG
TGATTTCCACTAGGTT
ACGGAAGAGAGCTTTC
TGATTTCTCCGCGAGT
GGGTTTATCGTTGTTT
AAGTTCGGTATACCCA
GTAATGCAGCCTGACC
ACACCAATCGCACGGT
CTGAATGAGTTAGTAG
AGTGACTTCTGCATGA
TTCCACGAGGAACGCT
ATCACGAGTTCTGACA
AGATGAATCTGTCCGT
AAGAACATCGAACACT
AGGACGAAGGACTGGT
GGTTGTAAGTGCAACG
GAGAAATGTCTAATCG
ATTCATCTCCAGCAAT
TCATGGACACACACGC
TATATCCCAACTACGT
AAAGTGATCAGCCTTC
CATCCCACAGGAGGTT
TTAGGGTAGATACCAA
ATAGGCTCACATTACG
TGAGCATAGCTGGCCT
GTTAGACCATGCAGCC
ACCCTTGCACGACAGA
GCAGGCTCAGATCACT
ATCACGATCCTGGGAC
ACCACAATCGCATTGA
TTTGTTGCAACCTATG
GAACTGTTCGCTTGAA
CCTCACACAATGCTCA
GGAGGATTCCACAGGC
TACGTCCCATATCTGG
CACGTGGCATCTAACG
CTAAGTGAGTCTGCGC
AGGCATTGTAGCTTAC
GATAGAACAACGTTAC
GGTAATCAGGAGACCT
TTTGGAGGTCGCAACC
AGTGACTAGTCTAACC
GACTCTCGTACGATTC
TTTACTGTCCATGCAA
TCGGGCACACAGCCTG
AGGCATTTCTGCTTAT
CCCTAACAGCACCCAC
CAACCTCAGGCATCGA
ATAGACCGTGGCCCAT
TGTGGCGTCATTTGTC
GATCAGTAGCTGTTCA
TGCGATACAACAGCCC
CACTGAACATCCGTTC
GTCTGTCAGACGCATG
TGCAGATAGGGATCGT
ACTATGGGTGTATCCA
TAGGGTTAGCATACTC
GAGGGATCATGCAGCC
ATTCAGGTCTCGTGAA
CATGCCTAGAAATCCA
ACGTAGTTCTGCGAGC
CTCGAGGCACTGTGAT
TCTCCGACAGCTGCCA
GAGCCTGCAGGATCTT
GCGTGCAAGGTCCAGA
CAAGGGACATGGCCCA
GGATAGTAAAATGTCT
TGTTGGATCGGTCGGT
GACCGTGTCTTTCCGG
GGCACGTCAGGAACCA
TGGGATTCACGACGAA
ATTACTCGTTACCCAA
TGTAAGCCACAGTCCG
ATGACCATCGCGAAGA
AGGTCTATCTGTTCAT
ATTATCCTCTCTAAGG
ATTGTTCAGCAACTCT
TGCTTGCGTGCCCAGT
CACACAATCGACCATA
CCTGCATTCTGAGAGG
AGTGACTGTGGTCAAG
AGCCAATAGGTGATAT
GGGATCCGTGCCTATA
GTTGCGGGTATGACAA
GCAGGCTTCTGCTGAA
GGGATCCGTCTTGAGT
ATTACCTTCACCATGA
CTCCTTTCAGTGTACT
AGGTGTTGTTAGCGGA
AGTCACAAGTGTTGTC
GTAACCAGTCCACATA
TGTGAGTGTGAGTAGC
GCTCAAATCTCCTGAC
GATAGCTCATCAGCGC
AAAGGTAAGGAATTAC
GGTAATCAGTTACGTC
GAGACCCGTTGCAAGG
ATCGTAGGTATACGGG
ATGATCGTCATCCTAT
TAGGGTTTCTCTGAGA
TGGAGAGTCATGGAGG
CATTCTAGTCGGAAAC
GATGGAGAGTGCAAAT
TACGGGCCAGGCAATG
ACACAGTCACTACGGC
CGGTCAGGTTCAGCGC
GTCATTTGTGTGATGG
GTCTAGACAAGGATGC
ATTCACTTCCATTGCC
GGACGTCTCCTCACGT
ATCGATGAGGGTTTCT
TGGAACTCAACCGTAT
TACTTACAGCTGTACT
GCCCGAATCTGTTGGA
AGCATCACAGGCCTGT
AATGGAATCTATCCAT
AGGGTTTCAAACCATC
GATGGAGCACTGTCCT
ATAGACCTCTACACTT
GTCAAACGTATACAGA
ACTTCGCGTGCCTAAT
TCAAGCATCCGTGTCT
ACGATCATCTACTGCC
CAGATTGAGCCTGAAG
AGAACCTTCCACATAG
TAAGCCAGTCCGCAGT
TATTGGGAGCCGCACT
TACTTACGTAGTCGGA
CGGCAGTCAAGGTCTT
ATTCTACCATCAGTGT
AGCGCCACAGCGGTCT
GGGTATTTCAAGCTTG
TATTGCTCACCTTCCA
TAAGTCGCACAGCTTA
GCCCGAATCTTGCGCT
CGAGAAGCAGTCGAGA
GACTTCCCACAGTATC
ATCCACCCACCGTCTT
TGAGGTTCATCATGAC
GTTACCCCAAACAGGC
TCACTCGTCGTTAGAC
TGACGCGAGTTTCGAC
AAGTCGTAGATTGCGG
ATTTCTGTCTATCGCC
GTAGGTTGTGGCCCAT
ATGCGATGTTGTGCCG
AGTCTCCCATCTGCGG
AGTCAACGTTACGTAC
GTTAGACAGGGCGAAG
TTGGGTACACTAAACC
TGGGATTGTGTCATTG
TCCTGCATCCTCATAT
TTACAGGTCCCGAGGT
GCACTAACATATCGGT
TCTCAGCAGGGTAATT
AATGCCATCTGCGGAC
GCACGGTCAGACCTAT
AGCTCAACACAGTCAT
CACTGAAAGTCGCTAT
TGCATGAGTTCGGTCG
CTATCTAGTAGAATAC
TGCGGCATCTGTGCTC
ATCAGGTAGCACTAAA
AGAGAATAGGCGTTAG
TTCCAATGTCCGAAAG
CGCCATTGTATGGTAA
TGCTCCACAAATGAAC
GCAACATTCAAACGAA
GGGCTACTCTGCCTGT
AGAACCTGTTAACCTG
GAGTGAGGTTGAGTCT
GTGACGCCATACAGGG
ACTATGGGTGACACAG
CCGATCTTCAAGGTGG
TCGTAGAGTCCAGCGT
CTCAGGGAGCGCAATG
TCAGGGCCATCGCTAA
GGCACGTGTCTTTCAT
GGCTTTCCAGGCACTC
GCTGGGTCATGCGTGC
CGTAGTAGTCAGGCAA
AGTAGCTTCGCTACAA
ATGTCCCGTCCACATA
ATGAGTCTCCACTGGG
TCTATACTCACAGTGT
TGCATCCAGAGGGCGA
AATGAAGTCACGAGGA
CAGCAGCCAGATCACT
CAGCAATCACGGAAGT
GCATTAGCATAATGCC
TCTATCAAGTAATACG
CTACACGACGCTCTTC
ATGCGATGTTCTTCAT
GTGATGTTCTCGCAGG
GTCATTTGTCTGGTTA
TGAGCATAGGTAGCAC
GCACGGTGTACTCGCG
GTAGAAAGTTCCGTTC
TCCTGCAGTTAACAGA
TCAGTTTTCGACCATA
CTCAGAAAGTATGGAT
GCCATGGGTCTTGGTA
GAGGGTACAATGTCAC
ACAAGCTTCGTAACCA
AAGAACATCTGGTTGA
CAAAGAAGTCTCAGAT
AAGTGAACACCCATAA
TCTGCCATCGCTGTCT
GGAGCAACACTATCGA
AGTTCGAGTTCTGACA
TTCCTTCCAAATGAAC
ATGCCTCCATCGGAGA
TGGTTAGCACGGTAGA
CCTATCGTCCCTAGGG
GAAGTAACACCCAAGC
CACGGGTAGCTAGATA
AGCCAGCCAGGTGAGT
AGAACAAAGTGGGAAA
TTTAGTCAGGGCTGAT
GTAGGTTAGCATCGAG
GTCATGAGTACTGAGG
AGAAATGGTGTGATGG
AAGATAGAGCGACAGT
TTGCATTGTTGAATCC
GACAGCCGTCGAGCTC
GTTACGACAGGGAGAG
GCTTCACTCCCTGTTG
AACGTCAGTCCTGTTC
GGGTCACCATCTGTTT
GGCAGTCAGGTAGTCG
CAATCGAAGATGGTCG
ATGAAAGAGTGCCGAA
ATGGATCTCGTAGTGT
ACTTAGGGTATAGGAT
TCCATGCCAATAAGGT
GAGCTGCGTTTACGTG
GTGCAGCAGGCTAGCA
GATCGTATCCACCTGT
TCATTTGTCTCGACGG
ACCCTTGTCTGTCAGA
CACAGGCGTTATTCTC
ACGGAAGCAGTAACCT
CTGGTCTGTAGCCAGA
GAGACTTCACCAGCTG
TCTCTGGTCACTTCTA
TGGATCAGTTTCCCAC
ACTTCGCTCGCGTTTC
CTCATGCGTGAGAACC
TACGGTACATGAAGCG
TGCTTGCAGGATATGT
GAAGGGTAGGTCGCCT
GACGCTGGTGGACTAG
TATCGCCAGGTAAACT
CCGTTCAGTCCACACG
TCGCTCATCACCGGGT
TGCTCCACAGGCATGA
GTTGTAGGTCACTACA
TGTGAGTCAACTGATC
TGTAAGCAGTATGATG
TACATTCGTGCGGCTT
TCTCACGAGCTAGCCC
ATGTCCCGTCTCCCTA
GGGCTACAGTATCTGC
AGCATCACAAGCTCTA
TACTGCCCACTACCGG
AGAACAAGTCCCGCAA
TGACGCGCATCCTCAC
ATGTCTTTCCGCTTAC
ATTATCCAGATCCGAG
TTCGATTCATAGATGA
AATGCCACACTTCAGA
ACATCCCAGAGCATTA
CATGCTCAGATTGTGA
TGTAAGCAGATTGACA
GTCGCGAAGCAGCAGT
TGCTCCAGTATGAAAC
TCCACCATCCCGTAAA
GTGCTGGTCCCGTTCA
CTCTCAGTCAATCTCT
CCTCATGGTCCATAGT
GTTAGACTCCACTAGA
ACACCAAAGACACACG
AATGCCAGTTGGGAAC
CTACTATAGCCTGGAA
CCACACTTCCAGTACA
CTTTCGGTCACAACCA
TGTCCCACATAGATGA
GTCAGCGGTGGCGCTT
GAAGCCCTCGTTATCT
GGTAACTTCTGACAGT
TTGTTCACACGACCTG
TCCGGGATCTCGTCAC
CTCGAGGGTCCATAGT
GTGAGGACAGGCATGA
TCTGGCTAGGTCACCC
GCCGATGGTAACATCC
CAACCAAAGTTTCAGC
TTACCATCAGACCGCT
GATAGCTAGGCCTTCG
TGTAAGCTCACGTCCT
CGGAATTAGATGAACT
GTCAGCGCAATGTTGC
AGGTTACTCATGAGAA
GTGAGGACAGTCGCTG
ACGGGTCAGGGTAATT
ATCGTAGCATGTAACC
AAAGGATCAGCCCACA
AAGTACCAGCTAAATG
TGGATGTCACCATATG
GTCTAGAGTCTACACA
TAATTCCAGATGGTCG
GTCTCACAGAGAGCCT
GATCATGTCCTAGCTC
ATAGAGACATTGACTG
GAGTCTACACTAGGCC
GTCGCGATCCTTTAGT
CATTGCCGTCAAGCGA
TGGGATTAGCTGCCAC
ACCAAACTCTAGCAAC
ACAAGCTTCCTCTAGC
ATTACCTAGGATGAGA
GATTTCTGTGTGAATA
CAACAACCATCGAAGG
GCATTAGGTTAAGGAT
CAAAGAACATTGACAC
GCTGAATTCATGAAAG
GTCATCCGTTCTTCAT
GTGCAGCAGGCTCTAT
TGTTGGAAGTGAGTGC
CTCTCAGGTAGCTAAA
CATTCCGAGTCATCCA
CAAGAGGCATGTTCAG
TGTTCCGTCGCTCTAC
TAGGGTTCAAGATGTA
CATAAGCAGCCGTAAG
AGTCTCCAGCAGCGAT
TGCATCCGTTGCCATA
TGTTACTGTTACACTG
GAGGGTACACTACACA
CGGAGAATCCCTTCCC
TGGTGATGTATGAGGC
GGGTAGACACTCCTGT
AGTAACCAGTTAGTAG
CTTCAATCACGTGAGA
CCGATCTCAGGTTCCG
GTGATGTTCAATGTCG
ATTACTCAGGTCCTGC
CTCGAGGTCGCGTTTC
CCGAACGCAAACGGCA
CGGTCAGTCATTCACT
TGTAAGCTCTAAGAAG
GGGAAGTGTGACGCCT
ACTTATCTCATGCCAA
TGCACGGAGCTGGCCT
GGGTGTCAGATCGGTG
CAGATACCAATCGCGC
CACGTGGCAGCGAACA
GTCTGTCAGCCTCTCT
GTGTAACCAACCGGAA
TTTACGTAGGCGAACT
GACACGCTCAGCTTGA
CTCCCTCAGTAGTCTC
CTCCTCCTCATCCTAT
AGCATCATCTGCCTCA
CAACGGCAGCTACTGT
CAAAGAAAGCTTACGT
TCAAGCAGTAAGTCAA
TTGGGATCACTAGGCC
TTCTGTAGTTTGAAAG
TAGGTTGCAACGGCTC
AATTTCCCACGGGCTT
GACAGCCTCCCTCATG
GGGTATTAGAACGTGC
GCATGATGTCAGGTGA
TCAATTCAGGTATAGT
CATACAGTCGTTACCC
GTCTAGACATACTGTG
TCTCACGTCGGTCAGC
CTCCGATCAGACTGCC
CGTTGGGTCTCACGAA
CATCCCATCTCGGCTT
CTTGAGAAGGACGCTA
CACATGAAGATAGTCA
ATAGACCAGCACCAGA
TAGGGTTCATAGAAAC
AAGGTAAGTAACCCGC
CCTTCAGTCTTAGCAG
CACCAAAAGTTTCAGC
CTCTGGTGTACCTGTA
TGCTTGCTCATCACTT
TGCCGAGGTCAGGTAG
TAGTGCAGTCATGCAT
TAACCAGCAGTCGCAC
CAACGATCACTAACGT
GGGTCACTCCGCAAAT
GACCTTCCACTTTATC
TCTCACGGTCATCTAG
AGTCAACCAATAGTAG
AGGGTCCCAATGGCAG
GGTAATCCATAATCGC
TCAAGTGCAATAGTGA
TGATCTTGTTAAGCAA
AGACAAACAAGCGGAT
TCGGATATCGTTCCTG
AGTTCCCTCTTCCACG
ATGTCTTCACCGTGAC
GCACATAGTCAAACGG
TACCGGGCACTTCTCG
TGGAGAGTCCATCCGT
TGATCTTTCAAGTTGC
TTGCCTGTCGGCCTTT
ACCTACCGTTTCGTTT
GGGTTTAAGGCCTTGC
ACCCAAATCCACGAAT
AATCACGGTGCTCTTC
TTGACCCAGACATACA
AGGTCATCACACGTGC
CATCAAGTCGCCAGAC
AACCAACTCAAATAGG
GTGGAGACAATTGCTG
AGATAGAAGGACACTG
CGGACACTCCCAAGTA
TTCCGGTCAAGGCTTT
GTGAGTTCAGAAGTGC
GAGGCAAGTTGCAAGG
TACAACGAGTGATAAC
TCCCATGAGACCATGG
GGGAAGTGTCCCGCAA
AGTCAACGTCGTTATG
TCTGCCATCCGGACGT
TCACGCTCAATAGTGA
ACATCGAAGAACAGGA
CTCAATTAGATAGTGT
GTCATCCGTATTTCCT
AATAGAGTCAACTTTC
GAAGGGTGTCGTATGT
GTGTTAGGTCAAACGG
AAGTACCAGCCTGAAG
ACCATTTCATAATCCG
TACGGGCGTGTTGAGG
ATTTCTGTCGCAGAGA
TTGACCCCACTACTTT
ACTATTCAGTTTGCTG
ATTCCTAAGAGGTCGT
TACGTCCTCAGGTGTT
CGAAGGAAGGCCACTC
AAGTACCTCCCGTTCA
AATGAAGCAACTTCTT
CTTGAGAAGACTCGAG
CTAACCCCAGCTACAT
CTGAATGTCAATCCGA
AGATCCATCTCCCAAC
CGCGTGAGTGTGTACT
CCTCAACAGGTTGAGC
CGTTCTGAGTACTCGT
CGGAGAATCAAGAGGC
GTGCGTGTCATCTGTT
AGGAGGTCATGCACTA
TGCGGCACATCGGCCA
AACCACAGTACGGTTT
TGACGCGGTCTTCATT
AGGTTACTCAACACCA
TATCCTAAGCATATGA
GATTCGAAGGGAGGCA
TGTAGACGTCGCCTAG
ACCAAACAGTTACTCG
CGTAAGTAGACGGTTG
ACAGCCGGTCCGTACG
ATTATCCTCTAGCCTC
ATTCGTTGTCGACTTA
TCAAGTGAGTTTGCTG
CCTCAGTTCCACCCTA
GTAGAAAAGTTACGGG
TGTGTGAGTGCCTACG
CTGCGAGAGATACGAT
GGGCTACTCTAGCATG
AACAGGGTCGTCAAAC
GCTACCTCAAGCCCAC
TCCATGCTCAGACCGC
CACAACAAGATGACCG
AACTTCTGTTAGGCCC
TCCAGAAAGGACGCAT
GAGTGAGTCAAGGCTT
GTGCACGGTAACATCC
CCGTGAGCAACTCATG
CCCATTGTCACTGGTA
AAGTACCCAACGTATC
CTATAGGGTGCCGGTT
CTGTAGACAAGTGCAG
ATTCACTAGAACAGGA
CGGAATTAGTAGGGTC
TGGGAAGCATCGCCTT
AAGCATCCAGTAGTTC
AATCACGAGAGATGCC
CGGGCATTCCATCGTC
GGAGAACTCGTCTCAC
CTCCCAACACACCTAA
GACCTTCAGACTGAGC
CTAACTTTCACTCCGT
TCCGTGTCAGCGAACA
TGCAGGCGTGAGACCA
CTCAGGGTCACCTGTC
ATGAGGGTCTCAAAGC
GGGATCCGTGTTATCG
TGGAACTAGCTTTGTG
CCTAACCGTCTAGGCC
ACTATCTAGAGTCTTC
ACAGCCGTCTCCGAGG
AACAAAGCAAGCGCTC
CCAATTTAGTGTTCAC
GTCTACCCATCATTTC
TCTTTGAAGCGAATGC
TGACTCCCATGGCGCT
GGGCCATCACTGGACC
GCACGTGAGCGTACAG
ATCGTAGCAGTTTCGA
TCATGCCCAATCGAAA
CATTGCCCATTGAGCT
CTGTCGTGTACGAGTG
TCCGTGTTCTGTCAGA
TGGGATTAGTGCTACT
TAGTGCAGTGGTCAAG
CATTCTAAGTCGAATA
GGTTAACAGAGAACCC
CTTCCTTCAAGACGAC
CGAGGCTGTATAATGG
CTAACCCAGGCTTTCA
TTCCACGCACCTCGTT
AGAAGCGAGAGTGAAG
TTCCTTCAGAATTTGG
CTGCCATTCGAGAATA
GAGTCTAAGTCATGGG
TCATACTAGCCTCTCT
TAACACGTCCCAGTGG
GGGTCACCAAGGTACG
TCACATTGTCTTAGTG
ACCTACCCACTCAGAT
GCTACAAGTACTGTTG
GTCATCCAGGAATGTT
ATGAGGGTCACGACTA
GGGAAGTGTATGAGGC
GATGCTAAGGCTATCT
AGTACTGCAGGGTTGA
GAGGCCTCAACATCGT
TGATCAGCAGGCACAA
TAACACGTCACCTTGC
CTAGACACACTGCACG
AATTCCTTCGCTGTTC
AAGACTCTCCTGCCAT
GATGTTGTCTCTGACC
CCCTCTCGTGACTGTT
TGAGGGACAGCAGTCC
GAAGAATTCATGAGAA
GACACGCTCCAACTGA
TGGGCTGCAATTGCTG
CAAAGAATCGACTCCT
TCTGCCAAGGTACTGG
ATGCATGAGCTATCTG
AAGCCATTCAAGTCGT
TACGGGCGTAAGTTAG
CTGTACCCACGGAAGT
GAGTTTGGTCCGACGT
TCACAAGGTCTCGCGA
TTAATCCAGTTTCTTC
CGCATAATCGAGCCTG
CAGGTATTCATGTCAG
GATAGAATCCCTCGAT
AACCACAGTGAAGCTG
GCTCAAACAGTTAAAG
ATTTCACCATCCGCGA
AAGTGAATCACATACG
GTCAGCGGTTCCACAA
CCGGGTACATGTCGTA
CCGGTAGCAACGATCT
GAGCTGCTCTGACCCT
CGAGTGCTCCTCCACA
TGCGATAAGCAAACAT
TGGGAAGCAGACCCGT
ATCCTATTCTTCGTGC
GCAGCCAAGTAAGCAT
AATGAAGAGAGCCTGA
TTCAATCCAGAAGTTA
TTCCGTGGTTTCTATC
AAACCCATCCTTCACG
GTCCACTTCCAAGAGG
CACTAAGGTCGCTCGA
TACGTCCCACAAGTTC
TCCAGAAAGTGAGGCT
GCGGATCCATGTTCGA
GAAATGATCTGTCAGA
CCCTCTCCAAACCACT
TACCCGTAGGTTCTTG
CAAAGAACACTAACGT
CTCAGGGAGCTAAGTA
GAACGTTCATATGAAG
TAAGCCACAGCTTCCT
AGTTCGACAGCGCTTG
AACAAGAGTAGCTCGC
TCCGGGAGTGACTCGC
CAGATACGTTTACTGG
CCGTTCACAAGGCCTC
TCTTCCTAGCTGAAAT
TCATTACCATAAGCAA
ACTGCAAGTAGCGCCT
TCTCACGAGCTGAAAT
TGACAGTCATGTGTCA
GATCACACAATTGAAG
GTAAGTCCACTCAAGT
TGTTCATTCTCATTAC
ACATGCACATCAACCA
AGTCATGGTTTCACAG
TGAGACTCAGCTTCCT
AGCATCAGTTGGGACA
AGGCATTTCTTCCCGA
GGGCTCATCCGAACGC
GGCGTCATCCTACGAA
GATGACTGTCCCAAAT
GAATAGACAGCGAGTA
GCTACCTTCCATCCGT
ATTCGTTTCACGGAGA
AGAGCCCCAAACAGGC
AACAAGAAGAGAGCAA
CATGCCTAGTATTAGG
GACCTTCTCTGTAACG
GTCACTCGTACAGTCT
CACTAAGGTAGGCTGA
GCTGAATTCCGAGATT
CTATCCGGTGTACGCC
TGTGTGACAAAGGCGT
AACAAAGAGAAGCTCG
GCAACATAGCGGGTAT
TCAATCTAGTTTGCTG
GTAATCGCAATGGGTG
CGTCCATAGCTTGTGT
AGGAAATCAACGTTAC
CAAGAGGGTAACTTCG
GGTGTCGCAATCGAAA
CTTCCGAGTAGATTAG
ATACCTTAGAGCAGCT
ATACCTTCACAAGTGG
TACTTGTGTGTCCATA
CCTCACACATCCTATT
TGTTCATAGGACAGTC
TATCCTAGTTACACTG
TCGCTCAGTACAGCGA
TTGTGGAAGGACAGCT
CTAAGTGAGCTTTCTT
CCGGGTAAGCACTAAA
CAATACGAGTCCTGTA
ACCTGTCGTTCTCAGA
TTACGTTAGTTGGCTT
TGGAGGATCTTCACGC
CGAGTTAGTCCAGAAG
CCTCCTCAGCTGACCC
TTCATGTTCCGTAATG
TCGACGGCAGTTGGTT
GTCTGTCCAACTAGAA
GACTATGGTCGAGCAA
TGAGGTTCACCCTATC
TATCTTGAGACCAACG
CCACTTGCAGAGTCTT
CAAGGGAAGTCGTTAC
CGGAATTTCTCCGCAT
CCATCACGTGAGATCG
TCAGTTTCATATACCG
ATGAGTCAGAGCACTG
CCTATCGAGTACCCTA
GTAGATCAGAGGCTGT
ATTCCTAAGAGAACCC
CTCATCGCAGGGCTTC
TCATGCCCACTCTAGA
CGCATGGTCTTGCAGA
GCGGATCCAACGATTC
ACATGCAGTCCTGGGT
CACGTTCGTTATCCAG
CCTCTCCCATTCATCT
AGACCCGGTAACGATA
GCGAGAATCGTGGGAA
CCACGTTGTGGTACAG
CAGGTATGTCTATGAC
CAAGAGGTCCGCGATG
TGATTCTCATCACCAA
CGAGGAAGTCCAGCCA
AGTTCGATCTTAGTTC
AGGTTGTCACTAGTAC
TGATCTTTCGAAACAA
AGATAGAGTAGCTGAG
GCGTTTCTCACATACG
TCTATCAGTACAGAGC
TAGACTGGTTCGTTCC
GCCAGTGCACACTTAG
GCAACATTCCTGGGAC
TGGTAGTCATCTCCCA
GGTGGCTCAGGGCTTC
TCGGATATCCCATACC
GATTCTTTCTCCACTG
ACTCTCGAGTAAGGGA
GGCGTCAAGCGTCAGA
ATCGTCCAGTGTCATC
CCATAAGCAGGATGAC
CTATCTAAGCATTGAA
TTTGGTTCAGAAATTG
ATTCTTGTCTAAGAAG
TCTGGCTGTATAATGG
GACCTTCCAAATGGCG
GATCGTACAGCTGTAT
CCCTGATAGATCCTAC
TCATGGAGTTCTCGCT
GTGAGCCGTTAGCGGA
AAAGTGACATTGAAAG
GAAGGACAGATGAAGG
TTGGGTAGTGCGTGCT
CTGCCATAGCCATATC
GAAGGGTTCGAGTCCG
CAGTTCCGTATACCCA
CCCGGAAAGTGAGTGC
TTTACTGCAGTATACC
TGGGCGTAGCTGTTAC
AAAGTCCTCGGTCTAA
AACAAAGGTTGGCCTG
TTGGGTACACAGTCCG
ATTCTACAGCGCGTTC
GATCCCTAGGGACTGT
CCATCACTCCCAACTC
TGTACAGCACACTGGC
CGAGGCTAGGTTAGTA
TAGACTGTCGAGAGAC
TCCCATGGTACGCTTA
TTACCATAGTAGCATA
CATGAGTAGTCTAGCT
CGGAGAATCGTGCTCT
TGTTTGTTCGGTCTAA
AGGACGAGTAGAGTTA
ACGTAACCAGGGTTGA
AAGTTCGTCACTGATG
AAGTGAACAGGTCCGT
ATACTTCTCATTCATC
AGTGACTAGTGGACGT
GAGACCCAGGGTTGCA
GAAGAATCAATGAACA
GTGGAGACAAACCATC
TCACGGGAGGTAGCCA
CGAATTGAGACGAAGA
GTCTGTCGTAATACCC
TGATGGTGTATACGGG
TGTACAGGTACCGTGC
GGGTTATGTGATGAAT
ATTTACCTCTACCTTA
GCATCTCAGGCTTAAA
CATTGTTAGCACTGGA
TTACGTTAGAGGCCAT
TGAGCATTCTTACCAT
TGAGGTTTCGGATACT
GTGGCGTCATGACGTT
CAAGCTAAGAAACTCA
ACATGCAGTCATCAGT
ATCCATTAGGAGGTTC
ACGTCCTCAAACAGGC
CAACGGCGTGAGATTA
ATTTCTGTCCGTAGTA
TCATGCCTCGTAGTGT
GCAACATTCTAGTACG
GCCAGCACAGCTCATA
CTTCCGATCTACCCAC
ATCCGTCTCCTGGGAC
AGATAGAGTTGCCGCA
TATATCCGTTGAATCC
TACCCACAGCGGCTCT
TTACAGGAGAAGCCAC
TGTTTGTAGACATATG
TATTCCAGTCGTTTCC
CGCATAATCGGTGTAT
CACTGAAGTCCGACGT
TGTGTGATCACACCCT
GGTCTGGGTAGCCAGA
CTAGGTAGTGAGGATC
ATCAGGTTCCTTATAC
AATGACCCATCGCTAA
AGTAGCTGTGGAATGC
TACGCTCCATTAGGAA
TCGTAGAGTAATGATG
TCATCATTCTTCGTGC
CCGAACGTCAAAGCCT
CCACGTTAGTAGTCCT
GGAGAACAGGCCCAAA
CAGTTAGAGGATACCG
TAGGGTTTCAATCTTC
TGGGATTGTACTGCGC
AACTTCTTCAAGCCTA
CCCTCAACAAGCGGAT
TTAGGGTGTGTATTCG
CGACAGCCATCACAGT
TCTTCCTAGGATATAC
GTCTTTACAATAACGA
ATCACAGTCTACTTCA
TACGTCCAGCGGTATG
ACCTACCAGGTCACCC
AGAACAAGTAGATTAG
TGTTCCGAGTTCACTG
CTGTAGAGTTTCGGCG
CCTTGTGAGCACTCGC
TATTGGGGTTGGACCC
AGTTAGCGTGAAAGTT
AGGCCACTCGCAACAT
TCACGCTTCAAGGACG
GACTTCCGTCCAACGC
GGGCTCATCTCTCTTC
TGGGCGTAGGTCGACA
GTCATGACAACGTAAA
CCTTGTGGTAAGATCA
CCGGACAAGTCTTGGT
GTAACACGTGGTCTCG
GTCAGCGAGTCCCGGT
ATTCCTAAGACGGATC
GGGAGATTCGTACACA
AACAAAGAGGTAGATT
GATTGGTCAGTAGAGC
GTGGGAAGTTACCCAA
CCCGGAACAGACACAG
GTCATGAGTGTCCAAT
TTGCTGCTCCTTTGAT
TACGGTATCATGTCAG
GACTCAACAATGACCT
TTACCGCTCATGACAC
CTGGACGTCGCATTAG
TACGCTCTCCCTGTTG
GGTGTTAGTCCCACGA
TGGATCAGTAAGGTCG
ATTCTACAGCTGACCC
TTGGTTTTCAAACCCA
TCAATTCGTGATTCAC
CCGGGTAGTGCACATT
TTCACCGAGTCCTGCG
TATCGCCCAGAACATA
CTACCTGAGCCGGATA
TGATCAGCAGAGGGTT
CCACGTTCAACTCCCT
CATGAGTTCGCGTAGC
TGTGGCGAGAGTATAC
GAAGGACCATGCCATA
CTAAGTGCACTTCAAG
TGTCCCATCGGCGATC
TCGTAGAAGTGCAAAT
ACCTGTCTCGCGTAGC
TCAAGTGAGGAGAGTA
TGGGCGTTCCGTCAAA
GAGACTTCAGGAATCG
CTCACTGAGACACACG
GTGACGCGTGAGACGT
GGAGCAAAGACTTGTC
TTACGCCCACACAGCC
CCAATGAAGTAGCTCT
CCTCTAGTCATTACTC
GTAACACGTTCTCCTG
CTGAGCGGTCTAGGCC
ATGAGGGGTACACGTT
AAGCCATAGGCTCACC
TCAGTTTAGCCTGAGA
TGTTCTATCTGGACCG
TGAATGCAGCTTTCCC
AACCATGTCGAAATCC
CTAGGTACAATCTCTT
ACGGTCGCAGTAGTTC
GGGACCTGTTAGGAGC
CATCCGTAGGTCTTTG
AGTAACCTCGTGTCAA
TCGGGACCAGCGTTGC
TGATGCATCCATGCAA
GAGCCTGAGTAACCTC
GGTTAACTCCGTTGAA
GAATAGAAGACCTTTG
GCGATCGTCCCGAGAC
TGCGACGTCAAATGAG
TAGGAGGAGATGAATC
TTGAACGGTTGGACCC
CTTGAGAAGAGTGTGC
CAACCTCCAAGACCTT
TAAGCACGTTGCTCAA
TCCGGGAGTAAGCTCT
TGCAGTAAGGCAGTCA
GAAACCTGTGTGGACA
ATGGGAGCATCTTAGG
CAACGATGTAGTGTGG
TGGAGGAGTGCGAACA
CGTTCTGCACTTGACA
CTACAGAGTGATACCT
CGAAGGAAGCGATCGA
AGGAATAAGACTTCCA
TGTAACGAGGATATAC
CTGAATGGTTCTATCT
CCCGAAGGTTAGTCGT
TAGACTGAGTGGCCTC
TGATGCAGTTAGAAAC
TGTCCCACAGCCGGTT
TGTTCTAAGGGCAACT
CGCGTGAGTTTCTTAC
GGGATGATCAACCTTT
AGGTAGGCAGCATTGT
GATCAGTTCCATGATG
CATGCAAAGCTATCTG
GCGTGCAAGTAGTCCT
CCTCATGGTTACTCAG
TCAGGGCCATGAATAG
GGAATCTCACTGATTG
TTTCATGTCTTCCAGC
CCGGACAAGTTCATCG
GTGCACGTCACCTGTC
TCCGATCCAAGGTACG
TAATTCCTCCACTTCG
TGGGCGTTCACCGGTG
CTAACTTGTCGTATGT
TGATCAGAGTACTGTC
TTCAATCAGCCATGCC
GACCTTCTCTGTCGTC
GAGCTGCAGCGCCCAT
ATGACCAAGGTTCATC
AAGTTCGCAGGCACTC
ATCTTCAAGTGAGTTA
GGCTGTGAGAAACACT
GCAGCTGAGTAGCAAT
GACATCATCCCGTGTT
ATCGGATAGAGAATCT
GTAGCTAAGAGAGAAC
CCTGCATAGATGGTAT
TGTCCCAAGAGATGCC
AACCCAACAAGATTGA
AACGAAAGTGTCCGGT
TCCTCCCAGGTCGTAG
TCCCAGTGTTGGGACA
CCTCTAGGTCGCATGC
CTCTCGAGTCCGGTCA
CAGAGCCAGCGTTCCG
GATGATCCAATTGTGC
TTAGGGTAGATTCGAA
TTCTTCCAGACCAAAT
ACATGCAAGGGAGATA
CTCAGAAAGGGCGAAG
ACCCTCAGTAGTCGGA
CTCGAGGTCAAGAGTA
ACTTTGTGTTTCTTAC
CTCCCTCGTAACTGCT
TGATCAGTCATCACCC
ACGTACATCCAATGCA
TCAATTCGTTAAGAAC
CTCATCGCACCAACAT
ATCACAGTCAATGCAC
GTCACGGCAGGCTTGC
ACACAGTAGCGCCCAT
TCAGGGCTCGTACACA
AGTCTCCGTACAGTCT
GCCATTCTCACCTACC
TTTCAGTTCCAGTTCC
ACCGTTCCATCCGTGG
AGGGTGAAGCACACCC
TGGTAGTGTGCTTATG
GGGATGAAGCATACTC
TCATCATTCACCCATC
GGAGAACTCAACGAGG
TTGTGTTTCGACCATA
CGATGCGGTGTCCGTG
CATAGACAGTTCATGC
GTTAGACTCACAGAGG
CTCAACCCACGCTGTG
GGCTGTGTCTCATTTG
GACAGCCTCGCTCTCA
CAGTTAGAGAGTATAC
AAGTCGTCAAAGCGTG
TCAAGCAAGAAAGCGA
TCAAGACCAGACACAG
ACCTACCCATGGATCT
TGCGGGTGTTCTCTCG
TGCATGAGTAACCCTA
GGGACAATCCGATGCG
AAAGGGCTCCATTTCA
CCTCTCCTCTATGCCC
AGTGACTGTACTAGCT
GAAGCCCTCCTTCAGC
AGGTTACAGCTTGTTG
TTTGTTGTCCATAGAC
AGACACTGTGGATCGA
CATACTTCACTACCCT
GCAACCGTCCAAGGGA
GTCTAGAAGTAACCTC
TTCACCGGTCGGCTAC
TGCATCCCATCACGGC
GTGTTCCCAATCCAGT
ACAGAAATCGGCACTG
GGGCTACTCTTTGCGC
AGGAAATCATTACTCT
TGTTCATTCGTAACCA
GATCAGTAGTATGTAG
GCTTGGGAGGCAGCTA
ACGTCCTGTCTGTGGC
TCGGGACAGGAGCAAA
AGGATCTCATCGATCA
TACCCACCACAATGCT
GAGTGAGTCACACGAT
CCTCTCCCAAAGCGTG
CCACCATGTGATCATC
GAGCTGCTCATTTGCT
ACTGTGATCTAACGGT
TGCTTGCTCCTGCCAT
TTTCGATCATGTCGTA
GGGTCACCACCTCAGG
AGGGTGACACGATTCA
GGGATGAAGGTGCTGA
TTACCGCTCCAAGAGG
AGGAAATCAGTCAGAG
GGCTTGGTCCTCAGGG
GTTAGACGTGCTCTTC
AGTTCGAAGTGGTGGT
CTCGAGGAGGAGATAG
TTACCGCGTAAGACCG
AGGCATTGTTTGTGGT
CCGTTCAAGCTCTGTA
AATGAAGGTGCAATAA
CTGTAGAGTGTACATC
AGATCCATCGACACCG
TCCTCCCCATGGCCAC
CACTGTCCATTGAGCT
GTCAAACGTTCTCTAT
TACCCGTCACTTTAGG
ATCTTCAAGGAGAGGC
TGTCAGAAGGGTTAGC
CAAGAGGTCGAAGGAC
TTCACCGTCCATACAG
TGCACGGCAAATGCTC
GCTACCTAGCGCATCC
TATCTTGGTTCCTAGA
GATCGTATCACTAGCA
CAGATTGCACTCCACT
TTTGGTTGTGCAATGG
ATTCGTTCAATACCTG
CCACAAATCGAGAGAC
GCCATTCTCAGGCGAA
CCTAACCTCGGTCGGT
CTGCCTAGTATCCTTT
CTCAAGAAGGATTCCT
GTGCAGCTCTTGTTAC
TTTCGATTCTCTGACC
TGGTGATAGCGGTAAC
GCCGATGTCAGGAAAT
CCGGGTAGTGGCATCC
ACGATGTGTTGGATCT
GAAATGACACGGATCC
AAACCCATCATGGCCG
GTCATTTAGAGGATCC
AGCATCAAGTGGCAGT
ATCGCCTAGTTGCTGT
GAGTTGTTCCGAGCTG
AGACAAAAGTTACGTC
CAACCTCAGTGAACAT
CAGCGTGAGATGAATC
AGAGAATGTTGCTTGA
TATCAGGCAAGCTGCC
AATCACGCAGGGCTTC
ATGAAAGCAAGGCAAC
TTACGCCCATTGGGAG
CTTTCAAAGTTTCTTC
TGGTAGTTCCATTGGA
AGGTGTTGTAGTCGTT
GTTTGGAGTTTGTTCT
ACATCCCTCCATCAGA
TTCATTGAGCATCCCG
TGGTACAGTTTGGAAA
CATCGCTGTAAGCTCT
TTTCACATCACTGAAC
TTTGGAGGTACTTCCC
GGGAAGTGTTCTGAGT
TCAGGGCCACATTCTT
ACTTTCAGTGCTGTCG
AGCGCTGCACATAACC
TGCTGAATCCGAGTGC
CGGCAGTTCAAGTAAG
GCCAACGTCCAAGCCG
ATTATCCGTCAACCTA
TCCACCACAACTGCCG
CTAAGTGGTAAGAACT
GTGGCGTAGCTAATGA
CATCCGTGTGTGTACT
GATAGAAAGTAGCTCT
AATAGAGTCACTCCGT
CTACAGACAATTCTTC
TCGACCTCACCACATA
CGTGCTTGTGTTTGCA
TGAGTCAGTGCGGCTT
GTGTGATCATTGTCGA
TAACTTCCAATCCTTT
TGGAGAGGTCCGGTCA
TTCACGCGTCAAAGCG
TGTCCCACAATCAGCT
CCCGAAGAGATGCTGG
TCCTCCCGTCCGAAAG
TTGCCTGTCCATCGTC
AGAGCAGAGGTAAAGG
GTGGGAACACACTGGC
TAAGCCATCTCTCAAT
AGATGAAAGGGTAATT
GCTTCACGTACTCCGG
TTGGGTAGTTCAAGTC
CGGTCAGCATTGACTG
CATGCCTCAATAAGGT
AGACCATAGAGTCCGA
TGGATCAAGGAAAGAC
CAGGTATGTCACGTGC
GGAATCTAGGTGCCAA
AGAACCTCAGCACCCA
CCACTTGGTTTGAAAG
ACTCTCGCATCTGCGG
GTGGTTATCACACGAT
CTCATCGTCCTGGTCT
AGGAATATCATATGGC
TGCTCCAGTCTCAGAT
ACAAAGAGTATTGACC
TCATTACTCGACGAGA
CGGAACCAGCGTGCTC
AGCGCCATCAGCTTGA
GCCGATGCATAGGAGC
AGGGCTCGTCATCCGG
CAACGATGTTATCTGG
AGGTCATTCTAAGGAA
TGCTCGTTCATGCCGG
TTGTTCAAGGGTACAC
CACTTCGGTCCTGGGT
AGGGTGACAGACAAGC
ATTACTCGTCATCCGG
ACTGATGCAACTGGTT
TGTAGACAGGAAGAAC
AGGGCTCCACCGTGGT
GAGACTTCACCGGAAA
GTGCGTGTCTCCAATT
GTCACTCAGTCGAGGT
TTGGATGAGGCTCCCA
CTCAACCAGCATGATA
TGATGCAAGGTAGACC
GCTTCACAGGATATGT
CACATGATCCCGAACG
TTATTGCAGGTCCCTG
ACAAGCTAGCGTTAGG
GGAAGTGGTCTAGATC
AGTTCCCAGCGATCGA
CGTAAGTCAACTGGTT
CCACGAGCACAAGGTG
CTCAGTCGTACGTACT
TGCTTGCGTCAGTTTG
CCTACGTTCATTTGTC
ACGGGTCGTTGTCATG
TGGATGTAGCGCTGAA
GTTAGACCATTGAAAG
TCACACCTCTCCGAGG
GCACATAGTCTTACTT
TTACTGTGTACCCGCA
CAGATTGCAGGAAGTC
GTGATGTCAAATTGCC
GATTCGATCTGGCTGG
CATTCTATCGTCACCT
TTCCTCTAGTGCAAAT
CTCTCAGCAACCAGAG
ACGGAAGTCACGGGCT
TCTTCCTAGGAGTACC
AAGACAATCAAGCTGT
GAAGGGTAGTATGAAC
GGGCTACAGAGGGTGG
TCTTGCGTCCACGTGG
GACCCAGAGACGAAGA
TTTCAGTTCGCGCTGA
ACTTTCATCTGCGAGC
AGGTTACCAGCGACAA
AGGTCTATCCTCTTTC
AATAGAGTCAAGTAAG
GACTTCCCATAACAGA
GACATCAGTCAGTTTG
TCCCAGTGTACAAAGT
CAGATCAGTTCCGCGA
GAAGCCCAGGTGCTAG
TCACTCGTCAAAGACA
AGAACAAGTTAACCTG
GAATCACTCCGTGTAA
TTTGGAGTCCGCTGTT
AGACCATGTCTTACAG
ACTTATCAGCTCACTA
CGACAGCTCTTGGATG
GTCTCACTCGGCATTA
GGTGATTGTGTGACCC
CCCATTGGTCATCGCG
TGTTGGACATGTGTCA
TGAGCGCGTGCCGGTT
GTTCCGTTCCATCTGC
GAGGGTAGTCCTGGGT
GTTGTGACAGGGAATC
CATACCCGTACGAGTG
GCTCAAAGTTCAGGTT
GGGAGTAAGAGCTGAC
GCTCAAAGTAGTACGG
GATTGGTCACACAGAG
AGAAATGGTCAACCTA
GTTATGGGTGGGCTTC
ACGTAACGTGCGAGTA
TCCGAAAGTCCAGAAG
GACCCAGAGTGCCCGT
GGTGTCGCACCATTCC
CCTCAGTAGTCGGCAA
GCATCGGCACTCCACT
GCCAGTGTCTCTTCAA
CTCCGATGTGATACCT
ATTTCACGTCTGTCCT
TCCATGCCAGATGCGA
TAGGAGGGTATCGAGG
TTTACGTTCCAAGCCG
GAATCACAGTATCCTG
GTAACACGTTACGTAC
ACTGATGGTAAGAACT
CTGTGGGTCGATGGAG
TGGGCTGAGTCTAACC
GAGGCAACATATCGGT
GTAATGCAGAAGGATG
CTGAGCGCAGAAATCA
GTTGTCCGTCCTTGTC
AATAGAGGTGAGTGAC
AAGGAATAGGACAAGA
TGTGGCGCACAATGAA
AGACAAATCATCGTAG
GATGACTCAGCGACAA
AGGAGGTTCTCCCAAC
ACCAAACTCGAAACAA
GCCCAGAAGCTCGAAG
ATCGCCTAGTATAACG
TACTTCATCCGGCAAC
AAGATAGCAATTCTCT
CTACGGGTCTGAATCG
GATTCTTCAACCAACT
CGATGCGCAGCTTCGG
AGCGCCATCCTTCTAA
CACAGGCCATCGATGT
TTACCGCGTCACCACG
GAACTGTAGGGACAGG
TGTAGACGTCCTCATC
TAATTCCCAGTCGAGA
AGAGAATGTTGCATTG
AAAGGTACAAGCGGAT
AGGACTTGTTACCTGA
TTCACGCAGGAAACGA
ACCCAAAGTGTTCGTA
GGCAGTCGTCCGGATC
AGAACAATCCGATCTC
TAGGTTGAGGCATCGA
TCGACCTCATGGCCAC
ACCCTTGCAGTTGTCA
TGACCCTAGAGCTTTC
GTATTTCGTACTGACT
TCAGCCTGTTGTTGAC
CATAAGCGTTTCGCTC
TGAACGTTCTCTATAC
TTCTAACTCACCTTAT
GACTCAAGTACGCTAT
CCCATTGGTCTGTCAA
TTGACCCTCGTGGGAA
CCCGGAATCCACACAA
ACGGAAGCAACTTCTT
AACCTGATCGTAGGGA
CAGCCAGTCCTTATCA
CCCGGAACAATGACCT
CATACAGCACCAGTTA
ACATTTCTCCTAGCCT
TGAGGGATCTGTTCAT
GTGGGAACACATCATG
CAGATCATCAAGCGTT
GTCACGGGTAAGTTGA
GATAGCTTCTCGTGAA
TCCTCTTTCAATGCAC
CAGCAATGTAGACACG
ACATGCATCTAGAACC
TTCACGCCAGTGAGCA
GGGATCCTCATCCTAT
CCACACTTCTTGAACG
GTCACGGTCTACCAGA
GAGTGTTAGGTTGCCC
CATTGTTTCGCCAGAC
ATGAAAGGTACCGTCG
TGCTCCACATCCAATG
ACTTCCGAGCGTGTTT
TCCTCTTAGAAACTGT
GTTACGAAGGGCAACT
CCTCAGTTCTCCAATT
GCTACCTAGTATGTAG
CGCCATTGTACGGGAT
CGGAGAACAGCAGATG
CCACAAAGTTCCTACC
GATTGGTTCAGCTCTC
GATTTCTTCACTGCTC
ACAACCACAGAGAATT
TTGTGGACAGAGCTAG
ACAAGCTCATCTTCGC
CAACCTCAGCGCCTAC
GAGGGTAAGGTGCCAA
GGGCGTTTCGCGAAGA
CTAACCCGTTCATCGA
CTCCCAACACAACCGC
ATTACCTAGGACTAAT
TCAATCTAGACCAGAC
TGCCGAGGTCTCTCCA
TACATTCGTTGTATGC
AATGCCATCCGGCTTT
TGCTTGCAGATTAGCA
CATACTTGTTAAAGTG
TCAGGGCTCGCAGTTA
ACGATGTGTGCTGCAC
GTTAGTGTCTAGCAAC
CGTAGTACAACTTGGT
CCGTTCACAGAGGCTA
TCACTATCAGCTCGGT
TCGCTTGAGAGCTGCA
GTTTACTTCGACCATA
AAAGGATGTCTGTAGT
TATCTGTTCATTGGTG
ATCCCTGGTCGCCTAG
CTCCACACATGGCCAC
TTCCGTGCAGATCCAT
GTATTGGAGGCCTAAG
CGATGGCTCTCGGTAA
TAAGTCGTCGCAAGAG
AGGCCACAGCCACAAG
ATCCATTAGTCACTGT
AGCCAGCAGGTTCTAC
GTACAGTCAAACTCTG
GACTTCCCAAGCTGCC
CGGAATTTCTTAGCAG
TGCGGGTCATTGCCGG
CTTGAGATCCATACAG
TTGCGTCAGTGCCGAA
TCTTGCGCACTACGGC
TCGCTTGAGGAAAGAC
TATACCTCACGGCTAC
TTCTGTATCGAAGAAT
GTTGCGGGTGCCCGTA
TCAAGACTCCTTGACC
TATATCCCAGAGCGTA
GTCTACCAGTAGGAAG
AGTACCAAGCTAGAGC
GGTGAAGAGTAGGCCA
GCTGCAGCACGCCACA
TCTCACGGTATTAAGG
ATGCCTCTCGGATAAA
GTCTACCAGCGTCAAG
CGTCCATAGCTGTACT
ACCTACCAGACTACGG
GTCCACTTCATCGCAA
AATGCCATCTCGTCGT
GTAAGTCGTGGCTGCT
GGGTCACGTGGATACG
CAGATTGTCGTACACA
CAGCCAGAGATGCAGC
ACTTCGCGTAAGATTG
GATGTTGCACGCGTGT
CCTCATGAGCCGAATG
CTCTCGAGTATCGCTA
GAGAGGTAGGTGCCTC
GGGTAGAAGTCACGAG
CATACAGGTATGTCTG
AAGACTCAGGTGAGAA
GTATTTCGTTGCCGCA
TGCTTCGTCAGTGGGA
TCTCAGCTCGGAGTAG
CTGTAGATCAGCACCG
CTCCGATAGTCGAAAT
ATTCCCGAGATACGAT
AATGAAGCATCTGCGG
TTCCGTGAGACAAGCC
GTAGAAAGTACGTACT
GCTTCACAGCCTATTG
TTTACTGTCCTCATAT
CCCTTAGCATGACGTT
GCAACATGTCGATTAC
CCCTTAGTCGACACCG
AGATCGTCAAGACAAT
CAGCGTGGTATAATGG
ATCGGCGTCACTCACC
TGGCGTGTCCACACAA
CTACTATTCAGCCCAG
AGTGCCGGTACTCGTA
TCAGTCCTCATGGGAG
TTGCCTGCATGATAGA
ATACTTCAGTAGCCAG
CCGATCTTCAAGAATG
TTGACCCGTCCGACGT
CTCCTCCGTCTAATCG
TTGGGATTCTGCGATA
CCATAAGTCCGATCTC
GTTACGAAGTGGAATT
CGGGTGTAGAAGGATG
CTTGAGATCTACAGGT
GACCAATAGCGTTAGG
AGTCATGTCACGGAGA
ATACTTCGTATGAAAC
TGATTTCGTAAGCTCT
CTGTCGTCACTGTCCT
TCGCACTAGTTAACAG
TCATGAGAGGTTGAGC
CTTACCGGTGTCATCA
CATCGGGAGATGAATC
CATGGATGTTGGTAGG
TAGGTTGGTCCGGTGT
CTGTAGAGTAACTAAG
AAGAACACAACTGCCG
AAGCGAGAGAAGCTGC
AACGTCAAGCGTCTCG
ATTGGGTCAGCTTCGG
TGGGTTAGTGAGTTGG
GAGCTGCAGGTGAGAA
CAAGACTAGAAGCCAC
CACGTTCGTATGGTTC
GGGTAGAAGTAACGTA
GTTAGACTCTTAGCTT
CTTCCGATCAAGAGTA
TAGACCACAACGACAG
CCCGAAGCAAGTTGGG
CCTCAGTAGAAGCCAC
AACTTCTCAACACACT
GATGATCCAATACGCT
ATTACCTGTACTGGGA
GCGGATCCAGTGTACT
TAGATCGGTGGCTTAT
TTTGTTGTCGAGGCAA
TTGTTGTGTATCGTTG
TACACGACGCTCTTCC
CTCTCGACAATCGAAA
TAGAGTCCACAATGCT
GAAATGACACTCATAG
ATCCGTCCATCGGCCA
CCACACTAGCAGCGAT
GTGATGTGTCGCATTA
TACGTCCGTCGATTTG
AGCGATTTCACTCACC
AAACGCTAGGGTACGT
TTTCAGTCATGTCAGT
GTAGAAAGTACCTAAC
CTGTGGGTCTCCTGAC
GATTTCTAGCGGTATG
TTTACCACACATACGT
GCAGTTATCTGAATGC
TCGGGACGTTCGTGCG
TACCCACCAATGTGGG
ATACCGACATAGGTTC
TTCGCTGGTGGAACAC
ATTATCCGTGCATGTT
AACCTTTAGAGGTCGT
CAACGGCAGGTTACAA
GTTCGCTTCGGCAGTC
AACAACCTCACAATGC
GTCACGGGTATGCTAC
AGAAGCGGTAATGATG
TCTGTCGTCAGGTAAA
CTAACCCGTACGAGTG
CGGAGAACAGACACAG
CAGCACGGTGACTCTA
TGCAGATCACAGAAGC
GGCTTTCAGGCTTAGG
TGGCGTGGTAGAGCTG
ATTCCCGCAGACAATA
GGCTGTGCAAATCGGG
ACGGGTCAGTCATGAA
TTCCACGTCGCCTTTG
ACTCTCGCAGAGGTTG
AGATAGATCTATGTGG
AAGTACCCAGCCGTTG
ATTACCTTCGATGCTA
AGTGTTGGTAATGTGA
TCTATCATCTAGACCA
TGCGGGTGTCAAATCC
CCTAACCGTCTGCAAT
AGGATCTGTTGGGAAC
GTCAGCGGTAGGAGGG
CATTCCGTCCTGGCTT
GAGTCATCAAATGCTC
GGTGATTCATACACCA
AAGTACCTCGCTCTAC
GCACTAACATCGTTCC
CAGATCACACTACCGG
GATCCCTAGTAGTCTC
CAGGGCTAGCATCAAA
GTGGAGAAGTGGGAAA
GCGTGCACACCTGAAT
ACCAAACCATTGTGCA
CAGGGCTCACCTGATA
TACAACGCAGAGTGAC
GCTTGGGAGAGAGAAC
CTGAGGCTCTGTAAGC
TTCTTCCCAACTGCTA
TTGCCTGTCGACATCA
CCCTCTCCACTGCACG
CTCCTTTGTCATCACA
CCTCCTCGTGCTCGTG
CCTGCATAGGCATTTC
TAAGTCGAGATCGGTG
ACCAAACGTCCCGGTA
AGCATCAGTACTAGCT
TCTTTGAAGAAGATCT
TGACAGTCACCCTAGG
GCCAGGTGTCTACACA
CGAGGCTTCATAGCAC
AGTGATCCAAGGTACG
GCCAGGTGTTGGGACA
TGTGGCGTCAGCGCAC
GTTCGCTAGATGTTAG
ACGGTTAGTGGACTGA
TGTTCATAGACTAGAT
TGCCGAGCATGGGCAA
AGTGATCTCAACCGAT
TGGAGAGAGGGATCAC
GTAGTACGTCCTACGG
ACCTGTCCAGCCATTA
CGGGACTGTCAACCTA
TTGTGGAAGGTAGATT
CCTCCTCCAGTATACC
CTGCGAGGTCAAGGCA
CTCTGGTTCTTGCAAG
CCCTCAAAGCAGCGAT
ATCCACCGTACCACGC
GATGGAGAGAGCACTG
TCGCTTGAGCGTATGG
TAGACTGTCTTACGTT
CTCAGAAGTAGCGAGT
TCGACCTAGATGAACT
CTGTCGTCACGTGTGC
ACCAACAAGTGGAAGA
TTCATTGTCACTGATG
TCCTGCAAGAAGCGAA
CTTACCGAGCCTAGGA
TCCTCGAGTCATAACC
CGCATAATCATTGCTT
GGGTCACGTATCGAGG
CAGCACGCACGCTTAA
GGCACGTAGTCAACAA
ACCATTTCACAATGTC
CCTCACAGTTAGGAGC
CTAGGTAAGTATCTGC
CTACCCACAGACCTAT
CATCGTCCATGGAGAC
ACCAAACGTCGCAACC
ACATCGACATGACTTG
TGATTCTGTAGTACGG
TCATGTTTCTAGACCA
AACCTTTAGCGGTATG
ATGTCTTTCTGTGCAA
TAGATCGTCTCACCCA
ATACCGATCGAGCCTG
GCACGTGAGAGGGTGG
CCTACGTTCGCTTAAG
AATGAAGGTACCGTGC
TGCATCCAGGGTTGCA
GCCAACGCATCAGTGT
TGGGATTTCGGAAACG
CACCAAAGTTCTCTCG
CTCATCGGTATCTCGA
GGCACGTTCAACGCTA
GGAATGGAGCGTTACT
CGCAGGTGTTCCCAAA
GTGCTGGAGTCAAGCG
TGTTGGAAGTACTGTC
GGGACCTCACTAACCA
TCTAACTGTGACATCT
AGGAGGTCAAGTTCCA
CGAAGTTAGTGATAAC
TAGACTGGTAATGCGG
TACGTCCGTATCGGTT
TGGAGGAGTACTGTTG
TATACCTTCAAAGAAC
GGATCTAGTGGTATGG
CCTCACATCGTTGCCT
CTCAAGACATCGGAAG
TCCACGTTCTACACAG
GACTCTCTCTCCACTG
AGGGTCCCACAACGAG
GAGTGTTGTACGGTTT
TTCCAATGTCATAGTC
TGCATGATCCTCTTTC
TATATCCTCTACCTTA
GCGGATCGTATTTCGG
CTATAGGAGTGCACCC
TAAGTCGAGTTAGAAC
GGCTTGGCAAGGGTCA
TGGAACTCAATTGTGC
TGAACGTTCTTCGCTG
AGGTGTTCATCTCAAG
CTGTGGGGTACTCCGG
TCATCCGCAAGTGGGT
TACAGGTTCTTAAGGC
TCAATTCGTTTCGACA
AGTAACCAGCTAGATA
CTGTATTGTTCAATCG
TGATGGTAGCCACAAG
TTCTGTAGTGTATTCG
AGAACAAGTTGCCGCA
CGAGGAACACTTTATC
TCCACGTTCGGCCCAA
ACATCGATCCTCTTTC
TAGGAGGCAAATGAAC
CTGGTCTCAAAGCTCT
ACTCCCAAGGCACTAG
TCATGAGCAGCAGACA
ATGACCACAAACCACT
GTTGTAGCAGCAGAAC
CGTCAAAGTAGAATAC
CAGATCATCGGCTGAC
AACCAACCACGCGCTA
ACATTTCGTGTGTCCG
GTGCAGCGTTGTCATG
CCACGTTCAGCAGGAT
AATGGAACAGCTGAAG
GTGGAAGAGAGTGTTA
TTTTTTTTTTTTTTTT
GATGCTATCCTAAGTG
TGTCCACGTGCCTGAC
AGTCTCCGTGAGATAT
AGTGATCGTATACGGG
ATTACCTAGTGGCCTC
AGACAGGAGTTTGGCT
CATAAGCTCCCAACTC
GTAGGAGCAGGGAATC
TTCCTAACAGCCCACA
TGACCCTTCCACACCT
GTAGGTTAGTATTCCG
TTGTGGATCGACGAGA
CATTCTATCTGCTCTG
AGTTAGCAGGATTCAA
GATTGGTGTGAGTTGG
CTCCTCCTCGACACTA
GATGGAGAGTTGCATC
ATCGTCCAGGTGCGAT
TCCGGGATCCGATCGG
TGCATGATCTCATGGA
TTAATCCCAAGAGGTC
TTCTTGAAGCCATATC
CTACAGAAGGCGTTGA
GGTGGCTTCGAAGCCC
CTCCCTCGTCCTGGTG
TTGCATTCAATAACCC
AAATGGAAGTGATTCC
GTCATGAGTCAAAGCG
TATCTTGGTTCTCCAC
GCTGAATGTGCAAGAC
GTTCTATGTTGGCTAT
ACACTGAGTGACCTGC
AGGAATAAGGGTCACA
CTCCGATCAGTCAGCC
TTACTGTCACCGCTGA
CAGATACCAGTAGAGC
AATGGCTTCTGTCCGT
GTCATCCTCTCCACTG
GTTCTATCAGTCCGTG
GATAGCTCACTGCGTG
TGACCCTAGCTAGAAT
GGGTTTAAGACTCTTG
GTGTTCCGTGTTTGCA
AATGGCTTCCATTTCA
TTACCATAGACGGTCA
ACGGTTACAACTGCCG
GGGACCTGTCAGGCAA
TAGACTGTCGTGACTA
ACCTACCAGAGAACCC
AACTTCTAGGTAGGCT
AGGCATTTCGTGGGAA
GCAACCGAGCTCGACC
GTCCCATGTGATGGCA
CTAACTTGTTGCACGC
GTACAACAGTCGTCTA
AACCAACAGGTACAGC
ACTATCTAGAGGCGTT
GCAACATAGCCACAAG
TACACCCTCCGCAACG
TCCTCCCTCACGGTCG
TTACAGGCAATGTTGC
TACCTCGTCACTACGA
CTGAATGCAGATTCGT
GATAGAAAGAATCGTA
TGACTCCGTAAGATTG
CAGATTGAGACATGCG
CCATAAGAGTCGGGAT
ATTGTTCAGCGGACAT
TGCGGGTGTATCTCTT
ACGTAGTTCTCGCGTT
TGTGCGGTCCCTAGGG
ACGTACATCGCGATCG
TCGTCCAAGGTCGTCC
TACAACGGTAGCTTAC
TGTTGGATCGTGCGAC
GATAGCTAGGTACTGG
CGAATTGGTAGCTTAC
TCCTAATCACACGGAA
ACTCTCGTCGGCTATA
TTCTGTAAGATACCAA
TCAATTCGTTGGACTT
GCGGAAAGTGGTACAG
TCTTAGTTCCGAGAAG
GGAGCAAAGGTGAGCT
CCGGGTAGTGATTAGA
TTAGGGTCAAAGTATG
ACAGCCGTCGTAGCCG
TTTACCAAGCTTCATG
TAGCACAGTCTTGCTC
TTCCTTCGTTTGCCGG
AAACGCTCAATGAAAC
TCGTAGAAGGAGATAG
TTGTTGTGTTACTCAG
GATTGGTGTATGAAGT
GTGCACGCATTCACAG
CTCATTACACCGCTAG
CCTCTAGTCATAGAGA
CCTTTGGAGAGTGTGC
GAGTGTTGTTGGCTAT
CACTGAACATGCAGGA
GTAGAGGGTCGTTGGC
ACTATCTGTTCAACGT
CCTGTTGAGTCACACT
TGTGATGCAGTGAGCA
CTTCAATCAAGGCCTC
TTTAGTCCACTACACA
CTCGAGGTCTTTACAC
CATACAGAGAGCGACT
GTGTAACTCAAGTGTC
TTCATGTGTCGCTCGA
ATTCCTAGTATGCGGA
CAACCAACACGGGTAA
CATTGTTTCTCAAAGC
AGGTGTTGTGAGAACC
CTATCTAGTCCGGTGT
TCTTCCTGTCTACTGA
GCCAGGTAGGATTTCC
ATTCAGGTCTAGGAAA
GTCATCCTCCGAACGC
GGAGGATCATACAGGG
CACTAAGTCACCTGGG
GTTAGACCAGACCAAG
TCGATTTCATCACGGC
ATGAGTCAGGACACTG
ACGTCCTTCGCCTTGT
CGATCGGTCATACGGT
TCGTCCACACAGTGTT
GTGCGTGCAAATCAAG
GTAGATCCATCCGGCA
CACTGTCCAGAATTCC
TCCCACACAATGCTCA
GGGAGATAGGCGCTCT
TCCGGGATCGAAGTGG
AAGTGAAAGTATGGAT
ACTATCTAGTCTAGCT
TTCCTAACATGGAACG
CTGTGGGAGACAACAT
TCGGGACTCTGTACAG
CGCCAGAAGTGATAAC
TTTAGTCGTGTTAACC
TGAGGAGCAAAGGATT
CATGCGGCACACAGCC
CGCCATTGTGCCTGCA
TCGGTCTCATCTCAAG
CGATGGCCATCATTGG
TTTACCAGTGTTGATC
GCCTGTTTCCGTACGG
TGAGCGCTCATGCCGG
GAGTTACAGTCACAGG
GCTTGGGAGCCATTTG
GAAGAATTCGATACAC
ATACTTCTCTCCATAT
AGATCCACACGCCAGT
GGGAGTATCGCCTTGT
CGTAGTAGTTCCGCGA
TGCTTGCGTGAACGGT
GCATCTCTCTGGTGGC
CATTGAGTCGATTGAC
TATTCCACATAAGCGG
CAATTTCCAACTGGTT
CTCGAGGAGGTAAGGA
GTCGTAACATTACTCT
GCACTAAGTTGGGTAG
AAGAACACACTGTCCT
GGGTCACCAGTTGGTT
TAGGTACCATCTTCGC
TTCCTTCGTATTGGCT
CATTGAGGTCTCGGAC
CCGTGAGCATGTCAGT
TAAGCGTGTCTCAGAT
AGCCACGGTCTGCAAT
AACAACCTCGTTCATT
GCCAGTGGTCATGACT
GCAACCGGTGTACATC
AGATCCACAGTGTGGA
AGAAGTAAGCCTCTTC
TTACCATGTTGAGAGC
TTCGATTGTCTACACA
AATCGACTCTCGTTTA
GTCTTTAAGGCCCGTT
CAGATCACACCTGAAT
TCACACCCAGCTATAC
CCCAACTAGGCCACCT
AAACCCAGTGAGCAGT
AAACGAAAGGTGCATG
GAAGAATTCCAATGCA
ACGGTCGCAAGTCCCG
TCGCTCACAAATGGCG
ACTCTCGTCCACGGGT
AGGAAATCATTGTAGC
CTGGACGAGGTTCAGG
GGGTCTGAGGACTGGT
GCTTTCGGTACTGGGA
TAAGCCACAGGTTACT
GAGGGTAAGTGATAAC
CTTGATTGTTGGACTT
GAGGGATTCATGTCAG
CGGGTCAAGGATACGC
TTCCTAATCAGAGTGG
AACCCAATCTTTGATC
CAGCGTGTCTTAGCCC
CGTTGGGCAGCGATTT
GCCCAGATCGTTGTTT
CATCGCTTCTGAGTCA
AAACGAATCACGTAGT
GTCAGCGAGCGTTGTT
TATATCCTCAGGGTAG
CATCGGGGTCTGTGCG
GACCCTTCACCCTATC
GTTCCGTTCAAGCTTG
CAAAGAACACAGACGA
CACGAATAGTGCACCC
GGGTGAAAGCCGAATG
GGGTTTACAAAGTATG
GTAAGTCGTCAGCTTA
CTGGTCTAGGCTTTCA
AGCCAGCCATCATGAC
GTGCGTGTCGCACGGT
ACTTCCGGTCCACGCA
TTTGATCAGATGTAGT
TCTCACGTCGTTGTTT
TGATGGTCACGATTCA
CTGATCCTCATGCATG
TGCGACGTCGTAGGGA
TCGCTCATCTGACGCG
TCAGTCCTCAGAGTTC
TATCTTGGTGTTCAGT
TTCAATCTCAATCTTC
CCGGGTATCGGACCAC
CAATCGAGTATGCGGA
TGATCTTAGACCAGCA
TCGTCCATCTTCCAGC
CATGGATCATTGCAAC
AGATGAAAGACGGAAA
CTGAGGCTCCGTGGCA
GCTCAAACATGACTAC
TTCCAATGTGGAGAAA
GACTCAATCGCTGTCT
CACAGATCAGTTAGGG
TTCTGTACAATCACGT
GTGATGTAGTAGCTCT
GACTCAAAGATACAGT
TATTCCAAGAGCAGAA
CCAATGAGTTCTCTCG
TTAGGCAGTGCCAAGA
GGGACTCCAACAGAGC
ACTGTGAGTTGCGTAT
GTCATCCGTAGACGTG
GAAGGACAGGGCTGAT
ACACGCGGTCTAGGCC
GGGAAGTTCGGAGTAG
TTGACCCTCGCAATTG
AAGAACAAGAACGTGC
CACGTGGGTATTTCCT
TTTCACAAGAATTTGG
TCATCCGGTTGGATCT
TAGAGTCAGTTAGTAG
AGGAAATCAAGGACAC
CCTGTTGCACCGTCTT
GAACACTTCCAAGCCG
AGACTCATCTGAGGTT
CGTGATAGTCCAAGAG
GTTACGAAGAAACTGT
CAGCGTGAGACCATAA
GAGTGAGTCCGTGGCA
TCACGGGGTCGATTTG
GCACTAATCCGTCAAA
GTGTTAGGTACCAGAG
GAGTTTGAGCCTTGAT
CAGCAGCTCTAGGCCG
TTACCGCCAAGTCCCG
TGATGCATCTCTCTAA
AGCTTCCCACGACGAA
CATCGCTTCGTTCAGA
GGTCACGCAGGTTTAC
TCGTAGATCTATACGG
CCTTCAGTCGAGAAAT
TACCGAACAGATCATC
ACATTTCAGGTGCTGA
ATACCGATCTTTCCAA
GGGCGTTAGCGAGGAG
GGAGGTATCCGTTGAA
TCAGTCCTCTAGCCAA
TCACTCGGTATGTGTC
AGCGCTGAGGACTAAT
GATGCTACAGGTGACA
CTAACTTAGGGACTGT
CCCTCAACACATGTTG
CTCCTTTTCAGAGCAG
CCATAAGTCTATACGG
TTCCAATCAACAGAGC
GACCCTTTCGACCATA
CATTGTTAGAGCAGCT
GATCGTAGTCATGGCC
GGGACCTTCGTGGTAT
AACAACCCATATCTGG
TTCGCTGTCTGCCTCA
CCGATGGCAATAGTCC
TCGCTCATCACCTTAT
AGTACTGGTTGGAGGT
CGCATAAGTAGCGTTT
CTGAGCGAGATGCAGC
CATCGGGAGAAAGCGA
CATCCACTCGTTCTGC
TGTTGGAGTATGTCAC
TTGGATGGTCAGTTTG
CCCTCTCGTATGGTAA
TGACTCCTCTACGGTA
GTGCTGGAGCGGTATG
GTGTCCTCACTGAGGA
GGGTTATGTCTGTGCG
ATTACCTAGGTGAGCT
GGGCTACAGTTCTACG
TCAATTCCAGGTATGG
AGAGCAGTCACTCTTA
CTATCCGAGCGATTCT
GTAGGTTTCCAAGAGG
TGGTAGTGTCGATTAC
GTTAGACTCGCCGTGA
TGTAGACGTCGGTAAG
GTGTTCCAGATTGACA
CCTAACCGTCTAACGT
GTAGAAACAGCAGACA
CCCTGATAGCAGTCTT
ACACTGACATCTTAGG
TTTCACAGTGCGGATA
TCATTCATCACGTCCT
GGGAGATGTAGGTTTC
ACGTAACAGTTCTCTT
TGTAAGCGTTACACTG
TGTTTGTGTTTACTTC
TATATCCGTACAGGTG
GGGAGTATCTTGGCTC
CAGTGCGTCAGGCGAA
TACCGGGTCCTTTGAT
ATACTTCTCACCTTAT
GACAGCCCATTCTCTA
CATGCGGAGGGCGAGA
CTTAGGACAAGGCCTC
CGACAGCCAAGCACCC
GGCTGTGTCCGTCAAA
TGAATGCAGGTACAGC
GAGTTACCACAAATCC
AGTCAACTCTTGAACG
CATTGTTTCAAATGCC
TCATTGTAGTTAACGA
ATATCCTTCATTGCTT
TCGACCTCATAGGTTC
TTAGGGTCACTTCAAG
GGTGGCTCATACATCG
TGTTACTTCCCTGTTG
GTCTAGACAGCGAGTA
TCCAGAACATCCCGTT
TCCTTTCGTCTTCTAT
GCCAGCAGTCCTTTGC
CTGTAGAGTCTTGCTC
TAGGAGGTCCTGTAGA
TTCTTGAGTGTCCATA
TCAAGTGGTGTCATGT
ATATCCTTCACACCGG
TAGAGTCTCACAGAGG
GAAATGAAGCTAGCCC
GAGTTGTAGACTGGGT
CATTTCATCCAACTGA
TCCCAGTTCATCACAG
CTGTGAAGTGACAACG
GTACAACGTTCGGACC
GATCAGTCACTACACA
ATTTCTGCACACGCCA
TGCAGGCAGGGAGGTG
TAAGTCGGTGACACGA
TCAGGTAAGAATCTAG
AAGATAGGTCCCGGTA
TATGTTCAGTATGCAA
CAATACGAGTAACGAT
TTGTTGTCATTCCTAT
CAGTTAGTCTTCCTAA
AACGGGACAAGAATGT
CCACAAAGTGGCTGAA
CCTTCAGCATTGCAAC
AACCAACTCGTCGATA
AGCTTCCCAGCGGTCT
TGTCAGACAACGGCCT
TAAGCCAGTTGCTGAT
GATTTCTAGTTGTCAC
ATTACCTGTGCCGAAA
ACATCCCCACTACACA
TGAGGGACATGACAGG
TCATACTAGCAATTCC
GAGTTACGTCAACCTA
ACGATGTCAGCTACTA
ATTCATCGTACACTCA
GCCAGGTAGACGCTCC
CCTTGTGGTACCAGAG
TGGTTAGAGAACGTGC
ACGCACGTCCTAGCGG
CGCCATTGTACGATGG
CCGTGAGCACGACGAA
ACGATCACATGTTACG
TCATGAGTCAGCCCAG
AACCATGTCAAGCGTT
CATTCATTCTGGACTA
CTTACCGAGCGTTCCG
CACTTCGAGTTCTCTT
TGCGACGAGGCATCGA
GCAACCGGTACTTGTG
AATGGAATCGATACAC
TTGCGTCAGGGAGTTC
CCAAGCGTCATTCTTG
AATTCCTGTTAATCGC
CTTCCTTTCCTTATCA
ACCCTTGGTAACAAGT
ACTCTCGGTCACTCTC
GTTCCGTAGACGCATG
TGTGGCGTCAAAGACA
TGCTCGTGTGCGGCTT
CAGTTCCGTAAGCTCT
GGCTTTCTCGCTGACG
GCATGATCAGAGGTTG
TGCAGGCGTTTAGAGA
GTGACGCAGTATGGCG
TACTTCATCTGATTCT
TCACGGGAGGTAAGAG
CAACGATAGTATTGCC
AAGATAGGTATCGATC
TAAGTCGTCGCGATCG
TGAGGTTAGGCTTTCA
GGCTTGGCAAGGCCTC
CGAGGAAAGTTCTACG
CTCATCGCAATCAAGA
GATCACAGTACGATTC
CTCCTCCTCCCTGTTG
TCTACATTCCTCACGT
TCAGGTAAGAGCTGCA
CTTAGGATCCATCTAT
TTCACCGCATCGATGT
CGGCAGTTCCTAGAGT
CCTAAGAGTGCCCTTT
GTATTGGTCAAGTCTG
TACGCTCGTCAAATCC
TCGTCCATCGTAGAGG
ATTGGGTCAGTTAGAA
TCGGGACCAGTGAGCA
AGTCTCCTCATCTATC
AGCGATTAGGGTTGCA
AGATCGTTCCGATAGT
ATTCACTAGTTCCAGT
GATCACATCAGGAGAC
CGCAGGTTCACAGTGT
CGAGGAACAGCTGGTC
ATCGGATGTGTAGGAC
GGGCTACGTTTACCAG
ACCATTTAGCGTGTTT
CCGTAGGGTAGGCAAC
CTAGGTATCATAGGCT
ACCCTCATCGGTAGAG
CTCCTTTTCTCAGTCC
CGTGAATGTGGACCAA
AAACCCACAGAGTAAT
AGAAATGCACGCTGAC
GAGATGGAGCTCGCAC
TTGCTGCCATGGCGCT
AACAGGGAGCACTCCG
TTTGACTAGAAGCTGC
GCAGCCACAACGTATC
CCTCCTCCAGTAACAA
TCGATTTTCGGCATTA
CACGTTCGTACTCGTA
TTGGTTTTCTGAGGTT
GTCCTCATCCTAACAG
TGAACGTAGTATGTAG
GGTGTCGCAGCAGTTT
ATGCCTCAGGAAGTCC
GGGCCATGTTCACGAT
CTACGGGCAACTCCCT
GGTGGCTCACTACTTT
CACAGGCAGAAATTGC
CGCAGGTCAAGCTGTT
AGAACCTGTAGGCTGA
CGGAATTGTGTTACTG
AGATGAATCGTTCTCG
TACATTCCAGCTGTGC
GGAATCTCAGAACTCT
AAGCCATCAACTGATC
GTATTTCTCTCGTCGT
CTTCTCTAGAGCAGCT
CCTTGTGAGCTGACAG
CTTCTAAGTCGGCACT
CATCGGGAGCGTATGG
TGATGGTAGCTGAAAT
GTTGTCCCAGAGAAAG
TCCTGCACAGTCCCGA
TGGTACAAGCCATTCA
GATTCGATCGTTCTGC
ACGTACATCGACGTCG
GTCAGCGAGCGATGCA
TGCAGTATCACTAGCA
TACAACGCATTGCCTC
AGATCCAAGCGTTCAT
CTAGACACACCCAAGC
CGAGAAGGTGAATAAC
GAGGGATTCGGCCTTT
GATGATCAGGCACGAT
GTATTGGCATAGGCGA
TCGCTTGGTGTCTAAC
TCCTTTCGTTGTCCCT
CCTCTCCTCCACACAA
TCAAGTGAGTACCGGA
GACACGCTCAGCCTTC
CAACAGTCACGCTGTG
TCATTTGTCACATACG
ACTATGGTCTCATTGT
GTGAGTTCACCAGCTG
GTCTAGACATGGAAGC
TATGTTCCACTGAGGA
TTTGGAGTCTTTGCAT
CTGCCATTCGCATGAT
CGATGCGTCGGCGATC
GACCTTCGTATCATGC
ATAGACCTCCGACGGT
TTCCGGTGTCTCAGGC
CTTGATTTCTATGCCC
AGCTTCCTCGGCTGGT
ATGGATCGTGTTAAAG
TTCAATCTCACTTTGT
CTTTCAAAGGGCCCTT
AAGGTAAGTTGCCATA
AGGACTTCAGTTTGGT
ACTCTCGAGGCAGGTT
ACCTGAATCTCTCCGA
TGAATCGTCCTTTGAT
TCTCACGCAGGTCCGT
CTTTCGGTCGGAAACG
AGTCACAGTGATCATC
TTTCACATCCGGACTG
TGGATGTGTGGATTTC
TCTTTGACACAAATGA
TCTACCGAGGGAGGGT
GCAGGCTAGGTCGAGT
CCCAACTAGCGGTAGT
GGTCACGAGGAGATAG
ACGACGCTCTTCCGAT
CTACCCAAGGGCTTCC
GTAGAGGTCAAGGTGG
CCATAAGTCGAAGCCC
GTGGCGTCAGTGGTGA
TTTACCACATGGCCAC
TGAATCGTCTATCGCC
AACCAACGTGTCTTGA
ATGGATCCAGGCATGA
TTACAGGTCGGAGTAG
GTCAAGTTCATACGGT
TCATGAGAGTGCAGCA
GCTGAATTCAACCGAT
CGTGCTTCACTGGATT
GTATTTCGTCCGATCG
ATTCCTAAGCCAGTAG
ATCACTTAGATGAAGG
CCGTAGGCATGAAAGT
GCACATATCCGGTTCT
ATTACCTTCAAGAGGC
GTTGTGACATGGCACC
ACGTACAGTATCTCTT
TTATTGCTCGGAGATG
GCTACAAAGGTCGCCT
TGGAGAGGTAGAATAC
TGAGGGATCCCTAGGG
AAGCGAGCACAGTATC
CTCAGGGGTCACGCTG
AGCTTCCCAGAACGCA
CACTAAGGTATCCTTT
TCAGCAATCCCATTCG
AGGGTGAGTAAGGTCG
AGTCTCCGTGGACAGT
ACACAGTTCGTCTACC
AGGGCCTAGATGGCAC
CGCATGGGTGCATGTT
ACAACCACAGGATCTT
TCTGGCTCACCTCAGG
CGGGACTTCGGTCTGG
GAGCCTGGTTATTCTC
GACTTCCTCTAGAACC
TCTACCGGTTCGTGCG
AGTTCCCCACTTGTCC
CTCTCGATCTTACCAT
TACTTGTTCTTCGTAT
GCATCGGGTCGAAACG
CTCCACAAGGTTGGAC
TTTCGATAGGTCACAG
GAGACCCCAAGAGAGA
TTCTTGACAGCCCAGT
CATAGACTCTTTCAGT
GGGACTCAGCAGTCTT
TTTACGTCAGCTGGTC
GAACACTAGTTCCAGT
TTAGTCTCAATGACCT
AATTCCTCAGCGGATA
TTTCCTCTCATCTATC
GGTGTTACAACGGTAG
TATCCTAGTACATTGC
TGCACGGCATGACGTT
TAGGTACAGACTTAAG
GATAGCTAGGTGATAT
GTTATGGCAAGGTCGA
CTGAATGGTGGGCTCT
TCGGATACAAATGCGG
TCTATCAAGAAACTCA
ATTCATCCAAATTAGG
GATGTTGCAATAAGGT
CACCGTTGTATTTCGG
AGACTCAGTGTTCGTA
CAATTTCTCGCACGGT
GAGGCCTTCACGTAGT
CATACCCGTCGAATGG
CCCTGATCATTGCAAC
TCCCACACACGCTGCA
ACTTCGCCATGGCGCT
CTTGAGACACCTATCC
TAGCACACAATTCACG
TCTTTGAGTCACAATC
ATCCTATAGCGCCTAC
TTGCGTCGTTCTTGCC
ACAGAAAAGATACCAA
TCATGTTTCGACGAGA
TCCGGGAAGCCAACCC
TGTAACGGTAGCTGTT
TAAGCCAAGGTCCCTG
TACGTCCGTCTCAGGC
CGGACACGTCTTTATC
GCTGAATTCATTCTTG
TCTCTGGAGCTGCCTG
CATCCCATCTACCTTA
AGTACCACAACTTGGT
TCCACCACAAGTGATA
GTGAGGAAGTACGTCT
AGTGCCGGTGTCATTG
CGAGGAACAAAGACGC
TGTCCCATCAAGCCTA
GGGTCTGGTTTGGAGG
CCTCAACTCCTTCAGC
TAGGAGGGTTCAAGTC
ACGTAGTTCCTCTAGC
ACGGTTATCTTCTTCC
TACCTCGCATTGTGCA
AATCGACGTGGCTACC
AACGGGAAGGGCAGTT
CGAGGAAAGTAGTGCG
GTTGCGGGTGTGTCGC
GCAGTTAAGAGGCGTT
AGGGCTCCACACCGAC
CGGTCAGTCATGGGAG
GTGCTTCTCTGAGTCA
GCTGCAGGTTGGGTAG
TGATGCAGTCACCACG
TGCGGGTGTGTTCAGT
GCCAGTGAGTTGAAAC
GAAGCGAGTTATGACC
CTCAAGAAGATAGTGT
TCCTAATTCGTGCTCT
GGGATCCTCCTCTAGC
GCAACATAGGTACTGG
CCACGAGCAGCCGTCA
TCCGAAACAGAGTGAC
CGCAGGTTCTTCGATT
CTGAGCGAGAAACACT
CGAGGAACAAGTCCAT
ATCGTAGGTGAGATAT
CCACACTCACCATTCC
GTGTCCTAGGTTGGTG
TCACATTAGTATGAGT
AGGGTTTTCCACAGGC
AGACTCAGTTGTCAGT
CATTGTTGTAGTCGTT
TGGTAGTGTATACAGA
ATCTCTAGTTCAAACC
CCTCTCCTCTCGGCTT
GTGTTAGCAGCGGTTC
TCATCCGAGCGAGAAA
AGTCATGAGACCAACG
AGCCACGCATAATGCC
CCACGTTTCATCGCCT
GAGGCAATCAGCACCG
AACGAAATCGCGGTAC
CGAGTGCTCGGAATGG
CCTTTGGAGGAGAGGC
CCGTAGGGTCAACGCC
GACCCAGTCTGAATGC
CGATGGCTCGTTCCCA
CCACTTGTCTGGGCCA
CAATTTCCACACACGC
GCCGATGCAAGGTCGA
TTTGACTAGGTTCCGC
CATCCACGTCCAGCAC
CACAACAAGATCGACG
GGCTTGGTCATCTCTA
AATTCCTCAACAAGTA
ATGCATGTCGCCGAAC
GCCGATGAGACGCATG
GTATTGGCACTCTGCT
CATAAGCGTGTGCTTA
TCATTCACACGCTATA
CACCAAACACCCTAAA
AAGCGAGTCACTGTCC
GATTGGTCACGCCAGT
TACCCGTCAATTAGGA
AAAGGATAGATACCAA
CGAGTGCTCGGAAGGT
AGTGCCGGTCAAATCC
TAGATCGTCAAGGTGG
GACCAATTCCGTACGG
GATCGTACAAAGCACG
GGAAGTGTCTCGTGGG
CGGACACAGTGCCCGT
CCGGTGAAGAAGCTGC
CTTTCGGCAGCTTTGA
GAGACCCGTAGAGCTG
TCTTGCGTCAGACCGC
GACCCTTTCCATTTGT
TATATCCGTGCAATAA
CTAAGTGGTTCTCACC
TGTGAGTAGGCTAGCA
TTCGCTGCAACCGTAT
AGTAGCTGTGTATACC
GAGACCCCACAGCCTG
AACAAAGCAACCCTAA
GGTTAACCATGGCGCT
TAATTCCCAGCGATTT
TACCTGCCACCTCAGG
CTTCCGACAAATGCTC
GAACTGTCATCGGCCA
GGAACCCAGAGCACTG
CAATGACAGTGATGGC
ATCTTCAAGTTCCATG
GGCGTCAGTAGCTGCC
AGAACCTCAGCGTTTA
CAATGACAGGTAGATT
AAGGTAATCATCGACA
TTCCTAAAGGGTAATT
TCTCCGACATTACTCT
CTGATCCGTTGGTAGG
CTCAAGAGTTACGGAG
CGTCAAACAGGCATTT
GGTGGCTTCATACGGT
CGGTCAGAGAGCCTGA
TCTTCCTAGCACTCCG
ATATCCTTCATGACAC
ATCCATTAGCGCCTTG
CTGGACGAGATCCTAC
CTCCTTTGTTGTGCCG
CATGCGGCATCGCTCT
TTCTAGTAGAGAGCCT
ATCGTCCCAAAGGCGT
ACAACCAGTCGGAACA
TGAGGTTTCTGGGTCG
TGTCCTGCATGACGGA
CTACGGGCATCTCGTC
CCTCAACGTGCAACAG
TCAGCCTAGCCAGTAG
TTGCCTGTCAACCTTT
GGTGTTAAGCAGCAGT
GGGTTATTCTACAGGT
ATGTCCCAGCCATTTG
TACCTGCAGTGCCAGA
ACCACAACAGTTAAAG
GAAGCGAAGGATATGT
GACTTCCCATTCTGTT
TTGACCCCAATTGAAG
ACTTCGCTCGTAACTG
CCCTTAGTCTACTATC
TCGGGTGGTGATGTAA
CCCTGATCAGGTGTGA
CCGTTCAAGCAGGCAT
CTCTGGTCACACAGCC
GGACGTCCAACTCATG
CATTGTTTCTGTCGTC
CTCATTAAGGAGTACC
AGGACGAGTCGATGCC
TGTGAGTCACTAGGCC
AAACGAAGTAGTCCTA
CACCGTTGTCAAAGTA
CAGATACTCTTTCCAA
TCCTAATGTTGGACCC
TCAGCCTCACTGTTCC
TCAGGTAGTTCCTTGC
GGGCTCATCACTGTTT
AGGTAGGAGGTTCATC
TCTCACGAGAATCGTA
CTTCCGAGTTTCACAG
AATCACGAGACGGTTG
GCGATCGTCATAGCAC
ACCTGTCCACAATGTC
CATCCACAGGTGCTTT
GTGCACGGTTTGGCTA
CATGCCTAGGATAATC
AATTTCCTCGAGAGCA
CCTCATGCAGGCATTT
GTCGAATTCTTTCCGG
GTTTGGAAGTACTGGG
TTCATTGGTGCCGTTG
ATGAGTCAGGTCACTT
CCCAACTGTAACATAG
CTTCCTTAGTGCACAG
GAACACTTCTGGACCG
TTACGCCAGGTACAGC
TCTCACGGTTGTCTAG
ACAGAAATCCATCTCG
TACTTGTGTTGCTCCT
CTCAAGAAGTAAACTG
TTCCTAATCTACTTCA
TCCGATCGTTCTTGTT
CATAGACAGGAAAGAC
TACGTCCCAGCTTTGA
TATTGGGCAGCGATTT
AGCATCAGTCTTGCGG
ATCACAGCAAGAGTAT
TATGTTCAGCTGGCTC
ACTATCTTCGCCCAGA
TTGACCCCAGTCAGAG
AAGCATCGTAACCCGC
CATTCCGAGAGGCCAT
AGGGCTCCACCCTAGG
TCATGGATCCCGGTAG
GAAGCCCAGGTCACTT
AAGATAGGTCATGACT
TCGGGACTCTTAGTTC
TGACGCGAGTCTCGTA
AGATGAAGTCGCTTAA
CGAAGGATCGAAATCC
TTGGTTTCATGGGTTT
CTCCCTCGTACAAGTA
CAAAGAAGTGACAACG
GGAATCTTCACGTAGT
GGTTGTACATAACCCA
CACTTCGAGTAGAGTT
GTCTAGAAGAAATTGC
CCCTTAGCAAGTGGAC
GTGCACGAGGTAACTA
TCTCCGAGTCTTCATT
ACTTCGCTCGGTCATA
TATTGCTCAGCATACT
CCTTCAGGTGCGTGCT
GTTTACTTCTCCCAAC
AATGGAAAGTTGTACC
TTTGTTGTCAAGGTGG
GACCCAGCAAACTAAG
GTTCCGTCATATGCGT
TCAGGTAAGTAGCAAT
ATACTTCTCGGACCAC
TTCATGTGTCGAGCTC
AGCGCCACAGCCCAGT
GTTTACTGTGGATCGA
TTCACGCAGCACTCTA
ACACAGTAGGGTCTTT
GTCTCACGTCCAGAAG
CGGAATTGTCTCGGAC
AGCCAATTCATCAGTG
GACCCAGAGGCCACTC
TTGATGGGTAACGATA
CGTTGGGTCGACGCGT
TCGGTCTCACACGTGC
GCGATCGAGTCGTCTA
AACAAGATCTGGTTGA
ACTCTCGCAGTATGAA
CAATTTCTCACTCGAA
AATTCCTGTCTGATAC
TCCTCTTGTGTTAGCT
TGATTCTGTGCTCTTC
GGAATCTTCTTGCGCT
TCGTGCTTCTGGGCAC
TAATTCCAGTGCAAAT
TGATCTTGTCGGTACC
GGAACCCCATGACACT
TTTCACACAGAGAGGG
CTGTACCCATAGAATG
GTAGGAGAGTAATTGG
ATGCATGTCGCGGTAC
TTAGGGTCATCATTTC
TTCTTGACAAAGCAAT
CCTGCATAGAAGTATC
TCGCACTGTACCAATC
TGCGACGTCCATTTCA
TGCACGGTCTCTTCAA
GGGTATTCACGCGGTT
ACTATCTGTTCCACAA
AGGTAGGAGGCATCGA
TCATGTTTCGCCTTGT
CTCAATTCATTCTCTA
CAGCAGCCACTTGAGT
CTCATTAGTGTTCATG
GAAATGAAGCATCGAG
CGGGCATTCACCTGGG
ACTATTCGTCGAATGG
ATAGACCGTTTACTTC
TTCCGGTGTCATGGCC
GTAATGCGTTCCACGG
TCCATCGCAAGCAGGT
GTTACCCCAAGATGTA
CTAACTTAGGACGCTA
GCTCAAATCTCTCAAT
AGCGTATCACTCTAGA
CTCCACACACTGGCCA
ATGTCCCCACTGCGTG
CCACAAACATGGCCAC
CTACATTTCGGACTTA
AGATCCACACTCCTGT
TGGCGTGTCCATACAG
CTCCCAAGTCAATGGG
CACGGGTTCGGAGTGA
AGTAGTCTCTATTCGT
TCACAAGGTATGTCTG
GTCACTCAGCTGACCC
ATCGATGGTTGTGGAG
AGTCTCCTCAATCGGT
CTACAGAAGTCCCGGT
TTCATGTAGATGCCGA
TACTTGTAGCAATTCC
TAAGCCATCGGTCTAA
GCTGAATCAGCAGGAT
ACACAGTTCGTGGGAA
GGGTTATTCGAGTACT
GTAGATCAGAGTGTTA
ACCCAAACATCACAGT
GGAGCAAAGCGATGCA
ACACAGTTCACTGCTC
GATCGTAGTACACGTT
TACAGGTTCCATCAGA
AGGGTTTTCAGCCTCT
CAGGGCTCAGGATTCT
ATTTCTGAGATGACAT
CGCATAACACAGAGCA
ACACCAAAGACCAAAT
TTCCTAACATGACTAC
AGTTAGCTCGTGCAGC
CAGCGTGCAAGGTCAG
GCTCAAAAGCGGTATG
GAGTGTTTCCGTATGA
ACTGCAATCCACGTGG
CGAGGCTAGGAGGGTG
ACGTAGTAGGTGGCTA
GTGCACGTCCCATAGA
CTGCCATCACTGCGAC
TTCCTCTCACGGCTAC
CGGCAGTTCGAACTCA
ATGGGTTGTAACATAG
GTACAGTTCAAACGAA
CAATCGAGTGCCCTTT
AAAGAACAGTCATAGA
GCAACCGAGCGTTCAT
AATCGACAGAGAGCGG
TTCTTGAAGCTGGCTC
ACCCTCAGTGTGTTTG
AGAAGTAGTTATCTGG
GGATCTACAGCAGAAC
AACGAAAAGAACTCCT
ATCCCTGTCACTTGTT
GTTGCGGAGGGTTGCA
TTCCAATGTGAGAGGG
GTGTTAGGTGGTATGG
ATAGACCTCCCGAAAT
ACATCGATCTGGGATT
ATGATCGCAAGTGCTT
CGATCGGAGTGACCTT
ACGGTTAGTGATACAA
TACCGAATCGGCATAT
GTACAGTGTCGCACAC
GGTGGCTTCACCGACG
TTAATCCGTCATAGTC
CATAAGCGTTCTTGCC
GCCGTGAGTCATATGC
TTACCATTCTTCTGTA
CGCCATTGTATGATCC
TAGACTGGTGGCTTAT
ACCTGAAGTAATTGGA
GACATCAGTAAGTTGA
CATCGTCAGTTGCTGT
TTCCGTGAGCTAATCC
CGTCCATGTCGAAGCA
TCCCAGTTCGACCCAG
CCCTCAAAGGATCACG
CCTCTAGAGCTCCCTT
ACCCAAAGTCCCTAAA
TGTAACGGTGTCCATA
ATCGCCTGTTTAGTCG
TATTGGGTCTCCATAT
ACTATTCGTTGCATCA
CTTGAGAGTAACATAG
GTTTGGAGTGGTTTGT
ACACTGACAGTGCCTG
GACGCTGAGGCTTAAA
TGACTCCTCCCATAAG
CTCAGTCAGAGCACTG
CACGAATGTCTTACAG
TTCCTCTTCGTCGCTT
ATGGGAGGTAATGATG
CTCCGATAGACGCTCC
CCTAACCTCTGGTCAA
GAATCACGTCAGTCCG
CGAGTTACACGGCGTT
GGTAACTGTGTGTTTG
CGGTCAGGTGTGAATA
CGGAACCAGCTCACTA
CATTCTATCATTCACT
TTTGATCGTCAGGCAA
GACGCTGTCCACGTAA
ACGCACGCACCCATAA
CAGGTATAGGTGTGAC
GTGTCCTGTATCAAGA
CGTGATACAGAACTTC
TCATTACAGTCGAAAT
CGGCAGTGTCGTACAT
GCCGTGATCTGAATCG
TGGTACAGTTGTTGTG
TCACATTTCGCGTCGA
ATCACTTTCGTTGTGA
GGGTCTGCATTGTCGA
ATGAAAGAGGTCACTT
CATGCGGAGGTTGTTC
GTTGCTCTCTGCTCTG
GAGACCCTCCCAGTGG
GCTGAATGTAACTTCG
CGGTCAGAGATCGCTT
ACGCACGTCTTGATTC
TCAATTCAGCTTTGTG
AAACCCAGTGAATATG
GAAATGATCTTAGGAC
CTGGTCTAGGCTGAAC
GTTATGGCAACCAACT
GTTGTGATCTAACACG
ATACCTTGTACAAGCG
TTACTGTGTTCAGTAC
GGGTTATGTCTACAGT
CGCGTGAGTATCTCGA
TCAGGGCCACGGTAGA
CTAACCCAGCCTTCTC
AGGTCATGTGTGTGTT
TTGTTTGTCACCACAA
CCGGGTACACTATCGA
CCAATTTGTTACACAC
TGCAGTACATGTACGT
TGTTTGTAGCGTCAGA
GAAGTAACACACCGCA
GCATCGGGTGACGTCC
GCACGGTTCTCCACTG
CATTTCAGTAGGTACG
AGCCAGCAGAGAGGGC
CCTACGTAGAGTGACC
GTCCTCAAGTAAACAC
TAGTGCACAAGGCTTT
AAGCGAGGTGCGGATA
CGCCAGACAATTGCTG
TCTATACGTGCGAGTA
TCAGCAAGTGTACATC
AGTTCGACAATCCAGT
ATGACCATCACCATAG
TGCGACGAGTGGACGT
GAGTTTGCAAATACAG
GGGCTCATCTGTCTCG
TGCCGAGCAAGTTCCA
GTAAGTCGTCGAACAG
CACGTTCCACACCTTC
CAGATACTCCGTGTCT
AGCGTATGTCTGTGTA
CTGTGAAAGTAAACGT
CTGCATCTCGCGGTAC
GTAGCTAGTGTGAATA
CTCAATTGTGGTCCCA
TTGGATGTCACACCCT
TTCACGCTCGCAGTTA
AATGGAAGTGCCTATA
TTAGGGTGTTGGTGTT
TCGACGGGTAGGACTG
CTCCGATAGATGACAT
GTATTTCTCTTTCGAT
GCAACATCACCCTTGT
CGCCATTCATGACTGT
GAGATGGAGCAGCCTC
GAGCCTGGTGAGAGGG
GACTCTCAGGCTTAAA
TGAATGCCAGGCACTC
TCTGCCATCTGTCTCG
TATTGCTTCTACTTCA
TCGTCCATCGTGGCTG
GTCATTTTCCAACCGG
CGGACACCATCGGATT
CATCCACGTCTTTCAT
TGAGTCAAGACTTCAC
TCGCTCACAGTCAGAG
AGAAGCGAGGTCATAA
GACTCTCAGGTCCCTG
CATGCTCGTCCAGAAG
GACACGCAGAGCAACC
AGTAACCGTATAATGG
GTCATTTAGGCTGGAT
GTAACCAAGCGCCGTT
TCATGAGGTCTCACGG
TACGCTCTCTGTGTGA
GGATGTTGTGGCTGAA
AGGCATTGTGGATCAG
TGTAACGCACTAGGCC
GGGATGAGTATGGAAT
GCAGGCTAGTCATTGC
TCAAGCACACTTTATC
GTGTGATCACAAGCAG
GTGGGAACACCTCGTT
AGAACAAGTGTTAACC
ATTGGGTGTTGGGTAG
TTGAACGAGGCTCTAT
GATAGAACACATAACC
GACACGCCATGGAACG
GTTATGGTCTTCTCAA
ACAGGGACAGATACCT
GTCACTCAGATTACCC
AATAGAGTCCTAAACG
CTCCTTTCAGTCAGTT
TTTCGATGTTCCTAAG
TCATATCCATAATGCC
GTGGAGAGTTCTCGTC
GTGGGAAGTGTTACTG
TAAGCACGTCGTTGGC
AACAGGGGTTCGTACA
TCACATTGTTCCTACC
ACGCACGTCAGCCCAG
GTTCGCTGTAGCGTAG
CATCGCTTCGTGACTA
GGGATCCAGATGAATC
GGTAACTAGCTAGTTC
CGAAGTTTCATCACTT
GGTAATCAGTATTGCC
ATGGGTTAGCACTTTG
AAGCGAGCAGGACTAG
AGTCTCCCATGGGATG
CCCTGATCATCAGCAT
CCTCATGAGTATCTGC
CTCATTACATCGGTTA
CTGAATGTCGGACCAC
GGTAGAGCAGAACTAA
CTCCATGTCACGAGGA
GTAATCGCAAGTACCT
CTGCAGGAGAAGTCCG
AATTCCTTCGTCGGGT
TAGGTTGTCCGCTGTT
TCATGCCCACGGTCTG
TCCAGAAAGCCGCTTG
GATTCGAAGAGGTCAC
AACCTTTGTGCCCTTT
CATGAGTAGCTAAACA
TGGAACTAGTGTTGAA
TCATTGTAGGGTTAGC
CATGCAATCCACATAG
GGGAAGTAGTTGAATG
CCCTAACGTATGTCCA
AGGATAATCAAATGAG
TTGTTCACAGCTTTGA
CTACAGATCTCTTCAA
GGAGAACCACTCCTTG
CTCATTATCGCTGATA
GCAGTTAGTTGGGTTT
GAGCTGCAGTGCAAAT
CTCTGGTGTATGGGAC
CTGTACCGTCGAGTTT
TCCTGCAAGCACTCTA
TTCATGTAGTCACAGG
ATGGAGGGTAGATGTA
TCATCATTCGGCAGTC
TATTGGGCAGACCCGT
TTACGCCTCGGAGTGA
TGCACGGCAAGCGGAT
CGGACACGTACGATCT
CGGACACAGCTGGCCT
TTCTCTCGTACTGCGC
TCCTCCCCAACAAGTA
GGCTTTCTCGGCTGAC
GTTGAACGTATGAGCG
CTCCATGGTAGCTGTT
ACATGCAAGCCGTTGC
AACGTCAGTCGACGCT
TGGTTAGTCCTCGCAT
GCAGGCTGTGTACATC
AGTAGCTAGATTGTGA
CAAAGAAGTATGTCAC
GAGACCCGTTAAGGAT
ATCGGATAGACTTGTC
TGAACGTAGATGGTCG
GTAGGTTAGTGTTCCA
GCCGATGCACGCGTCA
ACTGCAACACTAAACC
TGATGCAAGAATTCAG
TACTTCACACAATTCG
GAATCACAGGGAGTGG
AGTTCGATCGTGGACC
TGTGCGGAGTACCGGA
TCAGCCTGTAGAATGT
TCATTCAGTGACGCCT
TCAAGCACAATAACCC
GTTAGACCACCCAAGC
GGCTTGGCAATGGCAG
ATCGTGATCTTCGGTC
CTCAACCCATAACCCA
CCGTAGGCACCGTCTT
GCGAGAATCTATACGG
AATTTCCAGATTGCGG
TTACCGCGTGCCGTTG
CGGGTGTAGATTAGCA
TGCATGAAGACCTCCG
GTTGTCCAGTATGGAT
CGTAGTACAGTTGTTG
GGAGGTAGTTGCAAGG
TCGCAGGTCCTATTTG
CTCAAGACAGCTACTA
CAACAACCACCAGTTA
GAACTGTAGAGTCACG
GTACAACTCTGGACCG
TCGTGCTCAGCGCGTT
TCCACGTTCACCTCGT
AGAGCCCTCAACCTCC
AATGGCTTCGACATAC
TGTCCACTCGCCAGAC
GTATTTCTCGCAGTGC
AGTCAACTCCGATCTC
TCCTAATCACCTGTCT
CGGGACTGTTATGGTC
CTTCCTTCACGAAGAC
ACTGATGCACTACAGT
TTCACGCAGCTGGAGT
CGGAACCTCCTCACGT
TAAGCCAAGGAAACGA
ACGTTCCCACCTCTAC
GGGCTACTCACAAGAA
CTCCGATAGCGCCTTG
ACATGCATCGCTGCGA
CATACAGTCAATCCGA
CTGTATTAGATCGACG
TACGGTAAGCTCGGCT
CTCATGCAGGAACGTC
CAGCACGCAAGTCCAT
ATCTTCAGTCTTGCTC
TCAATCTGTTATGACC
ATTCATCGTATTCCTT
TAACGACAGTGCTACT
CAGGTATTCATTCATC
GGGATCCGTGGTCTTA
AACCTGATCTTTGGAG
TCTAACTAGTGCACAG
AGGTAGGGTTCTCAGA
AGAGCCCTCACGAACT
TCCTCTTTCATGGGAG
CCGGGTATCCTCAGGG
ACAGGGAAGTGCTCAT
TACTTGTTCCGCGAGT
CCGGACAAGAGAGTGA
GCCGTGACATGATAGA
GCACGGTGTGGCTTAT
CACGTTCGTGTTTGCA
GGTTGTACACTGCACG
ATGCCTCCATAAGCAA
AGCCAATCAGGATGAC
GGGTGTCAGGAATTAC
TGAGGGACAAGAGGTC
TCTGTCGAGTCACACT
GATGGAGAGCACCGAA
AGGAATATCGCCAGTG
CAAGCTACAAGTTTGC
CCACTTGAGAATACAC
GTTAGTGGTCGTTTCC
AGACAGGGTACGATTC
AGCCACGAGTGATTCC
TCAGCCTTCGTAGGGA
TTGCCTGGTATTGACC
GGGTAGAGTGTGCTTA
AATCACGGTCGTTTCC
AAATGGACAGGATCTT
TGTGATGAGCCTGCCA
TACACCCAGCAGCCCT
GTTGAACGTCGTGATT
GAGGGATAGGTCATCT
TGCATGAGTGACTATC
GTAGAAAAGTATAGAC
CTTCTAAAGTCCCTAA
TTACGCCTCACGGGCT
CTGTCGTCAGCCTACG
ATTTACCAGGCACGAT
TAGGTACTCTTCTCAA
TGTTACTAGTTCCGGC
GGGTGAACACGGGTAA
GCATCTCGTTTGATCG
TACACCCAGGGAGTGG
CGCCAGAGTCTTGCGG
TTGCTGCTCTTGGCTC
GCAGCTGAGACGTCCC
ATTATCCCAAGACGAC
AGGTTACAGTCACTGT
AGAAGCGAGGATACAT
GAGTCATTCCCAAGTA
CATGCCTCATAACAGA
TTAATCCTCTACCCAC
AAGGAATAGCAGAAAG
CCTCATGAGGCACAAC
CGAGTGCAGTGTAGAT
GAGATGGCAACGAGGT
ATTCACTGTTGACTGT
GGAGAACTCAGCATTG
GGGAGTAAGATCACCT
CCACACTTCAGCTCTC
GGGATCCCACAAGCTT
CTCATTATCTTAAGGC
TCAGGGCGTTTAGTCG
GTAGAGGCATTGGATC
TCAGTGAAGGTTCTAC
ATCGGATGTTGGTGTT
TCCACGTGTCAGTCCG
TCTATACAGGTGAGCT
AGCCAGCTCAGTCCGG
CATACAGAGATGATTG
TCTTAGTCAAGGCAAC
TGACGCGGTATCTCTT
GCATGATAGAGCTGAC
TTAATCCCAATACAGA
ACTTTCATCCGACGGT
TCATATCAGCAAGCCA
CTGATCCGTCAACGCC
TCTCCGAAGCACGGAT
TACATTCTCACGTCCT
CCTAAGAAGACTAAGT
CCCTTAGAGCATTGAA
TCGGGACGTGTCCATA
TGCGATAGTTTGATCG
TGATGCAAGCACACCC
TCACAAGTCCAGCACG
TGTAAGCAGCGGGTAT
GAGGGATCAGGGTCTC
TTCCGGTGTAACAGGC
TTTACTGTCGCACTCT
TGCGGCAGTCGACTGC
GCGGATCTCTAAGCGT
CACAGGCAGTCCGCGT
AGTAGCTTCCATCACC
AATTTCCAGCGAGTAC
TGCGATAAGCTACTGT
GTCAAGTAGATGGCGT
GGTATCAACGCAGAGT
AGGTTACAGAAGCGCT
ATCTTCAGTAAGATAC
GGTGATTCATCTTAGG
TGCTTGCAGCGTATGG
TCATGCCTCGCATTAG
GAGACTTGTACCCAGC
GAGCTGCTCCATTGTT
CCGATGGCATTCACCC
TGGGTTAAGGAACGTC
GCTACCTGTTACACTG
ATGCCTCCACCTCAGG
ATGGGTTAGTAAGAGG
TCCTTCTAGAGCAGCT
CCTCATGAGGGAGTTC
TCACACCTCGGAGTAG
ATTGGGTTCCGACGGT
TGCTGAATCGCATAGT
GGTGGCTGTGAGAGGG
CGATGCGGTAGTTCCA
TAACGACGTGCTGATT
ACACCAAAGGTAAACT
TCTCAGCTCTTGAGCA
GCGTGCACATAGGTAA
AAGTTCGCAATTGAAG
CTGGCAGGTACAGTTC
AAGCGAGCACTGCGTG
GGGTCACGTGCCGTTG
AACAAAGCAGAGGAAA
TCATTTGGTTGCACGC
TGTCCCACATCGATGT
ATTCACTTCTGGCCGA
TTCATGTGTTGCGTAT
TCAAGACCAATACGCT
GATGACTAGAAAGCGA
TTTAGTCTCGAAGGAC
TTTCATGAGGCTTTCA
GAAGGACTCCCTCAAC
AAGGTAATCGCCATAA
ATTCGTTTCCACGGGT
TTGAACGAGTGCAGGT
GAAACCTCATGAAAGT
ACTCTCGTCTCTATAC
AACAGGGCAGGTAGTG
TCCACCAAGACCAAAT
ACTGATGCACCTGCGA
CAATGACTCGCCAATA
AGCTACACATCGTTCC
GAAGAATCACGTAACT
GAAGTAAGTCTCAAGT
CATGCAAGTGACAGCA
AGTTCCCTCACATACG
CATTGCCAGTGTTCAC
GAGTTTGGTTGGCCTG
TATCCTAAGGCTAACG
CCTATCGAGCGGGTAT
GTGGGAAAGGGCAACT
TCAATTCTCCAAAGGG
GCTGAATCAATCAAGA
AACCCAAAGCATCGAG
CTACGGGGTTGGATCT
GTCATGAGTAGACGTG
TGGGATTAGGATACCG
AAAGTCCAGCTAATCC
AGGCCACCACTGGAAG
CAGGTATGTTTGTTCT
TGGGAGACATTGACCA
GATTTCTGTACCGTCG
CTCAAGACACTACGGC
CAACGATCATGAGGGT
TTGTTTGAGCAGTAAT
GTGAGGACAACCACAT
TCGAAGTCAAGCTACT
TAACTTCCAACGACAG
GAGTTGTAGACATCCT
TCTGGCTAGAATCGCG
TAACCAGAGGTACCTT
AAACCCAGTTGCCATA
CGGAGAATCGCGGACT
GACTCTCTCTGAATCG
TGATGGTCAGACTCTA
TAACACGGTACAGAGC
ATTCGTTAGCATGCAG
TCGACGGCACGACCTG
CTACCCACAGGCGAAT
TAGGGTTAGGACGCAT
AGCTCAAAGGGACCAT
GTGCTGGCACTTGGCG
GTGGAAGAGAGCACTG
TTATTGCTCGTACACA
TACACCCGTCGCAGTC
GCATCTCTCCCTCTCC
TCACGGGGTCTTCTAT
CTTAGGACACAAGGTG
GTGTCCTGTCTCAAGT
GTAATCGAGGATCATA
TATTGCTTCCGGCAAC
AGCGCTGGTAGTTAGA
AAGCGAGCAGCGGTTC
TCCTCGATCGGCGATC
CGATGCGTCAATCTCT
TCTGCCATCCCTCGTA
CTACTATAGCTGACAG
TTGTTGTAGGTCTTTG
TACCCACAGACTAAGT
CACAGATGTGTGTTTG
TATCTTGCAAGCTACT
AATGACCAGGAGCAAA
AAGTACCTCTGCTTAT
AAGTGAAAGGACAGTC
GACCTTCGTGACTATC
CTTGAGAAGCAAATCA
GGAATGGCACGCTGTG
AGCGCCACAGGACGAT
AGGGCTCTCTGCAGCG
CAGCACGTCGGTGTTA
CAACAACGTCTTCGAA
TGGGCTGAGGTCACAG
ATTCCCGCACGGCTAC
CAGGTATAGATGATTG
ACCTGAAAGGTCTTTG
CCTCTCCTCACTTATC
GTCGCGAAGGGACTGT
CCCAACTAGTCTAACC
GGTGTTAAGTCCTGCG
ACTGTCCTCGCGTCGA
TGACGCGAGAATCTAG
CCTCCAAGTGGCTTAT
GTATTGGGTGGCAGAT
TTGTGTTAGCGGTAGT
GCCAACGAGATCCCGC
GAGTCTAGTCTCAAGT
CACATGAAGAATAACC
TCAGTCCCAGCCCACA
TCCTCCCGTCAGGTAG
AGTTCCCTCCTGGTCT
AAAGGTAAGTGCCTCG
GACCAAGGACTACACC
CTCTCAGTCTCTTGCG
TCGAAGTTCCATTGCC
TAACTTCTCCATTGTT
CCATCACTCTGAGAGG
AAGCGAGCAGGTTCGC
TGTACAGGTAGTTACC
TGGAGAGGTGAATTAG
GAACGTTTCCGAGAAG
AGGATAAAGCTTCATG
CGCCATTGTCCACATA
GATTTCTTCGAGTGGA
GGTCACGTCTTAAGGC
CTAAGTGAGGGAGGCA
AGTTAGCCATCGTGCG
AGTGTTGCACCAACAT
AACGTCATCACCTTAT
ATCCACCAGAGCAGAA
TCATTTGCACACGTGC
CGCATGGTCTATCACT
TCGCACTCAACGGCCT
TCCTGCATCGTAATGC
TTGTGGAGTAGGCTGA
CCGTAGGTCCGCAAAT
AATGGCTCACATGAAA
CTTGAGATCGCCATAA
GGGTCACCATCCAACA
GCGAGAAAGCGGATCA
TGGTACACAATCTCTT
CATACTTTCGCAATGT
CTCCCAATCAAAGCCT
ACTTCCGCAAATCAGA
GGTTGTATCCGTGGGT
GAAACCTAGGTAAGAG
AGTGGTATCAACGCAG
GCAACCGAGTATGCAA
AAAGAACAGGATTTGA
CATTCCGTCGCTAAAC
CAACCAACACATGAAA
TAGATCGCACTTGTCC
GGGTATTCAGACTCTA
GGAGATGTCTCATTGT
GAACGTTGTTTCCCAC
GTCATTTTCGAATCCA
ACCATTTAGCATCCCG
TGCACGGGTCCTGGTG
AGGTGTTGTATCGTGT
GCACGGTGTGCATCTA
ATCGTAGGTACTGCGC
TGATCTTCATCTTCGC
TCGAACACAATGACCT
CTCTGGTAGCAACAAT
TCGGTCTTCTAGAGCT
GACCGTGTCTCTGACC
AGTTCGAAGCCAGACA
TCTTGCGGTCACAATC
CTTCCTTGTGGCAGAT
ATCGATGAGTGGAAGA
TGCTCCATCCTCCACA
TCGGATAAGGACTATA
TGCGACGGTTCCACAA
AGAACCTCATTGACTG
CGGAACCAGCGTTACT
ATTTCACAGTTACGAA
ATCCACCGTCGTATGT
ATCGGATTCCGCTTAC
TCTCACGAGAGTCTGG
CGTGCTTTCATGCTAG
TACGGTAAGTTGAAGT
CCACACTTCGACTCCT
TCAAGCAAGCACTCAT
CAGCCAGCACGCTTAA
TGCCGAGGTCACAGAG
GCTTTCGGTGCCTACG
TCCGAAAGTATCGATC
CTAACCCAGCCGGAAT
GAGGGATCAAGTTTGC
AGGTAGGTCTATGTGG
GGTGTCGAGGGCAGAG
TTGATGGCACGCACCA
CGAGGAAGTCCGGCAT
CATTTCAGTAGCGATG
GGCGTCAAGCATCAAA
AGAGCCCTCGAGAATA
GATCATGAGAAACTGT
CGAATTGGTCGCATGC
AATGGAAGTATGAGGC
GGAGGATAGCCTCAGC
AAGGAATAGGACTGGT
TTCTTGATCGAGAGAC
GTGACGCTCCGAGGCT
AGCTACATCAACCTCC
AATCGACAGACTTGTC
AATGACCGTATCGGTT
TCTATACCACCCTTAC
CATCGGGCAACTTGGT
GAGTGTTGTGCCCAGT
ATGGGTTGTACTCGTA
CAACAGTGTTTGTGGT
TAGGTTGCACATACGT
GATGGAGAGCTAGTTC
TAACGACCAAGCTCTA
CCACAAATCGTTCTGC
ACAGAAATCGACGAGA
CTGGTCTTCTAACACG
CGGAATTAGCCAAGGT
TGACAGTAGAGCATCG
GCTGCAGCAAAGCTCT
CACTTCGAGATAGTCA
GACTCAATCGTTACCC
AGGGTGATCGCCTATC
CGGGACTCAGGCACTC
GATAGCTGTCCTCCTA
TCATGCCGTTCTTAGG
GTGACGCCAAGCGAGT
GGGACTCCAGCGTATT
GGGTCTGAGTGTTGAA
CTCCATGTCTGCGATA
GGGTCTGAGCCGCTTG
CACTAAGCATCCTTGC
CGATGCGAGAAGGATG
CGGGTCATCAAGAATG
TACGGGCGTATCGGTT
CTGTAGAGTAGCCCTG
GGACGTCGTACTCGCG
AAGCCATTCTAGTCAG
TCACGCTAGGAATCGC
TGCTGAAAGAGAGCGG
CACTAAGCAAGACCTT
AACAACCAGTTCGCAT
TTCCGTGCAAGTTCGT
GGGTGAATCTGAGAAA
TACCTCGTCTTACCGC
CTGGTCTAGTCGAATA
AAAGTGATCTTACCAT
TTTGATCCAGCATACT
TATCTGTCATGTCGTA
GGGACAAGTAAGTCAA
CCAAGCGTCAACGCTA
ACTCCCACAAAGGGCT
CACAGGCGTAGGATAT
ACCCTTGAGGCCCAAA
TCGGTCTTCGAGTACT
TTGGGTATCTCGAACA
TGAATCGTCTAGGCAT
GGGTAGAGTCCGGCAT
CGTGCTTAGTATCTGC
CTCATGCTCCCATAGA
AACAGGGGTAGGAGGG
TGCGGCACAACTCCAA
CACGTGGTCGTCAAAC
TAATTCCCATCTCCCA
GTAAGTCGTCTCGGGT
CGATGCGCACTCCTGT
GTGACGCGTGATTCTG
CTTGATTAGCGGTATG
TATCGCCAGCACTCAT
GAATCACAGTCGAAAT
AGATCGTAGTCATAGA
TGTACAGGTCCCTCAT
CAGGGCTCACCACATA
TAAGTCGTCATGAGAA
TCTATCACAATGAGCG
GGGTGTCAGCCTTGAT
AGACCCGAGATGCTTC
GGCACGTCAGCGACAA
AGCGCTGGTGGACCTC
TCGGGCACACTGAATC
TATCTGTGTGAACGGT
GTTCATTGTGAAGCTG
GCTGCAGCATGTGCCG
GAACTGTAGCGTGTTT
CTTCAATTCACTGTCC
GTCACGGGTTACCCAA
ACTTAGGCAAGGCAAC
TGGTAGTCAGGCGATA
GGTTAACCATGTTACG
GAGTTTGCACTGTCCT
CACGGGTCATGGTGGA
CGGACACAGTCACGCC
ATACTTCAGGTGGCTA
ATTATCCTCCTCAGAA
AGCGCTGAGGCGCTTC
GGGTCTGAGACCGCCT
CCCAACTGTATTCCTT
ATCGATGAGTACCATC
AGTGATCGTGGTGATG
TGTACAGAGTATAGGT
GCTTCACTCGACATCA
GTGTGATCACAGCTGC
CTCAACCGTGCGAGTA
TCCTCCCAGACTCTTG
AGGTTACCATTGAAGA
GTTACAGCAATTTCGG
CGGGTGTCATGTGTCA
CTCCTTTTCCTGGCTT
TGGAGAGAGGCGCTCT
CTGTAGAAGGTTATAG
CAGCACGTCTGTCGTC
AATCACGCAGGTCCCA
CGGCAGTGTTGCTCCT
ACGTACAAGGTGCCTC
TTCATGTTCTTGCAAG
GAGTCATAGGTAACTA
AGAGAGCAGCAATAAC
ATCACAGAGGATTCAA
CAGCAGCGTCAACGCC
TGGGCGTAGGAACGCT
GAGAGGTAGCGAATGC
AATAGAGAGTCATGCT
GTCGCGACATAAGATG
GCGGATCGTCTTCCGT
AGAACCTAGGTGGCTA
ATGCGATCATAATCCG
GTCACGGGTCCATCTC
TGCACGGCAGGTTCAT
CATTGAGTCACCGGGT
TCAGTCCAGGAAAGTG
AGCTTCCAGGTGCTGA
ACCTGTCTCCATCAGA
GTAGGTTTCAGACCGC
TAAGCCAGTCGACGCT
ACGTCCTCATACATCG
GACAGCCGTGGGCTTC
AACCTTTCATCATGAC
ATTCTTGAGTGAACAT
ACTCCCAAGTTGAATG
TGCGGGTTCGCGTCGA
GTTACAGTCGGCCAAC
TGAGCATCACCAGCTG
CATCCGTGTCCCTGAG
CACTGTCCAAATGGAT
AGGTCTACAAAGACTA
GTAGCTAAGGCCTTCG
GATCACATCCTCACGT
TCCGTGTCATCGTGCG
CATTGAGTCGGTCAGC
GACACGCCAGAGAAAG
GTGGAGACAAATCAAG
ATCAGGTAGAGTAACT
GGTTGTAAGGCTCCCA
AGAGCCCCATGACAAA
ACTTCCGGTAACGCGA
ATCACTTTCCACGGAC
ACGGGTCGTAACGCGA
GTCGAATTCTCGTTTA
GCTTGGGAGTCCCAAT
GTGCGTGCAAGTGGCA
GCCGATGTCCGGACGT
TAAGCGTGTTCCATTT
AGGCTGCGTGTTCCTC
AACGTCACATGGATCT
CACCGTTCAAGCCATT
ATTACCTGTCCACATA
ATTCACTGTCCTGTCT
AGGTTGTCACCGCTGA
CTGATCCGTGAGTAAT
GAGTCATAGGCCCAAA
CTCAATTCAACGTATC
CAATGACTCAGCCTCT
TGTTGGAGTCCGCAGT
CTGGTCTCAGAGCGTA
TCAAGCAGTACCCGAC
CTTCTCTAGACATCAA
CTGTCGTAGCCGTAAG
TTTCGATGTCTCTCAC
TCAATCTGTGTTAAAG
GAAGGACCAAGACCGA
CATGCTCGTTTACCTT
CTTCTAACAAACGTGG
CATCGCTCAAGCCATT
TAAGTCGAGTAATCCC
GGGTGAATCGGCCTTT
AACGAAAAGAATACAC
TTACCGCAGGGTAGCT
TGTCCTGGTCTCGCGA
GAGTTGTAGATTAGTG
GGAGGATAGAGGGTCT
TGATCAGCAGTAGGAC
GTTGTGATCGCCTATC
GTAATCGCATTGCTTT
TGACCCTGTGGGTTGA
CATTTCAGTGACACGA
TCTGCCAGTCCACACG
TCTGCCACAAAGACGC
AGAACCTCAGCTGAGA
GCAGGCTCATGGTACT
ATGGGAGCATCCTATT
ACCTGTCAGGGTAATT
GTTCTATCACGGAAGT
GAAACCTAGGAACGAA
GCAGTTATCGTTTACT
CTCCGATCAGAGTCAG
TGACGCGGTGGTCCGT
GCAGGCTCACATACGT
GGTTCTCCATACCGTA
TCCGGGAGTTCAATCG
GGTGAAGTCGCCAATA
ATCGGATAGAATTCAG
AAGCCATAGCCATTCA
CATTGAGCAACCACAT
GATGAGGCAATTGCGT
CGTGAATGTGCATGAG
ACTATTCCACTTGTGA
TATTGCTAGTTGCCCG
TGATTTCGTTAGGAGC
CAACAACGTTATTCCT
GTGAGCCTCGTTGTAG
AGACAAACACTCCTTG
CCACCATAGCAAGTCG
TGTCCACGTATGTCCA
CTACCTGGTAGTCCTA
AACGTCAAGCTGACTT
TGTGTGATCTACTATC
AACCACAAGACAAGCC
CTCTCAGGTTCCCAAA
TAGGAGGGTGCCTACG
CGTAAGTCATTAGGAA
ATTACTCCACCGTGGT
TCTACCGAGTATTAGG
CTTACCGCAGAAGTGC
CTGTATTGTCACAGAG
TGCAGTAAGCCTCATA
CGAAGTTAGATCACTC
TGCTGAAAGTGATCGG
AGCGATTGTGAATTAG
ACGGTCGTCGTGACTA
AACGAAACATACATCG
TTGTTCACAGGATTCT
GATGGAGAGCTGTTCA
GAAGCCCGTAGATTGA
TTGGGTAAGACCTGGA
TACTTGTCATACAGAA
AGGGTGATCAGTGATC
AGGACTTGTTGAGTCT
TCCGTGTGTTCGCGTG
ACGGGTCTCACCTGGG
GCCAGGTTCTTGTTAC
TCCCATGCAGAGGTAC
GTAGAGGAGAGCATAT
GAGACTTCAGGACGAT
CTGTGAAGTGGATCAG
CGAGGCTTCCGTCACT
CCTTGTGAGACTTCCA
TTAGGGTAGTCACTCA
CTGTACCTCCTCAGAA
AGGGAGTAGGATCATA
CCCATTGGTACCAGAG
CTGAGGCCAGTCGCTG
CCGCAAGCAGCGTGAA
TACCTCGCACCCTATC
AGGTAGGAGCATGAAT
AACACACCACAAGCTT
GATGCTACACAAGCAG
CAGGGCTTCGTTCTCG
TCTACCGTCGTGGACC
GGGTTTAGTGCATGTT
ACAGCCGGTCTAATCG
CCACACTGTTCTATCT
TGTCCTGTCATCGACA
TGACCCTAGGATTTAG
CATTGAGAGGTCTACT
CCCTAACAGCAATTAG
TAACCAGTCTAGGCAT
TCTCAGCTCATTTACC
AGGAAATAGCACTCCG
TGCATCCAGCACGGAT
ATCGTAGCAAACTGCT
ATTCCATCATCATCTT
GTGATGTAGGAAAGGT
ATGTCTTGTAAGATAC
TCATTTGCAGCATGCC
ATGGGAGCACATACGT
ACTATTCGTCGCTTGG
GGGTATTTCAATCAGC
CACTAAGGTGTTTGCA
TTAATCCAGGCACTAG
CTGGTCTTCTGGTCAA
TGTTCATCAACGGCCT
CACAGATAGCTGCGAA
GGCTGTGGTCACTCAA
TCGTGCTCATCGAGCC
TTACGCCGTCACTAGT
CTTCTAATCCGTATGA
ATTCCATAGAGCATCG
TCGTCCAAGAGTCTTC
TGTAACGGTTCGGCGT
TCACAAGAGTAAGACT
GCTTTCGAGGTCATTC
TCATTACGTCTTTCAT
CATCGCTCACGTACAT
CACAGGCAGACAGTCG
GGAAGTGAGGAACATT
TAGACCATCATCGCAA
GTAGATCTCAGCCCAG
TCATGGAGTGCGAGTA
AAAGGTACAGTAGTTC
TAGTGCAAGCGGTAGT
GACTATGTCGGCTTGG
TCTATACCACCAAATC
TCCATGCAGCATACTC
CCACCATTCCGTTGAA
ACGGTTAGTTAGGCTT
AACAGGGTCGTCGCTT
CGAAGGACAAACGTGG
AGAACAAAGACCAGCA
AGAGAGCCATCCCACT
TACCGAATCTGACAGT
CTCACTGGTAATGTGA
TCCTTTCTCATAGGCT
ACCTGAAAGGCAGTCA
CAGGTATTCTACCACC
ACGGTTAAGTGATTCC
TACCGGGCAGCAGATG
CTAACCCCATCCGTGG
TACGGGCAGACGCCAA
TCGACGGAGCGCCTTG
TCATGCCGTGATTCTG
TGGGAGAGTCCGAAGA
ATCGATGTCCTTACCG
GACATCAAGCATGTTC
GGATCTAGTTACACTG
TGCATCCCAGCTGTGC
ATCGATGTCAAGTAAG
TGTTACTGTTCTCTAT
CGCCAGAAGTCCGCCA
GAATCGTGTGAGGATC
CATGCTCTCCTGGGTG
TTCACCGCACCTGCGA
GCGGATCAGGCATCAG
GCACGTGCATGGGTCC
TTAGGGTAGGTCACAG
ACTTAGGGTGAGATTA
ATTATCCCATAATCCG
CATTCCGGTGTTCGTA
CAGATACAGTGAGGCT
GTAGGTTCACAGAGCA
AACGGGAAGTCGAATA
ACTTTGTCATGTGGTT
CGTAAGTAGACGAGCT
TCTGCCAGTCTGATCA
CGGACACGTAGTGCGA
GTGTGGCCATTACTCT
CTCCCAACAACTTGGT
GCTACCTAGTGGTGGT
TAAGCCAGTTAAGACA
GACTCAACACACACGC
CACACAATCATCTACT
TAATTCCCATCAGTGT
CAGTTCCTCCTACACC
TCATCCGGTAAGTTAG
CCTCAACCAATCTCGA
TTATTGCTCCAGCCTT
CTGTACCTCAACACGT
GGGCTACAGAACTTCC
TGAGACTGTGGGCTTC
ACTATGGCATATGCGT
TGAATCGCAAGCACAG
CATTCTAGTGCCTAAT
TGATCTTGTATCACCA
ACTTATCTCCTTCGAC
CTGCAGGAGTTATGGA
TGGTGATGTCCAGCAC
TTCGGTCAGAGACAAG
CTCATCGAGACTCAAA
TTTCAGTTCTAGATCG
TGGTAGTTCAAATAGG
TAACTTCGTGTTAACC
AAGGTAAAGCGATGAC
TCTGGCTCAAATGGAT
AAGGTAATCGCTACAA
GATAGAATCTCGTCGT
GATGGAGAGAGAGTTT
TGCATCCAGGGAGGTG
ATCACGACAGATGCGA
TCACGCTCAACGATTC
AGACCATCATCCGGCA
CAGATCATCAACACGT
ATGGGTTAGTCATCGT
TACATTCCACGCACCA
ATTACTCCAGTGACCC
TTAATCCCACCGGTCA
ACCTGAAGTGTAGTGG
GTATTGGAGTCTGGAG
GTTCATTCACTGCTTC
ACCCTCACATATCTCT
ACATCGAAGCACTCCG
CCACACTTCTGTCGTC
TCTGCCAGTTATCTGG
CTCCACAGTCACCCTT
TGAGGGATCATACGGT
AGATAGAGTAACCCTA
CTCACTGGTGTAGTGG
TCCTTCTAGCGGTAAC
TTGGGTACACCTGCGA
TCCCACAGTAGGAAAG
GTTATGGCATAGATCC
GGCTTGGCAAGAAATC
TAGCACATCAAGTCTG
AGGAATAAGCGACCCT
AGATCCAGTGTCCTAA
ACGGGTCAGAAGTCAT
CATTCCGAGCTGCGAA
ATGAGTCGTATCAGCT
TTGTTTGTCCGAGTGC
AAACACGACGCTCTTC
AAGACTCCAATGCTCA
TCCATCGGTGACTCGC
GAAATGATCTTTGGAG
CACAGGCGTCGTTATG
TCCACGTAGAGGGTCT
GACCTTCTCGGAATTC
TTGTTTGTCTCGCTTG
GACACGCTCGGCATAT
CACATGAGTAACATGA
CATACAGCACGGGTAA
TACGGGCAGCATCAAA
ACCTACCCAAATCAAG
ATCGTCCCAATTGCTG
AATAGAGCACCGTACG
TGGTAGTCATGTGGTT
CTAGGTATCATACAGC
AATGGAACAGTGGCTC
CACACAAAGCGTCAAG
GGGTAGAGTGTAGTGG
GAGTTACCATAGGCGA
AAATGGACAACAAGTA
TTTACTGAGGGTTTCT
TCGTCCAAGAACCGCA
CTTTCAACAACGGTAG
TCATTGTGTACAACGG
TGTAACGAGAATTGTG
ACTGTGATCCTACACC
GTTGTAGGTTGTCTAG
AGGATCTAGTGTTCCA
CGATCGGGTTCGGACC
AACAAGAGTCCACAGC
TTCATGTAGACTACGG
AGTAACCGTGCACATT
TGCTTCGTCGAGTGGA
TTCTGTACATTCTTCA
CTAGACATCCGATGCG
AGCATCAGTAGCCAGA
GTAGAAACAATGGCAG
TCGGGTGAGGCGACAT
GTAACACTCAATCTCT
CCTCATGGTGTCCTAA
GGAGATGCACGAAAGC
AGTTCCCGTCACCGAC
CTACCTGAGCTCCGAC
ACGATGTTCCCTAGGG
TCGGGACGTTTACCTT
GAAACCTGTTGTCCCT
CATGCTCTCCGATCGG
AGAAGCGAGTGGAATT
CCTCATGCACATTCTT
TCAGTTTAGTATCTGC
ACAACCAGTCGGCACT
CATCGCTAGGCTCACC
AAGTTCGCACGGCTAC
TTACCGCTCTCTGCTG
CAGCACGGTGGTCCCA
TCCTAATCAGTTTGGT
CGCCAGAAGTGCCCGT
TAACTTCGTTATGGTC
AAGGAATTCCGTAGTA
GACTCAATCGTCTAAG
AGGTGTTCATGGCTAT
CCGGACACACATTCTT
GTAGAAATCTCCAAGA
AAGCGAGTCACTTATC
ATCGTGATCGGAGCAA
ATTACTCAGGCAGCTA
CAGATACCAGTTTGGT
GGGTCTGCAACACGAG
AACAACCTCATTACTC
CAGCGTGTCTGTGCTC
TGCGATAGTAACCCTA
AGATCCAAGGACAGCT
TCTCACGCATAGGCGA
AACACGACGCTCTTCC
AGGGCCTTCACCGACG
TATTGGGAGCCGAACA
TGACCCTCAAACTAGA
ATCCACCTCGAAGGAC
GTCATTTGTCGTCAGC
CATGCAATCAGCTAGT
GAATGTTGAAGGTGGC
CAGAGCCGTGGTCTCG
TGTCAGACATTGCAAC
CCCTAACGTTGTCAGT
TACGCTCGTCACTACA
GTCAAGTTCGCAGTGC
TCTATACCATTATGCG
CTCAGTCGTATGAAGT
TTAGTCTCAATACGCT
TTCCTCTCACAATTCG
GTCGAATGTACTCGAT
CAGTTCCCAGGGAATC
ACTTCGCTCAGCAGAG
CAACAACCAGCACAAG
CTCATGCTCCAACTGA
ATGCATGGTCATTCCC
TTTCACACAAATTAGG
CGTTAGAAGTGTAGTA
AGGGCTCCAATGTGGG
GTTGTAGGTGGTATGG
GAGAGGTTCCCAGTGG
TCAAGACCACCAGCTG
GCAAAACTAACCTACA
CGCCTTTTCCGAGTGC
CCTAACCCAGATCACT
TTACCATTCGGCATAT
TACGCTCTCTGCAGCG
GTGGGAAGTATTGCCA
CACAACACAGTGGCTC
GCATTAGTCCCGAGTG
ATAGGCTCATTGACTG
TGGGTTAAGTCGAATA
GAGTGAGTCAGCGGAA
GTGCAGCGTATGAGGC
AGGACTTAGAGGGTAA
TCACATTGTGGTTCTA
TACCGAAAGTCACAGG
TCCTTTCCAGACCGCT
GCTGAATCAGCAGTCC
AATCGTGAGGACAACC
AGTCACAGTCACAGTT
GAACTGTGTACAAGTA
AACAACCAGTGGGAAA
TGGTTAGAGTATCTGC
TAGACCAGTGCACGCT
ACGCACGTCCCTTTGG
TCTACCGAGACTGAGC
GTCATGACATATGGCT
GATGCTAAGCGTGAAC
CCTGTTGCAAGTGATA
CATGAGTCAACTCGAT
CTGAGCGTCTATTCGT
GAACTGTAGACATAAC
TAGGTACCAAAGAGTT
CATAAGCAGATTGGGC
TGGGAGATCCACGTCT
ACGTTCCGTGATGTAA
GTGGCGTGTCCAAAGG
CATGCCTTCCGTCACT
ACTATGGAGAGAGTGA
TGGTACAGTCGCAGTC
TTACGTTAGCCAACCC
CACTGTCCATGGCGCT
GAAGTAAGTTGGACCC
AGAAATGTCCGCTAGG
TTGGGCGGTGCGGTAA
GTAACCAAGTCAGAGC
GGTAATCCACCCTGTT
TCAGCAAAGAGAGTTT
CCGGTGAGTGAGCCAA
GTAGTACAGCTGGCTC
AGAGCAGCACGAAAGC
TGGAACTTCAGACCTA
TTTCACACATCATCTT
TCGACGGTCTTCGGTC
TTGGGCGCACTGATTG
ATTCTACAGCATCCTA
TTATTGCTCACTGTCC
ATACCTTAGCGATGCA
TCATCCGGTTCCGCTT
ATGCGATAGGAGTATT
AGGTAGGAGTGCAGGT
ACACAGTTCACCTACC
TCTGCCACACAATGAA
CATTCCGTCACCCATC
CATACCCAGACGGATC
ATGGGTTTCGCAGTCG
AACCTTTTCCGATAGT
GCCAGCAGTTTCACAG
CCCTCTCAGATAGCAT
TCAAGCAAGAGGACTC
CGCCATTAGACCAACG
CACGAATGTCCACAGC
TGTCCTGCAGCGCTTG
GTCGTAAAGGTAGGCT
TGTTTGTGTGTACATC
GTCTGTCTCGCTGTTC
TGTCCTGGTACCGGAA
ACGCACGGTCCCAAAT
TCTGTCGTCACCGGGT
CCGATGGTCGAACGCC
CTTCCTTAGACATCCT
TAAGCACCACAAGTTC
TTTGATCCACATGACT
GAGATGGTCGGCATTA
GCAACCGCAGTCACGC
GACTTCCTCGAATGCT
CTCAATTGTGTATACC
CATTCCGAGCCAGACA
TGCCGAGTCGCCTCTA
CATGGTACATGACAAA
TTGTGGATCTTAGCTT
TTCCTTCCACTGGACC
CGCATAAAGCGGGTTA
TTTCCTCAGGTTCTTG
TGCTGAATCCGTGACG
CACCGTTTCTCGCTTG
CACTAAGCAAAGTATG
CAGCGTGGTGTCCACG
TAAGTCGTCCCGTGTT
GCACGGTTCAAGTCTG
CTCCATGTCGGCACTG
ATGGGAGTCCAATCCC
TAACACGCAGTCTCTC
CTGAGGCGTCATACCA
CCACGTTCACTACCCT
AGAGCCCGTATGCGTT
TGAGCATGTAGACGGT
AGTTCGAAGCATTTCG
GGGTAGACAAAGGTTA
CTGCAGGGTTTAGACC
AAAGGGCTCATGGATC
TCTCACGGTACCCGCA
TAGGTTGAGCTACGTT
GAAGAATCACGACGCT
ATCAGGTCAGTGTGCC
TTTCCTCTCTATACTC
ACACCAACAGCCTACG
AGTGACTCAGAGGCTA
TGTGGCGAGCCAGTAG
GGAGCAAGTGTGAGCA
GAGAAATCAGTGCGCT
GTATTTCCATCACAGT
ATAGAGAAGGCTCTAT
ACTGTGACACACAGCC
ACAAAGAAGTAGCCAG
GAGTGTTCATGGGATG
CAGAGCCCATGGGAAC
GCACATAGTTATGGTC
CTCCCAAAGAGCAGAA
TACATTCCAAATGCTC
AGTACTGCATGACTAC
TATCCTATCACTTGTT
AGCATCAAGAATCTAG
TTCGCTGAGCTGAGTG
GGGTCTGCAGTTACCA
ACATCCCTCCCTTGGT
TCGTGCTCAGTAGAAT
ATCGGATCAGGTATGG
AGCATCAAGCTCAGAG
TTGGTTTTCATGCGGC
GACGCTGGTATGCTTG
GATCATGAGGTCCCTG
TCATTCATCCACATAG
TATTGCTGTGAAGCTG
GGTTGTACAATGGCCC
TCCAGAATCAGCTAGT
GACTGATCAACACACT
AAGGTAAGTCGCATTA
ACCACAAGTGTTATCG
TACGGTACAAGAGGTC
TCTTGCGCACCTTCCA
TCTTGCGAGGCTCTAT
GGAATGGAGGTGCCTC
TCAAGTGAGTCCGTCG
ATCACTTAGAAACTCA
GATGCTACAGTAGTGG
CTTCTCTTCGGTCACG
CTACCCACAGAACTCT
ATCGATGAGACTGGGT
TTGTGGAAGATAGCTA
GCATCTCAGCTCGCAC
CACACGCACACACACA
ATTCCATGTCAGGTAG
ATTCAGGCATAATGCC
AGAGAATCATGTCGTA
CAATCGACAGAGTGTG
AATTTCCGTCCACGCA
TCAGTCCAGAGCAGTC
AAGCGAGAGCGTTAGG
GTGGGAAGTTGTGGAG
AAAGGTAAGTGGTTGG
GCCATGGCAGTTTGGT
CAAGGGACAGAGAATT
GATGCTAGTCTTCCGT
TGTCCCAAGTGAGTGC
CGTAAGTAGTAGAGTT
ACGTTCCAGTCCTACA
TTCTCTCCAGTGTGGA
ATCGATGTCCGCTGTT
CGAAGTTTCCTCGCAT
AGATAGATCAAGTGGG
AGGGCTCAGGTTGGTG
CGTCCATGTCCATCTC
TCTACATTCCTATGGA
ACCTGAAGTGCCTAAT
ACTGTGACATCGGCCA
AAGACAATCTCTGAGA
TACTGCCCAGAAGTTA
AAGACAATCTTACGGA
ATTCTTGTCTACGCAA
GGGCTACCATTGCTGA
TCCCATGCATCGTGCG
TCAAGACTCAGTCTTT
GCAGCTGCACTCATAG
GCAGTTATCAAAGCCT
TCCATCGAGGGATCAC
AATGAAGAGATTAGTG
GCCAACGGTGGTCTCG
TGTGCGGAGAGGCCAT
GGAGGATTCACCATCC
GTTTACTAGGCTTAAA
CCGCAAGGTCACTAGT
GTCGTAAGTCCAACGC
ATTCCTATCACTGGTA
AGCATCAGTGGCTCTG
ATTCTTGTCACGGTCG
ATGAGTCAGGCACTAG
CTACAGACAGACAAGC
CATTCCGCAGACCGCT
ATTTCTGTCAGGACAG
TTCACGCGTGCCGGTT
TCCTCGATCAATCTCT
AATGACCAGATGGTAT
TTGTTGTGTGGATGAC
ACGCACGAGTTACTCG
TACTTACGTTTGCAGT
GTCTAGACACGTTGGC
GTTGTAGCATCGAAGG
GTTACAGCAGTTGTTG
CAGCGTGGTCGCACGT
CAATACGAGACTTGTC
TACCCACAGTGGTGGT
CTTCTAAGTGATGGCA
GGCTTGGAGGTCGTCC
CATGCCTCACTCCGGA
AGTTCGAGTTCTAAGC
GACACGCTCTAGTACG
TTTAGTCCATCTCGTC
TTGCGTCCAGGCCCTA
CAACAGTTCGGTGAAG
GATCGTAAGAGCCTGA
CCGAACGCAGTTTCGA
AGGTGTTGTTGGGTAG
TGAGACTTCGGCCAAC
AGCGCTGAGCCGAATG
GGAGATGTCGGTAACT
AAAGGTAGTTACACTG
TACCGGGTCCCATACC
CATTGAGTCGATGGAG
TATTTCGCACTTGTGA
CTCTCAGGTAACTGCT
TGTGGCGAGAGCAGCT
TGTGATGCAACAAGAT
GTGGGAAGTACAGTTC
TTGCGTCTCCCGTGAG
AAGTCGTGTCTCACGG
TGACGCGCACGCGTCA
TGTAACGGTGCGGTAA
CTTGATTAGTAGGAAG
GCACTAAGTACTCGCG
GTTGTCCAGATCACCT
GTGGAGATCTAGGAAA
GGAGGTAAGATAGTCA
ACATGCACAAGCTCTA
TCCATGCCACGTAGTT
ATGATCGTCGAAATCC
TACCCACAGTGTAGTA
CCGGACAGTTGCCTAA
CGGGTGTCATGTGCCG
TCCTGCATCACATCAG
ATGAGGGTCTTCCCGA
TTGGATGTCTGAACGT
ATCGGCGCAACACAGG
GCAGCTGGTACGAGCA
GAGATGGGTGGAGGTT
ACACGCGAGCTCCACG
CAGAGCCTCCGTGTGG
ATTCATCGTATAGCTC
AGTTCCCAGCGCCTTG
AAGCCATGTTTCGTGA
TACTTACCAGCATTGT
AGATCCAAGAGTATAC
CTCAAGAGTATGGAGC
CCCTGATCACAAATCC
GACCTTCTCTGACAGT
AGCGCCAGTTGCATGT
GACGCTGTCGACATTG
CACCGTTTCATAGGCT
TCTAACTTCCGATCTC
GGAAGTGCAGGACAGT
CTCATTAAGCGCGTTC
TGTTGGAGTCCAGCAC
AATGGCTGTCAGACTT
TCACATTAGAAATCCA
TACCCGTTCCAGCACG
CATCCCACACACACGC
GTTTGGAAGCAAGCCA
CTACCTGTCCTAGCGG
GGAGATGAGTGAATAC
TATTGCTGTGCTCTTC
CTCTCGAGTGGAACCA
CATAAGCTCCGGACGT
CATCGCTAGGTAGCAC
CAGATACTCGACTCCT
TTCCTTCTCATCCTGC
CTAAGTGAGCCTTCTC
ACAAAGAGTGACCGAA
CAGGGCTTCAGAGTTC
TTAATCCCAGGGAGAG
TCACATTAGGTTACCT
GGTAGAGCACATACGT
ATGAAAGCACCTGAAT
TGAGGTTCATTGCTGA
TACGTCCTCCGTGCGA
GTGACGCCAAGTTTGC
CACGAATAGTGGACGT
GCAGCCAGTGACTAAA
CGTTAGAAGATGCGAC
GTAGATCGTGGCTCTG
CTTACCGTCTCAACGA
CGGGCATAGTCACTGT
GAAACCTGTAGGCAAC
CCGTAGGCATACACCA
TTTCATGCATATGAAG
TGCATCCCATCTTAGG
TACATTCAGGGCATGT
ATTCCCGCAAGCCATT
TCATACTTCTGTCTCG
ACTACGAGTGTGGTCC
CACACAAAGAATTTGG
TACGGTATCATGCCCT
GGGACAAGTCACGCTG
AAGGAATCATATCTGG
CAACGATTCGTACCTC
ACACCAAAGAGCTGAC
GGTAATCAGGCTTTCA
GCCAGTGTCCGACATA
TCCATCGAGCACACAG
TTGGGTACAAGACCTT
CATCCCAGTGCAATAA
TATCTGTAGTTGGCTT
AGTCAACCAGACGGAT
AAACGAACATGTACGT
TTACAGGAGCCAGAGT
AACCTTTTCCTTATCA
CATGCAAGTCCGGACT
CGGACACAGAAACCCG
CTGTGAACATGGCACC
CTACTATAGCCGGATA
TAAGTCGAGACCGCCT
GGTAACTCAAATGGAT
TGCGGCAGTGACTAAA
GTTAGACAGACTCTTG
AGGGCCTCAAAGCTAA
AGATAGAAGGCGCTCT
GTATTTCAGTAAACGT
TATCTTGGTCCAAAGG
GAACGTTAGAAGTCCG
TACAACGAGCCGCACT
CAATACGAGAATAACC
CCAAGCGGTATGCTAC
GTAGAGGGTCCCTCAT
TAAGCACGTGACTGAG
CTCCCTCTCGCAGTGC
TAAGCACCAGCATCTA
CAGCGTGCAAGCTCTA
AACGTCATCGCGAAGA
CTTCCTTTCCCGTGAG
CTCACTGTCCGTTTCG
CCTCATGCAAGATGTA
ATCGGATGTCTTGCTC
ATGAAAGCAACTCCCT
CGAAGTTTCATCGTAG
GTTTACTAGGCGAACT
CTACGGGAGTTACGTC
ATTCCCGAGGAACATT
ATTTCACAGTGACACG
CTGGACGGTTGTCCCT
AGAGCAGTCACATCAG
TCTTTGAAGCTGCCTG
CCTCTCCCAGGGCTTC
CCTCCTCTCATTCTTG
TGAGTCAGTGCACATT
GCCCGAAGTGCATACT
ACATGCACACGCAAAG
GCGGATCTCGAGTTGT
ATGGGAGTCTCTAAGG
CATGCGGGTCAGACGA
AGACTCACAACCGGAA
ATCACGAAGCGACAGT
TACCTGCTCCGATGCG
GACGTTATCTGTGCGG
ATACCTTGTCCGCAGT
GCGTGCATCCAAGAGG
AACAGGGAGAGTACCG
CCTTGTGTCCTCACCA
CTTTCAATCGGACTGC
TCACAAGAGCGACTTT
ACATGCAGTACAGTAA
CGGACACAGATTTGCC
AATTTCCAGCGTACAG
TTCTAACAGGAACGCT
GGCAGTCAGGCTTAGG
AGGCCACCATGTGGCC
AGCGATTCAGCTGTTA
ACCCAAAGTTAGAGTA
GACTCAAAGCGACTAG
TTAGGGTAGGTCGAGT
CACTTCGTCCGATAAC
GCCAACGGTCCAGGTC
CTCAATTAGACCACGA
ACGTCCTGTGAATTAG
GGTAACTGTGTAAATG
TATCTTGGTACTCCGG
GTCACGGGTCTTGAGT
ACGGGTCTCGAGCCAC
TTTACGTAGGAAAGGT
GCAACCGCACGGGCTT
TTACCGCAGCTGTTAC
TGATCTTAGCCACTCG
GAGTTTGGTCATCCCT
TTATTGCTCGAGTCTA
CATAAGCGTACAGGTG
ACTTAGGGTGGATGAC
ACTGATGAGTAGTCAA
TCTCACGGTGTATACC
TCTACATGTCTTACAG
CGCGTGAAGACCGCCT
TCACGGGGTACCGGAA
CATGCGGCAGTTGAAA
AGGATAAAGAAGATCT
AGTTAGCGTTTCGGCG
CTAGGTAAGGTGCAGT
CCACGTTTCATGGCCG
AAGGTAACACCCGTAG
ATTCCCGCACCTGCTT
CAGCGTGGTATTAAGG
AATGGAATCGTAACAC
AACGACGCTCTTCCGA
TACCCGTAGAGAGCAA
TGTTTGTAGGCAGTCA
AAGTGAACACCTGTCT
TGTAGACTCCTTATCA
ACAGAAATCGGAGTGA
AATGGAAAGTCTACCA
CATGCAAAGGACTATA
ATTTCACTCACGGACC
ACCATTTAGGGCTTCC
CCACGAGTCATGAGGG
GCAGCCACATCGATGT
CCCTCAAGTGAACTAA
GCCAGTGTCTCCCATG
CATGCCTCATACCAGT
CCCTCAATCTAGTCAG
AGTCTCCGTAGCTGTT
TCTGGCTCATGACACT
GTGGAAGAGGACAACC
ATACCTTGTGCCTATA
CGTCCATGTATCGGTT
GTCATTTAGGTTCCAT
GACACGCCACTGGCGT
ATCGTAGTCTCTATGT
TGAGGAGTCACTCGAA
AAAGGTACATGACTTG
CCTAACCGTAGAATAC
AGTTCGAGTTGGCCTG
GAGTTGTTCATTTCCA
GCTTTCGTCGTCCATC
CTTCCTTCAAGTCATC
AACACACAGCTGGCCT
CACTGGGGTTTCACAG
ACGTCCTCACCCTAGG
TCACATTGTGCTATTG
TCAGTCCGTAGATCGG
ACTATGGCATCCTAAG
TGCCGAGGTAGCGTAG
TCATCATGTGAGTGAC
AATGGAAGTCCAGCGT
CTTCCGATCCGAGGCT
GGGACAATCACCTCTG
GACAGCCTCTCGCGTT
GTGAGGATCTAGGCAT
CACAGATAGTCATGGG
ATAGACCCATTCAGCA
ACTTCGCCAACCCTCT
CAACAGTGTCGATTAC
GTTGTAGAGTATGGAT
TTCTAGTGTGCAGATG
TTCCTTCTCACCCTGT
GTGACGCTCAACTGGT
ATGGTTGCAAGAAACT
TTAGGCAGTATGAGCG
ATCACGAAGGAAGAAC
AGAGCAGAGCGACATG
TCCATGCGTCCGGCAT
TGAGACTGTAGTATAG
GAGAGGTGTCATGCAT
TCTGTCGCAATTGGTC
GTGCACGCAAGAGTTA
CTGTAGAGTCACTCGG
ACGATGTGTTTACGAC
TGTAACGTCTGTTCAT
CTCCACAAGTTACTCG
TAGACCACATGACGGA
ACTATGGGTTTGCCGG
TGCTGAAAGGGCCCTT
CTCAATTCAGACAATA
CTGCATCAGGCTTAGG
GAAATGAGTCTCAAGT
TATTGGGTCGTCCATC
GTCTTTAGTCAGCTTA
AGGTCATGTGGCTGCT
GCTGAATTCACTGTCC
CACGAATCACCAGCGT
GTAGGTTCACTGCACG
TGCAGATGTTTACGAC
TTCGGTCGTACAGCGA
GTTGCTCGTATCGGTT
CTCCCTCGTAACACCT
ATCAGGTGTTGCCAAT
TTTCACAGTACCACGC
TCAAGACCACAGCGCT
TATCAGGTCCGGCTTT
TGTTCATCAAACTAGA
TGGATCAAGGTATTGA
CATTTCATCTCGACCT
GTCATGAAGACTTCCA
GCTGCAGCAGAGATGC
TGTACAGAGCCTCAAT
CAGTTCCGTGTTACAC
AGCTACAGTACCGCGT
TGGTGATCAAACACGG
TGGAGAGTCAAATGCC
CTCAACCTCGTAGAGG
GAAATGAAGGACAAGA
CACTGAACAAAGGGTC
TTCCGGTCAAGACCTT
AGAAGTACACGCGCTA
GCCGTGAAGGATCACG
AACAAGAAGGGCTTCC
AGGGCCTTCCATTCGC
AACTTCTGTTGGTAGG
TCGGGACCAGGTCTCG
TCCTCTTCAGTGTGGA
ACGTACAGTCTACAGT
CGAGAAGGTGTAAATG
CGAAGGATCAATCTTC
AGTTCCCCACCACATA
ACGGGTCCACAACATC
TAGCACAAGGATACGC
TATCCTACAGCTGCCA
AGCTACAAGGGAGGTG
GTTCGCTGTAATACCC
TACCGAATCAGCAATC
ACTATTCGTAATACCC
GCCATTCAGTAAGCAT
AAGCGAGAGCTAGCCC
ATTGGGTTCCCTCTCC
AACAAAGAGTAGTGCG
AGGTCTAAGCGAAACC
AGATCGTTCTGCTAGA
CGATGCGGTTCCGCAG
TTCAGGACACTTGAAC
TCTTTGAAGCCGTAAG
AGGTGTTAGTAGGATT
AAGATAGAGGCCATAG
AATAGAGGTTCTGAGT
GCATCGGTCCTAAGTG
TTCATTGAGTGGGAAA
GAGTTTGGTGGAACCA
TTCTCTCGTAGATCCT
TTGACCCGTGGGAGAG
CAGTTCCTCAGCCTTC
TCGTGCTCAGACGCTC
CTTCTCTGTGTGTCGC
ACTTCCGCAAATTGGA
TCGGGTGAGCGTGAGT
CAGATACCAGACCTAT
TTCCTAATCACTACGA
TGATGGTTCTCTTGCG
CATAGACGTGCCTGAC
CGCCAGACAGTAACCT
AAGCATCCATCCTATT
ATGCATGAGACATCAA
AACAGGGGTATCTTCT
TCCCAGTTCAATCTTC
GACCGTGAGTCGCTAT
GCGGAAAAGTGTGTTC
GAGTCATGTATCGCAT
AACCACAGTAGGTGCA
CCCGAAGGTAAGCGGT
TGCTTGCGTTACCTTT
AGATCCATCAACCTTT
ATGACCAGTGCAATGG
AGGGCTCAGCATACTC
GAGGGTATCTTGGCTC
GGTGTCGCAGAGAAAG
AGATGCTAGTGCAACG
GGAGATGGTGATAGTA
AGGATCTCACCGCTAG
GGTGTCGAGGTTGCCC
CCTTGTGTCGGAGTAG
CGGACACCAAGTCCAT
TGGTACAGTGATTGGG
GTTATGGCACAGTACT
ACGGTTATCGACGCGT
AGAACAAGTTAGAAGT
ACCTGAACACAACATC
TCCTCCCAGGGACACT
ATCCACCAGTCATCGT
GGAGGTAAGACGGTCA
ATGCATGGTAGTCGTT
GAAGCGATCAAGTGGG
TCATTCAAGCCATTCA
CACAACAGTGGCTACC
GACTCTCAGCGCCTCA
CGTCAAATCTAATTCC
CTACCTGAGCAACTCT
TCGGATACATAAGATG
TCACTCGTCGACCTAA
TGATGGTCACAAACGG
ATCCATTGTATGAGCG
TACCGGGGTTTCGACA
CCATCACCACTCCGGA
TCGTAGAGTGGTCTTA
TGTAACGAGCACCAGA
CCGGTGACACCCTTAC
CATTTCAGTCGTTATG
TGCTCGTCAGTCGGAA
AGAAGTAAGTCGAAGC
CACTTCGGTCCTCCAT
CAGGCCAGTTCGAACT
AGCGCTGAGGTAGCAC
CACATGAGTTGAGTCT
GAACTGTAGGGTCACA
AGACAAATCCACGTAA
ACGCACGTCGGTTCAA
GAAGGGTTCAAGGACG
GCCAACGAGTTAGTAG
ATTGTTCTCCTTCTGG
ACCAAACAGGACTAAT
GGAACCCTCATGTCTT
CCCTCAATCGCAGTCG
GTCATCCCACCAAATC
GAGTTTGGTGTGGACA
GGAGGATCATCGATGT
GAAGCCCCAGAGCCCT
GGTAATCGTCTGTCAA
ACAAGCTGTCCGGCAT
GATGGAGTCGAATCCA
TCGACGGCATACCATG
TTGGATGTCGCACGAC
ATCGTCCGTGTCTTAG
CCCTGATCAGCACAGA
TGTGGCGTCTGACCCT
TAACGACGTCAGCGTC
AAGACAAGTGGTTTGT
CGATGGCGTTAGTCGT
AATGACCTCCGGACGT
CACGAATGTCCCTCAT
CCCGAAGTCGCACGAC
CACGAATTCGATTGAC
AGGTTACAGAACTTCC
GCTGGGTCATAGGCGA
GCGGAAAGTCATAACC
CCCGAAGAGGAAGTGA
AACCAACGTCGTGTTA
TGGAACTAGTATTCCG
GTTGTGAGTTCAGCTA
ACACAGTCAAAGAGTT
AGTGACTGTATCGAGG
TACCCGTCATTCTGTT
TCTGCCAGTAGACAAT
ATCCCTGCAGCTTCGG
CTGAGCGTCAGACCCG
CGGACACCACATATGC
TGCACGGTCCCGTGAG
TCGAAGTGTGCAGGAT
TCATCATGTTGCCGCA
TCCTGCAAGCCTGAAG
TCTGTCGAGAGGGTCT
GGTGTTAAGCGCATCC
AGAACCTAGAACAGGA
TCTCCGAGTCAAATCC
AAAGTCCTCCAGCAAT
CTCCAACAGCGTATAA
AGCATCAAGCGACTGA
GTACAGTAGTTATGGA
CACGTTCAGCCATGCC
CAGATCAGTATCACCA
TCAGCAAGTTTCACTT
TACCCACTCATGGCCG
TAGGTACGTCTTACTT
TCGGGTGTCTAACACG
GATCCCTCAGAGAGGG
ACCCTCACATCTAGAC
TTGCGTCTCACCCTTG
CCCTCAACAAGCGCTC
TGCTTCGCATCGAAGG
ATGCATGAGTATAGGT
TAGACCAGTGCTCGTG
CGGCAGTGTGTATACC
CGAAGTTAGCTTGTGT
GTAATGCCAATGAACA
TTACCGCAGTGAGGTC
TCAGTCCTCGCTTTAT
CTATCCGCAATCCTTT
TCCGAAACAGCTATTG
AACCATGGTGTGTGTT
GTAGAAAAGAAACTGT
GATTGGTAGCACTCGC
GGTGGCTCAAGTGGAC
AGGACTTTCTGGGTCG
CGGACACTCGTTAGAC
CTGGTCTAGTGCAAAT
CTTCCGAGTCTGTCAA
AAATGGAAGTGATAAC
CACAGATAGCCTCGTG
TGCTCGTAGGCCTGAA
TCCTCTTCCGATCTTC
GCGTTTCTCCAAAGGG
AGACAAAAGAATTCAG
TTTACTGCACTAGGCC
CGATCGGGTACTGAGG
CTTCTCTGTCGCCTAG
GTCCACTCACTATCCC
GTCGAATTCCAAGGGA
TATCTTGCAGGCGTTC
AATCGTGGTCCTGTTC
TCTTCCTAGGTTCAGG
AGTGACTTCTTAATCC
CTAACTTAGCCACTCG
GACTTCCCAAGCACCC
CCGCAAGCAGCCGTTG
ATGGATCTCCGTGGCA
GTGTGGCCAATCACGT
TGCTTCGCAGTAGAAT
AGCGCCACACTACGGC
TTACCATCAGCTGTGC
CAGATCACAATTTCGG
GTCAAGTAGTAAACTG
ACGTCCTAGTTGCTCA
TCATCATCAGCAGTCC
GTAGTACCAGCAGTGA
CCCTCTCTCGTGGCGT
ACGGTTAGTCGCATCG
ATCCATTCACACCGAC
CTCGAGGTCTTTCAGT
GTTGCGGAGCGAATGC
CATAGACAGTGAGCCA
CGTGATACAGTTCACA
CAAAGAACATAGTCAC
GTGCACGGTGTACGCC
CGGTCAGCAGCAGTTT
CTCCTTTCAAGTGGTG
TACGCTCTCTGCTAGA
GGTTGTATCGATGGAG
GGGATGAAGAGAGCAA
TAGCACAGTGATACCT
TACTTGTTCTTCTCAA
TAAGCACAGACTCGAG
CCTCTAGAGTCTAGAA
TAAGCGTTCAAGCTTG
TCTTCCTCAACGTATC
GACGTTAAGGTTCCGC
CTCATCGAGGAGGCAG
ACACTGACAGTCTTCC
CACGTGGTCTGTCCGT
CACTTCGCAGTTTGGT
CTCCACACATCATGAC
TGGGAGATCGGTCTAA
AAGTTCGAGGGAGGAC
TTTGGAGTCGCCAATA
TCTCAGCTCGGTCGGT
ACCAACAGTGACACGA
CAACCAAAGTATAACG
AGACAGGAGAGGTCAC
TCTGGCTAGACCTGGA
GGGTAGAGTGTGTCCG
TCATTCATCTCGAACA
CTGTACCCATCCTAAG
CTTTCGGAGTTCTACG
GGGAGTATCAAGCGTT
ATGGGTTCATTCGATG
TTGGGATTCCTGGTCT
TCCAGAAAGAAGCGCT
TTGTGTTGTGCACAAG
TACCCACGTCCTACGG
GATGAGGAGCGGACAT
CAGGTATTCCCTATTA
AGGTAGGGTAGCGTAG
GGGACCTCAGAGAAAG
TCGACCTCAGACAAAT
ATGGTTGCATCTCGTC
GAGATGGCACGCTGTG
AGTGCCGTCTACGGTA
TTGTGGAGTAGCTCGC
CAGCCAGCAGATAAAC
CACTGAATCACCCTTG
TTCACCGGTTGTTGCA
TCATTACTCCACTTCG
CTAACCCTCCTTGAAG
AATGACCTCGTAACCA
ATCACTTGTTGGGATG
GTCAAACCACGAGGAT
CTGCTCATCGGTCACG
AGCTACATCAAGTCGT
TGTGTGAAGGTAACTA
GTGTCCTTCCACAAGT
ACCCTCAGTTCTCCTG
TCGCACTCATAAGCGG
CGGTCAGGTCTTTATC
GTGTGGCCAATTGCAC
GCCATGGTCCCGAGGT
TCATTACCAACGCCCA
CCATCACCAAAGCACG
TTAATCCGTAAGATCA
GTGACGCAGTTAGTAG
GTGAGCCGTCCCGCAA
ATCACAGAGATACGAT
TCATGAGAGTGATGGC
TCTATACCAAGGGCAT
GTCTGTCAGACCTCAT
TTGGATGCAGCATCTA
GCGGATCCAACAGCCC
GTCATGATCGACACTA
TATCCTAGTTATAGAG
ATCACTTAGGGCAGGA
AGTAGCTCAGGTGAGT
CACTAAGGTTGGGTAG
CTACATTAGTTGGGAC
CTTGAGACACGGGCTT
AGTCAACGTTGGATCT
TACCGAAGTTCAGCTA
GTTAGACGTCCGTTTC
CGAGTTAGTGAGAACC
TCTCACGTCAGAGTTC
GATGACTGTGACACAG
GGTTCTCTCACAAGGG
ACGGAAGCAATTGAAG
TCCCAGTTCAAGCTGT
GACCTTCGTGACTAAA
TACCTCGAGCTCATAC
AACGAAAAGTTCTACG
TCCGAAAAGTCATGAA
GAACTGTAGGTTATAG
TGCAGTATCGAAGCCC
TTCCACGAGGTCTACT
TCGACCTGTGCCTACG
AGAGCCCGTTCTCGTC
CGTCCATAGCGCCTCA
AGGATCTGTTTCCCAC
TGGGTTACACCTTCGT
GTGGGAAAGACTGGGT
GTGCACGTCCTCTCTT
CATGAGTTCCCTGGTT
AATGAAGCACAGTCGC
CATAAGCGTACCTTCC
TGTTGGATCCACAGCG
AAGTGAAAGAGATCGC
TTTATGCAGATAGCAT
TAGCACATCCATGAGT
TCCATCGGTTCCGTTC
ATACTTCAGGTGAGAA
GTCTTTACAGTGTACT
ATGCCTCGTTGTCATG
CATTCCGGTGAATGTA
TCGCTTGGTGTGTTTG
TTCCTAACAGTAACCT
TCTATCATCCGTGCGA
GCCGATGTCCGGTTCT
CGCATAAGTCACGCTG
TCGCAGGAGGAACGTC
CGGGACTCAAAGGAGA
TCACTATTCCACCCTA
GCTTTCGGTAGGACCA
ATCACGAGTGTGTCGC
CACTAAGTCTGGCCGA
GGAATGGGTACCCGCA
GTGTGGCGTATTCCTT
CGTCCATTCTTGGTGA
ACATCGACACTCATAG
CTGGCAGCATCGCTGG
TGACTCCCAAACTAAG
GAACGTTTCCCGTTGT
TTGTTCACAGACTCTA
TCGGGCACATTGAAGA
GTTGAACAGCATGTTC
CTTCCTTTCTACTTCA
CACGTGGGTGGCTTGC
CTCCTCCAGCGTTACT
TAGCACAAGCTTCATG
CACTAAGGTCATCCGG
TATATCCAGAAGCGCT
AACGAAAAGTTGAAGT
GTTCGCTAGGCAGGGA
GTCGTAAAGTATGGCG
TCTGGCTGTCGCTTAA
TCACAAGGTTCGGTAT
TGGTAGTCACGGAAGT
GCACTAATCAGTCACA
GTAGTACCACTGGCCA
GCACGGTAGGGACACT
TTTCATGCAGCCTACG
CCGATGGTCGCTATTT
TGAACGTGTATTTCGG
TCTACCGAGACATACA
CATCCCAAGCAGGGAG
TCCGGGAGTCCTACAA
CATGGATCATAACAGA
CCTCAGTCATCCTTGC
GGGTTTACAGCGACCT
GGGTTTAGTCCTCCAT
CGCATGGAGTACTGGG
GGCTTTCGTGCATTAC
CACAGATTCCGGCAAC
CCATCACCACTGGATT
TCCACGTCATAACGGG
GGCTGTGGTAGATCCT
ATCGTCCAGGGAGGGT
CATTCCGAGTTGAATG
ACGTAGAGATGGCAAA
TCAGTGACAAGTGCAG
TGAGGTTGTACCGGAA
AATTCCTCATCACCAA
GCCCAGAGTGACTGAG
ACAGGGAGTTACCCTC
GATGATCCACCCGTAG
GGATGTTCAGGTCAAG
TACAACGCACGGTGAA
AGATGCTCATCTCCCA
ATAGAGACAGCGACAA
AACGAAAGTTAAGACA
GTCTTTAGTCGCGTTG
AATGCCACACCCAACG
GAGACTTAGTGATCGG
ACGCACGAGTAACCTC
TTCTGTACACGGTGCT
GTCTCACAGGAAACGA
TGGGAGAGTTGCATCA
TCCTTCTTCACTCTTA
CTGGACGTCGACACCG
ACATCGAAGTCATTGC
ACGTACAAGTTGGAAT
GGTAGAGTCGTAGGGA
CGGGTGTGTGTACAGG
TGAACGTAGGGCCTCT
AAGTACCAGTTGAAAC
TACTTACAGTCAGCCC
ATCCATTGTAGCTGCC
TGCGACGGTCATCCCT
GAGAGGTAGGATAATC
ATCACAGGTTGACTAC
AGACAAACACTCCCTA
CTCAACCGTCACAGAG
AAGTGAACAAACAGGC
TTCCTAACACGCTTAA
ATCGCCTTCAGTCCGG
CCAATGACATACCACA
AGATAGACAAATTGCC
CTCCCAATCTCCGAAA
GTATTGGAGCTCAGAG
GAGTCTACATGGGAAC
TTGTTCACAAACACCT
AACCCAAAGGCCACCT
TGTGTGAAGTCGAAGC
CCTATCGCACCATAAC
ATCGTGACACGTATAC
CAGTTCCTCCCGATCT
TCAATCTCATCTGTTT
CGAGAAGAGGCCTAAG
CATGGATGTCCACTTC
TACAGGTTCGTCTCAC
TGAGGAGAGCGCCTCA
CATGCGGGTTCACGAT
TCTACCGCAAACGGCA
GAAACCTTCCCTTGGT
TTGTTGTAGGTTTGAA
CCCTGATAGTAGACCG
TTCTTGAAGAACTCCT
CCGGACAAGACATCAA
CGGAATTAGACATCCT
AGCGTATAGGTTCTTG
TCTACATAGAATAGTC
GCAGTTACACATGGTT
TTCCTAAGTTTGCCGG
AGTCTCCTCCCGAATA
CCCGGAACAACCTATG
TGTCCTGTCAAGCCGC
TACGGTACAAGAGTTA
TGCCGAGCAGGATGAC
TCCACCATCCAAGCTA
GCGAGAAAGGGAGGGT
TCCGGGACACGATTCA
ACTTTCAGTGGTCTTA
CGGCAGTTCTGTCGTC
TCATTCATCGGTGCAC
ATAGGCTGTGTGTTTG
CAGTGCGGTTAGAAAC
TCGCACTAGTGTTGAA
ATCATTCTCATTGTTC
CAGGCCATCATGGTAC
AACCAACCAACCCTAA
TGGGCGTTCGAGAAGC
CCGTTCATCCTCATAT
TTTAGTCCACCTGCAG
ATTCCCGCACAGTCAT
CTATCTACATCTTCGC
GCGGATCTCCATAGAC
TGGGAAGGTCTGATAC
CCTTTGGAGGTAAGAG
ACTACGAGTACCCGAC
ACTTTCAGTTTGAAAG
GTGTAACGTATACAGA
GTTGTCCAGTAGGGTC
GTTCGCTTCGAACGGA
AAGTTCGCATTAGGCT
TACTTACCATAGGTAA
GTCATTTAGCACACCC
GCAACCGAGTGAGTTA
ACGTACAAGTCCGCCA
TTTGGAGCACGACCTG
GCTGGGTAGATCACTC
ACACTGACATGTGACT
GTAGAGGAGATGTTCC
GAGGGTACATAGATGA
GGGACTCCAACGGCCT
TTTATGCTCTATCGTT
ATCGGATTCGGTCGGT
TCGACCTAGGGCGAAG
TGAATGCTCGAACGGA
ATGGGAGTCGCATTGA
CTGTGGGAGCTAATGA
CGGACACAGTCACTCA
AGATCGTTCCTAGCGG
CATTCTAGTATGTCAC
GGTGTTAGTCTACGTA
GGAACCCAGGTGCCAA
AGAGCCCGTGCAATAA
TACGTCCGTACATACC
GTTGTAGGTATGCGGA
ACGTTCCGTAGATTGA
TGCAGATGTCCAGCGT
TTGAACGTCTTCGATT
TAGGTACTCTAGAGCT
GTAATCGCAACAAGAT
AGTCATGAGTTACGAA
CGTCCATGTTCTCTAT
GATTGGTTCTCACTCG
ACGGTTAGTGTGTCCG
CGAGGAAAGTTAACGA
GGGTCACTCTAACGGT
AGACAAAGTTGTTGAC
CACAACAAGGTGAGAA
GGGACTCGTCACGACC
ACAAGCTTCACCCTCA
TCACGCTCAGATGCGA
CAGATCACACGAAAGC
ATTCTACCAGCACCCA
GTGCACGTCTGCGATA
GGGCCATTCCACAAGT
AAGGAATAGCAGTCTT
GGTAACTCATGACACT
AGGACGAAGTAGATCA
CCACCATGTAGCTGTT
GGGATCCTCAACACGT
ACGTAGTAGTGTGTTC
GCGTGCAAGGTTCACT
CATCGTCGTCGCACGT
CGGCAGTAGAGAGAAC
AGTGTTGGTGGACTAG
TCCACGTGTTATTCCT
CTCTCGAAGAGCCCAA
GTAGTACTCCAACTGA
TCGGGCATCTCCTGCA
AGACAAAGTTTCAGAC
TGAGGTTAGAGCAGAA
ATGCCTCGTAAGCTCT
AGAGAGCTCCGTTTCG
GAATCGTTCATTGCCC
AGACAAACAACCTATG
TTGCTGCCAGAACTTC
GGACGTCCAGCGGATA
TGTCCCAAGAAGGATG
CTCAGTCCAGCTGAAG
TGGTACACACGGGTAA
TCCTCGAGTTTGAACC
GATCACAAGTAAGACT
CGCCAGAAGATTAGCA
CTAACCCCACTTCCTG
GAACACTTCGCAGTGC
TATTGCTTCCATGCAA
CTCAACCGTCTTGCTC
ACATCCCGTGAATTGA
CGAATTGTCACCATAG
CATTTCAGTTTACCAG
GGTCTGGCACAATCTG
AGGACTTGTATCGTTG
CCCTCTCTCGACCACG
ATGCGATTCCTCTTTC
GCTCAAATCTTCTGGC
GTAACCACAACCGCCA
TTGTGGAGTACCCGCA
CACGTTCTCGCTGATA
CACTGGGGTGGTTTGT
GTGCAGCCAGACAATA
GCAGCTGGTCAACGCC
TGCATGATCCGATGTA
GTTGAACCAAGCGAGT
CTATAGGCATCCAATG
GATTTCTGTCTTGAGT
TGACAGTCAGTGTGGA
TCCTCGACATATGAAG
TATTTCGCAATTTCGG
TGCGATACAACGATCT
CATGGTAAGTTGCATC
GGGTGAAGTAGGGAGG
GACCCAGAGACCAAAT
TCGTAGAAGTATGAAC
AAAGGTAAGGGCGAGA
TTAGGGTTCTGGACTA
CGAGAAGCACCGTGGT
ATGAGTCTCATTATCC
TAGTGCAGTTGCACGC
AACACACTCGAGTACT
CAATGACAGTATAGGT
GTCATGACAACTGATC
TTCCAATCATGTAACC
TATCTTGCATGTGACT
GCACGGTGTCGGCTAC
TCATTACCAGGTCCGT
GTCTCACGTTAGAAGT
AGGAGGTGTTCTCACC
AGCGCCAGTTTAGTCG
GAGAGGTTCAACCGAT
AACAAGACAGGACATG
CATCCGTGTGAATATG
CATTGCCAGTAACGAT
GCATCTCTCCAAGGGA
CAGATCAAGACTCTAC
AGCCACGAGTGCGACA
CAGATCATCATCTATC
GTTCATTGTAGTCGGA
CAAGAGGTCAGGAAAT
ATCGTAGTCCGCTAGG
CATTTCAGTGACAACG
TCTATCACATAGAATG
ACAGAAAGTCGAATTC
CTGCCTAAGAATTTGG
ACCCTCAAGACATGCG
GTGGCGTAGGGAGTTC
CATCCGTCATGACGGA
AAAGTCCCATAGGTTC
TTCTAACTCTGCTTTA
TAGATCGAGAAAGCGA
TTCCACGGTTCATCTT
GTTATGGCACGTGAGA
CCACCATGTTCTCAGA
ATCGTGAAGATCACCT
AGATCGTAGATAGTCA
GTGGCGTAGTCCTGTA
GAGTTACCAACCTAAC
GCCCGAATCTAGGCCG
GAGGCAACAAGTGGCA
GGGTAGAGTACGAGCA
GACCAATAGCTCTGTA
TATTGGGGTGACGCCT
TTCCACGCAATAGGAT
TCAGGGCGTTTCGCTC
TCATTACGTACGCTTA
TAATCTCAGTAACGTA
CATGCCTCAATCCAGT
ATCAGGTTCTTTCGAT
GTAGAAACACCCTCTA
CTTGATTCAATATCCG
ACGTAGTAGCTGGCTC
CATTCCGAGGTATAGT
GAGACCCAGTAACCGG
AATGCCAAGGACAGCT
GTAGTACGTATCGAGG
ACGTAACCACATGACT
CCCTCTCAGTTGGAAT
CAAGAGGTCTCGTCGT
CTCCTCCGTCATCAGT
TTACGTTCAGGTCAAG
GGACGTCTCATAGGCT
GATGAGGAGGGATGTC
CACAGGCCATAAGCGG
AGGTTACGTCTTCGAA
CGAATTGAGACCACGA
ATTCTTGAGGGAGAAT
ATTCCATTCGAAGCAG
GTGGCGTCAGTACTAC
TCGCTCAAGTATGTAG
GCTTTCGTCCGATGTA
CGGCAGTTCGAGTCCG
CCACGAGTCTTGGAAC
AGCGATTAGCCTCAAT
AAAGGTAGTATTTCTC
CCCTTAGAGGGCGAAG
GCAGTTAGTGTCTAAC
CCACTTGGTGAACCGA
GGTCACGCAAGATGGC
TGGATGTTCGGCATCG
TCCACGTCAACAAGTA
CGCGTGAAGTATGACA
TTACCATAGAAGCCAC
GGGTAGAAGTGGCCTC
TCCTCTTTCGCGTGCA
AGACCATAGCTAGTTC
AGGCCACAGACTCTTG
CGATGGCAGACATCAA
GTGTTAGGTGGCGTAA
GGAACCCGTTACACTG
GTAAGTCCAGCGTTTA
CCTTCAGGTACTGCCG
CTCACTGGTTCCTAGA
ATCACAGCAGACAAGC
ATGAGTCCAGTCGAGA
CAGCCAGCAGTTCTAG
GAATAGAAGGGCGAAG
TGTTCCGCACAACGCC
TCACATTCAGCGTAGA
TTCCGGTCACAGTCCG
ATCCCTGGTAGACAGC
ATACCGATCGATGGAG
TGTACAGGTATCAGGG
TCATTGTCATTCCTCG
TCAGCAATCGTAGTCA
GCTGAATTCATCGACA
CCGTTCAGTAGTTCCA
TTGCTGCAGAAACTAC
ATTCATCTCAAGCGTT
AGAAGTAGTGTTAAAG
GCCGTGAAGCATACTC
ACTTAGGTCAGGGATG
CCCTCTCAGTCACTAC
CCCGAAGAGTTCTCTT
GTGGGAAAGCAGCCCT
TTCCTCTCATTAGGAA
CTTCTAATCAAGAAAC
GTTGTCCCAAGAGCTG
TATACCTTCGCCGTGA
CGGGTCACATGACAGG
GCCATTCAGAACGCGT
GTCGCGACATCCGGCA
ATCGTCCGTGTTCCAA
CTACCCAGTGCACGCT
AGGGCTCCAACCTAAC
AGCTTCCGTACATACC
TCGAAGTCACGGCTAC
GGAACCCAGGTCATTC
TACCGAAAGACATCAA
CAGCGTGTCCTGGGAC
TGATTTCAGAAGGGAT
TGGGCTGAGACAAGCC
TCGAACACATACTGTG
GGGTTTACACCATTCC
ATCCGTCGTGACATCT
AGGTCTATCTCTGCTG
TGCTCGTAGCTGGCTC
ATTATCCGTACCATAC
TTTACGTAGCGATGAC
TCCTAATGTGGCCACT
GAGACTTCAGGTTCCG
AACCTTTTCTACGGGC
CGACAGCAGAAGCTGC
TCTCAGCGTTCTCTCG
ATTCGTTCAACGATCT
GATGCTATCCAACCGG
CTAGACACACACGCCA
ATGAGGGAGGGTGAAA
GTGTGGCAGTAGTGCG
CCCGGAAGTTGACTGT
GATAGAATCCGTCACT
GCAGTTATCGGTGTTA
ATAGGCTCAACGGTAG
CTGTACCTCAAGATAG
TCATATCTCTTGGGCG
TCGCAGGCAACTCGTA
AGCCACGTCTTCGATT
AGCATCAAGGGATCAC
GCAACATAGTTCACTG
AGATGAAAGGCATCTT
CAATGACGTGCTGTCG
ACCCTTGTCACAAGGG
AGGTCTATCCAAAGGG
AAAGGGCTCGGAAGGT
CATTGTTCACATCATG
TGTTACTAGCTCGAAG
GCGGATCGTTCGGGTC
AACACACCACCACTGG
TTTGGAGAGATAGGGA
GACTCAAAGATGTTGA
CTCTCGACAAGCGGAT
GGAGCAAAGCCAAGTG
CCTCACATCCGGTAAT
CCACAAATCGAGCCTG
AGGACTTAGTAATTGG
ATTCCCGTCGGCTGGT
ATGAGTCTCTACACAG
GAGGCAACACTTGGCG
ACCTGTCGTCCTTGTC
GCCGTGACAACCAACT
ATTCAGGCATTGCAAC
TCATTCAGTTAACCTG
CGAGGCTCAGAGGACT
GTTTGGAAGAATCGCG
AGAAATGGTTCCTAAG
ACGGAAGGTCATGCAT
TGAGTCACAATCCTAG
TGATCTTCACATTACG
CTACTATTCGAAATCC
AGTCACAAGCGCAATG
TCATGTTGTAGTACGG
TCTTTGATCACTTCTA
TGGATCAAGAAGTCTA
CTTAGGATCCTGTAAG
TGGATGTGTGATGAAT
ACTTATCAGAAGTGTT
TAGACTGTCCTTATGT
AAGTTCGTCCGCGGAT
GACTGATGTGCCTTTC
TCATTACAGTACAGCG
TCCGATCCATGACGGA
TAACGACGTCTACAAC
CCTCCTCCACACGGTC
TGCATGAAGCAGTACG
TTCTCTCCATCTGGGC
TTGGGTACACTTGTGA
TCATTCAAGCTTTCCC
TTGGATGGTAACATAG
GCCATGGGTATCGAAA
CACTGTCTCTGTAACG
ACTGTGAGTGTTTCTT
TGATTCTCACAAAGTA
ACCCTCATCAAACGTC
CCATAAGCAGCCCACA
ACTATGGAGTGGCAGT
TCATTCAAGAATAGTC
GACTCTCTCGTAGTCA
AGCCAATAGATCCGAG
GACCCAGGTCCCTCAT
AGGCCACTCGTCGATA
ATAGAGAGTCAAACGG
CTCAGGGTCAAGCCTA
TGATTTCAGGTTGAGC
ACGGGTCCAGTGACCC
TCGAACATCCATCACC
TGCGGGTTCTTGAGCA
CGGGTCAAGTCTCTGA
CCGCAAGGTAACAAGT
ATACCTTCAAGTGCTT
CATGGTAGTTCTTCAT
ACACAGTTCCTTCTTC
GGGTTATGTTCTCTAT
ATCATTCCAGCAATTC
TCGTCCAGTAGAGACC
TCCGATCCAGAAGCTG
AACCTGACAAGGATGC
ACCATTTTCTTTGGAG
AACCATGCAGGCGTTC
GGAGATGAGCTCGACC
CAATACGCACTGCTTC
TCTCCGAGTTAATCGC
TGTTTGTCAGCACACC
TCAGTCCTCCCAGTGG
GATCCCTTCGTAGAGG
TCATTCAAGAAGCCAC
GTTCATTCAATCTCTT
ACTGCAAGTGGGTATG
TCCACGTTCCGAGATT
GATTCTTTCCGTAGTA
TGAACGTAGAAGAGCA
CACGTTCCAACACACT
TCAGTCCAGACATAGT
ATCACGAAGCTAATCC
CCGAACGAGCCGGAAT
CGGGTCATCTGTCGTC
TCCCAGTCACTAGGTT
GACTTCCCAGTTCTAG
AAGAACAGTGTTAAAG
GGATGTTCAGAATGTA
CAGATACGTTCGGCCA
GTCGCGAGTGTGTCCG
CTCCTCCGTCATCACA
GGCTGTGCATGAAGCG
GTGCACGGTCGTCAGC
CAGATCATCGGACTGC
CGGGTCATCGCTTTAT
CTTCAATCAGGGAATC
GGCTTTCCACCAGTAT
CTGAATGTCTGCATGA
TCATCATTCTATACTC
TGCAGGCTCCAACTAG
CCTCCAATCTCCATAT
CTGGTCTCACAGTCCG
GCGGAAATCGGTGAAG
CGACAGCGTGTGTACT
TGTGTGAAGGACATCG
CCCTGATGTCTTGCGG
AGCCAATCAAAGCGTG
GCAGCCAAGACTACCT
TGACAGTGTGAGAGGG
GAAATGATCGGAATGG
GTGGTTAGTGGCTCTG
AGCGCCACACAAGTTC
TGTTCATAGAATAGTC
GCGTGCACACTATCGA
GCTTCACGTCCACTCT
TCATATCGTTAGGGAC
CATTCCGCATCTTTCA
TCGTCCAAGCATACTC
TGTAACGGTCCCTAAA
AACTTCTTCTGAGGCC
TTCCGTGGTACTCCGG
AAGGTAAAGATGGGCT
ATTTCACAGCTTGTGT
AGACCATGTATGCGGA
TCCTCGAAGCAGTAAT
ATGGAGGTCACGTAGT
GGGCGTTGTGGCTACC
AACCACAAGAAATTCG
GACTCTCTCTCAGAAC
ATGGATCGTCGGCTAC
ACGTCCTCATAGAATG
CAGCCAGCACAGCTTA
TTGACCCCACTGAGTT
CATCCCAAGTATAGGT
GCACATATCTAACGGT
TTTAGTCAGATGAACT
TAATCTCTCGACGCTG
GACCCTTAGGGTTAGC
ATCGATGCAACAAAGT
ACAGGGAAGGGCTTCC
ATTCCTATCATTCGGA
TGTAAGCCATAGGAGC
GGTTCTCCATCGCTAA
TGAGGTTAGACTAGAT
AGGTCTACATCCTTCG
TACTTACGTTCAAGTC
TTCTAACCAAGAAATC
ATTCCATGTGAATAAC
GATGATCGTACCATAC
TGCACGGAGTGGATAT
CGCATAAAGACGGATC
CATCCACAGAGGACTC
TTCTGTATCCAGGACC
ACGTAACTCCAAGCCG
ACAGGGAGTCCTCCAT
ACTCTCGTCATCGCAA
AGTTAGCGTACCGGCT
GACCCAGAGACGGTTG
CGCCAGAAGTGCCTCG
AACGGGATCTCTTCAA
CATTTCAAGACCCTTA
AATCGACCAAACTCTG
GGGAGATGTGAATGAT
AAGGAATTCTACCCAC
TTACCATCAAATGCGG
AATGACCGTCCGGTGT
CACCAAAGTACTAGCT
GAGTGTTCACCGGCTA
GGGTGTCGTTCCGGTG
CGAGGAATCCGCTTAC
TGGGATTCACTATGTG
ATACCTTGTGGCGCTT
GACCTTCAGCTCCACG
ATCACGAAGAGTTCGG
TCCTCTTGTCGAGCAA
AGAGAGCTCGGAATTC
GACTCAAAGAAGAACG
CCTTCAGAGGCGTTGA
CGCATAAAGGTCACAG
ATTCTACGTAACAAGT
TTCTTCCAGCGTCTGC
CAACGGCGTCATGACT
TGGGAAGGTTCTGAGT
TGCGACGGTATTGACC
GCCTGTTCAGTACTAC
GGTGTCGAGGCACTCC
ACCTACCAGCGAGGAG
TCAGTTTAGCCGATCC
AAGATAGCAATTCGTG
AAGACAACAGAGTCTT
ACGTCCTAGTATAACG
TTTGATCAGGTAATCA
TAACCAGAGACTTGTC
TACCGGGCAGGGAGAG
TTGCTGCAGCGTTCAT
GTACAGTGTCAGTTTG
CAGGTATCACGGTGAA
CAAGAGGCAAGACCTT
ACTTTCAGTGACTAAA
TGAGGGACAACAGATA
TGTAACGGTGTCGCTG
TGGTTAGTCCACTAGA
CGCATGGTCGCCTAGG
AAGTCGTGTTCTCCAC
TTCCTAACAAAGCGTG
TCAGGTAAGATTAGTG
TAAGCGTCACCTATCC
AAGATAGGTGTGTACT
GTATTGGGTGTCTTCC
GAGGCCTAGGCTAACG
TATTGGGAGATGCTTC
CATCCCAAGAGAGGTA
ACGTACATCCAACTGA
AGAGCCCAGTCATGGG
ATTCTTGAGAGCTTTC
TAACTTCCAGACTGCC
AGTAACCGTCGTGGTC
TTGAGTGTCCTCAGAA
GTAGGTTGTGTGACCC
CGCCAGAAGCCTGTCG
AGGGCCTAGGTAACTA
TCATGGACAATGCAAA
GAAATGAGTCCACTTC
CAAGGGAGTCAAATCC
AGTCAACCATCGAACT
CACTGAAGTTCCACGG
CGTTAGAGTTTCGACA
TGCAGGCGTGGTCAAG
CGGAGAAAGCACACCC
GGAAGTGCAGCTATAC
ACGGGTCGTCGTCAGC
GTGTCCTTCCAGTTCC
TTGACCCTCCTTCTTC
CACAGGCTCCTTATGT
AGTACCAGTAGCTTGT
GTCTGTCAGGCATCTT
GCACATATCACCGCTT
GGCGTCACATCAGCTA
GCTGAATTCCGCGATG
TGGTAGTCATCGGATT
TCAGGTAGTGGACCTC
CGGGTCATCGGTGCAC
TCTTGCGTCCGACGGT
GTCAAACAGGCTCCCA
GTGATGTTCGCGAAGA
CTGCATCTCGGAGCAA
