# Supplementary material for: Single-cell RNA-seq of Drosophila miranda testis reveals the evolution and trajectory of germline sex chromosome regulation
Source: PLoS Biol. 2024 Apr 30;22(4):e3002605. doi: 10.1371/journal.pbio.3002605 (PMC11135767; doi:10.1371/journal.pbio.3002605)
Supplement: S1 Data — (ZIP) [file pbio.3002605.s017.zip › S1_Data/testes.withrep.fC10000.alevin/aux_info/alevin_meta_info.json]

{
    "total_reads": 481857725,
    "reads_with_N": 0,
    "noisy_cb_reads": 170737020,
    "noisy_umi_reads": 12791,
    "used_reads": 311107914,
    "mapping_rate": 35.22888421058311,
    "reads_in_eqclasses": 169753100,
    "total_cbs": 7672749,
    "used_cbs": 111613,
    "initial_whitelist": 10000,
    "low_conf_cbs": 1000,
    "num_features": 5,
    "final_num_cbs": 7515,
    "deduplicated_umis": 133350050,
    "mean_umis_per_cell": 17744,
    "mean_genes_per_cell": 4944
}
