# Supplementary material for: Single-cell RNA-seq of Drosophila miranda testis reveals the evolution and trajectory of germline sex chromosome regulation
Source: PLoS Biol. 2024 Apr 30;22(4):e3002605. doi: 10.1371/journal.pbio.3002605 (PMC11135767; doi:10.1371/journal.pbio.3002605)
Supplement: S1 Data — (ZIP) [file pbio.3002605.s017.zip › S1_Data/testes.withrep.fC10000.alevin/aux_info/meta_info.json]

{
    "salmon_version": "1.5.2",
    "samp_type": "none",
    "opt_type": "em",
    "quant_errors": [],
    "num_libraries": 1,
    "library_types": [
        "ISR"
    ],
    "frag_dist_length": 1001,
    "frag_length_mean": 250.0000097391447,
    "frag_length_sd": 25.001769513739427,
    "seq_bias_correct": false,
    "gc_bias_correct": false,
    "num_bias_bins": 4096,
    "mapping_type": "mapping",
    "keep_duplicates": false,
    "num_valid_targets": 21662,
    "num_decoy_targets": 105,
    "num_eq_classes": 0,
    "serialized_eq_classes": false,
    "eq_class_properties": [
        "gzipped"
    ],
    "length_classes": [
        576,
        1045,
        1695,
        2823,
        44880
    ],
    "index_seq_hash": "b4d5b4358bd683946224b0cf18c68b0b44488641d7d9329fed59a17a403369d4",
    "index_name_hash": "1a347eb0d3bdfd98080e5107015d8f35ef5affcccd25af21a7debbce2ef8349c",
    "index_seq_hash512": "4a2545e95b6bfd2832d7e7ba1022180bfbc3259989c3bb5fcc56d958338cd19c31b71d92dc4a82c879cfb78a261f1125f0196f2c2400cc6f5f6fdd98c57a6a8e",
    "index_name_hash512": "e174e53b819e12e314e5e87371f4b7392f568ae3a48dc1b8d6fe10c6765472a08a7e65ca12bb2c41f40b9bc3885c6d0389e3e4ec528b13f8d229f433f9568233",
    "index_decoy_seq_hash": "a236ad64f7d7294be7b55b0cef4a1511b9f2369a9034b92997b036c6cb73384c",
    "index_decoy_name_hash": "247ae407e7fe651d11ce78edae95c41e01fca0397b422dee8b7566dd042a594a",
    "num_bootstraps": 0,
    "num_processed": 481857725,
    "num_mapped": 169753100,
    "num_decoy_fragments": 23281795,
    "num_dovetail_fragments": 0,
    "num_fragments_filtered_vm": 0,
    "num_alignments_below_threshold_for_mapped_fragments_vm": 0,
    "percent_mapped": 35.22888421058311,
    "call": "quant",
    "start_time": "Mon Oct 18 23:21:49 2021",
    "end_time": "Mon Oct 18 23:48:46 2021"
}
