# Supplementary material for: Single-cell RNA-seq of Drosophila miranda testis reveals the evolution and trajectory of germline sex chromosome regulation
Source: PLoS Biol. 2024 Apr 30;22(4):e3002605. doi: 10.1371/journal.pbio.3002605 (PMC11135767; doi:10.1371/journal.pbio.3002605)
Supplement: S1 Data — (ZIP) [file pbio.3002605.s017.zip › S1_Data/testes.withrep.fC10000.alevin/cmd_info.json]

{
    "salmon_version": "1.5.2",
    "libType": "ISR",
    "mates1": [
        "SI-GA-G6_1/DBKC02_S9_L002_R1_001.fastq.gz",
        "SI-GA-G6_2/DBKC02_S10_L002_R1_001.fastq.gz",
        "SI-GA-G6_3/DBKC02_S11_L002_R1_001.fastq.gz",
        "SI-GA-G6_4/DBKC02_S12_L002_R1_001.fastq.gz"
    ],
    "mates2": [
        "SI-GA-G6_1/DBKC02_S9_L002_R2_001.fastq.gz",
        "SI-GA-G6_2/DBKC02_S10_L002_R2_001.fastq.gz",
        "SI-GA-G6_3/DBKC02_S11_L002_R2_001.fastq.gz",
        "SI-GA-G6_4/DBKC02_S12_L002_R2_001.fastq.gz"
    ],
    "chromium": [],
    "index": "../ref/D.miranda.salmon.fasta.idx/",
    "threads": "16",
    "output": "testes2.withrep.fC10000.alevin",
    "forceCells": "10000",
    "tgMap": "../ref/D.miranda.salmon.tgMap",
    "auxDir": "aux_info"
}
