# Supplementary material for: Single-cell RNA-seq of Drosophila miranda testis reveals the evolution and trajectory of germline sex chromosome regulation
Source: PLoS Biol. 2024 Apr 30;22(4):e3002605. doi: 10.1371/journal.pbio.3002605 (PMC11135767; doi:10.1371/journal.pbio.3002605)
Supplement: S1 Data — (ZIP) [file pbio.3002605.s017.zip › S1_Data/testes.withrep.fC10000.alevin/lib_format_counts.json]

{
    "read_files": "[ [ SI-GA-G6_1/DBKC02_S9_L002_R1_001.fastq.gz, SI-GA-G6_1/DBKC02_S9_L002_R2_001.fastq.gz], [ SI-GA-G6_2/DBKC02_S10_L002_R1_001.fastq.gz, SI-GA-G6_2/DBKC02_S10_L002_R2_001.fastq.gz], [ SI-GA-G6_3/DBKC02_S11_L002_R1_001.fastq.gz, SI-GA-G6_3/DBKC02_S11_L002_R2_001.fastq.gz], [ SI-GA-G6_4/DBKC02_S12_L002_R1_001.fastq.gz, SI-GA-G6_4/DBKC02_S12_L002_R2_001.fastq.gz] ]",
    "expected_format": "ISR",
    "compatible_fragment_ratio": 0.930199866747647,
    "num_compatible_fragments": 157904311,
    "num_assigned_fragments": 169753100,
    "num_frags_with_concordant_consistent_mappings": 0,
    "num_frags_with_inconsistent_or_orphan_mappings": 245179949,
    "strand_mapping_bias": 0.0,
    "MSF": 0,
    "OSF": 0,
    "ISF": 0,
    "MSR": 0,
    "OSR": 0,
    "ISR": 0,
    "SF": 0,
    "SR": 0,
    "MU": 0,
    "OU": 0,
    "IU": 0,
    "U": 0
}
