# Supplementary material for: Single-cell RNA-seq of Drosophila miranda testis reveals the evolution and trajectory of germline sex chromosome regulation
Source: PLoS Biol. 2024 Apr 30;22(4):e3002605. doi: 10.1371/journal.pbio.3002605 (PMC11135767; doi:10.1371/journal.pbio.3002605)
Supplement: S1 Data — (ZIP) [file pbio.3002605.s017.zip › S1_Data/testes.withrep.fC10000.alevin/logs/salmon_quant.log]

[2021-10-18 23:21:49.989] [jointLog] [info] setting maxHashResizeThreads to 16
[2021-10-18 23:21:49.989] [jointLog] [info] The --mimicBT2, --mimicStrictBT2 and --hardFilter flags imply mapping validation (--validateMappings). Enabling mapping validation.
[2021-10-18 23:21:49.989] [jointLog] [info] Usage of --validateMappings implies use of minScoreFraction. Since not explicitly specified, it is being set to 0.65
[2021-10-18 23:21:49.989] [jointLog] [info] The use of range-factorized equivalence classes does not make sense in conjunction with --hardFilter.  Disabling range-factorized equivalence classes. 
[2021-10-18 23:21:49.989] [jointLog] [info] Setting consensusSlack to selective-alignment default of 0.35.
[2021-10-18 23:21:49.989] [jointLog] [info] Using default value of 0.87 for minScoreFraction in Alevin
Using default value of 0.6 for consensusSlack in Alevin
[2021-10-18 23:37:13.111] [jointLog] [info] There is 1 library.
[2021-10-18 23:37:13.310] [jointLog] [info] Loading pufferfish index
[2021-10-18 23:37:13.311] [jointLog] [info] Loading dense pufferfish index.
[2021-10-18 23:37:19.006] [jointLog] [info] done
[2021-10-18 23:37:19.012] [jointLog] [info] Index contained 21,767 targets
[2021-10-18 23:37:19.024] [jointLog] [info] Number of decoys : 105
[2021-10-18 23:37:19.024] [jointLog] [info] First decoy index : 21,662 
[2021-10-18 23:46:34.949] [jointLog] [info] Computed 43,278 rich equivalence classes for further processing
[2021-10-18 23:46:34.959] [jointLog] [info] Counted 169,753,100 total reads in the equivalence classes 
[2021-10-18 23:46:34.960] [jointLog] [info] Number of fragments discarded because they are best-mapped to decoys : 23,281,795
[2021-10-18 23:46:34.960] [jointLog] [warning] Found 12791 reads with `N` in the UMI sequence and ignored the reads.
Please report on github if this number is too large
[2021-10-18 23:46:34.960] [jointLog] [info] Mapping rate = 35.2289%

[2021-10-18 23:46:34.960] [jointLog] [info] finished quantifyLibrary()
[2021-10-18 23:48:46.894] [jointLog] [warning] NOTE: Read Lib [[ [ SI-GA-G6_1/DBKC02_S9_L002_R1_001.fastq.gz, SI-GA-G6_1/DBKC02_S9_L002_R2_001.fastq.gz], [ SI-GA-G6_2/DBKC02_S10_L002_R1_001.fastq.gz, SI-GA-G6_2/DBKC02_S10_L002_R2_001.fastq.gz], [ SI-GA-G6_3/DBKC02_S11_L002_R1_001.fastq.gz, SI-GA-G6_3/DBKC02_S11_L002_R2_001.fastq.gz], [ SI-GA-G6_4/DBKC02_S12_L002_R1_001.fastq.gz, SI-GA-G6_4/DBKC02_S12_L002_R2_001.fastq.gz] ]] :

Greater than 5% of the fragments disagreed with the provided library type; check the file: testes2.withrep.fC10000.alevin/lib_format_counts.json for details
