# Supplementary material for: Single-cell RNA-seq of Drosophila miranda testis reveals the evolution and trajectory of germline sex chromosome regulation
Source: PLoS Biol. 2024 Apr 30;22(4):e3002605. doi: 10.1371/journal.pbio.3002605 (PMC11135767; doi:10.1371/journal.pbio.3002605)
Supplement: S1 Data — (ZIP) [file pbio.3002605.s017.zip › S1_Data/usearch.clust.summary]

clust_1	9	augustus_masked-Contig_Y1-processed-gene-0.26-mRNA-1,maker-Contig_Y1-snap-gene-52.629-mRNA-1,maker-Contig_Y3-snap-gene-6.247-mRNA-1,maker-Contig_AX5-snap-gene-0.30-mRNA-1,maker-Contig_Y6-snap-gene-0.428-mRNA-1,maker-Contig_Y3-augustus-gene-6.163-mRNA-1,maker-Contig_Y3-augustus-gene-7.284-mRNA-1,maker-Contig_Y6-augustus-gene-0.287-mRNA-1,maker-Contig_Y6-augustus-gene-0.281-mRNA-1
clust_100	3	maker-Contig_Y1-snap-gene-32.791-mRNA-1,maker-Contig_Y1-snap-gene-32.793-mRNA-1,snap_masked-Contig_Y1-processed-gene-32.131-mRNA-1
clust_10004	4	maker-MullerC-augustus-gene-9.699-mRNA-1,maker-Contig_Y1-augustus-gene-8.226-mRNA-1,maker-Contig_Y1-snap-gene-8.642-mRNA-1,maker-Contig_Y1-augustus-gene-8.293-mRNA-1
clust_10044	3	maker-MullerC-snap-gene-16.907-mRNA-1,maker-Contig_Y2-snap-gene-28.810-mRNA-1,maker-Contig_Y2-augustus-gene-28.483-mRNA-1
clust_10083	3	augustus_masked-MullerC-processed-gene-23.1-mRNA-1,snap_masked-Contig_Y2-processed-gene-6.54-mRNA-1,snap_masked-Contig_Y2-processed-gene-6.55-mRNA-1
clust_10110	3	maker-MullerE-augustus-gene-2.524-mRNA-1,maker-MullerAD-augustus-gene-42.38-mRNA-1,snap_masked-MullerAD-processed-gene-42.15-mRNA-1
clust_1015	6	maker-MullerC-augustus-gene-15.405-mRNA-1,snap_masked-Contig_Y2-processed-gene-31.49-mRNA-1,snap_masked-Contig_Y2-processed-gene-31.48-mRNA-1,maker-Contig_Y2-snap-gene-31.205-mRNA-1,maker-Contig_Y2-augustus-gene-31.101-mRNA-1,maker-MullerC-snap-gene-15.805-mRNA-1
clust_10232	4	maker-MullerE-augustus-gene-22.328-mRNA-1,maker-MullerE-snap-gene-22.799-mRNA-1,maker-MullerE-augustus-gene-22.326-mRNA-1,maker-MullerE-augustus-gene-22.355-mRNA-1
clust_10259	6	maker-MullerE-snap-gene-26.953-mRNA-1,maker-MullerE-snap-gene-26.959-mRNA-1,maker-MullerE-augustus-gene-26.372-mRNA-1,maker-MullerE-augustus-gene-26.381-mRNA-1,maker-MullerE-snap-gene-26.988-mRNA-1,maker-MullerE-snap-gene-26.903-mRNA-1
clust_1029	5	maker-MullerC-snap-gene-17.1260-mRNA-1,augustus_masked-Contig_Y2-processed-gene-8.42-mRNA-1,maker-MullerC-augustus-gene-17.612-mRNA-1,maker-MullerC-snap-gene-17.1266-mRNA-1,maker-Contig_Y2-augustus-gene-8.381-mRNA-1
clust_1032	3	maker-MullerC-augustus-gene-17.489-mRNA-1,augustus_masked-Contig_Y2-processed-gene-15.0-mRNA-1,maker-Contig_Y2-augustus-gene-15.171-mRNA-1
clust_10358	3	maker-Contig_Y1-snap-gene-26.322-mRNA-1,maker-MullerC-snap-gene-12.1352-mRNA-1,maker-Contig_Y1-snap-gene-26.320-mRNA-1
clust_10433	3	augustus_masked-Contig_Y2-processed-gene-17.73-mRNA-1,snap_masked-Contig_Y2-processed-gene-17.179-mRNA-1,maker-Contig_Y2-snap-gene-17.1035-mRNA-1
clust_10471	6	maker-Contig_Y3-snap-gene-0.358-mRNA-1,maker-Contig_Y3-augustus-gene-1.338-mRNA-1,maker-Contig_Y3-snap-gene-0.342-mRNA-1,maker-Contig_Y3-snap-gene-2.465-mRNA-1,maker-Contig_Y3-snap-gene-7.455-mRNA-1,maker-Contig_Y3-snap-gene-0.309-mRNA-1
clust_10472	4	augustus_masked-Contig_Y3-processed-gene-1.34-mRNA-1,augustus_masked-Contig_Y10-processed-gene-0.12-mRNA-1,augustus_masked-Contig_Y12-processed-gene-0.8-mRNA-1,augustus_masked-Contig_Y3-processed-gene-1.37-mRNA-1
clust_10491	3	maker-Contig_Y6-augustus-gene-0.204-mRNA-1,maker-Contig_Y10-augustus-gene-0.56-mRNA-1,augustus_masked-Contig_Y3-processed-gene-6.13-mRNA-1
clust_10497	5	maker-Contig_Y9-snap-gene-0.275-mRNA-1,maker-Contig_Y3-snap-gene-2.484-mRNA-1,augustus_masked-Contig_Y9-processed-gene-0.29-mRNA-1,maker-Contig_Y3-augustus-gene-9.285-mRNA-1,maker-Contig_Y3-augustus-gene-9.286-mRNA-1
clust_105	16	maker-Contig_Y1-snap-gene-33.421-mRNA-1,maker-Contig_Y1-snap-gene-33.357-mRNA-1,maker-Contig_Y1-snap-gene-33.508-mRNA-1,maker-Contig_Y1-snap-gene-33.412-mRNA-1,maker-Contig_Y1-snap-gene-33.327-mRNA-1,maker-Contig_Y1-augustus-gene-34.90-mRNA-1,maker-Contig_Y1-augustus-gene-33.113-mRNA-1,maker-Contig_Y1-snap-gene-33.364-mRNA-1,maker-Contig_Y1-snap-gene-33.416-mRNA-1,maker-MullerC-augustus-gene-6.61…
clust_10597	3	maker-MullerA-snap-gene-17.648-mRNA-1,augustus_masked-MullerA-processed-gene-17.56-mRNA-1,augustus_masked-MullerA-processed-gene-17.53-mRNA-1
clust_1068	3	augustus_masked-MullerC-processed-gene-21.31-mRNA-1,maker-Contig_Y2-snap-gene-10.646-mRNA-1,snap_masked-Contig_Y2-processed-gene-10.132-mRNA-1
clust_1083	3	maker-MullerC-augustus-gene-22.511-mRNA-1,maker-Contig_Y2-augustus-gene-6.218-mRNA-1,maker-Contig_Y2-snap-gene-6.407-mRNA-1
clust_1084	3	snap_masked-MullerC-processed-gene-23.139-mRNA-1,snap_masked-MullerC-processed-gene-23.126-mRNA-1,maker-MullerC-snap-gene-23.775-mRNA-1
clust_1087	3	maker-MullerC-augustus-gene-23.686-mRNA-1,maker-Contig_Y2-snap-gene-4.248-mRNA-1,maker-Contig_Y2-snap-gene-4.249-mRNA-1
clust_1094	4	maker-MullerC-augustus-gene-24.568-mRNA-1,maker-Contig_Y2-snap-gene-1.634-mRNA-1,maker-Contig_Y2-snap-gene-1.637-mRNA-1,maker-Contig_Y2-augustus-gene-1.347-mRNA-1
clust_11	4	maker-Contig_Y1-augustus-gene-5.324-mRNA-1,maker-Contig_Y1-snap-gene-5.806-mRNA-1,maker-MullerC-augustus-gene-7.703-mRNA-1,snap_masked-Contig_Y1-processed-gene-5.151-mRNA-1
clust_112	3	augustus_masked-Contig_Y1-processed-gene-35.33-mRNA-1,augustus_masked-Contig_Y1-processed-gene-35.34-mRNA-1,maker-MullerC-augustus-gene-7.471-mRNA-1
clust_11404	3	snap_masked-Contig_Y1-processed-gene-1.48-mRNA-1,snap_masked-Contig_Y1-processed-gene-1.49-mRNA-1,augustus_masked-Contig_Y1-processed-gene-1.24-mRNA-1
clust_11437	3	maker-Contig_Y1-augustus-gene-24.351-mRNA-1,maker-MullerC-augustus-gene-12.330-mRNA-1,maker-Contig_Y1-augustus-gene-24.347-mRNA-1
clust_1146	4	maker-MullerE-augustus-gene-5.677-mRNA-1,maker-MullerE-augustus-gene-5.678-mRNA-1,maker-MullerE-augustus-gene-5.679-mRNA-1,augustus_masked-MullerE-processed-gene-5.97-mRNA-1
clust_11487	3	snap_masked-Contig_Y2-processed-gene-4.84-mRNA-1,maker-MullerC-augustus-gene-23.661-mRNA-1,maker-Contig_Y2-augustus-gene-4.170-mRNA-1
clust_115	17	maker-Contig_Y1-snap-gene-36.226-mRNA-1,maker-Contig_Y1-snap-gene-37.280-mRNA-1,maker-Contig_Y1-snap-gene-37.346-mRNA-1,maker-Contig_Y1-snap-gene-37.270-mRNA-1,maker-MullerC-snap-gene-7.1238-mRNA-1,augustus_masked-Contig_Y1-processed-gene-37.30-mRNA-1,snap_masked-Contig_Y1-processed-gene-37.76-mRNA-1,maker-Contig_Y1-snap-gene-37.369-mRNA-1,maker-Contig_Y1-snap-gene-37.347-mRNA-1,augustus_masked-C…
clust_11524	3	maker-Contig_Y2-augustus-gene-26.129-mRNA-1,maker-Contig_Y2-augustus-gene-26.134-mRNA-1,maker-Contig_Y2-augustus-gene-26.122-mRNA-1
clust_11543	3	augustus_masked-Contig_Y3-processed-gene-0.47-mRNA-1,augustus_masked-Contig_Y10-processed-gene-0.3-mRNA-1,maker-Contig_Y3-snap-gene-1.491-mRNA-1
clust_11559	3	augustus_masked-Contig_Y4-processed-gene-0.1-mRNA-1,augustus_masked-Contig_Y4-processed-gene-0.22-mRNA-1,maker-MullerAD-augustus-gene-6.313-mRNA-1
clust_116	3	maker-Contig_Y1-augustus-gene-37.246-mRNA-1,maker-Contig_Y1-snap-gene-40.561-mRNA-1,maker-MullerC-augustus-gene-4.391-mRNA-1
clust_11603	3	snap_masked-MullerA-processed-gene-8.200-mRNA-1,maker-MullerA-snap-gene-8.523-mRNA-1,snap_masked-MullerA-processed-gene-8.202-mRNA-1
clust_1169	3	maker-MullerE-snap-gene-6.974-mRNA-1,maker-MullerE-snap-gene-6.975-mRNA-1,maker-MullerE-snap-gene-6.976-mRNA-1
clust_11769	3	maker-MullerAD-snap-gene-10.1155-mRNA-1,maker-MullerAD-augustus-gene-10.637-mRNA-1,maker-MullerAD-augustus-gene-10.639-mRNA-1
clust_12016	3	maker-MullerB-augustus-gene-23.491-mRNA-1,maker-MullerB-snap-gene-23.550-mRNA-1,maker-MullerB-augustus-gene-23.343-mRNA-1
clust_12083	3	augustus_masked-MullerC-processed-gene-6.46-mRNA-1,maker-Contig_Y1-snap-gene-39.466-mRNA-1,maker-Contig_Y1-snap-gene-39.476-mRNA-1
clust_12090	3	maker-MullerC-snap-gene-7.1677-mRNA-1,snap_masked-Contig_Y1-processed-gene-6.135-mRNA-1,snap_masked-Contig_Y1-processed-gene-6.137-mRNA-1
clust_12108	3	maker-MullerC-snap-gene-12.1189-mRNA-1,maker-MullerC-snap-gene-12.1159-mRNA-1,maker-MullerC-snap-gene-12.1155-mRNA-1
clust_12139	3	augustus_masked-MullerC-processed-gene-18.27-mRNA-1,maker-Contig_Y4-augustus-gene-0.330-mRNA-1,maker-Contig_Y2-augustus-gene-17.228-mRNA-1
clust_12181	3	maker-MullerC-augustus-gene-23.485-mRNA-1,maker-Contig_Y2-augustus-gene-4.222-mRNA-1,augustus_masked-Contig_Y2-processed-gene-4.19-mRNA-1
clust_12429	3	augustus_masked-Contig_Y1-processed-gene-3.7-mRNA-1,maker-Contig_Y1-augustus-gene-7.159-mRNA-1,maker-Contig_Y1-snap-gene-16.202-mRNA-1
clust_12476	3	maker-Contig_Y1-snap-gene-29.328-mRNA-1,maker-Contig_Y1-snap-gene-29.354-mRNA-1,maker-MullerC-augustus-gene-13.709-mRNA-1
clust_125	4	maker-Contig_Y1-augustus-gene-39.238-mRNA-1,maker-MullerC-augustus-gene-6.523-mRNA-1,snap_masked-Contig_Y1-processed-gene-39.89-mRNA-1,maker-Contig_Y1-augustus-gene-39.239-mRNA-1
clust_12522	3	augustus_masked-Contig_Y2-processed-gene-10.3-mRNA-1,augustus_masked-Contig_Y2-processed-gene-10.5-mRNA-1,augustus_masked-MullerC-processed-gene-21.73-mRNA-1
clust_12526	3	maker-Contig_Y2-snap-gene-10.991-mRNA-1,augustus_masked-Contig_Y2-processed-gene-10.41-mRNA-1,maker-Contig_Y2-snap-gene-10.1008-mRNA-1
clust_1254	7	maker-MullerE-snap-gene-17.728-mRNA-1,maker-MullerE-augustus-gene-17.392-mRNA-1,maker-MullerE-snap-gene-17.724-mRNA-1,maker-MullerE-augustus-gene-17.439-mRNA-1,maker-MullerE-augustus-gene-17.390-mRNA-1,maker-MullerE-augustus-gene-17.441-mRNA-1,maker-MullerE-snap-gene-17.751-mRNA-1
clust_12592	5	maker-Contig_Y3-augustus-gene-5.222-mRNA-1,augustus_masked-Contig_Y1-processed-gene-48.0-mRNA-1,maker-Contig_Y12-augustus-gene-0.53-mRNA-1,augustus_masked-Contig_Y3-processed-gene-5.16-mRNA-1,maker-Contig_Y6-snap-gene-0.455-mRNA-1
clust_12594	6	maker-Contig_Y3-snap-gene-5.334-mRNA-1,maker-Contig_Y1-snap-gene-52.519-mRNA-1,maker-Contig_Y1-augustus-gene-50.49-mRNA-1,maker-Contig_Y3-augustus-gene-5.236-mRNA-1,maker-Contig_Y3-snap-gene-5.284-mRNA-1,maker-Contig_Y3-snap-gene-6.201-mRNA-1
clust_12602	3	maker-Contig_Y45-augustus-gene-0.12-mRNA-1,maker-Contig_Y2-snap-gene-21.365-mRNA-1,maker-Contig_Y2-snap-gene-21.402-mRNA-1
clust_127	6	maker-Contig_Y1-augustus-gene-41.89-mRNA-1,maker-Contig_Y1-augustus-gene-41.95-mRNA-1,maker-MullerC-augustus-gene-4.561-mRNA-1,maker-Contig_Y1-snap-gene-41.168-mRNA-1,maker-Contig_Y1-augustus-gene-41.114-mRNA-1,maker-Contig_Y1-augustus-gene-41.112-mRNA-1
clust_1294	7	maker-MullerE-snap-gene-26.874-mRNA-1,maker-MullerE-snap-gene-26.899-mRNA-1,maker-MullerE-snap-gene-26.912-mRNA-1,maker-MullerE-augustus-gene-26.396-mRNA-1,maker-MullerE-snap-gene-26.981-mRNA-1,maker-Contig_Y1-snap-gene-44.190-mRNA-1,maker-MullerC-snap-gene-3.563-mRNA-1
clust_12993	4	maker-MullerB-augustus-gene-13.265-mRNA-1,maker-MullerB-augustus-gene-13.267-mRNA-1,maker-MullerB-augustus-gene-13.266-mRNA-1,maker-MullerB-augustus-gene-13.268-mRNA-1
clust_132	20	maker-Contig_Y1-augustus-gene-43.131-mRNA-1,maker-MullerC-snap-gene-3.628-mRNA-1,maker-MullerC-snap-gene-3.626-mRNA-1,maker-MullerC-snap-gene-3.624-mRNA-1,maker-Contig_Y1-snap-gene-43.243-mRNA-1,maker-Contig_Y1-snap-gene-44.142-mRNA-1,maker-MullerC-snap-gene-3.617-mRNA-1,maker-MullerC-snap-gene-3.619-mRNA-1,maker-MullerC-snap-gene-3.620-mRNA-1,maker-MullerC-snap-gene-3.621-mRNA-1,maker-MullerC-sn…
clust_1331	3	maker-MullerE-augustus-gene-31.355-mRNA-1,maker-MullerE-augustus-gene-31.314-mRNA-1,maker-MullerE-augustus-gene-31.354-mRNA-1
clust_134	3	maker-Contig_Y1-snap-gene-45.43-mRNA-1,maker-MullerC-snap-gene-2.23-mRNA-1,maker-MullerC-snap-gene-2.36-mRNA-1
clust_13495	3	maker-Contig_Y1-augustus-gene-20.152-mRNA-1,maker-MullerC-augustus-gene-5.229-mRNA-1,maker-Contig_Y1-snap-gene-5.658-mRNA-1
clust_13501	3	maker-Contig_Y1-augustus-gene-24.349-mRNA-1,maker-Contig_Y1-augustus-gene-24.353-mRNA-1,maker-MullerC-snap-gene-12.896-mRNA-1
clust_13552	4	augustus_masked-Contig_Y2-processed-gene-10.42-mRNA-1,maker-Contig_Y2-augustus-gene-10.296-mRNA-1,maker-Contig_Y2-augustus-gene-10.299-mRNA-1,augustus_masked-Contig_Y2-processed-gene-10.47-mRNA-1
clust_13596	3	maker-Contig_Y3-augustus-gene-2.273-mRNA-1,maker-Contig_Y3-augustus-gene-2.274-mRNA-1,maker-Contig_Y3-snap-gene-0.423-mRNA-1
clust_1360	3	augustus_masked-Contig_Y1-processed-gene-4.2-mRNA-1,maker-Contig_Y2-augustus-gene-34.252-mRNA-1,maker-MullerC-augustus-gene-14.598-mRNA-1
clust_1364	10	maker-Contig_Y1-snap-gene-5.768-mRNA-1,maker-Contig_Y2-snap-gene-18.796-mRNA-1,maker-Contig_Y1-augustus-gene-10.198-mRNA-1,maker-MullerA-snap-gene-4.632-mRNA-1,maker-Contig_Y1-snap-gene-20.287-mRNA-1,maker-Contig_Y1-augustus-gene-5.298-mRNA-1,maker-MullerA-augustus-gene-4.329-mRNA-1,maker-Contig_Y1-snap-gene-5.767-mRNA-1,maker-Contig_Y1-snap-gene-8.712-mRNA-1,maker-Contig_Y1-snap-gene-21.214-mRNA…
clust_1365	6	augustus_masked-Contig_Y1-processed-gene-5.13-mRNA-1,maker-Contig_Y1-snap-gene-35.307-mRNA-1,maker-Contig_Y1-augustus-gene-5.237-mRNA-1,maker-Contig_Y1-augustus-gene-5.197-mRNA-1,maker-Contig_Y1-augustus-gene-5.194-mRNA-1,snap_masked-Contig_Y1-processed-gene-34.84-mRNA-1
clust_1368	6	maker-Contig_Y1-augustus-gene-5.268-mRNA-1,maker-Contig_Y1-augustus-gene-5.273-mRNA-1,maker-Contig_Y1-augustus-gene-5.264-mRNA-1,maker-Contig_Y1-augustus-gene-5.282-mRNA-1,maker-Contig_Y1-augustus-gene-5.278-mRNA-1,maker-MullerC-augustus-gene-7.524-mRNA-1
clust_1370	3	maker-Contig_Y1-augustus-gene-6.300-mRNA-1,maker-MullerC-augustus-gene-7.817-mRNA-1,maker-MullerC-augustus-gene-7.820-mRNA-1
clust_138	7	maker-Contig_Y1-snap-gene-52.562-mRNA-1,maker-Contig_Y3-snap-gene-3.474-mRNA-1,maker-Contig_Y3-snap-gene-9.474-mRNA-1,maker-Contig_Y1-snap-gene-52.536-mRNA-1,maker-Contig_Y2-snap-gene-6.477-mRNA-1,maker-Contig_Y1-snap-gene-52.557-mRNA-1,snap_masked-Contig_Y3-processed-gene-9.104-mRNA-1
clust_1380	3	augustus_masked-Contig_Y1-processed-gene-8.26-mRNA-1,augustus_masked-Contig_Y1-processed-gene-8.18-mRNA-1,augustus_masked-Contig_Y1-processed-gene-8.60-mRNA-1
clust_1382	4	augustus_masked-Contig_Y1-processed-gene-9.1-mRNA-1,augustus_masked-Contig_Y1-processed-gene-9.15-mRNA-1,augustus_masked-Contig_Y1-processed-gene-9.16-mRNA-1,augustus_masked-Contig_Y2-processed-gene-2.33-mRNA-1
clust_1386	4	maker-Contig_Y1-augustus-gene-10.183-mRNA-1,maker-Contig_Y1-augustus-gene-10.187-mRNA-1,maker-Contig_Y1-augustus-gene-10.185-mRNA-1,maker-Contig_Y1-augustus-gene-10.181-mRNA-1
clust_1394	4	maker-Contig_Y1-augustus-gene-14.252-mRNA-1,maker-MullerE-augustus-gene-12.682-mRNA-1,maker-Contig_Y1-snap-gene-14.451-mRNA-1,snap_masked-Contig_Y1-processed-gene-14.105-mRNA-1
clust_1397	3	maker-Contig_Y1-augustus-gene-14.311-mRNA-1,maker-MullerC-augustus-gene-8.505-mRNA-1,maker-Contig_Y1-augustus-gene-14.312-mRNA-1
clust_1398	6	maker-Contig_Y1-snap-gene-15.326-mRNA-1,augustus_masked-MullerC-processed-gene-8.42-mRNA-1,augustus_masked-Contig_Y1-processed-gene-15.35-mRNA-1,maker-Contig_Y1-augustus-gene-15.177-mRNA-1,augustus_masked-Contig_Y1-processed-gene-15.6-mRNA-1,augustus_masked-Contig_Y1-processed-gene-15.5-mRNA-1
clust_14182	3	maker-MullerC-snap-gene-13.977-mRNA-1,maker-Contig_Y1-augustus-gene-28.419-mRNA-1,maker-Contig_Y1-snap-gene-28.829-mRNA-1
clust_14186	4	maker-MullerC-augustus-gene-14.371-mRNA-1,maker-Contig_Y1-augustus-gene-32.161-mRNA-1,maker-Contig_Y1-augustus-gene-32.290-mRNA-1,maker-Contig_Y1-augustus-gene-32.487-mRNA-1
clust_1419	3	augustus_masked-Contig_Y1-processed-gene-23.13-mRNA-1,maker-MullerC-augustus-gene-11.513-mRNA-1,maker-MullerC-augustus-gene-11.474-mRNA-1
clust_142	47	maker-Contig_Y10-snap-gene-0.113-mRNA-1,maker-Contig_Y3-augustus-gene-3.359-mRNA-1,maker-Contig_Y6-augustus-gene-0.291-mRNA-1,maker-Contig_Y1-augustus-gene-32.217-mRNA-1,maker-Contig_Y1-snap-gene-52.521-mRNA-1,maker-Contig_Y1-augustus-gene-32.285-mRNA-1,maker-Contig_Y1-snap-gene-32.775-mRNA-1,maker-Contig_Y10-snap-gene-0.119-mRNA-1,augustus_masked-Contig_Y3-processed-gene-2.49-mRNA-1,augustus_mas…
clust_1423	3	maker-Contig_Y1-snap-gene-24.834-mRNA-1,maker-Contig_Y1-augustus-gene-24.437-mRNA-1,maker-Contig_Y1-augustus-gene-25.117-mRNA-1
clust_143	5	augustus_masked-Contig_Y11-processed-gene-0.23-mRNA-1,augustus_masked-Contig_Y9-processed-gene-0.24-mRNA-1,augustus_masked-Contig_Y3-processed-gene-0.20-mRNA-1,augustus_masked-Contig_Y3-processed-gene-0.28-mRNA-1,maker-Contig_Y7-snap-gene-0.229-mRNA-1
clust_1434	5	maker-Contig_Y1-snap-gene-28.911-mRNA-1,maker-MullerC-augustus-gene-12.868-mRNA-1,maker-Contig_Y1-augustus-gene-27.301-mRNA-1,maker-Contig_Y1-augustus-gene-27.302-mRNA-1,maker-Contig_Y1-augustus-gene-28.246-mRNA-1
clust_1438	3	maker-Contig_Y1-augustus-gene-28.496-mRNA-1,maker-Contig_Y1-augustus-gene-28.502-mRNA-1,maker-Contig_Y1-augustus-gene-28.500-mRNA-1
clust_1439	3	maker-Contig_Y1-augustus-gene-28.370-mRNA-1,maker-Contig_Y1-augustus-gene-28.366-mRNA-1,maker-MullerC-augustus-gene-13.318-mRNA-1
clust_144	3	snap_masked-Contig_Y12-processed-gene-0.16-mRNA-1,augustus_masked-Contig_Y3-processed-gene-5.10-mRNA-1,augustus_masked-Contig_Y1-processed-gene-0.7-mRNA-1
clust_14571	3	maker-Contig_Y1-augustus-gene-28.459-mRNA-1,maker-MullerC-snap-gene-12.1067-mRNA-1,maker-Contig_Y1-snap-gene-28.682-mRNA-1
clust_14574	3	snap_masked-Contig_Y1-processed-gene-30.114-mRNA-1,snap_masked-Contig_Y1-processed-gene-30.117-mRNA-1,snap_masked-Contig_Y31-processed-gene-0.12-mRNA-1
clust_148	7	augustus_masked-Contig_Y15-processed-gene-0.12-mRNA-1,maker-Contig_Y2-snap-gene-21.481-mRNA-1,snap_masked-Contig_Y15-processed-gene-0.39-mRNA-1,snap_masked-Contig_Y15-processed-gene-0.43-mRNA-1,maker-Contig_Y2-augustus-gene-21.242-mRNA-1,maker-Contig_Y35-augustus-gene-0.25-mRNA-1,maker-Contig_Y15-augustus-gene-0.108-mRNA-1
clust_149	4	augustus_masked-Contig_Y17-processed-gene-0.3-mRNA-1,augustus_masked-Contig_Y9-processed-gene-0.13-mRNA-1,snap_masked-Contig_Y3-processed-gene-2.134-mRNA-1,augustus_masked-Contig_Y11-processed-gene-0.5-mRNA-1
clust_1495	3	maker-Contig_Y13-snap-gene-0.77-mRNA-1,maker-Contig_Y3-augustus-gene-0.191-mRNA-1,maker-Contig_Y3-snap-gene-1.500-mRNA-1
clust_1496	5	maker-Contig_Y15-snap-gene-0.110-mRNA-1,maker-Contig_Y35-snap-gene-0.31-mRNA-1,maker-Contig_Y15-snap-gene-0.121-mRNA-1,maker-Contig_Y15-snap-gene-0.159-mRNA-1,maker-Contig_Y2-snap-gene-21.434-mRNA-1
clust_1498	3	augustus_masked-Contig_Y17-processed-gene-0.0-mRNA-1,augustus_masked-Contig_Y11-processed-gene-0.17-mRNA-1,augustus_masked-Contig_Y3-processed-gene-2.27-mRNA-1
clust_15	3	maker-Contig_Y1-augustus-gene-6.334-mRNA-1,maker-Contig_Y1-augustus-gene-6.335-mRNA-1,maker-MullerC-augustus-gene-7.896-mRNA-1
clust_1500	3	snap_masked-Contig_Y2-processed-gene-0.75-mRNA-1,maker-Contig_Y2-augustus-gene-0.149-mRNA-1,maker-MullerC-augustus-gene-24.1202-mRNA-1
clust_1501	4	maker-Contig_Y2-snap-gene-0.342-mRNA-1,maker-Contig_Y2-snap-gene-0.338-mRNA-1,maker-MullerC-snap-gene-24.2383-mRNA-1,maker-Contig_Y2-snap-gene-0.332-mRNA-1
clust_1503	4	maker-Contig_Y2-snap-gene-0.524-mRNA-1,maker-Contig_Y1-snap-gene-7.507-mRNA-1,maker-Contig_Y1-snap-gene-4.158-mRNA-1,snap_masked-Contig_Y1-processed-gene-0.128-mRNA-1
clust_1514	4	augustus_masked-Contig_Y2-processed-gene-2.51-mRNA-1,augustus_masked-MullerC-processed-gene-24.88-mRNA-1,augustus_masked-Contig_Y2-processed-gene-2.46-mRNA-1,maker-Contig_Y2-snap-gene-2.367-mRNA-1
clust_1531	4	maker-Contig_Y2-snap-gene-8.424-mRNA-1,maker-Contig_Y2-augustus-gene-8.130-mRNA-1,maker-MullerC-augustus-gene-17.363-mRNA-1,maker-Contig_Y2-augustus-gene-8.128-mRNA-1
clust_1539	3	snap_masked-Contig_Y2-processed-gene-11.128-mRNA-1,augustus_masked-Contig_Y2-processed-gene-11.28-mRNA-1,snap_masked-Contig_Y2-processed-gene-11.126-mRNA-1
clust_1545	3	maker-Contig_Y2-augustus-gene-11.322-mRNA-1,maker-MullerC-snap-gene-20.765-mRNA-1,snap_masked-Contig_Y2-processed-gene-11.144-mRNA-1
clust_1551	5	maker-Contig_Y2-snap-gene-13.285-mRNA-1,maker-Contig_Y2-augustus-gene-8.215-mRNA-1,maker-MullerC-snap-gene-20.838-mRNA-1,maker-Contig_Y2-snap-gene-13.291-mRNA-1,maker-Contig_Y2-augustus-gene-8.235-mRNA-1
clust_15642	3	maker-Contig_Y2-snap-gene-18.613-mRNA-1,maker-Contig_Y2-augustus-gene-18.190-mRNA-1,maker-MullerC-augustus-gene-18.619-mRNA-1
clust_1565	3	maker-Contig_Y2-augustus-gene-16.137-mRNA-1,maker-MullerC-augustus-gene-18.522-mRNA-1,maker-Contig_Y2-augustus-gene-17.202-mRNA-1
clust_1570	22	maker-Contig_Y2-augustus-gene-17.374-mRNA-1,maker-Contig_Y2-snap-gene-17.971-mRNA-1,maker-Contig_Y2-augustus-gene-18.177-mRNA-1,maker-Contig_Y2-augustus-gene-17.433-mRNA-1,maker-Contig_Y2-augustus-gene-17.549-mRNA-1,maker-Contig_Y2-augustus-gene-32.156-mRNA-1,maker-Contig_Y2-augustus-gene-17.380-mRNA-1,maker-Contig_Y2-augustus-gene-17.447-mRNA-1,maker-Contig_Y2-augustus-gene-17.504-mRNA-1,maker-C…
clust_1573	3	maker-Contig_Y2-augustus-gene-18.346-mRNA-1,maker-Contig_Y2-augustus-gene-30.59-mRNA-1,maker-MullerA-augustus-gene-4.208-mRNA-1
clust_15793	3	augustus_masked-MullerA-processed-gene-16.15-mRNA-1,augustus_masked-MullerA-processed-gene-16.16-mRNA-1,augustus_masked-MullerA-processed-gene-16.17-mRNA-1
clust_158	3	maker-Contig_Y2-augustus-gene-1.204-mRNA-1,maker-MullerC-augustus-gene-24.659-mRNA-1,maker-Contig_Y2-snap-gene-1.471-mRNA-1
clust_1582	3	maker-Contig_Y2-snap-gene-19.1027-mRNA-1,maker-Contig_Y2-snap-gene-19.1047-mRNA-1,maker-MullerC-augustus-gene-18.1263-mRNA-1
clust_1587	3	augustus_masked-Contig_Y2-processed-gene-21.3-mRNA-1,augustus_masked-Contig_Y2-processed-gene-21.4-mRNA-1,maker-Contig_Y2-snap-gene-21.349-mRNA-1
clust_1597	3	maker-Contig_Y2-snap-gene-24.174-mRNA-1,maker-Contig_Y2-snap-gene-24.179-mRNA-1,maker-MullerC-snap-gene-20.878-mRNA-1
clust_1602	8	maker-Contig_Y2-augustus-gene-27.157-mRNA-1,maker-Contig_Y2-augustus-gene-27.145-mRNA-1,maker-Contig_Y24-augustus-gene-0.8-mRNA-1,maker-Contig_Y24-augustus-gene-0.10-mRNA-1,maker-Contig_Y24-augustus-gene-0.12-mRNA-1,maker-Contig_Y2-augustus-gene-27.141-mRNA-1,maker-Contig_Y2-augustus-gene-27.143-mRNA-1,maker-Contig_Y2-augustus-gene-27.147-mRNA-1
clust_1608	4	maker-Contig_Y2-augustus-gene-28.330-mRNA-1,maker-Contig_Y3-augustus-gene-2.229-mRNA-1,maker-MullerF-snap-gene-0.89-mRNA-1,maker-Contig_Y1-snap-gene-37.447-mRNA-1
clust_1616	3	maker-Contig_Y2-augustus-gene-35.176-mRNA-1,maker-MullerC-augustus-gene-14.507-mRNA-1,maker-Contig_Y2-augustus-gene-35.177-mRNA-1
clust_162	25	maker-Contig_Y2-augustus-gene-2.319-mRNA-1,maker-Contig_Y2-snap-gene-2.528-mRNA-1,maker-Contig_Y2-augustus-gene-2.153-mRNA-1,maker-Contig_Y2-augustus-gene-31.159-mRNA-1,maker-Contig_Y2-augustus-gene-31.150-mRNA-1,maker-Contig_Y1-snap-gene-34.321-mRNA-1,snap_masked-Contig_Y2-processed-gene-6.49-mRNA-1,maker-Contig_Y1-augustus-gene-34.198-mRNA-1,maker-Contig_Y2-augustus-gene-2.151-mRNA-1,maker-Cont…
clust_1622	3	maker-Contig_Y2-augustus-gene-36.114-mRNA-1,maker-Contig_Y2-snap-gene-36.159-mRNA-1,snap_masked-Contig_Y2-processed-gene-36.81-mRNA-1
clust_1627	16	snap_masked-Contig_Y3-processed-gene-0.173-mRNA-1,augustus_masked-Contig_Y3-processed-gene-2.56-mRNA-1,augustus_masked-Contig_Y3-processed-gene-1.82-mRNA-1,snap_masked-Contig_Y3-processed-gene-0.152-mRNA-1,snap_masked-Contig_Y3-processed-gene-1.195-mRNA-1,augustus_masked-Contig_Y3-processed-gene-0.11-mRNA-1,augustus_masked-Contig_Y3-processed-gene-0.42-mRNA-1,augustus_masked-Contig_Y3-processed-g…
clust_1629	4	maker-Contig_Y3-augustus-gene-1.227-mRNA-1,maker-Contig_Y3-snap-gene-1.398-mRNA-1,maker-Contig_Y3-augustus-gene-1.256-mRNA-1,augustus_masked-Contig_Y1-processed-gene-1.36-mRNA-1
clust_1630	7	maker-Contig_Y3-augustus-gene-1.258-mRNA-1,maker-Contig_Y3-augustus-gene-1.257-mRNA-1,maker-Contig_Y1-snap-gene-52.491-mRNA-1,maker-Contig_Y7-augustus-gene-0.127-mRNA-1,augustus_masked-Contig_Y1-processed-gene-52.106-mRNA-1,augustus_masked-Contig_Y1-processed-gene-52.108-mRNA-1,maker-Contig_Y1-snap-gene-52.479-mRNA-1
clust_1631	10	maker-Contig_Y3-snap-gene-1.417-mRNA-1,augustus_masked-Contig_Y3-processed-gene-0.45-mRNA-1,snap_masked-Contig_Y3-processed-gene-2.170-mRNA-1,maker-Contig_Y6-augustus-gene-0.247-mRNA-1,maker-Contig_Y3-augustus-gene-0.185-mRNA-1,maker-Contig_Y7-augustus-gene-0.124-mRNA-1,augustus_masked-Contig_Y3-processed-gene-1.60-mRNA-1,maker-Contig_Y3-augustus-gene-0.207-mRNA-1,maker-Contig_Y3-augustus-gene-1.…
clust_1632	4	snap_masked-Contig_Y3-processed-gene-2.113-mRNA-1,snap_masked-Contig_Y6-processed-gene-0.113-mRNA-1,snap_masked-Contig_Y13-processed-gene-0.21-mRNA-1,snap_masked-Contig_Y3-processed-gene-1.134-mRNA-1
clust_1633	3	maker-Contig_Y3-augustus-gene-2.282-mRNA-1,maker-Contig_Y3-snap-gene-1.409-mRNA-1,maker-Contig_Y3-snap-gene-0.355-mRNA-1
clust_1634	6	augustus_masked-Contig_Y3-processed-gene-2.28-mRNA-1,augustus_masked-Contig_Y9-processed-gene-0.32-mRNA-1,augustus_masked-Contig_Y11-processed-gene-0.16-mRNA-1,augustus_masked-Contig_Y2-processed-gene-8.15-mRNA-1,augustus_masked-Contig_Y3-processed-gene-2.70-mRNA-1,augustus_masked-Contig_Y9-processed-gene-0.3-mRNA-1
clust_1639	3	maker-Contig_Y3-snap-gene-5.424-mRNA-1,maker-Contig_Y3-augustus-gene-7.225-mRNA-1,maker-Contig_Y3-augustus-gene-6.104-mRNA-1
clust_1643	13	maker-Contig_Y3-snap-gene-8.349-mRNA-1,maker-Contig_Y5-augustus-gene-0.309-mRNA-1,snap_masked-Contig_Y3-processed-gene-3.146-mRNA-1,augustus_masked-Contig_Y1-processed-gene-22.53-mRNA-1,maker-Contig_Y3-snap-gene-8.397-mRNA-1,maker-Contig_Y3-snap-gene-7.302-mRNA-1,maker-Contig_Y3-augustus-gene-8.114-mRNA-1,maker-Contig_Y3-snap-gene-3.506-mRNA-1,maker-Contig_Y3-augustus-gene-7.174-mRNA-1,maker-Cont…
clust_1645	5	maker-Contig_Y3-augustus-gene-9.332-mRNA-1,maker-Contig_Y3-augustus-gene-9.338-mRNA-1,maker-Contig_Y3-augustus-gene-3.173-mRNA-1,maker-Contig_Y1-augustus-gene-52.422-mRNA-1,maker-Contig_Y11-snap-gene-0.140-mRNA-1
clust_1646	19	augustus_masked-Contig_Y3-processed-gene-9.82-mRNA-1,augustus_masked-Contig_Y3-processed-gene-9.91-mRNA-1,augustus_masked-Contig_Y7-processed-gene-0.21-mRNA-1,augustus_masked-Contig_Y1-processed-gene-51.2-mRNA-1,snap_masked-Contig_Y7-processed-gene-0.101-mRNA-1,maker-Contig_Y10-snap-gene-0.85-mRNA-1,augustus_masked-Contig_Y3-processed-gene-3.36-mRNA-1,augustus_masked-Contig_Y13-processed-gene-0.4…
clust_1649	3	maker-Contig_Y4-snap-gene-0.441-mRNA-1,maker-MullerC-augustus-gene-16.523-mRNA-1,maker-Contig_Y2-augustus-gene-27.251-mRNA-1
clust_1651	4	maker-Contig_Y5-augustus-gene-0.206-mRNA-1,maker-MullerC-augustus-gene-10.933-mRNA-1,maker-Contig_Y5-augustus-gene-0.264-mRNA-1,maker-Contig_Y5-snap-gene-0.685-mRNA-1
clust_1652	3	maker-Contig_Y5-augustus-gene-0.416-mRNA-1,maker-MullerC-augustus-gene-10.601-mRNA-1,maker-Contig_Y5-snap-gene-0.958-mRNA-1
clust_1653	3	maker-Contig_Y5-augustus-gene-0.454-mRNA-1,maker-MullerC-augustus-gene-10.552-mRNA-1,maker-Contig_Y2-augustus-gene-32.98-mRNA-1
clust_1663	11	snap_masked-Contig_Y9-processed-gene-0.59-mRNA-1,snap_masked-Contig_Y3-processed-gene-1.153-mRNA-1,maker-Contig_Y3-snap-gene-1.432-mRNA-1,maker-Contig_Y3-augustus-gene-1.281-mRNA-1,augustus_masked-Contig_Y7-processed-gene-0.6-mRNA-1,maker-Contig_Y11-augustus-gene-0.73-mRNA-1,augustus_masked-Contig_Y3-processed-gene-1.7-mRNA-1,snap_masked-MullerA-processed-gene-4.92-mRNA-1,maker-Contig_Y11-snap-ge…
clust_1664	5	augustus_masked-Contig_Y9-processed-gene-0.42-mRNA-1,augustus_masked-Contig_Y3-processed-gene-9.24-mRNA-1,augustus_masked-Contig_Y3-processed-gene-9.26-mRNA-1,snap_masked-Contig_Y9-processed-gene-0.90-mRNA-1,maker-Contig_Y9-augustus-gene-0.249-mRNA-1
clust_1665	9	augustus_masked-MullerA-processed-gene-0.29-mRNA-1,maker-Contig_AX3-augustus-gene-0.1-mRNA-1,maker-MullerA-snap-gene-0.344-mRNA-1,snap_masked-Contig_Y1-processed-gene-52.151-mRNA-1,augustus_masked-MullerA-processed-gene-0.30-mRNA-1,augustus_masked-MullerAD-processed-gene-42.4-mRNA-1,augustus_masked-Contig_Y1-processed-gene-49.15-mRNA-1,augustus_masked-MullerAD-processed-gene-46.13-mRNA-1,maker-Mu…
clust_168	15	maker-Contig_Y2-snap-gene-4.264-mRNA-1,maker-MullerAD-augustus-gene-50.57-mRNA-1,maker-Contig_Y2-augustus-gene-31.178-mRNA-1,maker-Contig_Y1-augustus-gene-40.198-mRNA-1,augustus_masked-Contig_Y1-processed-gene-6.6-mRNA-1,snap_masked-MullerAD-processed-gene-41.13-mRNA-1,maker-MullerAD-augustus-gene-41.23-mRNA-1,maker-Contig_Y1-snap-gene-41.221-mRNA-1,maker-Contig_Y2-augustus-gene-0.301-mRNA-1,make…
clust_1683	17	maker-MullerA-snap-gene-4.656-mRNA-1,maker-Contig_Y1-snap-gene-16.285-mRNA-1,maker-Contig_Y1-snap-gene-29.331-mRNA-1,maker-MullerAD-snap-gene-41.46-mRNA-1,maker-Contig_Y2-snap-gene-7.399-mRNA-1,maker-Contig_Y2-snap-gene-31.243-mRNA-1,maker-MullerAD-snap-gene-50.144-mRNA-1,maker-Contig_Y1-snap-gene-28.1066-mRNA-1,maker-MullerAD-snap-gene-41.52-mRNA-1,maker-Contig_Y1-snap-gene-6.586-mRNA-1,maker-Co…
clust_1695	6	maker-MullerA-augustus-gene-6.574-mRNA-1,maker-MullerA-augustus-gene-6.618-mRNA-1,snap_masked-MullerA-processed-gene-6.257-mRNA-1,maker-MullerA-augustus-gene-8.292-mRNA-1,snap_masked-MullerA-processed-gene-6.258-mRNA-1,maker-MullerA-augustus-gene-6.629-mRNA-1
clust_17	3	maker-Contig_Y1-snap-gene-7.511-mRNA-1,maker-Contig_Y1-augustus-gene-7.243-mRNA-1,maker-MullerC-augustus-gene-10.402-mRNA-1
clust_1701	5	maker-MullerA-augustus-gene-8.328-mRNA-1,maker-MullerA-augustus-gene-8.443-mRNA-1,maker-MullerA-augustus-gene-8.325-mRNA-1,maker-MullerA-augustus-gene-8.329-mRNA-1,maker-MullerA-augustus-gene-8.445-mRNA-1
clust_172	4	maker-Contig_Y2-augustus-gene-7.168-mRNA-1,maker-MullerC-augustus-gene-22.589-mRNA-1,maker-Contig_Y2-augustus-gene-7.176-mRNA-1,maker-Contig_Y2-augustus-gene-7.169-mRNA-1
clust_1720	4	maker-MullerA-snap-gene-11.487-mRNA-1,maker-MullerA-snap-gene-11.472-mRNA-1,maker-MullerA-snap-gene-11.473-mRNA-1,snap_masked-MullerA-processed-gene-11.127-mRNA-1
clust_1723	13	maker-MullerA-augustus-gene-12.360-mRNA-1,snap_masked-MullerA-processed-gene-12.189-mRNA-1,maker-MullerA-snap-gene-11.700-mRNA-1,maker-MullerA-snap-gene-12.624-mRNA-1,augustus_masked-MullerA-processed-gene-12.1-mRNA-1,maker-MullerA-augustus-gene-12.362-mRNA-1,maker-MullerA-augustus-gene-12.361-mRNA-1,snap_masked-MullerA-processed-gene-12.188-mRNA-1,maker-MullerA-snap-gene-12.630-mRNA-1,maker-Mull…
clust_176	3	snap_masked-Contig_Y2-processed-gene-7.90-mRNA-1,augustus_masked-MullerC-processed-gene-22.88-mRNA-1,augustus_masked-MullerC-processed-gene-22.87-mRNA-1
clust_1793	4	maker-MullerA-augustus-gene-23.385-mRNA-1,maker-MullerA-augustus-gene-23.481-mRNA-1,maker-MullerB-snap-gene-26.397-mRNA-1,maker-MullerB-augustus-gene-26.202-mRNA-1
clust_18	4	maker-Contig_Y1-snap-gene-7.414-mRNA-1,maker-MullerC-snap-gene-10.1572-mRNA-1,maker-Contig_Y1-augustus-gene-7.192-mRNA-1,maker-Contig_Y1-snap-gene-7.389-mRNA-1
clust_180	3	maker-Contig_Y2-snap-gene-10.956-mRNA-1,maker-MullerC-augustus-gene-21.490-mRNA-1,maker-Contig_Y2-snap-gene-10.622-mRNA-1
clust_182	3	maker-Contig_Y2-augustus-gene-10.270-mRNA-1,maker-MullerC-augustus-gene-21.498-mRNA-1,snap_masked-Contig_Y1-processed-gene-52.115-mRNA-1
clust_193	4	maker-Contig_Y2-augustus-gene-14.194-mRNA-1,maker-Contig_Y2-augustus-gene-14.191-mRNA-1,maker-Contig_Y2-snap-gene-14.379-mRNA-1,maker-Contig_Y2-snap-gene-14.363-mRNA-1
clust_1992	5	maker-MullerAD-snap-gene-26.849-mRNA-1,maker-MullerAD-augustus-gene-26.412-mRNA-1,maker-MullerAD-augustus-gene-26.362-mRNA-1,maker-MullerAD-snap-gene-26.844-mRNA-1,maker-MullerAD-augustus-gene-26.404-mRNA-1
clust_2	28	maker-Contig_Y1-augustus-gene-0.303-mRNA-1,maker-Contig_Y3-augustus-gene-2.321-mRNA-1,maker-Contig_Y3-augustus-gene-7.151-mRNA-1,maker-Contig_Y3-augustus-gene-8.178-mRNA-1,snap_masked-Contig_Y3-processed-gene-3.145-mRNA-1,maker-Contig_Y3-augustus-gene-3.365-mRNA-1,maker-Contig_Y3-snap-gene-3.533-mRNA-1,maker-Contig_Y1-snap-gene-0.616-mRNA-1,augustus_masked-Contig_Y3-processed-gene-2.45-mRNA-1,mak…
clust_2026	9	augustus_masked-MullerB-processed-gene-0.2-mRNA-1,maker-MullerA-augustus-gene-13.514-mRNA-1,maker-MullerB-snap-gene-1.9-mRNA-1,augustus_masked-MullerE-processed-gene-34.1-mRNA-1,augustus_masked-MullerB-processed-gene-0.3-mRNA-1,augustus_masked-MullerE-processed-gene-34.0-mRNA-1,augustus_masked-MullerB-processed-gene-0.0-mRNA-1,augustus_masked-MullerB-processed-gene-1.3-mRNA-1,augustus_masked-Mull…
clust_204	3	maker-Contig_Y2-snap-gene-17.653-mRNA-1,maker-Contig_Y2-snap-gene-17.716-mRNA-1,maker-Contig_Y2-snap-gene-17.686-mRNA-1
clust_205	14	maker-Contig_Y2-augustus-gene-17.343-mRNA-1,maker-Contig_Y2-augustus-gene-17.345-mRNA-1,maker-Contig_Y2-snap-gene-17.852-mRNA-1,maker-Contig_Y2-snap-gene-32.258-mRNA-1,maker-Contig_Y2-augustus-gene-17.381-mRNA-1,maker-MullerC-augustus-gene-18.600-mRNA-1,maker-Contig_Y2-snap-gene-17.849-mRNA-1,maker-Contig_Y2-augustus-gene-17.441-mRNA-1,maker-Contig_Y2-augustus-gene-17.526-mRNA-1,maker-Contig_Y2-a…
clust_206	3	snap_masked-Contig_Y2-processed-gene-17.158-mRNA-1,maker-Contig_Y2-snap-gene-17.773-mRNA-1,maker-Contig_Y2-snap-gene-17.953-mRNA-1
clust_2116	3	maker-MullerB-augustus-gene-18.367-mRNA-1,maker-MullerB-augustus-gene-18.365-mRNA-1,maker-MullerB-augustus-gene-18.366-mRNA-1
clust_2139	3	maker-MullerB-augustus-gene-22.283-mRNA-1,maker-MullerB-augustus-gene-22.281-mRNA-1,maker-MullerB-snap-gene-22.567-mRNA-1
clust_2157	3	maker-MullerB-augustus-gene-24.529-mRNA-1,maker-MullerB-snap-gene-24.902-mRNA-1,maker-MullerB-augustus-gene-24.528-mRNA-1
clust_217	3	augustus_masked-Contig_Y2-processed-gene-19.21-mRNA-1,augustus_masked-MullerC-processed-gene-18.77-mRNA-1,augustus_masked-Contig_Y2-processed-gene-19.20-mRNA-1
clust_219	3	maker-Contig_Y2-augustus-gene-19.335-mRNA-1,maker-MullerC-augustus-gene-18.818-mRNA-1,maker-Contig_Y2-snap-gene-19.836-mRNA-1
clust_2203	5	maker-MullerC-snap-gene-1.48-mRNA-1,maker-Contig_Y1-snap-gene-46.29-mRNA-1,maker-MullerC-snap-gene-1.47-mRNA-1,maker-MullerC-snap-gene-1.46-mRNA-1,maker-MullerC-snap-gene-1.41-mRNA-1
clust_2208	3	maker-MullerC-augustus-gene-3.247-mRNA-1,maker-Contig_Y1-snap-gene-43.262-mRNA-1,maker-Contig_Y2-augustus-gene-11.368-mRNA-1
clust_2211	3	maker-MullerC-snap-gene-4.798-mRNA-1,maker-MullerC-snap-gene-4.801-mRNA-1,snap_masked-MullerC-processed-gene-4.142-mRNA-1
clust_2217	5	maker-MullerC-augustus-gene-5.217-mRNA-1,maker-MullerC-augustus-gene-5.211-mRNA-1,maker-MullerC-augustus-gene-5.215-mRNA-1,maker-MullerC-snap-gene-5.424-mRNA-1,maker-MullerC-augustus-gene-5.221-mRNA-1
clust_2219	3	maker-MullerC-snap-gene-5.587-mRNA-1,maker-MullerC-snap-gene-5.577-mRNA-1,maker-Contig_Y1-snap-gene-4.250-mRNA-1
clust_226	4	maker-Contig_Y2-snap-gene-21.451-mRNA-1,maker-Contig_Y2-snap-gene-21.431-mRNA-1,maker-MullerC-snap-gene-19.888-mRNA-1,maker-Contig_Y15-augustus-gene-0.70-mRNA-1
clust_227	26	maker-Contig_Y2-snap-gene-21.591-mRNA-1,maker-Contig_Y15-augustus-gene-0.51-mRNA-1,maker-Contig_Y15-snap-gene-0.120-mRNA-1,maker-Contig_Y15-snap-gene-0.146-mRNA-1,snap_masked-Contig_Y2-processed-gene-21.94-mRNA-1,snap_masked-Contig_Y2-processed-gene-21.95-mRNA-1,augustus_masked-Contig_Y35-processed-gene-0.3-mRNA-1,maker-Contig_Y2-snap-gene-21.433-mRNA-1,maker-Contig_Y2-augustus-gene-21.310-mRNA-1…
clust_2272	3	maker-MullerC-augustus-gene-11.926-mRNA-1,maker-Contig_Y1-snap-gene-23.362-mRNA-1,maker-Contig_Y1-snap-gene-23.361-mRNA-1
clust_228	4	maker-Contig_Y2-augustus-gene-21.321-mRNA-1,maker-MullerC-augustus-gene-19.628-mRNA-1,snap_masked-Contig_Y2-processed-gene-21.122-mRNA-1,maker-Contig_Y2-snap-gene-9.129-mRNA-1
clust_2282	4	maker-MullerC-augustus-gene-13.435-mRNA-1,maker-Contig_Y1-augustus-gene-30.126-mRNA-1,maker-Contig_Y1-augustus-gene-30.124-mRNA-1,maker-Contig_Y1-snap-gene-30.299-mRNA-1
clust_229	3	maker-Contig_Y2-snap-gene-22.356-mRNA-1,maker-Contig_Y2-snap-gene-21.561-mRNA-1,maker-Contig_Y2-snap-gene-21.560-mRNA-1
clust_2298	4	maker-MullerC-augustus-gene-15.547-mRNA-1,maker-Contig_Y2-augustus-gene-32.175-mRNA-1,maker-MullerC-augustus-gene-15.370-mRNA-1,maker-Contig_Y2-augustus-gene-32.133-mRNA-1
clust_2313	4	maker-MullerC-augustus-gene-17.423-mRNA-1,maker-Contig_Y17-snap-gene-0.47-mRNA-1,maker-Contig_Y9-snap-gene-0.351-mRNA-1,augustus_masked-Contig_Y2-processed-gene-8.13-mRNA-1
clust_2321	3	maker-MullerC-augustus-gene-17.792-mRNA-1,maker-Contig_Y2-augustus-gene-15.399-mRNA-1,maker-Contig_Y2-augustus-gene-15.398-mRNA-1
clust_2327	3	maker-MullerC-snap-gene-18.1982-mRNA-1,maker-Contig_Y2-augustus-gene-18.303-mRNA-1,augustus_masked-Contig_Y2-processed-gene-18.39-mRNA-1
clust_2331	4	maker-MullerC-augustus-gene-18.682-mRNA-1,augustus_masked-Contig_Y2-processed-gene-18.24-mRNA-1,maker-Contig_Y2-snap-gene-18.686-mRNA-1,augustus_masked-Contig_Y2-processed-gene-18.23-mRNA-1
clust_2340	9	maker-MullerC-augustus-gene-19.335-mRNA-1,maker-Contig_Y2-augustus-gene-19.360-mRNA-1,maker-MullerAD-snap-gene-26.704-mRNA-1,maker-Contig_Y2-snap-gene-19.882-mRNA-1,maker-MullerAD-snap-gene-26.702-mRNA-1,maker-MullerAD-snap-gene-26.724-mRNA-1,maker-Contig_Y2-augustus-gene-20.187-mRNA-1,maker-MullerAD-snap-gene-26.701-mRNA-1,maker-Contig_Y2-augustus-gene-20.95-mRNA-1
clust_2341	5	maker-MullerC-snap-gene-19.826-mRNA-1,maker-Contig_Y2-augustus-gene-20.197-mRNA-1,maker-Contig_Y2-snap-gene-20.311-mRNA-1,maker-Contig_Y2-snap-gene-20.395-mRNA-1,maker-Contig_Y2-snap-gene-20.412-mRNA-1
clust_2356	4	maker-MullerC-augustus-gene-21.481-mRNA-1,maker-Contig_Y2-snap-gene-10.639-mRNA-1,maker-Contig_Y2-augustus-gene-10.514-mRNA-1,maker-Contig_Y2-snap-gene-10.967-mRNA-1
clust_2366	5	snap_masked-MullerC-processed-gene-23.127-mRNA-1,maker-MullerC-snap-gene-23.744-mRNA-1,maker-MullerC-snap-gene-23.787-mRNA-1,snap_masked-MullerC-processed-gene-23.138-mRNA-1,snap_masked-MullerC-processed-gene-23.130-mRNA-1
clust_2370	3	maker-MullerC-augustus-gene-23.638-mRNA-1,maker-Contig_Y2-augustus-gene-5.148-mRNA-1,maker-Contig_Y2-augustus-gene-5.147-mRNA-1
clust_2372	3	maker-MullerC-augustus-gene-23.500-mRNA-1,maker-Contig_Y2-snap-gene-4.329-mRNA-1,maker-Contig_Y2-snap-gene-4.326-mRNA-1
clust_2377	5	maker-MullerC-snap-gene-24.1613-mRNA-1,maker-Contig_Y2-augustus-gene-1.185-mRNA-1,maker-Contig_Y2-augustus-gene-1.182-mRNA-1,maker-MullerC-snap-gene-24.1625-mRNA-1,maker-MullerC-augustus-gene-24.691-mRNA-1
clust_239	3	maker-Contig_Y2-snap-gene-27.446-mRNA-1,maker-Contig_Y4-snap-gene-0.435-mRNA-1,snap_masked-Contig_Y4-processed-gene-0.115-mRNA-1
clust_24	4	maker-Contig_Y1-snap-gene-8.433-mRNA-1,maker-Contig_Y1-snap-gene-8.609-mRNA-1,maker-Contig_Y1-snap-gene-8.457-mRNA-1,maker-Contig_Y1-snap-gene-8.621-mRNA-1
clust_2426	3	augustus_masked-MullerE-processed-gene-5.65-mRNA-1,augustus_masked-MullerE-processed-gene-5.149-mRNA-1,maker-MullerE-snap-gene-5.1156-mRNA-1
clust_2434	3	augustus_masked-MullerE-processed-gene-6.47-mRNA-1,augustus_masked-MullerC-processed-gene-6.64-mRNA-1,augustus_masked-Contig_Y1-processed-gene-9.2-mRNA-1
clust_2441	4	maker-MullerE-augustus-gene-7.465-mRNA-1,maker-MullerE-augustus-gene-7.461-mRNA-1,maker-MullerE-augustus-gene-7.466-mRNA-1,maker-MullerE-augustus-gene-7.464-mRNA-1
clust_2491	12	maker-MullerE-augustus-gene-14.360-mRNA-1,maker-MullerE-augustus-gene-14.364-mRNA-1,maker-MullerE-augustus-gene-14.384-mRNA-1,augustus_masked-MullerE-processed-gene-14.18-mRNA-1,maker-MullerE-snap-gene-14.751-mRNA-1,maker-MullerE-snap-gene-14.755-mRNA-1,maker-MullerE-snap-gene-14.757-mRNA-1,maker-MullerE-snap-gene-14.759-mRNA-1,maker-MullerE-snap-gene-14.747-mRNA-1,maker-MullerE-augustus-gene-14.…
clust_2518	9	augustus_masked-MullerE-processed-gene-18.4-mRNA-1,augustus_masked-MullerE-processed-gene-18.66-mRNA-1,augustus_masked-MullerE-processed-gene-18.69-mRNA-1,augustus_masked-MullerE-processed-gene-18.72-mRNA-1,augustus_masked-MullerE-processed-gene-18.75-mRNA-1,augustus_masked-MullerE-processed-gene-18.78-mRNA-1,augustus_masked-MullerE-processed-gene-18.81-mRNA-1,augustus_masked-MullerE-processed-ge…
clust_2519	6	augustus_masked-MullerE-processed-gene-18.67-mRNA-1,augustus_masked-MullerE-processed-gene-18.73-mRNA-1,augustus_masked-MullerE-processed-gene-18.76-mRNA-1,augustus_masked-MullerE-processed-gene-18.79-mRNA-1,augustus_masked-MullerE-processed-gene-18.82-mRNA-1,augustus_masked-MullerE-processed-gene-18.85-mRNA-1
clust_258	15	maker-Contig_Y2-augustus-gene-33.306-mRNA-1,maker-Contig_Y2-snap-gene-33.729-mRNA-1,maker-Contig_Y2-augustus-gene-33.426-mRNA-1,maker-MullerC-snap-gene-15.911-mRNA-1,maker-Contig_Y2-augustus-gene-33.374-mRNA-1,maker-Contig_Y2-snap-gene-33.781-mRNA-1,maker-MullerC-augustus-gene-14.838-mRNA-1,augustus_masked-MullerE-processed-gene-0.109-mRNA-1,maker-MullerC-augustus-gene-15.309-mRNA-1,maker-Contig_…
clust_26	3	maker-Contig_Y1-augustus-gene-10.259-mRNA-1,maker-Contig_Y1-augustus-gene-10.172-mRNA-1,maker-MullerC-augustus-gene-9.341-mRNA-1
clust_260	4	maker-Contig_Y2-snap-gene-33.570-mRNA-1,maker-Contig_Y2-augustus-gene-33.430-mRNA-1,augustus_masked-MullerC-processed-gene-15.5-mRNA-1,maker-Contig_Y2-augustus-gene-33.429-mRNA-1
clust_2613	5	maker-Contig_Y1-snap-gene-1.222-mRNA-1,maker-MullerAD-snap-gene-32.73-mRNA-1,maker-MullerE-augustus-gene-20.235-mRNA-1,maker-MullerA-snap-gene-21.925-mRNA-1,maker-MullerAD-augustus-gene-30.229-mRNA-1
clust_2614	24	augustus_masked-Contig_Y1-processed-gene-1.8-mRNA-1,maker-Contig_Y1-augustus-gene-1.161-mRNA-1,snap_masked-Contig_Y1-processed-gene-1.117-mRNA-1,augustus_masked-Contig_Y1-processed-gene-2.3-mRNA-1,augustus_masked-Contig_Y1-processed-gene-1.11-mRNA-1,augustus_masked-Contig_Y1-processed-gene-1.39-mRNA-1,maker-Contig_Y2-snap-gene-36.164-mRNA-1,augustus_masked-Contig_Y1-processed-gene-1.7-mRNA-1,augu…
clust_2615	5	maker-Contig_Y1-snap-gene-2.269-mRNA-1,augustus_masked-Contig_Y2-processed-gene-36.4-mRNA-1,snap_masked-Contig_Y1-processed-gene-3.48-mRNA-1,maker-Contig_Y1-snap-gene-1.197-mRNA-1,augustus_masked-Contig_Y1-processed-gene-1.45-mRNA-1
clust_2621	7	maker-Contig_Y1-snap-gene-4.168-mRNA-1,maker-Contig_Y1-augustus-gene-4.105-mRNA-1,maker-Contig_Y1-augustus-gene-4.75-mRNA-1,maker-Contig_Y1-augustus-gene-4.87-mRNA-1,maker-Contig_Y1-augustus-gene-4.100-mRNA-1,maker-Contig_Y1-snap-gene-4.173-mRNA-1,maker-Contig_Y1-augustus-gene-4.81-mRNA-1
clust_2632	3	maker-Contig_Y1-augustus-gene-7.187-mRNA-1,augustus_masked-Contig_Y1-processed-gene-7.0-mRNA-1,maker-Contig_Y1-snap-gene-7.407-mRNA-1
clust_2634	3	maker-Contig_Y1-augustus-gene-7.195-mRNA-1,maker-MullerC-augustus-gene-10.752-mRNA-1,maker-Contig_Y1-snap-gene-7.441-mRNA-1
clust_2637	3	maker-Contig_Y1-snap-gene-8.600-mRNA-1,maker-Contig_Y1-snap-gene-8.519-mRNA-1,maker-Contig_Y1-snap-gene-8.513-mRNA-1
clust_2638	3	snap_masked-Contig_Y1-processed-gene-8.120-mRNA-1,maker-Contig_Y1-snap-gene-8.500-mRNA-1,maker-Contig_Y1-augustus-gene-8.327-mRNA-1
clust_2645	7	maker-Contig_Y1-augustus-gene-11.120-mRNA-1,maker-Contig_Y1-augustus-gene-11.125-mRNA-1,maker-Contig_Y1-snap-gene-11.369-mRNA-1,maker-Contig_Y1-snap-gene-10.452-mRNA-1,maker-Contig_Y1-augustus-gene-11.133-mRNA-1,maker-MullerC-snap-gene-9.1104-mRNA-1,maker-Contig_Y1-augustus-gene-11.124-mRNA-1
clust_2646	4	maker-Contig_Y1-augustus-gene-11.221-mRNA-1,maker-Contig_Y1-snap-gene-10.508-mRNA-1,maker-Contig_Y1-augustus-gene-10.342-mRNA-1,maker-MullerC-augustus-gene-9.314-mRNA-1
clust_2647	4	maker-Contig_Y1-snap-gene-11.496-mRNA-1,maker-Contig_Y1-snap-gene-11.520-mRNA-1,maker-Contig_Y1-snap-gene-10.543-mRNA-1,maker-Contig_Y1-snap-gene-11.418-mRNA-1
clust_2655	5	maker-Contig_Y1-augustus-gene-14.273-mRNA-1,maker-Contig_Y1-augustus-gene-14.271-mRNA-1,maker-Contig_Y1-augustus-gene-14.268-mRNA-1,maker-MullerC-augustus-gene-8.534-mRNA-1,maker-Contig_Y1-augustus-gene-14.275-mRNA-1
clust_2659	3	maker-Contig_Y1-snap-gene-17.317-mRNA-1,maker-MullerC-augustus-gene-8.654-mRNA-1,maker-Contig_Y1-snap-gene-17.246-mRNA-1
clust_2677	3	maker-Contig_Y1-augustus-gene-27.145-mRNA-1,maker-Contig_Y1-augustus-gene-27.186-mRNA-1,snap_masked-Contig_Y1-processed-gene-8.90-mRNA-1
clust_2680	3	augustus_masked-Contig_Y1-processed-gene-28.2-mRNA-1,augustus_masked-MullerC-processed-gene-12.50-mRNA-1,maker-Contig_Y1-snap-gene-28.883-mRNA-1
clust_2694	12	maker-Contig_Y1-snap-gene-32.885-mRNA-1,maker-Contig_Y3-augustus-gene-7.251-mRNA-1,snap_masked-Contig_Y1-processed-gene-50.29-mRNA-1,maker-Contig_Y1-snap-gene-32.788-mRNA-1,maker-Contig_Y3-snap-gene-5.428-mRNA-1,maker-Contig_Y3-augustus-gene-5.242-mRNA-1,maker-Contig_Y1-snap-gene-32.790-mRNA-1,maker-Contig_Y12-snap-gene-0.58-mRNA-1,maker-Contig_Y1-snap-gene-32.779-mRNA-1,maker-Contig_Y3-snap-gene…
clust_270	3	maker-Contig_Y2-augustus-gene-36.133-mRNA-1,maker-Contig_Y2-augustus-gene-36.122-mRNA-1,maker-MullerC-augustus-gene-14.753-mRNA-1
clust_2704	3	maker-Contig_Y1-augustus-gene-38.63-mRNA-1,maker-Contig_Y1-augustus-gene-48.39-mRNA-1,maker-Contig_Y1-augustus-gene-49.39-mRNA-1
clust_271	7	augustus_masked-Contig_Y25-processed-gene-0.0-mRNA-1,augustus_masked-Contig_Y6-processed-gene-0.9-mRNA-1,augustus_masked-Contig_Y3-processed-gene-1.21-mRNA-1,augustus_masked-Contig_Y3-processed-gene-0.41-mRNA-1,augustus_masked-Contig_Y3-processed-gene-1.78-mRNA-1,augustus_masked-Contig_Y6-processed-gene-0.50-mRNA-1,augustus_masked-Contig_Y6-processed-gene-0.51-mRNA-1
clust_2715	3	maker-Contig_Y1-augustus-gene-43.164-mRNA-1,maker-MullerC-augustus-gene-3.224-mRNA-1,maker-Contig_Y1-augustus-gene-43.157-mRNA-1
clust_2740	9	maker-Contig_Y2-snap-gene-7.384-mRNA-1,maker-Contig_Y2-snap-gene-7.541-mRNA-1,maker-MullerAD-snap-gene-44.7-mRNA-1,maker-MullerAD-snap-gene-46.43-mRNA-1,maker-Contig_Y2-snap-gene-28.641-mRNA-1,maker-Contig_Y1-snap-gene-41.190-mRNA-1,maker-Contig_Y1-snap-gene-4.194-mRNA-1,maker-Contig_Y1-snap-gene-7.401-mRNA-1,maker-Contig_Y2-snap-gene-0.550-mRNA-1
clust_2741	3	maker-Contig_Y2-augustus-gene-9.59-mRNA-1,maker-Contig_Y2-augustus-gene-8.285-mRNA-1,maker-Contig_Y2-augustus-gene-8.304-mRNA-1
clust_2746	4	maker-Contig_Y2-augustus-gene-10.238-mRNA-1,maker-Contig_Y2-augustus-gene-10.235-mRNA-1,maker-MullerC-augustus-gene-21.755-mRNA-1,maker-Contig_Y2-augustus-gene-10.518-mRNA-1
clust_2750	5	maker-Contig_Y2-snap-gene-10.975-mRNA-1,maker-Contig_Y2-augustus-gene-10.530-mRNA-1,maker-Contig_Y2-snap-gene-10.986-mRNA-1,maker-Contig_Y2-snap-gene-10.699-mRNA-1,maker-Contig_Y2-snap-gene-10.988-mRNA-1
clust_276	37	maker-Contig_Y3-augustus-gene-0.206-mRNA-1,maker-Contig_Y3-snap-gene-0.430-mRNA-1,maker-Contig_Y3-snap-gene-1.469-mRNA-1,maker-Contig_Y3-augustus-gene-2.276-mRNA-1,maker-Contig_Y3-augustus-gene-2.277-mRNA-1,maker-Contig_Y3-snap-gene-2.478-mRNA-1,maker-Contig_Y6-augustus-gene-0.245-mRNA-1,maker-Contig_Y7-snap-gene-0.294-mRNA-1,maker-Contig_Y3-augustus-gene-1.226-mRNA-1,maker-Contig_Y3-snap-gene-2.…
clust_2761	3	augustus_masked-Contig_Y2-processed-gene-13.17-mRNA-1,augustus_masked-MullerC-processed-gene-20.129-mRNA-1,maker-MullerC-snap-gene-20.1097-mRNA-1
clust_2762	5	maker-Contig_Y2-augustus-gene-14.164-mRNA-1,maker-MullerAD-augustus-gene-7.806-mRNA-1,maker-Contig_Y2-snap-gene-14.339-mRNA-1,maker-MullerAD-augustus-gene-7.804-mRNA-1,maker-MullerAD-snap-gene-7.1586-mRNA-1
clust_2763	3	maker-Contig_Y2-snap-gene-14.458-mRNA-1,maker-Contig_Y2-augustus-gene-14.291-mRNA-1,maker-MullerAD-snap-gene-7.1172-mRNA-1
clust_2768	3	maker-Contig_Y2-augustus-gene-17.593-mRNA-1,maker-Contig_Y2-snap-gene-17.996-mRNA-1,maker-MullerC-augustus-gene-18.908-mRNA-1
clust_2770	3	augustus_masked-Contig_Y2-processed-gene-17.64-mRNA-1,augustus_masked-Contig_Y2-processed-gene-17.66-mRNA-1,maker-Contig_Y4-snap-gene-0.408-mRNA-1
clust_2780	3	maker-Contig_Y2-augustus-gene-19.599-mRNA-1,maker-MullerC-augustus-gene-19.521-mRNA-1,snap_masked-MullerAD-processed-gene-26.132-mRNA-1
clust_2781	7	augustus_masked-Contig_Y2-processed-gene-21.15-mRNA-1,augustus_masked-Contig_Y2-processed-gene-21.20-mRNA-1,augustus_masked-Contig_Y2-processed-gene-21.22-mRNA-1,augustus_masked-Contig_Y2-processed-gene-22.28-mRNA-1,augustus_masked-Contig_Y2-processed-gene-21.46-mRNA-1,augustus_masked-Contig_Y15-processed-gene-0.11-mRNA-1,augustus_masked-Contig_Y35-processed-gene-0.8-mRNA-1
clust_2782	12	maker-Contig_Y2-snap-gene-22.358-mRNA-1,maker-Contig_Y2-augustus-gene-21.253-mRNA-1,maker-Contig_Y34-snap-gene-0.43-mRNA-1,maker-Contig_Y2-augustus-gene-21.262-mRNA-1,maker-MullerC-augustus-gene-19.660-mRNA-1,maker-Contig_Y2-augustus-gene-21.281-mRNA-1,maker-Contig_Y35-augustus-gene-0.26-mRNA-1,maker-Contig_Y2-augustus-gene-21.245-mRNA-1,maker-Contig_Y2-augustus-gene-21.248-mRNA-1,maker-Contig_Y4…
clust_2784	3	augustus_masked-Contig_Y2-processed-gene-22.12-mRNA-1,augustus_masked-Contig_Y2-processed-gene-22.9-mRNA-1,augustus_masked-Contig_Y2-processed-gene-22.10-mRNA-1
clust_2786	3	maker-Contig_Y2-snap-gene-23.397-mRNA-1,maker-Contig_Y2-augustus-gene-23.245-mRNA-1,maker-Contig_Y2-snap-gene-23.389-mRNA-1
clust_2788	4	maker-Contig_Y2-snap-gene-25.357-mRNA-1,snap_masked-Contig_Y2-processed-gene-25.93-mRNA-1,maker-Contig_Y2-augustus-gene-25.163-mRNA-1,maker-Contig_Y2-snap-gene-25.295-mRNA-1
clust_2789	3	maker-Contig_Y2-augustus-gene-25.252-mRNA-1,maker-Contig_Y2-augustus-gene-0.264-mRNA-1,maker-Contig_Y2-augustus-gene-1.208-mRNA-1
clust_279	26	augustus_masked-Contig_Y3-processed-gene-0.33-mRNA-1,snap_masked-Contig_Y3-processed-gene-0.175-mRNA-1,maker-Contig_Y3-augustus-gene-0.189-mRNA-1,augustus_masked-Contig_Y3-processed-gene-0.24-mRNA-1,augustus_masked-Contig_Y3-processed-gene-0.12-mRNA-1,augustus_masked-Contig_Y3-processed-gene-0.66-mRNA-1,maker-Contig_Y3-snap-gene-1.414-mRNA-1,snap_masked-Contig_Y6-processed-gene-0.98-mRNA-1,august…
clust_2791	3	maker-Contig_Y2-augustus-gene-26.131-mRNA-1,maker-MullerC-augustus-gene-22.318-mRNA-1,maker-Contig_Y2-augustus-gene-26.123-mRNA-1
clust_2795	3	maker-Contig_Y2-snap-gene-27.466-mRNA-1,maker-Contig_Y2-snap-gene-27.465-mRNA-1,maker-Contig_Y2-snap-gene-27.467-mRNA-1
clust_280	3	maker-Contig_Y3-snap-gene-0.332-mRNA-1,augustus_masked-Contig_Y3-processed-gene-1.29-mRNA-1,augustus_masked-Contig_Y3-processed-gene-1.83-mRNA-1
clust_2803	3	maker-Contig_Y2-augustus-gene-31.147-mRNA-1,maker-Contig_Y2-augustus-gene-6.119-mRNA-1,maker-MullerA-snap-gene-2.212-mRNA-1
clust_2809	4	augustus_masked-Contig_Y2-processed-gene-33.30-mRNA-1,maker-Contig_Y2-snap-gene-33.552-mRNA-1,augustus_masked-MullerC-processed-gene-15.56-mRNA-1,augustus_masked-MullerC-processed-gene-15.58-mRNA-1
clust_281	7	maker-Contig_Y3-augustus-gene-1.214-mRNA-1,augustus_masked-Contig_Y1-processed-gene-52.76-mRNA-1,maker-Contig_Y7-snap-gene-0.238-mRNA-1,maker-Contig_Y3-augustus-gene-2.320-mRNA-1,maker-Contig_Y3-snap-gene-1.461-mRNA-1,maker-MullerC-augustus-gene-24.973-mRNA-1,maker-Contig_Y7-snap-gene-0.268-mRNA-1
clust_2810	3	maker-Contig_Y2-snap-gene-33.650-mRNA-1,maker-Contig_Y2-snap-gene-33.695-mRNA-1,maker-Contig_Y2-snap-gene-33.656-mRNA-1
clust_2818	3	maker-Contig_Y2-augustus-gene-35.169-mRNA-1,maker-MullerC-augustus-gene-14.497-mRNA-1,maker-Contig_Y2-snap-gene-35.273-mRNA-1
clust_282	3	snap_masked-Contig_Y3-processed-gene-1.102-mRNA-1,maker-Contig_Y1-snap-gene-52.505-mRNA-1,maker-Contig_Y7-snap-gene-0.257-mRNA-1
clust_2823	3	maker-Contig_Y3-snap-gene-0.363-mRNA-1,maker-Contig_Y7-snap-gene-0.299-mRNA-1,maker-Contig_Y3-snap-gene-2.466-mRNA-1
clust_2824	12	snap_masked-Contig_Y3-processed-gene-0.103-mRNA-1,maker-Contig_Y3-augustus-gene-2.272-mRNA-1,augustus_masked-Contig_Y3-processed-gene-1.84-mRNA-1,maker-Contig_Y3-augustus-gene-2.271-mRNA-1,maker-Contig_Y3-augustus-gene-2.269-mRNA-1,maker-Contig_Y3-augustus-gene-1.324-mRNA-1,maker-Contig_Y3-snap-gene-0.401-mRNA-1,maker-Contig_Y3-augustus-gene-2.275-mRNA-1,snap_masked-Contig_Y13-processed-gene-0.19…
clust_2826	4	snap_masked-Contig_Y3-processed-gene-0.129-mRNA-1,snap_masked-Contig_Y3-processed-gene-1.182-mRNA-1,snap_masked-Contig_Y3-processed-gene-1.140-mRNA-1,snap_masked-Contig_Y3-processed-gene-0.96-mRNA-1
clust_2829	6	augustus_masked-Contig_Y3-processed-gene-2.68-mRNA-1,snap_masked-Contig_Y9-processed-gene-0.66-mRNA-1,maker-Contig_Y9-snap-gene-0.261-mRNA-1,maker-Contig_Y3-augustus-gene-1.271-mRNA-1,augustus_masked-Contig_Y9-processed-gene-0.35-mRNA-1,augustus_masked-Contig_Y3-processed-gene-2.31-mRNA-1
clust_283	6	maker-Contig_Y3-snap-gene-1.486-mRNA-1,augustus_masked-Contig_Y1-processed-gene-52.107-mRNA-1,augustus_masked-Contig_Y1-processed-gene-52.109-mRNA-1,maker-Contig_Y3-snap-gene-0.395-mRNA-1,augustus_masked-Contig_Y3-processed-gene-0.46-mRNA-1,maker-Contig_Y3-snap-gene-1.485-mRNA-1
clust_2830	7	maker-Contig_Y3-snap-gene-2.500-mRNA-1,maker-Contig_Y3-snap-gene-2.506-mRNA-1,maker-Contig_Y13-augustus-gene-0.45-mRNA-1,maker-Contig_Y6-augustus-gene-0.192-mRNA-1,maker-Contig_Y3-augustus-gene-1.259-mRNA-1,maker-Contig_Y6-augustus-gene-0.194-mRNA-1,maker-Contig_Y3-augustus-gene-9.299-mRNA-1
clust_2831	3	maker-Contig_Y3-augustus-gene-3.244-mRNA-1,maker-Contig_Y10-snap-gene-0.86-mRNA-1,maker-Contig_Y3-augustus-gene-2.351-mRNA-1
clust_2833	3	maker-Contig_Y3-snap-gene-3.626-mRNA-1,maker-Contig_Y3-snap-gene-6.240-mRNA-1,maker-Contig_Y12-snap-gene-0.86-mRNA-1
clust_2836	12	maker-Contig_Y3-augustus-gene-5.175-mRNA-1,maker-Contig_Y1-augustus-gene-50.73-mRNA-1,augustus_masked-Contig_Y3-processed-gene-2.46-mRNA-1,augustus_masked-Contig_Y3-processed-gene-6.28-mRNA-1,augustus_masked-Contig_Y1-processed-gene-48.1-mRNA-1,maker-Contig_Y1-augustus-gene-50.72-mRNA-1,maker-Contig_Y1-snap-gene-50.100-mRNA-1,augustus_masked-Contig_Y1-processed-gene-0.27-mRNA-1,augustus_masked-Co…
clust_284	33	augustus_masked-Contig_Y3-processed-gene-1.76-mRNA-1,augustus_masked-Contig_Y3-processed-gene-3.4-mRNA-1,augustus_masked-Contig_Y13-processed-gene-0.5-mRNA-1,augustus_masked-Contig_Y6-processed-gene-0.4-mRNA-1,augustus_masked-Contig_Y3-processed-gene-0.39-mRNA-1,augustus_masked-Contig_Y6-processed-gene-0.46-mRNA-1,maker-Contig_Y3-snap-gene-0.413-mRNA-1,augustus_masked-Contig_Y3-processed-gene-2.1…
clust_2840	10	maker-Contig_Y3-snap-gene-9.603-mRNA-1,augustus_masked-Contig_Y1-processed-gene-6.75-mRNA-1,maker-MullerC-snap-gene-10.1602-mRNA-1,maker-Contig_Y1-snap-gene-0.486-mRNA-1,maker-Contig_Y1-snap-gene-0.587-mRNA-1,maker-MullerC-snap-gene-10.1581-mRNA-1,augustus_masked-MullerC-processed-gene-10.80-mRNA-1,augustus_masked-Contig_Y1-processed-gene-6.77-mRNA-1,maker-Contig_Y1-snap-gene-6.1025-mRNA-1,august…
clust_2843	4	maker-Contig_Y3-snap-gene-9.543-mRNA-1,maker-Contig_Y7-snap-gene-0.240-mRNA-1,maker-Contig_Y3-snap-gene-0.417-mRNA-1,maker-Contig_Y6-snap-gene-0.377-mRNA-1
clust_2846	5	maker-Contig_Y5-snap-gene-0.817-mRNA-1,maker-Contig_Y5-snap-gene-0.815-mRNA-1,maker-Contig_Y5-snap-gene-0.929-mRNA-1,maker-Contig_Y5-snap-gene-0.816-mRNA-1,maker-Contig_Y5-snap-gene-0.928-mRNA-1
clust_2848	3	maker-Contig_Y5-augustus-gene-0.235-mRNA-1,maker-Contig_Y5-snap-gene-0.733-mRNA-1,maker-Contig_Y5-snap-gene-0.734-mRNA-1
clust_2849	3	maker-Contig_Y5-augustus-gene-0.430-mRNA-1,snap_masked-Contig_Y2-processed-gene-32.46-mRNA-1,augustus_masked-Contig_Y5-processed-gene-0.67-mRNA-1
clust_285	4	augustus_masked-Contig_Y3-processed-gene-2.55-mRNA-1,snap_masked-Contig_Y3-processed-gene-3.115-mRNA-1,snap_masked-Contig_Y3-processed-gene-1.187-mRNA-1,snap_masked-Contig_Y6-processed-gene-0.110-mRNA-1
clust_2851	4	maker-Contig_Y6-augustus-gene-0.191-mRNA-1,maker-Contig_Y3-augustus-gene-1.344-mRNA-1,maker-Contig_Y3-augustus-gene-0.294-mRNA-1,maker-Contig_Y1-snap-gene-52.641-mRNA-1
clust_2856	4	augustus_masked-Contig_Y7-processed-gene-0.12-mRNA-1,snap_masked-Contig_Y1-processed-gene-52.220-mRNA-1,maker-Contig_Y13-snap-gene-0.85-mRNA-1,augustus_masked-Contig_Y3-processed-gene-0.2-mRNA-1
clust_2859	3	augustus_masked-Contig_Y9-processed-gene-0.30-mRNA-1,augustus_masked-Contig_Y11-processed-gene-0.12-mRNA-1,augustus_masked-Contig_Y11-processed-gene-0.14-mRNA-1
clust_2860	3	maker-Contig_Y9-snap-gene-0.364-mRNA-1,maker-Contig_Y11-snap-gene-0.111-mRNA-1,maker-Contig_Y11-snap-gene-0.106-mRNA-1
clust_287	3	snap_masked-Contig_Y3-processed-gene-2.124-mRNA-1,snap_masked-Contig_Y6-processed-gene-0.101-mRNA-1,snap_masked-Contig_Y3-processed-gene-0.151-mRNA-1
clust_288	14	maker-Contig_Y3-snap-gene-2.394-mRNA-1,maker-Contig_Y1-augustus-gene-52.397-mRNA-1,maker-Contig_Y1-augustus-gene-52.398-mRNA-1,maker-Contig_Y11-snap-gene-0.127-mRNA-1,maker-Contig_Y3-augustus-gene-9.297-mRNA-1,maker-Contig_Y9-snap-gene-0.295-mRNA-1,maker-Contig_Y9-augustus-gene-0.208-mRNA-1,maker-Contig_Y11-snap-gene-0.135-mRNA-1,maker-Contig_Y11-snap-gene-0.118-mRNA-1,maker-Contig_Y7-augustus-ge…
clust_2883	4	maker-MullerA-snap-gene-4.647-mRNA-1,maker-MullerA-snap-gene-4.622-mRNA-1,maker-MullerA-snap-gene-4.624-mRNA-1,maker-MullerA-snap-gene-4.649-mRNA-1
clust_290	9	augustus_masked-Contig_Y3-processed-gene-3.7-mRNA-1,augustus_masked-Contig_Y3-processed-gene-3.14-mRNA-1,maker-Contig_Y3-augustus-gene-9.333-mRNA-1,augustus_masked-Contig_Y7-processed-gene-0.39-mRNA-1,augustus_masked-Contig_Y3-processed-gene-3.8-mRNA-1,maker-Contig_Y7-snap-gene-0.250-mRNA-1,maker-Contig_Y3-snap-gene-3.388-mRNA-1,maker-Contig_Y12-snap-gene-0.81-mRNA-1,augustus_masked-Contig_Y7-pro…
clust_291	5	snap_masked-Contig_Y3-processed-gene-3.116-mRNA-1,snap_masked-Contig_Y7-processed-gene-0.69-mRNA-1,snap_masked-Contig_Y3-processed-gene-3.77-mRNA-1,snap_masked-Contig_Y3-processed-gene-3.82-mRNA-1,snap_masked-Contig_Y10-processed-gene-0.27-mRNA-1
clust_292	28	maker-Contig_Y3-snap-gene-3.508-mRNA-1,maker-Contig_Y1-augustus-gene-52.331-mRNA-1,maker-Contig_Y1-augustus-gene-52.335-mRNA-1,maker-Contig_Y1-snap-gene-52.556-mRNA-1,maker-Contig_Y1-snap-gene-52.440-mRNA-1,maker-Contig_Y3-snap-gene-4.209-mRNA-1,maker-Contig_Y3-snap-gene-4.212-mRNA-1,maker-Contig_Y3-augustus-gene-7.234-mRNA-1,maker-Contig_Y1-augustus-gene-52.364-mRNA-1,maker-Contig_Y3-augustus-ge…
clust_2921	3	maker-MullerA-snap-gene-13.1199-mRNA-1,snap_masked-MullerA-processed-gene-13.275-mRNA-1,maker-MullerA-snap-gene-13.1203-mRNA-1
clust_2923	3	maker-MullerA-augustus-gene-14.211-mRNA-1,maker-MullerA-snap-gene-15.533-mRNA-1,maker-MullerA-snap-gene-15.751-mRNA-1
clust_2928	7	maker-MullerA-augustus-gene-15.481-mRNA-1,maker-MullerA-augustus-gene-15.297-mRNA-1,maker-MullerA-augustus-gene-16.440-mRNA-1,maker-MullerA-augustus-gene-15.365-mRNA-1,maker-MullerA-augustus-gene-15.364-mRNA-1,maker-MullerA-augustus-gene-15.390-mRNA-1,maker-MullerA-augustus-gene-15.368-mRNA-1
clust_295	63	maker-Contig_Y3-augustus-gene-4.137-mRNA-1,augustus_masked-Contig_Y3-processed-gene-5.26-mRNA-1,maker-Contig_Y4-augustus-gene-0.174-mRNA-1,snap_masked-Contig_Y1-processed-gene-17.68-mRNA-1,maker-Contig_Y3-augustus-gene-4.182-mRNA-1,maker-Contig_Y3-augustus-gene-5.196-mRNA-1,maker-Contig_Y3-augustus-gene-8.98-mRNA-1,augustus_masked-Contig_Y4-processed-gene-0.4-mRNA-1,maker-Contig_Y3-augustus-gene-…
clust_296	9	maker-Contig_Y3-augustus-gene-6.156-mRNA-1,augustus_masked-Contig_Y2-processed-gene-3.41-mRNA-1,maker-Contig_Y1-snap-gene-30.380-mRNA-1,augustus_masked-Contig_Y2-processed-gene-0.61-mRNA-1,maker-Contig_Y1-snap-gene-16.282-mRNA-1,augustus_masked-Contig_Y1-processed-gene-33.32-mRNA-1,maker-MullerAD-snap-gene-41.35-mRNA-1,maker-Contig_Y1-snap-gene-39.288-mRNA-1,augustus_masked-MullerA-processed-gene…
clust_297	4	maker-Contig_Y3-snap-gene-7.357-mRNA-1,augustus_masked-Contig_Y6-processed-gene-0.59-mRNA-1,maker-Contig_Y1-snap-gene-52.517-mRNA-1,maker-Contig_Y3-snap-gene-7.416-mRNA-1
clust_298	9	maker-Contig_Y3-augustus-gene-7.189-mRNA-1,maker-Contig_Y1-snap-gene-0.624-mRNA-1,snap_masked-Contig_Y3-processed-gene-3.148-mRNA-1,maker-Contig_Y3-snap-gene-3.648-mRNA-1,maker-Contig_Y3-augustus-gene-8.165-mRNA-1,maker-Contig_Y3-augustus-gene-3.373-mRNA-1,maker-MullerE-augustus-gene-7.267-mRNA-1,augustus_masked-Contig_Y3-processed-gene-3.50-mRNA-1,maker-Contig_Y3-snap-gene-3.417-mRNA-1
clust_301	10	maker-Contig_Y3-augustus-gene-8.144-mRNA-1,maker-Contig_Y3-augustus-gene-3.182-mRNA-1,maker-Contig_Y3-snap-gene-5.355-mRNA-1,snap_masked-Contig_Y1-processed-gene-18.97-mRNA-1,maker-Contig_Y1-augustus-gene-17.158-mRNA-1,maker-Contig_Y1-augustus-gene-17.218-mRNA-1,maker-Contig_Y4-augustus-gene-0.164-mRNA-1,maker-Contig_Y1-augustus-gene-6.575-mRNA-1,maker-Contig_Y4-snap-gene-0.359-mRNA-1,maker-Conti…
clust_3016	3	maker-MullerAD-snap-gene-4.800-mRNA-1,snap_masked-MullerAD-processed-gene-4.126-mRNA-1,maker-MullerAD-snap-gene-4.807-mRNA-1
clust_302	8	maker-Contig_Y3-augustus-gene-8.177-mRNA-1,maker-Contig_Y3-snap-gene-9.636-mRNA-1,maker-Contig_Y3-augustus-gene-3.299-mRNA-1,maker-Contig_Y3-snap-gene-8.336-mRNA-1,maker-Contig_Y3-snap-gene-3.565-mRNA-1,maker-Contig_Y3-snap-gene-3.421-mRNA-1,maker-Contig_Y5-snap-gene-0.740-mRNA-1,maker-Contig_Y3-snap-gene-3.566-mRNA-1
clust_304	23	maker-Contig_Y3-augustus-gene-9.376-mRNA-1,maker-Contig_Y1-snap-gene-0.627-mRNA-1,maker-Contig_Y3-augustus-gene-4.164-mRNA-1,maker-Contig_Y3-augustus-gene-7.212-mRNA-1,maker-Contig_Y3-snap-gene-8.306-mRNA-1,maker-Contig_Y4-augustus-gene-0.157-mRNA-1,maker-Contig_Y4-augustus-gene-0.226-mRNA-1,maker-Contig_Y3-augustus-gene-4.124-mRNA-1,maker-Contig_Y3-augustus-gene-4.142-mRNA-1,maker-Contig_Y3-augu…
clust_306	3	augustus_masked-Contig_Y3-processed-gene-9.45-mRNA-1,augustus_masked-Contig_Y3-processed-gene-9.46-mRNA-1,maker-Contig_Y6-augustus-gene-0.226-mRNA-1
clust_307	4	maker-Contig_Y35-snap-gene-0.47-mRNA-1,maker-MullerC-augustus-gene-19.661-mRNA-1,maker-Contig_Y2-snap-gene-21.468-mRNA-1,augustus_masked-Contig_Y15-processed-gene-0.13-mRNA-1
clust_309	9	maker-Contig_Y4-augustus-gene-0.306-mRNA-1,augustus_masked-Contig_Y3-processed-gene-8.3-mRNA-1,maker-Contig_Y4-snap-gene-0.446-mRNA-1,maker-Contig_Y4-snap-gene-0.420-mRNA-1,maker-Contig_Y1-augustus-gene-17.139-mRNA-1,maker-Contig_Y3-augustus-gene-8.103-mRNA-1,maker-Contig_Y4-snap-gene-0.348-mRNA-1,maker-Contig_Y5-snap-gene-0.784-mRNA-1,maker-Contig_Y3-snap-gene-8.292-mRNA-1
clust_310	7	maker-Contig_Y4-snap-gene-0.364-mRNA-1,maker-Contig_Y3-snap-gene-3.403-mRNA-1,maker-Contig_Y3-augustus-gene-8.109-mRNA-1,maker-Contig_Y1-augustus-gene-17.159-mRNA-1,maker-Contig_Y4-augustus-gene-0.298-mRNA-1,maker-Contig_Y3-augustus-gene-4.138-mRNA-1,maker-Contig_Y3-augustus-gene-7.216-mRNA-1
clust_3138	3	maker-MullerAD-snap-gene-26.890-mRNA-1,maker-MullerC-augustus-gene-12.378-mRNA-1,maker-MullerAD-augustus-gene-25.239-mRNA-1
clust_317	5	maker-Contig_Y6-snap-gene-0.337-mRNA-1,snap_masked-Contig_Y1-processed-gene-52.212-mRNA-1,maker-Contig_Y3-snap-gene-6.243-mRNA-1,maker-Contig_Y1-snap-gene-0.453-mRNA-1,maker-Contig_Y3-snap-gene-5.295-mRNA-1
clust_3189	5	maker-MullerB-snap-gene-5.302-mRNA-1,snap_masked-MullerB-processed-gene-5.108-mRNA-1,augustus_masked-MullerB-processed-gene-5.0-mRNA-1,augustus_masked-MullerB-processed-gene-5.37-mRNA-1,augustus_masked-MullerB-processed-gene-5.36-mRNA-1
clust_322	4	snap_masked-Contig_Y7-processed-gene-0.70-mRNA-1,maker-Contig_Y7-augustus-gene-0.171-mRNA-1,maker-Contig_Y7-augustus-gene-0.170-mRNA-1,maker-Contig_Y3-augustus-gene-3.246-mRNA-1
clust_324	13	maker-Contig_Y9-augustus-gene-0.221-mRNA-1,augustus_masked-Contig_Y3-processed-gene-9.30-mRNA-1,maker-Contig_Y11-augustus-gene-0.87-mRNA-1,augustus_masked-Contig_Y3-processed-gene-9.85-mRNA-1,maker-Contig_Y11-augustus-gene-0.94-mRNA-1,maker-Contig_Y3-augustus-gene-2.311-mRNA-1,augustus_masked-Contig_Y1-processed-gene-52.19-mRNA-1,augustus_masked-Contig_Y11-processed-gene-0.3-mRNA-1,maker-Contig_Y…
clust_3255	4	maker-MullerB-augustus-gene-15.450-mRNA-1,maker-MullerB-augustus-gene-15.300-mRNA-1,maker-MullerB-augustus-gene-15.451-mRNA-1,maker-MullerB-augustus-gene-15.297-mRNA-1
clust_3318	3	maker-MullerB-augustus-gene-25.380-mRNA-1,maker-MullerB-augustus-gene-25.384-mRNA-1,maker-MullerB-snap-gene-25.778-mRNA-1
clust_3396	3	maker-MullerC-augustus-gene-8.890-mRNA-1,maker-Contig_Y1-augustus-gene-14.159-mRNA-1,maker-Contig_Y1-snap-gene-14.347-mRNA-1
clust_3424	3	maker-MullerC-augustus-gene-13.848-mRNA-1,maker-Contig_Y1-snap-gene-31.175-mRNA-1,maker-Contig_Y1-snap-gene-31.176-mRNA-1
clust_3434	3	maker-MullerC-augustus-gene-15.349-mRNA-1,maker-Contig_Y2-snap-gene-33.591-mRNA-1,maker-Contig_Y2-augustus-gene-33.238-mRNA-1
clust_3438	4	maker-MullerC-augustus-gene-15.548-mRNA-1,maker-MullerC-augustus-gene-15.369-mRNA-1,maker-Contig_Y2-snap-gene-32.222-mRNA-1,snap_masked-Contig_Y2-processed-gene-32.87-mRNA-1
clust_3441	3	maker-MullerC-augustus-gene-16.577-mRNA-1,maker-Contig_Y2-augustus-gene-28.334-mRNA-1,maker-Contig_Y2-augustus-gene-28.332-mRNA-1
clust_3442	3	maker-MullerC-augustus-gene-16.372-mRNA-1,maker-Contig_Y2-augustus-gene-28.445-mRNA-1,maker-Contig_Y2-augustus-gene-28.460-mRNA-1
clust_3446	3	maker-MullerC-snap-gene-16.1497-mRNA-1,maker-Contig_Y2-snap-gene-27.382-mRNA-1,maker-Contig_Y2-augustus-gene-27.196-mRNA-1
clust_3454	4	maker-MullerC-augustus-gene-17.781-mRNA-1,maker-Contig_Y2-snap-gene-15.752-mRNA-1,maker-Contig_Y2-snap-gene-15.732-mRNA-1,maker-Contig_Y2-augustus-gene-15.386-mRNA-1
clust_3488	3	maker-MullerC-augustus-gene-21.477-mRNA-1,maker-Contig_Y2-snap-gene-10.598-mRNA-1,maker-Contig_Y2-augustus-gene-10.230-mRNA-1
clust_3501	3	maker-MullerC-augustus-gene-23.522-mRNA-1,snap_masked-Contig_Y2-processed-gene-3.115-mRNA-1,snap_masked-Contig_Y2-processed-gene-3.81-mRNA-1
clust_3522	4	augustus_masked-MullerE-processed-gene-0.52-mRNA-1,augustus_masked-MullerE-processed-gene-0.53-mRNA-1,augustus_masked-MullerE-processed-gene-0.51-mRNA-1,augustus_masked-MullerE-processed-gene-0.54-mRNA-1
clust_3571	3	maker-MullerE-snap-gene-7.619-mRNA-1,snap_masked-MullerE-processed-gene-7.142-mRNA-1,maker-MullerE-augustus-gene-7.330-mRNA-1
clust_3639	3	augustus_masked-MullerE-processed-gene-19.3-mRNA-1,augustus_masked-MullerE-processed-gene-19.5-mRNA-1,augustus_masked-MullerE-processed-gene-19.4-mRNA-1
clust_3660	3	maker-MullerE-augustus-gene-22.589-mRNA-1,maker-MullerE-augustus-gene-22.591-mRNA-1,maker-MullerE-augustus-gene-22.588-mRNA-1
clust_369	5	maker-MullerA-snap-gene-7.428-mRNA-1,maker-MullerA-snap-gene-7.421-mRNA-1,maker-MullerA-snap-gene-7.427-mRNA-1,snap_masked-MullerA-processed-gene-7.123-mRNA-1,maker-MullerA-snap-gene-7.419-mRNA-1
clust_3722	5	maker-MullerE-augustus-gene-31.575-mRNA-1,maker-MullerE-augustus-gene-31.586-mRNA-1,maker-MullerE-augustus-gene-31.580-mRNA-1,maker-MullerE-augustus-gene-31.556-mRNA-1,maker-MullerE-augustus-gene-31.587-mRNA-1
clust_373	4	maker-MullerA-snap-gene-8.701-mRNA-1,augustus_masked-MullerA-processed-gene-8.75-mRNA-1,augustus_masked-MullerA-processed-gene-8.74-mRNA-1,maker-MullerA-snap-gene-8.704-mRNA-1
clust_374	4	augustus_masked-MullerA-processed-gene-8.30-mRNA-1,snap_masked-MullerA-processed-gene-8.132-mRNA-1,maker-MullerA-snap-gene-8.686-mRNA-1,snap_masked-MullerA-processed-gene-8.205-mRNA-1
clust_3741	12	maker-Contig_AX_tr1-augustus-gene-0.24-mRNA-1,maker-MullerAD-augustus-gene-31.294-mRNA-1,snap_masked-MullerAD-processed-gene-31.121-mRNA-1,maker-MullerAD-snap-gene-31.548-mRNA-1,augustus_masked-Contig_AX_tr1-processed-gene-0.1-mRNA-1,maker-Contig_AX_tr1-augustus-gene-0.38-mRNA-1,maker-MullerAD-augustus-gene-31.278-mRNA-1,maker-MullerAD-augustus-gene-31.351-mRNA-1,maker-Contig_AX_tr1-augustus-gene…
clust_3743	6	maker-Contig_Y1-snap-gene-0.387-mRNA-1,snap_masked-Contig_Y1-processed-gene-0.115-mRNA-1,maker-Contig_Y1-augustus-gene-6.271-mRNA-1,snap_masked-Contig_Y1-processed-gene-0.111-mRNA-1,maker-Contig_Y1-augustus-gene-0.295-mRNA-1,augustus_masked-Contig_Y3-processed-gene-9.66-mRNA-1
clust_3745	4	maker-Contig_Y1-snap-gene-1.182-mRNA-1,maker-Contig_Y3-snap-gene-1.387-mRNA-1,maker-Contig_Y1-snap-gene-52.638-mRNA-1,maker-Contig_Y3-snap-gene-1.421-mRNA-1
clust_3760	3	maker-Contig_Y1-augustus-gene-5.620-mRNA-1,snap_masked-MullerC-processed-gene-7.295-mRNA-1,maker-Contig_Y1-augustus-gene-5.617-mRNA-1
clust_3780	3	maker-Contig_Y1-snap-gene-12.140-mRNA-1,maker-MullerA-snap-gene-5.413-mRNA-1,augustus_masked-Contig_Y2-processed-gene-34.25-mRNA-1
clust_38	3	maker-Contig_Y1-augustus-gene-14.298-mRNA-1,maker-Contig_Y1-snap-gene-14.496-mRNA-1,maker-MullerC-augustus-gene-8.513-mRNA-1
clust_3810	3	maker-Contig_Y1-snap-gene-28.954-mRNA-1,maker-Contig_Y1-snap-gene-28.947-mRNA-1,snap_masked-MullerC-processed-gene-12.319-mRNA-1
clust_3813	3	maker-Contig_Y1-snap-gene-28.1007-mRNA-1,maker-Contig_Y1-snap-gene-30.324-mRNA-1,maker-MullerC-augustus-gene-13.472-mRNA-1
clust_3826	3	maker-Contig_Y1-augustus-gene-36.166-mRNA-1,maker-MullerC-snap-gene-7.1110-mRNA-1,maker-MullerC-snap-gene-7.1109-mRNA-1
clust_3829	5	maker-Contig_Y1-snap-gene-36.241-mRNA-1,maker-Contig_Y1-augustus-gene-37.143-mRNA-1,maker-Contig_Y1-snap-gene-37.320-mRNA-1,maker-Contig_Y1-snap-gene-37.295-mRNA-1,maker-Contig_Y1-augustus-gene-37.181-mRNA-1
clust_3841	3	augustus_masked-Contig_Y1-processed-gene-43.2-mRNA-1,maker-MullerC-snap-gene-3.636-mRNA-1,augustus_masked-Contig_Y1-processed-gene-43.5-mRNA-1
clust_3847	4	maker-Contig_Y11-augustus-gene-0.56-mRNA-1,augustus_masked-Contig_Y3-processed-gene-5.55-mRNA-1,maker-Contig_Y6-augustus-gene-0.260-mRNA-1,augustus_masked-Contig_Y6-processed-gene-0.18-mRNA-1
clust_3850	3	augustus_masked-Contig_Y13-processed-gene-0.3-mRNA-1,augustus_masked-Contig_Y6-processed-gene-0.55-mRNA-1,augustus_masked-Contig_Y6-processed-gene-0.52-mRNA-1
clust_3851	4	maker-Contig_Y17-snap-gene-0.49-mRNA-1,maker-Contig_Y1-augustus-gene-52.394-mRNA-1,maker-Contig_Y9-snap-gene-0.297-mRNA-1,maker-Contig_Y1-augustus-gene-52.395-mRNA-1
clust_3865	3	maker-Contig_Y2-snap-gene-4.340-mRNA-1,maker-MullerC-augustus-gene-23.486-mRNA-1,maker-Contig_Y2-augustus-gene-4.221-mRNA-1
clust_3871	3	snap_masked-Contig_Y2-processed-gene-6.114-mRNA-1,snap_masked-Contig_Y2-processed-gene-6.115-mRNA-1,augustus_masked-MullerC-processed-gene-22.51-mRNA-1
clust_3892	4	maker-Contig_Y2-snap-gene-13.301-mRNA-1,maker-Contig_Y2-snap-gene-8.504-mRNA-1,maker-Contig_Y2-snap-gene-13.286-mRNA-1,maker-Contig_Y2-augustus-gene-8.236-mRNA-1
clust_3906	4	augustus_masked-Contig_Y2-processed-gene-19.78-mRNA-1,augustus_masked-MullerC-processed-gene-18.172-mRNA-1,augustus_masked-Contig_Y2-processed-gene-19.83-mRNA-1,augustus_masked-Contig_Y2-processed-gene-19.80-mRNA-1
clust_3922	3	maker-Contig_Y2-augustus-gene-28.300-mRNA-1,snap_masked-MullerC-processed-gene-16.258-mRNA-1,snap_masked-MullerC-processed-gene-16.259-mRNA-1
clust_3932	8	maker-Contig_Y2-augustus-gene-33.290-mRNA-1,augustus_masked-Contig_Y2-processed-gene-33.55-mRNA-1,snap_masked-Contig_Y2-processed-gene-33.142-mRNA-1,snap_masked-Contig_Y2-processed-gene-33.149-mRNA-1,snap_masked-Contig_Y2-processed-gene-33.152-mRNA-1,maker-Contig_Y2-snap-gene-33.675-mRNA-1,maker-Contig_Y2-snap-gene-33.782-mRNA-1,snap_masked-MullerC-processed-gene-15.135-mRNA-1
clust_3943	7	maker-Contig_Y3-snap-gene-2.516-mRNA-1,maker-Contig_Y1-augustus-gene-0.148-mRNA-1,maker-Contig_Y1-augustus-gene-0.137-mRNA-1,maker-Contig_Y6-snap-gene-0.411-mRNA-1,maker-Contig_Y3-augustus-gene-5.151-mRNA-1,maker-Contig_Y11-augustus-gene-0.101-mRNA-1,maker-Contig_Y3-augustus-gene-6.117-mRNA-1
clust_3946	4	maker-Contig_Y3-augustus-gene-6.95-mRNA-1,maker-Contig_Y12-snap-gene-0.67-mRNA-1,maker-Contig_Y6-augustus-gene-0.212-mRNA-1,maker-Contig_Y12-snap-gene-0.73-mRNA-1
clust_3953	6	maker-Contig_Y3-augustus-gene-9.365-mRNA-1,maker-Contig_Y3-augustus-gene-9.345-mRNA-1,maker-MullerAD-augustus-gene-10.736-mRNA-1,maker-Contig_Y1-snap-gene-52.498-mRNA-1,maker-Contig_Y1-snap-gene-52.495-mRNA-1,maker-MullerAD-snap-gene-10.1100-mRNA-1
clust_3956	3	maker-Contig_Y5-augustus-gene-0.216-mRNA-1,snap_masked-Contig_Y5-processed-gene-0.111-mRNA-1,snap_masked-Contig_Y5-processed-gene-0.112-mRNA-1
clust_3958	3	maker-Contig_Y5-augustus-gene-0.274-mRNA-1,maker-MullerC-augustus-gene-10.893-mRNA-1,maker-Contig_Y5-augustus-gene-0.221-mRNA-1
clust_3961	9	snap_masked-Contig_Y7-processed-gene-0.84-mRNA-1,maker-Contig_Y3-snap-gene-1.377-mRNA-1,maker-Contig_Y3-augustus-gene-9.233-mRNA-1,maker-Contig_Y1-augustus-gene-52.334-mRNA-1,maker-Contig_Y3-augustus-gene-3.291-mRNA-1,maker-Contig_Y3-augustus-gene-9.212-mRNA-1,maker-Contig_Y3-augustus-gene-7.231-mRNA-1,snap_masked-Contig_Y3-processed-gene-9.102-mRNA-1,maker-Contig_Y3-snap-gene-9.467-mRNA-1
clust_3987	13	augustus_masked-MullerA-processed-gene-6.114-mRNA-1,augustus_masked-MullerA-processed-gene-6.53-mRNA-1,augustus_masked-MullerA-processed-gene-6.54-mRNA-1,augustus_masked-MullerA-processed-gene-7.5-mRNA-1,augustus_masked-MullerA-processed-gene-7.8-mRNA-1,augustus_masked-MullerA-processed-gene-6.113-mRNA-1,augustus_masked-MullerA-processed-gene-7.4-mRNA-1,augustus_masked-MullerA-processed-gene-7.7-…
clust_4	3	maker-Contig_Y1-augustus-gene-1.151-mRNA-1,snap_masked-Contig_Y1-processed-gene-1.96-mRNA-1,snap_masked-Contig_Y1-processed-gene-1.94-mRNA-1
clust_4067	4	maker-MullerA-augustus-gene-20.645-mRNA-1,augustus_masked-Contig_Y2-processed-gene-0.0-mRNA-1,augustus_masked-MullerA-processed-gene-20.92-mRNA-1,maker-MullerA-augustus-gene-20.643-mRNA-1
clust_4132	7	augustus_masked-MullerAD-processed-gene-3.68-mRNA-1,augustus_masked-MullerAD-processed-gene-2.96-mRNA-1,augustus_masked-MullerAD-processed-gene-3.2-mRNA-1,maker-MullerAD-snap-gene-2.657-mRNA-1,augustus_masked-MullerAD-processed-gene-2.52-mRNA-1,augustus_masked-MullerAD-processed-gene-3.1-mRNA-1,maker-MullerAD-snap-gene-2.655-mRNA-1
clust_4251	4	maker-MullerAD-augustus-gene-17.257-mRNA-1,maker-MullerAD-augustus-gene-29.306-mRNA-1,augustus_masked-MullerAD-processed-gene-17.58-mRNA-1,maker-MullerAD-snap-gene-17.426-mRNA-1
clust_4302	6	maker-MullerAD-augustus-gene-26.482-mRNA-1,snap_masked-MullerAD-processed-gene-27.90-mRNA-1,maker-MullerAD-augustus-gene-26.565-mRNA-1,maker-MullerAD-augustus-gene-26.492-mRNA-1,maker-MullerAD-snap-gene-26.1017-mRNA-1,maker-MullerAD-augustus-gene-26.552-mRNA-1
clust_4304	3	maker-MullerAD-snap-gene-26.1085-mRNA-1,snap_masked-MullerAD-processed-gene-27.201-mRNA-1,maker-MullerAD-augustus-gene-26.419-mRNA-1
clust_4322	3	maker-MullerB-snap-gene-3.628-mRNA-1,maker-MullerB-augustus-gene-3.252-mRNA-1,maker-MullerB-augustus-gene-3.251-mRNA-1
clust_4410	3	maker-MullerB-augustus-gene-20.417-mRNA-1,augustus_masked-MullerB-processed-gene-20.58-mRNA-1,maker-MullerB-augustus-gene-20.418-mRNA-1
clust_4492	3	maker-MullerC-snap-gene-4.757-mRNA-1,maker-Contig_Y1-snap-gene-42.303-mRNA-1,maker-Contig_Y1-snap-gene-42.306-mRNA-1
clust_453	7	augustus_masked-MullerA-processed-gene-19.64-mRNA-1,maker-MullerA-snap-gene-19.777-mRNA-1,maker-MullerB-augustus-gene-28.301-mRNA-1,maker-MullerA-augustus-gene-19.476-mRNA-1,snap_masked-MullerB-processed-gene-28.129-mRNA-1,maker-MullerA-augustus-gene-19.480-mRNA-1,maker-MullerA-snap-gene-19.778-mRNA-1
clust_4543	3	maker-MullerC-augustus-gene-12.480-mRNA-1,maker-Contig_Y1-snap-gene-28.952-mRNA-1,maker-Contig_Y1-snap-gene-28.955-mRNA-1
clust_4551	3	maker-MullerC-augustus-gene-14.357-mRNA-1,maker-MullerA-augustus-gene-23.437-mRNA-1,maker-MullerC-snap-gene-14.929-mRNA-1
clust_4553	3	augustus_masked-MullerC-processed-gene-14.45-mRNA-1,maker-Contig_Y2-augustus-gene-35.173-mRNA-1,maker-Contig_Y2-augustus-gene-35.172-mRNA-1
clust_4557	3	maker-MullerC-augustus-gene-15.596-mRNA-1,maker-Contig_Y2-augustus-gene-31.152-mRNA-1,maker-MullerC-augustus-gene-15.597-mRNA-1
clust_4566	3	maker-MullerC-augustus-gene-16.869-mRNA-1,maker-Contig_Y2-augustus-gene-8.313-mRNA-1,maker-Contig_Y2-snap-gene-8.592-mRNA-1
clust_466	4	maker-MullerA-augustus-gene-21.431-mRNA-1,maker-MullerA-augustus-gene-21.612-mRNA-1,maker-MullerA-augustus-gene-21.616-mRNA-1,augustus_masked-MullerA-processed-gene-21.121-mRNA-1
clust_4688	3	maker-MullerE-augustus-gene-7.411-mRNA-1,maker-MullerE-snap-gene-7.734-mRNA-1,maker-MullerE-augustus-gene-7.414-mRNA-1
clust_4754	5	maker-MullerE-augustus-gene-15.619-mRNA-1,maker-MullerA-augustus-gene-21.421-mRNA-1,maker-MullerA-augustus-gene-21.430-mRNA-1,maker-MullerA-augustus-gene-21.608-mRNA-1,maker-MullerE-augustus-gene-3.626-mRNA-1
clust_4818	10	maker-MullerE-snap-gene-26.605-mRNA-1,maker-MullerE-snap-gene-26.599-mRNA-1,maker-MullerE-snap-gene-26.609-mRNA-1,maker-MullerE-snap-gene-26.614-mRNA-1,maker-MullerE-snap-gene-26.616-mRNA-1,maker-MullerE-snap-gene-26.607-mRNA-1,maker-MullerE-snap-gene-26.601-mRNA-1,maker-MullerE-snap-gene-26.611-mRNA-1,maker-MullerE-snap-gene-26.603-mRNA-1,maker-MullerE-snap-gene-26.619-mRNA-1
clust_4893	3	maker-Contig_Y1-snap-gene-8.452-mRNA-1,maker-Contig_Y1-augustus-gene-8.239-mRNA-1,maker-Contig_Y1-augustus-gene-8.205-mRNA-1
clust_4903	3	maker-Contig_Y1-snap-gene-16.283-mRNA-1,maker-MullerC-snap-gene-8.1071-mRNA-1,maker-MullerC-snap-gene-8.1070-mRNA-1
clust_4907	3	maker-Contig_Y1-augustus-gene-17.198-mRNA-1,maker-MullerC-augustus-gene-8.653-mRNA-1,maker-Contig_Y1-augustus-gene-17.106-mRNA-1
clust_4921	4	maker-Contig_Y1-snap-gene-22.816-mRNA-1,maker-Contig_Y1-augustus-gene-22.455-mRNA-1,maker-Contig_Y1-augustus-gene-22.450-mRNA-1,augustus_masked-Contig_Y1-processed-gene-22.70-mRNA-1
clust_4929	3	augustus_masked-Contig_Y1-processed-gene-28.1-mRNA-1,maker-Contig_Y1-augustus-gene-28.250-mRNA-1,augustus_masked-MullerC-processed-gene-12.49-mRNA-1
clust_4931	4	maker-Contig_Y1-augustus-gene-28.475-mRNA-1,maker-Contig_Y1-augustus-gene-28.480-mRNA-1,maker-Contig_Y1-augustus-gene-27.305-mRNA-1,maker-Contig_Y1-augustus-gene-28.235-mRNA-1
clust_4942	6	maker-Contig_Y1-snap-gene-32.715-mRNA-1,maker-MullerC-augustus-gene-13.891-mRNA-1,maker-Contig_Y1-snap-gene-32.608-mRNA-1,maker-Contig_Y1-snap-gene-32.569-mRNA-1,maker-Contig_Y1-snap-gene-32.538-mRNA-1,maker-Contig_Y1-augustus-gene-32.260-mRNA-1
clust_4944	3	maker-Contig_Y1-augustus-gene-33.100-mRNA-1,maker-MullerC-augustus-gene-6.637-mRNA-1,maker-Contig_Y1-augustus-gene-33.105-mRNA-1
clust_4952	5	maker-Contig_Y1-snap-gene-36.220-mRNA-1,maker-Contig_Y1-augustus-gene-37.160-mRNA-1,maker-Contig_Y1-augustus-gene-37.142-mRNA-1,maker-Contig_Y1-snap-gene-37.286-mRNA-1,snap_masked-Contig_Y1-processed-gene-36.49-mRNA-1
clust_4954	4	maker-Contig_Y1-augustus-gene-39.137-mRNA-1,maker-Contig_Y1-augustus-gene-39.115-mRNA-1,augustus_masked-Contig_Y1-processed-gene-39.7-mRNA-1,maker-MullerC-snap-gene-6.1539-mRNA-1
clust_4960	3	maker-Contig_Y1-augustus-gene-40.235-mRNA-1,maker-MullerC-snap-gene-4.878-mRNA-1,maker-MullerC-augustus-gene-4.390-mRNA-1
clust_4967	3	maker-Contig_Y1-snap-gene-47.16-mRNA-1,maker-MullerC-augustus-gene-3.139-mRNA-1,maker-Contig_Y1-snap-gene-45.40-mRNA-1
clust_4968	9	maker-Contig_Y1-snap-gene-50.93-mRNA-1,maker-Contig_Y3-augustus-gene-5.145-mRNA-1,maker-Contig_Y1-augustus-gene-32.220-mRNA-1,maker-Contig_Y3-augustus-gene-6.111-mRNA-1,maker-Contig_Y9-augustus-gene-0.228-mRNA-1,maker-Contig_Y10-snap-gene-0.87-mRNA-1,maker-Contig_Y2-snap-gene-27.336-mRNA-1,augustus_masked-Contig_Y3-processed-gene-5.42-mRNA-1,maker-Contig_Y3-augustus-gene-3.226-mRNA-1
clust_4969	3	maker-Contig_Y1-snap-gene-51.20-mRNA-1,maker-Contig_Y1-snap-gene-51.34-mRNA-1,maker-Contig_Y1-snap-gene-51.36-mRNA-1
clust_4971	3	maker-Contig_Y1-snap-gene-52.471-mRNA-1,maker-MullerA-snap-gene-13.986-mRNA-1,snap_masked-MullerAD-processed-gene-12.128-mRNA-1
clust_4976	7	snap_masked-Contig_Y15-processed-gene-0.41-mRNA-1,maker-Contig_Y15-augustus-gene-0.94-mRNA-1,maker-Contig_Y2-augustus-gene-21.274-mRNA-1,snap_masked-Contig_Y15-processed-gene-0.49-mRNA-1,snap_masked-Contig_Y2-processed-gene-21.110-mRNA-1,maker-Contig_Y2-snap-gene-21.538-mRNA-1,snap_masked-Contig_Y15-processed-gene-0.44-mRNA-1
clust_4988	3	maker-Contig_Y2-snap-gene-2.425-mRNA-1,maker-MullerC-augustus-gene-24.448-mRNA-1,augustus_masked-Contig_Y2-processed-gene-2.29-mRNA-1
clust_5011	3	maker-Contig_Y2-snap-gene-11.694-mRNA-1,maker-Contig_Y1-snap-gene-21.156-mRNA-1,maker-Contig_Y2-snap-gene-30.72-mRNA-1
clust_5016	4	augustus_masked-Contig_Y2-processed-gene-14.13-mRNA-1,maker-MullerC-augustus-gene-20.642-mRNA-1,maker-Contig_Y2-augustus-gene-14.183-mRNA-1,maker-MullerC-augustus-gene-20.641-mRNA-1
clust_5023	4	maker-Contig_Y2-augustus-gene-17.232-mRNA-1,maker-Contig_Y2-augustus-gene-17.265-mRNA-1,maker-Contig_Y4-snap-gene-0.492-mRNA-1,maker-MullerC-snap-gene-18.1477-mRNA-1
clust_5034	3	maker-Contig_Y2-snap-gene-19.982-mRNA-1,maker-MullerC-augustus-gene-18.1222-mRNA-1,maker-Contig_Y2-augustus-gene-19.530-mRNA-1
clust_5036	5	maker-Contig_Y2-augustus-gene-20.226-mRNA-1,maker-MullerAD-augustus-gene-26.443-mRNA-1,maker-Contig_Y2-augustus-gene-20.237-mRNA-1,maker-Contig_Y2-augustus-gene-20.235-mRNA-1,maker-MullerAD-augustus-gene-26.447-mRNA-1
clust_5045	4	maker-Contig_Y2-augustus-gene-25.127-mRNA-1,maker-Contig_Y2-augustus-gene-24.90-mRNA-1,maker-MullerC-augustus-gene-20.329-mRNA-1,maker-Contig_Y2-augustus-gene-24.84-mRNA-1
clust_5058	3	maker-Contig_Y2-augustus-gene-33.308-mRNA-1,maker-Contig_Y2-augustus-gene-33.336-mRNA-1,maker-Contig_Y2-snap-gene-33.657-mRNA-1
clust_5084	3	snap_masked-Contig_Y5-processed-gene-0.162-mRNA-1,maker-MullerC-snap-gene-10.1419-mRNA-1,maker-Contig_Y5-augustus-gene-0.341-mRNA-1
clust_5119	7	augustus_masked-MullerA-processed-gene-8.88-mRNA-1,augustus_masked-MullerA-processed-gene-8.90-mRNA-1,augustus_masked-MullerA-processed-gene-8.20-mRNA-1,augustus_masked-MullerA-processed-gene-8.24-mRNA-1,augustus_masked-MullerA-processed-gene-8.18-mRNA-1,augustus_masked-MullerA-processed-gene-8.22-mRNA-1,maker-MullerA-snap-gene-8.600-mRNA-1
clust_5139	10	maker-MullerA-augustus-gene-12.386-mRNA-1,augustus_masked-MullerA-processed-gene-12.46-mRNA-1,maker-MullerA-augustus-gene-12.385-mRNA-1,maker-MullerA-snap-gene-12.622-mRNA-1,maker-MullerA-augustus-gene-12.310-mRNA-1,augustus_masked-MullerA-processed-gene-12.52-mRNA-1,augustus_masked-MullerA-processed-gene-12.53-mRNA-1,maker-MullerA-augustus-gene-12.380-mRNA-1,maker-MullerA-augustus-gene-12.383-mR…
clust_5161	5	maker-MullerA-augustus-gene-16.343-mRNA-1,maker-MullerA-augustus-gene-16.448-mRNA-1,maker-MullerA-snap-gene-16.854-mRNA-1,maker-MullerA-snap-gene-16.856-mRNA-1,maker-MullerA-snap-gene-16.857-mRNA-1
clust_5174	3	maker-MullerA-augustus-gene-18.381-mRNA-1,maker-MullerA-augustus-gene-18.389-mRNA-1,maker-MullerA-augustus-gene-18.379-mRNA-1
clust_5234	4	maker-MullerAD-augustus-gene-4.384-mRNA-1,maker-MullerAD-snap-gene-4.804-mRNA-1,maker-MullerAD-augustus-gene-4.319-mRNA-1,maker-MullerAD-augustus-gene-4.350-mRNA-1
clust_531	5	maker-MullerAD-snap-gene-4.833-mRNA-1,maker-MullerAD-snap-gene-4.797-mRNA-1,maker-MullerAD-snap-gene-4.798-mRNA-1,snap_masked-MullerAD-processed-gene-4.141-mRNA-1,maker-MullerAD-snap-gene-4.809-mRNA-1
clust_5408	3	maker-MullerAD-augustus-gene-40.24-mRNA-1,maker-Contig_Y2-snap-gene-27.398-mRNA-1,maker-Contig_Y2-augustus-gene-27.210-mRNA-1
clust_5481	4	augustus_masked-MullerB-processed-gene-14.92-mRNA-1,maker-MullerAD-augustus-gene-17.225-mRNA-1,augustus_masked-MullerB-processed-gene-14.94-mRNA-1,augustus_masked-MullerB-processed-gene-14.96-mRNA-1
clust_55	4	maker-Contig_Y1-snap-gene-19.136-mRNA-1,maker-MullerC-snap-gene-10.1206-mRNA-1,maker-Contig_Y1-snap-gene-19.147-mRNA-1,maker-Contig_Y1-snap-gene-19.145-mRNA-1
clust_5517	3	maker-MullerB-augustus-gene-21.285-mRNA-1,maker-MullerB-augustus-gene-21.286-mRNA-1,maker-MullerA-augustus-gene-1.439-mRNA-1
clust_5591	3	maker-MullerC-augustus-gene-4.482-mRNA-1,maker-Contig_Y1-snap-gene-3.298-mRNA-1,maker-Contig_Y1-snap-gene-3.301-mRNA-1
clust_5596	3	snap_masked-MullerC-processed-gene-5.86-mRNA-1,augustus_masked-Contig_Y1-processed-gene-4.4-mRNA-1,augustus_masked-Contig_Y1-processed-gene-4.5-mRNA-1
clust_5606	3	augustus_masked-MullerC-processed-gene-7.26-mRNA-1,maker-Contig_Y1-augustus-gene-35.253-mRNA-1,snap_masked-MullerC-processed-gene-7.178-mRNA-1
clust_5610	3	maker-MullerC-augustus-gene-7.554-mRNA-1,maker-Contig_Y1-augustus-gene-6.202-mRNA-1,maker-Contig_Y1-snap-gene-6.606-mRNA-1
clust_5614	3	maker-MullerC-augustus-gene-8.633-mRNA-1,maker-MullerC-augustus-gene-8.629-mRNA-1,maker-MullerC-augustus-gene-8.628-mRNA-1
clust_5622	3	maker-MullerC-augustus-gene-8.858-mRNA-1,maker-Contig_Y1-augustus-gene-14.187-mRNA-1,maker-Contig_Y1-augustus-gene-14.200-mRNA-1
clust_5629	7	maker-MullerC-augustus-gene-9.554-mRNA-1,maker-MullerC-augustus-gene-9.514-mRNA-1,maker-MullerC-augustus-gene-9.733-mRNA-1,snap_masked-MullerC-processed-gene-9.249-mRNA-1,maker-MullerC-augustus-gene-9.651-mRNA-1,maker-MullerB-augustus-gene-26.234-mRNA-1,maker-MullerC-augustus-gene-9.293-mRNA-1
clust_5656	3	maker-MullerC-augustus-gene-14.772-mRNA-1,augustus_masked-MullerE-processed-gene-5.9-mRNA-1,maker-Contig_Y2-augustus-gene-35.146-mRNA-1
clust_5661	3	maker-MullerC-augustus-gene-15.319-mRNA-1,snap_masked-Contig_Y2-processed-gene-33.130-mRNA-1,snap_masked-Contig_Y2-processed-gene-33.131-mRNA-1
clust_568	3	augustus_masked-MullerAD-processed-gene-9.75-mRNA-1,augustus_masked-MullerAD-processed-gene-0.31-mRNA-1,augustus_masked-MullerAD-processed-gene-0.91-mRNA-1
clust_5686	3	snap_masked-MullerC-processed-gene-17.239-mRNA-1,snap_masked-Contig_Y2-processed-gene-15.106-mRNA-1,maker-Contig_Y2-augustus-gene-15.261-mRNA-1
clust_5735	4	maker-MullerC-snap-gene-23.754-mRNA-1,augustus_masked-MullerC-processed-gene-23.11-mRNA-1,maker-MullerC-snap-gene-23.780-mRNA-1,maker-MullerC-snap-gene-23.774-mRNA-1
clust_5739	3	maker-MullerC-augustus-gene-24.1197-mRNA-1,maker-Contig_Y2-augustus-gene-0.160-mRNA-1,maker-Contig_Y2-snap-gene-0.355-mRNA-1
clust_5795	5	augustus_masked-MullerE-processed-gene-5.143-mRNA-1,augustus_masked-MullerE-processed-gene-5.145-mRNA-1,augustus_masked-MullerE-processed-gene-5.142-mRNA-1,augustus_masked-MullerE-processed-gene-5.144-mRNA-1,maker-MullerE-snap-gene-5.1371-mRNA-1
clust_5873	3	maker-MullerE-augustus-gene-17.387-mRNA-1,maker-MullerE-augustus-gene-17.391-mRNA-1,maker-MullerE-augustus-gene-17.389-mRNA-1
clust_5878	6	augustus_masked-MullerE-processed-gene-18.9-mRNA-1,augustus_masked-MullerE-processed-gene-18.13-mRNA-1,augustus_masked-MullerE-processed-gene-18.15-mRNA-1,augustus_masked-MullerE-processed-gene-18.17-mRNA-1,augustus_masked-MullerE-processed-gene-18.19-mRNA-1,augustus_masked-MullerE-processed-gene-18.21-mRNA-1
clust_5979	3	maker-Contig_AX1-snap-gene-0.215-mRNA-1,maker-MullerAD-snap-gene-23.1024-mRNA-1,maker-Contig_AX1-snap-gene-0.186-mRNA-1
clust_5994	6	maker-Contig_Y1-snap-gene-6.789-mRNA-1,maker-Contig_Y1-snap-gene-6.782-mRNA-1,maker-Contig_Y1-snap-gene-6.786-mRNA-1,maker-Contig_Y1-snap-gene-6.778-mRNA-1,maker-Contig_Y1-snap-gene-6.784-mRNA-1,maker-Contig_Y1-snap-gene-6.780-mRNA-1
clust_6007	6	maker-Contig_Y1-snap-gene-10.542-mRNA-1,maker-Contig_Y1-augustus-gene-11.222-mRNA-1,maker-Contig_Y1-augustus-gene-11.252-mRNA-1,maker-Contig_Y1-snap-gene-11.448-mRNA-1,maker-Contig_Y1-augustus-gene-11.266-mRNA-1,maker-Contig_Y1-snap-gene-11.406-mRNA-1
clust_6016	3	maker-Contig_Y1-augustus-gene-17.154-mRNA-1,maker-Contig_Y4-snap-gene-0.476-mRNA-1,maker-Contig_Y1-augustus-gene-17.138-mRNA-1
clust_603	3	snap_masked-MullerAD-processed-gene-14.142-mRNA-1,maker-MullerAD-augustus-gene-14.481-mRNA-1,augustus_masked-MullerAD-processed-gene-26.60-mRNA-1
clust_6045	3	maker-Contig_Y1-snap-gene-32.508-mRNA-1,maker-MullerA-snap-gene-4.651-mRNA-1,maker-Contig_Y1-snap-gene-21.158-mRNA-1
clust_6096	3	augustus_masked-Contig_Y2-processed-gene-5.21-mRNA-1,maker-Contig_Y2-augustus-gene-5.222-mRNA-1,maker-MullerC-augustus-gene-23.581-mRNA-1
clust_6107	3	maker-Contig_Y2-snap-gene-8.655-mRNA-1,maker-Contig_Y2-snap-gene-8.670-mRNA-1,maker-MullerC-augustus-gene-17.625-mRNA-1
clust_6151	3	maker-Contig_Y2-snap-gene-27.328-mRNA-1,maker-Contig_Y2-augustus-gene-27.159-mRNA-1,augustus_masked-MullerC-processed-gene-16.106-mRNA-1
clust_6170	4	maker-Contig_Y3-snap-gene-3.501-mRNA-1,maker-Contig_Y3-snap-gene-8.265-mRNA-1,snap_masked-Contig_Y1-processed-gene-17.69-mRNA-1,maker-Contig_Y3-augustus-gene-7.273-mRNA-1
clust_6181	3	augustus_masked-Contig_Y6-processed-gene-0.20-mRNA-1,maker-Contig_Y6-augustus-gene-0.294-mRNA-1,snap_masked-Contig_Y6-processed-gene-0.162-mRNA-1
clust_6191	3	maker-MullerA-augustus-gene-0.173-mRNA-1,augustus_masked-MullerA-processed-gene-0.24-mRNA-1,maker-MullerA-snap-gene-0.335-mRNA-1
clust_620	3	maker-MullerAD-augustus-gene-16.404-mRNA-1,maker-MullerAD-augustus-gene-16.385-mRNA-1,maker-MullerAD-augustus-gene-16.389-mRNA-1
clust_6202	3	augustus_masked-MullerA-processed-gene-3.22-mRNA-1,augustus_masked-MullerA-processed-gene-3.64-mRNA-1,augustus_masked-MullerA-processed-gene-3.18-mRNA-1
clust_6226	5	maker-MullerA-augustus-gene-8.308-mRNA-1,maker-MullerA-snap-gene-8.681-mRNA-1,snap_masked-MullerA-processed-gene-8.201-mRNA-1,maker-MullerA-snap-gene-8.684-mRNA-1,snap_masked-MullerA-processed-gene-8.206-mRNA-1
clust_6257	3	maker-MullerA-augustus-gene-13.383-mRNA-1,maker-MullerA-augustus-gene-3.244-mRNA-1,maker-MullerA-augustus-gene-13.381-mRNA-1
clust_6305	3	maker-MullerA-snap-gene-21.973-mRNA-1,maker-MullerA-augustus-gene-21.530-mRNA-1,maker-MullerA-augustus-gene-21.528-mRNA-1
clust_6417	3	augustus_masked-MullerAD-processed-gene-16.58-mRNA-1,augustus_masked-MullerAD-processed-gene-16.60-mRNA-1,augustus_masked-MullerAD-processed-gene-16.62-mRNA-1
clust_6489	4	maker-MullerAD-snap-gene-44.18-mRNA-1,maker-MullerAD-snap-gene-43.34-mRNA-1,maker-MullerAD-snap-gene-44.13-mRNA-1,maker-MullerAD-snap-gene-44.15-mRNA-1
clust_6568	13	maker-MullerB-snap-gene-16.626-mRNA-1,augustus_masked-MullerB-processed-gene-9.37-mRNA-1,augustus_masked-MullerB-processed-gene-9.38-mRNA-1,maker-MullerB-snap-gene-16.625-mRNA-1,snap_masked-MullerB-processed-gene-9.119-mRNA-1,augustus_masked-MullerB-processed-gene-9.43-mRNA-1,augustus_masked-MullerB-processed-gene-9.34-mRNA-1,augustus_masked-MullerB-processed-gene-9.36-mRNA-1,augustus_masked-Mull…
clust_6569	3	maker-MullerB-snap-gene-16.636-mRNA-1,maker-MullerB-snap-gene-16.468-mRNA-1,maker-MullerB-snap-gene-17.699-mRNA-1
clust_6610	3	maker-MullerB-snap-gene-20.1097-mRNA-1,maker-MullerB-augustus-gene-20.563-mRNA-1,maker-MullerB-augustus-gene-20.564-mRNA-1
clust_6611	3	maker-MullerB-snap-gene-20.841-mRNA-1,maker-MullerB-snap-gene-20.829-mRNA-1,maker-MullerB-augustus-gene-20.387-mRNA-1
clust_670	13	maker-MullerAD-augustus-gene-23.531-mRNA-1,maker-MullerAD-snap-gene-23.1157-mRNA-1,maker-MullerAD-snap-gene-23.1148-mRNA-1,maker-MullerAD-augustus-gene-23.536-mRNA-1,maker-MullerAD-augustus-gene-23.530-mRNA-1,maker-Contig_AX1-snap-gene-0.262-mRNA-1,maker-Contig_AX1-augustus-gene-0.66-mRNA-1,maker-Contig_AX1-augustus-gene-0.68-mRNA-1,maker-Contig_AX1-augustus-gene-0.67-mRNA-1,maker-MullerAD-august…
clust_6741	3	maker-MullerC-augustus-gene-12.599-mRNA-1,maker-Contig_Y1-augustus-gene-24.143-mRNA-1,maker-Contig_Y1-augustus-gene-24.181-mRNA-1
clust_6752	3	maker-MullerC-augustus-gene-14.748-mRNA-1,maker-Contig_Y1-snap-gene-33.294-mRNA-1,maker-Contig_Y1-augustus-gene-33.97-mRNA-1
clust_6761	3	maker-MullerC-snap-gene-15.1073-mRNA-1,augustus_masked-Contig_Y2-processed-gene-31.27-mRNA-1,augustus_masked-Contig_Y2-processed-gene-31.28-mRNA-1
clust_6780	3	maker-MullerC-snap-gene-18.1506-mRNA-1,maker-Contig_Y2-snap-gene-17.719-mRNA-1,maker-Contig_Y2-snap-gene-17.749-mRNA-1
clust_680	3	maker-MullerAD-augustus-gene-24.368-mRNA-1,maker-MullerAD-augustus-gene-24.366-mRNA-1,maker-MullerAD-augustus-gene-24.367-mRNA-1
clust_6811	3	maker-MullerC-snap-gene-23.818-mRNA-1,maker-Contig_Y2-snap-gene-5.595-mRNA-1,snap_masked-Contig_Y2-processed-gene-5.119-mRNA-1
clust_689	6	maker-MullerAD-augustus-gene-26.377-mRNA-1,maker-MullerAD-augustus-gene-26.356-mRNA-1,maker-MullerAD-snap-gene-26.802-mRNA-1,maker-MullerAD-snap-gene-26.855-mRNA-1,maker-MullerAD-augustus-gene-26.354-mRNA-1,maker-MullerAD-augustus-gene-26.397-mRNA-1
clust_690	10	augustus_masked-MullerAD-processed-gene-26.57-mRNA-1,augustus_masked-MullerAD-processed-gene-26.65-mRNA-1,augustus_masked-MullerAD-processed-gene-26.58-mRNA-1,augustus_masked-MullerAD-processed-gene-26.64-mRNA-1,augustus_masked-MullerAD-processed-gene-26.51-mRNA-1,maker-MullerAD-augustus-gene-26.380-mRNA-1,augustus_masked-MullerAD-processed-gene-26.52-mRNA-1,maker-MullerAD-snap-gene-26.826-mRNA-1…
clust_7027	3	augustus_masked-MullerE-processed-gene-25.53-mRNA-1,augustus_masked-MullerE-processed-gene-13.22-mRNA-1,augustus_masked-MullerE-processed-gene-25.16-mRNA-1
clust_7035	4	maker-MullerE-snap-gene-26.936-mRNA-1,maker-MullerE-snap-gene-26.930-mRNA-1,augustus_masked-MullerE-processed-gene-26.46-mRNA-1,maker-MullerE-augustus-gene-26.409-mRNA-1
clust_7097	3	maker-Contig_AX_tr1-augustus-gene-0.116-mRNA-1,maker-MullerAD-augustus-gene-31.203-mRNA-1,maker-Contig_AX_tr1-augustus-gene-0.76-mRNA-1
clust_711	11	maker-MullerAD-snap-gene-29.385-mRNA-1,maker-MullerAD-snap-gene-29.390-mRNA-1,maker-Contig_AX1-snap-gene-0.174-mRNA-1,augustus_masked-Contig_AX1-processed-gene-0.4-mRNA-1,maker-Contig_AX1-snap-gene-0.172-mRNA-1,maker-MullerAD-snap-gene-29.375-mRNA-1,maker-MullerAD-snap-gene-29.397-mRNA-1,maker-MullerAD-snap-gene-29.396-mRNA-1,maker-Contig_AX1-snap-gene-0.181-mRNA-1,maker-Contig_AX1-snap-gene-0.18…
clust_7118	3	maker-Contig_Y1-snap-gene-8.525-mRNA-1,maker-Contig_Y1-augustus-gene-8.259-mRNA-1,maker-MullerC-augustus-gene-9.369-mRNA-1
clust_7119	3	maker-Contig_Y1-snap-gene-8.662-mRNA-1,maker-Contig_Y1-augustus-gene-8.380-mRNA-1,maker-Contig_Y1-snap-gene-8.440-mRNA-1
clust_7131	4	maker-Contig_Y1-augustus-gene-14.146-mRNA-1,maker-MullerE-augustus-gene-12.518-mRNA-1,maker-Contig_Y1-augustus-gene-14.140-mRNA-1,maker-Contig_Y1-augustus-gene-14.143-mRNA-1
clust_7174	3	augustus_masked-Contig_Y1-processed-gene-32.54-mRNA-1,maker-Contig_Y1-augustus-gene-32.329-mRNA-1,maker-Contig_Y1-snap-gene-32.786-mRNA-1
clust_7192	3	maker-Contig_Y1-snap-gene-44.198-mRNA-1,maker-MullerC-augustus-gene-3.177-mRNA-1,maker-Contig_Y1-augustus-gene-43.181-mRNA-1
clust_7195	3	snap_masked-Contig_Y1-processed-gene-52.183-mRNA-1,snap_masked-Contig_Y3-processed-gene-9.201-mRNA-1,snap_masked-Contig_Y3-processed-gene-9.155-mRNA-1
clust_720	11	maker-MullerAD-snap-gene-31.434-mRNA-1,maker-MullerAD-snap-gene-31.458-mRNA-1,maker-Contig_AX_tr1-snap-gene-0.200-mRNA-1,maker-MullerAD-augustus-gene-31.199-mRNA-1,maker-Contig_AX_tr1-augustus-gene-0.95-mRNA-1,maker-Contig_AX_tr1-augustus-gene-0.117-mRNA-1,maker-Contig_AX_tr1-snap-gene-0.221-mRNA-1,maker-MullerAD-augustus-gene-31.182-mRNA-1,snap_masked-MullerAD-processed-gene-31.70-mRNA-1,maker-M…
clust_7215	3	maker-Contig_Y2-augustus-gene-6.137-mRNA-1,maker-Contig_Y2-snap-gene-6.312-mRNA-1,maker-Contig_Y2-augustus-gene-6.138-mRNA-1
clust_7227	4	maker-Contig_Y2-augustus-gene-10.268-mRNA-1,maker-Contig_Y2-augustus-gene-10.502-mRNA-1,augustus_masked-Contig_Y2-processed-gene-10.74-mRNA-1,maker-MullerC-augustus-gene-21.495-mRNA-1
clust_724	3	maker-MullerAD-snap-gene-34.89-mRNA-1,maker-MullerAD-snap-gene-34.87-mRNA-1,maker-MullerC-snap-gene-0.22-mRNA-1
clust_725	5	maker-MullerAD-snap-gene-36.12-mRNA-1,maker-Contig_Y1-snap-gene-14.413-mRNA-1,maker-Contig_Y1-snap-gene-40.380-mRNA-1,maker-Contig_Y1-snap-gene-29.321-mRNA-1,maker-Contig_Y2-snap-gene-28.806-mRNA-1
clust_7254	3	maker-Contig_Y2-augustus-gene-20.244-mRNA-1,maker-MullerC-augustus-gene-19.529-mRNA-1,maker-Contig_Y2-augustus-gene-20.271-mRNA-1
clust_7259	3	maker-Contig_Y2-snap-gene-23.300-mRNA-1,maker-MullerC-augustus-gene-19.474-mRNA-1,augustus_masked-MullerA-processed-gene-23.21-mRNA-1
clust_726	5	maker-MullerAD-snap-gene-38.17-mRNA-1,maker-MullerAD-snap-gene-38.20-mRNA-1,maker-MullerAD-snap-gene-38.21-mRNA-1,maker-MullerAD-snap-gene-38.23-mRNA-1,maker-MullerAD-snap-gene-40.47-mRNA-1
clust_7284	4	snap_masked-Contig_Y3-processed-gene-0.132-mRNA-1,augustus_masked-Contig_Y3-processed-gene-0.13-mRNA-1,maker-Contig_Y3-snap-gene-1.413-mRNA-1,augustus_masked-Contig_Y3-processed-gene-1.25-mRNA-1
clust_7287	3	snap_masked-Contig_Y3-processed-gene-1.130-mRNA-1,snap_masked-Contig_Y3-processed-gene-9.156-mRNA-1,maker-Contig_Y3-snap-gene-2.482-mRNA-1
clust_7288	3	augustus_masked-Contig_Y3-processed-gene-1.38-mRNA-1,augustus_masked-Contig_Y3-processed-gene-1.39-mRNA-1,augustus_masked-MullerC-processed-gene-10.74-mRNA-1
clust_7289	5	maker-Contig_Y3-snap-gene-1.420-mRNA-1,maker-Contig_Y3-augustus-gene-1.263-mRNA-1,augustus_masked-Contig_Y3-processed-gene-1.43-mRNA-1,augustus_masked-Contig_Y3-processed-gene-2.52-mRNA-1,augustus_masked-Contig_Y3-processed-gene-1.71-mRNA-1
clust_7294	3	maker-Contig_Y3-snap-gene-3.622-mRNA-1,maker-Contig_Y12-snap-gene-0.84-mRNA-1,augustus_masked-Contig_Y3-processed-gene-7.2-mRNA-1
clust_73	3	maker-Contig_Y1-snap-gene-24.783-mRNA-1,maker-Contig_Y1-snap-gene-25.249-mRNA-1,maker-MullerC-augustus-gene-11.608-mRNA-1
clust_7301	3	augustus_masked-Contig_Y3-processed-gene-6.45-mRNA-1,augustus_masked-Contig_Y3-processed-gene-7.12-mRNA-1,maker-Contig_Y1-augustus-gene-0.223-mRNA-1
clust_7302	3	maker-Contig_Y3-snap-gene-9.572-mRNA-1,maker-Contig_Y1-snap-gene-52.429-mRNA-1,maker-Contig_Y9-snap-gene-0.382-mRNA-1
clust_7311	3	maker-Contig_Y5-augustus-gene-0.287-mRNA-1,maker-Contig_Y5-augustus-gene-0.228-mRNA-1,maker-MullerC-snap-gene-10.1786-mRNA-1
clust_7436	4	snap_masked-MullerA-processed-gene-23.176-mRNA-1,augustus_masked-MullerA-processed-gene-23.35-mRNA-1,maker-MullerA-augustus-gene-23.352-mRNA-1,snap_masked-MullerA-processed-gene-23.181-mRNA-1
clust_75	3	maker-Contig_Y1-snap-gene-24.622-mRNA-1,maker-Contig_Y1-augustus-gene-24.276-mRNA-1,maker-Contig_Y1-augustus-gene-24.238-mRNA-1
clust_7527	4	augustus_masked-MullerAD-processed-gene-10.117-mRNA-1,augustus_masked-MullerAD-processed-gene-10.118-mRNA-1,augustus_masked-MullerAD-processed-gene-10.55-mRNA-1,augustus_masked-MullerAD-processed-gene-10.56-mRNA-1
clust_7634	4	augustus_masked-MullerAD-processed-gene-25.13-mRNA-1,maker-MullerE-augustus-gene-3.307-mRNA-1,maker-MullerE-augustus-gene-3.306-mRNA-1,augustus_masked-MullerAD-processed-gene-25.14-mRNA-1
clust_7681	3	maker-MullerB-snap-gene-4.1038-mRNA-1,maker-MullerB-augustus-gene-4.589-mRNA-1,maker-MullerB-augustus-gene-4.606-mRNA-1
clust_7685	3	maker-MullerB-augustus-gene-5.205-mRNA-1,maker-MullerB-augustus-gene-5.200-mRNA-1,maker-MullerB-snap-gene-5.349-mRNA-1
clust_77	22	maker-Contig_Y1-snap-gene-25.302-mRNA-1,maker-Contig_Y2-snap-gene-1.589-mRNA-1,maker-Contig_Y6-snap-gene-0.345-mRNA-1,maker-Contig_Y6-snap-gene-0.464-mRNA-1,maker-MullerA-snap-gene-5.417-mRNA-1,maker-Contig_Y3-snap-gene-9.491-mRNA-1,maker-MullerA-snap-gene-1.623-mRNA-1,maker-MullerE-snap-gene-31.940-mRNA-1,maker-Contig_Y2-snap-gene-29.140-mRNA-1,maker-Contig_Y2-snap-gene-6.399-mRNA-1,maker-Contig…
clust_787	4	maker-MullerB-augustus-gene-12.329-mRNA-1,maker-MullerB-augustus-gene-12.493-mRNA-1,maker-MullerB-augustus-gene-12.494-mRNA-1,maker-MullerB-snap-gene-12.743-mRNA-1
clust_7871	3	maker-MullerC-augustus-gene-6.639-mRNA-1,maker-Contig_Y1-augustus-gene-2.124-mRNA-1,maker-Contig_Y1-augustus-gene-23.123-mRNA-1
clust_7877	3	maker-MullerC-augustus-gene-8.749-mRNA-1,augustus_masked-Contig_Y1-processed-gene-15.18-mRNA-1,maker-Contig_Y1-augustus-gene-15.156-mRNA-1
clust_7890	3	maker-MullerC-augustus-gene-10.952-mRNA-1,augustus_masked-Contig_Y5-processed-gene-0.0-mRNA-1,augustus_masked-Contig_Y5-processed-gene-0.17-mRNA-1
clust_7893	3	maker-MullerC-augustus-gene-11.415-mRNA-1,maker-Contig_Y1-augustus-gene-22.200-mRNA-1,maker-Contig_Y1-augustus-gene-22.201-mRNA-1
clust_7908	3	maker-MullerC-augustus-gene-13.772-mRNA-1,maker-Contig_Y1-augustus-gene-30.237-mRNA-1,maker-MullerC-augustus-gene-13.499-mRNA-1
clust_7913	3	maker-MullerC-augustus-gene-13.844-mRNA-1,maker-Contig_Y1-augustus-gene-31.122-mRNA-1,maker-Contig_Y1-augustus-gene-31.120-mRNA-1
clust_7958	3	maker-MullerC-augustus-gene-20.370-mRNA-1,maker-Contig_Y2-augustus-gene-11.310-mRNA-1,maker-Contig_Y2-augustus-gene-11.308-mRNA-1
clust_7975	3	maker-MullerC-augustus-gene-22.402-mRNA-1,snap_masked-Contig_Y2-processed-gene-7.113-mRNA-1,maker-Contig_Y2-augustus-gene-7.240-mRNA-1
clust_8002	4	maker-MullerE-augustus-gene-1.432-mRNA-1,maker-MullerE-augustus-gene-1.433-mRNA-1,maker-MullerE-augustus-gene-1.437-mRNA-1,maker-MullerE-augustus-gene-1.436-mRNA-1
clust_82	3	maker-Contig_Y1-augustus-gene-28.215-mRNA-1,maker-MullerC-augustus-gene-12.457-mRNA-1,maker-Contig_Y1-augustus-gene-28.248-mRNA-1
clust_8216	6	snap_masked-Contig_Y1-processed-gene-5.96-mRNA-1,maker-Contig_Y1-augustus-gene-35.164-mRNA-1,maker-Contig_Y1-augustus-gene-35.184-mRNA-1,maker-MullerC-augustus-gene-7.489-mRNA-1,maker-Contig_Y1-augustus-gene-34.247-mRNA-1,augustus_masked-Contig_Y1-processed-gene-34.37-mRNA-1
clust_8228	3	augustus_masked-Contig_Y1-processed-gene-9.3-mRNA-1,snap_masked-Contig_Y1-processed-gene-9.52-mRNA-1,augustus_masked-MullerC-processed-gene-9.89-mRNA-1
clust_8237	3	augustus_masked-Contig_Y1-processed-gene-15.37-mRNA-1,maker-Contig_Y1-snap-gene-15.342-mRNA-1,maker-Contig_Y1-augustus-gene-15.138-mRNA-1
clust_8257	4	maker-Contig_Y1-snap-gene-24.524-mRNA-1,snap_masked-MullerC-processed-gene-12.237-mRNA-1,maker-MullerC-augustus-gene-12.561-mRNA-1,maker-MullerC-augustus-gene-12.490-mRNA-1
clust_8273	3	augustus_masked-Contig_Y1-processed-gene-33.27-mRNA-1,augustus_masked-MullerC-processed-gene-6.13-mRNA-1,augustus_masked-Contig_Y1-processed-gene-33.22-mRNA-1
clust_8278	3	maker-Contig_Y1-augustus-gene-37.144-mRNA-1,augustus_masked-Contig_Y1-processed-gene-37.2-mRNA-1,maker-Contig_Y1-augustus-gene-37.195-mRNA-1
clust_8287	3	snap_masked-Contig_Y1-processed-gene-43.46-mRNA-1,maker-Contig_Y1-augustus-gene-44.69-mRNA-1,maker-MullerC-augustus-gene-3.314-mRNA-1
clust_8290	4	snap_masked-Contig_Y1-processed-gene-49.28-mRNA-1,snap_masked-Contig_Y1-processed-gene-49.30-mRNA-1,snap_masked-Contig_Y1-processed-gene-49.31-mRNA-1,snap_masked-Contig_Y1-processed-gene-49.29-mRNA-1
clust_8297	4	maker-Contig_Y2-snap-gene-0.394-mRNA-1,maker-Contig_Y1-augustus-gene-5.583-mRNA-1,maker-Contig_Y2-snap-gene-0.552-mRNA-1,maker-Contig_Y2-augustus-gene-7.201-mRNA-1
clust_8315	4	maker-Contig_Y2-snap-gene-8.526-mRNA-1,maker-Contig_Y2-augustus-gene-13.161-mRNA-1,maker-Contig_Y2-snap-gene-8.505-mRNA-1,maker-Contig_Y2-snap-gene-8.517-mRNA-1
clust_8376	5	maker-Contig_Y3-snap-gene-2.509-mRNA-1,snap_masked-Contig_Y9-processed-gene-0.74-mRNA-1,maker-Contig_Y3-snap-gene-2.502-mRNA-1,maker-Contig_Y9-snap-gene-0.265-mRNA-1,maker-MullerAD-snap-gene-10.779-mRNA-1
clust_8377	5	maker-Contig_Y3-snap-gene-2.508-mRNA-1,maker-Contig_Y1-snap-gene-52.476-mRNA-1,maker-Contig_Y10-augustus-gene-0.58-mRNA-1,maker-Contig_Y11-augustus-gene-0.93-mRNA-1,maker-Contig_Y11-augustus-gene-0.68-mRNA-1
clust_8380	4	maker-Contig_Y3-augustus-gene-5.216-mRNA-1,maker-Contig_Y3-augustus-gene-5.219-mRNA-1,augustus_masked-Contig_Y3-processed-gene-5.36-mRNA-1,maker-Contig_Y3-augustus-gene-7.182-mRNA-1
clust_8397	3	snap_masked-MullerA-processed-gene-0.95-mRNA-1,maker-MullerA-snap-gene-0.341-mRNA-1,maker-MullerA-snap-gene-0.342-mRNA-1
clust_84	4	maker-Contig_Y1-augustus-gene-28.303-mRNA-1,maker-Contig_Y1-augustus-gene-28.301-mRNA-1,maker-Contig_Y1-augustus-gene-28.302-mRNA-1,maker-Contig_Y1-augustus-gene-28.352-mRNA-1
clust_8430	13	maker-MullerA-augustus-gene-6.658-mRNA-1,maker-MullerA-snap-gene-7.491-mRNA-1,maker-MullerA-augustus-gene-6.653-mRNA-1,maker-MullerA-snap-gene-6.1110-mRNA-1,maker-MullerA-snap-gene-7.482-mRNA-1,snap_masked-MullerA-processed-gene-6.180-mRNA-1,maker-MullerA-augustus-gene-6.663-mRNA-1,maker-MullerA-augustus-gene-7.307-mRNA-1,maker-MullerA-augustus-gene-7.209-mRNA-1,maker-MullerA-augustus-gene-7.309-…
clust_861	3	maker-MullerB-snap-gene-25.886-mRNA-1,maker-MullerB-augustus-gene-25.475-mRNA-1,maker-MullerB-augustus-gene-25.473-mRNA-1
clust_87	3	maker-Contig_Y1-augustus-gene-28.433-mRNA-1,maker-Contig_Y1-snap-gene-28.866-mRNA-1,maker-MullerC-augustus-gene-13.387-mRNA-1
clust_8709	4	maker-MullerAD-snap-gene-25.553-mRNA-1,maker-MullerAD-snap-gene-25.550-mRNA-1,maker-MullerAD-snap-gene-25.555-mRNA-1,maker-MullerAD-snap-gene-25.557-mRNA-1
clust_8744	3	maker-MullerAD-snap-gene-43.26-mRNA-1,maker-MullerAD-snap-gene-43.28-mRNA-1,maker-MullerAD-snap-gene-43.30-mRNA-1
clust_8764	3	maker-MullerB-snap-gene-5.340-mRNA-1,maker-MullerB-snap-gene-5.342-mRNA-1,augustus_masked-MullerB-processed-gene-5.55-mRNA-1
clust_89	3	maker-Contig_Y1-augustus-gene-29.148-mRNA-1,augustus_masked-Contig_Y1-processed-gene-29.20-mRNA-1,maker-Contig_Y1-augustus-gene-29.146-mRNA-1
clust_8931	3	augustus_masked-MullerC-processed-gene-7.69-mRNA-1,augustus_masked-MullerC-processed-gene-7.70-mRNA-1,augustus_masked-MullerC-processed-gene-7.71-mRNA-1
clust_8954	3	maker-MullerC-augustus-gene-10.949-mRNA-1,maker-Contig_Y5-snap-gene-0.567-mRNA-1,maker-Contig_Y5-snap-gene-0.655-mRNA-1
clust_896	3	maker-MullerB-snap-gene-29.749-mRNA-1,augustus_masked-MullerB-processed-gene-29.60-mRNA-1,augustus_masked-MullerB-processed-gene-29.63-mRNA-1
clust_897	3	augustus_masked-MullerB-processed-gene-29.58-mRNA-1,augustus_masked-MullerB-processed-gene-29.61-mRNA-1,augustus_masked-MullerB-processed-gene-29.64-mRNA-1
clust_902	3	snap_masked-MullerB-processed-gene-30.91-mRNA-1,augustus_masked-MullerB-processed-gene-30.55-mRNA-1,snap_masked-MullerB-processed-gene-30.92-mRNA-1
clust_906	3	maker-MullerB-augustus-gene-31.352-mRNA-1,augustus_masked-MullerB-processed-gene-31.4-mRNA-1,maker-MullerB-snap-gene-31.786-mRNA-1
clust_91	3	snap_masked-Contig_Y1-processed-gene-30.118-mRNA-1,augustus_masked-Contig_Y1-processed-gene-30.44-mRNA-1,augustus_masked-Contig_Y31-processed-gene-0.5-mRNA-1
clust_9162	8	augustus_masked-MullerE-processed-gene-18.8-mRNA-1,augustus_masked-MullerE-processed-gene-18.10-mRNA-1,augustus_masked-MullerE-processed-gene-18.12-mRNA-1,augustus_masked-MullerE-processed-gene-18.14-mRNA-1,augustus_masked-MullerE-processed-gene-18.16-mRNA-1,augustus_masked-MullerE-processed-gene-18.18-mRNA-1,augustus_masked-MullerE-processed-gene-18.20-mRNA-1,augustus_masked-MullerE-processed-ge…
clust_9163	4	augustus_masked-MullerE-processed-gene-18.68-mRNA-1,augustus_masked-MullerE-processed-gene-18.80-mRNA-1,augustus_masked-MullerE-processed-gene-18.83-mRNA-1,augustus_masked-MullerE-processed-gene-18.86-mRNA-1
clust_923	17	augustus_masked-MullerC-processed-gene-3.18-mRNA-1,maker-MullerC-snap-gene-3.426-mRNA-1,maker-Contig_Y1-snap-gene-43.331-mRNA-1,augustus_masked-MullerC-processed-gene-3.14-mRNA-1,maker-Contig_Y1-augustus-gene-43.179-mRNA-1,augustus_masked-Contig_Y1-processed-gene-44.9-mRNA-1,snap_masked-MullerC-processed-gene-3.84-mRNA-1,maker-MullerC-augustus-gene-3.201-mRNA-1,maker-Contig_Y1-snap-gene-43.332-mR…
clust_924	3	maker-MullerC-augustus-gene-3.216-mRNA-1,maker-Contig_Y1-augustus-gene-43.146-mRNA-1,augustus_masked-Contig_Y1-processed-gene-43.19-mRNA-1
clust_9268	3	maker-Contig_Y1-snap-gene-1.259-mRNA-1,maker-Contig_Y1-augustus-gene-2.143-mRNA-1,maker-Contig_Y2-snap-gene-36.167-mRNA-1
clust_9336	4	maker-Contig_Y1-snap-gene-30.508-mRNA-1,maker-MullerC-augustus-gene-13.778-mRNA-1,maker-Contig_Y1-snap-gene-30.484-mRNA-1,maker-Contig_Y31-snap-gene-0.71-mRNA-1
clust_9355	4	maker-Contig_Y1-augustus-gene-43.110-mRNA-1,augustus_masked-Contig_Y2-processed-gene-31.39-mRNA-1,maker-Contig_Y3-snap-gene-9.622-mRNA-1,maker-Contig_Y3-augustus-gene-7.184-mRNA-1
clust_9363	3	maker-Contig_Y2-augustus-gene-0.237-mRNA-1,maker-Contig_Y2-augustus-gene-0.244-mRNA-1,maker-MullerC-augustus-gene-24.893-mRNA-1
clust_9365	3	maker-Contig_Y2-augustus-gene-0.259-mRNA-1,maker-Contig_Y2-augustus-gene-0.260-mRNA-1,maker-MullerC-augustus-gene-24.805-mRNA-1
clust_94	3	maker-Contig_Y1-snap-gene-32.505-mRNA-1,maker-Contig_Y1-augustus-gene-32.146-mRNA-1,maker-MullerC-augustus-gene-13.546-mRNA-1
clust_9442	3	maker-Contig_Y2-augustus-gene-31.170-mRNA-1,maker-Contig_Y2-snap-gene-31.285-mRNA-1,maker-MullerC-augustus-gene-15.604-mRNA-1
clust_951	3	augustus_masked-MullerC-processed-gene-7.97-mRNA-1,maker-Contig_Y1-augustus-gene-5.586-mRNA-1,maker-Contig_Y1-augustus-gene-5.585-mRNA-1
clust_97	58	maker-Contig_Y1-augustus-gene-32.184-mRNA-1,maker-Contig_Y11-augustus-gene-0.84-mRNA-1,maker-Contig_Y3-augustus-gene-6.132-mRNA-1,snap_masked-Contig_Y3-processed-gene-7.65-mRNA-1,maker-Contig_Y3-augustus-gene-7.253-mRNA-1,maker-Contig_Y1-augustus-gene-52.408-mRNA-1,maker-Contig_Y1-augustus-gene-52.419-mRNA-1,maker-Contig_Y11-augustus-gene-0.61-mRNA-1,maker-Contig_Y3-snap-gene-3.439-mRNA-1,maker-C…
clust_970	6	maker-MullerC-augustus-gene-9.301-mRNA-1,augustus_masked-Contig_Y1-processed-gene-10.64-mRNA-1,maker-Contig_Y1-augustus-gene-10.310-mRNA-1,maker-Contig_Y1-augustus-gene-11.186-mRNA-1,maker-Contig_Y1-snap-gene-11.452-mRNA-1,maker-Contig_Y1-augustus-gene-11.245-mRNA-1
clust_974	3	maker-MullerC-augustus-gene-9.658-mRNA-1,maker-Contig_Y1-augustus-gene-9.70-mRNA-1,maker-Contig_Y1-augustus-gene-9.92-mRNA-1
clust_978	17	maker-MullerC-augustus-gene-10.431-mRNA-1,maker-Contig_Y1-snap-gene-0.494-mRNA-1,maker-Contig_Y1-snap-gene-6.722-mRNA-1,augustus_masked-Contig_Y1-processed-gene-6.17-mRNA-1,maker-Contig_Y1-snap-gene-6.701-mRNA-1,maker-Contig_Y1-augustus-gene-6.290-mRNA-1,maker-MullerC-augustus-gene-10.410-mRNA-1,maker-MullerC-snap-gene-10.1135-mRNA-1,maker-Contig_Y1-snap-gene-0.495-mRNA-1,maker-MullerC-snap-gene-…
clust_98	6	maker-Contig_Y1-snap-gene-32.732-mRNA-1,snap_masked-Contig_Y1-processed-gene-32.76-mRNA-1,maker-MullerA-snap-gene-23.703-mRNA-1,maker-MullerC-augustus-gene-14.305-mRNA-1,maker-Contig_Y1-augustus-gene-32.310-mRNA-1,maker-Contig_Y1-snap-gene-32.746-mRNA-1
clust_985	3	maker-MullerC-snap-gene-11.1771-mRNA-1,maker-Contig_Y1-snap-gene-25.291-mRNA-1,maker-Contig_Y1-augustus-gene-25.182-mRNA-1
clust_9856	3	maker-MullerB-augustus-gene-16.244-mRNA-1,maker-MullerB-augustus-gene-17.517-mRNA-1,maker-MullerB-augustus-gene-16.325-mRNA-1
clust_988	5	maker-MullerC-augustus-gene-12.545-mRNA-1,maker-MullerC-augustus-gene-12.551-mRNA-1,maker-MullerC-augustus-gene-12.546-mRNA-1,maker-MullerC-snap-gene-12.1170-mRNA-1,maker-MullerC-augustus-gene-12.543-mRNA-1
clust_99	3	maker-Contig_Y1-snap-gene-32.617-mRNA-1,maker-Contig_Y3-snap-gene-5.366-mRNA-1,maker-Contig_Y3-snap-gene-5.328-mRNA-1
clust_996	4	maker-MullerC-snap-gene-12.1416-mRNA-1,maker-Contig_Y1-snap-gene-27.377-mRNA-1,maker-Contig_Y1-augustus-gene-27.239-mRNA-1,maker-MullerC-augustus-gene-12.850-mRNA-1
